# Supplementary material for: Analysis of High-Risk Neuroblastoma Transcriptome Reveals Gene Co-Expression Signatures and Functional Features
Source: Biology (Basel). 2023 Sep 12;12(9):1230. doi: 10.3390/biology12091230 (PMC10525871; doi:10.3390/biology12091230)
Supplement: Supplementary file 1 [file biology-12-01230-s001.zip]

Archive with 38 entries (36 files):
- .DS_Store
- File S1/
- File S1/.DS_Store
- File S1/adrenal.gland_counts.csv
- File S1/bp_degs_ego_blue.csv
- File S1/bp_degs_ego_brown.csv
- File S1/coexp_genes.modules_pvals.csv
- File S1/coexp_genes.pvals_neuroblastoma.csv
- File S1/count_matrix.csv
- File S1/degs_blue.csv
- File S1/degs_brown.csv
- File S1/edges_degs_blue.csv
- File S1/edges_degs_brown.csv
- File S1/enrich_common.genes_blue.csv
- File S1/enrich_common.genes_brown.csv
- File S1/GSE49711.GEO_ degs/
- File S1/GSE49711.GEO_ degs/.DS_Store
- File S1/GSE49711.GEO_ degs/common_genes_brown.blue.csv
- File S1/GSE49711.GEO_ degs/enrichTCGA.GEO_common_DEGs.csv
- File S1/GSE49711.GEO_ degs/GEO_neuroblastoma_degs.csv
- File S1/GSE49711.GEO_ degs/GEO_neuroblastoma_degs_annotated.csv
- File S1/GSE49711.GEO_ degs/GEO_normalized_counts.csv
- File S1/GSE49711.GEO_ degs/modules.GEO_common_DEGs.csv
- File S1/GSE49711.GEO_ degs/postArsyn_GSE49711.pdf
- File S1/GSE49711.GEO_ degs/preArsyn_GSE49711.pdf
- File S1/GSE49711.GEO_ degs/TCGA.GEO_common_DEGs.csv
- File S1/modules_genes.csv
- File S1/network_blue.pdf
- File S1/network_brown.pdf
- File S1/neuroblastoma_counts.csv
- File S1/neuroblastoma_degs.csv
- File S1/neuroblastoma_degs_annotated.csv
- File S1/normalized_counts.csv
- File S1/paths_degs_kegg_blue.csv
- File S1/paths_degs_kegg_brown.csv
- File S1/paths_degs_reactome_blue.csv
- File S1/paths_degs_reactome_brown.csv
- supplementary_figure_S1.jpg
