# Supplementary material for: Analysis of High-Risk Neuroblastoma Transcriptome Reveals Gene Co-Expression Signatures and Functional Features
Source: Biology (Basel). 2023 Sep 12;12(9):1230. doi: 10.3390/biology12091230 (PMC10525871; doi:10.3390/biology12091230)
Supplement: Supplementary file 1 [file biology-12-01230-s001.zip › File S1/bp_degs_ego_blue.csv]

	ID	Description	GeneRatio	BgRatio	pvalue	p.adjust	qvalue	geneID	Count
GO:0007059	GO:0007059	chromosome segregation	97/580	499/20772	8.41855797861538e-54	3.35395349868037e-50	3.0156160843398e-50	NCAPD2/BRCA1/TACC3/SPDL1/ASPM/TRIP13/SMC1A/SPAG5/KIF22/NDC80/AURKA/TPX2/BIRC5/KIF4A/CDC6/SMARCB1/MYBL2/FAM83D/SMC3/NCAPG/FBXO5/TTK/MACROH2A1/ECT2/CDC20/NEK2/CENPF/KIF14/NCAPH/KIF18A/ZWINT/CENPK/STIL/HJURP/DLGAP5/KNSTRN/SGO1/CEP85/HAUS8/TOP2A/SLF1/TEX15/CCNB1/PSRC1/CDCA8/ESPL1/BRIP1/SMC2/DSCC1/KIF23/KNL1/KIF11/CENPE/ANAPC11/KIF2C/NUF2/FANCD2/CDCA5/NCAPG2/MKI67/INCENP/CENPJ/HAUS1/SPC25/CENPH/SKA1/S…	97
GO:0140014	GO:0140014	mitotic nuclear division	74/580	315/20772	4.74840705860293e-47	9.45882686073704e-44	8.50464695811883e-44	NCAPD2/ANLN/SPDL1/TRIP13/SMC1A/SPAG5/KIF22/NDC80/CDC14B/AURKA/TPX2/BIRC5/KIF4A/RANBP1/MYBL2/SMC3/NCAPG/FBXO5/TTK/MACROH2A1/CDC20/NEK2/CENPF/KIF14/NCAPH/KIF18A/ZWINT/CENPK/DLGAP5/PKMYT1/KNSTRN/SGO1/CEP85/SLF1/CCNB1/PSRC1/CDCA8/ESPL1/SMC2/DSCC1/KIF23/KIF11/KIF20B/CENPE/ANAPC11/KIF2C/NUF2/CDCA5/NCAPG2/MKI67/INCENP/CHEK1/SPC25/FBXO43/BUB1B/CDC25C/RACGAP1/SPC24/KIF15/MAD2L1/PLK1/CDT1/BUB1/ESCO2/ZWILCH…	74
GO:0098813	GO:0098813	nuclear chromosome segregation	80/580	384/20772	1.23358957139257e-46	1.63820695080933e-43	1.47294923208734e-43	NCAPD2/TACC3/SPDL1/ASPM/TRIP13/SMC1A/SPAG5/KIF22/NDC80/AURKA/TPX2/BIRC5/KIF4A/CDC6/SMARCB1/MYBL2/FAM83D/SMC3/NCAPG/FBXO5/TTK/MACROH2A1/ECT2/CDC20/NEK2/CENPF/KIF14/NCAPH/KIF18A/ZWINT/CENPK/DLGAP5/KNSTRN/SGO1/TOP2A/SLF1/TEX15/CCNB1/PSRC1/CDCA8/ESPL1/BRIP1/SMC2/DSCC1/KIF23/KNL1/KIF11/CENPE/ANAPC11/KIF2C/NUF2/FANCD2/CDCA5/NCAPG2/INCENP/SPC25/BUB1B/CCNB2/RACGAP1/SYCE2/SPC24/SGO2/KIF15/MAD2L1/PTTG1/PLK…	80
GO:0000819	GO:0000819	sister chromatid segregation	69/580	272/20772	2.840720419912e-46	2.82935753823235e-43	2.54393989183172e-43	NCAPD2/TACC3/SPDL1/TRIP13/SMC1A/SPAG5/KIF22/NDC80/TPX2/BIRC5/KIF4A/CDC6/SMARCB1/MYBL2/SMC3/NCAPG/FBXO5/TTK/MACROH2A1/CDC20/NEK2/CENPF/KIF14/NCAPH/KIF18A/ZWINT/CENPK/DLGAP5/KNSTRN/SGO1/TOP2A/SLF1/CCNB1/PSRC1/CDCA8/ESPL1/SMC2/DSCC1/KIF23/KIF11/CENPE/ANAPC11/KIF2C/NUF2/CDCA5/NCAPG2/INCENP/SPC25/BUB1B/RACGAP1/SPC24/SGO2/KIF15/MAD2L1/PLK1/CDT1/BUB1/ESCO2/SMARCC1/ZWILCH/UBE2C/RMI2/HASPIN/GEN1/AURKB/CEP…	69
GO:0000070	GO:0000070	mitotic sister chromatid segregation	61/580	217/20772	7.62774270457986e-44	6.07778538700923e-41	5.46467545761795e-41	NCAPD2/SPDL1/TRIP13/SMC1A/SPAG5/KIF22/NDC80/TPX2/BIRC5/KIF4A/MYBL2/SMC3/NCAPG/FBXO5/TTK/MACROH2A1/CDC20/NEK2/CENPF/KIF14/NCAPH/KIF18A/ZWINT/CENPK/DLGAP5/KNSTRN/SGO1/SLF1/CCNB1/PSRC1/CDCA8/ESPL1/SMC2/DSCC1/KIF23/KIF11/CENPE/ANAPC11/KIF2C/NUF2/CDCA5/NCAPG2/INCENP/SPC25/BUB1B/RACGAP1/SPC24/KIF15/MAD2L1/PLK1/CDT1/BUB1/ESCO2/ZWILCH/HASPIN/GEN1/AURKB/CEP97/KNTC1/KIF18B/KIFC1	61
GO:0006260	GO:0006260	DNA replication	69/580	299/20772	2.52703534862257e-43	1.67795147148539e-40	1.50868443708116e-40	DBF4/BRCA1/DDX11/RAD51/POLQ/POLD1/MCM10/MCM2/MCM6/ORC1/ORC6/CDC45/CDC6/MCM5/POLE2/GINS1/POLA1/MCM4/LIG1/SMC3/TIMELESS/FBXO5/MCM3/GMNN/BCL6/CHTF18/E2F8/GINS2/PCNA/DSCC1/DNA2/BARD1/BRCA2/TICRR/DTL/PARP1/CCNA2/PRIM2/MMS22L/SSRP1/CHEK1/CHAF1B/TONSL/RECQL4/TOPBP1/RFC4/E2F7/MCM7/PCLAF/CDT1/CHAF1A/RFWD3/FEN1/CDK1/POLH/ESCO2/RRM2/RMI2/ATAD5/POLE/GEN1/RUVBL2/ALYREF/TRAIP/TSPYL2/FAM111B/BLM/PRIM1/WDHD1	69
GO:0006261	GO:0006261	DNA-templated DNA replication	53/580	162/20772	5.00936091729898e-42	2.85104198493131e-39	2.56343687241631e-39	DBF4/BRCA1/DDX11/RAD51/POLQ/POLD1/MCM10/MCM2/MCM6/ORC1/ORC6/CDC45/CDC6/MCM5/POLE2/GINS1/POLA1/MCM4/LIG1/TIMELESS/FBXO5/MCM3/GMNN/BCL6/CHTF18/E2F8/GINS2/PCNA/DSCC1/DNA2/BARD1/BRCA2/TICRR/PARP1/PRIM2/MMS22L/TONSL/RECQL4/TOPBP1/RFC4/E2F7/MCM7/CDT1/RFWD3/FEN1/ATAD5/POLE/GEN1/ALYREF/TRAIP/BLM/PRIM1/WDHD1	53
GO:0051983	GO:0051983	regulation of chromosome segregation	43/580	136/20772	1.52437926565787e-33	7.5914087429762e-31	6.82560873820229e-31	NCAPD2/TACC3/SPDL1/TRIP13/NDC80/BIRC5/CDC6/SMARCB1/NCAPG/FBXO5/TTK/CDC20/CENPF/NCAPH/ZWINT/DLGAP5/CCNB1/CDCA8/ESPL1/SMC2/CENPE/ANAPC11/KIF2C/NUF2/NCAPG2/MKI67/INCENP/SPC25/BUB1B/SPC24/MAD2L1/PLK1/CDT1/BUB1/SMARCC1/ZWILCH/UBE2C/RMI2/HASPIN/GEN1/AURKB/KNTC1/CDCA2	43
GO:0010948	GO:0010948	negative regulation of cell cycle process	64/580	366/20772	1.41901661232649e-32	6.28151353723194e-30	5.64785208391468e-30	BRCA1/SPDL1/RAD51/TRIP13/GTSE1/RBL1/NDC80/CDC14B/ORC1/BIRC5/WDR76/CLSPN/CDC45/CDC6/MSH2/THOC5/E2F1/EZH2/TIMELESS/FBXO5/TTK/MACROH2A1/BCL6/CDC20/NEK2/CENPF/ZWINT/E2F8/CCNB1/CDCA8/ESPL1/RNASEH2B/BRIP1/DNA2/BARD1/BRCA2/TICRR/NUF2/DTL/FANCD2/INCENP/CHEK1/SPC25/FBXO43/BUB1B/SPC24/CCNF/TOPBP1/MAD2L1/E2F7/PLK1/CDT1/FAM107A/RFWD3/BUB1/CDK1/RHNO1/ZWILCH/HASPIN/GEN1/AURKB/KNTC1/KANK2/BLM	64
GO:0000075	GO:0000075	cell cycle checkpoint signaling	51/580	224/20772	7.32850205894199e-32	2.91967522028249e-29	2.62514657963996e-29	BRCA1/SPDL1/RAD51/TRIP13/GTSE1/NDC80/CDC14B/ORC1/BIRC5/WDR76/CLSPN/CDC45/CDC6/MSH2/THOC5/E2F1/TIMELESS/TTK/CDC20/CENPF/ZWINT/CCNB1/CDCA8/RNASEH2B/BRIP1/DNA2/BARD1/BRCA2/TICRR/NUF2/DTL/FANCD2/INCENP/CHEK1/SPC25/BUB1B/SPC24/TOPBP1/MAD2L1/PLK1/CDT1/RFWD3/BUB1/CDK1/RHNO1/ZWILCH/HASPIN/GEN1/AURKB/KNTC1/BLM	51
GO:1905818	GO:1905818	regulation of chromosome separation	33/580	75/20772	1.44349632270132e-31	5.22808122694734e-29	4.70068706808861e-29	NCAPD2/SPDL1/TRIP13/NDC80/BIRC5/NCAPG/FBXO5/TTK/CDC20/CENPF/NCAPH/ZWINT/DLGAP5/CCNB1/CDCA8/ESPL1/SMC2/ANAPC11/NUF2/NCAPG2/INCENP/SPC25/BUB1B/SPC24/MAD2L1/PLK1/CDT1/BUB1/ZWILCH/HASPIN/GEN1/AURKB/KNTC1	33
GO:1901990	GO:1901990	regulation of mitotic cell cycle phase transition	65/580	394/20772	1.6051832369248e-31	5.32920834659033e-29	4.79161276776763e-29	ANLN/BRCA1/SPDL1/TRIP13/GTSE1/RBL1/NDC80/CDC14B/ORC1/AURKA/BIRC5/CLSPN/CDC6/SMARCB1/E2F1/EZH2/FBXO5/TTK/CDC20/CENPF/KIF14/ZWINT/STIL/DLGAP5/CCNB1/CDCA8/ESPL1/RNASEH2B/BARD1/CENPE/TICRR/ANAPC11/NUF2/DTL/CDCA5/INCENP/CHEK1/CENPJ/SPC25/SASS6/BUB1B/CDC25C/SPC24/TOPBP1/CDC25A/MAD2L1/TERT/E2F7/PLK1/CDT1/FAM107A/RFWD3/BUB1/CDK1/RRM2/SMARCC1/ZWILCH/UBE2C/ATAD5/HASPIN/GEN1/AURKB/KNTC1/KANK2/BLM	65
GO:1901988	GO:1901988	negative regulation of cell cycle phase transition	58/580	313/20772	5.60331857976344e-31	1.71720163244443e-28	1.54397515197854e-28	BRCA1/SPDL1/RAD51/TRIP13/GTSE1/RBL1/NDC80/CDC14B/ORC1/BIRC5/WDR76/CLSPN/CDC45/CDC6/MSH2/THOC5/E2F1/EZH2/TIMELESS/FBXO5/TTK/MACROH2A1/CDC20/CENPF/ZWINT/CCNB1/CDCA8/RNASEH2B/BRIP1/DNA2/BARD1/BRCA2/TICRR/NUF2/DTL/FANCD2/INCENP/CHEK1/SPC25/BUB1B/SPC24/TOPBP1/MAD2L1/E2F7/PLK1/CDT1/FAM107A/RFWD3/BUB1/CDK1/RHNO1/ZWILCH/HASPIN/GEN1/AURKB/KNTC1/KANK2/BLM	58
GO:0045786	GO:0045786	negative regulation of cell cycle	69/580	469/20772	2.91739405562213e-30	8.30206994114182e-28	7.46458042953541e-28	BRCA1/SPDL1/RAD51/TRIP13/GTSE1/RBL1/NDC80/CDC14B/ORC1/BIRC5/WDR76/CLSPN/CDC45/CDC6/MSH2/THOC5/E2F1/SUV39H1/EZH2/TIMELESS/FBXO5/GMNN/TTK/MACROH2A1/BCL6/CDC20/NEK2/CENPF/ZWINT/E2F8/CCNB1/CDCA8/ESPL1/RNASEH2B/BRIP1/DNA2/BARD1/BRCA2/TICRR/NUF2/DTL/FANCD2/INCENP/CHEK1/LATS2/SPC25/FBXO43/BUB1B/SPC24/CCNF/TOPBP1/MAD2L1/E2F7/PLK1/CDT1/FAM107A/RFWD3/BUB1/CDK1/RHNO1/ZWILCH/HASPIN/GEN1/AURKB/TSPYL2/KNTC1/NR…	69
GO:0051304	GO:0051304	chromosome separation	33/580	82/20772	5.3269933052536e-30	1.41484942187536e-27	1.27212338370372e-27	NCAPD2/SPDL1/TRIP13/NDC80/BIRC5/NCAPG/FBXO5/TTK/CDC20/CENPF/NCAPH/ZWINT/DLGAP5/CCNB1/CDCA8/ESPL1/SMC2/ANAPC11/NUF2/NCAPG2/INCENP/SPC25/BUB1B/SPC24/MAD2L1/PLK1/CDT1/BUB1/ZWILCH/HASPIN/GEN1/AURKB/KNTC1	33
GO:0090068	GO:0090068	positive regulation of cell cycle process	54/580	293/20772	9.05746474565553e-29	2.25530872166823e-26	2.02779950851748e-26	DBF4/NCAPD2/DDX11/SPAG5/NDC80/CDC14B/AURKA/BIRC5/CDC6/RANBP1/THOC5/FAM83D/EZH2/NCAPG/RAD51AP1/FBXO5/MACROH2A1/ECT2/KIF14/NCAPH/STIL/MED1/DLGAP5/E2F8/SLF1/CCNB1/CDCA8/ESPL1/SMC2/KIF23/KIF20B/ANAPC11/PLK4/DTL/CDCA5/NCAPG2/INCENP/CENPJ/SASS6/CDC25C/RACGAP1/CDC25A/MAD2L1/TERT/E2F7/CDT1/FEN1/CDK1/RHNO1/RRM2/UBE2C/ATAD5/GEN1/AURKB	54
GO:0033044	GO:0033044	regulation of chromosome organization	53/580	285/20772	1.88279468442278e-28	4.41238471925903e-26	3.9672757344215e-26	NCAPD2/DDX11/TACC3/SPDL1/TRIP13/MCM2/NDC80/BIRC5/CDC6/SMARCB1/NCAPG/FBXO5/TTK/MACROH2A1/CDC20/NEK2/CENPF/NCAPH/ZWINT/DLGAP5/TRIM28/DNMT1/TOP2A/SLF1/CCNB1/CDCA8/ESPL1/SMC2/CENPE/PIF1/ANAPC11/NUF2/PARP1/CDCA5/NCAPG2/INCENP/SPC25/BUB1B/SPC24/MAD2L1/PLK1/CDT1/FEN1/BUB1/SMARCC1/ZWILCH/UBE2C/RMI2/HASPIN/GEN1/AURKB/RUVBL2/KNTC1	53
GO:0007091	GO:0007091	metaphase/anaphase transition of mitotic cell cycle	34/580	98/20772	2.66507569437726e-28	5.89870087022167e-26	5.30365648419053e-26	TACC3/SPDL1/TRIP13/NDC80/BIRC5/CDC6/SMARCB1/FBXO5/TTK/CDC20/CENPF/ZWINT/DLGAP5/CCNB1/CDCA8/ESPL1/CENPE/ANAPC11/NUF2/INCENP/SPC25/BUB1B/SPC24/MAD2L1/PLK1/CDT1/BUB1/SMARCC1/ZWILCH/UBE2C/HASPIN/GEN1/AURKB/KNTC1	34
GO:0010965	GO:0010965	regulation of mitotic sister chromatid separation	28/580	59/20772	3.97406854949315e-28	8.33299426377932e-26	7.49238519331035e-26	SPDL1/TRIP13/NDC80/BIRC5/FBXO5/TTK/CDC20/CENPF/ZWINT/DLGAP5/CCNB1/CDCA8/ESPL1/ANAPC11/NUF2/INCENP/SPC25/BUB1B/SPC24/MAD2L1/PLK1/CDT1/BUB1/ZWILCH/HASPIN/GEN1/AURKB/KNTC1	28
GO:0033045	GO:0033045	regulation of sister chromatid segregation	35/580	108/20772	6.34196428846743e-28	1.26331928626271e-25	1.13587918282393e-25	TACC3/SPDL1/TRIP13/NDC80/BIRC5/CDC6/SMARCB1/FBXO5/TTK/CDC20/CENPF/ZWINT/DLGAP5/CCNB1/CDCA8/ESPL1/CENPE/ANAPC11/NUF2/INCENP/SPC25/BUB1B/SPC24/MAD2L1/PLK1/CDT1/BUB1/SMARCC1/ZWILCH/UBE2C/RMI2/HASPIN/GEN1/AURKB/KNTC1	35
GO:0007088	GO:0007088	regulation of mitotic nuclear division	37/580	125/20772	7.65514420577832e-28	1.45229021503909e-25	1.30578725475006e-25	SPDL1/TRIP13/NDC80/AURKA/BIRC5/FBXO5/TTK/CDC20/NEK2/CENPF/ZWINT/DLGAP5/PKMYT1/CCNB1/CDCA8/ESPL1/KIF20B/ANAPC11/NUF2/MKI67/INCENP/CHEK1/SPC25/FBXO43/BUB1B/CDC25C/SPC24/MAD2L1/PLK1/CDT1/BUB1/ZWILCH/HASPIN/GEN1/AURKB/KNTC1/CDCA2	37
GO:0030071	GO:0030071	regulation of mitotic metaphase/anaphase transition	33/580	94/20772	1.06932119019958e-27	1.93644346443414e-25	1.7411004833728e-25	SPDL1/TRIP13/NDC80/BIRC5/CDC6/SMARCB1/FBXO5/TTK/CDC20/CENPF/ZWINT/DLGAP5/CCNB1/CDCA8/ESPL1/CENPE/ANAPC11/NUF2/INCENP/SPC25/BUB1B/SPC24/MAD2L1/PLK1/CDT1/BUB1/SMARCC1/ZWILCH/UBE2C/HASPIN/GEN1/AURKB/KNTC1	33
GO:0044784	GO:0044784	metaphase/anaphase transition of cell cycle	34/580	102/20772	1.25355683796915e-27	2.17137845324743e-25	1.95233588998124e-25	TACC3/SPDL1/TRIP13/NDC80/BIRC5/CDC6/SMARCB1/FBXO5/TTK/CDC20/CENPF/ZWINT/DLGAP5/CCNB1/CDCA8/ESPL1/CENPE/ANAPC11/NUF2/INCENP/SPC25/BUB1B/SPC24/MAD2L1/PLK1/CDT1/BUB1/SMARCC1/ZWILCH/UBE2C/HASPIN/GEN1/AURKB/KNTC1	34
GO:0051306	GO:0051306	mitotic sister chromatid separation	28/580	62/20772	2.32293851465564e-27	3.85607793432837e-25	3.46708761639173e-25	SPDL1/TRIP13/NDC80/BIRC5/FBXO5/TTK/CDC20/CENPF/ZWINT/DLGAP5/CCNB1/CDCA8/ESPL1/ANAPC11/NUF2/INCENP/SPC25/BUB1B/SPC24/MAD2L1/PLK1/CDT1/BUB1/ZWILCH/HASPIN/GEN1/AURKB/KNTC1	28
GO:1902099	GO:1902099	regulation of metaphase/anaphase transition of cell cycle	33/580	98/20772	5.14232403377757e-27	8.19480758022793e-25	7.36813839450318e-25	SPDL1/TRIP13/NDC80/BIRC5/CDC6/SMARCB1/FBXO5/TTK/CDC20/CENPF/ZWINT/DLGAP5/CCNB1/CDCA8/ESPL1/CENPE/ANAPC11/NUF2/INCENP/SPC25/BUB1B/SPC24/MAD2L1/PLK1/CDT1/BUB1/SMARCC1/ZWILCH/UBE2C/HASPIN/GEN1/AURKB/KNTC1	33
GO:0006302	GO:0006302	double-strand break repair	54/580	318/20772	6.16219240145814e-27	9.44237481823432e-25	8.48985455148261e-25	BRCA1/DDX11/TDP1/ERCC8/RAD51/POLQ/TRIP13/MCM2/MCM6/RAD54L/CDC45/MSH2/SMARCB1/MCM5/MRGBP/POLA1/MCM4/NSD2/FOXM1/RAD51AP1/TIMELESS/MCM3/DCLRE1B/DEK/GINS2/FIGNL1/SLF1/TEX15/BRIP1/DNA2/ZGRF1/BRCA2/WRAP53/PARP1/FANCD2/MMS22L/CDCA5/CHEK1/TONSL/RECQL4/HMGB2/MCM7/RFWD3/FEN1/ESCO2/SMARCC1/RMI2/GEN1/FANCB/RUVBL2/PARPBP/KDM4D/XRCC2/BLM	54
GO:0045787	GO:0045787	positive regulation of cell cycle	59/580	391/20772	1.50770000142864e-26	2.22469511321915e-24	2.00027411495581e-24	DBF4/NCAPD2/DDX11/SPAG5/NDC80/CDC14B/AURKA/BIRC5/CDC6/RANBP1/THOC5/FAM83D/EZH2/NCAPG/RAD51AP1/FBXO5/MACROH2A1/ECT2/KIF14/NCAPH/STIL/MED1/DLGAP5/E2F8/SLF1/CCNB1/PSRC1/CDCA8/ESPL1/SMC2/KIF23/KIF20B/BRCA2/ANAPC11/PLK4/DTL/CDCA5/NCAPG2/INCENP/CHEK1/CENPJ/SASS6/CDC25C/RACGAP1/CDC25A/MAD2L1/TERT/DYNLT3/E2F7/CDT1/FEN1/CDK1/RHNO1/RRM2/UBE2C/ATAD5/GEN1/AURKB/EIF4EBP1	59
GO:0033046	GO:0033046	negative regulation of sister chromatid segregation	25/580	49/20772	2.85938303336305e-26	3.67476838868336e-24	3.30406806877232e-24	SPDL1/TRIP13/NDC80/BIRC5/FBXO5/TTK/CDC20/CENPF/ZWINT/CCNB1/CDCA8/NUF2/INCENP/SPC25/BUB1B/SPC24/MAD2L1/PLK1/CDT1/BUB1/ZWILCH/HASPIN/GEN1/AURKB/KNTC1	25
GO:0033048	GO:0033048	negative regulation of mitotic sister chromatid segregation	25/580	49/20772	2.85938303336305e-26	3.67476838868336e-24	3.30406806877232e-24	SPDL1/TRIP13/NDC80/BIRC5/FBXO5/TTK/CDC20/CENPF/ZWINT/CCNB1/CDCA8/NUF2/INCENP/SPC25/BUB1B/SPC24/MAD2L1/PLK1/CDT1/BUB1/ZWILCH/HASPIN/GEN1/AURKB/KNTC1	25
GO:0045841	GO:0045841	negative regulation of mitotic metaphase/anaphase transition	25/580	49/20772	2.85938303336305e-26	3.67476838868336e-24	3.30406806877232e-24	SPDL1/TRIP13/NDC80/BIRC5/FBXO5/TTK/CDC20/CENPF/ZWINT/CCNB1/CDCA8/NUF2/INCENP/SPC25/BUB1B/SPC24/MAD2L1/PLK1/CDT1/BUB1/ZWILCH/HASPIN/GEN1/AURKB/KNTC1	25
GO:2000816	GO:2000816	negative regulation of mitotic sister chromatid separation	25/580	49/20772	2.85938303336305e-26	3.67476838868336e-24	3.30406806877232e-24	SPDL1/TRIP13/NDC80/BIRC5/FBXO5/TTK/CDC20/CENPF/ZWINT/CCNB1/CDCA8/NUF2/INCENP/SPC25/BUB1B/SPC24/MAD2L1/PLK1/CDT1/BUB1/ZWILCH/HASPIN/GEN1/AURKB/KNTC1	25
GO:0007093	GO:0007093	mitotic cell cycle checkpoint signaling	40/580	168/20772	5.33910962791264e-26	6.64719148675123e-24	5.97664146835089e-24	BRCA1/SPDL1/TRIP13/GTSE1/NDC80/CDC14B/ORC1/BIRC5/CLSPN/CDC6/MSH2/TTK/CDC20/CENPF/ZWINT/CCNB1/CDCA8/BARD1/TICRR/NUF2/DTL/FANCD2/INCENP/CHEK1/SPC25/BUB1B/SPC24/TOPBP1/MAD2L1/PLK1/CDT1/RFWD3/BUB1/CDK1/ZWILCH/HASPIN/GEN1/AURKB/KNTC1/BLM	40
GO:1901991	GO:1901991	negative regulation of mitotic cell cycle phase transition	44/580	212/20772	7.74797282739276e-26	9.35391628616144e-24	8.4103194678206e-24	BRCA1/SPDL1/TRIP13/GTSE1/RBL1/NDC80/CDC14B/ORC1/BIRC5/CLSPN/CDC6/EZH2/FBXO5/TTK/CDC20/CENPF/ZWINT/CCNB1/CDCA8/BARD1/TICRR/NUF2/DTL/INCENP/CHEK1/SPC25/BUB1B/SPC24/TOPBP1/MAD2L1/E2F7/PLK1/CDT1/FAM107A/RFWD3/BUB1/CDK1/ZWILCH/HASPIN/GEN1/AURKB/KNTC1/KANK2/BLM	44
GO:0051985	GO:0051985	negative regulation of chromosome segregation	25/580	51/20772	1.06478375480886e-25	1.17836068865514e-23	1.05949097006274e-23	SPDL1/TRIP13/NDC80/BIRC5/FBXO5/TTK/CDC20/CENPF/ZWINT/CCNB1/CDCA8/NUF2/INCENP/SPC25/BUB1B/SPC24/MAD2L1/PLK1/CDT1/BUB1/ZWILCH/HASPIN/GEN1/AURKB/KNTC1	25
GO:1902100	GO:1902100	negative regulation of metaphase/anaphase transition of cell cycle	25/580	51/20772	1.06478375480886e-25	1.17836068865514e-23	1.05949097006274e-23	SPDL1/TRIP13/NDC80/BIRC5/FBXO5/TTK/CDC20/CENPF/ZWINT/CCNB1/CDCA8/NUF2/INCENP/SPC25/BUB1B/SPC24/MAD2L1/PLK1/CDT1/BUB1/ZWILCH/HASPIN/GEN1/AURKB/KNTC1	25
GO:1905819	GO:1905819	negative regulation of chromosome separation	25/580	51/20772	1.06478375480886e-25	1.17836068865514e-23	1.05949097006274e-23	SPDL1/TRIP13/NDC80/BIRC5/FBXO5/TTK/CDC20/CENPF/ZWINT/CCNB1/CDCA8/NUF2/INCENP/SPC25/BUB1B/SPC24/MAD2L1/PLK1/CDT1/BUB1/ZWILCH/HASPIN/GEN1/AURKB/KNTC1	25
GO:0045839	GO:0045839	negative regulation of mitotic nuclear division	26/580	57/20772	1.2325592797521e-25	1.32716653257632e-23	1.19328569814976e-23	SPDL1/TRIP13/NDC80/BIRC5/FBXO5/TTK/CDC20/CENPF/ZWINT/CCNB1/CDCA8/NUF2/INCENP/CHEK1/SPC25/BUB1B/SPC24/MAD2L1/PLK1/CDT1/BUB1/ZWILCH/HASPIN/GEN1/AURKB/KNTC1	26
GO:0006310	GO:0006310	DNA recombination	55/580	354/20772	1.93243091133677e-25	1.99283284725624e-23	1.79180146354179e-23	BRCA1/HMGB3/RAD51/POLQ/TRIP13/TCF3/MCM2/MCM6/RAD54L/CDC45/MSH2/MCM5/MRGBP/MCM4/NSD2/RAD51AP1/TIMELESS/MCM3/BCL6/HROB/TEP1/GINS2/TOP2A/FIGNL1/SLF1/TEX15/BRIP1/BARD1/BRCA2/PIF1/WRAP53/PARP1/FANCD2/MMS22L/CHEK1/TONSL/RECQL4/TOPBP1/HMGB2/MCM7/RFWD3/FEN1/RHNO1/EXO1/RMI2/ATAD5/GEN1/FANCB/RUVBL2/ALYREF/H1-10/PARPBP/KDM4D/XRCC2/BLM	55
GO:0051784	GO:0051784	negative regulation of nuclear division	27/580	64/20772	1.95081528722373e-25	1.99283284725624e-23	1.79180146354179e-23	SPDL1/TRIP13/NDC80/BIRC5/FBXO5/TTK/CDC20/CENPF/ZWINT/CCNB1/CDCA8/NUF2/INCENP/CHEK1/SPC25/FBXO43/BUB1B/SPC24/MAD2L1/PLK1/CDT1/BUB1/ZWILCH/HASPIN/GEN1/AURKB/KNTC1	27
GO:0007094	GO:0007094	mitotic spindle assembly checkpoint signaling	24/580	47/20772	2.79367862945197e-25	2.65000372850872e-23	2.38267879098372e-23	SPDL1/TRIP13/NDC80/BIRC5/TTK/CDC20/CENPF/ZWINT/CCNB1/CDCA8/NUF2/INCENP/SPC25/BUB1B/SPC24/MAD2L1/PLK1/CDT1/BUB1/ZWILCH/HASPIN/GEN1/AURKB/KNTC1	24
GO:0071173	GO:0071173	spindle assembly checkpoint signaling	24/580	47/20772	2.79367862945197e-25	2.65000372850872e-23	2.38267879098372e-23	SPDL1/TRIP13/NDC80/BIRC5/TTK/CDC20/CENPF/ZWINT/CCNB1/CDCA8/NUF2/INCENP/SPC25/BUB1B/SPC24/MAD2L1/PLK1/CDT1/BUB1/ZWILCH/HASPIN/GEN1/AURKB/KNTC1	24
GO:0071174	GO:0071174	mitotic spindle checkpoint signaling	24/580	47/20772	2.79367862945197e-25	2.65000372850872e-23	2.38267879098372e-23	SPDL1/TRIP13/NDC80/BIRC5/TTK/CDC20/CENPF/ZWINT/CCNB1/CDCA8/NUF2/INCENP/SPC25/BUB1B/SPC24/MAD2L1/PLK1/CDT1/BUB1/ZWILCH/HASPIN/GEN1/AURKB/KNTC1	24
GO:0051783	GO:0051783	regulation of nuclear division	38/580	155/20772	2.96770969275804e-25	2.74961753859257e-23	2.47224383952402e-23	SPDL1/TRIP13/NDC80/AURKA/BIRC5/RAD51AP1/FBXO5/TTK/CDC20/NEK2/CENPF/ZWINT/DLGAP5/PKMYT1/CCNB1/CDCA8/ESPL1/KIF20B/ANAPC11/NUF2/MKI67/INCENP/CHEK1/SPC25/FBXO43/BUB1B/CDC25C/SPC24/MAD2L1/PLK1/CDT1/BUB1/ZWILCH/HASPIN/GEN1/AURKB/KNTC1/CDCA2	38
GO:0031577	GO:0031577	spindle checkpoint signaling	24/580	48/20772	5.44360778091137e-25	4.92893940889793e-23	4.4317218369477e-23	SPDL1/TRIP13/NDC80/BIRC5/TTK/CDC20/CENPF/ZWINT/CCNB1/CDCA8/NUF2/INCENP/SPC25/BUB1B/SPC24/MAD2L1/PLK1/CDT1/BUB1/ZWILCH/HASPIN/GEN1/AURKB/KNTC1	24
GO:0033047	GO:0033047	regulation of mitotic sister chromatid segregation	25/580	54/20772	6.68432459820906e-25	5.91785537761442e-23	5.32087873864455e-23	SPDL1/TRIP13/NDC80/BIRC5/FBXO5/TTK/CDC20/CENPF/ZWINT/CCNB1/CDCA8/NUF2/INCENP/SPC25/BUB1B/SPC24/MAD2L1/PLK1/CDT1/BUB1/ZWILCH/HASPIN/GEN1/AURKB/KNTC1	25
GO:0007051	GO:0007051	spindle organization	45/580	235/20772	7.4649276752641e-25	6.46527649092438e-23	5.81307754666447e-23	TACC3/ASPM/SMC1A/WDR62/SPAG5/NDC80/AURKA/TPX2/BIRC5/KIF4A/MYBL2/SMC3/FBXO5/TTK/CEP72/CDC20/NEK2/STIL/FAM110A/DLGAP5/KNSTRN/HAUS8/CCNB1/PSRC1/CDCA8/ESPL1/KIF23/KIF11/CENPE/NUF2/INCENP/CENPJ/HAUS1/SPC25/CENPH/SASS6/CCNB2/RACGAP1/KIF15/PLK1/SAC3D1/AURKB/CEP97/KIFC1/HAUS5	45
GO:1902850	GO:1902850	microtubule cytoskeleton organization involved in mitosis	39/580	181/20772	1.1689662389764e-23	9.90885424698292e-22	8.909276844875e-22	TACC3/SPDL1/SMC1A/WDR62/NDC80/AURKA/TPX2/BIRC5/KIF4A/MYBL2/SMC3/TTK/CENPA/CDC20/NEK2/STIL/FAM110A/DLGAP5/CCNB1/PSRC1/CDCA8/ESPL1/KIF23/KIF11/CENPE/NUF2/INCENP/CENPJ/SPC25/CENPH/SASS6/RACGAP1/KIF15/MAD2L1/PLK1/AURKB/CEP97/SAPCD2/KIFC1	39
GO:0044786	GO:0044786	cell cycle DNA replication	22/580	43/20772	2.66049282237679e-23	2.20820904257274e-21	1.98545111283952e-21	DBF4/RAD51/MCM2/MCM6/CDC45/GINS1/POLA1/MCM4/LIG1/FBXO5/MCM3/GMNN/BCL6/E2F8/PCNA/DNA2/BRCA2/E2F7/CDT1/FEN1/ATAD5/BLM	22
GO:2001251	GO:2001251	negative regulation of chromosome organization	30/580	98/20772	2.78142619268292e-23	2.26146978605077e-21	2.03333906201933e-21	SPDL1/TRIP13/MCM2/NDC80/BIRC5/FBXO5/TTK/CDC20/CENPF/ZWINT/TOP2A/CCNB1/CDCA8/ESPL1/PIF1/NUF2/PARP1/INCENP/SPC25/BUB1B/SPC24/MAD2L1/PLK1/CDT1/BUB1/ZWILCH/HASPIN/GEN1/AURKB/KNTC1	30
GO:0045930	GO:0045930	negative regulation of mitotic cell cycle	47/580	284/20772	4.52837065142844e-23	3.60820573505818e-21	3.24422006880231e-21	BRCA1/SPDL1/TRIP13/GTSE1/RBL1/NDC80/CDC14B/ORC1/BIRC5/CLSPN/CDC6/MSH2/EZH2/FBXO5/TTK/BCL6/CDC20/CENPF/ZWINT/CCNB1/CDCA8/BARD1/TICRR/NUF2/DTL/FANCD2/INCENP/CHEK1/SPC25/BUB1B/SPC24/TOPBP1/MAD2L1/E2F7/PLK1/CDT1/FAM107A/RFWD3/BUB1/CDK1/ZWILCH/HASPIN/GEN1/AURKB/KNTC1/KANK2/BLM	47
GO:0007052	GO:0007052	mitotic spindle organization	34/580	148/20772	9.84282462665465e-22	7.68898300246905e-20	6.91333998029015e-20	TACC3/SMC1A/WDR62/NDC80/AURKA/TPX2/BIRC5/KIF4A/MYBL2/SMC3/TTK/CDC20/NEK2/STIL/FAM110A/DLGAP5/CCNB1/PSRC1/CDCA8/KIF23/KIF11/CENPE/NUF2/INCENP/CENPJ/SPC25/CENPH/SASS6/RACGAP1/KIF15/PLK1/AURKB/CEP97/KIFC1	34
GO:0000725	GO:0000725	recombinational repair	37/580	183/20772	1.72944898127882e-21	1.32502398873362e-19	1.19135928811576e-19	BRCA1/RAD51/POLQ/MCM2/MCM6/RAD54L/CDC45/MCM5/MRGBP/MCM4/RAD51AP1/TIMELESS/MCM3/HROB/GINS2/FIGNL1/SLF1/TEX15/BRCA2/WRAP53/PARP1/MMS22L/CHEK1/TONSL/RECQL4/MCM7/RFWD3/FEN1/RHNO1/RMI2/GEN1/FANCB/RUVBL2/PARPBP/KDM4D/XRCC2/BLM	37
GO:0090329	GO:0090329	regulation of DNA-templated DNA replication	23/580	59/20772	6.63302324565258e-21	4.98603105861884e-19	4.48305424130203e-19	DBF4/MCM2/MCM6/MCM5/GINS1/MCM4/TIMELESS/FBXO5/MCM3/GMNN/BCL6/CHTF18/E2F8/GINS2/PCNA/DSCC1/BRCA2/TICRR/RFC4/E2F7/MCM7/CDT1/BLM	23
GO:0033260	GO:0033260	nuclear DNA replication	19/580	38/20772	4.7961505996121e-20	3.53849333126937e-18	3.18154005662378e-18	DBF4/RAD51/MCM2/MCM6/CDC45/GINS1/POLA1/MCM4/LIG1/MCM3/GMNN/BCL6/PCNA/DNA2/BRCA2/CDT1/FEN1/ATAD5/BLM	19
GO:0000724	GO:0000724	double-strand break repair via homologous recombination	35/580	179/20772	6.81605818363453e-20	4.93730469156363e-18	4.43924325337958e-18	BRCA1/RAD51/POLQ/MCM2/MCM6/RAD54L/CDC45/MCM5/MRGBP/MCM4/RAD51AP1/TIMELESS/MCM3/GINS2/FIGNL1/SLF1/TEX15/BRCA2/WRAP53/PARP1/MMS22L/CHEK1/TONSL/RECQL4/MCM7/RFWD3/FEN1/RMI2/GEN1/FANCB/RUVBL2/PARPBP/KDM4D/XRCC2/BLM	35
GO:0006275	GO:0006275	regulation of DNA replication	32/580	156/20772	6.00067217082801e-19	4.26904963010335e-17	3.83839988671573e-17	DBF4/MCM2/MCM6/CDC6/MCM5/GINS1/MCM4/SMC3/TIMELESS/FBXO5/MCM3/GMNN/BCL6/CHTF18/E2F8/GINS2/PCNA/DSCC1/DNA2/BRCA2/TICRR/CCNA2/RFC4/E2F7/MCM7/CDT1/CDK1/ESCO2/ATAD5/RUVBL2/TSPYL2/BLM	32
GO:0006270	GO:0006270	DNA replication initiation	18/580	37/20772	8.86071870201796e-19	6.19317601909466e-17	5.56842580664213e-17	MCM10/MCM2/MCM6/ORC1/ORC6/CDC45/CDC6/MCM5/POLA1/MCM4/MCM3/GMNN/TICRR/PRIM2/TOPBP1/MCM7/CDT1/PRIM1	18
GO:0008608	GO:0008608	attachment of spindle microtubules to kinetochore	19/580	46/20772	4.57836062122999e-18	3.14486012327247e-16	2.82761546171428e-16	SPAG5/NDC80/BIRC5/ECT2/NEK2/KNSTRN/SGO1/CCNB1/CDCA8/KNL1/CENPE/KIF2C/NUF2/INCENP/SPC25/RACGAP1/SPC24/CDT1/AURKB	19
GO:0051225	GO:0051225	spindle assembly	31/580	164/20772	2.55141042542884e-17	1.72285070083195e-15	1.54905435820416e-15	ASPM/SMC1A/SPAG5/NDC80/AURKA/TPX2/BIRC5/KIF4A/MYBL2/SMC3/FBXO5/CDC20/NEK2/STIL/HAUS8/CDCA8/KIF23/KIF11/INCENP/CENPJ/HAUS1/SASS6/CCNB2/RACGAP1/KIF15/PLK1/SAC3D1/AURKB/CEP97/KIFC1/HAUS5	31
GO:1903046	GO:1903046	meiotic cell cycle process	37/580	242/20772	3.16756724601694e-17	2.10326465135525e-15	1.89109321722731e-15	NCAPD2/RAD51/ASPM/TRIP13/SMC1A/NDC80/RAD54L/AURKA/SMC3/RAD51AP1/FBXO5/TTK/CDC20/NCAPH/KIF18A/SGO1/TOP2A/FIGNL1/TEX15/ESPL1/BRIP1/SMC2/BRCA2/NUF2/FANCD2/INCENP/FBXO43/BUB1B/CCNB2/CDC25C/SYCE2/SGO2/CDC25A/PTTG1/PLK1/BUB1/MYBL1	37
GO:0032392	GO:0032392	DNA geometric change	23/580	86/20772	1.07574563411625e-16	7.02585345298217e-15	6.31710507833924e-15	DDX11/HMGB3/RAD51/POLQ/MCM2/MCM6/CDC45/MCM5/GINS1/MCM4/MCM3/CHTF18/GINS2/TOP2A/BRIP1/DSCC1/DNA2/RECQL4/RFC4/HMGB2/MCM7/RUVBL2/BLM	23
GO:0140694	GO:0140694	non-membrane-bounded organelle assembly	49/580	445/20772	2.28417866007721e-16	1.46776899705607e-14	1.31970458068637e-14	CFLAR/ANLN/BRCA1/ASPM/SMC1A/WDR62/SPAG5/NDC80/AURKA/TPX2/RPLP0/BIRC5/KIF4A/MYBL2/CEP152/SMC3/FBXO5/CEP72/CENPA/CDC20/NEK2/CENPF/CENPK/STIL/DLGAP5/HAUS8/CDCA8/KIF23/KIF11/CENPE/PLK4/DOCK5/INCENP/CENPJ/HAUS1/CENPH/SASS6/CCNB2/RACGAP1/KIF15/PLK1/SAC3D1/CEP135/AURKB/CEP97/KNTC1/CENPW/KIFC1/HAUS5	49
GO:0051321	GO:0051321	meiotic cell cycle	41/580	316/20772	2.3614936565792e-16	1.49336360758913e-14	1.34271727875339e-14	NCAPD2/RAD51/ASPM/TRIP13/SMC1A/NDC80/RAD54L/AURKA/SMC3/RAD51AP1/FBXO5/TTK/CDC20/NEK2/NCAPH/KIF18A/SGO1/TOP2A/FIGNL1/TEX15/ESPL1/BRIP1/SMC2/BRCA2/ANAPC11/NUF2/FANCD2/INCENP/FBXO43/BUB1B/CCNB2/CDC25C/SYCE2/SGO2/CDC25A/PTTG1/PLK1/BUB1/EXO1/MYBL1/XRCC2	41
GO:0007098	GO:0007098	centrosome cycle	28/580	145/20772	5.08243643016419e-16	3.13434887169942e-14	2.81816455569466e-14	BRCA1/WDR62/NDC80/AURKA/RANBP1/CEP152/CEP72/NEK2/STIL/SGO1/CEP85/HAUS8/KIF11/BRCA2/PLK4/CHEK1/CENPJ/HAUS1/SASS6/CCNF/PCLAF/PLK1/SAC3D1/CDK1/CEP135/GEN1/XRCC2/HAUS5	28
GO:0044839	GO:0044839	cell cycle G2/M phase transition	30/580	169/20772	5.11377200452968e-16	3.13434887169942e-14	2.81816455569466e-14	BRCA1/NDC80/CDC14B/ORC1/AURKA/CLSPN/CDC6/FOXM1/FBXO5/MACROH2A1/CENPF/KIF14/PKMYT1/CCNB1/RNASEH2B/BARD1/TICRR/DTL/CCNA2/CHEK1/CCNB2/CDC25C/TOPBP1/CDC25A/MELK/PLK1/CDK1/ATAD5/AURKB/BLM	30
GO:0034502	GO:0034502	protein localization to chromosome	26/580	123/20772	5.65326630555879e-16	3.41251711535549e-14	3.06827196775384e-14	SPDL1/NDC80/MSH2/VRK1/EZH2/TTK/MACROH2A1/CENPA/H2BC11/SLF1/KNL1/BRCA2/WRAP53/CDCA5/BUB1B/TERT/PLK1/CDT1/CDK1/ESCO2/ZWILCH/HASPIN/AURKB/RUVBL2/KNTC1/H2AC8	26
GO:0140013	GO:0140013	meiotic nuclear division	34/580	222/20772	5.94491263114699e-16	3.53500476455069e-14	3.1784034067232e-14	RAD51/ASPM/TRIP13/SMC1A/NDC80/RAD54L/AURKA/SMC3/RAD51AP1/FBXO5/TTK/CDC20/NCAPH/KIF18A/SGO1/TOP2A/FIGNL1/TEX15/ESPL1/BRIP1/SMC2/BRCA2/NUF2/FANCD2/INCENP/FBXO43/BUB1B/CCNB2/SYCE2/SGO2/PTTG1/PLK1/BUB1/MYBL1	34
GO:0071103	GO:0071103	DNA conformation change	23/580	94/20772	9.13744924256315e-16	5.35347026211347e-14	4.81342720935641e-14	DDX11/HMGB3/RAD51/POLQ/MCM2/MCM6/CDC45/MCM5/GINS1/MCM4/MCM3/CHTF18/GINS2/TOP2A/BRIP1/DSCC1/DNA2/RECQL4/RFC4/HMGB2/MCM7/RUVBL2/BLM	23
GO:0031570	GO:0031570	DNA integrity checkpoint signaling	29/580	166/20772	2.45693992112089e-15	1.40714586241572e-13	1.26519693769834e-13	BRCA1/RAD51/GTSE1/CDC14B/ORC1/WDR76/CLSPN/CDC45/CDC6/MSH2/THOC5/E2F1/TIMELESS/RNASEH2B/BRIP1/DNA2/BARD1/BRCA2/TICRR/DTL/FANCD2/CHEK1/TOPBP1/PLK1/CDT1/RFWD3/CDK1/RHNO1/BLM	29
GO:1902969	GO:1902969	mitotic DNA replication	11/580	14/20772	2.47239483858184e-15	1.40714586241572e-13	1.26519693769834e-13	RAD51/MCM2/MCM6/CDC45/GINS1/POLA1/MCM4/LIG1/MCM3/BCL6/BRCA2	11
GO:0032508	GO:0032508	DNA duplex unwinding	21/580	80/20772	3.52601329367235e-15	1.97854041718178e-13	1.77895081369415e-13	DDX11/RAD51/POLQ/MCM2/MCM6/CDC45/MCM5/GINS1/MCM4/MCM3/CHTF18/GINS2/TOP2A/BRIP1/DSCC1/DNA2/RECQL4/RFC4/MCM7/RUVBL2/BLM	21
GO:0045005	GO:0045005	DNA-templated DNA replication maintenance of fidelity	18/580	56/20772	6.49995234639083e-15	3.59664029833626e-13	3.23382132087251e-13	BRCA1/DDX11/RAD51/POLD1/TIMELESS/PCNA/DNA2/BARD1/BRCA2/PARP1/MMS22L/TONSL/RFWD3/POLE/GEN1/ALYREF/TRAIP/BLM	18
GO:0031023	GO:0031023	microtubule organizing center organization	28/580	161/20772	8.4322279356555e-15	4.60191727337692e-13	4.13768877650118e-13	BRCA1/WDR62/NDC80/AURKA/RANBP1/CEP152/CEP72/NEK2/STIL/SGO1/CEP85/HAUS8/KIF11/BRCA2/PLK4/CHEK1/CENPJ/HAUS1/SASS6/CCNF/PCLAF/PLK1/SAC3D1/CDK1/CEP135/GEN1/XRCC2/HAUS5	28
GO:0071824	GO:0071824	protein-DNA complex subunit organization	37/580	292/20772	1.51422504369146e-14	8.15226023522538e-13	7.32988310623335e-13	RAD51/MCM2/CDC45/SMARCB1/CENPI/ASF1B/GMNN/MACROH2A1/CENPA/CENPF/HELLS/CENPK/HJURP/H2BC11/MED1/DLGAP5/ANP32B/CENPE/TAF5/SSRP1/CENPH/MIS18A/CHAF1B/HMGB2/CDT1/CHAF1A/SMARCC1/H2AC25/TSPYL2/KNTC1/H1-10/NAP1L2/CENPW/H2BC6/H2BC9/H2BC7/H3C10	37
GO:0007062	GO:0007062	sister chromatid cohesion	18/580	59/20772	1.83374109661717e-14	9.74083270523041e-13	8.75820484461507e-13	DDX11/SMC1A/KIF22/SMC3/MACROH2A1/CDC20/SGO1/SLF1/ESPL1/DSCC1/CDCA5/BUB1B/SGO2/PLK1/FEN1/BUB1/ESCO2/HASPIN	18
GO:0051310	GO:0051310	metaphase plate congression	20/580	78/20772	2.63194717097789e-14	1.37969441173367e-12	1.2405147123044e-12	SPDL1/SPAG5/KIF22/NDC80/BIRC5/FAM83D/CENPF/KIF14/KIF18A/CCNB1/PSRC1/CDCA8/CENPE/KIF2C/NUF2/CDCA5/INCENP/CDT1/AURKB/KIFC1	20
GO:0065004	GO:0065004	protein-DNA complex assembly	35/580	270/20772	3.97839716439998e-14	2.05843302635968e-12	1.85078408071813e-12	RAD51/MCM2/CDC45/SMARCB1/CENPI/ASF1B/GMNN/MACROH2A1/CENPA/CENPF/HELLS/CENPK/HJURP/H2BC11/MED1/DLGAP5/ANP32B/CENPE/TAF5/SSRP1/CENPH/MIS18A/CHAF1B/HMGB2/CDT1/CHAF1A/TSPYL2/KNTC1/H1-10/NAP1L2/CENPW/H2BC6/H2BC9/H2BC7/H3C10	35
GO:2001020	GO:2001020	regulation of response to DNA damage stimulus	40/580	350/20772	4.16735323344726e-14	2.12855580539152e-12	1.91383307063711e-12	BRCA1/DDX11/ERCC8/RAD51/POLQ/WDR76/SMARCB1/THOC5/MRGBP/NSD2/FOXM1/RAD51AP1/TIMELESS/FBXO5/CLU/DEK/TRIM28/FIGNL1/PCNA/SLF1/TEX15/RNASEH2B/BARD1/BRCA2/WRAP53/PARP1/TAF5/CHEK1/PLA2R1/DDIAS/RFWD3/POLH/SMARCC1/RMI2/ATAD5/FANCB/RUVBL2/PARPBP/KDM4D/SF3B3	40
GO:0006268	GO:0006268	DNA unwinding involved in DNA replication	12/580	22/20772	1.0061359907238e-13	5.07398200891598e-12	4.56213294661306e-12	RAD51/MCM2/MCM6/CDC45/MCM5/GINS1/MCM4/MCM3/GINS2/RECQL4/MCM7/BLM	12
GO:0000086	GO:0000086	G2/M transition of mitotic cell cycle	26/580	153/20772	1.36397895837182e-13	6.79261521269164e-12	6.10739525702538e-12	BRCA1/CDC14B/ORC1/AURKA/CLSPN/CDC6/FOXM1/FBXO5/CENPF/KIF14/PKMYT1/CCNB1/RNASEH2B/BARD1/TICRR/DTL/CCNA2/CHEK1/CDC25C/TOPBP1/CDC25A/MELK/PLK1/CDK1/AURKB/BLM	26
GO:1902749	GO:1902749	regulation of cell cycle G2/M phase transition	24/580	130/20772	1.81094659148002e-13	8.90717434624246e-12	8.00864360078817e-12	BRCA1/CDC14B/ORC1/AURKA/CLSPN/CDC6/FBXO5/MACROH2A1/CENPF/KIF14/CCNB1/RNASEH2B/BARD1/TICRR/DTL/CHEK1/CDC25C/TOPBP1/CDC25A/PLK1/CDK1/ATAD5/AURKB/BLM	24
GO:0010639	GO:0010639	negative regulation of organelle organization	42/580	401/20772	1.9040300199087e-13	9.25079951136129e-12	8.31760482381168e-12	BRCA1/SPDL1/TRIP13/MCM2/NDC80/TPX2/BIRC5/FBXO5/TTK/CDC20/CENPF/CLU/ZWINT/CGNL1/TOP2A/CCNB1/CDCA8/ESPL1/CKAP2/PIF1/NUF2/PARP1/INCENP/CHEK1/SPC25/PLEKHH2/FBXO43/BUB1B/TMSB15B/SPC24/CCNF/MAD2L1/PLK1/CDT1/BUB1/ZWILCH/HASPIN/GEN1/AURKB/CEP97/KNTC1/KANK3	42
GO:0051383	GO:0051383	kinetochore organization	12/580	23/20772	2.05066704695454e-13	9.84320182538177e-12	8.85024725527747e-12	NDC80/CENPA/CENPF/CENPK/DLGAP5/SMC2/CENPE/NUF2/CENPH/CDT1/KNTC1/CENPW	12
GO:0045132	GO:0045132	meiotic chromosome segregation	24/580	131/20772	2.16010876862975e-13	1.02450873026439e-11	9.21159165369302e-12	ASPM/TRIP13/SMC1A/NDC80/AURKA/SMC3/FBXO5/TTK/NCAPH/SGO1/TOP2A/TEX15/ESPL1/BRIP1/SMC2/NUF2/FANCD2/BUB1B/CCNB2/SYCE2/SGO2/PTTG1/PLK1/BUB1	24
GO:1905820	GO:1905820	positive regulation of chromosome separation	13/580	29/20772	2.47399834557681e-13	1.1595775775033e-11	1.04260264643937e-11	NCAPD2/BIRC5/NCAPG/NCAPH/DLGAP5/CDCA8/ESPL1/SMC2/ANAPC11/NCAPG2/INCENP/CDT1/AURKB	13
GO:0050000	GO:0050000	chromosome localization	21/580	99/20772	3.43407713002113e-13	1.590856196047e-11	1.43037508855103e-11	SPDL1/SPAG5/KIF22/NDC80/BIRC5/FAM83D/CENPF/KIF14/KIF18A/DLGAP5/CCNB1/PSRC1/CDCA8/CENPE/KIF2C/NUF2/CDCA5/INCENP/CDT1/AURKB/KIFC1	21
GO:1901976	GO:1901976	regulation of cell cycle checkpoint	17/580	60/20772	3.84480483537341e-13	1.76065545564686e-11	1.58304547547196e-11	BRCA1/RAD51/NDC80/BIRC5/WDR76/THOC5/CCNB1/CDCA8/RNASEH2B/BARD1/BRCA2/INCENP/MAD2L1/CDT1/RFWD3/GEN1/AURKB	17
GO:0051303	GO:0051303	establishment of chromosome localization	20/580	91/20772	6.1934772596839e-13	2.80395606847507e-11	2.52110085104118e-11	SPDL1/SPAG5/KIF22/NDC80/BIRC5/FAM83D/CENPF/KIF14/KIF18A/CCNB1/PSRC1/CDCA8/CENPE/KIF2C/NUF2/CDCA5/INCENP/CDT1/AURKB/KIFC1	20
GO:0007080	GO:0007080	mitotic metaphase plate congression	17/580	62/20772	6.97314483747764e-13	3.12146168904617e-11	2.80657739585292e-11	SPDL1/KIF22/NDC80/BIRC5/KIF14/KIF18A/CCNB1/PSRC1/CDCA8/CENPE/KIF2C/NUF2/CDCA5/INCENP/CDT1/AURKB/KIFC1	17
GO:0006271	GO:0006271	DNA strand elongation involved in DNA replication	10/580	15/20772	7.06720165926866e-13	3.12841460116959e-11	2.81282891771827e-11	GINS1/POLA1/MCM4/LIG1/MCM3/PCNA/DNA2/RFC4/MCM7/POLE	10
GO:0031297	GO:0031297	replication fork processing	15/580	46/20772	9.40815823908532e-13	4.11891235434241e-11	3.70340803789559e-11	BRCA1/DDX11/RAD51/PCNA/DNA2/BARD1/BRCA2/PARP1/MMS22L/TONSL/RFWD3/GEN1/ALYREF/TRAIP/BLM	15
GO:0010389	GO:0010389	regulation of G2/M transition of mitotic cell cycle	22/580	118/20772	1.50676059378411e-12	6.52492848438683e-11	5.86671201447062e-11	BRCA1/CDC14B/ORC1/AURKA/CLSPN/CDC6/FBXO5/CENPF/KIF14/CCNB1/RNASEH2B/BARD1/TICRR/DTL/CHEK1/CDC25C/TOPBP1/CDC25A/PLK1/CDK1/AURKB/BLM	22
GO:0006282	GO:0006282	regulation of DNA repair	30/580	237/20772	5.03209072343876e-12	2.15568273571828e-10	1.93822351237828e-10	BRCA1/DDX11/ERCC8/RAD51/POLQ/SMARCB1/MRGBP/NSD2/FOXM1/RAD51AP1/TIMELESS/DEK/TRIM28/FIGNL1/PCNA/SLF1/TEX15/BARD1/WRAP53/PARP1/TAF5/CHEK1/POLH/SMARCC1/RMI2/FANCB/RUVBL2/PARPBP/KDM4D/SF3B3	30
GO:0051984	GO:0051984	positive regulation of chromosome segregation	12/580	29/20772	6.75264657512286e-12	2.86197276120101e-10	2.5732649826588e-10	NCAPD2/BIRC5/CDC6/NCAPG/NCAPH/CCNB1/CDCA8/SMC2/NCAPG2/INCENP/CDT1/AURKB	12
GO:0034508	GO:0034508	centromere complex assembly	12/580	30/20772	1.09707234521706e-11	4.60077497194185e-10	4.13666170722842e-10	CENPI/CENPA/CENPF/HELLS/CENPK/HJURP/DLGAP5/CENPE/CENPH/MIS18A/KNTC1/CENPW	12
GO:0071459	GO:0071459	protein localization to chromosome, centromeric region	14/580	45/20772	1.12783614506015e-11	4.68052000199964e-10	4.20836228249968e-10	SPDL1/NDC80/TTK/CENPA/H2BC11/KNL1/BUB1B/CDT1/CDK1/ZWILCH/HASPIN/AURKB/KNTC1/H2AC8	14
GO:0000281	GO:0000281	mitotic cytokinesis	18/580	84/20772	1.40792732547697e-11	5.78266233474254e-10	5.19932359044834e-10	ANLN/BIRC5/KIF4A/KIF20A/ECT2/CENPA/SNX9/CDCA8/ESPL1/CKAP2/KIF23/CEP55/KIF20B/INCENP/RHOC/RACGAP1/PLK1/AURKB	18
GO:0090307	GO:0090307	mitotic spindle assembly	18/580	86/20772	2.14482673154918e-11	8.71937724335913e-10	7.83979094249395e-10	SMC1A/TPX2/BIRC5/KIF4A/MYBL2/SMC3/CDC20/NEK2/CDCA8/KIF23/KIF11/INCENP/RACGAP1/KIF15/PLK1/AURKB/CEP97/KIFC1	18
GO:0000910	GO:0000910	cytokinesis	26/580	192/20772	2.9216342737727e-11	1.17573645926368e-09	1.05713146556603e-09	ANLN/CDC14B/AURKA/BIRC5/KIF4A/CDC6/KIF20A/ECT2/CENPA/KIF14/E2F8/SNX9/CDCA8/ESPL1/CKAP2/KIF23/CEP55/KIF20B/BRCA2/INCENP/RHOC/ALKBH4/RACGAP1/E2F7/PLK1/AURKB	26
GO:0071897	GO:0071897	DNA biosynthetic process	27/580	208/20772	3.28864145314681e-11	1.31019475493369e-09	1.17802598579564e-09	POLQ/POLD1/POLE2/GINS1/POLA1/LIG1/NEK2/CENPF/HROB/CHTF18/TEP1/GINS2/PCNA/DSCC1/PIF1/WRAP53/DTL/CHEK1/RFC4/TERT/PCLAF/TK1/PARM1/POLH/POLE/AURKB/LIN9	27
GO:0051054	GO:0051054	positive regulation of DNA metabolic process	35/580	340/20772	3.35509374446325e-11	1.323434997816e-09	1.18993059014158e-09	DBF4/BRCA1/DDX11/RAD51/MSH2/SMARCB1/GINS1/MRGBP/NSD2/FOXM1/RAD51AP1/TIMELESS/NEK2/CHTF18/E2F8/TRIM28/GINS2/PCNA/SLF1/DSCC1/DNA2/WRAP53/PARP1/PRIM2/RFC4/E2F7/CDT1/PARM1/CDK1/SMARCC1/ATAD5/AURKB/FANCB/RUVBL2/KDM4D	35
GO:0051988	GO:0051988	regulation of attachment of spindle microtubules to kinetochore	10/580	20/20772	3.83242582299403e-11	1.49690043909885e-09	1.34589732462835e-09	SPAG5/BIRC5/ECT2/NEK2/KNSTRN/CCNB1/CDCA8/INCENP/RACGAP1/AURKB	10
GO:0030174	GO:0030174	regulation of DNA-templated DNA replication initiation	9/580	15/20772	4.18161680133326e-11	1.61743313946716e-09	1.45427102452091e-09	MCM2/MCM6/MCM5/MCM4/MCM3/GMNN/TICRR/MCM7/CDT1	9
GO:2000779	GO:2000779	regulation of double-strand break repair	22/580	139/20772	4.47248303031046e-11	1.71330503776508e-09	1.54047163483264e-09	DDX11/RAD51/POLQ/SMARCB1/MRGBP/NSD2/FOXM1/RAD51AP1/TIMELESS/DEK/FIGNL1/SLF1/TEX15/WRAP53/PARP1/CHEK1/SMARCC1/RMI2/FANCB/RUVBL2/PARPBP/KDM4D	22
GO:1901989	GO:1901989	positive regulation of cell cycle phase transition	22/580	141/20772	5.9684596327607e-11	2.26460411208749e-09	2.03615720604357e-09	CDC6/THOC5/FAM83D/EZH2/FBXO5/STIL/DLGAP5/CCNB1/ESPL1/ANAPC11/DTL/CDCA5/CENPJ/SASS6/CDC25C/CDC25A/TERT/CDT1/CDK1/RRM2/UBE2C/ATAD5	22
GO:0045931	GO:0045931	positive regulation of mitotic cell cycle	22/580	142/20772	6.88125074565577e-11	2.58631160100873e-09	2.32541174652101e-09	AURKA/CDC6/FBXO5/STIL/DLGAP5/CCNB1/ESPL1/BRCA2/ANAPC11/DTL/CDCA5/CENPJ/SASS6/CDC25C/CDC25A/TERT/DYNLT3/CDT1/CDK1/RRM2/UBE2C/EIF4EBP1	22
GO:0000077	GO:0000077	DNA damage checkpoint signaling	23/580	157/20772	8.1508134808348e-11	3.0348449446398e-09	2.72869830548754e-09	BRCA1/RAD51/GTSE1/CDC14B/WDR76/CLSPN/MSH2/THOC5/E2F1/RNASEH2B/BRIP1/BARD1/BRCA2/TICRR/DTL/FANCD2/CHEK1/TOPBP1/PLK1/RFWD3/CDK1/RHNO1/BLM	23
GO:0006338	GO:0006338	chromatin remodeling	40/580	446/20772	9.33911316342635e-11	3.44509507806394e-09	3.09756355703118e-09	MCM2/RAD54L/SMARCB1/SUV39H1/ASF1B/EZH2/LMNB1/MACROH2A1/CENPA/DNMT3A/HELLS/HJURP/H2BC11/DEK/TRIM28/DNMT1/TEX15/ANP32B/SSRP1/CHEK1/SUV39H2/MIS18A/CHAF1B/HMGB2/CHAF1A/SMARCC1/LMNB2/H2AC25/RUVBL2/BCOR/TSPYL2/H1-10/KDM4D/NAP1L2/ERCC6L/CENPW/H2BC6/H2BC9/H2BC7/H3C10	40
GO:0042770	GO:0042770	signal transduction in response to DNA damage	27/580	220/20772	1.20912272153056e-10	4.41939901153923e-09	3.97358244458571e-09	BRCA1/RAD51/GTSE1/CDC14B/WDR76/CLSPN/MSH2/THOC5/E2F1/FOXM1/RNASEH2B/BRIP1/BARD1/BRCA2/TICRR/DTL/FANCD2/CHEK1/PLA2R1/TOPBP1/E2F7/PLK1/RFWD3/CDK1/RHNO1/ATAD5/BLM	27
GO:0000727	GO:0000727	double-strand break repair via break-induced replication	8/580	12/20772	1.58008894636864e-10	5.72279487484786e-09	5.14549539185882e-09	MCM2/MCM6/CDC45/MCM5/MCM4/MCM3/GINS2/MCM7	8
GO:0000018	GO:0000018	regulation of DNA recombination	21/580	137/20772	2.2910593187368e-10	8.22304533860126e-09	7.3935276070757e-09	RAD51/POLQ/MSH2/MRGBP/NSD2/RAD51AP1/TIMELESS/BCL6/FIGNL1/TEX15/WRAP53/PARP1/CHEK1/RMI2/ATAD5/FANCB/RUVBL2/ALYREF/H1-10/PARPBP/BLM	21
GO:0022616	GO:0022616	DNA strand elongation	13/580	48/20772	4.32196430472158e-10	1.53738444553667e-08	1.38229741813605e-08	GINS1/POLA1/MCM4/LIG1/MCM3/DCLRE1B/PCNA/DNA2/RFC4/TERT/MCM7/POLE/RUVBL2	13
GO:0061640	GO:0061640	cytoskeleton-dependent cytokinesis	19/580	115/20772	4.45186990530825e-10	1.56957961971222e-08	1.41124483351318e-08	ANLN/BIRC5/KIF4A/KIF20A/ECT2/CENPA/SNX9/CDCA8/ESPL1/CKAP2/KIF23/CEP55/KIF20B/INCENP/RHOC/ALKBH4/RACGAP1/PLK1/AURKB	19
GO:1901992	GO:1901992	positive regulation of mitotic cell cycle phase transition	18/580	105/20772	6.8842266406955e-10	2.40585604706411e-08	2.16316004231642e-08	CDC6/FBXO5/STIL/DLGAP5/CCNB1/ESPL1/ANAPC11/DTL/CDCA5/CENPJ/SASS6/CDC25C/CDC25A/TERT/CDT1/CDK1/RRM2/UBE2C	18
GO:0000076	GO:0000076	DNA replication checkpoint signaling	9/580	19/20772	6.98300977466118e-10	2.41915747323914e-08	2.17511965795625e-08	ORC1/CLSPN/CDC45/CDC6/TIMELESS/DNA2/TICRR/TOPBP1/CDT1	9
GO:0051231	GO:0051231	spindle elongation	8/580	14/20772	9.12272791350109e-10	3.13318517305072e-08	2.81711824769911e-08	BIRC5/KIF4A/CDCA8/KIF23/KIF11/INCENP/RACGAP1/AURKB	8
GO:0034501	GO:0034501	protein localization to kinetochore	9/580	20/20772	1.23828192956845e-09	4.18077559949211e-08	3.7590306925258e-08	SPDL1/NDC80/TTK/KNL1/CDT1/CDK1/ZWILCH/AURKB/KNTC1	9
GO:1903083	GO:1903083	protein localization to condensed chromosome	9/580	20/20772	1.23828192956845e-09	4.18077559949211e-08	3.7590306925258e-08	SPDL1/NDC80/TTK/KNL1/CDT1/CDK1/ZWILCH/AURKB/KNTC1	9
GO:0010212	GO:0010212	response to ionizing radiation	21/580	150/20772	1.27035943396329e-09	4.25303528143677e-08	3.82400102059008e-08	BRCA1/ERCC8/RAD51/RAD54L/MSH2/TMEM109/RAD51AP1/ECT2/DNMT3A/FIGNL1/BARD1/BRCA2/TICRR/PARP1/FANCD2/TOPBP1/RFWD3/RHNO1/KDM4D/XRCC2/BLM	21
GO:0032465	GO:0032465	regulation of cytokinesis	17/580	98/20772	1.6976531068678e-09	5.63620831480108e-08	5.06764344093957e-08	CDC14B/AURKA/BIRC5/CDC6/KIF20A/ECT2/KIF14/E2F8/CDCA8/KIF23/KIF20B/BRCA2/INCENP/RACGAP1/E2F7/PLK1/AURKB	17
GO:0051315	GO:0051315	attachment of mitotic spindle microtubules to kinetochore	9/580	21/20772	2.1134871784101e-09	6.79042977321438e-08	6.10543027854802e-08	NDC80/BIRC5/CDCA8/CENPE/KIF2C/NUF2/INCENP/CDT1/AURKB	9
GO:0090231	GO:0090231	regulation of spindle checkpoint	9/580	21/20772	2.1134871784101e-09	6.79042977321438e-08	6.10543027854802e-08	NDC80/BIRC5/CCNB1/CDCA8/INCENP/MAD2L1/CDT1/GEN1/AURKB	9
GO:0090266	GO:0090266	regulation of mitotic cell cycle spindle assembly checkpoint	9/580	21/20772	2.1134871784101e-09	6.79042977321438e-08	6.10543027854802e-08	NDC80/BIRC5/CCNB1/CDCA8/INCENP/MAD2L1/CDT1/GEN1/AURKB	9
GO:1903504	GO:1903504	regulation of mitotic spindle checkpoint	9/580	21/20772	2.1134871784101e-09	6.79042977321438e-08	6.10543027854802e-08	NDC80/BIRC5/CCNB1/CDCA8/INCENP/MAD2L1/CDT1/GEN1/AURKB	9
GO:0051256	GO:0051256	mitotic spindle midzone assembly	7/580	11/20772	3.82279264961633e-09	1.21840047328572e-07	1.09549165361216e-07	BIRC5/KIF4A/CDCA8/KIF23/INCENP/RACGAP1/AURKB	7
GO:1901970	GO:1901970	positive regulation of mitotic sister chromatid separation	8/580	17/20772	6.85672341483557e-09	2.16803064164325e-07	1.94932579621432e-07	BIRC5/DLGAP5/CDCA8/ESPL1/ANAPC11/INCENP/CDT1/AURKB	8
GO:0007064	GO:0007064	mitotic sister chromatid cohesion	10/580	31/20772	6.97215742470985e-09	2.1765999473442e-07	1.95703065441035e-07	SMC1A/SMC3/MACROH2A1/CDC20/SGO1/SLF1/DSCC1/CDCA5/ESCO2/HASPIN	10
GO:0000082	GO:0000082	G1/S transition of mitotic cell cycle	27/580	264/20772	7.03073096850245e-09	2.1765999473442e-07	1.95703065441035e-07	DBF4/E2F2/GTSE1/RBL1/CDC6/SMARCB1/CDKN3/E2F1/EZH2/E2F3/KIF14/STIL/SKP2/LATS2/CENPJ/SASS6/CDC25A/TERT/E2F7/FAM107A/RFWD3/RRM2/SMARCC1/POLE/IQGAP3/EIF4EBP1/KANK2	27
GO:0044843	GO:0044843	cell cycle G1/S phase transition	29/580	300/20772	7.04772573311751e-09	2.1765999473442e-07	1.95703065441035e-07	DBF4/E2F2/GTSE1/RBL1/CDC6/SMARCB1/CDKN3/E2F1/FAM83D/EZH2/E2F3/KIF14/STIL/CCNA2/SKP2/LATS2/CENPJ/SASS6/CDC25A/TERT/E2F7/FAM107A/RFWD3/RRM2/SMARCC1/POLE/IQGAP3/EIF4EBP1/KANK2	29
GO:1902750	GO:1902750	negative regulation of cell cycle G2/M phase transition	15/580	83/20772	8.62139303270976e-09	2.64212537248582e-07	2.37559518140173e-07	BRCA1/CDC14B/ORC1/CLSPN/CDC6/MACROH2A1/BARD1/TICRR/DTL/CHEK1/TOPBP1/PLK1/CDK1/AURKB/BLM	15
GO:0000022	GO:0000022	mitotic spindle elongation	7/580	12/20772	8.95348990658755e-09	2.68200780359735e-07	2.41145438481341e-07	BIRC5/KIF4A/CDCA8/KIF23/INCENP/RACGAP1/AURKB	7
GO:0090232	GO:0090232	positive regulation of spindle checkpoint	7/580	12/20772	8.95348990658755e-09	2.68200780359735e-07	2.41145438481341e-07	NDC80/BIRC5/CDCA8/INCENP/MAD2L1/GEN1/AURKB	7
GO:0090267	GO:0090267	positive regulation of mitotic cell cycle spindle assembly checkpoint	7/580	12/20772	8.95348990658755e-09	2.68200780359735e-07	2.41145438481341e-07	NDC80/BIRC5/CDCA8/INCENP/MAD2L1/GEN1/AURKB	7
GO:0051382	GO:0051382	kinetochore assembly	8/580	18/20772	1.2040633668741e-08	3.57984212957195e-07	3.21871770422039e-07	CENPA/CENPF/CENPK/DLGAP5/CENPE/CENPH/KNTC1/CENPW	8
GO:0051302	GO:0051302	regulation of cell division	23/580	202/20772	1.23166785942333e-08	3.63478870514264e-07	3.26812142348351e-07	ASPM/CDC14B/AURKA/BIRC5/ORC6/CDC6/KIF20A/ECT2/KIF14/E2F8/CDCA8/KIF23/KIF20B/BRCA2/INCENP/RACGAP1/E2F7/PLK1/AURKB/KIF18B/NAP1L2/BLM/RACK1	23
GO:0010569	GO:0010569	regulation of double-strand break repair via homologous recombination	14/580	74/20772	1.46336508228562e-08	4.28679888810729e-07	3.85435864939472e-07	RAD51/POLQ/MRGBP/RAD51AP1/TIMELESS/FIGNL1/TEX15/WRAP53/PARP1/CHEK1/RMI2/FANCB/RUVBL2/PARPBP	14
GO:0061982	GO:0061982	meiosis I cell cycle process	20/580	159/20772	2.04131871084101e-08	5.93621441167197e-07	5.3373857648805e-07	RAD51/TRIP13/NDC80/RAD54L/AURKA/RAD51AP1/FBXO5/TOP2A/TEX15/ESPL1/BRIP1/BRCA2/FANCD2/CCNB2/CDC25C/SYCE2/CDC25A/PTTG1/PLK1/MYBL1	20
GO:0044818	GO:0044818	mitotic G2/M transition checkpoint	13/580	65/20772	2.38139643241822e-08	6.87498796141608e-07	6.18145847408025e-07	BRCA1/CDC14B/ORC1/CLSPN/CDC6/BARD1/TICRR/DTL/CHEK1/TOPBP1/PLK1/CDK1/BLM	13
GO:0051255	GO:0051255	spindle midzone assembly	7/580	14/20772	3.69510433467725e-08	1.059086019378e-06	9.52248394616181e-07	BIRC5/KIF4A/CDCA8/KIF23/INCENP/RACGAP1/AURKB	7
GO:0051298	GO:0051298	centrosome duplication	14/580	80/20772	4.14966759175238e-08	1.18087683468153e-06	1.06175329434085e-06	BRCA1/WDR62/NDC80/CEP152/CEP72/STIL/BRCA2/PLK4/CENPJ/SASS6/CCNF/SAC3D1/CEP135/GEN1	14
GO:0010972	GO:0010972	negative regulation of G2/M transition of mitotic cell cycle	14/580	81/20772	4.88980076817311e-08	1.38162881279444e-06	1.24225397641606e-06	BRCA1/CDC14B/ORC1/CLSPN/CDC6/BARD1/TICRR/DTL/CHEK1/TOPBP1/PLK1/CDK1/AURKB/BLM	14
GO:0051053	GO:0051053	negative regulation of DNA metabolic process	19/580	153/20772	5.67378854362398e-08	1.59185729280267e-06	1.43127519747609e-06	POLQ/CDC6/MSH2/TIMELESS/FBXO5/GMNN/BCL6/TRIM28/BRCA2/PIF1/PARP1/CHEK1/CDT1/RMI2/FANCB/TSPYL2/H1-10/PARPBP/BLM	19
GO:0009314	GO:0009314	response to radiation	37/580	495/20772	6.32201643268362e-08	1.76132262012668e-06	1.5836453382718e-06	BRCA1/ERCC8/RAD51/POLD1/SMC1A/RAD54L/MSH2/TMEM109/RAD51AP1/ECT2/TANC1/DNMT3A/FIGNL1/PCNA/BARD1/BRCA2/TICRR/DTL/PARP1/FANCD2/CHEK1/TOPBP1/CDC25A/PCLAF/PBK/RFWD3/FEN1/POLH/RHNO1/AURKB/PER1/H2AC25/RUVBL2/KDM4D/XRCC2/BLM/FKBPL	37
GO:0034728	GO:0034728	nucleosome organization	19/580	156/20772	7.77166041055057e-08	2.14486242503668e-06	1.92849472426543e-06	MCM2/SMARCB1/ASF1B/MACROH2A1/H2BC11/ANP32B/SSRP1/CHAF1B/HMGB2/CHAF1A/SMARCC1/H2AC25/TSPYL2/H1-10/NAP1L2/H2BC6/H2BC9/H2BC7/H3C10	19
GO:0044774	GO:0044774	mitotic DNA integrity checkpoint signaling	16/580	111/20772	7.80635169754814e-08	2.14486242503668e-06	1.92849472426543e-06	BRCA1/GTSE1/CDC14B/ORC1/CLSPN/CDC6/MSH2/TICRR/DTL/FANCD2/CHEK1/TOPBP1/PLK1/RFWD3/CDK1/BLM	16
GO:0032467	GO:0032467	positive regulation of cytokinesis	11/580	49/20772	8.1435309671759e-08	2.22217995707046e-06	1.99801268069932e-06	CDC14B/BIRC5/CDC6/ECT2/KIF14/CDCA8/KIF23/KIF20B/INCENP/RACGAP1/AURKB	11
GO:2000104	GO:2000104	negative regulation of DNA-templated DNA replication	7/580	16/20772	1.17309507851554e-07	3.179327069936e-06	2.85860547954772e-06	TIMELESS/FBXO5/GMNN/BCL6/BRCA2/CDT1/BLM	7
GO:0008156	GO:0008156	negative regulation of DNA replication	9/580	33/20772	2.05529043864874e-07	5.53261966728147e-06	4.97450452540658e-06	CDC6/TIMELESS/FBXO5/GMNN/BCL6/BRCA2/CDT1/TSPYL2/BLM	9
GO:0007127	GO:0007127	meiosis I	18/580	152/20772	2.61671400447222e-07	6.99663664014585e-06	6.29083557556973e-06	RAD51/TRIP13/NDC80/RAD54L/AURKA/RAD51AP1/FBXO5/TOP2A/TEX15/ESPL1/BRIP1/BRCA2/FANCD2/CCNB2/SYCE2/PTTG1/PLK1/MYBL1	18
GO:0030261	GO:0030261	chromosome condensation	10/580	44/20772	2.81274143988666e-07	7.47064126433896e-06	6.71702394381354e-06	NCAPD2/NCAPG/NCAPH/TOP2A/SMC2/CDCA5/NCAPG2/PLK1/CDK1/H1-10	10
GO:0071168	GO:0071168	protein localization to chromatin	11/580	55/20772	2.87351909899837e-07	7.58152323868178e-06	6.81672045583231e-06	MSH2/VRK1/EZH2/MACROH2A1/CENPA/H2BC11/CDCA5/PLK1/ESCO2/RUVBL2/H2AC8	11
GO:0071478	GO:0071478	cellular response to radiation	21/580	204/20772	2.97977545788782e-07	7.81014830541124e-06	7.02228246758467e-06	BRCA1/RAD51/POLD1/TMEM109/RAD51AP1/ECT2/FIGNL1/PCNA/BARD1/BRCA2/PARP1/CHEK1/CDC25A/PBK/POLH/RHNO1/AURKB/H2AC25/RUVBL2/KDM4D/BLM	21
GO:1901978	GO:1901978	positive regulation of cell cycle checkpoint	7/580	18/20772	3.10817435413587e-07	8.09344223978908e-06	7.27699850507351e-06	NDC80/BIRC5/CDCA8/INCENP/MAD2L1/GEN1/AURKB	7
GO:0070192	GO:0070192	chromosome organization involved in meiotic cell cycle	14/580	96/20772	4.37041730799878e-07	1.13063263344592e-05	1.01657758708953e-05	NCAPD2/RAD51/TRIP13/SMC1A/SMC3/NCAPH/TEX15/BRIP1/SMC2/FANCD2/BUB1B/SYCE2/SGO2/BUB1	14
GO:0007063	GO:0007063	regulation of sister chromatid cohesion	7/580	19/20772	4.80292004380568e-07	1.2345053841627e-05	1.10997194628664e-05	DDX11/MACROH2A1/SLF1/ESPL1/CDCA5/FEN1/BUB1	7
GO:0007095	GO:0007095	mitotic G2 DNA damage checkpoint signaling	10/580	47/20772	5.44389540977235e-07	1.39028713541878e-05	1.25003887175812e-05	BRCA1/CDC14B/CLSPN/TICRR/DTL/CHEK1/TOPBP1/PLK1/CDK1/BLM	10
GO:1900262	GO:1900262	regulation of DNA-directed DNA polymerase activity	6/580	13/20772	6.70611830508098e-07	1.69096046376219e-05	1.52038111873355e-05	GINS1/CHTF18/GINS2/PCNA/DSCC1/RFC4	6
GO:1900264	GO:1900264	positive regulation of DNA-directed DNA polymerase activity	6/580	13/20772	6.70611830508098e-07	1.69096046376219e-05	1.52038111873355e-05	GINS1/CHTF18/GINS2/PCNA/DSCC1/RFC4	6
GO:0007143	GO:0007143	female meiotic nuclear division	9/580	39/20772	9.72542015365026e-07	2.43685999321652e-05	2.19103639740959e-05	TRIP13/NDC80/AURKA/FBXO5/TTK/NCAPH/TOP2A/CCNB2/PLK1	9
GO:0000079	GO:0000079	regulation of cyclin-dependent protein serine/threonine kinase activity	15/580	118/20772	1.04312687984524e-06	2.59738593081465e-05	2.33536892902194e-05	CDC6/CDKN3/PKMYT1/CCNB1/PSRC1/CCNA2/LATS2/CCNB2/CDC25C/CCNF/DIRAS3/CDC25A/PLK1/NR2F2/BLM	15
GO:0006334	GO:0006334	nucleosome assembly	16/580	134/20772	1.07659394312539e-06	2.66406849031774e-05	2.39532473910148e-05	MCM2/ASF1B/MACROH2A1/H2BC11/ANP32B/SSRP1/CHAF1B/HMGB2/CHAF1A/TSPYL2/H1-10/NAP1L2/H2BC6/H2BC9/H2BC7/H3C10	16
GO:0000731	GO:0000731	DNA synthesis involved in DNA repair	9/580	40/20772	1.22404592584716e-06	2.97353595644823e-05	2.67357399592933e-05	POLD1/POLE2/POLA1/HROB/PCNA/DTL/PCLAF/POLH/POLE	9
GO:0032506	GO:0032506	cytokinetic process	9/580	40/20772	1.22404592584716e-06	2.97353595644823e-05	2.67357399592933e-05	ANLN/KIF20A/ECT2/SNX9/CEP55/KIF20B/ALKBH4/RACGAP1/AURKB	9
GO:0036297	GO:0036297	interstrand cross-link repair	9/580	40/20772	1.22404592584716e-06	2.97353595644823e-05	2.67357399592933e-05	RAD51/NEIL3/RAD51AP1/DCLRE1B/HROB/FAAP24/FANCD2/RFWD3/FANCB	9
GO:2000781	GO:2000781	positive regulation of double-strand break repair	13/580	90/20772	1.25927265572608e-06	3.0405710669168e-05	2.73384679262256e-05	DDX11/SMARCB1/MRGBP/FOXM1/RAD51AP1/TIMELESS/SLF1/WRAP53/PARP1/SMARCC1/FANCB/RUVBL2/KDM4D	13
GO:0044773	GO:0044773	mitotic DNA damage checkpoint signaling	14/580	107/20772	1.67656376278212e-06	4.02375303067708e-05	3.61784811968773e-05	BRCA1/GTSE1/CDC14B/CLSPN/MSH2/TICRR/DTL/FANCD2/CHEK1/TOPBP1/PLK1/RFWD3/CDK1/BLM	14
GO:1904029	GO:1904029	regulation of cyclin-dependent protein kinase activity	15/580	123/20772	1.778677971516e-06	4.24326529252678e-05	3.8152166007368e-05	CDC6/CDKN3/PKMYT1/CCNB1/PSRC1/CCNA2/LATS2/CCNB2/CDC25C/CCNF/DIRAS3/CDC25A/PLK1/NR2F2/BLM	15
GO:0007100	GO:0007100	mitotic centrosome separation	6/580	15/20772	1.86468602749221e-06	4.42196972233866e-05	3.97589382929573e-05	AURKA/RANBP1/NEK2/CEP85/KIF11/CHEK1	6
GO:0032200	GO:0032200	telomere organization	20/580	213/20772	2.41907114570453e-06	5.70270973046559e-05	5.12743638046248e-05	RAD51/EZH2/NEK2/DCLRE1B/TEP1/PCNA/SLF1/DNA2/BRCA2/PIF1/WRAP53/PARP1/RECQL4/TERT/FEN1/EXO1/AURKB/RUVBL2/BLM/H3C10	20
GO:0045739	GO:0045739	positive regulation of DNA repair	16/580	144/20772	2.8167985330226e-06	6.60125020915415e-05	5.93533461787983e-05	BRCA1/DDX11/SMARCB1/MRGBP/FOXM1/RAD51AP1/TIMELESS/TRIM28/PCNA/SLF1/WRAP53/PARP1/SMARCC1/FANCB/RUVBL2/KDM4D	16
GO:0007099	GO:0007099	centriole replication	9/580	44/20772	2.87297899245839e-06	6.69353702102587e-05	6.01831179522063e-05	BRCA1/WDR62/CEP152/CEP72/STIL/PLK4/CENPJ/SASS6/CEP135	9
GO:0000212	GO:0000212	meiotic spindle organization	6/580	16/20772	2.9131119392766e-06	6.7085768590046e-05	6.03183445656116e-05	ASPM/NDC80/AURKA/FBXO5/ESPL1/CCNB2	6
GO:0051299	GO:0051299	centrosome separation	6/580	16/20772	2.9131119392766e-06	6.7085768590046e-05	6.03183445656116e-05	AURKA/RANBP1/NEK2/CEP85/KIF11/CHEK1	6
GO:0009411	GO:0009411	response to UV	17/580	163/20772	3.32839985454235e-06	7.62088794281421e-05	6.85211415910926e-05	ERCC8/POLD1/MSH2/PCNA/BRCA2/DTL/PARP1/CHEK1/CDC25A/PCLAF/PBK/FEN1/POLH/RHNO1/AURKB/H2AC25/RUVBL2	17
GO:0000723	GO:0000723	telomere maintenance	18/580	181/20772	3.41228157672877e-06	7.76830274382138e-05	6.98465816878677e-05	RAD51/NEK2/DCLRE1B/TEP1/PCNA/SLF1/DNA2/BRCA2/PIF1/WRAP53/PARP1/RECQL4/TERT/FEN1/EXO1/AURKB/RUVBL2/BLM	18
GO:0090224	GO:0090224	regulation of spindle organization	10/580	57/20772	3.53303840576427e-06	7.99751420941184e-05	7.19074742512906e-05	TACC3/SPAG5/TPX2/STIL/PSRC1/CENPJ/SASS6/KIF15/PLK1/CEP97	10
GO:1902412	GO:1902412	regulation of mitotic cytokinesis	5/580	10/20772	3.74304997802719e-06	8.42503452681374e-05	7.5751406929685e-05	BIRC5/CDCA8/KIF20B/INCENP/AURKB	5
GO:0006301	GO:0006301	postreplication repair	8/580	35/20772	4.25822472072821e-06	9.5307681389782e-05	8.56933100215146e-05	BRCA1/POLD1/MSH2/POLE2/PCNA/DTL/PCLAF/POLH	8
GO:0032886	GO:0032886	regulation of microtubule-based process	23/580	281/20772	4.56583141758413e-06	0.000101621633338856	9.13703282213396e-05	BRCA1/TACC3/WDR62/SPAG5/AURKA/TPX2/KIF18A/STIL/PSRC1/CKAP2/SLAIN1/PLK4/CENPJ/DNAAF1/SKA1/SASS6/CCNF/KIF15/SKA3/PLK1/FAM107A/GEN1/CEP97	23
GO:0098534	GO:0098534	centriole assembly	9/580	48/20772	6.15353806547963e-06	0.000136198309182616	0.000122459006063317	BRCA1/WDR62/CEP152/CEP72/STIL/PLK4/CENPJ/SASS6/CEP135	9
GO:2001252	GO:2001252	positive regulation of chromosome organization	15/580	136/20772	6.28487563490068e-06	0.000138336710107427	0.000124381691105362	NCAPD2/DDX11/NCAPG/MACROH2A1/NEK2/NCAPH/TRIM28/DNMT1/SLF1/SMC2/NCAPG2/CDT1/FEN1/AURKB/RUVBL2	15
GO:0051782	GO:0051782	negative regulation of cell division	6/580	18/20772	6.43847458583302e-06	0.000140938916208565	0.000126721393959455	ASPM/ORC6/E2F8/E2F7/AURKB/BLM	6
GO:0033314	GO:0033314	mitotic DNA replication checkpoint signaling	5/580	11/20772	6.70442918629482e-06	0.000145958720645894	0.000131234814615826	ORC1/CLSPN/CDC6/TICRR/TOPBP1	5
GO:2000001	GO:2000001	regulation of DNA damage checkpoint	8/580	38/20772	8.21870248949148e-06	0.000177952775642033	0.000160001399151828	BRCA1/RAD51/WDR76/THOC5/RNASEH2B/BARD1/BRCA2/RFWD3	8
GO:0071214	GO:0071214	cellular response to abiotic stimulus	26/580	356/20772	8.83793475528446e-06	0.000189302860564803	0.000170206519367476	BRCA1/RAD51/YBX3/POLD1/ENG/TMEM109/RAD51AP1/ECT2/CASP8AP2/FIGNL1/PCNA/TLR4/BARD1/BRCA2/PARP1/CHEK1/BAG3/CDC25A/PBK/POLH/RHNO1/AURKB/H2AC25/RUVBL2/KDM4D/BLM	26
GO:0104004	GO:0104004	cellular response to environmental stimulus	26/580	356/20772	8.83793475528446e-06	0.000189302860564803	0.000170206519367476	BRCA1/RAD51/YBX3/POLD1/ENG/TMEM109/RAD51AP1/ECT2/CASP8AP2/FIGNL1/PCNA/TLR4/BARD1/BRCA2/PARP1/CHEK1/BAG3/CDC25A/PBK/POLH/RHNO1/AURKB/H2AC25/RUVBL2/KDM4D/BLM	26
GO:0007076	GO:0007076	mitotic chromosome condensation	6/580	19/20772	9.18840500804178e-06	0.000195757248941382	0.000176009807162208	NCAPD2/NCAPG/NCAPH/SMC2/CDCA5/PLK1	6
GO:0071479	GO:0071479	cellular response to ionizing radiation	11/580	78/20772	1.04575804935115e-05	0.000221611705777393	0.000199256138966516	BRCA1/RAD51/TMEM109/RAD51AP1/ECT2/FIGNL1/BARD1/BRCA2/RHNO1/KDM4D/BLM	11
GO:0060623	GO:0060623	regulation of chromosome condensation	5/580	12/20772	1.12291383434301e-05	0.000236703106667859	0.000212825161696979	NCAPD2/NCAPG/NCAPH/SMC2/NCAPG2	5
GO:0060236	GO:0060236	regulation of mitotic spindle organization	9/580	52/20772	1.22231534223811e-05	0.000256300227551401	0.000230445380035251	TACC3/TPX2/STIL/PSRC1/CENPJ/SASS6/KIF15/PLK1/CEP97	9
GO:0045740	GO:0045740	positive regulation of DNA replication	8/580	40/20772	1.23048377510885e-05	0.000256662165446789	0.000230770806651718	DBF4/E2F8/PCNA/DNA2/E2F7/CDT1/CDK1/ATAD5	8
GO:2001022	GO:2001022	positive regulation of response to DNA damage stimulus	17/580	181/20772	1.35834276579631e-05	0.000281856123902735	0.000253423269298512	BRCA1/DDX11/SMARCB1/MRGBP/FOXM1/RAD51AP1/TIMELESS/TRIM28/PCNA/SLF1/WRAP53/PARP1/PLA2R1/SMARCC1/FANCB/RUVBL2/KDM4D	17
GO:0051445	GO:0051445	regulation of meiotic cell cycle	10/580	67/20772	1.57980865465073e-05	0.00032611179689785	0.00029321455422833	ASPM/TRIP13/RAD51AP1/FBXO5/TTK/CDC20/ANAPC11/FBXO43/CDC25C/CDC25A	10
GO:0044771	GO:0044771	meiotic cell cycle phase transition	5/580	13/20772	1.78282174140063e-05	0.000362385807027557	0.000325829344037935	NDC80/TTK/CCNB2/CDC25C/CDC25A	5
GO:0051987	GO:0051987	positive regulation of attachment of spindle microtubules to kinetochore	5/580	13/20772	1.78282174140063e-05	0.000362385807027557	0.000325829344037935	BIRC5/CCNB1/CDCA8/INCENP/AURKB	5
GO:0090235	GO:0090235	regulation of metaphase plate congression	5/580	13/20772	1.78282174140063e-05	0.000362385807027557	0.000325829344037935	SPAG5/BIRC5/CDCA8/INCENP/AURKB	5
GO:0006284	GO:0006284	base-excision repair	8/580	43/20772	2.15541992592829e-05	0.000435898121060827	0.000391925942181884	POLQ/POLD1/LIG1/NEIL3/PCNA/DNA2/FEN1/POLE	8
GO:0051656	GO:0051656	establishment of organelle localization	30/580	467/20772	2.25895019869727e-05	0.00045452816119242	0.000408676636159851	SPDL1/SPAG5/KIF22/NDC80/BIRC5/FAM83D/LMNB1/CENPA/CENPF/KIF14/KIF18A/SDC4/CCNB1/PSRC1/CDCA8/ESPL1/SDCBP/CENPE/KIF2C/NUF2/CDCA5/SYBU/INCENP/MAD2L1/PLK1/CDT1/LMNB2/AURKB/SAPCD2/KIFC1	30
GO:1902751	GO:1902751	positive regulation of cell cycle G2/M phase transition	7/580	32/20772	2.33992386895473e-05	0.000468455110247018	0.000421198673687011	FBXO5/CCNB1/DTL/CDC25C/CDC25A/CDK1/ATAD5	7
GO:0046605	GO:0046605	regulation of centrosome cycle	9/580	57/20772	2.64047033405723e-05	0.0005259816905442	0.000472922134041934	BRCA1/WDR62/AURKA/STIL/PLK4/CENPJ/SASS6/CCNF/GEN1	9
GO:0006287	GO:0006287	base-excision repair, gap-filling	5/580	14/20772	2.70961951879658e-05	0.000534412087271564	0.000480502096011713	POLD1/LIG1/PCNA/FEN1/POLE	5
GO:0035563	GO:0035563	positive regulation of chromatin binding	5/580	14/20772	2.70961951879658e-05	0.000534412087271564	0.000480502096011713	DDX11/GMNN/ZNF618/CDT1/KDM4D	5
GO:0045910	GO:0045910	negative regulation of DNA recombination	8/580	45/20772	3.05061274738563e-05	0.000598701536235681	0.000538306205825942	POLQ/MSH2/BCL6/RMI2/FANCB/H1-10/PARPBP/BLM	8
GO:0035825	GO:0035825	homologous recombination	10/580	74/20772	3.84243293733869e-05	0.000750404550115555	0.000674705845498635	BRCA1/RAD51/TRIP13/RAD54L/RAD51AP1/TOP2A/BRIP1/BARD1/FANCD2/TOPBP1	10
GO:0070507	GO:0070507	regulation of microtubule cytoskeleton organization	16/580	177/20772	3.8736242302445e-05	0.000752805801624102	0.000676864865495355	TACC3/SPAG5/TPX2/KIF18A/STIL/PSRC1/CKAP2/SLAIN1/CENPJ/SKA1/SASS6/KIF15/SKA3/PLK1/FAM107A/CEP97	16
GO:0007144	GO:0007144	female meiosis I	5/580	15/20772	3.97119497682028e-05	0.000760636576329424	0.000683905693629526	TRIP13/NDC80/AURKA/FBXO5/CCNB2	5
GO:0045144	GO:0045144	meiotic sister chromatid segregation	5/580	15/20772	3.97119497682028e-05	0.000760636576329424	0.000683905693629526	SMC1A/SMC3/BUB1B/SGO2/BUB1	5
GO:0051177	GO:0051177	meiotic sister chromatid cohesion	5/580	15/20772	3.97119497682028e-05	0.000760636576329424	0.000683905693629526	SMC1A/SMC3/BUB1B/SGO2/BUB1	5
GO:2000045	GO:2000045	regulation of G1/S transition of mitotic cell cycle	17/580	197/20772	4.05566448508554e-05	0.000773098914286163	0.00069511086591519	GTSE1/RBL1/CDC6/SMARCB1/E2F1/EZH2/KIF14/STIL/CENPJ/SASS6/TERT/E2F7/FAM107A/RFWD3/RRM2/SMARCC1/KANK2	17
GO:0045911	GO:0045911	positive regulation of DNA recombination	10/580	75/20772	4.324317727225e-05	0.000820384848822113	0.000737626728107602	MSH2/MRGBP/NSD2/RAD51AP1/TIMELESS/WRAP53/PARP1/ATAD5/FANCB/RUVBL2	10
GO:0019985	GO:0019985	translesion synthesis	6/580	25/20772	5.19957954139231e-05	0.000981759473597486	0.000882722333717038	POLD1/POLE2/PCNA/DTL/PCLAF/POLH	6
GO:0007135	GO:0007135	meiosis II	5/580	16/20772	5.64386942358965e-05	0.00105564205556719	0.000949151848207343	SMC1A/SMC3/BUB1B/SGO2/BUB1	5
GO:0061983	GO:0061983	meiosis II cell cycle process	5/580	16/20772	5.64386942358965e-05	0.00105564205556719	0.000949151848207343	SMC1A/SMC3/BUB1B/SGO2/BUB1	5
GO:0051653	GO:0051653	spindle localization	9/580	64/20772	6.79730962604114e-05	0.00126544306309102	0.00113778871900728	SPDL1/ASPM/SPAG5/NDC80/CENPA/ESPL1/MAD2L1/PLK1/SAPCD2	9
GO:0051781	GO:0051781	positive regulation of cell division	11/580	97/20772	8.29635920807073e-05	0.00153733465511413	0.00138225265043156	CDC14B/BIRC5/CDC6/ECT2/KIF14/CDCA8/KIF23/KIF20B/INCENP/RACGAP1/AURKB	11
GO:1902806	GO:1902806	regulation of cell cycle G1/S phase transition	18/580	231/20772	9.22943946316864e-05	0.00170231883431777	0.00153059368875063	GTSE1/RBL1/CDC6/SMARCB1/E2F1/FAM83D/EZH2/KIF14/STIL/CENPJ/SASS6/TERT/E2F7/FAM107A/RFWD3/RRM2/SMARCC1/KANK2	18
GO:0006303	GO:0006303	double-strand break repair via nonhomologous end joining	9/580	67/20772	9.79885406084614e-05	0.00179901541835995	0.00161753579282364	ERCC8/POLQ/POLA1/NSD2/DCLRE1B/DEK/WRAP53/HMGB2/KDM4D	9
GO:0034644	GO:0034644	cellular response to UV	11/580	99/20772	9.99929946373398e-05	0.00182739491117047	0.00164305244206117	POLD1/PCNA/PARP1/CHEK1/CDC25A/PBK/POLH/RHNO1/AURKB/H2AC25/RUVBL2	11
GO:1904666	GO:1904666	regulation of ubiquitin protein ligase activity	6/580	28/20772	0.00010300515607906	0.0018738472229177	0.00168481877499179	CDC14B/FBXO5/CDC20/MAD2L1/PLK1/UBE2C	6
GO:2000615	GO:2000615	regulation of histone H3-K9 acetylation	4/580	10/20772	0.000110486374842702	0.00200080780624239	0.00179897193105127	BRCA1/SMARCB1/CHEK1/NAP1L2	4
GO:0040001	GO:0040001	establishment of mitotic spindle localization	7/580	41/20772	0.000125736294082039	0.00225645673703983	0.0020288317153209	SPDL1/NDC80/CENPA/ESPL1/MAD2L1/PLK1/SAPCD2	7
GO:1905168	GO:1905168	positive regulation of double-strand break repair via homologous recombination	7/580	41/20772	0.000125736294082039	0.00225645673703983	0.0020288317153209	MRGBP/RAD51AP1/TIMELESS/WRAP53/PARP1/FANCB/RUVBL2	7
GO:0010971	GO:0010971	positive regulation of G2/M transition of mitotic cell cycle	6/580	29/20772	0.000126832089025497	0.00226591498958555	0.00203733584589929	FBXO5/CCNB1/DTL/CDC25C/CDC25A/CDK1	6
GO:2000573	GO:2000573	positive regulation of DNA biosynthetic process	10/580	86/20772	0.000140436390253258	0.00249776151236151	0.00224579434225487	GINS1/NEK2/CHTF18/GINS2/PCNA/DSCC1/WRAP53/RFC4/PARM1/AURKB	10
GO:0034085	GO:0034085	establishment of sister chromatid cohesion	4/580	11/20772	0.00016979034378922	0.00299311827281528	0.00269118090318918	DDX11/SMC1A/SMC3/CDCA5	4
GO:0043970	GO:0043970	histone H3-K9 acetylation	4/580	11/20772	0.00016979034378922	0.00299311827281528	0.00269118090318918	BRCA1/SMARCB1/CHEK1/NAP1L2	4
GO:0090169	GO:0090169	regulation of spindle assembly	7/580	43/20772	0.000171735705914705	0.00301407512054706	0.00271002368294802	SPAG5/STIL/CENPJ/SASS6/KIF15/PLK1/CEP97	7
GO:0007096	GO:0007096	regulation of exit from mitosis	5/580	20/20772	0.000182608374115826	0.00319084106349758	0.00286895797375879	ANLN/CDC14B/CDCA5/UBE2C/KNTC1	5
GO:0051294	GO:0051294	establishment of spindle orientation	7/580	44/20772	0.0001993630267422	0.0034683943167726	0.00311851243394028	SPDL1/SPAG5/NDC80/CENPA/MAD2L1/PLK1/SAPCD2	7
GO:0051293	GO:0051293	establishment of spindle localization	8/580	59/20772	0.000222818373753531	0.00385960174362638	0.00347025595369916	SPDL1/SPAG5/NDC80/CENPA/ESPL1/MAD2L1/PLK1/SAPCD2	8
GO:0010165	GO:0010165	response to X-ray	6/580	32/20772	0.00022535666467761	0.00388667078820605	0.00349459434904491	ERCC8/RAD51/MSH2/BRCA2/XRCC2/BLM	6
GO:0001701	GO:0001701	in utero embryonic development	26/580	433/20772	0.000230489415176891	0.003958059612348	0.0035587816689971	YBX3/MSH2/SMARCB1/GINS1/ASF1B/GLI3/NEK2/STIL/MED1/E2F8/TRIM28/CCNB1/RNASEH2B/BRCA2/PLK4/NCAPG2/CHEK1/LATS2/CCNB2/TGFBR2/E2F7/RRM2/FBXW8/BCOR/NR2F2/XRCC2	26
GO:0072711	GO:0072711	cellular response to hydroxyurea	4/580	12/20772	0.000249070946512115	0.00425879249315136	0.00382917746094749	DDX11/RAD51/TIMELESS/BLM	4
GO:0040029	GO:0040029	epigenetic regulation of gene expression	16/580	209/20772	0.000272439091555731	0.00463845017417962	0.0041705363408194	BRCA1/SUV39H1/EZH2/LMNB1/MACROH2A1/DNMT3A/HELLS/TRIM28/DNMT1/TEX15/CHEK1/DIRAS3/RBM15/LMNB2/UHRF1/H3C10	16
GO:0140718	GO:0140718	facultative heterochromatin formation	7/580	47/20772	0.00030439034299086	0.00516038777223654	0.00463982233907232	SUV39H1/EZH2/DNMT3A/HELLS/TRIM28/DNMT1/TEX15	7
GO:0045842	GO:0045842	positive regulation of mitotic metaphase/anaphase transition	4/580	13/20772	0.000351845492777942	0.00588971614801395	0.00529557811553886	DLGAP5/ESPL1/ANAPC11/CDT1	4
GO:0060707	GO:0060707	trophoblast giant cell differentiation	4/580	13/20772	0.000351845492777942	0.00588971614801395	0.00529557811553886	E2F8/PLK4/E2F7/NR2F2	4
GO:0072710	GO:0072710	response to hydroxyurea	4/580	13/20772	0.000351845492777942	0.00588971614801395	0.00529557811553886	DDX11/RAD51/TIMELESS/BLM	4
GO:0046599	GO:0046599	regulation of centriole replication	5/580	23/20772	0.000369793508278861	0.00613857223742909	0.0055193303011972	BRCA1/STIL/PLK4/CENPJ/SASS6	5
GO:1903429	GO:1903429	regulation of cell maturation	5/580	23/20772	0.000369793508278861	0.00613857223742909	0.0055193303011972	AURKA/KIF14/BCL11A/EDNRB/CLEC7A	5
GO:0010824	GO:0010824	regulation of centrosome duplication	7/580	49/20772	0.0003962250781344	0.00655004444517614	0.00588929434763644	BRCA1/STIL/PLK4/CENPJ/SASS6/CCNF/GEN1	7
GO:2000278	GO:2000278	regulation of DNA biosynthetic process	12/580	136/20772	0.000438652140747055	0.00722144681295978	0.00649296752919629	GINS1/NEK2/CHTF18/GINS2/PCNA/DSCC1/PIF1/WRAP53/CHEK1/RFC4/PARM1/AURKB	12
GO:0000132	GO:0000132	establishment of mitotic spindle orientation	6/580	36/20772	0.000440670936057498	0.00722482719857231	0.00649600691099703	SPDL1/NDC80/CENPA/MAD2L1/PLK1/SAPCD2	6
GO:0035561	GO:0035561	regulation of chromatin binding	5/580	24/20772	0.000456458320988785	0.00745299160171852	0.00670115472961534	DDX11/GMNN/ZNF618/CDT1/KDM4D	5
GO:0001833	GO:0001833	inner cell mass cell proliferation	4/580	14/20772	0.000481745211813931	0.00780192245474269	0.00701488641764146	GINS1/BRCA2/NCAPG2/CHEK1	4
GO:2000105	GO:2000105	positive regulation of DNA-templated DNA replication	4/580	14/20772	0.000481745211813931	0.00780192245474269	0.00701488641764146	DBF4/E2F8/E2F7/CDT1	4
GO:0045814	GO:0045814	negative regulation of gene expression, epigenetic	11/580	119/20772	0.000507136483143747	0.00817988562285299	0.00735472172230203	SUV39H1/EZH2/LMNB1/MACROH2A1/DNMT3A/HELLS/TRIM28/DNMT1/TEX15/LMNB2/UHRF1	11
GO:0045669	GO:0045669	positive regulation of osteoblast differentiation	9/580	84/20772	0.000554907145359169	0.00891431478673762	0.00801506373368953	WWTR1/MEF2C/GLI3/FBXO5/TENT5A/IL6ST/IL6R/IFITM1/CEBPD	9
GO:0006312	GO:0006312	mitotic recombination	5/580	25/20772	0.000557573952382502	0.00892118323812003	0.00802123931497634	RAD51/MSH2/TEP1/BRCA2/GEN1	5
