# Supplementary material for: Analysis of High-Risk Neuroblastoma Transcriptome Reveals Gene Co-Expression Signatures and Functional Features
Source: Biology (Basel). 2023 Sep 12;12(9):1230. doi: 10.3390/biology12091230 (PMC10525871; doi:10.3390/biology12091230)
Supplement: Supplementary file 1 [file biology-12-01230-s001.zip › File S1/bp_degs_ego_brown.csv]

	ID	Description	GeneRatio	BgRatio	pvalue	p.adjust	qvalue	geneID	Count
GO:0042391	GO:0042391	regulation of membrane potential	62/519	469/20772	2.60091946787933e-27	9.48295237988804e-24	7.89310613252222e-24	KCNH2/CNGB1/RIMS1/CHRNA3/SLC8A3/CELF4/NALCN/ATP1A3/GRIK5/STX1A/ASIC2/MPP2/PHOX2B/OPRM1/GABRG2/OPRD1/RIMS3/RGS4/CHRNB4/SLC8A2/KCNC1/HCN4/KCNH1/SCN1A/SNCA/ANK2/GLRA1/DRD2/SCN2B/ANK3/AKAP6/GRIA4/KCNMA1/KCNB1/GJD2/CHRNB2/KCNJ3/GRIK3/GRIK2/GABRB3/SCN3B/CHRFAM7A/CACNG2/CHRM1/KCNK9/SCN9A/CHRNA5/CNIH2/CHRNA7/KCNA2/UCN3/NRXN1/GABRG3/GRID1/GRIN2A/KCNH8/KCNQ3/KCNK12/MAPT/CALM1/NOS1AP/GABRQ	62
GO:0006836	GO:0006836	neurotransmitter transport	41/519	217/20772	2.44855377811156e-24	4.46371353749737e-21	3.71535818015559e-21	SYN1/SYT7/SLC18A1/SYT1/CAMK2A/SLC6A15/RIMS1/CHRNA3/RPH3A/SNPH/SYP/SLC6A2/GRIK5/STX1A/LIN7A/RIMS3/CHRNB4/SV2C/NPY/SYNGR3/SYT5/UNC13A/DDC/SNAP25/SYT11/SYT4/HTR1B/SYT2/SNCA/CPLX2/DRD2/PTPRN2/SYN2/SYNJ1/CADPS/SLC29A4/RAB3B/NRXN1/TH/PCLO/GABRQ	41
GO:0001505	GO:0001505	regulation of neurotransmitter levels	41/519	234/20772	4.99560176711713e-23	6.07132134763635e-20	5.05344557705217e-20	SYN1/SYT7/SLC18A1/SYT1/CAMK2A/RIMS1/CHRNA3/ACHE/RPH3A/SNPH/SYP/SLC6A2/GRIK5/STX1A/LIN7A/RIMS3/CHRNB4/SV2C/NPY/DBH/SYNGR3/SYT5/UNC13A/SNAP25/SYT11/SYT4/HTR1B/SYT2/SNCA/CPLX2/DRD2/PTPRN2/SYN2/SYNJ1/CADPS/SLC29A4/RAB3B/PRIMA1/NRXN1/TH/PCLO	41
GO:0007269	GO:0007269	neurotransmitter secretion	31/519	146/20772	2.99883491468267e-20	2.1867504197866e-17	1.82013495979582e-17	SYN1/SYT7/SYT1/CAMK2A/RIMS1/CHRNA3/RPH3A/SNPH/SYP/GRIK5/STX1A/LIN7A/RIMS3/CHRNB4/SV2C/NPY/SYT5/UNC13A/SNAP25/SYT11/SYT4/HTR1B/SYT2/SNCA/CPLX2/PTPRN2/SYN2/SYNJ1/CADPS/NRXN1/PCLO	31
GO:0099643	GO:0099643	signal release from synapse	31/519	146/20772	2.99883491468267e-20	2.1867504197866e-17	1.82013495979582e-17	SYN1/SYT7/SYT1/CAMK2A/RIMS1/CHRNA3/RPH3A/SNPH/SYP/GRIK5/STX1A/LIN7A/RIMS3/CHRNB4/SV2C/NPY/SYT5/UNC13A/SNAP25/SYT11/SYT4/HTR1B/SYT2/SNCA/CPLX2/PTPRN2/SYN2/SYNJ1/CADPS/NRXN1/PCLO	31
GO:0099003	GO:0099003	vesicle-mediated transport in synapse	38/519	238/20772	5.85188863957641e-20	3.55599766331593e-17	2.95982367506996e-17	SYN1/SYT7/SLC18A1/RAB27B/SNAP91/SYT1/SNCB/RIMS1/RPH3A/SNPH/SYP/GRIK5/STX1A/DNAJC6/RIMS3/SV2C/NPY/SYT5/UNC13A/CALY/DDC/SNAP25/SYT11/SYT4/HTR1B/SYT2/SNCA/CPLX2/SYN2/SYNJ1/CADPS/BSN/NSG1/RAB3B/CLSTN1/TH/PCLO/ARC	38
GO:0048167	GO:0048167	regulation of synaptic plasticity	36/519	231/20772	1.29652931104964e-18	6.75306552583853e-16	5.62089323873097e-16	SYT7/CYP46A1/CAMK2B/CAMK2A/RIMS1/JPH4/SYNGR1/SLC8A3/SYP/NEURL1/MPP2/TNR/RIMS3/SLC8A2/VGF/MAP1B/SNAP25/SYT4/SLC4A10/SNCA/CPLX2/DRD2/JPH3/KCNB1/LRRTM1/GRIK2/MAP1A/NSG1/CHRNA7/GRIN2A/CNTN2/MAPT/SHISA7/HRH1/ARC/SHISA9	36
GO:0099504	GO:0099504	synaptic vesicle cycle	34/519	212/20772	4.81691299014828e-18	2.19530809526008e-15	1.8272579145523e-15	SYN1/SYT7/SLC18A1/RAB27B/SNAP91/SYT1/SNCB/RIMS1/RPH3A/SNPH/SYP/GRIK5/STX1A/DNAJC6/RIMS3/SV2C/NPY/SYT5/UNC13A/DDC/SNAP25/SYT11/SYT4/HTR1B/SYT2/SNCA/CPLX2/SYN2/SYNJ1/CADPS/BSN/RAB3B/TH/PCLO	34
GO:0045055	GO:0045055	regulated exocytosis	36/519	243/20772	7.07163067381622e-18	2.8647961596371e-15	2.38450423773242e-15	SYN1/SYT7/SYT13/SYT1/RIMS1/RPH3A/SYNGR1/CHGA/SNPH/SYP/SYT17/GRIK5/STX1A/RIMS3/SV2C/NPY/SYNGR3/SYT5/UNC13A/SNAP25/SYT11/SYT4/SYT6/HTR1B/RAB15/SYT2/SNCA/CPLX2/SYN2/KCNB1/SYNJ1/CADPS/RAB26/CDK5R2/GATA2/PCLO	36
GO:0006887	GO:0006887	exocytosis	44/519	375/20772	1.31577558909225e-17	4.79731779783036e-15	3.99303265616102e-15	ARHGAP44/SYN1/SYT7/SYT13/RAB27B/SYT1/RIMS1/RPH3A/SYNGR1/CHGA/SNPH/SYP/SYT17/GRIK5/STX1A/LIN7A/RIMS3/SV2C/NPY/SYNGR3/SYT5/UNC13A/SNAP25/SYT11/SYT4/SYT6/HTR1B/RAB15/SYT2/SNCA/CPLX2/RAB3C/SYN2/KCNB1/SYNJ1/CADPS/RAB26/RAB3B/CDK5R2/HAP1/GATA2/PCLO/GCGR/SRCIN1	44
GO:0016079	GO:0016079	synaptic vesicle exocytosis	24/519	99/20772	2.2059189472784e-17	7.31161861979732e-15	6.08580318182166e-15	SYN1/SYT7/SYT1/RIMS1/RPH3A/SNPH/SYP/GRIK5/STX1A/RIMS3/SV2C/NPY/SYT5/UNC13A/SNAP25/SYT11/SYT4/HTR1B/SYT2/SNCA/CPLX2/SYNJ1/CADPS/PCLO	24
GO:0060078	GO:0060078	regulation of postsynaptic membrane potential	29/519	161/20772	5.68410551213428e-17	1.72702072477013e-14	1.43748036767396e-14	RIMS1/CHRNA3/SLC8A3/CELF4/GRIK5/STX1A/MPP2/OPRM1/GABRG2/RGS4/CHRNB4/SLC8A2/SNCA/GLRA1/DRD2/CHRNB2/GRIK3/GRIK2/GABRB3/CHRFAM7A/CHRM1/CHRNA5/CHRNA7/KCNA2/NRXN1/GABRG3/GRID1/GRIN2A/GABRQ	29
GO:0007409	GO:0007409	axonogenesis	46/519	456/20772	8.3664882990267e-16	2.34647817986549e-13	1.95308386769992e-13	ANOS1/CNTN1/XK/CTNNA2/PAK3/MAP2/BMP7/APLP1/COBL/UNC5B/PHOX2B/SEMA5A/UNC5A/TNR/FLRT3/OLFM1/MAP1B/KIAA0319/BMPR1B/EPHA5/HMCN2/LRRC4C/DRD2/ANK3/UCHL1/KIF5A/TIAM1/SPTBN4/CHRNB2/NTNG1/PLXNB1/DRGX/MAP1A/ALCAM/DSCAML1/NRXN1/CNTN2/SLIT3/ROBO2/MAPT/NTRK1/ATL1/SLC9A6/L1CAM/PLXNA4/NEFL	46
GO:0017157	GO:0017157	regulation of exocytosis	31/519	207/20772	1.06667089368715e-15	2.77791577027383e-13	2.31218961390982e-13	SYN1/SYT7/SYT13/RAB27B/SYT1/RIMS1/RPH3A/SYP/SYT17/STX1A/RIMS3/SV2C/NPY/SYT5/SYT11/SYT4/SYT6/HTR1B/RAB15/SYT2/SNCA/CPLX2/RAB3C/KCNB1/CADPS/RAB26/RAB3B/CDK5R2/HAP1/GATA2/PCLO	31
GO:0051937	GO:0051937	catecholamine transport	21/519	84/20772	1.14446934007691e-15	2.78182347594695e-13	2.31544218066087e-13	SYT7/SYT13/SYT1/CHGA/SYT17/SLC6A2/STX1A/SYT5/SYT11/SYT4/SYT6/HTR1B/SYT2/SNCA/CRH/DRD2/KCNB1/CHRNB2/SLC29A4/RAB3B/KCNA2	21
GO:0060079	GO:0060079	excitatory postsynaptic potential	25/519	130/20772	1.67028933334712e-15	3.80617181836475e-13	3.16805536055247e-13	RIMS1/CHRNA3/SLC8A3/CELF4/GRIK5/STX1A/MPP2/OPRM1/GABRG2/RGS4/CHRNB4/SLC8A2/SNCA/GLRA1/DRD2/CHRNB2/GRIK2/GABRB3/CHRFAM7A/CHRNA5/CHRNA7/NRXN1/GABRG3/GRIN2A/GABRQ	25
GO:0071805	GO:0071805	potassium ion transmembrane transport	32/519	227/20772	2.15856275908814e-15	4.62948224684433e-13	3.8533352535301e-13	KCNG1/KCNH2/KCNQ2/NALCN/ATP1A3/KCNC4/RGS4/KCNC1/DPP6/KCNC3/HCN4/KCNH1/KCNN3/ANK2/KCNA6/ANK3/AKAP6/KCNMA1/KCNJ6/KCNB1/KCNJ3/KCNK9/KCNA3/KCNA2/KCNIP1/KCNH8/KCNQ3/KCNJ12/KCNK12/KCNQ5/SLC9A6/NOS1AP	32
GO:0048168	GO:0048168	regulation of neuronal synaptic plasticity	18/519	59/20772	2.70145751067724e-15	5.47195226884956e-13	4.55456257501899e-13	CAMK2B/CAMK2A/SYNGR1/SYP/NEURL1/SLC8A2/VGF/SYT4/SLC4A10/SNCA/DRD2/JPH3/GRIK2/GRIN2A/CNTN2/SHISA7/ARC/SHISA9	18
GO:0015837	GO:0015837	amine transport	24/519	124/20772	5.30120455077155e-15	9.89712109808035e-13	8.23783818626487e-13	SYT7/SYT13/SLC18A1/SYT1/CHRNA3/CHGA/SYT17/STX1A/RGS4/SYT5/DDC/SYT11/SYT4/SYT6/HTR1B/SYT2/SNCA/CRH/DRD2/KCNB1/CHRNB2/RAB3B/KCNA2/TH	24
GO:0015844	GO:0015844	monoamine transport	22/519	101/20772	5.42902967530463e-15	9.89712109808035e-13	8.23783818626487e-13	SYT7/SYT13/SLC18A1/SYT1/CHGA/SYT17/SLC6A2/STX1A/SYT5/SYT11/SYT4/SYT6/HTR1B/SYT2/SNCA/CRH/DRD2/KCNB1/CHRNB2/SLC29A4/RAB3B/KCNA2	22
GO:0017156	GO:0017156	calcium-ion regulated exocytosis	19/519	71/20772	6.76192093501681e-15	1.17399827281292e-12	9.77173837376114e-13	SYT7/SYT13/SYT1/RIMS1/RPH3A/SYT17/STX1A/RIMS3/SYT5/UNC13A/SNAP25/SYT11/SYT4/SYT6/SYT2/SYN2/KCNB1/CADPS/CDK5R2	19
GO:0006813	GO:0006813	potassium ion transport	33/519	253/20772	7.86415473885111e-15	1.30330491717505e-12	1.08480182354583e-12	KCNG1/KCNH2/KCNQ2/NALCN/ATP1A3/KCNC4/RGS4/KCNC1/DPP6/KCNC3/HCN4/KCNH1/KCNN3/ANK2/DRD2/KCNA6/ANK3/AKAP6/KCNMA1/KCNJ6/KCNB1/KCNJ3/KCNK9/KCNA3/KCNA2/KCNIP1/KCNH8/KCNQ3/KCNJ12/KCNK12/KCNQ5/SLC9A6/NOS1AP	33
GO:0099565	GO:0099565	chemical synaptic transmission, postsynaptic	25/519	139/20772	8.57067262843745e-15	1.35863793057752e-12	1.13085808639749e-12	RIMS1/CHRNA3/SLC8A3/CELF4/GRIK5/STX1A/MPP2/OPRM1/GABRG2/RGS4/CHRNB4/SLC8A2/SNCA/GLRA1/DRD2/CHRNB2/GRIK2/GABRB3/CHRFAM7A/CHRNA5/CHRNA7/NRXN1/GABRG3/GRIN2A/GABRQ	25
GO:0050433	GO:0050433	regulation of catecholamine secretion	18/519	65/20772	1.80901373272197e-14	2.74819336229346e-12	2.28745025940239e-12	SYT7/SYT13/SYT1/CHGA/SYT17/STX1A/SYT5/SYT11/SYT4/SYT6/HTR1B/SYT2/SNCA/CRH/DRD2/KCNB1/CHRNB2/KCNA2	18
GO:0050432	GO:0050432	catecholamine secretion	18/519	67/20772	3.24751126879472e-14	4.73617043441022e-12	3.94213683702534e-12	SYT7/SYT13/SYT1/CHGA/SYT17/STX1A/SYT5/SYT11/SYT4/SYT6/HTR1B/SYT2/SNCA/CRH/DRD2/KCNB1/CHRNB2/KCNA2	18
GO:0015872	GO:0015872	dopamine transport	17/519	61/20772	8.65115411883734e-14	1.2131579968185e-11	1.00976831273717e-11	SYT7/SYT13/SYT1/SYT17/SLC6A2/SYT5/SYT11/SYT4/SYT6/HTR1B/SYT2/SNCA/DRD2/CHRNB2/SLC29A4/RAB3B/KCNA2	17
GO:0050806	GO:0050806	positive regulation of synaptic transmission	28/519	203/20772	2.18526328398074e-13	2.95091479014584e-11	2.45618481392455e-11	CACNG3/CYP46A1/SYT1/RIMS1/SLC8A3/NALCN/STX1A/MPP2/TNR/RIMS3/SLC8A2/SNAP25/CLSTN3/SNCA/DRD2/CLSTN2/LRRTM1/GRIK2/CACNG2/NSG1/CLSTN1/HAP1/CHRNA7/NRXN1/GRIN2A/SHISA7/NTRK1/ARC	28
GO:0035418	GO:0035418	protein localization to synapse	19/519	85/20772	2.4007302775484e-13	3.12609378283624e-11	2.60199450758347e-11	CACNG3/ARHGAP44/RAB27B/ASIC2/SNAP25/CLSTN3/GRIP1/KIF5A/LHFPL4/LRRTM1/BSN/CACNG2/MAP1A/NSG1/CLSTN1/NRXN1/GRIN2A/PCLO/MAPT	19
GO:0007416	GO:0007416	synapse assembly	28/519	207/20772	3.57851731281302e-13	4.49906004224699e-11	3.74477873424318e-11	SDK2/ADD2/ACHE/ASIC2/MDGA1/GABRG2/FLRT3/LRRC4B/MAP1B/ADGRB3/CLSTN3/SNCA/DRD2/KIRREL3/LHFPL4/CLSTN2/CHRNB2/LRRTM1/PLXNB1/BSN/GABRB3/CLSTN1/NEGR1/NRXN1/ROBO2/PCLO/NTRK1/LINGO4	28
GO:0010975	GO:0010975	regulation of neuron projection development	43/519	480/20772	4.71140845748594e-13	5.72593174533125e-11	4.76596160804631e-11	ARHGAP44/CNTN1/XK/CAMK2B/CTNNA2/PAK3/MAP2/CHRNA3/ITGA6/BMP7/STMN2/COBL/SEMA5A/TLX2/TNR/KIF1A/MAP1B/SNAP25/ADGRB3/ITM2C/KIAA0319/ZNF365/LRRC4C/RIT2/TIAM1/CHRNB2/ELAVL4/NTNG1/PLXNB1/SDC2/TANC2/NEGR1/FUT9/CNTN2/ROBO2/MAPT/NTRK1/ARC/INPP5F/L1CAM/PLXNA4/SRCIN1/NEFL	43
GO:0051952	GO:0051952	regulation of amine transport	21/519	115/20772	8.98223402756706e-13	1.05642662143579e-10	8.79313436382881e-11	SYT7/SYT13/SYT1/CHRNA3/CHGA/SYT17/STX1A/RGS4/SYT5/SYT11/SYT4/SYT6/HTR1B/SYT2/SNCA/CRH/DRD2/KCNB1/CHRNB2/RAB3B/KCNA2	21
GO:0007611	GO:0007611	learning or memory	34/519	322/20772	1.51709095167534e-12	1.7285355030651e-10	1.43874118871053e-10	BRINP1/JPH4/SLC8A3/B3GAT1/TNR/SLC8A2/DBH/SNAP25/SYT11/SYT4/ADGRB3/SCN2A/STRA6/TTBK1/CRH/DRD2/CAMK4/JPH3/SYNJ1/CHRNB2/ELAVL4/MAP1A/CNTNAP2/CHRNA7/NRXN1/TH/GRIN2A/CNTN2/MAPT/SHISA7/HRH1/NTRK1/ARC/FOXO6	34
GO:0014059	GO:0014059	regulation of dopamine secretion	14/519	44/20772	1.79592630445979e-12	1.98422645638194e-10	1.65156476419699e-10	SYT7/SYT13/SYT1/SYT17/SYT5/SYT11/SYT4/SYT6/HTR1B/SYT2/SNCA/DRD2/CHRNB2/KCNA2	14
GO:0014046	GO:0014046	dopamine secretion	14/519	45/20772	2.54790692824408e-12	2.73225548834645e-10	2.27418441923458e-10	SYT7/SYT13/SYT1/SYT17/SYT5/SYT11/SYT4/SYT6/HTR1B/SYT2/SNCA/DRD2/CHRNB2/KCNA2	14
GO:1903305	GO:1903305	regulation of regulated secretory pathway	22/519	140/20772	5.99840353667699e-12	6.24862265563552e-10	5.2010217733052e-10	SYN1/SYT7/SYT13/SYT1/RIMS1/RPH3A/SYP/SYT17/STX1A/RIMS3/SV2C/NPY/SYT5/SYT11/SYT4/SYT6/HTR1B/RAB15/SYT2/KCNB1/CDK5R2/GATA2	22
GO:0051588	GO:0051588	regulation of neurotransmitter transport	19/519	106/20772	1.55241780891575e-11	1.57225425869634e-09	1.30866097751582e-09	SYN1/SYT1/CAMK2A/RIMS1/CHRNA3/SYP/STX1A/RIMS3/CHRNB4/SV2C/NPY/SYNGR3/SYT11/SYT4/HTR1B/SNCA/CPLX2/DRD2/RAB3B	19
GO:0016358	GO:0016358	dendrite development	29/519	259/20772	1.64170528247703e-11	1.61774525943548e-09	1.34652527151673e-09	ARHGAP44/CAMK2B/CTNNA2/CAMK2A/ACTL6B/PAK3/MAP2/CHRNA3/BMP7/COBL/NEURL1/TLX2/FLRT1/KIF1A/SULT4A1/MAP1B/ADGRB3/KIAA0319/ZNF365/CHRNB2/ELAVL4/MAP1A/SDC2/CTNND2/TANC2/CHRNA7/ARC/FOXO6/SRCIN1	29
GO:0007612	GO:0007612	learning	23/519	162/20772	1.70786486064692e-11	1.6386513899786e-09	1.36392642472163e-09	JPH4/SLC8A3/B3GAT1/TNR/SLC8A2/DBH/SNAP25/SYT11/ADGRB3/STRA6/DRD2/JPH3/SYNJ1/CHRNB2/ELAVL4/MAP1A/CNTNAP2/NRXN1/TH/GRIN2A/CNTN2/HRH1/ARC	23
GO:0007626	GO:0007626	locomotory behavior	26/519	212/20772	2.4170105282163e-11	2.25959497073759e-09	1.88076689685495e-09	CNTN1/CHRNA3/APBA1/TNR/OPRD1/CHRNB4/DBH/SNAP25/TMOD1/SCN1A/SLC4A10/SNCA/GLRA1/CRH/DRD2/ANKH/UCHL1/SPTBN4/CHRNB2/ELAVL4/LRRTM1/NEGR1/TH/CNTN2/CEND1/INPP5F	26
GO:0017158	GO:0017158	regulation of calcium ion-dependent exocytosis	13/519	44/20772	3.26003815807449e-11	2.9715247810849e-09	2.47333947624441e-09	SYT7/SYT13/SYT1/RPH3A/SYT17/STX1A/SYT5/SYT11/SYT4/SYT6/SYT2/KCNB1/CDK5R2	13
GO:0050890	GO:0050890	cognition	35/519	380/20772	3.50173537586264e-11	3.11398223912078e-09	2.59191350156919e-09	BRINP1/JPH4/SLC8A3/B3GAT1/TNR/SLC8A2/DBH/SNAP25/SYT11/SYT4/ADGRB3/SCN2A/STRA6/TTBK1/CRH/DRD2/CAMK4/JPH3/SYNJ1/CHRNB2/ELAVL4/MAP1A/CHRM1/CNTNAP2/CHRNA7/NRXN1/TH/GRIN2A/CNTN2/MAPT/SHISA7/HRH1/NTRK1/ARC/FOXO6	35
GO:0050807	GO:0050807	regulation of synapse organization	29/519	268/20772	3.79802939672672e-11	3.2970512334442e-09	2.7442904137251e-09	ARHGAP44/CAMK2B/CTNNA2/PAK3/NEURL1/ASIC2/MDGA1/FLRT3/KIF1A/LRRC4B/ADGRB3/CLSTN3/SNCA/DRD2/LHFPL4/CLSTN2/CHRNB2/LRRTM1/TANC2/CLSTN1/NEGR1/NRXN1/GRID1/ROBO2/NTRK1/ARC/LINGO4/SRCIN1/NEFL	29
GO:0098742	GO:0098742	cell-cell adhesion via plasma-membrane adhesion molecules	30/519	289/20772	4.9253547748403e-11	4.17624267652738e-09	3.47608269666207e-09	CELSR3/PKD1/TENM1/CDH10/SDK2/MDGA1/FLRT3/LRRC4B/CLSTN3/CDH18/HMCN2/CDHR1/LRRC4C/KIRREL3/CDH22/PCDH1/UNC5D/CLSTN2/NTNG1/CADM3/ALCAM/CLSTN1/PCDHB1/CADM2/DSCAML1/CNTN2/PCDH9/ROBO2/L1CAM/PCDHA10	30
GO:0050803	GO:0050803	regulation of synapse structure or activity	29/519	275/20772	7.10948565260602e-11	5.89117833850035e-09	4.90350409963233e-09	ARHGAP44/CAMK2B/CTNNA2/PAK3/NEURL1/ASIC2/MDGA1/FLRT3/KIF1A/LRRC4B/ADGRB3/CLSTN3/SNCA/DRD2/LHFPL4/CLSTN2/CHRNB2/LRRTM1/TANC2/CLSTN1/NEGR1/NRXN1/GRID1/ROBO2/NTRK1/ARC/LINGO4/SRCIN1/NEFL	29
GO:0048791	GO:0048791	calcium ion-regulated exocytosis of neurotransmitter	10/519	23/20772	7.43457822712632e-11	6.02366049246724e-09	5.01377521141642e-09	SYT7/SYT1/RIMS1/RIMS3/SYT5/UNC13A/SNAP25/SYT11/SYT4/SYT2	10
GO:1902414	GO:1902414	protein localization to cell junction	19/519	116/20772	7.99126872402647e-11	6.33394907995664e-09	5.27204295912319e-09	CACNG3/ARHGAP44/RAB27B/ASIC2/SNAP25/CLSTN3/GRIP1/KIF5A/LHFPL4/LRRTM1/BSN/CACNG2/MAP1A/NSG1/CLSTN1/NRXN1/GRIN2A/PCLO/MAPT	19
GO:0046928	GO:0046928	regulation of neurotransmitter secretion	16/519	81/20772	1.38004825834702e-10	1.07056509573048e-08	8.91081551806151e-09	SYN1/SYT1/CAMK2A/RIMS1/CHRNA3/SYP/STX1A/RIMS3/CHRNB4/SV2C/NPY/SYT11/SYT4/HTR1B/SNCA/CPLX2	16
GO:0035249	GO:0035249	synaptic transmission, glutamatergic	19/519	122/20772	1.96663342825047e-10	1.49382197487525e-08	1.24337810825573e-08	CACNG3/SYT1/GRIK5/TNR/GRIA2/UNC13A/HTR1B/CLSTN3/DRD2/GRIA4/GRIK3/GRIK2/CACNG2/CNIH2/NRXN1/GRID1/GRIN2A/NTRK1/FRRS1L	19
GO:0007613	GO:0007613	memory	20/519	140/20772	3.21994306782409e-10	2.36061181942743e-08	1.96484795894832e-08	BRINP1/SLC8A3/SLC8A2/DBH/SYT11/SYT4/SCN2A/DRD2/CAMK4/JPH3/CHRNB2/MAP1A/CHRNA7/TH/GRIN2A/MAPT/SHISA7/HRH1/ARC/FOXO6	20
GO:0051962	GO:0051962	positive regulation of nervous system development	30/519	312/20772	3.23726250607163e-10	2.36061181942743e-08	1.96484795894832e-08	CAMK2B/PAK3/NEURL1/ASIC2/OPRM1/SEMA5A/FLRT3/RNF112/LRRC4B/MAP1B/ADGRB3/ZNF365/CLSTN3/TTBK1/DRD2/TIAM1/CLSTN2/SYNJ1/LRRTM1/PLXNB1/CLSTN1/HAP1/NRXN1/ROBO2/MAPT/NTRK1/L1CAM/LINGO4/PLXNA4/NEFL	30
GO:0007156	GO:0007156	homophilic cell adhesion via plasma membrane adhesion molecules	22/519	172/20772	3.71634267628632e-10	2.65682066622351e-08	2.21139647796356e-08	CELSR3/PKD1/CDH10/SDK2/CLSTN3/CDH18/HMCN2/CDHR1/KIRREL3/CDH22/PCDH1/CLSTN2/CADM3/CLSTN1/PCDHB1/CADM2/DSCAML1/CNTN2/PCDH9/ROBO2/L1CAM/PCDHA10	22
GO:0030534	GO:0030534	adult behavior	21/519	162/20772	7.28719673520312e-10	5.10944601856742e-08	4.25283161692118e-08	CHRNA3/OPRM1/GABRG2/OPRD1/CHRNB4/NPY/DBH/TMOD1/SCN1A/SNCA/GLRA1/DRD2/UCHL1/SPTBN4/CHRNB2/CHRNA5/CNTNAP2/NRXN1/CNTN2/CEND1/INPP5F	21
GO:0048172	GO:0048172	regulation of short-term neuronal synaptic plasticity	8/519	16/20772	1.55364079879966e-09	1.06878761366482e-07	8.89602070097202e-08	SYNGR1/SYP/SLC8A2/SYT4/SLC4A10/GRIK2/SHISA7/SHISA9	8
GO:0034329	GO:0034329	cell junction assembly	37/519	483/20772	1.77219958099726e-09	1.18969412138215e-07	9.90238228468039e-08	CDH10/SDK2/ADD2/ACHE/ITGA6/ASIC2/MDGA1/GABRG2/FLRT3/LRRC4B/MAP1B/ADGRB3/CLSTN3/SNCA/ANK2/CDH18/PTPRJ/DRD2/KIRREL3/CDH22/LHFPL4/CLSTN2/CHRNB2/LRRTM1/PLXNB1/BSN/GABRB3/CTNND2/CLSTN1/TLN2/NEGR1/CNTNAP2/NRXN1/ROBO2/PCLO/NTRK1/LINGO4	37
GO:0001508	GO:0001508	action potential	20/519	154/20772	1.79465651881564e-09	1.18969412138215e-07	9.90238228468039e-08	KCNH2/CHRNB4/SLC8A2/HCN4/SCN1A/ANK2/GLRA1/SCN2B/ANK3/AKAP6/KCNB1/GJD2/CHRNB2/KCNJ3/GRIK2/SCN3B/SCN9A/KCNA2/CALM1/NOS1AP	20
GO:1902074	GO:1902074	response to salt	34/519	430/20772	3.69848379202827e-09	2.40797712602412e-07	2.00427232564239e-07	SYT7/SYT13/SYT1/CHRNA3/ACHE/CPNE6/SYT17/OPRM1/RGS4/KCNC1/SYT5/SYT11/SYT4/SYT6/HTR1B/KCNH1/SYT2/TRPC1/DRD2/LYPD1/ANKH/KCNMA1/KCNB1/CHRNB2/ELAVL4/CACNG2/CHRM1/CHRNA7/PCSK1/TH/CHRM4/NTRK1/CALM1/NEFL	34
GO:0048813	GO:0048813	dendrite morphogenesis	19/519	150/20772	6.96662975497098e-09	4.45619861168846e-07	3.70910315486267e-07	ARHGAP44/CAMK2B/CTNNA2/PAK3/MAP2/CHRNA3/TLX2/KIF1A/SULT4A1/ADGRB3/ZNF365/CHRNB2/ELAVL4/SDC2/CTNND2/TANC2/CHRNA7/ARC/SRCIN1	19
GO:0098657	GO:0098657	import into cell	27/519	296/20772	7.86954506887894e-09	4.94695884847114e-07	4.11758592260943e-07	SLC18A1/KCNH2/SLC8A3/SLC6A2/ATP1A3/RGS4/SLC8A2/SYNGR3/SNAP25/SCN2A/STRA6/HCN4/SCN1A/SNCA/CACNA1B/DRD2/SCN3A/KCNJ6/KCNJ3/SLC29A4/RAB3B/KCNK9/SCN9A/KCNJ12/CACNA1E/SLC9A6/NALF1	27
GO:0051963	GO:0051963	regulation of synapse assembly	17/519	122/20772	1.01415666792905e-08	6.26714442588018e-07	5.21643831157796e-07	ASIC2/MDGA1/FLRT3/LRRC4B/ADGRB3/CLSTN3/SNCA/LHFPL4/CLSTN2/CHRNB2/LRRTM1/CLSTN1/NEGR1/NRXN1/ROBO2/NTRK1/LINGO4	17
GO:0070588	GO:0070588	calcium ion transmembrane transport	31/519	384/20772	1.13008544091523e-08	6.8671525292949e-07	5.71585320378705e-07	CACNG3/PKD1/ADCYAP1R1/JPH4/SLC8A3/PLCB4/NALCN/OPRM1/SLC8A2/SCN2A/SCN1A/STAC/TRPC1/SNCA/ANK2/CACNA1B/DRD2/TMC2/AKAP6/SCN3A/JPH3/CACNA2D3/CACNG2/SCN9A/HAP1/CHRNA7/GRIN2A/CACNA1E/CALM1/NOS1AP/NALF1	31
GO:1990138	GO:1990138	neuron projection extension	21/519	189/20772	1.21484011379823e-08	7.26115910640713e-07	6.04380336165712e-07	SYT1/MAP2/RIMS1/CPNE6/SYT17/SEMA5A/TNR/FLRT3/FLRT1/UNC13A/OLFM1/MAP1B/SYT4/KIAA0319/SYT2/ALCAM/SLIT3/MAPT/SLC9A6/L1CAM/PLXNA4	21
GO:0006584	GO:0006584	catecholamine metabolic process	12/519	58/20772	1.63600440724731e-08	9.46805090289473e-07	7.8807029341587e-07	SNCB/NPY/DBH/GCH1/DDC/SNCA/DRD2/CHRNB2/HAND2/INSM1/TH/GRIN2A	12
GO:0009712	GO:0009712	catechol-containing compound metabolic process	12/519	58/20772	1.63600440724731e-08	9.46805090289473e-07	7.8807029341587e-07	SNCB/NPY/DBH/GCH1/DDC/SNCA/DRD2/CHRNB2/HAND2/INSM1/TH/GRIN2A	12
GO:0048588	GO:0048588	developmental cell growth	24/519	251/20772	2.17346344398658e-08	1.23819495574611e-06	1.03060774819298e-06	SYT1/MAP2/RIMS1/CPNE6/SYT17/COBL/SEMA5A/TNR/RGS4/FLRT3/FLRT1/UNC13A/OLFM1/MAP1B/SYT4/KIAA0319/SYT2/AKAP6/ALCAM/SLIT3/MAPT/SLC9A6/L1CAM/PLXNA4	24
GO:0007411	GO:0007411	axon guidance	23/519	236/20772	2.99943139390978e-08	1.6569586154841e-06	1.37916438734321e-06	ANOS1/CNTN1/BMP7/UNC5B/SEMA5A/UNC5A/TNR/FLRT3/BMPR1B/EPHA5/HMCN2/KIF5A/PLXNB1/DRGX/ALCAM/DSCAML1/NRXN1/CNTN2/SLIT3/ROBO2/NTRK1/L1CAM/PLXNA4	23
GO:0097485	GO:0097485	neuron projection guidance	23/519	236/20772	2.99943139390978e-08	1.6569586154841e-06	1.37916438734321e-06	ANOS1/CNTN1/BMP7/UNC5B/SEMA5A/UNC5A/TNR/FLRT3/BMPR1B/EPHA5/HMCN2/KIF5A/PLXNB1/DRGX/ALCAM/DSCAML1/NRXN1/CNTN2/SLIT3/ROBO2/NTRK1/L1CAM/PLXNA4	23
GO:0007218	GO:0007218	neuropeptide signaling pathway	16/519	117/20772	3.61485004234356e-08	1.96712585886338e-06	1.63733113465459e-06	TENM1/PCSK1N/SORCS1/CPE/OPRM1/OPRD1/PRLHR/NPY/GPR83/MCHR1/SORL1/GLRA1/SCG5/PNOC/PROKR1/NXPH3	16
GO:0048488	GO:0048488	synaptic vesicle endocytosis	13/519	75/20772	3.9202808406796e-08	2.10196234487027e-06	1.74956186744261e-06	SYT7/RAB27B/SNAP91/SYT1/SNCB/SYP/STX1A/DNAJC6/SYT5/SYT11/SYT2/SNCA/SYNJ1	13
GO:0099173	GO:0099173	postsynapse organization	21/519	204/20772	4.66220310984035e-08	2.45127988174355e-06	2.04031524065787e-06	ARHGAP44/CAMK2B/PAK3/CPNE6/KIF1A/LRRC4B/ZNF365/INA/CNKSR2/LHFPL4/CTNND2/TANC2/CHRNA7/NRXN1/GRID1/SHISA7/ARC/NOS1AP/FRRS1L/SRCIN1/NEFL	21
GO:0021953	GO:0021953	central nervous system neuron differentiation	20/519	186/20772	4.70624223044565e-08	2.45127988174355e-06	2.04031524065787e-06	MAP2/PHOX2B/MDGA1/CHD5/NPY/FAIM2/BMPR1B/SLC4A10/DRD2/SPTBN4/CHRNB2/ELAVL4/TBX20/PHOX2A/GATA2/CNTN2/CEND1/AGBL4/MAPT/PLXNA4	20
GO:0031644	GO:0031644	regulation of nervous system process	19/519	169/20772	4.97856505454337e-08	2.55659833645988e-06	2.12797673124515e-06	RIMS1/SLC8A3/CELF4/STX1A/OPRM1/TNR/OPRD1/RGS4/CHRNB4/SLC8A2/GLRA1/TPPP/CNIH2/CHRNA7/NRXN1/BEGAIN/GRIN2A/SHISA7/SHISA9	19
GO:0140238	GO:0140238	presynaptic endocytosis	13/519	77/20772	5.43654103405089e-08	2.75300397363188e-06	2.29145435689601e-06	SYT7/RAB27B/SNAP91/SYT1/SNCB/SYP/STX1A/DNAJC6/SYT5/SYT11/SYT2/SNCA/SYNJ1	13
GO:0042417	GO:0042417	dopamine metabolic process	10/519	43/20772	7.95083744589373e-08	3.97106209968884e-06	3.30530127707449e-06	SNCB/NPY/DBH/GCH1/DDC/SNCA/DRD2/CHRNB2/TH/GRIN2A	10
GO:0019226	GO:0019226	transmission of nerve impulse	12/519	67/20772	8.9700523456929e-08	4.40477546763496e-06	3.66630125969097e-06	CACNG3/TNR/CHRNB4/SCN1A/GLRA1/ANK3/GJD2/SPTBN4/GRIK2/CACNG2/CNTNAP2/KCNA2	12
GO:0097553	GO:0097553	calcium ion transmembrane import into cytosol	21/519	212/20772	9.06083818081795e-08	4.40477546763496e-06	3.66630125969097e-06	ADCYAP1R1/JPH4/SLC8A3/PLCB4/SLC8A2/SCN2A/SCN1A/TRPC1/SNCA/ANK2/CACNA1B/DRD2/AKAP6/SCN3A/JPH3/SCN9A/HAP1/GRIN2A/CACNA1E/CALM1/NALF1	21
GO:0007631	GO:0007631	feeding behavior	15/519	110/20772	1.00363456472922e-07	4.81480476710887e-06	4.0075878810448e-06	OPRM1/OPRD1/SGIP1/PRLHR/NPY/GPR83/MCHR1/HTR1B/STRA6/DRD2/UCHL1/HAND2/NEGR1/TH/CNTN2	15
GO:0098930	GO:0098930	axonal transport	12/519	69/20772	1.2600901299074e-07	5.96660858914594e-06	4.96628823584829e-06	RAB27B/MAP2/KIF1A/CALY/UCHL1/KIF5A/MAP1A/HAP1/CNIH2/AGBL4/MAPT/NEFL	12
GO:0008088	GO:0008088	axo-dendritic transport	13/519	83/20772	1.36524967219228e-07	6.38166705745264e-06	5.31176087035135e-06	RAB27B/MAP2/APBA1/KIF1A/CALY/UCHL1/KIF5A/MAP1A/HAP1/CNIH2/AGBL4/MAPT/NEFL	13
GO:0098659	GO:0098659	inorganic cation import across plasma membrane	17/519	146/20772	1.51030662278786e-07	6.88322243335568e-06	5.72922893881238e-06	KCNH2/SLC8A3/ATP1A3/SLC8A2/SCN2A/HCN4/SCN1A/CACNA1B/SCN3A/KCNJ6/KCNJ3/KCNK9/SCN9A/KCNJ12/CACNA1E/SLC9A6/NALF1	17
GO:0099587	GO:0099587	inorganic ion import across plasma membrane	17/519	146/20772	1.51030662278786e-07	6.88322243335568e-06	5.72922893881238e-06	KCNH2/SLC8A3/ATP1A3/SLC8A2/SCN2A/HCN4/SCN1A/CACNA1B/SCN3A/KCNJ6/KCNJ3/KCNK9/SCN9A/KCNJ12/CACNA1E/SLC9A6/NALF1	17
GO:0099505	GO:0099505	regulation of presynaptic membrane potential	9/519	36/20772	1.82803314143813e-07	8.22840596751041e-06	6.84888829989101e-06	GRIK5/KCNC1/SCN1A/GLRA1/GRIA4/KCNJ3/GRIK3/GRIK2/KCNA2	9
GO:0097479	GO:0097479	synaptic vesicle localization	11/519	59/20772	2.01766442838576e-07	8.92956663861653e-06	7.43249721948536e-06	SYN1/SNAP91/MAP2/LIN7A/SNCA/KIF5A/SYN2/SYNJ1/BSN/CNIH2/PCLO	11
GO:0008277	GO:0008277	regulation of G protein-coupled receptor signaling pathway	17/519	149/20772	2.03278670050788e-07	8.92956663861653e-06	7.43249721948536e-06	FRMPD1/CAMK2A/RGS11/CHGA/SYP/APLP1/OPRM1/RGS4/RAMP1/HTR1B/RGS5/SNCA/DRD2/TUB/GNG4/KCTD16/CNTN2	17
GO:0140029	GO:0140029	exocytic process	13/519	87/20772	2.41135991682454e-07	1.04664503056456e-05	8.71171759424205e-06	SYT1/RPH3A/SNPH/GRIK5/STX1A/UNC13A/SNAP25/SNCA/CPLX2/RAB3C/KCNB1/SYNJ1/RAB3B	13
GO:0006814	GO:0006814	sodium ion transport	23/519	266/20772	2.6708955390529e-07	1.1456570747514e-05	9.53584128679815e-06	CNTN1/SLC6A15/ASIC4/SLC8A3/MAGED2/NALCN/SLC6A2/ATP1A3/ASIC2/SLC8A2/SCN2A/HCN4/SCN1A/SLC4A10/SLC10A4/DRD2/SCN2B/ANK3/SCN3A/SPTBN4/SCN3B/SCN9A/SLC9A6	23
GO:0036465	GO:0036465	synaptic vesicle recycling	13/519	88/20772	2.76570514689888e-07	1.17253034483643e-05	9.75952012057463e-06	SYT7/RAB27B/SNAP91/SYT1/SNCB/SYP/STX1A/DNAJC6/SYT5/SYT11/SYT2/SNCA/SYNJ1	13
GO:0022898	GO:0022898	regulation of transmembrane transporter activity	25/519	309/20772	2.88322030444324e-07	1.2083012908046e-05	1.00572584848274e-05	CACNG3/KCNG1/JPH4/OPRM1/KCNC1/HCN4/STAC/SNCA/ANK2/CRH/SCN2B/ANK3/AKAP6/JPH3/PM20D1/SCN3B/CACNG2/HAP1/CNIH2/SHISA7/ARC/CALM1/NOS1AP/PIRT/SHISA9	25
GO:0051966	GO:0051966	regulation of synaptic transmission, glutamatergic	13/519	89/20772	3.16596244507415e-07	1.31171580394777e-05	1.09180259918048e-05	CACNG3/SYT1/TNR/UNC13A/HTR1B/DRD2/GRIK3/GRIK2/CACNG2/NRXN1/GRIN2A/NTRK1/FRRS1L	13
GO:0051592	GO:0051592	response to calcium ion	17/519	155/20772	3.59943001143155e-07	1.47455301367184e-05	1.22733964789558e-05	SYT7/SYT13/SYT1/CPNE6/SYT17/SYT5/SYT11/SYT4/SYT6/KCNH1/SYT2/TRPC1/KCNMA1/KCNB1/CACNG2/PCSK1/CALM1	17
GO:0050905	GO:0050905	neuromuscular process	18/519	175/20772	4.30009452961366e-07	1.7420160727746e-05	1.44996169928376e-05	CTNNA2/JPH4/SLC8A3/TNR/GCH1/STRA6/KCNH1/SCN1A/STAC/GLRA1/DRD2/JPH3/UCHL1/CCDC78/MAP1A/NRXN1/GRIN2A/NEFL	18
GO:0060560	GO:0060560	developmental growth involved in morphogenesis	22/519	254/20772	4.71401006575112e-07	1.88871216480534e-05	1.57206373852637e-05	SYT1/MAP2/RIMS1/CPNE6/SYT17/COBL/SEMA5A/TNR/FLRT3/FLRT1/UNC13A/OLFM1/MAP1B/SYT4/KIAA0319/SYT2/ALCAM/SLIT3/MAPT/SLC9A6/L1CAM/PLXNA4	22
GO:0008090	GO:0008090	retrograde axonal transport	7/519	21/20772	5.00934313002332e-07	1.98522446218098e-05	1.65239545124225e-05	KIF1A/CALY/KIF5A/MAP1A/HAP1/AGBL4/NEFL	7
GO:0008089	GO:0008089	anterograde axonal transport	10/519	52/20772	5.3622214953167e-07	2.10222145934674e-05	1.74977754057703e-05	RAB27B/MAP2/KIF1A/CALY/KIF5A/MAP1A/HAP1/CNIH2/AGBL4/NEFL	10
GO:0032409	GO:0032409	regulation of transporter activity	26/519	345/20772	6.56866843634899e-07	2.547804799886e-05	2.12065745823003e-05	CACNG3/KCNG1/JPH4/OPRM1/SYNGR3/KCNC1/HCN4/STAC/SNCA/ANK2/CRH/SCN2B/ANK3/AKAP6/JPH3/PM20D1/SCN3B/CACNG2/HAP1/CNIH2/SHISA7/ARC/CALM1/NOS1AP/PIRT/SHISA9	26
GO:0048485	GO:0048485	sympathetic nervous system development	7/519	22/20772	7.18922849421151e-07	2.75915021998897e-05	2.29657016607333e-05	TFAP2B/PHOX2B/HAND2/PHOX2A/INSM1/NTRK1/PLXNA4	7
GO:1990778	GO:1990778	protein localization to cell periphery	27/519	371/20772	7.92654963713948e-07	3.01043749760526e-05	2.50572835568784e-05	CACNG3/ARHGAP44/CLIP3/LIN7A/DPP6/RAMP1/SNAP25/SORL1/STAC/ANK2/PIK3R1/LYPD1/GPR158/ANK3/RAB3C/GRIP1/LHFPL4/KCNB1/SPTBN4/SCN3B/TUB/CACNG2/RAB26/NSG1/RAB3B/CLSTN1/GRIN2A	27
GO:0001764	GO:0001764	neuron migration	18/519	183/20772	8.33177727305595e-07	3.13171751933629e-05	2.60667540729466e-05	CAMK2B/CTNNA2/CAMK2A/PHOX2B/MDGA1/MAP1B/KIAA0319/ASTN2/DRD2/KIRREL3/UNC5D/NTNG1/TBX20/DRGX/CDK5R2/GATA2/CNTN2/SCRT1	18
GO:0045956	GO:0045956	positive regulation of calcium ion-dependent exocytosis	6/519	15/20772	9.76656553745508e-07	3.63356101526135e-05	3.02438329156638e-05	SYT7/SYT1/STX1A/SYT4/KCNB1/CDK5R2	6
GO:0009713	GO:0009713	catechol-containing compound biosynthetic process	7/519	23/20772	1.01126123496624e-06	3.68705846268692e-05	3.06891172674493e-05	DBH/GCH1/DDC/SNCA/HAND2/INSM1/TH	7
GO:0042423	GO:0042423	catecholamine biosynthetic process	7/519	23/20772	1.01126123496624e-06	3.68705846268692e-05	3.06891172674493e-05	DBH/GCH1/DDC/SNCA/HAND2/INSM1/TH	7
GO:0007271	GO:0007271	synaptic transmission, cholinergic	8/519	33/20772	1.15249749649113e-06	4.16040185366997e-05	3.46289763666903e-05	CHRNA3/ACHE/NALCN/CHRNB4/LYPD1/CHRNB2/CHRFAM7A/CHRNA7	8
GO:0043270	GO:0043270	positive regulation of monoatomic ion transport	21/519	248/20772	1.23848203766491e-06	4.42696618561399e-05	3.68477163528167e-05	CACNG3/CNTN1/KCNH2/CAMK2A/ADCYAP1R1/MCHR1/KCNC1/STAC/TRPC1/SNCA/ANK2/ANK3/AKAP6/SCN3B/CACNG2/CHRM1/HAP1/ARC/CALM1/NOS1AP/PIRT	21
GO:0031346	GO:0031346	positive regulation of cell projection organization	27/519	382/20772	1.39123410127635e-06	4.80071254318291e-05	3.99585826197313e-05	TENM1/CNTN1/CAMK2B/PAK3/ITGA6/BMP7/STMN2/COBL/NEURL1/SEMA5A/MAP1B/PIK3R1/DOCK11/RIT2/GRIP1/TIAM1/ELAVL4/PLXNB1/NEGR1/FUT9/HAP1/ROBO2/MAPT/NTRK1/L1CAM/PLXNA4/NEFL	27
GO:1903861	GO:1903861	positive regulation of dendrite extension	7/519	24/20772	1.39701814994258e-06	4.80071254318291e-05	3.99585826197313e-05	SYT1/RIMS1/CPNE6/SYT17/UNC13A/SYT4/SYT2	7
GO:0051965	GO:0051965	positive regulation of synapse assembly	11/519	71/20772	1.40874652729428e-06	4.80071254318291e-05	3.99585826197313e-05	ASIC2/FLRT3/LRRC4B/ADGRB3/CLSTN3/CLSTN2/LRRTM1/CLSTN1/NRXN1/NTRK1/LINGO4	11
GO:0048483	GO:0048483	autonomic nervous system development	9/519	45/20772	1.40887614404984e-06	4.80071254318291e-05	3.99585826197313e-05	TFAP2B/KIF26A/PHOX2B/TLX2/HAND2/PHOX2A/INSM1/NTRK1/PLXNA4	9
GO:2000300	GO:2000300	regulation of synaptic vesicle exocytosis	9/519	45/20772	1.40887614404984e-06	4.80071254318291e-05	3.99585826197313e-05	SYN1/SYT1/RIMS1/SYP/RIMS3/SV2C/NPY/SYT4/HTR1B	9
GO:0015850	GO:0015850	organic hydroxy compound transport	25/519	338/20772	1.5145088057236e-06	5.11286954228543e-05	4.25568117631691e-05	SYT7/SYT13/SLC18A1/SYT1/OSBPL6/CHGA/SYT17/SLC6A2/STX1A/SYT5/SYT11/SYT4/SYT6/HTR1B/STRA6/SYT2/SLC10A4/SNCA/CRH/DRD2/KCNB1/CHRNB2/SLC29A4/RAB3B/KCNA2	25
GO:0006576	GO:0006576	biogenic amine metabolic process	13/519	102/20772	1.56736822958595e-06	5.24277483033978e-05	4.36380744171538e-05	SNCB/NPY/DBH/GCH1/DDC/SNCA/DRD2/CHRNB2/HAND2/SLC29A4/INSM1/TH/GRIN2A	13
GO:1903539	GO:1903539	protein localization to postsynaptic membrane	9/519	46/20772	1.71313254267481e-06	5.6782556823567e-05	4.72627858424066e-05	CACNG3/ARHGAP44/SNAP25/GRIP1/LHFPL4/CACNG2/NSG1/CLSTN1/GRIN2A	9
GO:0033555	GO:0033555	multicellular organismal response to stress	13/519	103/20772	1.75349362817639e-06	5.75967366516316e-05	4.79404659083217e-05	ASIC4/ADCYAP1R1/BRINP1/SLC6A2/DBH/GCH1/KIAA0319/LYPD1/SCN3A/GRIK2/SCN9A/NTRK1/PIRT	13
GO:0048169	GO:0048169	regulation of long-term neuronal synaptic plasticity	7/519	25/20772	1.89866823229341e-06	6.1808431919123e-05	5.14460574596043e-05	CAMK2B/SYNGR1/SYP/NEURL1/SNCA/DRD2/GRIK2	7
GO:0032412	GO:0032412	regulation of monoatomic ion transmembrane transporter activity	23/519	298/20772	1.93538133879297e-06	6.24460208959217e-05	5.19767526757347e-05	CACNG3/KCNG1/JPH4/OPRM1/KCNC1/HCN4/STAC/ANK2/CRH/SCN2B/ANK3/AKAP6/JPH3/SCN3B/CACNG2/HAP1/CNIH2/SHISA7/ARC/CALM1/NOS1AP/PIRT/SHISA9	23
GO:0060291	GO:0060291	long-term synaptic potentiation	14/519	121/20772	2.03472749061362e-06	6.50755827261163e-05	5.41654603456977e-05	CYP46A1/SLC8A3/MPP2/TNR/SLC8A2/SNAP25/SNCA/DRD2/LRRTM1/NSG1/CHRNA7/GRIN2A/SHISA7/ARC	14
GO:0062237	GO:0062237	protein localization to postsynapse	9/519	47/20772	2.07237998970514e-06	6.57034560214343e-05	5.46880687443471e-05	CACNG3/ARHGAP44/SNAP25/GRIP1/LHFPL4/CACNG2/NSG1/CLSTN1/GRIN2A	9
GO:0021545	GO:0021545	cranial nerve development	10/519	60/20772	2.13670843463896e-06	6.71589564887384e-05	5.58995500641028e-05	CNGB1/PHOX2B/KCNC1/CHRNB2/PHOX2A/DRGX/KCNA3/KCNA2/NTRK1/PLXNA4	10
GO:1902075	GO:1902075	cellular response to salt	20/519	236/20772	2.18715580960134e-06	6.81570092462093e-05	5.67302761950577e-05	SYT7/SYT13/SYT1/CHRNA3/ACHE/CPNE6/SYT17/OPRM1/SYT5/SYT11/SYT4/SYT6/KCNH1/SYT2/LYPD1/KCNB1/CHRNB2/CHRM1/CHRNA7/CHRM4	20
GO:0009308	GO:0009308	amine metabolic process	14/519	122/20772	2.24672202696684e-06	6.94199026298399e-05	5.77814416034381e-05	SNCB/NPY/DBH/GCH1/DDC/SNCA/DRD2/CHRNB2/HAND2/SLC29A4/ATCAY/INSM1/TH/GRIN2A	14
GO:0050767	GO:0050767	regulation of neurogenesis	28/519	416/20772	2.31028481206039e-06	7.0784020376237e-05	5.89168607976127e-05	CAMK2B/PAK3/MAP2/BRINP1/BMP7/NEURL1/OPRM1/SEMA5A/TLX2/TNR/RNF112/MAP1B/SYT4/KIAA0319/SORL1/ZNF365/TTBK1/DRD2/TIAM1/SYNJ1/PLXNB1/HAP1/GATA2/ROBO2/MAPT/L1CAM/PLXNA4/NEFL	28
GO:0010970	GO:0010970	transport along microtubule	17/519	177/20772	2.33086048493736e-06	7.08193110673467e-05	5.89462348953895e-05	RAB27B/MAP2/CLIP3/APBA1/KIF1A/CALY/MAP1B/BICDL1/UCHL1/KIF5A/TUB/MAP1A/HAP1/CNIH2/AGBL4/MAPT/NEFL	17
GO:0001963	GO:0001963	synaptic transmission, dopaminergic	8/519	36/20772	2.35161451209392e-06	7.08593926536731e-05	5.89795966800068e-05	SLC6A2/SNCA/CRH/DRD2/CNTNAP4/CHRNB2/RAB3B/TH	8
GO:0021954	GO:0021954	central nervous system neuron development	12/519	90/20772	2.43404698668437e-06	7.27420927332067e-05	6.0546656277921e-05	MAP2/PHOX2B/NPY/SLC4A10/DRD2/SPTBN4/CHRNB2/GATA2/CNTN2/AGBL4/MAPT/PLXNA4	12
GO:0035235	GO:0035235	ionotropic glutamate receptor signaling pathway	7/519	26/20772	2.54244484783256e-06	7.51843601365571e-05	6.25794700100165e-05	GRIK5/GRIA2/GRIA4/GRIK3/GRIK2/GRID1/GRIN2A	7
GO:1903522	GO:1903522	regulation of blood circulation	22/519	281/20772	2.55701060255982e-06	7.51843601365571e-05	6.25794700100165e-05	KCNH2/CHGA/SLC8A3/ATP1A3/ASIC2/RGS4/SLC8A2/DBH/GCH1/HCN4/TRPC1/ANK2/DRD2/SCN2B/SPTBN4/KCNJ3/SCN3B/TH/KCNJ12/HRH1/CALM1/NOS1AP	22
GO:0060074	GO:0060074	synapse maturation	8/519	37/20772	2.93516344885612e-06	8.56128474762353e-05	7.12595892467553e-05	CAMK2B/SEZ6L/NEURL1/ADGRB3/CLSTN1/SEZ6L2/NRXN1/NEFL	8
GO:0098815	GO:0098815	modulation of excitatory postsynaptic potential	9/519	49/20772	2.98893754039968e-06	8.64894148595018e-05	7.19891974016063e-05	RIMS1/SLC8A3/CELF4/STX1A/RGS4/SLC8A2/CHRNA7/NRXN1/GRIN2A	9
GO:0071277	GO:0071277	cellular response to calcium ion	12/519	92/20772	3.08183776553399e-06	8.84754369538341e-05	7.36422567595068e-05	SYT7/SYT13/SYT1/CPNE6/SYT17/SYT5/SYT11/SYT4/SYT6/KCNH1/SYT2/KCNB1	12
GO:0099637	GO:0099637	neurotransmitter receptor transport	7/519	27/20772	3.35869997414437e-06	9.49288380289176e-05	7.90137252179373e-05	CACNG3/ARHGAP44/SNAP25/GRIP1/CACNG2/NSG1/CLSTN1	7
GO:1903859	GO:1903859	regulation of dendrite extension	7/519	27/20772	3.35869997414437e-06	9.49288380289176e-05	7.90137252179373e-05	SYT1/RIMS1/CPNE6/SYT17/UNC13A/SYT4/SYT2	7
GO:0097120	GO:0097120	receptor localization to synapse	10/519	64/20772	3.92574562817868e-06	0.000110102065848765	9.16431145428271e-05	CACNG3/ARHGAP44/SNAP25/GRIP1/KIF5A/LHFPL4/CACNG2/NSG1/CLSTN1/CNIH2	10
GO:0099072	GO:0099072	regulation of postsynaptic membrane neurotransmitter receptor levels	12/519	95/20772	4.33840478150707e-06	0.000120594427085437	0.000100376399020502	CACNG3/ARHGAP44/CALY/SNAP25/GRIP1/LHFPL4/SST/CACNG2/NSG1/CLSTN1/ARC/FRRS1L	12
GO:0048499	GO:0048499	synaptic vesicle membrane organization	7/519	28/20772	4.38226923170041e-06	0.000120594427085437	0.000100376399020502	SYT1/SYNGR1/SYP/GRIK5/STX1A/SNAP25/CPLX2	7
GO:0030705	GO:0030705	cytoskeleton-dependent intracellular transport	19/519	226/20772	4.3990835991122e-06	0.000120594427085437	0.000100376399020502	RAB27B/MAP2/CLIP3/APBA1/KIF1A/CALY/MAP1B/SYT4/BICDL1/UCHL1/KIF5A/TUB/MAP1A/TANC2/HAP1/CNIH2/AGBL4/MAPT/NEFL	19
GO:0097484	GO:0097484	dendrite extension	8/519	39/20772	4.47641371633879e-06	0.000121798540371427	0.000101378638996109	SYT1/RIMS1/CPNE6/SYT17/UNC13A/SYT4/SYT2/SLC9A6	8
GO:0008016	GO:0008016	regulation of heart contraction	19/519	227/20772	4.69170878448902e-06	0.000126710890579607	0.000105467418523835	KCNH2/CHGA/SLC8A3/ATP1A3/RGS4/SLC8A2/GCH1/HCN4/TRPC1/ANK2/DRD2/SCN2B/SPTBN4/KCNJ3/SCN3B/TH/KCNJ12/CALM1/NOS1AP	19
GO:0050770	GO:0050770	regulation of axonogenesis	16/519	167/20772	4.75435511971414e-06	0.000127458667400572	0.000106089828251825	XK/PAK3/MAP2/SEMA5A/TNR/MAP1B/KIAA0319/LRRC4C/TIAM1/PLXNB1/CNTN2/ROBO2/MAPT/L1CAM/PLXNA4/NEFL	16
GO:0016082	GO:0016082	synaptic vesicle priming	6/519	19/20772	4.86189080101399e-06	0.000129276281313194	0.00010760271357968	RPH3A/STX1A/UNC13A/SNAP25/SNCA/SYNJ1	6
GO:1904062	GO:1904062	regulation of monoatomic cation transmembrane transport	25/519	361/20772	4.89306824498649e-06	0.000129276281313194	0.00010760271357968	KCNG1/KCNH2/ADCYAP1R1/JPH4/RGS4/KCNC1/DPP6/HCN4/STAC/TRPC1/SNCA/ANK2/TMC2/SCN2B/ANK3/AKAP6/JPH3/PM20D1/SCN3B/HAP1/KCNIP1/GRIN2A/CALM1/NOS1AP/PIRT	25
GO:0095500	GO:0095500	acetylcholine receptor signaling pathway	8/519	40/20772	5.47407184601345e-06	0.000143586085975288	0.000119513435305239	CHRNA3/ACHE/OPRM1/LYPD1/CHRNB2/CHRM1/CHRNA7/CHRM4	8
GO:0007188	GO:0007188	adenylate cyclase-modulating G protein-coupled receptor signaling pathway	20/519	251/20772	5.58552285390888e-06	0.000145462973752513	0.000121075657051273	ADCYAP1R1/GNAO1/CHGA/APLP1/OPRM1/OPRD1/ADGRB2/MCHR1/RAMP1/ADGRB3/HTR1B/PRKACB/DRD2/RIT2/GRIK3/GPR176/CHRM1/UCN3/CHRM4/GCGR	20
GO:0007215	GO:0007215	glutamate receptor signaling pathway	9/519	53/20772	5.90034337831691e-06	0.000152571999697471	0.000126992832845746	GRIK5/GRIA2/GRIA4/KCNB1/GRIK3/GRIK2/GRID1/GRIN2A/FRRS1L	9
GO:0106027	GO:0106027	neuron projection organization	12/519	98/20772	6.02528022218708e-06	0.000154705434437282	0.000128768590663939	ARHGAP44/CAMK2B/PAK3/ATP1A3/KIF1A/ZNF365/MAP1A/CTNND2/TANC2/CHRNA7/ARC/SRCIN1	12
GO:0032252	GO:0032252	secretory granule localization	5/519	12/20772	6.54239605553697e-06	0.000166808223905509	0.000138842310107568	MAP2/KIF1A/SYT4/KIF5A/TANC2	5
GO:0060996	GO:0060996	dendritic spine development	12/519	99/20772	6.70328173391887e-06	0.000169723369457418	0.000141268722506492	ARHGAP44/CAMK2B/CAMK2A/PAK3/NEURL1/KIF1A/ZNF365/CTNND2/TANC2/ARC/FOXO6/SRCIN1	12
GO:0021700	GO:0021700	developmental maturation	24/519	347/20772	7.71851636311384e-06	0.000194080763171814	0.000161542523955406	PTPRN/CAMK2B/CNGB1/ACTL6B/SEZ6L/SYP/NEURL1/UNC13A/MAP1B/ADGRB3/SRRM4/KCNB1/SPTBN4/FEV/PLXNB1/CDK5R2/CLSTN1/CNTNAP2/SEZ6L2/GATA2/NRXN1/CNTN2/CEND1/NEFL	24
GO:0051953	GO:0051953	negative regulation of amine transport	8/519	42/20772	8.04079922757846e-06	0.000199433700569735	0.000165998024870094	CHGA/RGS4/SYT11/SYT4/HTR1B/SNCA/CRH/DRD2	8
GO:1905145	GO:1905145	cellular response to acetylcholine	8/519	42/20772	8.04079922757846e-06	0.000199433700569735	0.000165998024870094	CHRNA3/ACHE/OPRM1/LYPD1/CHRNB2/CHRM1/CHRNA7/CHRM4	8
GO:0048857	GO:0048857	neural nucleus development	10/519	70/20772	8.99239008668788e-06	0.000221528744973405	0.000184388766855769	PHOX2B/SYNGR3/KCNC1/TTBK1/INA/KIRREL3/CHRNB2/PHOX2A/CDK5R2/CALM1	10
GO:0099111	GO:0099111	microtubule-based transport	18/519	217/20772	9.41886392782474e-06	0.000230477703898316	0.000191837405184873	RAB27B/MAP2/CLIP3/APBA1/DNAI1/KIF1A/CALY/MAP1B/BICDL1/UCHL1/KIF5A/TUB/MAP1A/HAP1/CNIH2/AGBL4/MAPT/NEFL	18
GO:0018958	GO:0018958	phenol-containing compound metabolic process	13/519	120/20772	9.75715114044966e-06	0.000237163820387197	0.000197402573599413	SNCB/NPY/DBH/GCH1/DDC/TRPC1/SNCA/DRD2/CHRNB2/HAND2/INSM1/TH/GRIN2A	13
GO:0060047	GO:0060047	heart contraction	20/519	261/20772	9.99174188776585e-06	0.000241257555780095	0.000200809981613307	KCNH2/CHGA/SLC8A3/ATP1A3/RGS4/SLC8A2/GCH1/HCN4/SCN1A/TRPC1/ANK2/DRD2/SCN2B/SPTBN4/KCNJ3/SCN3B/TH/KCNJ12/CALM1/NOS1AP	20
GO:0008344	GO:0008344	adult locomotory behavior	11/519	87/20772	1.07536681107636e-05	0.000256260613933621	0.000213297730741874	OPRD1/TMOD1/SCN1A/SNCA/GLRA1/DRD2/UCHL1/SPTBN4/CNTN2/CEND1/INPP5F	11
GO:0045921	GO:0045921	positive regulation of exocytosis	11/519	87/20772	1.07536681107636e-05	0.000256260613933621	0.000213297730741874	SYT7/RAB27B/SYT1/STX1A/SYT4/RAB15/SNCA/KCNB1/CADPS/CDK5R2/GATA2	11
GO:0034767	GO:0034767	positive regulation of monoatomic ion transmembrane transport	16/519	179/20772	1.15433829642797e-05	0.000271827775410765	0.00022625500953005	CACNG3/KCNH2/ADCYAP1R1/KCNC1/STAC/TRPC1/SNCA/ANK2/ANK3/AKAP6/CACNG2/HAP1/ARC/CALM1/NOS1AP/PIRT	16
GO:0006904	GO:0006904	vesicle docking involved in exocytosis	8/519	44/20772	1.15560354329864e-05	0.000271827775410765	0.00022625500953005	SNPH/STX1A/UNC13A/SNAP25/CPLX2/RAB3C/KCNB1/RAB3B	8
GO:1901890	GO:1901890	positive regulation of cell junction assembly	13/519	122/20772	1.16933052675283e-05	0.000273293532085951	0.000227475027572768	ASIC2/FLRT3/LRRC4B/ADGRB3/CLSTN3/PTPRJ/CLSTN2/LRRTM1/CLSTN1/CNTNAP2/NRXN1/NTRK1/LINGO4	13
GO:0090128	GO:0090128	regulation of synapse maturation	6/519	22/20772	1.25435261633795e-05	0.00029129742924638	0.000242460515782924	CAMK2B/NEURL1/ADGRB3/CLSTN1/NRXN1/NEFL	6
GO:0098703	GO:0098703	calcium ion import across plasma membrane	9/519	58/20772	1.26922186178136e-05	0.000292884994180687	0.000243781920554009	SLC8A3/SLC8A2/SCN2A/SCN1A/CACNA1B/SCN3A/SCN9A/CACNA1E/NALF1	9
GO:1901888	GO:1901888	regulation of cell junction assembly	19/519	244/20772	1.32281188234194e-05	0.00030333158006407	0.000252477104057717	ASIC2/MDGA1/FLRT3/LRRC4B/ADGRB3/CLSTN3/SNCA/PTPRJ/LHFPL4/CLSTN2/CHRNB2/LRRTM1/CLSTN1/NEGR1/CNTNAP2/NRXN1/ROBO2/NTRK1/LINGO4	19
GO:0061337	GO:0061337	cardiac conduction	12/519	106/20772	1.36275451956031e-05	0.000310537686144807	0.000258475084203447	KCNH2/SLC8A3/ATP1A3/SLC8A2/HCN4/TRPC1/ANK2/SCN2B/SPTBN4/KCNJ3/SCN3B/CALM1	12
GO:1905144	GO:1905144	response to acetylcholine	8/519	45/20772	1.37500158197836e-05	0.00031138234583187	0.000259178134085885	CHRNA3/ACHE/OPRM1/LYPD1/CHRNB2/CHRM1/CHRNA7/CHRM4	8
GO:0007628	GO:0007628	adult walking behavior	7/519	33/20772	1.41893645977513e-05	0.000319348292119761	0.000265808564881852	SCN1A/GLRA1/DRD2/UCHL1/SPTBN4/CNTN2/CEND1	7
GO:0030900	GO:0030900	forebrain development	27/519	434/20772	1.46804059086665e-05	0.000328372760386492	0.000273320053178467	APLP1/ATP1A3/MDGA1/SEMA5A/TNR/CHD5/NPY/KCNC1/SLC4A10/EPHA5/DRD2/KIRREL3/CHRNB2/ELAVL4/MSX1/CDK5R2/HAP1/CNTNAP2/PCSK1/KCNA3/KCNA2/GATA2/TH/CNTN2/ROBO2/PLXNA4/NEFL	27
GO:0032411	GO:0032411	positive regulation of transporter activity	13/519	127/20772	1.80821763586698e-05	0.000401997652461647	0.000334601504762805	CACNG3/SYNGR3/KCNC1/STAC/ANK2/ANK3/AKAP6/CACNG2/HAP1/ARC/CALM1/NOS1AP/PIRT	13
GO:0010959	GO:0010959	regulation of metal ion transport	28/519	465/20772	1.85356868439449e-05	0.00040958251050317	0.000340914737933608	CNTN1/KCNG1/KCNH2/CAMK2B/CAMK2A/ADCYAP1R1/JPH4/OPRD1/RGS4/MCHR1/KCNC1/DPP6/STAC/TRPC1/SNCA/ANK2/DRD2/TMC2/SCN2B/ANK3/AKAP6/JPH3/SPTBN4/SCN3B/HAP1/KCNIP1/CALM1/NOS1AP	28
GO:0003015	GO:0003015	heart process	20/519	273/20772	1.92628644219679e-05	0.000423086769171657	0.000352154965938703	KCNH2/CHGA/SLC8A3/ATP1A3/RGS4/SLC8A2/GCH1/HCN4/SCN1A/TRPC1/ANK2/DRD2/SCN2B/SPTBN4/KCNJ3/SCN3B/TH/KCNJ12/CALM1/NOS1AP	20
GO:0090659	GO:0090659	walking behavior	7/519	35/20772	2.13898985739607e-05	0.000464211727384885	0.000386385197924365	SCN1A/GLRA1/DRD2/UCHL1/SPTBN4/CNTN2/CEND1	7
GO:1990806	GO:1990806	ligand-gated ion channel signaling pathway	7/519	35/20772	2.13898985739607e-05	0.000464211727384885	0.000386385197924365	GRIK5/GRIA2/GRIA4/GRIK3/GRIK2/GRID1/GRIN2A	7
GO:0071868	GO:0071868	cellular response to monoamine stimulus	12/519	111/20772	2.18162313401607e-05	0.000467893996860153	0.000389450123552219	GNAO1/APLP1/RGS4/CALY/HTR1B/SNCA/DRD2/CHRM1/NSG1/NSG2/CHRM4/HRH1	12
GO:0071870	GO:0071870	cellular response to catecholamine stimulus	12/519	111/20772	2.18162313401607e-05	0.000467893996860153	0.000389450123552219	GNAO1/APLP1/RGS4/CALY/HTR1B/SNCA/DRD2/CHRM1/NSG1/NSG2/CHRM4/HRH1	12
GO:0098739	GO:0098739	import across plasma membrane	18/519	231/20772	2.20183843712017e-05	0.000469143919632026	0.000390490492911953	KCNH2/SLC8A3/ATP1A3/RGS4/SLC8A2/SCN2A/HCN4/SCN1A/CACNA1B/SCN3A/KCNJ6/KCNJ3/KCNK9/SCN9A/KCNJ12/CACNA1E/SLC9A6/NALF1	18
GO:0060997	GO:0060997	dendritic spine morphogenesis	9/519	62/20772	2.21318579749612e-05	0.000469143919632026	0.000390490492911953	ARHGAP44/CAMK2B/PAK3/KIF1A/ZNF365/CTNND2/TANC2/ARC/SRCIN1	9
GO:0098926	GO:0098926	postsynaptic signal transduction	8/519	48/20772	2.25402513997155e-05	0.000474785028500773	0.000395185852460585	CHRNA3/ACHE/OPRM1/LYPD1/CHRNB2/CHRM1/CHRNA7/CHRM4	8
GO:0072384	GO:0072384	organelle transport along microtubule	11/519	94/20772	2.26584188039316e-05	0.000474785028500773	0.000395185852460585	MAP2/KIF1A/MAP1B/BICDL1/UCHL1/KIF5A/HAP1/CNIH2/AGBL4/MAPT/NEFL	11
GO:0099188	GO:0099188	postsynaptic cytoskeleton organization	5/519	15/20772	2.3309784456601e-05	0.000485642709307241	0.000404223209554169	CPNE6/INA/NOS1AP/SRCIN1/NEFL	5
GO:0051899	GO:0051899	membrane depolarization	10/519	78/20772	2.38633450958722e-05	0.000494350887611079	0.000411471434876791	KCNH2/CNGB1/PHOX2B/HCN4/ANK2/SCN2B/ANK3/CHRNB2/SCN3B/CACNG2	10
GO:0035725	GO:0035725	sodium ion transmembrane transport	16/519	190/20772	2.42904766288886e-05	0.000500356371688857	0.000416470081005565	SLC6A15/ASIC4/SLC8A3/NALCN/SLC6A2/ATP1A3/ASIC2/SLC8A2/SCN2A/HCN4/SLC4A10/SCN2B/ANK3/SCN3B/SCN9A/SLC9A6	16
GO:0032271	GO:0032271	regulation of protein polymerization	17/519	212/20772	2.56885207195917e-05	0.000526181722155232	0.000437965731724322	TENM1/ELN/SPTB/ADD2/PAK3/MAP2/STMN2/CLIP3/MAP1B/TMOD1/SNCA/TTBK1/TPPP3/SPTBN4/TPPP/PDE4DIP/MAPT	17
GO:0042551	GO:0042551	neuron maturation	8/519	49/20772	2.63551419088502e-05	0.000536820376534458	0.000446820782847488	ACTL6B/ADGRB3/SRRM4/KCNB1/SPTBN4/FEV/CNTNAP2/CNTN2	8
GO:0071867	GO:0071867	response to monoamine	12/519	114/20772	2.85562153756809e-05	0.000575226305302389	0.000478787839070008	GNAO1/APLP1/RGS4/CALY/HTR1B/SNCA/DRD2/CHRM1/NSG1/NSG2/CHRM4/HRH1	12
GO:0071869	GO:0071869	response to catecholamine	12/519	114/20772	2.85562153756809e-05	0.000575226305302389	0.000478787839070008	GNAO1/APLP1/RGS4/CALY/HTR1B/SNCA/DRD2/CHRM1/NSG1/NSG2/CHRM4/HRH1	12
GO:0050769	GO:0050769	positive regulation of neurogenesis	19/519	259/20772	3.03828162814791e-05	0.000608657956935566	0.000506614571078683	CAMK2B/PAK3/NEURL1/OPRM1/SEMA5A/RNF112/MAP1B/ZNF365/TTBK1/DRD2/TIAM1/SYNJ1/PLXNB1/HAP1/ROBO2/MAPT/L1CAM/PLXNA4/NEFL	19
GO:0048278	GO:0048278	vesicle docking	9/519	65/20772	3.26371573707562e-05	0.0006502463157037	0.000541230513085362	SYT1/SNPH/STX1A/UNC13A/SNAP25/CPLX2/RAB3C/KCNB1/RAB3B	9
GO:0032414	GO:0032414	positive regulation of ion transmembrane transporter activity	12/519	116/20772	3.3995429181511e-05	0.000673626819542333	0.000560691203262565	CACNG3/KCNC1/STAC/ANK2/ANK3/AKAP6/CACNG2/HAP1/ARC/CALM1/NOS1AP/PIRT	12
GO:0003012	GO:0003012	muscle system process	28/519	482/20772	3.52043026006191e-05	0.000693810201523552	0.000577490778933626	KCNH2/CAMK2B/CHRNA3/GNAO1/CHGA/SLC8A3/RGS4/CHRNB4/TMOD1/HCN4/SCN1A/STAC/ANK2/GLRA1/DRD2/SCN2B/AKAP6/KCNMA1/CHRNB2/CCDC78/KCNJ3/HAND2/TBX20/SCN3B/KCNJ12/CALM1/INPP5F/NOS1AP	28
GO:0086010	GO:0086010	membrane depolarization during action potential	6/519	26/20772	3.55522476752494e-05	0.000696900510881501	0.000580062988385648	KCNH2/HCN4/ANK2/SCN2B/ANK3/SCN3B	6
GO:2001259	GO:2001259	positive regulation of cation channel activity	9/519	66/20772	3.69647422313543e-05	0.000715940649778979	0.000595910989205992	KCNC1/STAC/ANK2/ANK3/AKAP6/HAP1/CALM1/NOS1AP/PIRT	9
GO:0051261	GO:0051261	protein depolymerization	12/519	117/20772	3.70370656305435e-05	0.000715940649778979	0.000595910989205992	STMN4/SPTB/ADD2/STMN2/SEMA5A/APC2/DNAJC6/MAP1B/TMOD1/SYNJ1/SPTBN4/MAP1A	12
GO:0140056	GO:0140056	organelle localization by membrane tethering	10/519	82/20772	3.71126667054929e-05	0.000715940649778979	0.000595910989205992	SYT1/SNPH/STX1A/UNC13A/SNAP25/CPLX2/RAB3C/KCNB1/RAB3B/CALM1	10
GO:0034764	GO:0034764	positive regulation of transmembrane transport	18/519	241/20772	3.86406353542699e-05	0.000741493455271938	0.000617179787957675	CACNG3/KCNH2/ADCYAP1R1/CLIP3/KCNC1/STAC/TRPC1/SNCA/ANK2/PIK3R1/ANK3/AKAP6/CACNG2/HAP1/ARC/CALM1/NOS1AP/PIRT	18
GO:0002027	GO:0002027	regulation of heart rate	12/519	118/20772	4.03119354676645e-05	0.000769514747199501	0.000640503223771158	KCNH2/RGS4/GCH1/HCN4/ANK2/DRD2/SCN2B/SPTBN4/KCNJ3/SCN3B/CALM1/NOS1AP	12
GO:1903307	GO:1903307	positive regulation of regulated secretory pathway	8/519	52/20772	4.11849064017853e-05	0.000779596447847524	0.000648894696175885	SYT7/SYT1/STX1A/SYT4/RAB15/KCNB1/CDK5R2/GATA2	8
GO:0086001	GO:0086001	cardiac muscle cell action potential	10/519	83/20772	4.12677220061909e-05	0.000779596447847524	0.000648894696175885	KCNH2/HCN4/SCN1A/ANK2/SCN2B/ANK3/KCNJ3/SCN3B/CALM1/NOS1AP	10
GO:0035094	GO:0035094	response to nicotine	9/519	67/20772	4.17679424146649e-05	0.000780953425865991	0.000650024172639562	CHRNA3/CHRNB4/DRD2/LYPD1/CHRNB2/CHRNA5/CHRNA7/TH/NTRK1	9
GO:0051932	GO:0051932	synaptic transmission, GABAergic	9/519	67/20772	4.17679424146649e-05	0.000780953425865991	0.000650024172639562	NALCN/GABRG2/HTR1B/CLSTN3/DRD2/CNTNAP4/GABRB3/HAP1/GABRG3	9
GO:0007018	GO:0007018	microtubule-based movement	26/519	437/20772	4.48530257543242e-05	0.000834357815817683	0.00069447515171706	RAB27B/MAP2/CFAP61/CLIP3/APBA1/NEURL1/DNAH6/DNAI1/KIF1A/CALY/MAP1B/BICDL1/TCTE1/UCHL1/FMN2/KIF5A/DRC1/CELF3/TUB/MAP1A/CFAP46/HAP1/CNIH2/AGBL4/MAPT/NEFL	26
GO:0048639	GO:0048639	positive regulation of developmental growth	15/519	179/20772	4.58577755878893e-05	0.000848578949411859	0.00070631206835303	SYT1/RIMS1/CPNE6/SYT17/SEMA5A/UNC13A/MAP1B/SYT4/SYT2/DRD2/AKAP6/SPTBN4/TBX20/MAPT/L1CAM	15
GO:0098969	GO:0098969	neurotransmitter receptor transport to postsynaptic membrane	5/519	17/20772	4.60830038353121e-05	0.000848578949411859	0.00070631206835303	ARHGAP44/SNAP25/GRIP1/NSG1/CLSTN1	5
GO:0046189	GO:0046189	phenol-containing compound biosynthetic process	8/519	53/20772	4.74577176059574e-05	0.000869501700458898	0.000723727055583048	DBH/GCH1/DDC/TRPC1/SNCA/HAND2/INSM1/TH	8
GO:0071241	GO:0071241	cellular response to inorganic substance	18/519	245/20772	4.79334475289601e-05	0.000873826748452943	0.000727326995926274	SYT7/SYT13/GUCY1B1/SYT1/CPNE6/SYT17/PHOX2B/SYT5/SYT11/SYT4/SYT6/KCNH1/SYT2/SNCA/GLRA1/ANK3/KCNB1/TH	18
GO:0042401	GO:0042401	biogenic amine biosynthetic process	7/519	40/20772	5.32336481721294e-05	0.000960840996215762	0.000799753036374409	DBH/GCH1/DDC/SNCA/HAND2/INSM1/TH	7
GO:0048265	GO:0048265	response to pain	7/519	40/20772	5.32336481721294e-05	0.000960840996215762	0.000799753036374409	SLC6A2/DBH/GCH1/SCN3A/SCN9A/NTRK1/PIRT	7
GO:0019228	GO:0019228	neuronal action potential	6/519	28/20772	5.575989550571e-05	0.000996291639270612	0.000829260269658797	CHRNB4/GLRA1/ANK3/GJD2/GRIK2/KCNA2	6
GO:0099560	GO:0099560	synaptic membrane adhesion	6/519	28/20772	5.575989550571e-05	0.000996291639270612	0.000829260269658797	CDH10/MDGA1/FLRT3/LRRC4B/LRRC4C/NTNG1	6
GO:0010038	GO:0010038	response to metal ion	24/519	392/20772	5.60174948026537e-05	0.000996291639270612	0.000829260269658797	SYT7/SYT13/SYT1/CPNE6/SYT17/KCNC1/SYT5/SYT11/SYT4/SYT6/KCNH1/SYT2/TRPC1/SNCA/GLRA1/DRD2/ANK3/KCNMA1/KCNB1/CACNG2/PCSK1/TH/MAPT/CALM1	24
GO:0001504	GO:0001504	neurotransmitter uptake	8/519	55/20772	6.24060650157452e-05	0.00109555736177802	0.000911883787281239	SLC18A1/SLC6A2/SYNGR3/SNAP25/SNCA/DRD2/SLC29A4/RAB3B	8
GO:0098877	GO:0098877	neurotransmitter receptor transport to plasma membrane	5/519	18/20772	6.2500255416848e-05	0.00109555736177802	0.000911883787281239	ARHGAP44/SNAP25/GRIP1/NSG1/CLSTN1	5
GO:1903540	GO:1903540	establishment of protein localization to postsynaptic membrane	5/519	18/20772	6.2500255416848e-05	0.00109555736177802	0.000911883787281239	ARHGAP44/SNAP25/GRIP1/NSG1/CLSTN1	5
GO:0009309	GO:0009309	amine biosynthetic process	7/519	41/20772	6.28236687614975e-05	0.00109595739858574	0.000912216756682939	DBH/GCH1/DDC/SNCA/HAND2/INSM1/TH	7
GO:0006936	GO:0006936	muscle contraction	23/519	370/20772	6.33012667512398e-05	0.00109903056464295	0.000914774696961526	KCNH2/CHRNA3/GNAO1/CHGA/SLC8A3/CHRNB4/TMOD1/HCN4/SCN1A/STAC/ANK2/GLRA1/DRD2/SCN2B/KCNMA1/CHRNB2/CCDC78/KCNJ3/TBX20/SCN3B/KCNJ12/CALM1/NOS1AP	23
GO:0051648	GO:0051648	vesicle localization	17/519	228/20772	6.43491489208978e-05	0.00111192889557153	0.000925510582883255	SYN1/SNAP91/MAP2/LIN7A/KIF1A/SYT11/SYT4/BICDL1/SNCA/KIF5A/SYN2/SYNJ1/BSN/TANC2/HAP1/CNIH2/PCLO	17
GO:0021675	GO:0021675	nerve development	10/519	88/20772	6.85192230857317e-05	0.00116725081115802	0.000971557608502052	CNGB1/PHOX2B/KCNC1/CHRNB2/PHOX2A/DRGX/KCNA3/KCNA2/NTRK1/PLXNA4	10
GO:0097061	GO:0097061	dendritic spine organization	10/519	88/20772	6.85192230857317e-05	0.00116725081115802	0.000971557608502052	ARHGAP44/CAMK2B/PAK3/KIF1A/ZNF365/CTNND2/TANC2/CHRNA7/ARC/SRCIN1	10
GO:0034643	GO:0034643	establishment of mitochondrion localization, microtubule-mediated	6/519	29/20772	6.8831301261375e-05	0.00116725081115802	0.000971557608502052	MAP1B/UCHL1/HAP1/AGBL4/MAPT/NEFL	6
GO:0047497	GO:0047497	mitochondrion transport along microtubule	6/519	29/20772	6.8831301261375e-05	0.00116725081115802	0.000971557608502052	MAP1B/UCHL1/HAP1/AGBL4/MAPT/NEFL	6
GO:1990504	GO:1990504	dense core granule exocytosis	4/519	10/20772	7.17731573402014e-05	0.00121150431325173	0.00100839187432651	UNC13A/SNAP25/SYT4/CADPS	4
GO:0035640	GO:0035640	exploration behavior	6/519	30/20772	8.4235296212837e-05	0.00141530824881108	0.00117802745079607	BRINP1/TNR/SLC4A10/CRH/JPH3/LRRTM1	6
GO:0048489	GO:0048489	synaptic vesicle transport	7/519	43/20772	8.62471994035402e-05	0.00144246462855646	0.00120063097962533	SNAP91/MAP2/LIN7A/SNCA/KIF5A/SYNJ1/CNIH2	7
GO:0071248	GO:0071248	cellular response to metal ion	16/519	213/20772	9.61074266306588e-05	0.00160003505705654	0.00133178423925109	SYT7/SYT13/SYT1/CPNE6/SYT17/SYT5/SYT11/SYT4/SYT6/KCNH1/SYT2/SNCA/GLRA1/ANK3/KCNB1/TH	16
GO:0008306	GO:0008306	associative learning	10/519	92/20772	0.000100149920319322	0.00164480454722634	0.00136904798615744	B3GAT1/TNR/DBH/SNAP25/DRD2/CHRNB2/ELAVL4/MAP1A/GRIN2A/HRH1	10
GO:0022406	GO:0022406	membrane docking	10/519	92/20772	0.000100149920319322	0.00164480454722634	0.00136904798615744	SYT1/SNPH/STX1A/UNC13A/SNAP25/CPLX2/RAB3C/KCNB1/RAB3B/CALM1	10
GO:0048678	GO:0048678	response to axon injury	10/519	92/20772	0.000100149920319322	0.00164480454722634	0.00136904798615744	TNR/FLRT3/MAP1B/KIAA0319/DRD2/KCNB1/PCSK1/NTRK1/INPP5F/NEFL	10
GO:0010996	GO:0010996	response to auditory stimulus	6/519	31/20772	0.000102262916338559	0.00167197575323044	0.00139166385557737	KCNC1/KIAA0319/STRA6/DRD2/CNTNAP2/NRXN1	6
GO:0048675	GO:0048675	axon extension	12/519	130/20772	0.000103956965288111	0.00169208524750201	0.00140840193104146	MAP2/SEMA5A/TNR/OLFM1/MAP1B/KIAA0319/ALCAM/SLIT3/MAPT/SLC9A6/L1CAM/PLXNA4	12
GO:0050773	GO:0050773	regulation of dendrite development	11/519	111/20772	0.000106145346113547	0.0017200263641333	0.00143165863319465	CAMK2B/PAK3/CHRNA3/BMP7/COBL/TLX2/ADGRB3/KIAA0319/CHRNB2/ELAVL4/SDC2	11
GO:0019896	GO:0019896	axonal transport of mitochondrion	5/519	20/20772	0.000108514083688174	0.0017352734610837	0.00144434950726227	UCHL1/HAP1/AGBL4/MAPT/NEFL	5
GO:0033604	GO:0033604	negative regulation of catecholamine secretion	5/519	20/20772	0.000108514083688174	0.0017352734610837	0.00144434950726227	CHGA/SYT11/SYT4/CRH/DRD2	5
GO:0090494	GO:0090494	dopamine uptake	5/519	20/20772	0.000108514083688174	0.0017352734610837	0.00144434950726227	SLC6A2/SNCA/DRD2/SLC29A4/RAB3B	5
GO:1903351	GO:1903351	cellular response to dopamine	10/519	93/20772	0.000109751044091576	0.00173750480914518	0.00144620676293141	GNAO1/RGS4/CALY/HTR1B/DRD2/CHRM1/NSG1/NSG2/CHRM4/HRH1	10
GO:0003357	GO:0003357	noradrenergic neuron differentiation	4/519	11/20772	0.000110559823291739	0.00173750480914518	0.00144620676293141	PHOX2B/HAND2/PHOX2A/INSM1	4
GO:0016081	GO:0016081	synaptic vesicle docking	4/519	11/20772	0.000110559823291739	0.00173750480914518	0.00144620676293141	SNPH/STX1A/UNC13A/SNAP25	4
GO:0051967	GO:0051967	negative regulation of synaptic transmission, glutamatergic	4/519	11/20772	0.000110559823291739	0.00173750480914518	0.00144620676293141	HTR1B/DRD2/GRIK3/GRIK2	4
GO:0051494	GO:0051494	negative regulation of cytoskeleton organization	14/519	172/20772	0.000111467448583617	0.00174425028985351	0.00145182134297072	CTNNA2/SPTB/ADD2/MAP2/STMN2/CLIP3/APC2/MAP1B/TMOD1/TMEFF2/SNCA/PIK3R1/SPTBN4/SCHIP1	14
GO:0099601	GO:0099601	regulation of neurotransmitter receptor activity	9/519	76/20772	0.000114110363272696	0.00177797600210363	0.00147989283542592	CACNG3/OPRM1/CRH/CACNG2/CNIH2/BEGAIN/SHISA7/ARC/SHISA9	9
GO:0043266	GO:0043266	regulation of potassium ion transport	11/519	112/20772	0.000115103885759587	0.00178582454246576	0.0014864255437621	KCNG1/KCNH2/RGS4/KCNC1/DPP6/ANK2/DRD2/ANK3/AKAP6/KCNIP1/NOS1AP	11
GO:1903350	GO:1903350	response to dopamine	10/519	94/20772	0.000120119213768677	0.00185574005678218	0.00154461950622254	GNAO1/RGS4/CALY/HTR1B/DRD2/CHRM1/NSG1/NSG2/CHRM4/HRH1	10
GO:0050795	GO:0050795	regulation of behavior	9/519	77/20772	0.000126397703363285	0.00194449800195163	0.00161849690782301	SGIP1/NPY/HTR1B/STRA6/CRH/DRD2/CNTNAP4/CHRNB2/KCNA2	9
GO:0090493	GO:0090493	catecholamine uptake	5/519	21/20772	0.000139512661606204	0.00213724018578243	0.0017789252693971	SLC6A2/SNCA/DRD2/SLC29A4/RAB3B	5
GO:0006898	GO:0006898	receptor-mediated endocytosis	19/519	291/20772	0.000143886559408589	0.00218857034405341	0.00182164976813985	CACNG3/SNAP91/ACHE/DNAJC6/SGIP1/CALY/RAMP1/SNAP25/SFTPD/HTR1B/SORL1/SNCA/DRD2/SYNJ1/LRRTM1/CACNG2/CNTN2/ARC/INPP5F	19
GO:1904064	GO:1904064	positive regulation of cation transmembrane transport	13/519	155/20772	0.000144063873442901	0.00218857034405341	0.00182164976813985	KCNH2/ADCYAP1R1/KCNC1/STAC/TRPC1/SNCA/ANK2/ANK3/AKAP6/HAP1/CALM1/NOS1AP/PIRT	13
GO:0019233	GO:0019233	sensory perception of pain	11/519	115/20772	0.000145944663188733	0.00220794291280547	0.0018377744659232	OPRM1/OPRD1/SCN1A/RETREG1/UCHL1/CHRNB2/SCN3B/SCN9A/KCNA2/GRIN2A/NTRK1	11
GO:0001975	GO:0001975	response to amphetamine	6/519	33/20772	0.000147456058410496	0.00221244769121262	0.00184152400432081	HDAC9/RGS4/DBH/DRD2/TH/GRIN2A	6
GO:2000311	GO:2000311	regulation of AMPA receptor activity	6/519	33/20772	0.000147456058410496	0.00221244769121262	0.00184152400432081	CACNG3/CACNG2/CNIH2/SHISA7/ARC/SHISA9	6
GO:2001222	GO:2001222	regulation of neuron migration	7/519	47/20772	0.000154435247630334	0.00230766767565655	0.00192078006435829	CAMK2B/CTNNA2/CAMK2A/DRD2/UNC5D/NTNG1/SCRT1	7
GO:0034776	GO:0034776	response to histamine	4/519	12/20772	0.00016256853690984	0.00241928524723787	0.00201368460541813	GABRG2/DRD2/GABRB3/HRH1	4
GO:1901379	GO:1901379	regulation of potassium ion transmembrane transport	10/519	98/20772	0.000170265861597674	0.00252353386741918	0.00210045562253356	KCNG1/KCNH2/RGS4/KCNC1/DPP6/ANK2/ANK3/AKAP6/KCNIP1/NOS1AP	10
GO:0051654	GO:0051654	establishment of mitochondrion localization	6/519	34/20772	0.000175306817322861	0.00258772735206134	0.00215388687126277	MAP1B/UCHL1/HAP1/AGBL4/MAPT/NEFL	6
GO:0051590	GO:0051590	positive regulation of neurotransmitter transport	5/519	22/20772	0.00017685652497174	0.00259105999814536	0.00215666078894046	SYT1/STX1A/SNCA/DRD2/RAB3B	5
GO:0061001	GO:0061001	regulation of dendritic spine morphogenesis	7/519	48/20772	0.000176953905523366	0.00259105999814536	0.00215666078894046	ARHGAP44/CAMK2B/PAK3/KIF1A/TANC2/ARC/SRCIN1	7
GO:0048638	GO:0048638	regulation of developmental growth	21/519	346/20772	0.000181453808752213	0.00264632234684227	0.00220265823424265	SYT1/MAP2/RIMS1/CPNE6/SYT17/SEMA5A/TNR/RGS4/UNC13A/OLFM1/MAP1B/SYT4/KIAA0319/SYT2/DRD2/AKAP6/SPTBN4/TBX20/MAPT/L1CAM/PLXNA4	21
GO:0050805	GO:0050805	negative regulation of synaptic transmission	9/519	81/20772	0.00018717653266712	0.00271890692471841	0.00226307378351565	ACHE/TNR/HTR1B/DRD2/KCNB1/GRIK3/GRIK2/MAPT/ARC	9
GO:2000463	GO:2000463	positive regulation of excitatory postsynaptic potential	6/519	35/20772	0.000207151697064013	0.00299712336307695	0.00249464637692377	RIMS1/STX1A/RGS4/CHRNA7/NRXN1/GRIN2A	6
GO:0015874	GO:0015874	norepinephrine transport	5/519	23/20772	0.000221368410432061	0.00315277040795037	0.00262419871412678	SLC6A2/STX1A/SNCA/KCNB1/SLC29A4	5
GO:0031629	GO:0031629	synaptic vesicle fusion to presynaptic active zone membrane	5/519	23/20772	0.000221368410432061	0.00315277040795037	0.00262419871412678	SYT1/GRIK5/STX1A/SNAP25/CPLX2	5
GO:0042745	GO:0042745	circadian sleep/wake cycle	5/519	23/20772	0.000221368410432061	0.00315277040795037	0.00262419871412678	CRH/DRD2/CHRNB2/KCNA2/TH	5
GO:0086012	GO:0086012	membrane depolarization during cardiac muscle cell action potential	5/519	23/20772	0.000221368410432061	0.00315277040795037	0.00262419871412678	HCN4/ANK2/SCN2B/ANK3/SCN3B	5
GO:0014075	GO:0014075	response to amine	7/519	50/20772	0.000229949122729454	0.00319119582335667	0.00265618198999258	HDAC9/RGS4/DBH/KCNC1/DRD2/TH/GRIN2A	7
GO:0051954	GO:0051954	positive regulation of amine transport	7/519	50/20772	0.000229949122729454	0.00319119582335667	0.00265618198999258	SYT1/STX1A/SYT4/DRD2/KCNB1/CHRNB2/RAB3B	7
GO:1990573	GO:1990573	potassium ion import across plasma membrane	7/519	50/20772	0.000229949122729454	0.00319119582335667	0.00265618198999258	KCNH2/ATP1A3/HCN4/KCNJ6/KCNJ3/KCNK9/KCNJ12	7
GO:0033605	GO:0033605	positive regulation of catecholamine secretion	4/519	13/20772	0.000230193225875701	0.00319119582335667	0.00265618198999258	SYT1/STX1A/KCNB1/CHRNB2	4
GO:0042415	GO:0042415	norepinephrine metabolic process	4/519	13/20772	0.000230193225875701	0.00319119582335667	0.00265618198999258	DBH/HAND2/INSM1/TH	4
GO:0042416	GO:0042416	dopamine biosynthetic process	4/519	13/20772	0.000230193225875701	0.00319119582335667	0.00265618198999258	GCH1/DDC/SNCA/TH	4
GO:0045161	GO:0045161	neuronal ion channel clustering	4/519	13/20772	0.000230193225875701	0.00319119582335667	0.00265618198999258	KCNB1/SPTBN4/CNTNAP2/CNTN2	4
GO:0031110	GO:0031110	regulation of microtubule polymerization or depolymerization	10/519	102/20772	0.000236972498944347	0.00327273383011777	0.00272404989815213	STMN4/MAP2/STMN2/CLIP3/APC2/MAP1B/SNCA/MAP1A/PDE4DIP/MAPT	10
GO:0032535	GO:0032535	regulation of cellular component size	22/519	379/20772	0.000240763408708236	0.00331254108735936	0.00275718334580276	TENM1/XK/ELN/SPTB/ADD2/PAK3/MAP2/SEMA5A/TNR/OLFM1/MAP1B/RAP1GAP2/TMOD1/KIAA0319/KCNMA1/SPTBN4/RAB3B/CNTN2/MAPT/L1CAM/PLXNA4/NEFL	22
GO:0051968	GO:0051968	positive regulation of synaptic transmission, glutamatergic	6/519	36/20772	0.000243384967186623	0.0033360210164001	0.00277672679223995	CACNG3/TNR/CACNG2/NRXN1/GRIN2A/NTRK1	6
GO:0043254	GO:0043254	regulation of protein-containing complex assembly	25/519	459/20772	0.000247651157747661	0.00338178322527331	0.00281481682549382	TENM1/ELN/SPTB/ADD2/PAK3/MAP2/STMN2/CLIP3/STX1A/OPRD1/PMEPA1/CALY/MAP1B/TMOD1/SORL1/SNCA/TTBK1/TPPP3/SPTBN4/TBX20/TPPP/INSM1/PDE4DIP/MAPT/AKAIN1	25
GO:0031333	GO:0031333	negative regulation of protein-containing complex assembly	13/519	164/20772	0.000252207900316394	0.00341840150391663	0.00284529593665492	SPTB/ADD2/MAP2/STMN2/CLIP3/OPRD1/PMEPA1/TMOD1/SORL1/SNCA/SPTBN4/TBX20/AKAIN1	13
GO:2001257	GO:2001257	regulation of cation channel activity	13/519	164/20772	0.000252207900316394	0.00341840150391663	0.00284529593665492	KCNG1/JPH4/KCNC1/HCN4/STAC/ANK2/ANK3/AKAP6/JPH3/HAP1/CALM1/NOS1AP/PIRT	13
GO:0050772	GO:0050772	positive regulation of axonogenesis	9/519	85/20772	0.000270523559066125	0.00365306998650034	0.00304062152353855	SEMA5A/MAP1B/TIAM1/PLXNB1/ROBO2/MAPT/L1CAM/PLXNA4/NEFL	9
GO:0031109	GO:0031109	microtubule polymerization or depolymerization	12/519	145/20772	0.000290999253188269	0.00391506744326357	0.00325869429769578	STMN4/MAP2/STMN2/CLIP3/APC2/MAP1B/SNCA/TPPP3/MAP1A/TPPP/PDE4DIP/MAPT	12
GO:0051258	GO:0051258	protein polymerization	19/519	309/20772	0.000308810018273324	0.00413941664200199	0.00344543066053403	TENM1/ELN/SPTB/ADD2/PAK3/MAP2/STMN2/CLIP3/COBL/MAP1B/TMOD1/SNCA/TTBK1/TPPP3/SPTBN4/TPPP/PDE4DIP/MAPT/NEFL	19
GO:0031223	GO:0031223	auditory behavior	4/519	14/20772	0.000315924352830389	0.00418858251061672	0.00348635371946416	STRA6/DRD2/CNTNAP2/NRXN1	4
GO:0051583	GO:0051583	dopamine uptake involved in synaptic transmission	4/519	14/20772	0.000315924352830389	0.00418858251061672	0.00348635371946416	SLC6A2/SNCA/DRD2/RAB3B	4
GO:0051934	GO:0051934	catecholamine uptake involved in synaptic transmission	4/519	14/20772	0.000315924352830389	0.00418858251061672	0.00348635371946416	SLC6A2/SNCA/DRD2/RAB3B	4
GO:0072659	GO:0072659	protein localization to plasma membrane	19/519	310/20772	0.000321527438120927	0.00424742405575688	0.00353533029787426	ARHGAP44/CLIP3/DPP6/RAMP1/SORL1/STAC/ANK2/PIK3R1/LYPD1/GPR158/ANK3/RAB3C/GRIP1/KCNB1/SPTBN4/SCN3B/RAB26/NSG1/RAB3B	19
GO:0086005	GO:0086005	ventricular cardiac muscle cell action potential	6/519	38/20772	0.000330695732022815	0.004337110212069	0.00360998029315326	KCNH2/ANK2/SCN2B/KCNJ3/SCN3B/NOS1AP	6
GO:0098810	GO:0098810	neurotransmitter reuptake	6/519	38/20772	0.000330695732022815	0.004337110212069	0.00360998029315326	SLC18A1/SLC6A2/SNCA/DRD2/SLC29A4/RAB3B	6
GO:0031338	GO:0031338	regulation of vesicle fusion	5/519	25/20772	0.000335411873808349	0.00436754175680444	0.00363530989544914	SYT1/GRIK5/SYT4/SNCA/CPLX2	5
GO:0099500	GO:0099500	vesicle fusion to plasma membrane	5/519	25/20772	0.000335411873808349	0.00436754175680444	0.00363530989544914	SYT1/GRIK5/STX1A/SNAP25/CPLX2	5
GO:0001558	GO:0001558	regulation of cell growth	25/519	469/20772	0.000341917037749245	0.00443640398446174	0.00369262715801114	KIF26A/SYT1/MAP2/RIMS1/CPNE6/SYT17/SEMA5A/TNR/RGS4/UNC13A/OLFM1/MAP1B/SYT4/KIAA0319/CLSTN3/SYT2/PTPRJ/AKAP6/MSX1/GNG4/CLSTN1/SLIT3/MAPT/L1CAM/PLXNA4	25
GO:1901879	GO:1901879	regulation of protein depolymerization	9/519	88/20772	0.000351450446295934	0.00454393023828005	0.00378212630336386	SPTB/ADD2/STMN2/SEMA5A/APC2/MAP1B/TMOD1/SPTBN4/MAP1A	9
GO:0051646	GO:0051646	mitochondrion localization	7/519	54/20772	0.000374147908718391	0.0048202942586122	0.00401215704234748	MAP1B/UCHL1/ATCAY/HAP1/AGBL4/MAPT/NEFL	7
GO:0007193	GO:0007193	adenylate cyclase-inhibiting G protein-coupled receptor signaling pathway	9/519	89/20772	0.000382495390741751	0.00491048660086065	0.00408722835992761	OPRM1/OPRD1/MCHR1/HTR1B/DRD2/GRIK3/GPR176/CHRM1/CHRM4	9
GO:0098900	GO:0098900	regulation of action potential	8/519	71/20772	0.000384775084793304	0.00492242090932066	0.00409716184472427	SLC8A2/HCN4/ANK2/KCNB1/CHRNB2/SCN9A/CALM1/NOS1AP	8
GO:0031623	GO:0031623	receptor internalization	12/519	150/20772	0.000397065567136298	0.00506189181041588	0.0042132500186012	CACNG3/ACHE/CALY/RAMP1/SNAP25/HTR1B/SNCA/DRD2/LRRTM1/CACNG2/CNTN2/ARC	12
GO:0031115	GO:0031115	negative regulation of microtubule polymerization	4/519	15/20772	0.000422329650420857	0.00530970312218774	0.00441951499877797	MAP2/STMN2/CLIP3/SNCA	4
GO:0048268	GO:0048268	clathrin coat assembly	4/519	15/20772	0.000422329650420857	0.00530970312218774	0.00441951499877797	SNAP91/CALY/NSG1/NSG2	4
GO:0098840	GO:0098840	protein transport along microtubule	4/519	15/20772	0.000422329650420857	0.00530970312218774	0.00441951499877797	RAB27B/CLIP3/KIF5A/MAP1A	4
GO:0099118	GO:0099118	microtubule-based protein transport	4/519	15/20772	0.000422329650420857	0.00530970312218774	0.00441951499877797	RAB27B/CLIP3/KIF5A/MAP1A	4
GO:0086002	GO:0086002	cardiac muscle cell action potential involved in contraction	7/519	56/20772	0.000469378296688251	0.00588093907122118	0.0048949814771287	KCNH2/SCN1A/ANK2/SCN2B/KCNJ3/SCN3B/NOS1AP	7
GO:0019932	GO:0019932	second-messenger-mediated signaling	19/519	320/20772	0.000476002977332061	0.00594351662792018	0.00494706771322398	GUCY1B1/ADCYAP1R1/NCALD/RUNDC3A/RCAN3/SLC8A2/ADGRB2/EPHA5/ANK2/PTPRJ/AKAP6/RIT2/GPR61/KSR2/GRIN2A/MAPT/HRH1/CALM1/NOS1AP	19
GO:0007274	GO:0007274	neuromuscular synaptic transmission	5/519	27/20772	0.000489092618052745	0.00606641469601982	0.00504936154072961	RIMBP2/CHRNA3/CHRNB4/CHRNB2/CHRM1	5
GO:1902903	GO:1902903	regulation of supramolecular fiber organization	23/519	426/20772	0.000489173318878175	0.00606641469601982	0.00504936154072961	TENM1/ELN/CTNNA2/SPTB/ADD2/PAK3/MAP2/STMN2/CLIP3/SEMA5A/APC2/RGS4/MAP1B/TMOD1/TMEFF2/SNCA/PIK3R1/SPTBN4/MAP1A/CHRNA7/PDE4DIP/MAPT/MAGEL2	23
GO:0007212	GO:0007212	dopamine receptor signaling pathway	6/519	41/20772	0.000505593130090025	0.00620670893033074	0.00516613501346639	GNAO1/RGS4/CALY/DRD2/NSG1/NSG2	6
GO:0031111	GO:0031111	negative regulation of microtubule polymerization or depolymerization	6/519	41/20772	0.000505593130090025	0.00620670893033074	0.00516613501346639	MAP2/STMN2/CLIP3/APC2/MAP1B/SNCA	6
GO:0042755	GO:0042755	eating behavior	6/519	41/20772	0.000505593130090025	0.00620670893033074	0.00516613501346639	OPRM1/OPRD1/NPY/UCHL1/TH/CNTN2	6
GO:0007187	GO:0007187	G protein-coupled receptor signaling pathway, coupled to cyclic nucleotide second messenger	7/519	57/20772	0.000523740866774533	0.0064079167793958	0.00533360974535846	OPRM1/OPRD1/NPY/HTR1B/CHRM1/CHRM4/HRH1	7
GO:0007638	GO:0007638	mechanosensory behavior	4/519	16/20772	0.000552036257458618	0.00670908064898041	0.00558428256229192	STRA6/DRD2/CNTNAP2/NRXN1	4
GO:0045187	GO:0045187	regulation of circadian sleep/wake cycle, sleep	4/519	16/20772	0.000552036257458618	0.00670908064898041	0.00558428256229192	CRH/DRD2/CHRNB2/KCNA2	4
GO:1902904	GO:1902904	negative regulation of supramolecular fiber organization	13/519	178/20772	0.000555263026938336	0.00672587706384443	0.00559826300634105	CTNNA2/SPTB/ADD2/MAP2/STMN2/CLIP3/APC2/MAP1B/TMOD1/TMEFF2/SNCA/PIK3R1/SPTBN4	13
GO:0099518	GO:0099518	vesicle cytoskeletal trafficking	8/519	76/20772	0.000611759659779198	0.00738568119057933	0.00614744893392621	MAP2/KIF1A/SYT4/BICDL1/KIF5A/TANC2/HAP1/CNIH2	8
GO:0051259	GO:0051259	protein complex oligomerization	17/519	278/20772	0.00066953443896367	0.00805651011373446	0.00670581131677005	PKD1/KCNG1/SYT1/MPP2/KCNC4/RNF112/KCNC1/KCNC3/SNCA/KCNA6/KCNB1/KCNA3/KCNA2/KCTD16/KCNJ12/ATL1/ARC	17
GO:0001964	GO:0001964	startle response	5/519	29/20772	0.000690475401024352	0.00825401085945832	0.00687020045264265	CTNNA2/KCNH1/GLRA1/DRD2/GRIN2A	5
GO:0030431	GO:0030431	sleep	5/519	29/20772	0.000690475401024352	0.00825401085945832	0.00687020045264265	CRH/DRD2/CHRNB2/KCNA2/GRIN2A	5
GO:0009306	GO:0009306	protein secretion	22/519	412/20772	0.000744512348228137	0.00887088895960715	0.00738365703454324	TFAP2B/SYT7/PTPRN/ACHE/CHGA/STX1A/OPRM1/GPR68/VGF/SNAP25/SYT4/EPHA5/DRD2/RAB3C/PTPRN2/KCNB1/RAB3B/SCG2/PCSK1/UCN3/PCLO/SRCIN1	22
GO:0032886	GO:0032886	regulation of microtubule-based process	17/519	281/20772	0.000754625196672818	0.00896209598393841	0.00745957291962192	PKD1/STMN4/MAP2/STMN2/CLIP3/APC2/CALY/MAP1B/SNCA/DRC1/MAP1A/PKHD1/TPPP/HAP1/CNIH2/PDE4DIP/MAPT	17
GO:0035592	GO:0035592	establishment of protein localization to extracellular region	22/519	413/20772	0.000768552249505138	0.00909786201849264	0.00757257735927311	TFAP2B/SYT7/PTPRN/ACHE/CHGA/STX1A/OPRM1/GPR68/VGF/SNAP25/SYT4/EPHA5/DRD2/RAB3C/PTPRN2/KCNB1/RAB3B/SCG2/PCSK1/UCN3/PCLO/SRCIN1	22
GO:0086003	GO:0086003	cardiac muscle cell contraction	8/519	79/20772	0.000793093526590049	0.0093299778234634	0.00776577823282761	KCNH2/HCN4/SCN1A/ANK2/SCN2B/KCNJ3/SCN3B/NOS1AP	8
GO:0035176	GO:0035176	social behavior	7/519	61/20772	0.000793278421632928	0.0093299778234634	0.00776577823282761	BRINP1/CHRNB2/GNG8/CNTNAP2/NRXN1/TH/GRID1	7
GO:0099625	GO:0099625	ventricular cardiac muscle cell membrane repolarization	5/519	30/20772	0.000811723421986656	0.00951621735229372	0.00792079412959056	KCNH2/ANK2/SCN2B/KCNJ3/NOS1AP	5
GO:0051260	GO:0051260	protein homooligomerization	14/519	209/20772	0.000815368408562954	0.00952831159493759	0.00793086073511132	KCNG1/MPP2/KCNC4/RNF112/KCNC1/KCNC3/KCNA6/KCNB1/KCNA3/KCNA2/KCTD16/KCNJ12/ATL1/ARC	14
