# Supplementary material for: Analysis of High-Risk Neuroblastoma Transcriptome Reveals Gene Co-Expression Signatures and Functional Features
Source: Biology (Basel). 2023 Sep 12;12(9):1230. doi: 10.3390/biology12091230 (PMC10525871; doi:10.3390/biology12091230)
Supplement: Supplementary file 1 [file biology-12-01230-s001.zip › File S1/coexp_genes.modules_pvals.csv]

	MEblue	MEbrown	MEgreen	MEyellow	MEred	MEturquoise	MEgrey
ENSG00000000971	1.28278203992941e-38	4.69278317434784e-17	0.44539817964618	9.00488747241463e-06	1.35857893874344e-11	5.5583139114356e-25	2.39182804477632e-27
ENSG00000001036	6.50040090944098e-61	3.75788998019799e-39	0.000133146569596466	3.16795884383844e-27	5.08150850188432e-05	1.31807531273204e-74	1.94562237288259e-67
ENSG00000001497	4.18833063577758e-39	9.25291134743695e-27	0.00212046827578375	6.51076430874614e-18	0.000661339497194929	3.88585064967068e-46	1.03342660450209e-42
ENSG00000001561	2.25172505263242e-23	6.62051470657439e-17	0.401335066100102	1.46567555251242e-11	0.000606441621663191	1.0988053119849e-26	3.27973395278006e-25
ENSG00000001626	0.683052063501456	0.550248546731842	0.534132165213592	0.219297389550936	3.90295457535036e-25	0.551202590928012	0.161837517312288
ENSG00000001630	5.73881707542479e-53	1.33152108373821e-51	0.000179704756817718	5.88908494042278e-33	0.000473545866153939	3.46890878668001e-99	1.53652588796387e-84
ENSG00000001631	7.5779681532779e-43	1.23287917233102e-58	2.77127761769792e-07	9.72783109650726e-34	0.00833780722783842	2.54556082144376e-86	8.73183199668117e-80
ENSG00000002079	1.3633101978942e-53	2.03188961475322e-38	0.00320908604984274	6.67537103412543e-17	6.03493769288994e-05	8.27854584539431e-60	1.30470878057071e-57
ENSG00000002330	1.30867925668044e-47	1.71978905521036e-55	4.18375800503761e-06	6.42891408212467e-30	0.0074757014275634	1.22575394008764e-84	1.20846932564089e-77
ENSG00000002726	3.77885860682677e-39	7.15315974714831e-29	3.58864879796173e-05	1.58843429735507e-15	0.0278531713995231	8.71310825644901e-40	7.33625308424608e-39
ENSG00000002745	1.65941736100116e-06	2.94533461816138e-12	0.0509410130563343	9.22498576121507e-11	0.000675431264008003	1.77547572092354e-12	1.89498006141605e-12
ENSG00000002746	5.41919754284874e-63	5.19228200624957e-70	6.62960492877252e-06	1.62065978437853e-32	0.000216609201764078	1.94776588557913e-121	2.01004158935018e-114
ENSG00000002822	3.84238216299615e-66	3.89238918557947e-66	1.40570817840995e-05	4.80797158158231e-32	0.000238548115485559	4.48862856350849e-143	1.38518085051037e-120
ENSG00000002919	2.68039049398917e-26	3.80119514592065e-30	1.3695716517282e-05	1.30573465890276e-30	0.000387450956959481	3.47701838932444e-44	5.14548444754838e-43
ENSG00000002933	3.17885084877116e-05	1.3791653149392e-18	0.00240314626753589	2.76376610384967e-15	0.684437278105659	2.04518994792597e-18	3.34467417463595e-18
ENSG00000003056	2.08632993786007e-65	6.04348145236586e-47	0.00218204044645629	8.14192563361033e-23	0.000247042233981819	9.95081824423109e-98	1.65645045634398e-83
ENSG00000003096	2.485460479514e-45	2.46495553394487e-50	2.8937626036839e-05	7.00883379848498e-17	0.00365913837409305	1.39652216966336e-58	1.35317529605157e-59
ENSG00000003147	1.75618714292202e-70	2.39384526942375e-83	1.09318102380447e-05	5.57808946565127e-30	0.000119747728554322	8.86137499554426e-116	2.35698084126944e-115
ENSG00000003249	1.63722743951131e-45	2.89692651327707e-45	2.41100655222553e-05	8.92854096027469e-23	0.000785386742419946	6.7173945297469e-57	2.87189561288128e-56
ENSG00000003402	7.98197618590578e-71	4.9820312209857e-39	0.00165302309697347	1.1067872943181e-11	8.38835538380543e-06	4.83742831117265e-56	3.21724964606005e-57
ENSG00000003987	6.92085783898154e-55	6.73697511036777e-88	1.75151210048945e-05	9.76377835742172e-26	0.000554374999366602	3.63936280853058e-96	9.6258511760275e-104
ENSG00000003989	1.61970542484316e-22	7.06982595556027e-19	0.040062101852849	1.14285448862645e-09	4.53258098616667e-07	5.68166642290976e-20	3.33077674714767e-21
ENSG00000004139	2.30878013940001e-22	3.37442462641272e-28	9.82700794844338e-07	1.75835813525865e-33	0.00037730776767049	4.33123274228299e-44	1.40606866535196e-40
ENSG00000004468	2.9199530996805e-13	5.42538939918965e-09	0.00207816203596183	0.269724289590969	0.121070242031858	7.26949181614702e-12	4.01791288618246e-12
ENSG00000004700	5.02415928453519e-42	2.22538622652637e-50	0.000243281085126676	2.1166103788381e-26	0.000522412050080408	7.34670803698121e-82	8.97593545586247e-76
ENSG00000004776	4.05186171897629e-80	1.39791237435566e-64	3.17631230490749e-05	9.25861255469365e-31	2.55315774436844e-05	1.64759900446909e-152	8.23545461781918e-134
ENSG00000004777	1.77877975478564e-57	1.53448331388953e-46	0.00286529489315936	2.05134914872992e-19	0.00131999943576121	2.32315008875975e-63	1.32081366750288e-60
ENSG00000004799	2.96627931044804e-83	1.58918855112831e-56	6.78803307785471e-05	7.71535414237105e-21	2.0101327167058e-05	4.68476714054701e-93	2.0628384285673e-93
ENSG00000004838	3.36026189714394e-69	3.45941631935424e-41	0.00130791376130724	3.0877383656536e-18	0.000305678373211107	8.86706975360315e-70	4.26699337976107e-64
ENSG00000004848	1.42086956492062e-14	1.42640087551672e-08	0.0849690385059779	0.000571350512342417	0.000184516731417984	2.31819339599997e-13	8.56393497596269e-14
ENSG00000004939	4.45419040628617e-19	7.01399984317012e-17	0.0571999449742715	1.93829289732305e-14	0.123089335103197	1.07196145646369e-26	3.89456043418064e-24
ENSG00000004948	1.2982089126861e-05	1.25874733815108e-09	0.000130377876630778	5.5525295691902e-13	0.00220105095806293	2.52155672331485e-11	2.00355858949288e-11
ENSG00000005020	2.97859501653799e-84	9.8750388813858e-44	0.0335417258137598	4.30136874351645e-16	0.00111029094675309	2.31287965109077e-81	3.81503576443675e-74
ENSG00000005059	2.08804253602967e-08	1.05175310292672e-10	1.35036917071742e-07	7.12912715367987e-23	0.023759589339581	1.81108267218308e-15	8.63778742020004e-15
ENSG00000005073	1.36539366795255e-21	5.03988821432047e-35	1.66713434217919e-08	8.53912095883341e-26	0.00239566325350449	5.93155529734676e-35	1.79662781445974e-36
ENSG00000005102	6.15151937012294e-17	1.38206694727231e-22	2.82405664597725e-05	8.75314196621939e-33	0.069933035046774	6.46856731109991e-35	6.17509169348534e-31
ENSG00000005108	9.0958734590008e-33	1.41460377069078e-40	0.00370935874921351	3.50035768014357e-22	0.0553707497818397	4.92048242703634e-60	8.36718753522878e-57
ENSG00000005187	1.98698931742324e-47	6.64459724096666e-41	3.70323077940068e-06	2.605275192367e-24	3.16018816122112e-10	1.04216541187074e-66	5.59525997860644e-69
ENSG00000005189	3.50011522062644e-67	1.46940212410862e-21	0.00131344250223178	1.05732383198781e-12	0.001991573502598	2.70488695283295e-39	1.03519566735632e-35
ENSG00000005243	1.54132154810885e-40	4.39614322922418e-27	0.012879175165479	3.33940344129333e-12	0.00211444765529563	2.88314093321118e-35	6.36763232930595e-36
ENSG00000005379	1.27649194071312e-18	2.33966785647574e-15	0.116559131383911	1.0539780990706e-08	0.0012921647251303	3.00943786637886e-20	3.34693323711246e-19
ENSG00000005381	0.00067060445080181	1.83517330985587e-10	0.0571919128559514	1.00281629872945e-06	0.663917138196185	7.06200580107664e-09	3.51681197957298e-09
ENSG00000005421	3.23722327326394e-17	5.47009496440456e-16	0.0983960290188365	3.46684584288487e-09	1.8720686168687e-10	1.18408572220482e-19	1.56201077729977e-20
ENSG00000005448	2.79095239737462e-77	6.29595206474736e-53	6.62272202829727e-05	1.65739148694779e-24	1.92612190801375e-05	2.81720168069607e-93	4.2274396085446e-87
ENSG00000005471	6.91130652003918e-49	3.25440457886297e-37	1.58245163582518e-05	2.51040610806861e-18	1.01478047538121e-10	9.4650503204213e-53	2.40868595017824e-53
ENSG00000005486	2.13832494377241e-38	2.6786053233464e-13	0.0569120398032896	1.85458931079644e-09	0.158161355037989	1.16610992331283e-28	2.39181921974754e-24
ENSG00000005700	5.57692034417002e-43	3.21355819661077e-63	3.16086085646319e-07	1.73606007366331e-36	0.00014197128719052	4.61692603108145e-84	1.26091778642791e-82
ENSG00000005801	1.19322592890521e-77	5.62034729506037e-38	0.000498614228872206	2.35699497970566e-24	9.97272911686771e-05	3.31727380649192e-78	9.23586742789409e-69
ENSG00000005812	6.97676215712632e-62	3.09286302535424e-28	0.010188712205371	1.0147780946155e-17	3.44721704042949e-05	3.20413732478788e-61	8.45281912691599e-53
ENSG00000005844	7.42258787648154e-18	5.1988785498016e-21	7.87530749486374e-23	3.72375694575945e-80	0.000217734513924247	5.28427983975639e-29	2.06742091031232e-28
ENSG00000005882	5.97862032545024e-46	2.14939309252946e-35	0.000545700102179825	2.15599197177394e-22	0.000327200344719389	2.20991695057226e-64	2.91041765133518e-57
ENSG00000005893	1.7515768084891e-46	1.85901595233433e-16	0.667200860830261	2.94185388505449e-08	1.30054607098936e-05	8.59277042184152e-33	6.41499355557466e-30
ENSG00000005961	6.05245612304599e-66	1.48782621829718e-50	0.000117063046153752	2.24025122014785e-28	5.49520174743793e-06	1.07140259932907e-95	6.27900184116959e-85
ENSG00000005981	4.58463525612217e-73	3.54998228184916e-63	3.07108502966692e-06	1.68667835017533e-32	0.00010531009427432	3.78063543317013e-126	1.47624341965179e-113
ENSG00000006016	6.35301251750754e-22	9.56165686898628e-09	0.161541191347547	0.000161597755174934	0.00558556306227727	8.92973933399891e-14	2.54917818564161e-13
ENSG00000006025	3.56773336047973e-50	2.04409522167998e-54	9.86403958273641e-05	1.68962373819111e-34	7.59945162945422e-05	3.95253258695392e-92	7.61568357772574e-84
ENSG00000006071	0.000121390025734883	1.26335947124475e-33	0.000115440576670796	0.000946750398494181	0.0572621683372583	7.8011633510793e-10	7.95974996924873e-14
ENSG00000006116	2.37901155041841e-15	9.79523692913664e-75	0.0019916860016111	6.4084335984119e-12	0.00243224891384298	2.45133094616557e-36	1.94748298114612e-44
ENSG00000006118	4.10028401509912e-66	1.74259447581472e-32	0.00048285795849018	1.41318633302491e-17	0.0028318302895548	1.38950504590677e-61	2.57811818374945e-56
ENSG00000006128	3.97211864087604e-08	6.400675812668e-06	0.619620400294189	0.00448141206886113	0.840670818898881	3.23957020895856e-08	1.5365243116145e-07
ENSG00000006210	8.11448540158333e-12	1.41824390947454e-17	0.00439192097698008	7.97332923418332e-20	0.00813291206992493	1.59573664487051e-25	1.6346086804626e-23
ENSG00000006282	1.63163212227984e-49	1.66829538976376e-36	0.000196267458096617	6.97303020620962e-21	0.000606173586603059	1.09955701272288e-58	2.7192088979161e-55
ENSG00000006283	1.32900201429305e-39	4.03272278925881e-24	0.000423639422747936	3.09827636271041e-19	9.0086748499286e-08	2.65637212884905e-42	8.32517029403901e-40
ENSG00000006327	2.05867448039077e-21	6.32469581397376e-14	0.00299301487392014	3.42295551050238e-11	2.33869328532007e-07	3.40446307883241e-17	4.73628071774524e-17
ENSG00000006377	5.07898409048119e-31	3.95293250803409e-19	0.0308581517130634	6.7323018991824e-08	5.12776730594009e-05	9.90204860497066e-30	2.55557836789613e-29
ENSG00000006432	2.12990526953574e-43	1.75108712122797e-37	0.000113455300264034	3.65401913277898e-18	0.00428578813551378	5.99280758466757e-51	4.0918082137905e-50
ENSG00000006453	4.22996699828636e-43	2.32282817254775e-56	4.03766303564921e-05	1.55054656276183e-28	5.64960767018291e-08	8.98636508923397e-76	2.05307556713022e-80
ENSG00000006459	2.79478422694298e-38	2.10109946391642e-33	2.17847609573479e-05	1.93095611807493e-32	0.00331130727271495	6.50335223918728e-56	6.35093277385561e-51
ENSG00000006468	3.59212515277663e-27	1.45482975449241e-24	9.05313196943621e-06	1.83562644896213e-20	0.0207925556262865	6.77152710470301e-32	2.12872477700537e-30
ENSG00000006534	1.67426373029576e-49	4.63801418044397e-41	0.00314793004855072	7.0510239521903e-25	0.0151053045399912	1.66817760142736e-67	1.98337617886124e-58
ENSG00000006555	7.89722673322931e-05	0.868349277280346	0.886868276045142	0.683284197630635	4.92559056382062e-05	0.00728408787679631	0.0192562213277164
ENSG00000006576	2.09852929454192e-80	1.22333779040331e-35	0.000954005039140116	1.14719258258513e-20	1.71572851241077e-05	2.69694611960047e-75	6.25310493584592e-67
ENSG00000006606	1.71821508179742e-19	4.35616022023569e-13	0.0703615096422653	5.99213308347685e-08	0.818885965837532	2.52673316315124e-16	7.74623117377789e-16
ENSG00000006634	5.69244431611473e-71	3.79507511452167e-21	0.0117311833067164	8.35352410498227e-18	0.000445815080515587	1.56964772124811e-49	6.84121395094733e-42
ENSG00000006638	1.48218762552865e-46	7.30620697650129e-41	0.000305305248903483	1.48909672426027e-21	0.000400876688660716	1.18994851891996e-52	1.71131408732554e-53
ENSG00000006652	4.62271705366879e-23	1.96968003667297e-14	5.0690760400355e-06	3.41908008183773e-07	0.514280806687544	5.5636679040982e-17	5.84099498889042e-17
ENSG00000006704	7.73404708930115e-55	4.10512981777175e-38	0.0241602985200314	6.06791816370724e-16	0.000149987496618079	1.04537603751947e-59	1.45749074539549e-56
ENSG00000006740	4.03536306843506e-14	2.14254332270444e-41	0.0226054941266763	1.46718577428475e-10	0.000420181086832491	9.70461725353348e-32	1.00261084618571e-34
ENSG00000006757	2.25128901934676e-31	1.61006674003748e-19	0.0732667168396482	2.18385150714815e-12	0.031584457230718	3.48018906115837e-35	2.66263350331106e-31
ENSG00000006831	2.66246042264389e-45	3.8804763849101e-37	0.0190565005242877	7.91157138281792e-21	0.000775476797619025	1.17269871272422e-72	1.02983354142898e-63
ENSG00000007001	3.48716633866361e-17	1.83295774682078e-50	0.0128519568238349	1.19553327109457e-13	0.444118012782886	1.78178332946208e-37	4.93979909417301e-40
ENSG00000007171	1.79603192990066e-08	3.20516942250488e-06	0.757440374558633	0.00874332769903307	0.0147418608180559	8.44796691881583e-10	2.80305514360047e-09
ENSG00000007264	1.80898389811195e-20	2.58094859008164e-14	0.000165826203556787	2.02240134951508e-15	0.000313979846919204	2.6580028953681e-23	1.58722260956199e-21
ENSG00000007350	6.52124794740057e-06	1.13509937418247e-05	1.21488063448736e-07	2.37776370114132e-13	0.00520307965041115	6.22824893315013e-07	3.28959668232179e-07
ENSG00000007372	4.15145603752685e-51	1.22466235819734e-69	2.40806729077287e-07	1.56772991691338e-34	0.000454271309785594	7.86743041303786e-96	9.39554133041501e-95
ENSG00000007392	4.87346805390744e-40	1.16439740303981e-27	0.123821731261674	6.4503766186331e-19	0.000440242711698683	7.47753922783198e-49	2.14808457154289e-43
ENSG00000007402	6.80793197765316e-73	4.45122414200015e-67	1.37842699246919e-05	7.64794672144553e-25	0.000231174880381467	2.07431344004925e-113	9.22658057658616e-107
ENSG00000007923	1.53371978173463e-34	6.71419789570741e-49	9.37160258044778e-06	1.41542209923241e-26	0.00234456599319513	3.57892331832817e-65	1.14486340024416e-62
ENSG00000007933	1.31917058752243e-24	2.31544428715171e-06	0.490525006531428	0.0339771396518624	8.35645291592291e-08	4.8587927007332e-12	4.62031929074381e-12
ENSG00000007952	4.49353456993905e-44	1.50607223863137e-18	0.0167054382974486	4.43659744311145e-13	7.40481219023721e-06	2.09821251717273e-38	2.68720376386575e-35
ENSG00000007968	1.11729670448206e-105	8.97112251334993e-34	1.39221499050491e-05	3.8704165957728e-22	1.27960715853862e-05	3.17371557614195e-62	2.43108113366851e-56
ENSG00000008056	3.01952774114809e-29	1.82539611679208e-116	5.50824541292851e-08	1.33871138163918e-24	6.54253547240533e-05	1.47873234840676e-62	2.62997369948795e-77
ENSG00000008083	5.2027027868792e-61	3.01572949560778e-39	0.000290744739681967	8.63499597074189e-30	0.00271265340301227	1.03270013879355e-75	6.08281557313261e-65
ENSG00000008128	2.07078751187932e-56	1.34326489379353e-62	1.35908232272071e-07	1.62544296868878e-31	0.000256836299892367	1.12631029846814e-96	4.14637279939761e-92
ENSG00000008130	6.02121253461263e-50	1.17327761335825e-58	3.90485748809815e-05	1.16901378393533e-24	0.000485178762856189	1.11830820529803e-89	5.10117639394978e-86
ENSG00000008196	2.13286025971308e-27	8.07684665025148e-96	5.29116581114825e-06	1.88494416827931e-20	0.00144319791173839	1.92930303377522e-51	7.1584062336016e-60
ENSG00000008226	2.82206822620638e-75	1.45076348553375e-74	6.7531652791231e-06	5.25014141744897e-31	4.04341512823343e-05	2.22492583507783e-159	4.42124383801542e-142
ENSG00000008256	1.46507783300482e-21	7.71184373106539e-40	8.95463301950253e-05	3.28424235699353e-24	9.36285123865525e-05	1.60816248521131e-48	7.94812632443239e-49
ENSG00000008277	1.50324479127418e-29	6.21454467941473e-19	0.0181733215652963	7.14252382506162e-11	0.0141975709419861	7.24800549767164e-29	9.1705922832385e-27
ENSG00000008282	2.89648964699204e-82	2.18724997102775e-35	0.0062318068964047	6.84711156958974e-13	5.25142742446733e-05	1.35064104313089e-60	2.70852972076294e-57
ENSG00000008283	2.54180186921265e-05	1.88744327860462e-39	2.01582405315226e-07	1.80115500971011e-13	0.0202851933296597	2.6877862168e-15	3.74497324031452e-20
ENSG00000008294	3.90436475805013e-53	3.74359024919504e-68	1.40951608708973e-06	2.92969032592662e-31	0.00263940912075997	1.71533866602076e-94	2.46968557316027e-93
ENSG00000008300	5.94499488538032e-60	1.12329735053986e-104	2.10142911830547e-06	1.13304128497753e-24	0.00202053352098926	9.14200107322084e-92	9.62174901760473e-101
ENSG00000008311	2.46016465852528e-32	2.53947706686056e-17	0.067658229557208	6.66070017995982e-06	4.4437893675775e-06	1.84840540266038e-20	6.07484563072398e-22
ENSG00000008394	1.25812121658621e-65	4.47321996900294e-60	7.51125508247373e-05	4.47574624676188e-30	7.76209330925847e-09	1.17042202072704e-118	3.34433738786944e-118
ENSG00000008441	1.9400226509419e-36	4.73786212718138e-24	0.0166086809528645	5.31228177319554e-16	0.000240672501659159	1.07050726353088e-32	1.13611877714441e-32
ENSG00000008513	8.6871551168071e-48	5.94032825136797e-30	0.000307703123198125	8.27790249783546e-12	7.11684132765267e-06	1.51242908110361e-41	4.33632809492259e-41
ENSG00000008710	1.27679004423156e-22	4.9189901007929e-47	0.000233499286555251	1.59734191481932e-11	0.0400250552913041	2.68650113123506e-31	2.51843440123393e-35
ENSG00000008735	5.25700218557995e-52	1.26808446073772e-85	9.72950613306855e-08	2.5450094297921e-27	6.39339372414566e-05	6.25762950243934e-85	7.94270795155946e-93
ENSG00000008838	2.15732661920523e-57	4.36955539639344e-45	5.7687163812919e-05	1.63870349224279e-27	7.36048347863704e-05	8.22092849879355e-75	8.39642085847555e-69
ENSG00000009694	1.36810384430915e-15	7.93616273117912e-35	0.000686395955622645	1.30927043524284e-08	0.00998534493881674	1.05686488316364e-21	4.75672537700081e-25
ENSG00000009709	4.59553180469566e-35	5.37207604325107e-39	1.31809316825493e-06	5.16205235848023e-32	0.000104286380255001	8.22841916230766e-49	2.59152131576424e-49
ENSG00000009724	3.40889356357895e-18	1.18646476627041e-20	0.0223829087887043	3.72420184180428e-13	0.515827867143651	2.36929568295658e-25	7.44110180818204e-23
ENSG00000009765	2.26640918646145e-06	7.70917864453119e-09	0.000235648782120461	7.05375504820705e-06	2.82231905202322e-13	2.1494498823546e-08	9.48413904248912e-11
ENSG00000009950	2.75435112012922e-65	4.58920323647249e-55	0.000150062039011272	3.3625277750942e-24	9.65029328325793e-11	1.51533246813991e-94	3.11105991467563e-100
ENSG00000010270	6.18939843031957e-43	1.14420595835142e-66	1.06618575147195e-06	3.52587602295609e-34	8.7559176095758e-05	9.48372245989326e-87	1.89991365452808e-89
ENSG00000010278	8.25424285913272e-40	4.28997874751889e-10	0.055154190801195	2.78337127353109e-07	0.00722651194578001	3.71991638243887e-20	5.89414373441023e-18
ENSG00000010282	1.53852205461451e-07	1.25882552404264e-07	0.256764191971226	0.00145064001870106	0.522836523321456	1.15672085234127e-09	1.33199078580894e-09
ENSG00000010292	4.19887524891965e-87	1.47243692987103e-28	5.11825989813058e-05	4.86772081216388e-15	0.000521803772116099	1.53752962047831e-46	1.7071695604126e-43
ENSG00000010310	3.31797225763562e-05	0.00371620285842762	0.000912755250000301	5.27061832752206e-11	0.406699005955075	3.38990427630568e-07	1.43935415537077e-05
ENSG00000010319	1.05699774339328e-09	2.85219008963188e-18	0.00742142703722701	9.7631567216227e-16	0.106277494230542	1.35687219276883e-23	4.92136826662268e-22
ENSG00000010327	1.18654273569969e-56	5.5561109825341e-33	0.174435811637771	2.53618552232082e-11	3.03049257679411e-05	1.88744872007119e-54	1.6414987634841e-53
ENSG00000010379	9.92014377126825e-25	6.39977851154477e-29	0.000140003997949352	1.72814492548362e-24	0.00231500840158278	1.00777696974311e-40	1.78037298212781e-39
ENSG00000010404	7.02207522742206e-68	3.69034903269963e-31	0.000125916742563268	1.65580311740872e-27	0.00188625850239817	9.3231764780774e-80	2.37240063798338e-63
ENSG00000010438	2.45042541601463e-27	3.73279064089765e-78	2.90339090888846e-06	9.27767862107424e-18	0.0158734267937827	3.62275879922675e-48	1.78078887316422e-56
ENSG00000010704	5.26722202264691e-78	2.37028642549742e-47	0.0120504677693114	1.10119561623912e-18	8.29925251602364e-06	4.07256712921721e-82	3.97606123700579e-79
ENSG00000010810	2.30557976170583e-62	1.80188797611294e-75	1.70661440097712e-05	1.64664396867299e-34	0.000197143638119183	1.33633206117297e-143	9.22104597625753e-130
ENSG00000010932	1.36204841124042e-28	3.63848499700946e-22	0.514575937623308	5.5963229875014e-07	0.00510332311944968	6.75185347273744e-30	1.3228581691043e-29
ENSG00000011052	5.41321318906175e-70	3.07063201544556e-71	1.75406076561007e-06	1.34355809658057e-36	8.29838626100794e-05	9.87032613033991e-190	1.58336126282371e-142
ENSG00000011201	2.98540570475055e-05	1.34936903520614e-34	0.000144503926490258	7.80576303390777e-09	0.0158417218825373	2.22690308407587e-14	3.40367762809418e-18
ENSG00000011243	3.5588299012334e-32	3.54235049483269e-41	1.10319613911255e-08	9.5837574066976e-26	0.000175018096067315	2.82400740832457e-51	4.44015490575905e-51
ENSG00000011258	5.76341341335658e-76	1.08796738611302e-41	0.000917993394020311	1.10437833621913e-28	0.000448479070524077	1.98368066522293e-84	4.5517426674311e-72
ENSG00000011260	6.07596279893059e-51	2.41624141415843e-36	1.02898279256506e-06	5.90697675290254e-24	1.04029988993475e-05	2.13691811911437e-54	1.45096807174266e-53
ENSG00000011332	1.8066091827783e-85	9.6940827805633e-81	1.74410037851515e-06	2.37392091541843e-31	1.07913317075585e-05	3.70895669195778e-148	2.25679825859351e-143
ENSG00000011347	6.92515749032517e-43	1.52586949124287e-142	1.47373868567122e-07	5.97402262037111e-30	0.000315653749672075	6.52531474669504e-89	7.46482391653887e-104
ENSG00000011426	2.21896274335938e-67	1.43996166460399e-28	0.000171017663348413	1.08851081951965e-16	0.000366056220897752	4.68310115499407e-43	2.18984884061211e-41
ENSG00000011465	4.51722010166749e-58	1.24598620534879e-31	0.0900794794222215	6.23587675037212e-11	8.77015717337839e-06	7.10572218497745e-45	1.09696840144988e-46
ENSG00000011523	2.14200901641935e-57	7.63418111338805e-49	0.0016497982212394	3.51969508499794e-24	0.00159597675749131	5.6434186081527e-82	1.67500287353895e-74
ENSG00000011590	1.16737178193107e-14	4.51172603920131e-10	8.22904043949618e-07	3.25442213143793e-17	0.000173136316381793	3.62603284957024e-17	1.94479928000961e-16
ENSG00000011677	1.1172896250221e-48	3.3301775232696e-38	5.50217509105335e-05	3.47351974008822e-20	0.000186073336087169	1.9332600798522e-59	1.80514596931004e-57
ENSG00000012048	1.93251635196158e-98	1.90703604270714e-31	7.62415833425825e-06	4.18625559320531e-20	3.9830882136002e-05	3.29938127860339e-56	3.55109863437528e-52
ENSG00000012124	2.23333324132567e-10	2.70388575874409e-07	0.290326083149726	0.338205842118569	0.271515062768401	8.66791133637169e-10	1.65843992068641e-09
ENSG00000012171	4.9031350395501e-72	1.71058968114894e-44	5.42471018296002e-05	2.54134243814585e-24	0.0014299511926395	6.77660289805109e-72	1.00318373034277e-63
ENSG00000012211	7.09482304312114e-65	1.03757974474152e-71	1.49226384185881e-05	5.44008473073904e-21	0.000363806301367338	5.60362532934033e-86	2.73010951841377e-90
ENSG00000012504	4.65012732372485e-62	4.6197808159066e-56	6.68104229658441e-06	8.00930262155602e-32	1.48125418085645e-11	3.05523410263937e-106	6.1971351327049e-108
ENSG00000013293	2.09494235998477e-35	6.93694004001742e-155	9.52157023756992e-08	1.07957282398334e-23	0.000557319832266964	4.64893576563249e-69	1.22892411377345e-83
ENSG00000013364	4.19834044576653e-84	2.05683014706536e-50	0.0100351528004103	1.31943961156943e-19	0.000310531074344428	4.5988397020979e-94	3.15212899503316e-86
ENSG00000013523	2.12613520271309e-57	6.65618613085116e-43	0.00115252524587001	1.74781975915007e-23	0.000243160417071517	3.55999531261992e-75	7.69396073996468e-67
ENSG00000013563	5.36771932242599e-55	1.08120849760529e-45	0.000202327501017332	4.10731556597185e-30	0.0014677609196782	1.11386286073774e-96	1.57872532281457e-80
ENSG00000013573	2.52589692111131e-43	3.6340363908099e-17	0.0780379440913333	2.70239000139332e-13	0.000272748655285088	2.56529391227157e-36	4.26915869075182e-32
ENSG00000013583	2.35536309734081e-52	5.16890489872581e-57	3.95968384894068e-05	2.53927576531124e-33	0.000217566322787044	3.22916337236218e-94	5.23533968012002e-88
ENSG00000013588	1.17189521939395e-32	2.47113871554214e-20	0.00240822580511612	4.95436378397597e-14	0.151988370177991	4.1934405861302e-26	1.99593511913451e-25
ENSG00000013725	2.68729620291318e-23	1.41418056091463e-30	3.45862202497976e-20	4.22655864143335e-102	0.000491706866045909	2.18588588738018e-42	1.63127951473174e-40
ENSG00000013810	1.3413011805502e-95	1.50492412401048e-25	2.66463899528977e-05	8.54208100940092e-19	6.32033258587149e-05	5.75867783382321e-49	7.09483231640012e-44
ENSG00000014123	8.30620332772085e-51	4.20327004364656e-57	1.61150555269624e-05	3.70339850035648e-29	0.000400754169739087	7.22913008847662e-90	1.02344803291526e-83
ENSG00000014257	5.76757879473724e-60	7.61486768709706e-54	0.000360078578600134	7.57567881333678e-25	3.61518567104542e-05	3.49753409160209e-86	3.44817045839838e-82
ENSG00000014914	1.29217719852974e-62	5.21168809528986e-46	3.00363233957152e-08	1.98544899060614e-28	9.28559465570887e-05	5.34591056574571e-63	4.96488355668133e-61
ENSG00000014919	1.72235505583922e-23	1.26779343455779e-29	0.0157805135978201	2.76142007902003e-24	0.0183315930385028	1.10245655953648e-46	1.28749490717272e-41
ENSG00000015133	1.51652070228009e-33	4.78979206904603e-20	4.10184760954287e-10	2.87916603192719e-34	0.0035884418295892	1.21278439772662e-38	7.70284530665849e-34
ENSG00000015475	3.02737608037412e-70	1.01363192903337e-40	0.00230916693311952	3.24077098579882e-24	0.000447125459006549	5.05198162994459e-91	4.01992238249357e-77
ENSG00000015479	1.11541342723204e-57	1.0527675369206e-61	9.8052716843131e-07	3.22472100680485e-38	0.000284567983071747	8.88346386324853e-130	7.09996928141049e-108
ENSG00000015520	6.4436825303824e-25	5.5342324063449e-23	0.00412039726263537	4.64196829434599e-09	0.0966862572415482	2.26779476507258e-25	7.19539155530417e-24
ENSG00000015568	2.48731919560083e-69	1.41153907983184e-66	4.09173818628411e-07	8.30830586673405e-37	6.55889661591017e-05	1.4548538396024e-134	9.95772440367541e-118
ENSG00000015592	5.28372627838489e-55	4.05110869251642e-139	1.01951685312223e-06	3.29256549349711e-28	4.65550982908731e-05	2.44228243415664e-109	2.48958815274528e-128
ENSG00000016082	6.87323858068828e-74	1.6371602915721e-102	6.0933046408704e-07	2.97889041737707e-29	0.000214560870988444	5.02763721408758e-125	2.09243765575462e-129
ENSG00000016391	6.03087980061438e-33	7.12363560102564e-47	2.62164391212843e-06	8.46740810808328e-34	6.36212025438621e-14	5.85288022198328e-62	1.33343059105017e-65
ENSG00000016402	3.40966160920849e-58	7.49984002388454e-55	1.21440262895357e-05	1.29998452753296e-36	0.000881434635984137	5.5374759931979e-102	1.13890100771901e-89
ENSG00000016602	1.27086941610609e-26	3.68883974259509e-31	0.0003836886711482	1.69078316405019e-17	8.01248657740542e-06	3.06910895530001e-36	5.22684771856102e-36
ENSG00000017427	4.05256100185108e-49	8.3991253753201e-40	0.00727023289389908	3.91311818506674e-14	0.00250591619095473	8.67707497381121e-53	2.86920433626506e-54
ENSG00000017483	5.20190016534978e-17	0.000693947148568003	0.0917128903300917	0.000803080711322455	0.0873047804971632	3.26527053880323e-11	1.48161411037219e-09
ENSG00000018189	1.1504763128186e-38	1.82877538042913e-59	3.46581771331168e-06	1.39977874001082e-30	0.00015510594772432	2.62047411844036e-67	1.15889946459942e-69
ENSG00000018236	1.43224044737417e-25	6.97090325210265e-103	7.94638796526759e-09	1.39644862536951e-25	0.0011113965631702	1.07483124399299e-50	1.92451921274524e-60
ENSG00000018280	2.40244254693433e-53	2.30306329107523e-39	0.000361187535757654	2.55972991187047e-19	0.00148092593064347	4.27918132010958e-57	1.07183736869088e-53
ENSG00000018408	2.99497465009674e-47	3.6513598880123e-16	0.0353338602822833	1.33409485610321e-06	0.000737770786119897	1.10444476834513e-22	1.15405364393029e-22
ENSG00000018607	6.50434045519747e-41	5.99608370914943e-52	0.00236140983143758	3.76986423260489e-20	0.00384116864797444	1.06656558740856e-75	1.33027570847451e-72
ENSG00000018610	4.6504774114982e-50	5.27536438753846e-50	1.18397768048835e-05	2.54561415322859e-26	6.35927724206027e-06	9.2955828638607e-76	4.01216672768399e-74
ENSG00000019102	1.82352788145622e-06	1.30312196366649e-06	0.993599124011122	2.08027072476095e-07	0.859943234629993	3.61744176027374e-13	6.71268851766489e-11
ENSG00000019169	4.79384629509399e-18	7.04677973944786e-21	0.82514182304282	2.01349817230443e-06	0.000114646587801014	1.08471436660199e-26	1.00892244242386e-27
ENSG00000019505	6.72356552433163e-37	2.61152611800678e-138	5.84162878676841e-08	3.71356428955734e-28	0.000169175214476125	1.2438116315433e-69	3.08242893184624e-82
ENSG00000019991	6.05850712156237e-48	2.76541583739476e-27	0.000335022437954974	8.62545601395355e-18	1.16714795926088e-05	9.74500405777202e-41	1.27521016452994e-40
ENSG00000019995	1.62079440483558e-52	4.17491283932499e-48	2.37144484306943e-06	3.89685733647079e-24	0.000697510035076857	1.10835502160101e-72	2.11284267543413e-70
ENSG00000020633	2.9527644596326e-16	3.24174716455595e-20	1.1170162370926e-16	3.40836944244821e-75	5.90493620473952e-05	9.03974334492699e-30	2.820823093522e-28
ENSG00000021300	0.000276678864210482	5.77304953180762e-33	5.53986453712677e-06	4.23354875814516e-14	0.0902569241589654	6.67570795398002e-17	9.19517868726294e-21
ENSG00000021355	8.07682486531815e-51	9.92254536867286e-34	0.0234816635108915	8.49526984199516e-12	0.00113223727219983	1.08149990811919e-53	1.05200521260937e-49
ENSG00000021488	2.91088183480935e-43	5.27516643325457e-35	0.00726275511400789	3.18987344502439e-21	0.00685001030698819	2.05777908315636e-61	4.615648435204e-54
ENSG00000021574	5.83281203546946e-81	9.43649317967977e-53	2.63849486478549e-05	3.94832748209095e-28	8.24053029460129e-05	1.74163202765754e-95	6.10596565979132e-86
ENSG00000021645	0.00576630201031615	1.01351157872096e-37	4.1086719420125e-05	5.81726003488593e-09	0.00397599697359846	4.55534686352204e-13	2.61421129573476e-18
ENSG00000022267	5.19548193964162e-41	9.32532201228921e-63	0.000133224344887035	6.28515407097121e-27	0.000196409370964043	1.73448820716426e-80	6.86340825945378e-78
ENSG00000022567	1.02436583249884e-40	3.29968944843827e-28	0.000197401663921724	4.19477435469494e-17	0.000115811940929004	2.36704265641531e-49	1.43214882568138e-45
ENSG00000023171	3.06543799523532e-45	1.35970502340193e-43	1.37325501698985e-07	1.83686305842494e-28	0.000228146133319078	2.64422884605872e-64	1.73847321007769e-60
ENSG00000023191	5.60125982396453e-56	1.87322843571239e-42	0.0595489120924631	6.07271662704009e-19	0.000297591639121997	2.26577734098751e-73	2.76880606613658e-66
ENSG00000023228	2.18890178582973e-35	1.48517610967882e-34	0.0622263098582064	4.25425478510943e-23	0.000680260670776584	3.50104806212318e-65	1.59983537683599e-57
ENSG00000023330	5.9444860676112e-54	4.25815130996333e-55	1.84731788672429e-05	2.34728957114454e-31	2.69287548103621e-05	3.44486004892363e-101	6.45940081060421e-92
ENSG00000023608	6.21628523111671e-26	1.98992657676282e-52	1.27799100935642e-09	4.54207473382228e-29	0.0364551958463973	3.01384832615917e-47	4.44307825469425e-49
ENSG00000023892	1.88530110449466e-11	2.111132572737e-18	1.5337628999989e-14	5.9552687162279e-73	0.0110814608691745	9.17087808183237e-23	7.98028219338675e-22
ENSG00000023909	3.98390891896478e-61	1.67427221349193e-46	0.0016766447353062	6.64599433984636e-26	2.43501679521048e-06	1.19906580077609e-79	1.74082061120516e-73
ENSG00000024422	2.05938632912412e-54	3.69539589600434e-36	0.0351183036830232	1.50734494571579e-17	0.00213357923054343	2.42548759652264e-59	8.31209278185524e-56
ENSG00000024526	3.34998720886078e-77	8.1706297351185e-27	0.00174540650505262	6.25419519250956e-15	0.000217394863372666	9.03988731582353e-45	2.15360614756729e-42
ENSG00000024862	3.93575957917807e-53	9.25833783868907e-29	0.000687875155151248	4.4134787321552e-19	0.000902674265747882	4.95151291214002e-53	5.16545303164322e-47
ENSG00000025770	9.7543209171961e-82	1.03415433635716e-48	6.97308480209333e-06	1.43204599973933e-27	0.000234679886445971	9.14623592551069e-98	4.05111881675422e-85
ENSG00000026036	4.55654655039279e-45	7.2529934628803e-50	4.16367779793939e-07	1.53849484062954e-37	0.000350621265104965	1.21889131573661e-87	1.33473655727867e-77
ENSG00000026103	1.25891147155812e-70	3.47477613941847e-51	0.00263511576893413	5.35163180023286e-20	0.0013004376438803	6.72559284211149e-88	2.20184306072383e-80
ENSG00000026508	3.16498692389386e-10	1.56654225000794e-40	9.31492563756759e-07	4.57563274721817e-29	0.0214082756109961	1.90640252949686e-29	1.81785791763431e-31
ENSG00000026559	6.70265441137417e-33	4.49197679807641e-93	3.4397998477036e-05	4.99152879507937e-19	0.000762550298169642	1.49907901771654e-57	8.25610520966804e-66
ENSG00000026652	2.37143697732703e-39	2.43358899397907e-66	0.00173455430197625	3.20080858693132e-24	0.00101643625843397	1.23103317581283e-86	6.37723145217091e-85
ENSG00000026751	2.96433618746199e-23	2.07276536855357e-25	9.30169182063548e-28	7.97732636178506e-60	3.3769883248668e-05	2.82699712801209e-33	9.54594427359474e-33
ENSG00000027644	4.87492144916559e-27	4.69572237396566e-93	2.20326855660329e-06	4.90635316366495e-23	0.00198747587824061	3.710893072864e-53	6.39394894300391e-61
ENSG00000027869	9.95811052608046e-41	1.14195839062758e-56	5.60964957728854e-06	2.00221674051707e-28	0.000115432888069289	2.44191203359169e-63	4.10461297525658e-65
ENSG00000028116	5.72114754595835e-76	5.56170010907769e-63	4.12205147985507e-07	3.62397555224279e-30	2.80465888967462e-05	1.82485008571197e-125	4.47218661066832e-112
ENSG00000028277	2.51819504100347e-62	1.08628838929673e-80	7.70395968224358e-08	3.44362885527696e-37	7.87080610150878e-05	9.0862476417847e-104	1.07537843312275e-104
ENSG00000028839	4.65380657250628e-42	7.2126875433476e-38	0.0336072872888597	1.26077625516882e-17	0.00113284313673904	1.12423604965943e-57	4.16926833571271e-54
ENSG00000029153	2.7603116665558e-35	1.16108162792484e-26	3.25464596832651e-07	2.10097005910068e-17	0.00341247269138686	1.42915342958607e-38	3.69382712241618e-38
ENSG00000029534	2.51985900531624e-41	9.54461613657537e-34	0.000233500738481102	3.88072277523213e-23	0.00018325675609662	2.98425584364795e-58	5.41527317084384e-53
ENSG00000029639	5.4533121066886e-35	8.71034274831016e-42	1.06827167388804e-06	9.08229796502867e-26	0.00308722562280909	7.66598663461083e-59	1.14863726690689e-55
ENSG00000029993	2.93459461833295e-78	1.14771322391073e-24	3.25487878554592e-05	1.78986958747605e-15	0.000759676465789866	1.19078926158488e-45	3.11993432184095e-41
ENSG00000030110	9.0089702179867e-41	2.98187437407419e-60	2.42247054649924e-05	9.55216187033696e-23	0.00290498589911785	1.42665986627918e-69	3.58984408010809e-69
ENSG00000032389	5.01621188180985e-51	6.75565317559449e-34	0.000245497814086809	2.77832034265401e-16	4.32092420941721e-05	4.99770076507977e-55	8.0071917890497e-53
ENSG00000033011	4.72232952616753e-41	2.71725769708323e-50	9.33916889146217e-05	3.78909554162979e-34	0.00069624305252499	3.82258670917716e-83	5.29104479162934e-75
ENSG00000033122	5.32791350942165e-53	4.67028449102685e-42	0.00582555189262484	8.97321010423768e-22	0.000165699617168217	4.91864744993782e-79	2.15476494362046e-70
ENSG00000033327	1.15934480334031e-49	1.20012287162602e-57	0.00166709614091168	5.60386221062012e-22	0.0202392424259483	4.17087624586374e-82	2.27329424536399e-77
ENSG00000033627	2.59200004877252e-36	2.60692061183366e-70	5.51664817711488e-07	1.03168374535475e-30	8.8566180877071e-05	6.46039212646033e-78	2.84513283947995e-83
ENSG00000034053	3.01747026888537e-78	2.05982530736652e-80	3.36211873074868e-05	2.51032580423647e-29	0.000118110798464926	1.15003682000587e-154	2.40702890305908e-139
ENSG00000034239	1.15099241792783e-11	8.33814727651367e-09	0.0213671560789363	1.00619736296646e-05	0.374384319058757	4.07417103392205e-10	3.41805860039743e-10
ENSG00000034510	2.06170723175162e-59	1.59924635319191e-56	4.61796658307354e-06	3.0362576918246e-32	0.000125119024759328	3.81589387806616e-106	4.10773960345561e-97
ENSG00000034693	2.82092440736979e-48	4.65038241999855e-59	2.21324473427813e-05	1.88957521914567e-36	0.000447672380004642	2.13028997172404e-107	5.75621210878391e-96
ENSG00000034971	5.05732903349883e-24	4.59690451350527e-19	0.00557825779284674	1.18604002153166e-08	0.0331955575762298	2.40192822725351e-22	1.94199955368787e-22
ENSG00000035499	3.58011232766101e-119	2.60950809873288e-36	9.81405942380389e-05	1.55329293728348e-21	0.000149997458617611	9.0474508302966e-70	3.83707747571468e-62
ENSG00000035720	5.66442436249535e-19	6.62934552984578e-20	2.27523208126027e-16	1.44721173440897e-53	0.00886058135812638	1.32897904524643e-29	2.07551307704287e-28
ENSG00000035862	1.48704127033301e-07	8.0226818352666e-33	0.000573311509401283	1.4066708396238e-13	0.00987129802186956	4.00314023558094e-22	2.18754674358403e-24
ENSG00000036448	1.73620447717107e-20	1.26789911083316e-12	0.0130961042938144	3.50431259003954e-08	0.000132062879959546	1.21294602620451e-19	5.00822859593757e-19
ENSG00000036530	1.38756873580806e-05	1.49582411207663e-30	0.0122245116596225	6.78982582578198e-10	6.04581358372606e-05	2.35871817030277e-18	3.84052162924567e-22
ENSG00000036565	9.91389525999445e-15	2.69535126281659e-64	1.20021520127216e-05	2.30726082495702e-11	0.0114171663854401	2.93350990555081e-25	5.69391492570198e-32
ENSG00000036672	1.90130500589116e-39	1.16453860076701e-45	1.34058585945973e-06	3.05910967989379e-27	0.00220527097203953	9.51727164109092e-59	3.02190027128805e-57
ENSG00000037280	1.45261237086596e-17	1.74486184243874e-13	0.000318818172178679	3.13480250385374e-05	0.000433421962266001	8.64289532718857e-15	5.13565309895822e-16
ENSG00000037757	1.1221890166314e-29	3.6288413789693e-38	1.92363024351696e-06	5.03143385955529e-27	0.00127921278810905	3.30475541755332e-50	4.50278747693693e-48
ENSG00000037965	7.12447551107806e-13	2.72821028312114e-17	0.162950187874239	3.22926272140477e-09	0.000172431778364355	1.0023836537717e-20	1.29698286447639e-20
ENSG00000038002	3.72645697111292e-34	2.5755288636786e-19	0.0234024669122813	1.54902493932187e-15	8.24730420590694e-05	1.96840783800899e-36	2.09995658939546e-32
ENSG00000038210	4.01084897680314e-21	2.68298814339102e-41	0.000358566542156457	4.18032095220633e-18	0.000257909806771534	4.5870881842876e-36	1.5581833057362e-38
ENSG00000038295	2.21065184646262e-14	2.6524523890795e-06	0.266612518652911	0.0403734935150223	0.472204829703958	1.17469178323953e-09	4.739884492342e-09
ENSG00000038382	2.56019704568896e-47	2.8524273717897e-60	0.000132745988237921	2.74588511023566e-21	0.00370553130458446	1.15907543704772e-81	1.92625170355773e-81
ENSG00000038945	1.11970429367004e-22	2.74862231141343e-15	0.814988861620732	2.98199615541622e-05	0.119671792026679	6.81504811074733e-20	2.66604676438651e-19
ENSG00000039068	0.00041419072536737	1.01330648861818e-12	5.76687521539297e-05	6.88105944549356e-16	4.36579306466968e-08	2.45646203137687e-13	3.88691607921782e-12
ENSG00000039123	2.43452048111918e-30	1.18027289108973e-31	0.000335582403718085	1.52752842964502e-21	0.00143951000336244	3.19703216262481e-50	2.22031742045821e-47
ENSG00000039537	4.1528111342263e-28	1.54906324589402e-21	0.0388906447804174	1.51290090790829e-08	4.5308295416995e-22	1.305233529825e-28	4.4219939737352e-33
ENSG00000039600	1.53272533642424e-12	1.26088635162674e-12	0.000260764841422816	8.82480881358785e-14	0.063390189050201	1.39401199188089e-16	5.62682087896584e-16
ENSG00000039650	1.94989438840343e-49	5.29279697035418e-66	4.5248855776866e-05	8.41296464573551e-30	0.000187655119645409	1.21807589548801e-108	1.36789513552028e-100
ENSG00000040275	1.95216131343579e-93	1.63671531154538e-36	0.000433935282696266	3.66884818346736e-21	0.000396666087614341	6.73127984579846e-75	8.12117004505614e-65
ENSG00000040531	1.4528133906223e-34	5.44345493090984e-38	4.83624296899934e-05	4.14163573118561e-21	0.000253405387922736	2.58423569189747e-50	3.83941983677506e-49
ENSG00000040608	4.0899470557743e-41	1.77136192975135e-25	0.0153190260066325	3.22390764275861e-16	0.000121780548431761	1.73976721924198e-45	5.31609259419253e-41
ENSG00000040731	8.62430117201261e-15	2.55147565058936e-26	0.00372869939999879	0.000854274764427184	4.0419323713659e-05	2.09526987559442e-14	1.13967385901514e-18
ENSG00000040933	6.74136533145069e-41	8.21296029323771e-53	7.2024594167673e-08	5.93178396674147e-23	0.00127461109607476	5.02266924708329e-59	5.94138630329758e-60
ENSG00000041353	3.0033359215003e-27	4.24959774304788e-109	3.92884012531567e-07	2.48654938310638e-21	0.000989659003369646	3.40695950127358e-52	2.74944807562482e-63
ENSG00000041880	5.20645374926942e-55	2.24354820830481e-58	5.57380426587294e-06	1.03668331109797e-36	0.00014895945553915	2.65527795841183e-99	3.07721910500063e-89
ENSG00000041982	2.45711924315873e-11	6.00895796462077e-21	1.07758973987382e-06	5.04256428955299e-18	0.00031255400269815	1.22892628092365e-20	2.07621803578336e-22
ENSG00000041988	4.08412443498405e-43	5.29872698028305e-54	5.51424438817403e-09	3.36424719497183e-29	0.00359647931421727	2.53925040933491e-70	1.4497766102451e-67
ENSG00000042062	2.50177259896437e-28	9.037110716855e-24	0.00283652277751932	1.62763650397794e-12	0.0504265944507716	1.01634605938666e-33	2.53027315248979e-33
ENSG00000042088	7.63771472611471e-90	2.04870636841969e-37	0.000124623173906418	1.32379332845301e-20	0.000224165865112344	4.08791640608808e-71	9.69533854966477e-65
ENSG00000042286	5.7595945903103e-43	7.17070232039207e-32	0.0412030754476767	4.45199158702204e-14	3.69705760968274e-06	1.39748877841488e-45	3.21136609664917e-44
ENSG00000042429	5.55881421924745e-33	5.43227237576145e-50	7.84180087592287e-10	1.96162334484948e-36	0.00161493769895221	1.17359762853727e-60	2.13793791818022e-58
ENSG00000042445	1.60359479850171e-49	2.02731070621031e-38	0.0113965064113176	2.9579622466336e-23	2.93306776561343e-06	8.98378199510079e-74	2.95164835971994e-68
ENSG00000042832	7.41444552952663e-08	9.70493073572518e-12	0.0549784268247142	1.65706030770801e-07	0.00519995028668093	1.21118324816981e-10	1.06690116537318e-10
ENSG00000043143	1.14329200900034e-54	8.37402519024327e-27	0.016199291238327	5.53941838506156e-13	0.00575747046962611	1.39023625758371e-48	1.43250986463546e-43
ENSG00000044446	6.93026406953919e-34	1.91224708693007e-41	7.90000113024027e-07	1.72709401927445e-25	2.25283080856594e-05	5.42544491986199e-54	1.05858891288163e-53
ENSG00000044524	8.69746486346315e-10	1.58242987306914e-30	0.000861021015143846	5.66822976718992e-20	0.23119027017794	6.49904000573385e-28	1.51290796413584e-27
ENSG00000046604	0.00396331055786106	3.03544209713165e-07	0.00300001468999309	0.000342060947021531	1.06732147316404e-07	5.08700425359138e-05	9.73761333210132e-07
ENSG00000046653	9.82866378366128e-08	8.44218818301614e-29	0.000279722644225322	2.21558403221849e-12	0.00164167153658294	7.35323446983198e-22	2.70723077276548e-25
ENSG00000047346	6.83888610201589e-34	1.91009265275584e-36	6.09492366787387e-05	3.38004424990692e-25	0.00180347222471396	5.58444404323624e-57	2.43817176807157e-53
ENSG00000047457	1.17323211386285e-41	1.9122419026724e-40	0.000415907028251564	9.21363437944191e-14	1.75063751946774e-20	4.67448594724919e-50	2.51901782726138e-55
ENSG00000047579	9.53947416163039e-46	1.95798389951889e-24	1.00538292155605e-05	3.7873142161108e-21	2.47865587874467e-06	6.15050031442735e-47	3.83687145609107e-44
ENSG00000047597	4.95424280246279e-29	4.33092995013798e-47	6.62018500380402e-06	3.8124306480977e-17	0.000843473260415941	2.97269339826231e-40	7.36913282199632e-45
ENSG00000047617	1.1120222899823e-17	8.35979923251451e-23	0.020215100118054	1.1449378803829e-16	0.000826468708904042	1.85915135986158e-34	1.07890025289771e-31
ENSG00000047634	5.51395713474168e-17	7.85913596924448e-34	5.94632493166258e-06	1.9613169657138e-15	0.000948163946494709	1.86457176746697e-27	2.33200228238614e-30
ENSG00000047662	1.56447212609824e-26	1.83673691393249e-29	2.89694559355458e-08	1.91316962946954e-24	0.11535211307778	1.97392994523758e-38	4.23511175843389e-36
ENSG00000048052	2.73594760136458e-34	7.22581003112148e-73	5.7820887476322e-05	9.48606035743535e-15	3.48702092046622e-05	1.66511670817527e-53	4.13479354608655e-62
ENSG00000048392	2.20108898956558e-46	4.82328532533931e-31	0.00705385957489033	1.55033778774607e-15	0.00152007992301142	3.89708583496514e-51	8.56665579516555e-47
ENSG00000048540	1.27272219743015e-14	1.40223730041663e-24	0.000110174755121188	1.91017017458774e-21	0.0988011918506398	7.46620005750422e-28	5.90007128113396e-28
ENSG00000048740	1.24294423933941e-18	1.39451490572645e-33	1.33987639873779e-08	9.1185908690874e-44	0.00376088058830593	3.25860334348709e-41	6.49884981694353e-41
ENSG00000048828	1.84416843584177e-54	1.33748390777906e-51	0.00396200258367714	3.25458294328211e-26	3.65080894470963e-06	1.94894368297603e-91	8.43292901118341e-85
ENSG00000048991	1.94104312836614e-87	9.88988909752538e-50	0.000112034222263546	7.93661619577559e-20	0.000719438041969852	1.72503991898273e-80	3.31169271788937e-75
ENSG00000049089	1.27212092024534e-30	7.79182048328906e-27	0.0220197396370946	5.92633189583572e-18	8.24173560504204e-05	2.21801018567404e-38	1.94098099271304e-36
ENSG00000049167	3.39746783331467e-76	8.81643836008279e-28	0.00414813154128559	2.90657353196549e-15	0.000136286723563479	1.57481626800057e-59	5.43576922169598e-52
ENSG00000049239	9.78374764164269e-68	1.51384800116575e-49	8.82510945710051e-06	3.65386244779261e-25	4.98245382936115e-10	2.63837334679826e-83	6.70037541163367e-83
ENSG00000049247	4.26103202674398e-59	3.45691064968475e-35	0.00195481660372183	8.13792799236176e-16	0.00104380930322916	1.89585613620865e-56	6.23086172628973e-51
ENSG00000049249	9.7463568440071e-09	9.69198180707287e-14	2.36105882789499e-06	3.01929123783052e-20	0.000183168418290821	2.56530019071827e-16	5.5625230259882e-17
ENSG00000049283	1.55786280655498e-49	6.41304608272209e-48	3.64867562190078e-05	5.45056189090736e-25	0.00376641878520368	4.57737401333466e-75	2.08891464005153e-69
ENSG00000049449	4.806511093199e-38	1.45166368834531e-37	0.00137182363654637	6.57095102689381e-22	0.00235160025515429	7.85281583403619e-52	4.35824601329891e-49
ENSG00000049540	1.55081851766355e-18	1.86393801383729e-30	0.0156502227176853	2.08526747987508e-09	0.376879030101282	6.39123379252899e-26	8.19104935483275e-26
ENSG00000049541	1.09985556618774e-88	6.60715204997223e-41	1.44087152387493e-05	2.7864905402427e-23	5.52988224651591e-05	1.24289997405559e-79	5.74521722781849e-72
ENSG00000049768	1.60208696190826e-35	3.57949390125752e-28	2.14579953538618e-09	5.29996757537214e-41	0.0018463490984612	1.98415770532806e-48	1.12761825126318e-44
ENSG00000049769	1.2374177669065e-31	3.10075843877246e-65	4.75154737391858e-06	8.4221329600516e-21	4.21159951717033e-05	5.97503030614685e-61	4.28612059785793e-67
ENSG00000049860	1.31927570736725e-63	8.87802456342187e-30	0.0572694333637571	3.0101974626201e-14	0.00057730703048462	7.27516778033898e-53	2.97630048922022e-49
ENSG00000050030	1.86580954071716e-55	1.4648082043222e-70	0.000291931328707377	1.84018744705825e-16	0.000629006416805902	1.6039564037587e-68	1.55092670574657e-72
ENSG00000050327	8.85712704648234e-25	1.31358087222904e-10	0.0351468196495656	5.29592578625502e-06	8.59751221918436e-06	9.70229113478451e-20	1.06090936080611e-18
ENSG00000050393	1.77321519634516e-43	2.20667961766452e-53	2.6725775465852e-07	9.58022265612159e-33	7.00689465936936e-05	2.46954540747642e-75	2.90965420675393e-74
ENSG00000050405	1.08427541106099e-60	7.76940982831613e-27	0.0454933483869354	3.44703204370407e-12	0.00378853632261408	5.68300185213311e-48	7.88711285774399e-45
ENSG00000050438	1.42741535948615e-45	8.95935421048178e-66	6.18591823735076e-05	5.28444137125079e-22	0.0106555211625114	8.09385796826212e-66	3.74167872631548e-67
ENSG00000050555	5.85722948244512e-56	2.6968327796526e-37	1.71813808246331e-07	1.21776913833257e-31	3.22942024998268e-09	2.30910468698106e-59	7.28306815568621e-61
ENSG00000051108	2.75590639391463e-54	2.61556124558131e-28	0.0712871527986926	1.06428447278814e-12	0.0028882520426259	1.07290134909563e-46	1.25816910762973e-42
ENSG00000051128	3.37661634625838e-38	2.42240833205914e-48	2.89830504620854e-09	4.91115010957546e-31	0.000366966649976643	3.16802631090749e-50	3.41745271133722e-51
ENSG00000051180	1.73883710917023e-135	1.24263970427461e-37	4.49245516104483e-05	2.34267089125938e-20	2.57881997783007e-05	8.61459298185146e-72	6.9861320578741e-65
ENSG00000051341	5.50109853659821e-72	3.9490211954191e-19	0.00076777689108337	9.48246755434084e-12	0.00010838107233838	1.89272814075158e-33	6.67299927145902e-31
ENSG00000052126	6.33122220904763e-22	1.0949647000806e-17	0.00947186340581451	1.00654030866103e-13	0.0104563675582869	4.33876897666388e-30	3.74593517149714e-28
ENSG00000052802	7.31412228932304e-10	2.53710231696022e-06	0.404833715640937	4.17107396274427e-06	0.0451786133023669	6.59721335694965e-11	1.24857137717023e-09
ENSG00000053371	8.17171288746085e-34	3.18890852226919e-31	0.00384610242921924	6.54119970354699e-21	0.00222656259366543	2.00567556184251e-50	1.75703208094307e-46
ENSG00000053438	5.58842626828063e-58	4.83161822302533e-105	5.79912707751946e-07	5.20935285976932e-30	0.000135574843774246	5.75362518112328e-107	3.0633161218375e-117
ENSG00000053747	1.00909165640928e-12	6.44685093192866e-17	0.0118719575853343	5.6819613194945e-14	0.34268111739235	8.66538997225525e-22	1.7103033224707e-20
ENSG00000053918	2.08079438209135e-72	4.57763104967332e-62	4.47836970446644e-06	1.64337346907086e-34	0.000353016960143988	2.29296412860904e-142	6.23479989370677e-119
ENSG00000054277	6.66296242660681e-53	1.29346948632663e-51	1.10500368368378e-05	1.23959136127086e-24	0.000263854215686956	3.14937394645474e-75	2.656789681874e-72
ENSG00000054356	2.34328232839287e-21	6.89697063397335e-81	1.45121389270607e-07	4.14060602852104e-15	0.00101391764920233	2.19984605659792e-38	2.90100672285976e-47
ENSG00000054523	6.05151235226164e-22	2.89397447423132e-40	9.57331836885791e-06	1.73132445690226e-20	0.0177575383774041	3.04433328891865e-40	1.74948625836287e-41
ENSG00000054690	1.00860770403007e-23	6.690729853184e-29	0.00128076755503442	1.04505433599186e-15	0.0113224258730008	6.4810536415666e-33	1.56631740031166e-32
ENSG00000054793	3.86778754903369e-44	1.11942544272043e-71	8.68282420212108e-06	1.02966174102018e-25	0.00116026591930982	6.75900745749312e-86	7.58675140181307e-87
ENSG00000054803	3.10477760089998e-28	1.08529089526366e-13	0.0490493015436617	7.64172616179597e-11	0.510995478180473	1.51701010619204e-23	2.78348924897518e-21
ENSG00000055118	7.5370782821795e-40	7.18474300543296e-98	8.42563760248885e-06	1.1078994277013e-21	3.8999921999901e-06	1.83220147970461e-64	9.70903758854824e-75
ENSG00000055163	1.07260636312332e-40	1.50057983654834e-47	9.24254759472466e-06	2.74808080340782e-20	0.0021147269636579	1.60965538709209e-55	8.12478700308886e-56
ENSG00000055211	6.98049992032665e-83	2.87899557235164e-37	0.000144245730409861	1.80575183757015e-21	0.000523019565516001	1.33041531854644e-69	3.80590206090844e-62
ENSG00000055732	2.59193475511343e-71	4.39045680850664e-67	5.4042498463493e-06	1.31605444245708e-28	1.89897302937155e-05	3.08671203878366e-118	5.12202774028391e-115
ENSG00000055955	1.60998045889827e-53	4.62365655274625e-54	5.16260359217845e-07	1.69685441703583e-32	3.17211529218579e-07	1.40280118768226e-92	2.2035109088672e-90
ENSG00000056487	1.29291008935995e-78	1.94043984529974e-48	0.000452024792755392	2.96292953554107e-19	0.000343321138219424	1.09644242181946e-74	4.17480414115857e-71
ENSG00000056972	1.40740793588742e-37	8.10614513116354e-52	3.6664898336853e-06	4.06960354521945e-27	7.8097623047604e-05	1.04432711333932e-60	2.05899160643434e-60
ENSG00000056998	6.9806218683183e-61	5.73965043973014e-56	0.00018539919431804	5.06914517149181e-21	0.000591403430507302	7.23658954895784e-81	2.8081053861103e-76
ENSG00000057149	1.89931576607638e-20	1.4116529006363e-18	0.0076356512554322	3.22175477428742e-13	0.000177997489323661	1.55491623846201e-24	1.53660509227428e-23
ENSG00000057252	2.09592473881627e-76	7.26748128420277e-62	8.08216896833509e-05	2.30985474989532e-29	0.000887019514820888	1.9978051467855e-130	9.04524787803177e-112
ENSG00000057468	7.219040623594e-13	2.08157347979949e-08	0.98298427304946	6.2441802454665e-05	0.0685129088841029	1.47861832677616e-14	1.0982124768916e-13
ENSG00000057593	3.07371705238872e-17	1.45206025361239e-24	0.0199906474489281	5.57980885932618e-08	1.81935253375801e-07	2.03898515209154e-25	4.00086293930465e-22
ENSG00000057657	3.48680603637781e-08	2.04301850197914e-15	4.05980082850949e-07	2.62648232444696e-26	0.00010957660052918	5.49621930750142e-22	1.22521599363675e-20
ENSG00000057663	4.9072843040223e-40	1.71930491822095e-35	0.00616900641360088	8.77945690261062e-21	0.00563040207664971	2.08815259251173e-58	3.52451084084197e-53
ENSG00000058056	1.03078455177909e-29	4.26818000208165e-33	0.000796836825014098	9.51023650570693e-25	0.00941781228569934	3.73370151042142e-55	1.81734377778381e-50
ENSG00000058085	9.83850651245278e-28	5.53807284302658e-27	1.10718731627595e-05	2.7522192938774e-25	0.922519186487243	1.75059142617606e-40	8.93246365980383e-37
ENSG00000058335	3.03456498585694e-05	2.42947176389546e-13	0.00038487758129795	7.59844399149676e-14	0.0127375300767251	2.0172805865476e-14	1.04845160454935e-14
ENSG00000058404	2.61829194804137e-35	1.46652316252978e-144	2.35555923455455e-06	4.08495689648547e-21	0.00047990479715069	7.54243927131531e-67	5.11725939771606e-80
ENSG00000058673	9.47993902186324e-68	1.30144593072066e-67	1.1262231981805e-06	9.56043202997443e-37	0.000121730501593908	4.82586872983669e-168	1.04339881310161e-130
ENSG00000058866	6.58602273820757e-41	8.38092456497032e-25	0.00243735698202916	3.15835813745384e-15	0.00338434113907465	9.18198754418344e-39	2.52743355210014e-37
ENSG00000059145	7.33183125074782e-25	1.80910692554821e-30	9.56708607148548e-06	2.2492341334297e-25	0.000514981089361135	2.34685093727363e-43	1.61670444335668e-40
ENSG00000059588	6.20252269774396e-43	1.49099247209644e-49	0.000260478374386875	9.99752498714473e-21	8.05351332584827e-05	2.17957362137575e-59	1.61115252824671e-59
ENSG00000059769	1.0459683224882e-29	6.9778982149693e-45	8.35553287460815e-08	1.09962580219075e-23	0.00110387088144984	2.95082699669842e-45	3.90429061189345e-46
ENSG00000059915	1.18018316459991e-45	2.78456562817443e-143	1.6784027560613e-06	8.30455863632986e-23	6.99355526773926e-05	3.45425247463748e-80	2.02970077245523e-97
ENSG00000060138	1.13482291909942e-57	9.53163214701685e-33	0.00263941273096244	1.34583016304884e-10	0.000759995925817549	1.59124912816485e-40	9.14121196207499e-42
ENSG00000060566	5.23957848048035e-17	3.16269392510759e-19	0.000996522782321634	1.11598032039826e-11	6.52953640969016e-12	3.11047189688823e-24	1.47722272930719e-25
ENSG00000060642	1.8156300593894e-25	2.15666199153917e-19	0.139474966046352	4.66294352636838e-13	0.00267025795328798	2.4727154643774e-32	4.44664552680342e-29
ENSG00000060709	2.01779770881614e-39	3.02157463651476e-130	1.71343175619164e-06	1.46526810150338e-21	0.00158462109288188	1.85862189243535e-66	1.23637712338229e-77
ENSG00000060718	5.60915213846806e-07	0.000599318841482689	0.409718196015578	0.277454128125442	0.0210068011101973	4.39343846119108e-08	3.40528460551666e-07
ENSG00000060971	1.23435336709818e-56	2.36042118615673e-52	3.3140406661534e-05	4.94669458737094e-25	4.08130448478074e-09	8.05471991037298e-86	1.09424017654481e-86
ENSG00000060982	5.20643918088221e-27	1.01579647588463e-21	0.0047595698574826	3.57180329143338e-11	0.234741827305778	9.59922927005342e-34	7.64509522362569e-32
ENSG00000061337	4.46685973255241e-35	4.82494571947128e-62	1.25159848863847e-05	9.47455528528356e-26	0.000965693889757697	2.18219323689263e-70	7.61086184850954e-72
ENSG00000061918	2.6269939664075e-30	1.04764426046678e-77	3.17414460108693e-06	1.21234294505624e-24	3.98443668022196e-05	2.41528860849268e-68	5.64413933879319e-75
ENSG00000061936	1.12239602961632e-45	3.20720902752584e-42	0.00332959418358498	7.17211968513101e-28	0.000996046358292347	1.47770951960099e-69	1.28583655584416e-61
ENSG00000061938	4.88994944084575e-35	2.10755328013947e-64	3.26026047695142e-06	6.20829947507622e-30	4.8543681830994e-05	1.9726943178326e-73	1.00588541128075e-76
ENSG00000062038	2.3692271361779e-41	5.71605366533614e-43	0.000347008279922886	9.05058667262693e-25	6.19593512966634e-05	2.03979161899736e-71	7.88079387086346e-67
ENSG00000062096	1.90164952013153e-21	5.29191786762929e-84	6.88023598256941e-06	2.66499010083188e-15	0.00126351739993383	5.66376450080054e-39	4.27219333650639e-48
ENSG00000062582	5.8467116234061e-59	2.85960610942936e-70	3.30795855373643e-07	4.14197613438345e-40	0.000495496494152044	1.8518725154196e-146	1.681199626102e-121
ENSG00000062822	6.08347127173148e-97	3.62335544472701e-21	0.000193620935581164	3.28347136685134e-15	0.00101555405627737	1.22861639533278e-44	1.39997018250808e-38
ENSG00000063015	8.93431337985767e-56	4.19499678156443e-95	1.44552597998745e-06	1.98560732610281e-30	0.000542195799396998	2.07067732961952e-105	1.15116383730472e-108
ENSG00000063127	3.08868271072207e-33	1.24907706115722e-28	0.03787773449133	0.0104472518662808	7.47576452594319e-06	1.06742109711155e-24	1.76543882841557e-28
ENSG00000063438	8.60441715035427e-51	9.69388829263701e-58	5.03714705331717e-06	6.89032272461721e-34	0.00050409176201069	4.91625166764113e-90	1.82927784765005e-83
ENSG00000063587	7.53567312169233e-49	4.51857474396073e-56	3.58974790956254e-06	1.47658764092209e-33	0.000131498220648237	3.60317569258686e-88	1.45319301389403e-81
ENSG00000064012	2.26003646331296e-40	1.83651715816978e-30	0.758384046889601	4.23745974041221e-05	3.89345362164736e-05	1.30248432859748e-39	4.70631302826195e-40
ENSG00000064042	1.13754936693173e-33	8.07744957275596e-32	0.000896270839120815	6.76097338823446e-26	4.07907382908488e-05	1.31817184683144e-45	5.45749814059007e-44
ENSG00000064102	7.91465917548951e-21	3.96550940272308e-41	0.000134513974703602	4.28595012034813e-30	0.00500985708673541	1.71006249451626e-49	6.92860492013654e-48
ENSG00000064115	2.48177700048239e-31	1.01381826046405e-22	0.175320502622005	2.4070423704684e-16	0.000561177860780935	1.55051730214925e-41	8.79687853298377e-37
ENSG00000064195	7.8894102314867e-06	4.74570789010627e-09	0.00237982504330738	1.42155544923326e-08	0.934291467092927	2.77881690759237e-08	6.79756661650349e-09
ENSG00000064199	8.1183624449106e-19	3.26185934318871e-24	0.025639666982613	8.1807532226774e-22	0.00239980337143561	5.42408015240986e-34	1.655856674148e-32
ENSG00000064201	1.29415513317122e-17	7.57993051873777e-42	7.92379251837397e-13	2.64437362760061e-53	0.000962523215955799	1.67940034857156e-36	1.58814976211152e-38
ENSG00000064205	1.34826976602632e-56	8.56359587573874e-50	0.000124316382153429	1.12753143158035e-26	0.000699635870100785	2.35447366033407e-89	2.46448084200608e-82
ENSG00000064309	9.30025614582499e-37	5.81818467872836e-28	0.0267608104286538	4.07428219447293e-12	0.0130025206431125	2.91401774521477e-41	1.15353329702799e-37
ENSG00000064489	1.16342481958096e-72	1.06355361432817e-74	1.90614945982122e-06	4.73140049453021e-35	6.458746488204e-05	3.59636556428582e-167	4.13249361209688e-141
ENSG00000064547	1.33709816619579e-72	6.30347228972838e-55	9.08669079785363e-05	2.07752552519444e-31	0.000191482625853465	6.7152199917761e-124	8.68276782596948e-102
ENSG00000064601	8.44382442628629e-67	2.38449592613021e-53	0.00173437604800482	3.24243535668802e-27	0.000138819872767508	1.79379021144156e-116	4.54033724386062e-99
ENSG00000064651	1.08427265117118e-28	1.14607029185651e-32	2.07644979421458e-05	1.26062466268455e-17	3.69127765713232e-06	2.99494091810422e-35	1.96195530384608e-37
ENSG00000064763	6.11668523911162e-22	9.26305455513644e-47	0.00743090608606059	1.0851993393549e-13	0.0462711236844005	3.49677042259425e-36	3.76078886556654e-40
ENSG00000064886	0.0125316113149091	7.46369082195782e-05	0.0311616596695805	0.0416555024167385	0.246862068681415	0.00136016361165198	0.000348155629192395
ENSG00000064932	2.36789418305526e-36	7.14122594867246e-34	0.00104106007582701	1.48512240057617e-12	0.00111745595503405	1.70003386057372e-35	4.26321593851674e-36
ENSG00000064961	6.85718397044487e-45	4.9995877765598e-36	5.66451184013449e-05	1.06792753339261e-17	1.07796888802045e-05	8.71021247337756e-43	2.86147459597008e-43
ENSG00000065057	6.2261133563519e-56	4.98003768235942e-28	0.00134249968180543	3.08939870925809e-14	0.00013022834013937	1.15511094766333e-49	7.16583009396611e-46
ENSG00000065243	2.55210037262737e-33	2.75600553917107e-43	0.000209204423071471	5.53201418617574e-20	0.000743471212015004	8.88560997218196e-56	2.77425992485991e-54
ENSG00000065320	7.56304678718765e-15	2.09768072385261e-22	0.000220133259600802	5.96406523483774e-22	0.00365384849612881	4.84096324879206e-28	1.49229244859086e-27
ENSG00000065325	1.39195049645006e-09	1.76194125621206e-13	0.0285844985657321	8.92343602833235e-06	4.62459990208274e-05	3.67037208130575e-13	4.19220671426987e-15
ENSG00000065328	2.59178305769696e-113	2.92191746713192e-38	5.87824332449385e-06	2.14449756357992e-22	3.58482349885171e-05	4.20589571336673e-68	1.48816163899485e-62
ENSG00000065361	0.0177891538434584	1.45489879929602e-20	0.00159056858787931	2.03857642273597e-10	0.0453808526614994	1.38630992417957e-12	4.67416858484074e-14
ENSG00000065413	2.04917506513824e-33	7.77058188413232e-36	9.10072045736621e-07	3.22177211905715e-31	0.00214724945014835	3.56374937110788e-58	2.17233006746848e-53
ENSG00000065485	1.34179420685834e-42	2.36502150463364e-45	1.19466855020051e-05	2.60926555370853e-28	6.32208708894351e-09	2.89519946007708e-66	2.72711141370688e-67
ENSG00000065600	2.94113481520547e-82	1.00110499893574e-39	0.000301874904689375	1.70305291868782e-21	8.89270907546257e-05	1.04093629965664e-80	9.1730926637883e-72
ENSG00000065609	1.43336849463284e-43	9.33685034558739e-175	2.44685642112108e-07	5.39508435508499e-26	0.000265797026645077	2.30286037455666e-83	9.26491132581279e-100
ENSG00000065618	1.4003861742271e-11	6.4026878987906e-09	0.0685368795611444	0.00148287409786544	0.957405766197014	2.52695211070289e-08	2.2497169185777e-08
ENSG00000065665	1.0677456309258e-42	4.05359270297587e-52	8.95424105886729e-06	1.49894694361662e-31	0.000226340314933822	1.25560652120102e-78	1.30296757900398e-77
ENSG00000065675	6.28539058619517e-07	5.46813586069689e-07	6.9624904361333e-07	6.07199493719884e-24	0.0153567741700918	1.51096642822534e-12	5.00015781494841e-11
ENSG00000065717	2.85231553232405e-33	6.95584270416695e-21	4.17178456452439e-05	1.93721931285609e-18	0.0126049280175315	9.53331748065739e-29	1.57617236853834e-27
ENSG00000065802	7.57799987883117e-34	1.69243972455194e-56	6.90811687779974e-05	8.13311777478083e-21	0.00124577262414766	1.31236113856693e-64	4.49057068680377e-67
ENSG00000065833	2.53589151713979e-65	5.76856284842107e-41	0.00108074274675761	1.53617597926092e-27	0.000840064659752274	2.31940556396712e-85	1.06589199735603e-73
ENSG00000065882	7.43163869107554e-25	1.63134152148827e-29	0.000209089124352312	1.25526924073955e-21	0.00464012765807482	2.90261575685251e-42	2.07431613908784e-39
ENSG00000065911	1.27774840280367e-29	3.59035106234838e-22	0.00145508209608792	1.3724031531219e-13	0.000984562985666955	1.64505862333092e-35	1.81152461867426e-34
ENSG00000065978	7.4034629287652e-82	1.19813996074139e-45	1.04373250742551e-05	2.13704626762203e-27	6.30908136950349e-05	1.10763214438269e-93	2.33684409276815e-81
ENSG00000066032	1.39883892115716e-50	1.11837380143681e-106	6.71539321261405e-07	1.25559746106297e-28	8.68492995531793e-05	9.4770018718799e-94	2.37253599358087e-105
ENSG00000066117	3.0988192546879e-75	1.31816142051893e-32	0.00713601639367116	1.18329792110011e-19	0.00144606154985442	1.9707308871689e-63	5.10500331931913e-55
ENSG00000066135	1.75129791863679e-25	9.90776710837924e-35	0.000640619966605026	3.4781300382146e-26	0.0112939494147347	1.03097439139569e-54	2.19782130394704e-49
ENSG00000066185	4.20203210303263e-38	3.93379316786093e-24	0.0101707765251235	4.80258861184233e-14	0.0130808472875561	1.38894861770686e-38	5.34021920242091e-36
ENSG00000066230	7.33303989126401e-13	9.41732226224818e-19	4.85369944124103e-05	1.54770119926552e-17	0.000300430217673647	2.82780794994265e-21	8.62919119357703e-21
ENSG00000066248	5.855689366756e-39	3.68578514231107e-25	0.000653533088021356	1.96517956363954e-14	7.13524135872526e-05	7.31379319073631e-34	5.68791050191148e-34
ENSG00000066279	3.67179793025024e-83	3.39910030434142e-28	0.00022324844436982	1.65714328027759e-16	0.000452744654537654	1.56985490537117e-47	1.15874749594132e-44
ENSG00000066322	2.14063225240732e-45	3.37863583505914e-41	0.0212736632129618	2.93428574712572e-16	2.10689736646891e-05	1.30668549403512e-56	3.26086517642587e-55
ENSG00000066382	5.19380255674257e-33	3.34693598965089e-47	0.00235422778559245	8.2543279095071e-16	0.00147559234096347	2.08604969228517e-49	5.59654484571605e-49
ENSG00000066468	1.89134194726887e-38	9.4115876544852e-42	7.90741848539703e-06	7.696266265806e-24	1.32558082452444e-13	6.65196518187526e-58	4.09352904417516e-63
ENSG00000066583	4.76769802839677e-20	1.8580285119626e-27	0.0534964621546315	7.55253082633742e-17	0.000420044442780319	3.8448503190627e-38	2.03160648509154e-37
ENSG00000066697	2.87331824981574e-29	3.0014722652847e-23	0.0101319583216662	3.82374341674859e-13	0.00387542569009583	7.91347166994617e-38	6.83561443081193e-37
ENSG00000066735	1.88223099358455e-46	5.59922508956048e-71	4.58876255890034e-05	1.93987431443524e-15	0.00104464459059443	4.73289498324191e-53	1.10271330586891e-58
ENSG00000066813	3.51102800828101e-08	2.26215215883329e-08	0.0134586545160175	1.46687843722725e-05	1.44888580130824e-67	4.72634178816425e-09	8.18289585468167e-12
ENSG00000066855	1.73631355589106e-25	4.53005616838954e-58	3.83040956100152e-05	7.25382895079559e-34	0.00285465466520158	1.14761738577102e-62	1.95919176953473e-62
ENSG00000067057	1.63655227613606e-40	3.16916258632233e-39	3.5944750672856e-06	1.10297372018219e-19	0.000875317882205934	1.30109337321904e-53	7.89626654484572e-54
ENSG00000067066	4.8507398419133e-77	1.78135053550388e-40	0.129953174045757	1.19302655691816e-08	7.36444887829445e-05	5.15252628677425e-59	6.05343060877533e-59
ENSG00000067082	6.2353377546115e-08	9.62322590331674e-17	0.0204392050256756	1.35779441015692e-18	0.0391344683541458	9.36883750401651e-24	1.13436674465914e-21
ENSG00000067113	2.77572617426998e-55	3.5801790144272e-20	0.0124012189429519	7.42424720459461e-11	0.0265582288027441	1.55318693484192e-35	1.08587756297464e-33
ENSG00000067141	1.27873541377259e-35	4.49162696459074e-39	5.0929796853248e-05	6.6649412110368e-16	0.00139714826616193	4.25881964066289e-46	5.29343693232875e-45
ENSG00000067167	3.37374774405717e-58	9.7831661418898e-32	0.215123685442404	2.95927418762314e-11	2.47549715835234e-07	4.41041856688791e-51	6.55245446380645e-50
ENSG00000067177	3.87629046315369e-40	2.29568173430543e-45	1.01663225501474e-05	3.69812365363573e-35	0.00285126074418564	1.77433859706186e-73	1.64089681910369e-67
ENSG00000067182	1.53081818714715e-93	7.21715056785459e-48	0.00267064418821387	2.82904600894081e-16	5.34293552260343e-05	1.51425023993423e-75	4.73396326357727e-74
ENSG00000067191	5.77951086390616e-55	5.72664070891913e-70	1.88172588540817e-05	2.77977901710214e-34	8.29818890712851e-05	8.83458541879364e-116	2.25221116497817e-109
ENSG00000067208	7.08852164633172e-79	5.39171760597006e-38	0.000563855361211296	1.59821404868037e-19	0.00031660449006099	1.66894695602389e-65	1.54244126973548e-59
ENSG00000067365	4.13419654648331e-52	7.78798277588249e-29	0.0433940691645934	5.35614593692351e-16	0.000229083888711237	1.06915471132292e-56	3.13672755643073e-51
ENSG00000067445	1.55298505643683e-60	4.37557855799422e-84	2.25681346495665e-05	4.15059567018894e-30	9.50191250977564e-05	3.55075327760695e-118	3.33552109879332e-116
ENSG00000067596	1.2205157908488e-60	1.91728139921076e-42	1.39072102646379e-06	3.78759908670516e-24	0.000338806704748027	4.89154884236071e-65	2.70295528449981e-63
ENSG00000067704	7.66463998162653e-24	6.85498683645388e-27	0.187819954544943	9.17839696867145e-21	0.00564435432774115	2.09358768878887e-46	2.10876165288006e-41
ENSG00000067715	5.65083820212492e-31	8.5523548806736e-149	4.98262597243691e-08	2.93978942861929e-23	0.000943515006635857	1.42659096896197e-61	3.40185972882318e-74
ENSG00000067836	4.09602127764277e-46	8.34975553953066e-47	6.36584450354873e-05	1.79767037911377e-27	0.00224786062609959	5.52164647801657e-82	2.26129130723743e-73
ENSG00000067840	7.99235413751263e-60	2.27036231848424e-109	3.85545382765887e-06	1.05473846517074e-31	0.000111003360433915	7.1311137515516e-128	1.34071865339118e-136
ENSG00000067955	1.40274550627045e-23	3.89743410206235e-31	0.0223265813334108	2.48367664778191e-25	0.0437773891570895	1.52639905686692e-47	3.78507931093831e-43
ENSG00000067992	5.17968225221463e-54	1.62650074319848e-51	8.42749150545533e-08	1.88144743157233e-38	0.000160946401651601	2.29700073481784e-95	6.4596240305301e-86
ENSG00000068028	1.55452513241379e-30	3.54991363813465e-29	0.00514958522352254	1.17009845336029e-22	0.000178982164417872	1.66734440804646e-52	3.7260803834211e-47
ENSG00000068078	5.45935265706726e-11	3.342510803888e-12	0.000926621607714819	2.05903711342021e-06	7.4300718933395e-18	9.22111839546087e-12	4.64718690888789e-15
ENSG00000068079	1.75257079301356e-50	3.96130960060567e-32	0.457403349534944	3.64800696505313e-08	0.000268118682687238	2.40708404563596e-46	4.20076256317494e-45
ENSG00000068097	2.8527461786427e-49	7.69045614163011e-31	2.55860374366931e-06	9.47288039343731e-22	0.000950037906777625	2.59825055130252e-51	9.59835334060654e-49
ENSG00000068323	4.90724817951525e-61	2.78150338211626e-33	0.0013918341630359	1.57890040258557e-19	0.0112942753336041	1.31141356597274e-55	8.92489652337532e-50
ENSG00000068366	2.98871887218774e-41	1.03516559385065e-32	0.00318197648255027	8.89971443925919e-22	1.93488979633368e-05	1.73996143768345e-50	9.78258793860398e-47
ENSG00000068489	2.71466933609432e-108	1.74776778087821e-46	1.09790175197713e-06	7.49826623465375e-28	6.54108651435182e-06	3.17737876688814e-85	9.05572750481312e-79
ENSG00000068615	1.50771558624651e-40	4.86616193678183e-90	3.88673470745188e-06	2.56573536523639e-25	0.00179419258796266	7.15189449949931e-82	2.23446665673215e-88
ENSG00000068724	4.44404703035232e-54	1.23497385367266e-45	6.04562502508705e-05	1.16092191580018e-19	0.00501848728024442	1.8865817183578e-72	4.01330305625317e-68
ENSG00000068781	2.22752123157734e-63	8.41315942941841e-57	2.81447329705006e-05	4.3196901259111e-31	0.000338085505908608	2.27154924663586e-107	4.70717438580248e-95
ENSG00000068796	2.71893939836298e-73	5.71731821232284e-55	1.31303678121641e-07	1.85982736977461e-28	0.000180220464038592	8.34370966553513e-100	4.98235903501008e-92
ENSG00000068831	6.50403011454333e-27	3.50403572183901e-21	3.46785121975991e-09	8.37141648057874e-40	5.00139465180012e-06	8.98851048999065e-35	4.29873229864294e-32
ENSG00000068971	1.92571289232296e-17	5.42559096515029e-46	7.12214286713888e-07	4.26178954402088e-27	0.00241827415602694	6.80820953817559e-44	1.54042189879665e-47
ENSG00000069011	1.71815870585229e-17	5.51780382015343e-26	1.83651291226114e-05	8.50293508017956e-18	0.017921565720052	3.86350005024051e-27	2.45229469247312e-27
ENSG00000069018	5.79983882436031e-06	1.22876598439747e-27	0.0111445891100631	8.11513217682784e-06	0.0653822915746796	3.61153881983427e-12	1.34467941178895e-15
ENSG00000069020	5.97710729371583e-48	7.51329708767411e-39	0.00936205469483836	1.1079168744605e-16	0.00100621492794663	2.87195880164917e-56	1.07479220823353e-54
ENSG00000069188	7.35765291339827e-35	8.27716066105022e-65	2.3589255296781e-07	8.12098611511394e-26	3.56160854577861e-06	1.18552374296993e-56	1.25141154717688e-64
ENSG00000069399	8.58447530053487e-52	1.66661357259757e-44	0.00584020400409213	1.75976721929629e-11	0.000299230562914952	1.17097563205039e-50	1.33386173229586e-52
ENSG00000069424	1.14295706482618e-19	3.57166373213211e-36	1.70110122773537e-12	1.27090087897815e-42	4.71944117336269e-05	7.26579776618081e-39	1.34824282856966e-39
ENSG00000069482	3.2948962245602e-50	1.41751389211714e-60	7.66626848747872e-05	4.06018845974109e-22	0.00286130299491085	9.54457881811997e-78	3.71603841892782e-76
ENSG00000069535	2.14575581823849e-39	4.27094367128951e-29	0.00333676478145437	5.41537328156387e-18	6.81842981257876e-09	2.7216857960877e-47	3.91801023061989e-46
ENSG00000069667	4.18749249690222e-62	6.88310071420378e-53	1.53583453556846e-06	1.5757091976919e-27	2.01227944677821e-05	2.81727667568949e-88	2.09604398721768e-83
ENSG00000069696	3.20046261831866e-35	4.59003279669273e-19	0.204208156377597	4.21631437966323e-12	6.96265908561218e-05	7.80938316610602e-39	2.86918909857605e-35
ENSG00000069702	3.48819612132654e-105	2.06455539748602e-48	0.000538794751788364	1.24524969931013e-19	6.51058903594286e-05	2.68221381320893e-93	1.47437852750514e-86
ENSG00000069764	1.02475690329836e-43	6.54751445515388e-25	0.000569409204430092	1.02768550552236e-12	9.32225118103216e-05	2.96290512799947e-39	3.54245582014577e-37
ENSG00000069943	4.42047420803254e-70	1.9710029211403e-46	2.38867583424249e-05	2.48662291277912e-28	0.00189820174473564	2.74650076298657e-95	2.30032594768471e-80
ENSG00000069956	7.53473707982736e-47	5.19051787997141e-28	0.0374133348923259	4.17776420899187e-18	0.0178944068064789	8.50981889699231e-52	1.04333525957153e-45
ENSG00000069974	2.03530234679818e-68	1.06162604664954e-51	0.000843194491082811	4.40705206206053e-25	2.20228238129499e-05	1.27776195533351e-101	5.07334917469433e-90
ENSG00000070087	9.6724818835283e-40	2.76494171046885e-41	1.01476498234838e-05	3.80662070548824e-17	0.00305878412958432	3.66192858533932e-55	4.81208487498483e-55
ENSG00000070182	1.04905863813998e-29	6.3811567327604e-104	1.41882890722703e-05	1.04526263864852e-16	0.00381869839486148	1.84498694638318e-52	1.16566372879798e-62
ENSG00000070193	1.04045446262406e-09	2.00334849561284e-11	1.03091434088899e-06	1.11144496779579e-12	0.0677149754865481	2.67502750400424e-12	2.897528009293e-12
ENSG00000070388	1.3842448076607e-14	2.42203462358809e-28	0.0282283406494516	3.04976734814924e-08	0.00212670524321517	2.23445340855447e-26	2.36219697318904e-29
ENSG00000070404	1.25491447036642e-58	2.20329191849201e-35	0.000129824819625151	4.17775076137189e-21	4.20425448768153e-06	7.39918216829989e-52	3.88240502850574e-49
ENSG00000070495	1.18963657956831e-31	3.95103242531689e-23	0.00766703053935031	8.82863915454603e-19	0.000208875973097128	4.85379972839923e-41	1.33518407978457e-37
ENSG00000070501	1.56644431740434e-50	6.96924371868056e-35	0.0002195908899311	8.85168901742243e-24	0.000104039477732025	1.07308709198451e-65	6.26907652573839e-60
ENSG00000070526	0.139933785380699	0.000107062891861315	0.00156237209011959	2.36702604293938e-10	0.668394606399085	3.62054933022102e-06	8.01844444991839e-06
ENSG00000070540	1.31382084826443e-64	2.02718853727916e-51	2.14944328104503e-05	3.46759272020458e-27	0.000176656812061958	2.06171335528483e-77	3.80770696984386e-75
ENSG00000070601	1.13325943802939e-25	3.26321454607095e-73	3.31320863970364e-06	8.68294836911543e-28	0.0311508576091713	3.56563999366548e-56	8.95847652067133e-61
ENSG00000070669	1.48753863004061e-26	1.3905143650718e-36	6.51755307686064e-06	4.13051115286643e-28	0.00234758191087977	1.01753505290081e-47	6.90071806796542e-44
ENSG00000070718	1.75421212427685e-29	2.03213198753056e-36	0.000162474648290157	3.28424795675833e-17	9.30206588373567e-05	2.82277614524138e-46	3.39795547928381e-48
ENSG00000070729	3.79407229396188e-44	2.96728118379603e-123	1.47637161255427e-08	1.68733220218676e-30	1.35744276530753e-05	2.38627525984263e-83	9.72154549760378e-96
ENSG00000070731	6.87144023805973e-45	4.6970516237014e-16	0.125459568294328	6.07564013632398e-11	0.00471137233001794	1.52228900884212e-32	1.06747979410013e-27
ENSG00000070748	6.98945406264093e-45	3.63713877028866e-39	3.31811574469894e-06	4.76626632266088e-25	4.4069091775303e-05	2.67922246043983e-60	8.25745682599643e-58
ENSG00000070761	5.43412133434012e-51	4.30621735867282e-73	2.84395508686396e-05	2.56668983984661e-23	1.52433417319761e-05	7.07109168992203e-86	3.29713808749592e-91
ENSG00000070808	4.41370473434529e-21	5.96111777838609e-70	4.24292363637304e-07	1.26328608493381e-31	2.18100687011285e-07	1.74007060592146e-53	5.87042698698457e-60
ENSG00000070814	3.59941195352996e-64	3.22117568169103e-32	0.00800600515109898	3.12550879301976e-16	0.00279297517934841	1.03676081718301e-57	2.81781746587689e-52
ENSG00000070882	4.02867468879379e-29	7.62630878128232e-40	2.5503907510592e-09	1.65147748696915e-45	0.000440132992700681	2.18259540708966e-53	1.18946863316681e-50
ENSG00000070886	1.60424600839392e-05	1.81687161292435e-30	0.00160298692272758	0.0137456571714807	8.06840562804842e-05	1.65098016864169e-09	6.34100109158161e-14
ENSG00000070961	1.07016278445929e-28	6.88382195476332e-39	9.8859235109968e-07	1.31446740255257e-23	0.00929382446737198	4.56171171203453e-46	1.48314807166452e-46
ENSG00000070985	9.94544428246093e-05	1.82406899572339e-09	0.00299095398519944	8.04892960147461e-06	0.320256906198927	7.66929240563375e-08	7.92556672603239e-09
ENSG00000071054	1.75283497846723e-77	7.88201472061907e-61	2.42546195954563e-05	1.76449071663703e-30	0.000562198058052269	6.15811279416574e-125	4.71581648550407e-108
ENSG00000071073	1.3250572672235e-23	1.046441865963e-62	6.85062202789453e-09	4.57858867171952e-41	0.000238823589711332	2.80359093276868e-51	2.33309192885494e-56
ENSG00000071205	1.53121398985606e-44	1.03818109815837e-26	0.00125184423922713	1.22417095114335e-16	0.192984443733602	2.14411195305835e-36	2.79662952023148e-34
ENSG00000071242	1.47897986332775e-19	3.38090573249401e-39	2.02313791240985e-05	2.61388775841379e-21	0.00599702843906456	9.64846713066082e-38	2.2257376917029e-40
ENSG00000071282	7.19400930635088e-06	1.31865417434179e-09	0.0287434712917874	7.07510743985329e-13	0.329025751805473	6.04011412110895e-16	5.58023907289732e-14
ENSG00000071539	1.47625681146317e-120	4.21757360665079e-34	0.000961393614220616	6.51405703716866e-19	2.0129121861141e-05	9.01649801492734e-70	2.35987396399474e-61
ENSG00000071564	1.39173654722669e-67	7.6320125229261e-24	0.00782905668733546	2.40050521683978e-13	0.0277951177990219	5.20330291114077e-51	2.85821418926335e-44
ENSG00000071794	3.19290327364397e-19	2.25674776116867e-29	0.000432720822909242	7.48643878309076e-27	0.000407054825082746	1.57585724983435e-46	1.03057205856579e-42
ENSG00000071967	1.73929077979995e-74	2.82690349292408e-31	0.0346272192857564	9.05248952305106e-12	0.00546396522860729	2.1105269738794e-53	8.7160954703022e-51
ENSG00000071991	2.25370494669387e-14	0.831854116078956	0.497870920905904	0.631242775539844	0.604917838266064	0.000483119053290673	0.0100549983311432
ENSG00000072041	4.03531466005264e-52	2.32819330652657e-96	3.33132452453613e-06	3.31429976062252e-24	1.33231328121925e-05	5.64648996153474e-86	1.40692502504316e-97
ENSG00000072071	1.75435739655106e-80	1.39696213685617e-82	1.4395034500962e-05	7.96245186943523e-27	2.69233788513173e-05	5.57723658964991e-131	4.72004860576232e-129
ENSG00000072133	1.16817726382623e-67	1.90197258153731e-43	4.62558360325291e-05	9.25503099337681e-18	0.000361904321512987	4.15912709432554e-59	2.58532459549737e-57
ENSG00000072182	1.90054994936913e-55	4.28863707126387e-103	5.93209956913159e-07	3.34246314985035e-24	7.50220044942787e-06	6.68652157475275e-80	7.83800502699844e-91
ENSG00000072195	2.02205782519663e-32	1.2563770470564e-94	1.83923218991703e-06	1.28362529308481e-20	0.000360576350833682	8.77394777203105e-58	1.22753832615457e-66
ENSG00000072201	2.90329724054499e-42	1.42741403532775e-38	7.04882802755497e-06	3.30144084022112e-23	0.000703036345306908	7.76888589774148e-51	2.01630029559467e-48
ENSG00000072210	1.34804227510299e-64	1.32204752663291e-47	1.00580351951418e-06	6.06329409619557e-33	1.07274982689166e-07	3.2210525688617e-95	2.28287081522934e-87
ENSG00000072310	2.15860891263261e-58	1.1599757171322e-50	5.27549232671493e-05	1.58352952481954e-28	0.000118050840830057	7.35927418698133e-95	2.4963451976764e-84
ENSG00000072422	2.28455237992616e-18	3.06174218483232e-18	3.71311519815174e-05	1.53335142615763e-16	0.00675105033054903	2.41560671859466e-25	1.02926528322413e-24
ENSG00000072501	7.24770013813296e-80	7.2689465200343e-33	8.50351726954059e-07	1.89567399024095e-19	0.00190585120741159	2.07480740980494e-55	5.36033185144381e-51
ENSG00000072571	3.67005341447383e-58	1.86958512664505e-17	0.00334411193022079	1.73354228370542e-10	0.00122921786797523	6.99672904276414e-29	1.73127251131117e-27
ENSG00000072657	5.82831553811294e-06	0.801715261458564	0.840450852651429	0.00296557107800325	0.764169542188876	5.59530485415739e-05	0.00275196930327146
ENSG00000072694	2.91706758062634e-19	1.32741212822943e-10	0.0104271904084646	0.847414385993992	0.0245347689942776	5.64038589288442e-14	5.46790163041697e-14
ENSG00000072736	1.61296109753847e-31	5.07849705778296e-52	1.07017128877202e-05	1.84558537467823e-27	0.000610614062794365	3.11338687786141e-65	1.17189718846134e-63
ENSG00000072778	1.04747965054633e-64	8.45972116964125e-51	1.04594664882103e-05	8.68748322690821e-23	2.09008956283113e-07	1.31689056950634e-81	3.56737258899987e-82
ENSG00000072832	9.13853506264278e-71	9.26387946844673e-105	3.95463768593809e-06	7.55148590798112e-29	6.74909155301769e-05	1.86515789175517e-139	7.40748805056486e-146
ENSG00000072840	6.87635582111902e-21	1.30004698078689e-11	0.130477076967692	9.11302247141723e-08	1.20492059774905e-05	2.61418620721685e-17	2.56289005758999e-17
ENSG00000073008	8.4647184219535e-38	1.15152077775554e-35	1.78072419324456e-07	3.91821396631652e-30	5.08738954533772e-09	2.16713564485805e-45	8.74081377310706e-46
ENSG00000073050	4.03117438827805e-59	1.09197068258594e-35	0.000969872774093777	7.70964527883069e-18	3.5056666310061e-06	5.59337875701292e-53	2.95920978137675e-50
ENSG00000073060	1.56103181226535e-44	3.14414587872963e-54	2.17769018326431e-06	6.14589998791307e-32	0.00010447203126219	6.346096018959e-81	5.41455451843899e-77
ENSG00000073067	1.52883060541779e-51	4.88211800449865e-60	2.96865736152089e-06	1.49209376089354e-33	0.000320853294683791	8.13881678361367e-105	1.33690870440132e-96
ENSG00000073111	2.58170701690484e-78	6.12518521995795e-23	5.65153283202953e-05	7.62765772214125e-12	0.00066160291366595	4.85350657366459e-37	4.75551593791545e-35
ENSG00000073146	1.16807980869307e-36	6.23969943624098e-50	0.000445016036545977	1.01407882717794e-28	5.4765148000583e-06	9.54422309530516e-74	7.48656982845282e-71
ENSG00000073150	2.59265409945717e-44	5.05100300491358e-48	0.000126879222337537	2.61396187198396e-17	0.000831308391664105	4.06526686178412e-60	2.00567088158529e-60
ENSG00000073331	2.1241563087833e-62	3.93331166517879e-41	0.00922953622864965	3.73112973877648e-12	0.000169664099596594	1.40035443791683e-59	1.23634229092201e-58
ENSG00000073350	3.03562411005583e-49	9.22379242900831e-55	0.00607791558552256	7.75372775734612e-19	4.62146019989669e-11	1.21071101690445e-74	3.17346908084141e-81
ENSG00000073417	1.61751174234085e-35	8.82094763870331e-30	7.75761003574467e-06	3.7382755054638e-16	1.81952519837655e-05	2.40044688351627e-34	2.20135495294914e-35
ENSG00000073464	1.02076363998257e-49	5.57687993775634e-69	2.59325849859595e-07	1.05737463384155e-24	5.10157227961079e-05	1.09138309246972e-79	1.36792263807931e-85
ENSG00000073536	5.65676779169609e-72	5.4562200597155e-28	0.00914387843096286	1.40834603900717e-15	0.00162593034880212	4.75162888462593e-60	1.55756717283032e-52
ENSG00000073578	3.92503342857561e-58	3.05921456643527e-60	8.16319536580618e-06	4.94521851297087e-38	8.03616657675884e-05	8.91455006827143e-141	5.32561736353156e-113
ENSG00000073584	9.72379460155164e-37	1.65532595130741e-49	2.00211403942571e-06	1.76429793170241e-31	0.00251251938952395	4.55773741042347e-75	1.0393435299257e-69
ENSG00000073605	2.76555494414824e-53	2.60985350371279e-45	0.000126448691921679	1.47605216700902e-36	0.00181823430805892	1.15682791245236e-91	2.8887928181741e-77
ENSG00000073670	5.81169963865209e-82	4.1681411508303e-61	2.37366963271537e-05	1.27197391161652e-30	3.09687125593455e-05	2.2201001162637e-130	1.15101691253859e-111
ENSG00000073734	0.000310327807359339	0.00457973355503225	0.361475725770208	7.60225557929219e-05	6.98508248626626e-10	8.52153127914481e-05	0.00104737673446729
ENSG00000073754	8.43738518591728e-24	1.55945945060264e-20	4.59366428181224e-08	1.09889102148318e-26	0.233549888756074	6.901015784729e-30	2.31471026790213e-26
ENSG00000073792	2.54160436946372e-27	2.14574286008099e-24	8.13952553556581e-09	3.45938747621242e-19	9.71795912839297e-08	3.01911324006537e-29	3.82001068510851e-31
ENSG00000073861	0.000298426030358137	2.64034652385317e-07	2.04706760954717e-19	2.42147360201801e-47	0.0452890093674278	9.96655165439482e-10	2.32839767411383e-09
ENSG00000073905	4.47259544400018e-52	4.44243268598736e-66	5.50330264108898e-06	9.85716414816099e-44	0.000344768929513141	2.70340951581391e-117	2.05919078878189e-102
ENSG00000073910	2.43513853348011e-39	2.27206581536437e-75	0.000487453682672383	6.68308465089977e-22	0.0082077598820399	1.16303529994423e-80	8.76279376836441e-83
ENSG00000074181	1.40940337870588e-17	5.46648251015254e-26	0.000233123196508066	6.2880986372977e-15	0.000552994294536832	2.37506339968609e-33	2.88426894474895e-32
ENSG00000074211	2.36694884194097e-24	2.41002705153722e-96	3.09003584789436e-07	6.00305366894533e-16	6.48846499134321e-05	7.17438279880071e-48	1.68742148750927e-59
ENSG00000074219	4.9725830972504e-48	3.85306582318413e-45	5.29597574513892e-05	2.11305855689435e-14	4.95405312309387e-08	3.74290913569584e-46	1.70678731632305e-51
ENSG00000074276	3.98517080761533e-75	1.41597498276315e-74	1.28897981585776e-05	1.31813242138904e-26	0.0022203117840615	1.55657808456129e-118	1.03712405351856e-110
ENSG00000074317	1.2930704108941e-32	2.03355371607356e-90	8.17615979376622e-07	4.48676146391356e-21	1.9893800584039e-07	3.85282057069662e-63	8.99025752086979e-76
ENSG00000074410	6.49008139500427e-07	5.43223930609961e-06	0.928561793776237	0.0274492143436512	0.263452166640108	5.72171468684651e-09	1.47004946581726e-07
ENSG00000074416	1.50330191344101e-28	3.56219805351006e-13	0.560488212226995	0.00306561258051697	0.0884734086626953	3.85942630260266e-20	1.1997566857487e-19
ENSG00000074527	2.25831306148342e-37	4.05841417582569e-32	0.00432042029972803	1.03314850798954e-20	0.000395907466188778	2.08336520304641e-44	4.93689118933605e-43
ENSG00000074657	3.12189657148423e-71	9.09548757558344e-71	4.90011814612251e-06	1.73412163100639e-31	0.000621833707578564	1.65405317387888e-125	3.11916357737376e-114
ENSG00000074706	4.27196657809998e-09	3.81941029465197e-18	3.54078854458303e-10	1.03690460947154e-57	0.00876509766162904	1.89982430433604e-24	2.21662352077877e-23
ENSG00000074964	1.98836080773629e-17	9.04007566151278e-34	0.0014079911757341	8.15498181909461e-15	0.551903089865823	6.85001285352251e-31	1.74347130142869e-30
ENSG00000074966	2.17838944152337e-06	5.18660456300968e-13	0.339893838255514	0.790671672426919	0.0044846164697901	1.15191870117089e-08	6.06634223678496e-10
ENSG00000075043	3.15781515542392e-40	6.58331390138991e-135	2.40543237983791e-07	1.43120538156816e-21	0.000163734573833378	1.47783609278613e-65	4.41184000201302e-78
ENSG00000075073	5.07495478111402e-27	1.40676328534197e-27	0.0113149596141605	5.34200038827098e-15	1.6240512719454e-05	3.00648027978295e-38	3.33803925598824e-38
ENSG00000075213	1.07570528059502e-40	1.47369586163761e-27	8.77607496507108e-05	1.29863095654103e-27	7.55707841996138e-05	4.69839275723629e-49	5.0217154395229e-46
ENSG00000075218	2.82686587329606e-118	8.6757946809281e-33	0.000162077930128681	5.54031624125998e-19	6.34526477857222e-05	1.60696643648035e-61	5.2447390080386e-56
ENSG00000075239	1.44157648770984e-40	7.41047204473421e-39	0.000146533203437998	1.43604835719166e-30	1.79991562080523e-06	9.43781616095796e-69	9.58791321764839e-65
ENSG00000075340	3.32501499872728e-58	3.87918447730035e-133	1.50462759126157e-07	7.84755686102321e-30	0.000116860366156955	1.33683479784057e-113	5.17718621359157e-133
ENSG00000075415	2.18686253314332e-29	2.95271643103593e-29	0.00731812479507907	1.08187164542222e-21	0.00560865234196993	1.85875241044783e-50	4.26865718427626e-45
ENSG00000075420	1.43941573114792e-74	5.47829218563004e-45	0.000127704730841786	7.31769803665681e-23	1.04811245988005e-06	3.21472142115747e-72	3.47178731902625e-71
ENSG00000075426	1.34559026153856e-80	2.01573447169034e-51	4.46687423411695e-05	1.65677482321971e-23	0.011588148528586	3.42797358570053e-83	2.82533646184527e-77
ENSG00000075429	6.62054818761454e-51	3.60602552123443e-61	7.60840970198765e-06	1.08835418373475e-30	3.08522263205885e-05	6.81560108261068e-94	2.6156867813209e-92
ENSG00000075461	9.33760212715098e-67	3.01696088244411e-109	4.11142794945718e-07	3.31311767180463e-33	6.88717996565467e-05	2.09156977562686e-144	1.68795695896658e-155
ENSG00000075618	2.86414923622876e-88	4.08725991924214e-43	8.33898009120022e-05	6.79107834514272e-24	0.000148054220058266	1.79047105985755e-80	4.43954421344409e-72
ENSG00000075624	3.52801925140712e-32	2.51122216813226e-40	1.06348821768153e-08	2.36201191329563e-26	0.0116619903947918	4.64829482128969e-48	8.13596928971003e-47
ENSG00000075643	1.07003934117323e-70	2.45608595866735e-67	1.98864905613597e-05	3.70482459269899e-31	3.77004297794009e-06	3.2107796888156e-120	9.24284847198381e-116
ENSG00000075651	5.62515210103051e-77	1.54956566544484e-58	0.000169789832763241	1.61574201784792e-26	4.98028770024712e-06	4.68818785328694e-115	4.78600620574769e-108
ENSG00000075702	3.8477442906612e-111	2.36280804818081e-37	9.80291995356645e-06	2.07098226858023e-23	1.68726751226914e-05	1.60259990484836e-72	6.98170074505207e-65
ENSG00000075790	7.03794204050037e-71	1.2050812539253e-61	8.32199813899652e-07	2.58638111846854e-35	0.000261652748115502	8.30580127813784e-147	1.47899739889914e-116
ENSG00000075884	0.0368310136786401	2.63281713624025e-13	2.31436422340368e-07	2.55322637060544e-30	0.0167541751138593	4.53427522946332e-14	6.51181588805699e-14
ENSG00000075886	2.16445307912569e-49	1.72915071517084e-32	0.00282638965280426	1.08491066526234e-14	0.0114018628551297	1.39524265142526e-47	9.65167714998913e-45
ENSG00000075914	1.12741271661224e-36	6.82816508634998e-48	2.52715579866726e-07	2.30712500548903e-35	0.00257044750467533	4.71383658760941e-69	3.11860258858605e-66
ENSG00000076003	7.2278514059581e-103	3.32930337580782e-31	3.70705476468875e-07	5.0205246616406e-19	0.000225285546692528	1.21950568459911e-55	2.99935388127143e-51
ENSG00000076043	8.66090436835958e-59	4.99544719432914e-55	0.000150903889120821	1.05753542240572e-33	0.000106483884427504	2.12249327787656e-88	1.04268003577674e-80
ENSG00000076258	2.68588860432455e-45	4.32088613944913e-31	0.0786877337070186	3.92025494641173e-09	1.12516608383087e-08	3.69683160208272e-42	6.171099256538e-45
ENSG00000076344	4.25147643956804e-13	6.51200459052493e-35	0.177547521248618	1.63207344233452e-06	0.0332047704100513	1.91589699943891e-26	8.18460543556738e-29
ENSG00000076351	1.94942922048531e-52	4.85406713418953e-59	1.82722027798536e-06	4.53217917326691e-39	0.000256940764444074	7.57314930165617e-120	1.56226285741031e-101
ENSG00000076356	2.43393706064752e-45	1.93147748271652e-50	5.02844950777727e-05	4.6422604322369e-25	0.00273677335160843	8.31616193846241e-68	2.56912840774374e-65
ENSG00000076382	4.73338238210106e-71	1.73775025562306e-33	0.00185889983192284	1.88066592090395e-18	0.000623288156111289	3.41909401194043e-56	1.655266866364e-51
ENSG00000076554	2.76149531451579e-22	1.40583638058811e-45	1.00324086818277e-05	3.91982684298275e-15	0.0031640792979324	5.33740918401103e-36	7.47100731469688e-40
ENSG00000076555	9.1934094313165e-60	3.9753018599796e-45	0.000857713696393745	3.92568445178592e-19	4.2168057801684e-06	6.1832722634875e-70	3.00914428988929e-70
ENSG00000076641	2.07089189934461e-28	1.19623494639164e-65	4.85410866824297e-08	8.88164250778022e-36	0.00630694423248433	8.3068889488015e-59	1.00908430694592e-60
ENSG00000076650	5.94387480277295e-63	3.88341125227815e-37	0.0156454028500408	5.86304749138651e-22	7.32443469903245e-05	8.47301086880967e-74	2.31497785037431e-64
ENSG00000076662	9.97810785828826e-56	5.33888256364729e-60	0.0520468588798539	4.28622379961159e-14	0.000548297639990354	3.2195071006097e-87	2.8516731503562e-83
ENSG00000076685	9.60170120451898e-29	2.76615021684548e-29	3.88732575726508e-05	1.87836264540304e-19	1.75558827831721e-05	1.80139901727333e-43	3.81917521966066e-41
ENSG00000076706	3.1312845336162e-07	3.09346888710495e-17	0.147783868631423	5.51710901691993e-12	0.0237483978051754	1.96525282351321e-21	1.23708958380846e-20
ENSG00000076716	6.68451976177936e-41	3.67668163309723e-26	0.00951082919186356	6.59484586701688e-14	2.37243200566942e-06	7.77118573413663e-38	3.47376184006484e-38
ENSG00000076770	5.23705589938053e-27	5.26000580855866e-32	0.00710564081165139	1.43378575615028e-18	5.24514252277071e-09	5.23324623235994e-45	4.80078516757551e-46
ENSG00000076864	2.50525954947154e-45	3.24044381611955e-34	7.43101287860221e-06	3.51088049390506e-25	0.000408842954352493	2.62201086002442e-57	1.64244361250839e-53
ENSG00000076944	4.31332818249476e-53	3.30430847479261e-52	0.0184075661472417	1.29306252961381e-13	1.32378361295278e-05	6.92815901603431e-73	7.1309819021719e-74
ENSG00000077009	1.37485802780465e-12	3.36108992789465e-19	8.62080995835757e-06	3.01016526921669e-14	0.0450114561625982	1.31619170278993e-17	5.40774946218067e-19
ENSG00000077044	1.80619631941927e-50	2.62240840720761e-46	0.00102784630028374	1.13423022966735e-23	0.00612835503765694	3.00382627698617e-83	2.5776723025096e-73
ENSG00000077063	3.05952041694973e-20	5.92664488310775e-10	0.345436121103611	2.59279507711448e-05	3.05923360348939e-05	1.79067697232416e-15	1.21226175342144e-15
ENSG00000077080	3.73473095305785e-62	6.909266417883e-132	2.14552396761778e-07	1.2962252838228e-30	2.49873383769529e-05	1.68978733001016e-123	6.41312568242553e-144
ENSG00000077152	6.64463237222353e-107	5.00117826744475e-44	8.01738772378469e-06	9.52687519846547e-22	4.70402178872752e-05	4.952531477308e-78	1.84186763250225e-72
ENSG00000077238	1.28984293627087e-34	1.02523357700548e-29	0.0419902130577755	8.75924865154668e-07	4.68128535394941e-06	1.27735827370845e-32	1.48092279161787e-34
ENSG00000077264	2.71121676168319e-31	5.18014119541065e-117	6.47883689027589e-07	3.50982295095036e-24	0.000122162569730797	4.73926150301235e-62	1.24484366159467e-73
ENSG00000077274	5.24500276451097e-07	3.44461091340127e-16	2.60275334539451e-05	1.58546489440314e-20	0.439110171928703	1.46999703809498e-19	4.08613805055455e-19
ENSG00000077279	3.10573522899901e-75	7.33938227823979e-97	5.58533222994131e-07	4.6798537706769e-33	7.18730027416496e-05	1.10041862888112e-155	1.27058652556526e-155
ENSG00000077327	9.29880095962268e-37	8.49439925935485e-54	2.34564603832729e-06	6.93983960718779e-35	4.27854511607602e-05	1.63443086729251e-71	1.52687079984883e-70
ENSG00000077454	7.25059187439894e-54	4.39471106084228e-52	9.4137563896123e-06	5.26723476662257e-27	0.00109828106194058	2.95000031173186e-88	2.58974131153387e-79
ENSG00000077522	8.04539494366564e-39	3.87346564965092e-45	3.53430253191404e-05	3.96175484968345e-31	3.81920147248935e-06	1.43068376749344e-69	4.88185425528553e-64
ENSG00000077782	8.14372735131048e-10	6.98054227457805e-24	0.00125392597463916	2.86686026894087e-16	0.0298341468122279	8.85887505400863e-25	1.30468448567107e-24
ENSG00000077800	2.01470296600641e-44	3.44577291769841e-46	3.84120282002026e-06	6.13892233355455e-20	0.0195865369828019	5.32606048314935e-56	7.39279815934397e-55
ENSG00000077935	1.35453233663347e-37	3.07862092741012e-31	3.35638579035541e-05	1.49570905907558e-25	0.00057476166518025	4.39845193528722e-47	5.18678344952274e-45
ENSG00000077943	2.55613467436722e-11	0.00299324796553436	0.39249857346185	0.112388355261811	0.127133812397324	2.25573853155889e-06	1.08969567079019e-05
ENSG00000077984	1.17039383085634e-05	2.04780099549422e-09	7.69542713778517e-16	1.86819548602117e-55	0.00342703453119885	3.38141550688768e-14	1.90700053203445e-13
ENSG00000078018	2.10244190567393e-42	2.71071323443689e-159	1.9726127067791e-07	4.12517123678169e-28	0.000145247961966481	4.0802827138866e-93	1.76705407269709e-112
ENSG00000078053	3.51019132609752e-27	8.78558338953733e-51	0.000148323646347191	2.83550803068266e-20	0.000732026227156977	5.85303037300676e-55	1.00403777477436e-56
ENSG00000078070	1.2372809829349e-24	1.01886295627224e-34	0.00805124926989658	5.06061815656525e-24	0.00614060044143123	6.66909592947589e-52	2.31715753133398e-48
ENSG00000078081	7.63123754962557e-06	7.28336837456537e-06	5.15613017127173e-08	3.67542552271303e-16	0.221635961558956	1.81539396779993e-08	1.62989068999878e-08
ENSG00000078098	1.53013558381238e-32	2.74525402699621e-35	0.000887619106396494	4.18713217835381e-21	0.00132757536057996	1.54128804301191e-55	4.91782766758589e-50
ENSG00000078177	1.20013342058325e-71	9.09493283204268e-28	0.0372539626734434	1.25435122220366e-12	0.0072135810961382	7.2155292456941e-54	3.688107154802e-47
ENSG00000078237	3.63277302391775e-35	4.61021053707299e-36	0.000808095734010676	3.26551863208618e-16	0.000273871585779076	3.93322569320328e-47	1.70324774777403e-46
ENSG00000078328	9.61003523062999e-47	3.41352473919735e-89	0.000423206055507763	2.74512572024001e-24	0.00151669304751292	2.29701653491057e-95	1.62196832252652e-96
ENSG00000078369	1.28371290394862e-38	1.31367809977184e-64	1.47129326773478e-07	2.15164287365057e-29	4.63747637577862e-05	1.3305855845703e-70	2.0618188821276e-74
ENSG00000078399	5.31109395768346e-45	9.76230197026448e-57	1.41770296557436e-05	1.0470019088731e-24	0.00186220633902583	5.81652306006225e-71	3.41258444305889e-70
ENSG00000078549	1.10237068024924e-30	9.47728160035498e-114	1.15979697943814e-06	5.56788420059169e-17	0.000873773140154298	1.77620036728375e-50	2.10960595732801e-61
ENSG00000078579	1.6401049483399e-05	0.0002114605788685	0.0113929268207553	0.135688029028523	0.689731204934928	0.000241195374373821	0.000221824636841108
ENSG00000078589	6.06305655487997e-18	1.0010950409725e-22	4.46477246752031e-23	2.63975014899954e-99	0.000549765520345358	1.7388759989365e-31	4.31985928004435e-30
ENSG00000078687	7.94169846924861e-66	5.70122182174915e-66	8.32658961644011e-06	1.37716269333818e-32	5.65881913576822e-06	9.46892120619423e-112	1.78682687649802e-106
ENSG00000078699	1.05050317406678e-57	1.32174244521471e-53	0.000286180607892489	4.89410299506324e-25	0.00102497692392828	2.7650836807395e-89	5.2176496991711e-81
ENSG00000078725	1.2072476879947e-08	4.81146131834758e-44	0.000478415973083879	3.44180246347581e-06	4.22471043414821e-05	5.67618750305459e-17	7.9129517383083e-23
ENSG00000078795	1.93364916333912e-67	4.37650959559957e-62	2.23821458364871e-05	1.30041236751705e-33	0.000878046459638527	3.01504445491591e-134	3.51617404753068e-108
ENSG00000078900	1.41430078436941e-09	3.70686897331794e-14	0.00555797116772003	5.54436582842401e-08	0.00176913252646143	1.96059846789275e-13	6.78817440407934e-15
ENSG00000079101	2.54749688886248e-08	5.02929659488706e-15	0.00103610055504993	2.16797418080187e-05	0.00328835201395479	3.36499972440208e-09	2.08425878328217e-11
ENSG00000079102	3.8386058297729e-65	1.02884878465393e-56	8.47177160413056e-05	1.43017799202696e-28	1.91923260526712e-05	5.64160000443252e-110	2.74362308099222e-96
ENSG00000079112	1.69899170449608e-05	1.61406112409416e-07	0.000858685443643851	1.36541191327246e-10	0.408379073673166	1.04944417118858e-08	3.97410672169673e-09
ENSG00000079150	1.58004343979899e-44	1.44359138397874e-41	0.00533645946574944	7.69724448491661e-18	0.000168062911574922	2.50162498817343e-64	2.32430728517281e-59
ENSG00000079156	8.41384863431216e-41	3.47597882741423e-97	3.25554075524979e-07	1.72148493628652e-23	0.000232579502401434	3.44504808505267e-69	5.02660318244156e-79
ENSG00000079215	5.9111828520653e-43	2.31515083397639e-22	0.702672995893056	1.76174174872361e-05	0.0741231007475563	1.53770282838236e-34	1.54522845475276e-32
ENSG00000079257	7.06746323182286e-27	1.12458913610329e-16	0.0783796498025091	4.43774518383451e-09	0.00349565069699618	1.42799522152813e-25	2.00502497637662e-24
ENSG00000079308	7.60243455550335e-89	1.03257910502435e-29	0.00115871392649872	7.16101395844424e-16	8.02485594506196e-05	1.1035880699057e-54	5.27579589049752e-51
ENSG00000079313	1.88940475113862e-31	9.41457819137236e-48	2.3292307686271e-08	1.46118438604301e-27	0.000520436212862998	7.06621980792571e-56	3.55054593474823e-55
ENSG00000079335	5.82983984620659e-43	3.43196594106192e-22	0.000521937779715517	1.00580237641871e-28	1.04965917545583e-05	5.58834415269378e-51	7.06577807015754e-45
ENSG00000079385	9.61737334642635e-51	1.24760029607571e-34	0.00400423528949427	4.14951644519416e-13	6.09922921965793e-09	3.68315287133462e-57	1.26876188288146e-56
ENSG00000079435	3.22162381875479e-12	6.47821288795068e-17	0.0107808828433786	5.11147393373673e-09	0.13696233284586	2.09097739110693e-19	1.76712210832922e-19
ENSG00000079462	2.20544278032696e-92	1.44398621217835e-38	2.92866748306961e-05	1.0192896586902e-22	2.36573054582844e-05	8.76034919203809e-78	7.00417788173534e-69
ENSG00000079616	1.76095216317151e-106	2.01777149391131e-37	0.000570401354693823	2.20369479966969e-20	8.86064826689077e-05	3.09142644968979e-68	1.97924051949827e-61
ENSG00000079691	9.13232823127129e-39	2.68076828172836e-42	0.000500780364682831	8.52638264151389e-17	0.0272931020553332	4.94854161892399e-52	6.29187969183253e-51
ENSG00000079739	3.39602469024208e-50	5.93743312558144e-42	0.001569844773611	1.0745564583259e-26	1.96402115989337e-06	2.78111637858768e-76	3.31441859211604e-69
ENSG00000079805	3.52883983252827e-54	1.13840514355953e-44	0.00798154667277305	2.84912219020174e-21	0.00016896473624832	1.72164930332357e-85	1.8175495728765e-75
ENSG00000079841	2.44712951834882e-37	4.65079575357338e-148	4.85457806131878e-06	1.29499078862677e-22	0.000129739502542016	9.88612220946082e-70	1.03211230138879e-84
ENSG00000079931	4.8028105792343e-53	2.25187441814149e-20	0.0341846721660495	1.98621964411697e-12	1.13905360046842e-05	5.01388389789977e-36	4.820849069433e-34
ENSG00000080200	2.59660382175004e-68	1.11818635752516e-44	6.88505470371447e-05	4.09932012723216e-25	5.97530962904118e-05	1.08565077933006e-84	1.73003877286748e-76
ENSG00000080224	1.54347092697999e-41	8.81593703847581e-42	0.0238614919138996	1.12283148319554e-12	0.00869646349178876	1.00634808335102e-58	6.8541991117129e-57
ENSG00000080293	0.00602821583213036	0.00448414220318669	0.00813764974919035	0.0112205979256331	1.09263629474666e-15	0.0196907284796603	0.00147019049650271
ENSG00000080298	6.55020212420395e-62	1.0046986715654e-47	0.0119569029895992	2.03033654026625e-23	0.00022017697873213	1.44164602300557e-82	2.64301866079086e-75
ENSG00000080503	7.63697926301336e-43	1.95837096599323e-29	0.0070504007015836	1.27839274484509e-19	0.00355926198728399	1.192258202889e-48	1.5889433035162e-44
ENSG00000080573	6.67892798500767e-05	5.7525780154788e-12	0.000239031655138223	8.27410677668429e-09	3.94473845049867e-05	6.19650971284941e-12	8.97095447534133e-13
ENSG00000080603	7.7567661028243e-59	8.49678079589604e-65	8.66255399462258e-07	3.18620604903824e-39	7.99174403069022e-05	6.44348566418531e-148	1.94771913433363e-119
ENSG00000080644	6.31249363749657e-23	7.07225610409442e-104	1.16051801889179e-07	7.17836081969544e-18	0.00375497307858226	9.75397839294531e-42	2.06050345690116e-51
ENSG00000080709	8.77891394636189e-32	3.10893297475477e-43	5.46348877375242e-05	4.19810592173522e-38	0.00197946762413126	5.79496392207312e-72	4.24387283376653e-65
ENSG00000080839	2.23035370632823e-84	2.36253471596523e-38	3.54263339762994e-05	1.43598251256226e-20	0.00025455604293577	1.96807617990396e-68	2.67693544132781e-63
ENSG00000080854	2.9978271819454e-70	1.08268397473221e-84	1.25527200988308e-05	3.3288818916181e-27	0.00100532413466476	1.14093592096684e-134	2.20313518325409e-132
ENSG00000080947	3.94663299735638e-23	2.1030143371013e-19	0.633902479661643	5.58443956341162e-11	0.00977999111209994	4.72147780822923e-30	1.69214966517661e-27
ENSG00000080986	2.90095048799631e-94	1.03247919175996e-37	2.15008522916592e-05	1.97887136770939e-23	1.71478712192112e-05	1.37793646278569e-66	9.55295208877468e-62
ENSG00000081026	9.03597157711764e-49	2.48866974347858e-57	0.00278556835817649	1.99531341191821e-17	0.0195888214733188	1.32946912858092e-67	5.5462535388294e-67
ENSG00000081051	3.01801701587546e-09	1.13598777970196e-10	0.00245234681187991	8.81153144974453e-06	4.14814257624819e-08	8.99299410482889e-10	5.07249089493557e-11
ENSG00000081052	1.53823982075991e-73	3.09430183922001e-56	0.000367691858179285	1.9913437702026e-23	3.07294358692207e-07	3.26477176267544e-104	8.26898748187805e-99
ENSG00000081059	6.63519157280913e-09	1.27659072771746e-08	3.08528102541074e-09	3.23711436736677e-33	0.10608684553128	1.89798292960487e-15	5.96772089875901e-14
ENSG00000081138	2.47243231229581e-36	7.46459714663744e-50	2.8906349619196e-08	1.63924768624818e-32	9.29437350156585e-07	1.93534954301913e-56	1.21663611876973e-58
ENSG00000081148	1.05991562740887e-39	2.64934666548327e-28	0.015887669335189	1.03543857736741e-09	0.00161452693850743	6.41812959972473e-39	2.40705887108483e-38
ENSG00000081181	1.66292698839369e-30	3.01418671899116e-31	0.000500559587464843	1.10898904157768e-19	0.0404716644330126	1.08509668502421e-41	2.41697354391017e-38
ENSG00000081189	2.98537495027694e-72	4.7435787423847e-44	0.00164018002375651	7.01692019478312e-15	0.0140032137514877	2.19424424439827e-59	4.78297800734809e-59
ENSG00000081377	5.22304541008451e-59	5.66875151207477e-24	0.00595005632171317	7.77767343654882e-12	7.15923007518965e-05	4.13620321767713e-43	3.05844432944888e-40
ENSG00000081692	1.71471887289879e-45	1.86169247786413e-55	3.43164799257711e-06	2.64403051958706e-35	0.00122358604207675	3.85463614792088e-94	1.35943978223254e-84
ENSG00000081721	7.3110855831972e-80	3.32031512863366e-39	0.00197339973524704	1.95385044435214e-20	5.24921613682218e-05	1.43013274114917e-85	9.55821692731758e-74
ENSG00000081760	2.75347862545081e-43	1.55308834659369e-28	3.60416406662584e-08	1.64739361794861e-13	0.00185893387223192	9.29889229282738e-37	2.42054500853643e-36
ENSG00000081803	2.03959946753296e-79	1.29726298848891e-54	0.000194145412723236	1.02014097613242e-26	3.52221118354554e-05	1.03952533024167e-108	2.05299930597006e-101
ENSG00000081818	4.25201075732866e-59	1.09162441423386e-64	0.00051126157086908	1.27702752778869e-19	0.000204952595034068	4.26827302557732e-89	9.14278074231773e-89
ENSG00000081842	0.000316626418673394	0.320443537010297	0.201558708202172	6.41422174012768e-09	0.65856159449785	5.15320159994376e-07	5.27367737411635e-05
ENSG00000081853	9.04755618276359e-62	9.5063962253321e-55	1.51331084146328e-07	7.27622102842281e-38	0.000257082413276823	4.8416649812992e-117	2.26364711404309e-98
ENSG00000081913	2.37309824709929e-22	2.43646451869894e-30	0.00136286744929371	9.70273357452101e-20	0.00411705076820721	4.21174115275187e-41	1.61712977003243e-38
ENSG00000081923	1.05641295877812e-45	5.09301374485381e-34	0.000214558855259749	1.66681057258709e-24	6.02849752062742e-06	5.47384318532545e-53	9.98462947996614e-52
ENSG00000081985	5.6326814992628e-22	1.88380647940707e-13	0.000537321205968433	3.83935375758235e-20	0.000753519219363835	8.28778615307265e-28	1.11907898601436e-24
ENSG00000082126	4.53610785901342e-15	7.97711442966229e-13	0.0170715473291495	1.77212955104144e-07	0.0979796313289882	2.54290215042462e-14	5.31083105697725e-14
ENSG00000082146	4.09370536065262e-40	5.02911503433801e-42	4.87209612429136e-06	4.97930014510235e-29	1.20895202652603e-05	1.52291340620558e-69	5.31161691897989e-65
ENSG00000082175	2.98091303831e-66	3.34886188841428e-55	0.000172559558270571	7.0046408263978e-27	0.0135823164123078	8.18334711056085e-85	1.14297949075262e-76
ENSG00000082196	4.5556456246732e-44	3.00371637048599e-34	0.212131471827428	3.77028075760169e-14	0.00025433972890787	3.81309567416377e-56	5.67589636573693e-50
ENSG00000082293	8.1536430495531e-28	1.2544544054678e-53	1.480543638471e-07	6.28541138283697e-34	5.98171340934582e-05	1.12362387945486e-48	5.1415759196161e-52
ENSG00000082438	4.3144259121982e-76	2.86924584917919e-66	1.38481141969264e-05	1.90779468539634e-34	2.45145898661764e-06	3.60864265888643e-145	5.73167800922793e-129
ENSG00000082458	6.41008220251409e-75	2.885344437122e-54	4.42514792507702e-05	1.93372691940242e-23	8.14633985380956e-05	2.9400256312e-92	1.45006583721936e-84
ENSG00000082482	2.36873185096692e-37	3.02962600265382e-42	4.14267784876529e-07	2.18654123746021e-34	0.024490795870447	5.60420178863062e-62	1.02206011396793e-57
ENSG00000082497	2.59971633402887e-71	1.53672143646148e-90	8.00562023913766e-06	2.19119715873088e-29	1.65257517209525e-05	1.09655202953499e-130	1.50772531752288e-134
ENSG00000082684	3.3449869026336e-41	2.10357877053338e-35	0.0156338141976458	4.75197908576277e-22	9.27134611784581e-06	4.77633738527475e-61	3.74917952689423e-55
ENSG00000082929	2.62749718326678e-31	6.33219240461811e-26	0.000363729486665799	2.06074239774349e-16	0.123173981165874	1.10847015623201e-35	1.35175981483715e-33
ENSG00000083067	1.84349947394368e-14	0.00101527173467241	0.00822935063487712	2.71061493065096e-08	0.0354487408913474	1.80443004394112e-07	1.82107511726386e-06
ENSG00000083290	4.6421371677669e-37	8.19626807875193e-46	0.0109016713814977	6.63463316968555e-20	0.00366926728656626	3.33027258348874e-61	4.9348925717543e-58
ENSG00000083454	3.17226965416492e-49	4.86047266768105e-23	6.57030779983018e-10	7.03904143738939e-28	0.00428017399961758	1.21713087572704e-42	4.05652728505348e-39
ENSG00000083817	2.06131196744183e-45	1.64510936273289e-20	0.00321455142569447	4.1318859508302e-10	0.0186104588761251	1.7966257728775e-34	4.58779783847564e-32
ENSG00000083828	5.67477567624354e-66	6.66164791199712e-31	0.0136558475177048	8.09195415190828e-20	0.00135189422285936	3.53961067571387e-73	1.33923381041076e-60
ENSG00000083838	4.35900046210171e-25	3.38272153665482e-38	5.97426974171779e-09	7.80192847511402e-30	0.00302499010288027	8.80135447876298e-48	1.05517310542744e-45
ENSG00000083857	3.98343361030109e-22	3.19581232797436e-29	0.00101608549306055	5.45975952524e-14	0.0413815016053256	9.97005170801977e-40	1.09944089720617e-37
ENSG00000083937	6.96593005319049e-58	3.59264618801051e-41	1.38799154354042e-05	9.93412660071095e-24	0.00275302873030028	4.02630382188e-57	3.20748445710072e-55
ENSG00000084070	5.74595728751852e-19	2.15694662526494e-35	7.64261022272841e-13	1.55280475091221e-47	0.00105171718223509	6.86909757132865e-38	6.769211583184e-39
ENSG00000084093	2.14250813347726e-63	2.76725606080194e-53	0.00102488195983438	4.12693025391101e-19	1.97083911876396e-06	3.17911976974581e-76	1.45700355604564e-76
ENSG00000084444	2.5969541062963e-46	1.41283339459802e-43	2.00153808638788e-06	2.04789263639744e-25	1.51417280579869e-06	5.26157929477604e-66	1.90524366868823e-65
ENSG00000084453	4.3735709748018e-30	6.1153720434263e-27	2.6318843148827e-07	2.71180818660347e-26	0.000990589287023894	1.51063508902832e-39	1.45517949512206e-37
ENSG00000084628	3.50321588774158e-21	1.69525749077663e-20	0.0475245398081668	7.96672756345082e-10	0.0213944679774771	1.96832029801785e-26	2.00744287021115e-25
ENSG00000084674	0.159694853365365	0.833146260543641	0.270718676285639	0.150571283739107	9.56763041265339e-80	0.37013047973766	0.121230293397737
ENSG00000084710	3.31003120827807e-33	2.15606648922245e-37	5.58098819302297e-05	3.77961301512492e-14	0.0108037471810225	5.78030657380594e-41	2.07774764063277e-42
ENSG00000084731	2.82634225490013e-56	3.72347018285009e-87	3.20703318608466e-07	1.51518898750553e-29	0.000237478660681943	3.95916649261958e-108	2.95751763398774e-114
ENSG00000084734	1.1037444377104e-44	1.12342034147381e-44	1.31009565698174e-05	2.68666954708791e-22	6.17070750157177e-14	1.64565186099668e-56	5.35473420379774e-61
ENSG00000084764	2.04180527365369e-42	2.68392604559888e-85	2.51754045272859e-06	5.86754869902509e-26	9.05498921523235e-05	1.52072402825236e-83	2.2897239320939e-90
ENSG00000084774	7.151879097674e-59	9.9345205506432e-29	0.00039460370947086	4.97035718923182e-13	0.00269772857529555	5.86380167042448e-45	4.1438789225875e-42
ENSG00000085063	9.80860154978929e-57	3.22212181714204e-15	0.248285952134736	9.28849928321662e-08	0.00111097179743104	2.59913644868922e-31	1.97340209980067e-27
ENSG00000085265	7.80192003093825e-07	8.46795423164007e-09	0.00013089229738816	4.53460160905597e-23	0.30645114845122	1.95357936044928e-12	6.07862982201988e-11
ENSG00000085276	3.17226619118111e-19	1.80162752555118e-21	0.0244085318705118	7.71277839421162e-19	0.00834719869797953	3.49115854294808e-38	1.993570836685e-33
ENSG00000085365	4.92120958814319e-48	3.88514206127591e-46	0.000398398478940986	7.61820732605002e-18	3.06384294608913e-05	8.84635716356922e-62	5.74812455793814e-61
ENSG00000085382	3.82935332114178e-46	5.33799516719576e-50	3.68773686257749e-05	3.33119003524022e-28	0.00246564273101339	3.20915497008606e-71	2.05873069263374e-67
ENSG00000085433	7.28384999119607e-44	2.89108006633663e-65	1.95490342805038e-05	8.90390829456496e-26	0.000210306847712444	1.25193879900441e-83	1.73694240464072e-85
ENSG00000085465	2.90958214455457e-19	3.36877425228082e-19	0.102281443552727	5.27394076009502e-17	0.001519112254716	7.76873406754106e-32	4.18390129917469e-29
ENSG00000085552	3.52960344903278e-105	2.38806633851851e-47	0.000158281113453267	2.5757443413895e-24	0.000185377014352173	3.7226014755663e-98	1.65127693347368e-82
ENSG00000085563	1.65288070046651e-67	5.86991651861499e-52	0.000193446563113988	3.68244664744734e-26	7.44176859204628e-07	1.91928182315233e-94	1.32193236012407e-90
ENSG00000085662	3.69087307065229e-55	1.48591912305554e-61	3.02003132458211e-05	1.24075199425256e-32	0.00259486464902848	1.0990545597242e-122	1.67858152459095e-105
ENSG00000085741	2.10919733046068e-49	3.27978973929856e-42	2.47326484193878e-05	8.7540441246132e-20	2.57563597854104e-05	1.82578016931047e-58	1.34456801143904e-58
ENSG00000085832	6.44351862619299e-73	7.1077704018952e-28	0.0111690020399493	1.05109016011698e-10	0.00142011732012811	8.70876229311502e-48	1.73266297923549e-44
ENSG00000085840	7.99035570726027e-86	2.57088977808632e-32	0.000221641544416394	4.23741730655006e-21	5.51847795378672e-06	3.69523423146262e-63	3.80534634989183e-56
ENSG00000085871	8.5375818890466e-53	7.49813305391353e-38	0.00052484299213087	1.81436824035952e-17	2.83741281352669e-08	4.37827779079501e-59	1.80260507773469e-58
ENSG00000085978	3.91441199908512e-36	6.14949807138418e-40	0.000875840521867561	6.52778174971929e-29	0.00221811707944326	4.06875186271278e-66	1.00325276863648e-59
ENSG00000085982	8.45438354462615e-23	8.57849431908061e-35	4.7542132810151e-05	4.41980238815317e-20	0.00295503539677502	7.22392509890039e-35	6.44597136168225e-36
ENSG00000085999	6.45393517831685e-79	3.93162490412068e-22	0.00794963804788453	1.55903389248186e-14	1.71345767551231e-05	2.29701610803572e-44	4.53098299073639e-40
ENSG00000086015	2.5651580557344e-39	3.20858360752381e-43	0.000783472884558556	1.69267304057862e-25	0.00486248829450041	1.15371589294944e-67	1.65313624147149e-62
ENSG00000086062	1.06351149529107e-53	2.81917557750251e-34	0.00196073998782586	1.70249777332375e-12	5.79692221161064e-06	1.12473922690107e-47	5.65283671063561e-49
ENSG00000086159	1.78463012490053e-16	2.20022469755018e-40	8.39064797025428e-07	1.00684616074276e-15	0.000180810745849671	2.07144561952528e-31	4.96287038420247e-36
ENSG00000086189	1.0688223290016e-45	2.71783162458967e-71	7.37559214637976e-07	3.32071584190505e-38	0.00323066586997899	6.10839651456344e-94	7.32294487533183e-90
ENSG00000086205	2.90752364255029e-39	1.46413826742874e-39	0.00340631859801811	1.41580718941521e-17	0.00077779976530553	6.23906516978251e-55	6.62196861227565e-52
ENSG00000086288	5.02192491993985e-05	6.56355152989555e-11	0.000145523485256679	2.77870413330449e-23	0.00107558440492176	9.83041541877786e-15	8.71067530621818e-14
ENSG00000086289	1.8941570129291e-54	3.59546943483993e-23	0.15165105389965	2.60416332178566e-15	0.0175493195256863	2.76739651673143e-43	1.76596817140083e-37
ENSG00000086300	1.26996718961671e-13	1.16536833803889e-07	0.721887793734233	0.00659724206296274	0.160745776436993	3.52693744751657e-10	2.24204409239983e-09
ENSG00000086506	5.00621953346058e-50	1.60392563613302e-30	0.0194678100844423	4.55145022320445e-15	1.57183969328598e-05	9.43560687875062e-54	3.06937869530234e-50
ENSG00000086548	4.51435582375397e-20	2.41487043213539e-22	0.00043027563252992	7.7184624095701e-16	1.70543100779042e-13	2.85984365693718e-27	8.32561626510198e-29
ENSG00000086570	3.66821059089102e-15	1.78347331698553e-25	0.000322679442061644	2.35050295852192e-16	0.00205999470144986	4.16657760819239e-25	5.28907111112282e-26
ENSG00000086717	1.42907161942324e-60	8.57296697624055e-52	0.000804670525560225	1.35674386019277e-16	0.000459789789723127	3.0024818534363e-70	3.95097744796569e-69
ENSG00000086991	4.03552172445987e-30	8.59076640918767e-34	0.105224828728711	1.5465623633115e-11	0.00152586579105596	1.22023922654174e-44	9.88496637246482e-43
ENSG00000087076	3.19655002372138e-53	4.68106709209378e-42	0.000139007316933248	5.00212707370103e-21	0.000932352444271925	3.40870911007897e-64	3.72554852673217e-62
ENSG00000087077	3.07152411108153e-73	1.31404745228531e-51	0.00016967384616559	4.43943780634427e-25	3.40855148907817e-07	4.65971394672744e-82	1.32817806023642e-80
ENSG00000087085	1.09886169133473e-25	7.1468327795397e-92	3.6718797564249e-07	2.91654381263909e-27	0.000924158757376301	2.24237430471032e-63	2.38797260354594e-73
ENSG00000087095	2.20550640770473e-31	1.0436091374508e-30	0.000148814261781897	5.03581204869489e-17	0.0170440327098455	3.61355474876606e-40	4.05769690891797e-40
ENSG00000087116	1.46410910916272e-16	1.48548449699655e-14	0.0303765437874694	9.72198803721505e-09	0.752424251026348	2.45012761309033e-18	6.26559372227324e-16
ENSG00000087157	1.3121653143893e-46	2.93386955132362e-30	0.000632035097296837	1.82943127698548e-23	0.000288324352165996	1.66206725313137e-55	9.55343803471619e-52
ENSG00000087237	8.59264091297433e-26	2.55906316964492e-21	2.17085642953527e-05	6.58352205719275e-33	0.00105315014471689	4.44492428559037e-32	2.85621042148848e-28
ENSG00000087250	5.98779444803739e-46	3.22072873269935e-39	7.8674389763802e-06	2.98133730133537e-19	0.00311427390073696	2.8359933828416e-45	1.91601261144913e-44
ENSG00000087258	9.63515885890015e-48	3.64922335191871e-138	1.12571809879183e-07	1.48917529431292e-26	5.57472832775513e-05	1.31983489058097e-85	7.10157260962455e-101
ENSG00000087266	5.00888169577159e-30	1.24689632972091e-37	2.34263795664718e-05	6.65655769183653e-23	0.0202721598221724	1.32066332956402e-49	1.64425924441909e-48
ENSG00000087301	6.45173014038944e-56	1.68715641712473e-58	5.10196828848322e-05	2.06976287415619e-26	2.94704687650888e-05	2.76028099115169e-78	1.43905512733657e-76
ENSG00000087365	9.00273974767662e-58	5.07097874014395e-53	9.30513874423874e-08	2.96556809987701e-31	2.05231229937017e-05	3.85960651993765e-79	2.91205933956133e-77
ENSG00000087448	1.64359285219927e-45	5.42484523005641e-48	0.000210651034551681	7.57971281477314e-17	0.00161963803032279	2.36518345385565e-59	9.56170760900246e-60
ENSG00000087460	8.88595435806397e-46	3.36378297371539e-71	2.38863706609169e-05	2.52013293381021e-24	6.32187038394927e-05	6.83981187596971e-74	4.14809838353337e-80
ENSG00000087494	0.00146147776287978	3.53738109303871e-09	0.112215844526474	2.22235319012033e-07	0.0633684165552229	3.06998451610899e-12	6.31325442960843e-12
ENSG00000087495	3.35620764664591e-73	8.98592211730089e-69	2.79564705543117e-05	1.06720404473743e-28	6.11194110949171e-06	2.15963123601698e-121	1.01737104185064e-110
ENSG00000087510	2.05449490879112e-19	3.12972433969074e-08	0.460847198469678	0.00383640771471163	0.534641785485276	4.57520018945986e-11	3.38333460895156e-10
ENSG00000087586	2.01748894397369e-66	8.50110897700386e-19	0.000489503011133627	4.54828403837209e-13	0.000147322815969482	8.26142152858238e-35	5.26637284910879e-32
ENSG00000087842	1.22319347020904e-28	8.80619087072126e-24	0.0943922565421559	5.0325614511339e-17	0.0175906943131476	2.60935862290513e-38	8.39476936156826e-35
ENSG00000087884	6.9151883235867e-62	5.82057303392779e-61	6.03536255308644e-07	1.09508643556848e-36	0.000206287711363183	1.90997966427319e-118	1.61409486641919e-103
ENSG00000087995	1.75357748950095e-77	1.15702351356012e-37	3.97721868842146e-06	1.59194155881821e-22	4.10402003163898e-05	5.57621744309139e-72	8.37767810617808e-66
ENSG00000088053	3.6518224039842e-17	1.2709173060002e-13	0.390115496429983	1.99702440747573e-08	0.0410490920472272	2.71291903161834e-21	3.80111423206312e-20
ENSG00000088280	9.2776502206784e-63	2.0104548958354e-41	0.00027111612063016	5.68172226980172e-20	8.46882594478584e-05	2.67049430725937e-67	1.89684393591532e-66
ENSG00000088305	3.36048114017093e-89	4.763323933674e-40	0.00291847940351195	1.60467825835017e-19	0.000404528712605595	9.83116826098024e-81	2.3284479159977e-70
ENSG00000088325	9.42765055836836e-106	3.80024269822905e-36	0.000105308176553393	6.12568785930756e-20	3.0874128946826e-05	9.4432590883387e-64	3.16279538681521e-59
ENSG00000088448	7.9764870948599e-28	2.65163933797239e-30	0.0165322351896294	2.41941230088555e-22	0.0104138927188248	3.51101295865681e-49	4.0499248151304e-44
ENSG00000088766	6.86691432663151e-59	1.67492361277289e-67	2.26295773012006e-06	3.000123064095e-37	0.00043154525027913	6.93523340497861e-138	6.51723809225496e-117
ENSG00000088827	6.55615113317429e-10	2.70507640773867e-07	0.0120765561940366	0.520224823283089	0.0333421264448803	9.92451156689886e-10	2.68300461467257e-10
ENSG00000088836	1.12115912137205e-36	4.22988845025867e-57	6.40423202244398e-05	1.841367114135e-26	0.00017137119897429	2.34302821809103e-69	2.56520652065208e-70
ENSG00000088881	8.0508494289988e-60	2.3322737775163e-52	0.000292662096023932	1.95000498351127e-30	0.000803753771641234	2.14079362560915e-99	3.76145877701042e-84
ENSG00000088882	1.67571824028705e-52	1.22303891051689e-37	0.000491598611812882	6.59931673015389e-20	0.00349590168576231	2.03978356193217e-64	9.71203969665941e-57
ENSG00000088899	1.81039942578585e-52	2.55129078278498e-71	2.56814124031096e-06	2.31188274793096e-28	0.000104684241402541	9.01729972761004e-94	1.77506172455933e-95
ENSG00000088992	4.47932333015108e-29	4.0045062588979e-27	9.33692850220867e-07	2.29939899594023e-24	0.026518040763094	9.3068496928897e-41	2.46799029833463e-38
ENSG00000089009	7.1593639103876e-90	1.02845616295837e-49	0.00472708514843619	8.89728223284875e-23	0.000549196739775879	3.68527060728666e-103	7.93313794047145e-89
ENSG00000089012	7.46391588166356e-11	2.76560395145e-16	4.52882774721463e-26	7.33776939414637e-86	0.0128148279012105	3.33154378955727e-19	1.92845922076687e-18
ENSG00000089057	8.06011696782506e-46	8.63938427937741e-42	1.80786621372884e-06	5.97787299437896e-25	0.000333027017110007	6.57354271785075e-58	5.86209978255155e-57
ENSG00000089060	1.61953978504292e-91	3.73346186775385e-61	0.000376281716743497	2.42073704608055e-23	0.000375024052446952	8.81932884918204e-124	1.41976601339503e-110
ENSG00000089091	5.65273308137844e-53	6.03486965503648e-36	0.000736936953950135	4.79104469048183e-19	5.99966564408014e-06	2.35007395225431e-55	1.67980314825715e-54
ENSG00000089094	2.83842423382459e-82	1.27379545700127e-44	0.000119330677279082	4.08808934602642e-24	0.000728750874920736	2.30099473433913e-82	6.988933013769e-73
ENSG00000089101	3.61803106526742e-22	8.6689839130088e-72	9.8740144526834e-06	4.04215883861491e-14	0.00254742288493957	4.67885042263555e-38	1.17172053427573e-45
ENSG00000089154	3.77776277654622e-64	2.16265894655646e-30	2.07417580614767e-05	7.33408557790308e-17	0.00395209474203134	1.02473967947415e-51	6.69559857772736e-47
ENSG00000089157	2.19372702081945e-73	7.79847628302436e-31	0.00610867026284838	3.41760494631715e-16	0.00112224436360816	1.90549097578278e-58	9.31761325539909e-53
ENSG00000089159	9.54010680745857e-74	3.87853370544687e-52	1.68115022555443e-05	2.82532636936822e-24	0.00113367312779124	8.32640048477153e-89	1.02032058273605e-79
ENSG00000089169	6.82263672627653e-17	2.95101018784091e-78	7.65582010831765e-05	2.52126596514925e-13	0.0438134933751341	1.02120800346545e-34	1.02941476395088e-41
ENSG00000089177	3.91817791596938e-79	1.12217829145197e-53	0.000104898819979003	1.83799967844424e-25	0.000261619349153007	1.10589113972503e-90	7.7890623274194e-83
ENSG00000089199	1.24288472783138e-08	1.17669308108938e-46	6.05285853605136e-06	2.10237858910017e-08	0.00806008298613484	1.64043081220622e-15	7.17925106993037e-21
ENSG00000089220	6.66440749676363e-41	9.62697027743879e-38	0.000240700307213753	3.98422549335016e-24	4.99340384495317e-05	1.19531172694636e-60	1.15493031583769e-56
ENSG00000089250	2.8142176644539e-11	3.84642767430585e-25	0.00146801567282555	4.21630351693891e-11	0.00211674050947667	3.52328853273278e-22	3.0145272250304e-23
ENSG00000089356	3.71798745547833e-36	1.5546783606693e-12	0.128849473471738	3.85573101962962e-09	0.00335408706922951	1.28896786636713e-26	5.25312596121782e-22
ENSG00000089472	2.13263444974303e-80	7.82633787676694e-35	0.00151306252930745	1.03440365867518e-20	0.000730693105809616	1.60783581617606e-62	5.3612070916062e-57
ENSG00000089505	1.52832741438871e-66	2.78154313392953e-31	0.0117275550192829	1.33489919194387e-15	0.000139957129577645	3.70482871336388e-56	1.44054271270886e-52
ENSG00000089558	7.37318947898174e-92	7.14405844943471e-60	1.08524443722141e-05	4.47788028913028e-28	5.52271355102221e-06	2.72354841853276e-115	1.57581344964732e-104
ENSG00000089639	4.53481392430887e-42	1.50178710559645e-35	3.92647206511671e-08	7.20746065781781e-37	0.003546643619611	6.45427132578068e-56	8.40443879316658e-52
ENSG00000089685	5.75104256011298e-104	1.78956240154417e-35	1.35853351895865e-05	3.35222903225162e-21	5.51238108633746e-06	1.47817687660209e-60	3.98035300024784e-57
ENSG00000089692	1.04614296794132e-68	2.23842097664228e-46	3.86402659900895e-06	2.42120176289188e-33	0.000226260657340342	4.99986406922016e-95	6.51117304742394e-82
ENSG00000089737	3.60768995265063e-47	6.2541302468434e-21	0.166074306644924	3.73576760698123e-14	0.00808257104375004	2.15547685660728e-46	1.05132945368724e-38
ENSG00000089847	4.34027331040689e-18	1.60082781191641e-27	0.00879612115009103	1.80572225060027e-12	0.00423568066759717	1.43560514846587e-27	1.5358341252966e-27
ENSG00000089876	4.16245551623387e-45	9.6010969682692e-59	1.97632887325775e-05	2.17964086056133e-32	2.86869858809836e-05	8.46849030460697e-83	9.25420536823997e-80
ENSG00000090013	9.29126604601294e-35	7.89584399576911e-19	0.981419199296396	1.0823234634896e-05	0.000594138137155892	6.37785220993749e-26	4.44036193892044e-26
ENSG00000090061	5.39329197506255e-52	8.85743058205433e-63	1.51904525918002e-07	6.80420634474121e-37	0.000359220817942348	2.65850332226969e-109	6.99939066823574e-97
ENSG00000090097	1.67845310213691e-53	7.41057599112494e-67	0.00113682850786713	1.67888139560455e-25	0.00179025326265584	2.79430820995271e-102	9.68321119307543e-95
ENSG00000090238	2.81822460975953e-22	1.98373575842926e-29	0.00400527592958131	3.60052672531609e-21	1.82487874654617e-05	9.65263088562303e-37	1.00536460805211e-35
ENSG00000090339	1.24549337211459e-15	1.51315599445417e-09	0.543760887825635	0.397109507703447	0.130467552740537	1.78177745647875e-10	6.12424838762443e-11
ENSG00000090376	1.48151693388487e-34	2.95268685979244e-26	0.0353148291785229	5.67052674233358e-09	0.000104110853111242	1.82137386311422e-32	1.19940823483468e-32
ENSG00000090402	0.000267375279599072	0.000201763037194283	0.071805947238517	0.000278853297226958	0.00164536455289728	3.07417144108367e-05	1.54003054264969e-05
ENSG00000090447	7.73599154601908e-62	1.5718260180336e-22	0.0691056622440399	5.97724880142331e-13	0.000451716755715052	9.79011434154336e-50	3.25752413112517e-43
ENSG00000090530	8.53017813159813e-83	5.06385545073767e-55	7.29247941289768e-05	2.17361484102592e-26	5.06178623492329e-05	4.03619446633266e-94	3.03389934410189e-88
ENSG00000090534	5.43582287692036e-18	3.11481752376484e-27	0.00090778021044015	2.2901637928565e-10	2.46203865430647e-14	9.84756634183829e-22	1.12445519941826e-26
ENSG00000090539	3.83074147923902e-37	8.65992534039383e-40	5.75495591009792e-05	2.3470248748692e-16	5.15416259897962e-12	3.02646168298967e-43	1.24586179761927e-49
ENSG00000090554	8.20290077007784e-57	4.96449437432792e-70	8.64378438170991e-05	2.64849170640313e-23	0.00125942437987029	3.13593601070121e-100	1.35142100371943e-96
ENSG00000090581	8.31328734743334e-73	4.74842255311137e-60	5.22802571953909e-05	1.03637536919272e-27	0.00115016155066537	5.2018107641043e-123	2.57543328596359e-102
ENSG00000090659	4.55846263750747e-12	4.52372162844777e-13	0.404390596567326	0.0305148481406212	0.0799722099047905	1.67033945156341e-14	1.13184079689951e-15
ENSG00000090674	8.68024582221044e-33	8.59272061634704e-30	0.00249994938223465	1.68500254522395e-19	0.0302578203423139	3.40637483002348e-50	5.69056622116723e-46
ENSG00000090686	4.52546331342162e-36	2.06853364418432e-26	0.00262556971292577	1.08203115285084e-15	0.00325889376727401	8.74573666247994e-48	1.49006647313207e-44
ENSG00000090776	1.7365401211176e-36	1.94708592132071e-27	0.000407087320057181	2.29846944015619e-13	0.00977786343470787	1.38250249354377e-34	2.02653216509472e-33
ENSG00000090889	2.7318651660129e-94	6.64626287525052e-39	1.54988899315924e-05	2.21450234901778e-21	6.19371865557329e-05	6.51898209450411e-64	9.16036577619487e-61
ENSG00000090924	1.53327440554168e-29	2.57738218692946e-30	0.000910699186320155	2.27140159320839e-22	0.00436848148051787	2.80723907055899e-47	6.51162992955718e-43
ENSG00000090932	9.2029915496e-60	2.68125969426258e-39	0.000442284460438371	4.95646302476788e-18	0.000674641419119926	2.98365929639953e-66	8.0195535157383e-61
ENSG00000090971	5.15817229043005e-55	5.66415402486976e-56	8.39143285832411e-05	2.5998594948732e-22	1.19522565409779e-06	3.91869486324591e-71	3.28931452725597e-74
ENSG00000091127	6.19143807023384e-35	1.53698969884835e-11	0.0209563192064735	2.80306221220217e-08	0.00137249913082738	9.55991507418101e-26	6.29755689004447e-23
ENSG00000091128	7.9884597173429e-13	3.05639928021737e-12	0.679575836478322	5.02310920863677e-09	0.0014893061318393	1.64320086132214e-18	9.72350573159127e-17
ENSG00000091140	5.79368524569504e-23	2.10797623957304e-35	0.080842285013092	2.28582446006986e-21	0.052919360043472	8.8136221455304e-49	1.14898548030134e-44
ENSG00000091262	3.677495245562e-09	1.63630740848909e-13	0.0134106704822152	7.48738542013052e-10	9.29129965950436e-16	7.52434904694216e-16	6.66684430184055e-18
ENSG00000091317	9.93171618871027e-55	2.64894821029405e-32	0.0950673759395233	1.05087263153368e-11	4.73975476458782e-06	3.10976841902959e-51	5.09508210737188e-49
ENSG00000091409	0.000465035041232142	1.45619157991613e-24	7.18744897413442e-06	1.52647941247064e-18	0.0106755722965166	3.71795500435421e-17	2.38501436536541e-19
ENSG00000091428	2.99355309094708e-38	2.24264751636264e-31	0.000192614240820151	7.81010975632308e-24	8.26498578121016e-07	7.29363613822584e-52	9.33295232783359e-51
ENSG00000091436	1.41039511250837e-30	9.7159907074978e-30	0.00324144477151677	2.38670145424271e-23	4.28245334119445e-06	2.63080744319815e-37	2.18566727867802e-37
ENSG00000091483	2.35777057161073e-19	1.51685297853221e-41	0.00129696649630408	1.7709819353035e-31	0.0012500316463066	5.58873977471221e-49	2.82648378103286e-48
ENSG00000091490	7.53848023336702e-09	5.00645860946051e-10	2.49767991400485e-11	4.86236009379518e-14	0.297374976956851	3.19875560825436e-13	6.42949799270588e-13
ENSG00000091513	4.60940693088197e-09	6.78808720136219e-15	0.0447961307455531	3.36993147063409e-12	3.59494816122803e-15	5.28983522885051e-18	1.42615539498507e-14
ENSG00000091536	2.75083701353799e-32	4.92225340184912e-42	0.0141158686225404	2.59495837392395e-20	0.00977563619775819	1.2315140058008e-54	9.53587483714153e-52
ENSG00000091583	0.0210712997586213	0.338221558662514	0.899605710090071	0.183286732030307	3.00588321553767e-105	0.134505074048353	0.0291771710649096
ENSG00000091622	2.95004604322436e-30	4.96743836209548e-24	0.000511189475231996	1.30636294691476e-17	0.0141547419873604	5.10567340688738e-33	1.01648557442891e-30
ENSG00000091651	2.90568241020033e-122	2.7846320227153e-32	7.754843227847e-05	2.6117587306232e-20	1.08003133747355e-05	2.23150546835259e-66	7.96127896507537e-59
ENSG00000091664	5.12347197811421e-12	2.98423254807613e-18	0.00103815329678924	1.09898452710699e-09	0.000435844838410642	2.57131111464401e-20	4.4734916895736e-22
ENSG00000091704	1.89703345978086e-18	1.25461137641231e-16	0.0723263332758606	2.72534409461953e-11	0.000113355759965823	1.52726765746871e-25	1.86483446492162e-23
ENSG00000091831	4.41537248473388e-49	6.02534072991948e-35	0.0024679077854842	4.2040103086824e-13	4.24973803114188e-05	4.38291111342456e-42	2.28767441630792e-43
ENSG00000091844	4.0588886950565e-63	2.43563486096934e-62	0.000476525444176913	2.58031303664957e-26	0.000459093181553127	3.30569291347033e-109	1.66182465762169e-102
ENSG00000091879	8.6134227055336e-33	4.8837831241106e-31	0.00180577279348197	7.70953122029073e-25	3.41655035360864e-06	4.62537880740777e-55	5.46924086584891e-52
ENSG00000091947	7.14638008834039e-60	5.92484904477644e-34	1.98404167788567e-05	5.10284414865168e-22	3.99038624621743e-06	1.25336680097572e-59	5.24054640462429e-56
ENSG00000091972	3.48571105557255e-49	4.26118788131745e-92	2.08756667856271e-05	7.08964594079893e-29	9.00880699544669e-05	3.48164973613566e-98	3.45546870342847e-106
ENSG00000092010	1.8606351914591e-45	3.1921419321053e-32	0.239745941946514	6.60276159731591e-11	0.000936435794155124	1.7561645295994e-52	5.54927659062408e-49
ENSG00000092036	2.05229302958851e-50	7.48119595781614e-66	1.02429867569328e-05	4.72677194935684e-33	0.00131356561398967	1.3039030505382e-105	9.08394761393499e-97
ENSG00000092051	3.52165212269771e-47	4.83603227348289e-151	1.33997668406226e-07	6.00259851605474e-25	2.6403307317039e-05	1.35132146625804e-80	1.46972067789677e-97
ENSG00000092068	2.38580515816985e-50	1.66876793551696e-20	0.287671808285292	3.82217644708514e-07	0.169649124752571	2.47637080122284e-32	1.25664742049926e-31
ENSG00000092096	2.15693362333262e-25	1.44791624198305e-110	2.48654284054414e-07	4.57631456889052e-20	1.82256500419029e-05	4.05206358598812e-53	1.71692984413668e-65
ENSG00000092098	4.3957154224146e-64	1.61419823070536e-67	9.85929905886323e-07	2.18937049505357e-35	0.000180255051207309	2.45705578371939e-141	4.2108430772377e-119
ENSG00000092200	6.82842826009768e-25	9.19408457964293e-22	9.97822139559358e-05	2.52332476743671e-25	0.00223889342603394	4.15399637085809e-36	4.06988264696575e-32
ENSG00000092208	1.21550350947118e-55	5.26455379389559e-29	0.00200995235657439	9.10192395624637e-22	6.09162645627771e-07	5.39188734711083e-57	1.10754485504793e-52
ENSG00000092295	2.72790970806019e-50	2.96782631529411e-28	0.069727237248446	6.88369355649501e-15	0.00514233630783904	2.89808588803968e-54	3.69286936272373e-47
ENSG00000092421	2.06116777557704e-34	1.10981617237668e-35	2.57415841674682e-05	2.79463024924816e-22	0.000521223921503456	1.18189048483008e-52	2.36065084802403e-50
ENSG00000092470	4.43305666487599e-102	2.28183987013354e-49	1.82168414428533e-06	1.09268977499602e-25	2.38595385391889e-06	1.11564931874262e-86	4.24701108869105e-82
ENSG00000092529	1.69687829176769e-53	1.85365240506419e-33	0.000125673612126609	2.67514750824053e-13	0.000457298129190522	8.00812582727539e-48	7.27709417087475e-46
ENSG00000092531	5.83989634209462e-76	2.14749021498426e-72	6.76186386416516e-06	1.01257968511871e-32	0.000151397816054652	1.5857564630054e-165	1.37569116208877e-133
ENSG00000092607	1.08751643085407e-11	4.44468971804321e-10	0.00784902202886781	1.1880521281385e-08	0.776072342416572	4.63579049293162e-16	6.27981152864043e-14
ENSG00000092621	2.24038651195716e-36	1.26049591897223e-25	0.000586199564762346	4.64138557556447e-12	0.120116295602646	4.23093388908307e-41	5.32397818652682e-38
ENSG00000092820	7.65831995227318e-53	4.77692605486916e-39	0.0273759836498861	6.28494445392449e-19	7.39056853150305e-05	1.089081072289e-75	2.96262742447124e-67
ENSG00000092850	7.88114521463557e-39	4.8027301803765e-39	0.00146149901908722	3.56200173153215e-20	5.90974603031115e-05	1.01813992590615e-50	4.87678934806923e-50
ENSG00000092853	2.82744938147105e-102	2.52557316511084e-38	6.27040785827314e-06	4.246666447328e-22	8.75905922019272e-05	4.2661784625854e-67	7.61636410953423e-62
ENSG00000092871	2.75520405624455e-39	1.53577215967404e-41	4.43181674430089e-06	6.71985698078796e-26	1.05251618395525e-05	1.29852377530372e-56	1.79235985131115e-54
ENSG00000092931	2.65394091908358e-34	3.3421295798511e-27	0.00491144639540803	3.29999712808839e-20	0.0484085793304811	3.89507615100427e-47	1.9732360238506e-40
ENSG00000092964	1.27168903476243e-52	2.72375659890926e-65	1.55203147166106e-06	1.02577148581589e-30	2.33411775083895e-05	2.09128678289925e-93	7.82943444259838e-91
ENSG00000093009	7.04600979828679e-121	6.20684183776869e-35	4.45269038030081e-05	7.0267237912146e-20	2.5813077879695e-05	1.17418376803849e-64	7.28752345001976e-59
ENSG00000093010	1.15353557794517e-46	1.01654735672624e-33	0.00640434552372192	4.82856469595502e-21	0.00113278305827753	2.68705153957613e-60	4.12469456372609e-55
ENSG00000093134	5.89361766269633e-05	0.00324666801199788	0.462969829247885	0.239268582238708	9.78674890851395e-18	0.015818832778092	0.00149593701239447
ENSG00000094755	5.60149811879627e-19	1.63551436102231e-24	0.454870189123892	1.17211644359465e-11	0.221195130352916	1.97739324692403e-31	3.2529799179519e-29
ENSG00000094804	3.46998408236558e-67	1.75995130130826e-19	0.000172407496850146	3.54515861465837e-14	0.00180954308731023	6.97269975066815e-38	3.605534396775e-34
ENSG00000094963	6.77464013938551e-55	2.86933974492841e-25	0.12435250727768	2.51210732526231e-07	0.000843786971368608	8.53553440039615e-42	3.04740152972525e-41
ENSG00000095002	8.74408520525053e-76	2.26182746784028e-36	7.9566113370453e-06	8.10620579790004e-17	0.000645296982164165	1.66320412254783e-53	1.23287853671175e-51
ENSG00000095059	4.57332279058737e-31	5.7606580147797e-54	1.75128277160926e-08	1.05175486269558e-41	0.00168707412355883	2.03626194431899e-73	1.2269583966102e-68
ENSG00000095209	1.18940441687587e-35	1.31687167778754e-55	2.26813497706383e-05	1.65132390511525e-27	0.0137314710423231	5.12072768043535e-67	2.06643693900318e-65
ENSG00000095321	7.83799326820467e-46	4.00745256240624e-32	0.0121860082367473	9.37043108112913e-19	2.12790068561435e-05	1.38884578356058e-56	1.56825428176274e-51
ENSG00000095370	2.51787528371672e-68	1.64042470911867e-62	6.26072766979799e-05	5.62146148056125e-33	7.08608081584778e-05	2.12074132579238e-114	3.26916619216511e-103
ENSG00000095397	1.99712307339884e-77	1.12075032637814e-57	6.20478123008688e-05	3.41272123929148e-27	0.000660621116057843	2.07667529462679e-112	1.45527928072023e-101
ENSG00000095464	1.19031808465243e-38	6.14870508688061e-28	0.460254560692966	6.18449079021632e-17	0.00139714049811429	6.99709173332384e-53	1.57395049567951e-47
ENSG00000095587	9.01426702379754e-25	5.84508471811223e-40	4.87665759198939e-07	1.94100712491782e-22	2.04361086079044e-05	1.61831907427434e-44	1.90222452277423e-47
ENSG00000095713	3.29590122521908e-26	1.9086603103425e-57	2.54080523201026e-06	9.59679481313666e-23	0.000195402046386557	8.24873561210745e-52	4.66471071057594e-57
ENSG00000095739	1.46158908958109e-27	5.54424272491429e-35	2.87353495490333e-09	4.76723439306669e-28	8.65982544883569e-06	9.70600005933186e-38	5.68899488083174e-39
ENSG00000095752	6.46510021043364e-33	3.83494854509474e-53	9.83907663110329e-05	2.45463492034633e-27	3.67492987819363e-06	3.46823273593139e-69	4.09864503767161e-70
ENSG00000095794	3.39082844684764e-49	6.8710649013619e-26	0.000281001808828282	4.17206455565846e-14	0.021696891698096	1.28090082096875e-39	3.70396474289466e-37
ENSG00000095932	2.98233607792365e-27	3.49824443179606e-34	0.00123052064193945	9.84965156028151e-19	0.31336754344585	6.75535466770683e-43	6.10358992059192e-39
ENSG00000096006	3.15653136679136e-13	1.6566946476123e-15	0.000526781917973551	5.5040512320205e-10	2.78857408783368e-06	1.89786881697295e-16	9.58467256910128e-18
ENSG00000096060	1.09775985478113e-17	2.7196897513728e-14	0.109719758930861	6.58090857148015e-12	0.00016512787460563	1.16651019072881e-25	6.70578874439976e-24
ENSG00000096080	9.11764537687227e-35	3.54517998513035e-57	1.96160892416992e-06	3.74589343475114e-38	0.00364492382125512	2.60070170476765e-77	1.43359118716913e-71
ENSG00000096088	9.2683491426872e-14	3.30092229272574e-12	0.059518135296148	1.22870609597283e-11	3.03804814427016e-06	1.6337688396958e-18	3.37589834667936e-17
ENSG00000096384	5.7566096618012e-29	1.26915315090066e-26	0.000561481861129512	1.23151438820247e-11	0.00195264521819761	3.17017807222954e-35	5.81665253938178e-36
ENSG00000096433	1.30114508221588e-71	1.89072869661121e-33	0.0299466648236953	3.93588555820862e-11	0.00134590229467161	1.22058095800118e-53	1.23380696442458e-49
ENSG00000096654	5.83778539521987e-64	1.86547178242603e-34	0.0265903140550023	5.39837803354493e-18	0.000953424519185608	8.82959714308466e-62	3.04171711855199e-56
ENSG00000096696	2.15647146328819e-56	1.54707126302541e-51	6.02040545673092e-05	9.76913039199055e-27	3.8124556880089e-12	3.57054389102795e-84	4.38931449507961e-86
ENSG00000096872	2.19514960156277e-26	1.66586875723342e-37	4.41356806158913e-07	6.66807599414207e-26	0.0144098655179616	5.08834709311107e-45	2.52252056135231e-44
ENSG00000097021	6.33989786896e-46	2.47720140230846e-81	3.46980735981018e-08	1.19412830257573e-25	0.000109358538330567	9.11467390069665e-79	2.58352777869299e-88
ENSG00000097046	4.17784459908543e-55	9.60167665932053e-30	0.000189430580589638	9.89992712580855e-20	0.00344617189135836	1.28577118824786e-50	1.58195829438725e-47
ENSG00000097096	1.69013830157973e-41	2.77330351553698e-46	1.53476991598203e-07	2.6041451293649e-25	3.4921948594147e-08	1.07636838115265e-49	5.61010704151263e-54
ENSG00000099194	1.79552342960976e-16	4.23365031368676e-17	0.697196170307806	1.2470397061923e-13	0.00256459706644076	3.01791161884211e-26	1.27044884650672e-23
ENSG00000099203	2.76382462542698e-60	8.04288109266377e-64	1.63756460414542e-06	2.16375882776613e-41	2.84633817815803e-05	5.27262916072822e-137	4.46806051638152e-114
ENSG00000099204	4.10728107796433e-42	1.59647768109127e-33	0.00271467945821603	1.04344280393611e-17	0.000875090617185676	1.74141862806e-53	1.378565451207e-49
ENSG00000099219	1.93936632193641e-56	4.54726013234843e-38	0.000883624862410889	7.05855644625039e-20	0.00262107524574115	8.59068808306306e-72	1.28816152317638e-65
ENSG00000099246	3.03529907903466e-41	5.85747773325623e-44	1.90325765771974e-05	1.47561012657827e-26	0.0030754592513706	9.8436916642493e-57	5.8074502628537e-54
ENSG00000099260	1.33719004012227e-69	1.96408809480519e-48	0.00032528360148654	2.77400957623604e-24	5.83462067507636e-06	2.8996568947092e-89	9.06591530986137e-85
ENSG00000099282	2.20645993484697e-20	2.62511901788071e-36	1.35788647153679e-05	1.34359243222167e-29	6.70148589776235e-05	4.90718767877385e-48	3.32298148777014e-47
ENSG00000099284	2.92769658414937e-93	6.42836772673799e-70	4.6094559326407e-05	4.39386741773632e-28	0.000130519138264857	5.40649880384034e-139	1.03977442988253e-121
ENSG00000099330	3.76372610176731e-44	2.63891558344442e-32	0.000356599588465454	1.73093820058484e-15	3.4419492813568e-05	7.96090178862641e-47	3.49133137357244e-45
ENSG00000099338	4.70460798540471e-44	6.63411485366814e-35	0.00109026568471575	7.47755428995839e-22	6.08618117872801e-05	2.4093309821897e-62	1.2769957733474e-57
ENSG00000099364	4.67983254439135e-78	2.46567034344721e-27	0.0448424664647232	2.225946666827e-13	0.000436817652490448	1.61027375728964e-54	3.31498148685733e-49
ENSG00000099365	7.99262896116077e-57	1.12240953608516e-70	5.76682099329243e-06	3.5462723743839e-30	4.4173938185223e-05	1.77998919364148e-109	4.2569138521851e-108
ENSG00000099377	3.9998947398919e-51	8.00104659033834e-54	0.000101558517132089	2.65064618125731e-23	1.68810479708769e-07	1.48401142895392e-76	1.43142045872981e-77
ENSG00000099617	1.75431834041927e-87	1.66985989371654e-56	0.00048777192914562	2.79493037497836e-23	0.000519283301018709	6.09075893356475e-113	2.45427515207402e-96
ENSG00000099625	6.96888171755249e-27	2.89160931360403e-29	0.0708194531272429	4.12510850921003e-13	0.00027367806495661	1.43058620754254e-36	2.61902696784831e-36
ENSG00000099725	5.18629958614025e-05	0.00364011948317193	0.225059124006259	0.00920683496073867	0.31936797407861	2.40128768746756e-05	0.000180579916672554
ENSG00000099769	1.3123763503955e-11	9.80459876847002e-12	0.484007622650721	2.46532643837188e-07	7.22933027999696e-06	3.40563839417711e-16	2.16700278761434e-13
ENSG00000099812	1.06595721175406e-22	1.80197609893124e-29	0.0105357416838773	3.61599039089637e-14	0.0609135748519756	1.07709391237442e-36	8.78729691334985e-35
ENSG00000099834	1.33854971878146e-06	1.66369249476935e-07	0.00549447452518953	0.00293341604078314	1.74778018591301e-13	5.67277182336005e-07	2.23385850357503e-08
ENSG00000099849	2.73794529624335e-21	3.59198674767998e-19	2.98807727071196e-05	3.92571802169754e-20	0.152055804168566	1.37182743290276e-27	5.80839916657911e-25
ENSG00000099860	2.25271724213228e-25	4.46981178215709e-13	0.0378328819503777	0.00724772102712537	0.000743338478992642	4.90592423840412e-14	5.64928249290179e-16
ENSG00000099864	4.10072843514201e-48	2.50634232588729e-50	0.00115916437008966	6.88863357993931e-26	0.000498825537295217	2.6566326625026e-77	7.40551491341221e-73
ENSG00000099866	8.34482020551301e-27	2.53752600303631e-15	0.017458244339205	7.94469032334623e-14	0.000290464164204767	4.62370548520824e-26	9.5185964651298e-26
ENSG00000099869	3.91615368075348e-08	4.53863798579721e-21	0.00258424422030438	7.47152526660819e-09	0.0113680445686207	5.29182957202867e-14	2.86841878526884e-15
ENSG00000099875	1.2101874805109e-42	1.30175334634638e-42	0.000558528371933606	4.26370525184149e-16	0.000389534380861361	5.61035214212207e-58	5.58152197642126e-55
ENSG00000099889	1.52458822837421e-55	5.41492828965049e-84	1.35031605496265e-06	4.92894101785704e-31	1.48624028423759e-05	1.22630845252428e-105	4.79370214319954e-109
ENSG00000099901	5.42547088977578e-84	2.20205701042721e-26	0.00135753656203404	7.95324629353349e-15	0.000127716860391675	6.8090554423299e-52	1.6899889985074e-46
ENSG00000099910	1.67402199119124e-63	1.18333706266344e-40	0.000245989420330865	5.21221407855113e-17	1.60926378846689e-05	1.25925566913796e-62	9.08362297147283e-60
ENSG00000099942	3.54814878957672e-76	5.03169722631019e-45	5.94973984351458e-05	1.0423594660582e-20	0.000195915396708744	2.05068434569391e-77	3.97804890486788e-73
ENSG00000099949	5.87644991881756e-32	1.09162999922087e-38	1.88632306386354e-05	1.80520166176852e-25	0.0100442440926142	1.50087977701813e-53	4.37484076980722e-50
ENSG00000099953	1.89422300291312e-39	7.22853379075392e-40	0.00697168810006076	3.04570449204623e-18	0.00115232615169165	1.9260221728431e-64	1.42816055705696e-57
ENSG00000099954	3.32175388277119e-08	1.98669733358634e-11	0.340531056547296	0.0155079370988246	0.366648682348243	6.10351259669954e-12	9.14592934234925e-12
ENSG00000099956	3.19124364240298e-86	8.23086817548171e-37	7.348647286177e-05	2.31402972360932e-15	0.000528781234663204	4.52177259932968e-58	4.58419342350877e-55
ENSG00000099958	8.30484949913275e-09	1.47731083508747e-07	0.0312955014682654	0.000763978352147306	0.0525071456585941	3.41365134744778e-11	8.75434534598905e-10
ENSG00000099974	1.09401738803611e-41	1.67800479009015e-64	9.08599361900823e-07	1.12948882144584e-41	2.65582630677257e-05	2.6211894343426e-98	2.109343950056e-92
ENSG00000099977	5.99471551153982e-65	6.35568786275629e-73	3.03674916811418e-06	1.45481878252424e-37	9.91412885355307e-05	5.93840420552006e-181	8.21918868357611e-141
ENSG00000099984	4.27898711575737e-33	6.50452753805893e-44	1.59656354242255e-05	2.07913717834241e-26	0.000496206906112575	4.87993712597036e-56	3.80516101901435e-54
ENSG00000099992	7.92507716184399e-50	2.81359213058242e-38	0.000507805801983966	2.07836515525846e-13	0.0816699438126441	2.18803870245649e-46	9.949979824722e-44
ENSG00000099994	4.80309702040065e-15	1.46486861320678e-10	0.177017887728383	2.5483016849214e-09	0.778509316435822	1.08324263150963e-15	1.08391756605344e-14
ENSG00000100024	5.94928163172122e-25	5.71401502865513e-28	0.0875947365272576	7.984465740227e-19	0.358057374291088	8.16753093152357e-42	2.38775017553577e-36
ENSG00000100031	2.17588042582418e-35	2.55081947247652e-35	0.000508277232720252	1.01595195874575e-17	1.20081544131708e-06	6.47898046512053e-45	2.83351115823316e-45
ENSG00000100036	8.96714009327601e-29	1.10737592183853e-25	0.0016586115266269	2.14909135643701e-15	1.13382477915351e-06	5.99449152001796e-38	1.54856695556717e-38
ENSG00000100038	6.37902984101684e-52	1.52990553729995e-69	2.19041211178234e-07	1.03191622232781e-38	0.000401662459748081	5.25786995013302e-121	3.51364077116451e-109
ENSG00000100056	1.14757710298093e-74	2.01563301827756e-40	0.000286210565456179	1.70258390233232e-21	2.29314394356926e-05	1.99498515240494e-79	6.25998862089256e-73
ENSG00000100058	1.1812791255234e-30	8.76986455261951e-22	0.40115825780772	9.61960080325236e-12	0.000141504929351847	8.55764133694061e-40	4.96462159286337e-36
ENSG00000100065	2.50412541120155e-45	2.36515373198275e-40	0.00184048981000038	8.48115686260039e-14	8.87234354330113e-07	1.31326881267449e-45	2.62923078008363e-48
ENSG00000100068	5.32097703947681e-16	6.43122200191164e-07	0.138459482700602	3.05561559844826e-06	0.0201004553313855	4.71083925315419e-17	3.65501620436606e-14
ENSG00000100077	1.18938757091158e-52	3.09652755956411e-57	0.000107620800248216	3.55639266857624e-29	0.00344049861326756	1.45704674154576e-79	6.10632191781693e-73
ENSG00000100079	4.15178040978615e-20	1.61902100055159e-21	1.21892922494297e-11	1.33762664168952e-48	0.00198354571277397	7.14941235574772e-33	2.10590693299318e-30
ENSG00000100092	1.04672068824891e-55	8.42002133444188e-44	0.00132259222678383	2.04217192068726e-23	0.00308399924698654	7.61532975685204e-91	2.78648741144088e-76
ENSG00000100095	1.16257302742802e-33	1.49035629235191e-132	1.47997943495365e-07	1.37634966921782e-22	0.000213268457024516	3.55430635021584e-59	1.22220519785495e-70
ENSG00000100105	1.38217694996364e-75	4.88773000171594e-44	7.60103666400795e-05	6.47912140106236e-20	0.000240912293232271	4.06542660572064e-71	6.33050317176082e-67
ENSG00000100139	8.01434127100309e-47	3.88954383035205e-36	3.66348227942638e-05	4.59665009654877e-20	0.0255016640427689	4.30656561245321e-58	2.84017545335245e-54
ENSG00000100146	0.103872224170059	1.01807191251326e-20	0.00053331609424353	5.6790594348933e-09	0.00582419304080323	6.2306395227324e-10	1.78762368340555e-13
ENSG00000100156	8.79769823234346e-27	1.83174959738842e-50	0.00027436052015624	8.57904482310543e-18	0.000180390544061007	3.29954637965737e-47	8.03142472636199e-51
ENSG00000100162	1.24590399706355e-117	6.09682213735549e-35	3.69300244833339e-05	3.48514353664069e-19	2.460367443412e-05	1.98408582019325e-64	1.55612545852621e-59
ENSG00000100167	1.76920767313188e-61	2.17490843506022e-126	2.12318851181399e-07	5.53219536387185e-29	3.05098426074353e-05	3.01723512232664e-119	1.18665083717249e-138
ENSG00000100181	2.82067397533724e-26	1.44920263330908e-10	0.245525954558408	0.0153165377188695	0.43616764395475	1.64637631411769e-14	3.47512580576357e-14
ENSG00000100191	2.77778752890437e-13	2.71395729653477e-15	0.177803132738368	5.29579685419288e-12	0.00410650884413906	9.02381278490177e-25	9.83679145718512e-23
ENSG00000100197	2.24875267707742e-39	6.35790637126838e-43	0.00240885929908808	1.01741880240817e-15	0.573278554453205	6.79199351366161e-49	4.55712772787611e-47
ENSG00000100206	3.84958461490711e-67	2.42961159434705e-42	6.74540933826643e-05	6.44878441251883e-22	4.63022079953051e-05	1.06556213954382e-63	6.66898647054526e-63
ENSG00000100207	9.96921396470775e-63	6.29960035350754e-41	2.36204934710319e-05	1.49843623528817e-19	0.000396136754041738	4.85365019271463e-58	2.69035625312864e-56
ENSG00000100234	9.61442766400747e-31	1.04065643017146e-06	0.147499286890416	0.00603677152010183	0.624369140565337	1.09536749393608e-11	8.07482319208372e-11
ENSG00000100284	3.52318694000823e-66	1.36519379976707e-29	0.00043316914470639	2.10552657832099e-18	0.000226084116427814	5.22372828667545e-55	3.15572273412336e-49
ENSG00000100288	4.07269915026169e-63	8.18644324077801e-68	1.49881951799383e-07	2.34705930666438e-36	0.000136728422342517	1.99799210120762e-137	1.3279824345393e-119
ENSG00000100296	4.46413702321241e-77	4.31202978299407e-37	0.00041096994826411	6.81313972904703e-18	7.62581946976219e-06	9.81886360854021e-63	4.9642945433316e-58
ENSG00000100297	3.54351386047504e-111	2.59878201240471e-38	6.73512856830377e-06	6.00472062025015e-22	0.000175834294376169	2.12653524823367e-70	1.01439463266857e-63
ENSG00000100300	2.16561467412787e-54	9.72087436175773e-49	0.00423839875387358	4.99813984580511e-25	0.00552460331177447	1.10781009570569e-73	2.30458849184921e-70
ENSG00000100307	4.20212678457149e-58	1.78748145460996e-15	0.0920749337989678	4.21911102232348e-09	0.0183606156942995	6.37839673578471e-35	5.73023258495087e-30
ENSG00000100311	9.58469375888093e-09	2.27322052809547e-25	0.00125599601265368	4.527040272719e-19	0.0166994257716793	4.24901466249875e-24	6.22511791049016e-26
ENSG00000100314	2.46674869144261e-32	2.47706901454531e-54	1.00734074334215e-08	2.75502232040072e-34	0.00228906472580714	6.76443787106735e-63	1.24163311624233e-64
ENSG00000100316	3.91997934122595e-51	1.61290244176819e-32	0.0391246218406839	8.06255643891904e-16	0.000291623733745695	1.49209237629165e-52	3.29894539069989e-49
ENSG00000100320	9.56813646140092e-57	1.35786957272512e-70	8.91940851880255e-05	1.86464602955138e-26	0.000727368748504716	3.62519695210405e-100	2.30725673602917e-95
ENSG00000100321	7.84957579513063e-31	2.59474097656565e-74	8.03886824259012e-07	5.56759950116324e-26	8.25520549610187e-05	3.04634243813554e-61	5.91505560418528e-69
ENSG00000100330	1.79376307808492e-62	1.35933677506713e-59	2.32931799304188e-07	1.09471671998563e-34	0.000457054949075542	2.22088164075754e-117	4.92231693394589e-101
ENSG00000100336	2.19864770980633e-05	1.38588068565392e-08	0.0200973502446713	2.67338147794273e-08	0.0346041746535529	1.24124584106833e-11	2.08064175129493e-10
ENSG00000100344	1.23441930182986e-08	1.12577539680854e-19	0.00831011204381621	3.78403007981345e-18	2.82678263514326e-05	1.1616592265942e-23	2.813355354859e-24
ENSG00000100346	1.31777755363761e-17	1.32406193232147e-22	0.110348709845173	4.70848642629041e-09	0.667182036177326	2.51258528016039e-25	9.2322332349032e-25
ENSG00000100348	1.17469963745685e-27	1.30771879238211e-38	1.79075104850696e-05	2.83135067782027e-30	0.0194430718107538	5.5704150784442e-57	2.93002048835567e-52
ENSG00000100350	1.55220032015548e-30	2.99857727987982e-18	0.000267283023438991	3.68825424161928e-08	0.000426851972446603	3.00878329951505e-23	3.37175169264732e-23
ENSG00000100351	1.97797482578501e-19	9.82018930354759e-27	5.8218577760059e-20	1.65005943574058e-95	0.00845433048276618	1.47317361978743e-36	1.53018973866793e-34
ENSG00000100359	7.60481805709669e-56	2.59077993264486e-65	3.18438570993239e-07	2.77564957411854e-38	0.000133189214040205	1.37235107273564e-119	5.92984652809705e-106
ENSG00000100368	1.1276678740487e-09	1.56058085036928e-10	1.40941740130765e-13	1.76082172366391e-44	0.000674081071559046	6.40420860641866e-17	1.96297574464106e-15
ENSG00000100376	1.16950730221532e-08	5.94635541323607e-11	0.0471442142945824	4.71413936152816e-07	0.22602697337675	1.79854223124483e-13	3.37818984166078e-13
ENSG00000100379	9.04242934159206e-45	3.031808858487e-32	0.000525804046186544	1.73960402908939e-19	1.26086370745828e-05	3.34704769783579e-49	7.97056672877407e-48
ENSG00000100385	1.68424838795446e-27	1.97163053141548e-29	4.64177929386946e-21	7.05641748537883e-84	0.000136715622057667	2.0021572811316e-45	1.58054167880993e-42
ENSG00000100410	1.07486545158227e-67	1.11162315561521e-29	0.00338958805933678	3.94083288749876e-17	0.000189362132339707	1.52117835086768e-58	3.73647261504856e-52
ENSG00000100412	4.06243358823379e-38	1.69731482808081e-37	0.0130132011938857	6.75316571495191e-28	0.00049148174827161	1.48659021307725e-69	9.21145786061815e-60
ENSG00000100413	2.25279319645866e-45	2.49652457553752e-61	1.58081788731682e-06	2.2994171427535e-42	0.00120021535364438	2.33985190844639e-110	3.3538035002036e-94
ENSG00000100422	1.6277272278177e-43	2.78430484086754e-30	0.00465516957734216	9.1502897299733e-14	0.00263781435795597	2.64761628856997e-50	2.31707125142698e-45
ENSG00000100426	7.32134702798818e-105	2.07815342151528e-40	0.000378915428863064	3.70172449262707e-22	0.000635486039308853	4.54844807231838e-88	9.74881811240927e-75
ENSG00000100429	1.97383496379853e-41	1.26339782857645e-57	9.4230518221133e-07	2.10650971919512e-35	0.00182377339895277	1.58848960999906e-91	1.9930786621301e-83
ENSG00000100433	3.40546094025313e-50	2.22746828673493e-88	2.86204944071266e-05	1.53159689727187e-27	0.00185624155245007	2.9398873910084e-97	9.46185411231253e-101
ENSG00000100439	1.47297889247202e-44	1.05088412149986e-28	0.0029672647553258	4.21224924425337e-20	0.000429172647836868	1.36206475703998e-46	6.87843194277311e-44
ENSG00000100441	3.21808663074212e-59	4.8118581103589e-56	6.8352249220563e-06	4.43498306855559e-25	0.000108141551322686	1.12881333203644e-94	1.14184385302827e-89
ENSG00000100445	2.02974074497958e-44	7.03657210903772e-63	9.54130699293862e-09	8.70968748849013e-39	0.00111830678256983	3.16683689203722e-99	2.48648140707424e-91
ENSG00000100450	0.00501384834810027	1.82496137021095e-06	1.49288019486529e-18	8.88915466860032e-31	0.00114094228857118	1.35553844563029e-07	1.49502159489891e-07
ENSG00000100453	3.01376251366998e-07	7.72894457070551e-15	3.66667119081134e-12	6.3582078949559e-43	0.000947948604055755	1.84750088732716e-19	9.27209798949952e-19
ENSG00000100462	2.61283966019702e-20	1.48259135547936e-41	0.000607827312911243	1.73633470182167e-30	0.00287529414203939	9.79653989911448e-51	1.50526694228162e-48
ENSG00000100473	2.02020471601738e-33	6.26450192616131e-18	0.0167775102868697	1.53193569219501e-13	9.28185857906726e-05	3.78531068205084e-31	6.83727073874628e-28
ENSG00000100479	1.01416897081714e-108	1.10163821424648e-31	0.000156906718417899	7.51002494831438e-21	5.03430207239215e-05	2.56322039974844e-64	5.47232379853301e-57
ENSG00000100504	1.15326796586914e-59	8.9678184214469e-44	0.0431991589915021	5.58897166649708e-15	1.85224402041188e-07	4.80150535666475e-63	6.56286857953307e-65
ENSG00000100505	2.04394202706676e-26	7.32282819662184e-63	1.14229957779787e-06	2.70014036560201e-15	3.34094896647465e-06	1.56211071963231e-42	8.35966475827417e-51
ENSG00000100522	1.25714909240228e-33	2.07857146429607e-55	4.94221309083369e-06	2.38788184915987e-31	0.000154708332251115	2.91509077094597e-66	3.22310830004088e-65
ENSG00000100526	1.84871494102492e-89	3.50957973157508e-36	1.78365082199447e-05	3.18669660104831e-22	2.63611789429777e-05	4.19680048658526e-64	1.92200877401422e-60
ENSG00000100554	1.34055755453856e-36	5.78445530230054e-39	0.00134379688461807	2.35453621284994e-24	0.0282202112861624	4.15424425959277e-56	7.08207481591175e-52
ENSG00000100558	6.95977537603341e-54	1.2217302427531e-42	1.76742369410129e-05	1.51233536192832e-29	0.00180350490825757	7.31494695965262e-73	1.39844017882772e-65
ENSG00000100564	2.32837688600939e-35	4.06167565810043e-39	1.48275796946424e-05	3.84538955094001e-23	0.0142611837272134	1.11718283160831e-45	2.62344375566179e-44
ENSG00000100568	9.35238820112519e-54	2.00347901628797e-42	0.000771063727102248	2.96395125159153e-23	0.0081204398861597	3.20028330410014e-71	2.20109952780079e-62
ENSG00000100592	1.91879934107208e-38	1.45232308330013e-35	1.68520036302905e-06	9.76800233716362e-28	0.00525886561077266	7.15561852144834e-49	2.40449709388741e-45
ENSG00000100599	4.87583974862196e-75	4.81296926285378e-54	0.00270166805336899	5.86849504651925e-17	7.01760791623143e-05	4.70045836416608e-85	1.49651273654508e-83
ENSG00000100604	1.06306935122506e-10	2.44759484575631e-47	8.52971275410112e-07	1.99474974291095e-08	0.00762963637008905	9.67415274665274e-17	4.35879102330946e-22
ENSG00000100612	2.50748065198787e-63	4.95617747152881e-43	0.000477900474432805	7.17941361350615e-29	0.000228486649044332	6.18543024831454e-84	5.35241216867421e-74
ENSG00000100625	1.66876083479777e-20	9.9735989758037e-33	5.29107216268373e-06	4.32667524953444e-20	0.0039836122700741	5.40200606416904e-32	1.35419321912699e-33
ENSG00000100626	1.87644213692067e-29	1.71868201392183e-58	5.94055474165322e-05	2.93845971194955e-22	0.0004850112639913	2.45908111656971e-55	1.182991083018e-58
ENSG00000100628	7.20384248413134e-15	6.28675645211587e-20	6.36268832039611e-11	7.20871975205626e-35	0.000304582119992324	1.82271429578324e-23	5.80051244158122e-23
ENSG00000100629	1.96258925934433e-76	5.14077042966741e-20	0.00505867254824136	5.64620963451008e-14	5.81207669829428e-05	3.67737314210871e-44	1.46128470851391e-38
ENSG00000100644	8.92755824283916e-50	2.05966191649583e-44	0.00176988874437799	4.32475213389208e-21	0.00109284398052345	3.86511166750927e-65	3.75504598269663e-62
ENSG00000100652	7.13740164789594e-21	5.91809404692836e-15	0.229372007188361	2.19859877720587e-08	8.55909634039477e-08	1.63912665909944e-23	7.07917419199554e-19
ENSG00000100678	1.25960949795229e-42	1.34301056697112e-114	1.46304311212488e-06	4.899393202801e-21	4.23746938438677e-05	3.74741117747323e-71	1.59205190872185e-85
ENSG00000100721	4.22157008918155e-23	1.82127293055627e-18	2.51221685958411e-13	6.11795136997014e-55	0.227938458453325	4.18416330308535e-28	1.47268364823269e-25
ENSG00000100731	8.85945607267368e-37	1.3562969087407e-33	0.00463545947842855	7.35107936862992e-20	9.62667265535045e-05	1.60397704625605e-56	1.00771950738579e-51
ENSG00000100739	3.0901870688989e-27	9.99959552119298e-26	0.000378469283373716	4.52299112722127e-23	0.000197386500730327	4.10841278872634e-39	4.31026691694312e-36
ENSG00000100749	3.21126039881062e-69	9.39032278216751e-23	0.000265895343732365	9.56923767681114e-17	3.07482195168443e-05	2.22249776435468e-44	1.86197130801873e-39
ENSG00000100784	1.20751822292181e-51	3.38782386402416e-64	0.000116075358526063	1.61273414759593e-29	0.000407875681355069	1.14019176351472e-89	5.37251686647813e-88
ENSG00000100802	2.54432261466142e-51	9.54020625086977e-22	0.00697831661503477	7.59775883539339e-15	9.71353246710096e-05	3.13755049712688e-40	2.44807348298361e-36
ENSG00000100814	3.23132191935474e-40	8.22865172172295e-24	0.145711571683475	1.28923471376923e-12	0.00102758448901477	1.8685515718963e-42	6.4501338290861e-38
ENSG00000100836	3.31791550036168e-27	9.62334072248289e-40	7.26759795055239e-07	2.01812996801107e-22	0.0138465414399295	7.0343585664406e-49	3.49507710718743e-48
ENSG00000100842	2.95472100414622e-09	3.21165862141014e-28	0.00016344304786323	1.51000555361417e-05	0.000434411694806393	2.07937187111283e-14	1.11109785026499e-18
ENSG00000100852	1.00526282797661e-69	3.38028541195515e-56	7.42435536125134e-06	2.78974356224454e-30	0.000149172451537835	8.66401024960604e-99	1.54654490716198e-89
ENSG00000100867	2.70895390049543e-21	3.91186913943015e-31	3.71696942446518e-05	5.0988792586447e-11	0.00606838140383287	7.7112579634919e-27	3.66289042756213e-30
ENSG00000100884	7.56475568142444e-08	1.08196549723236e-34	9.68116503247105e-06	1.19324627065655e-16	0.00192797991905558	8.57620345591264e-26	3.29145870185359e-29
ENSG00000100890	4.88713072346492e-47	9.29656788062541e-61	2.85195259022202e-05	1.53287070173125e-37	0.000564283730259734	1.11094450251641e-114	4.61506431983887e-99
ENSG00000100897	2.53690584561871e-28	2.14881877222849e-27	0.0788925352300321	2.3952575980842e-16	0.00495629073452197	8.40169978405228e-46	1.26145615502592e-41
ENSG00000100902	3.53148681235022e-58	3.40822581083134e-68	4.75365564941203e-06	1.43108643090643e-36	0.000731049878039585	2.84568689505552e-129	9.80316458759836e-111
ENSG00000100918	2.1903882561586e-51	2.40318069059966e-58	8.2056710699916e-07	8.73623073119338e-32	3.67482358863687e-05	2.20107382058525e-76	6.4697521759637e-75
ENSG00000100926	4.13367477460473e-56	1.45519840618748e-66	3.95514719965562e-05	2.54135735117811e-37	0.000290416986364765	1.99879928102169e-155	4.29201991460722e-122
ENSG00000100968	1.52646835322703e-25	3.85664918189753e-33	2.22000514864863e-07	4.39950502107116e-17	0.165144517068963	4.18080459372153e-30	2.19213083626299e-32
ENSG00000100979	9.6498211979666e-47	5.0316746265037e-36	0.189727604895823	6.75355803756009e-14	0.036157376324253	2.68879707217666e-55	7.26620129040877e-53
ENSG00000100985	2.1009143927448e-39	2.09602564412012e-25	2.1155035878313e-05	3.07300300016901e-28	5.2337521005791e-08	2.05666472852964e-44	2.62009757263526e-41
ENSG00000100987	3.28927593000122e-09	0.102396754498614	0.392324342622724	1.28397935185061e-08	0.439159088911518	9.67845770786671e-09	2.63047340050237e-06
ENSG00000101000	8.54572538588268e-33	2.97642362826089e-23	0.01207964227136	3.54729228533925e-10	0.0278985892735418	1.09494854201785e-31	3.75315435939879e-31
ENSG00000101003	2.77153716219844e-126	2.21477030821122e-35	8.78180568773763e-06	1.10245042974956e-20	1.50009165744733e-05	7.65839033243923e-68	5.75990584052559e-61
ENSG00000101049	2.01358555058939e-12	6.6612826279685e-14	0.0736403241225477	4.73649036302666e-18	0.527035601294179	2.71079569187718e-21	1.86164378681005e-18
ENSG00000101052	2.32389317884484e-51	3.92776074762627e-47	7.14620705876841e-06	1.31279464354409e-23	3.84061161383792e-05	2.21983796316835e-66	1.97979231653914e-64
ENSG00000101057	1.97137992266239e-125	1.13644631251226e-38	3.71524527264116e-06	1.73934935110817e-24	2.25333967054655e-05	1.22552126980337e-73	6.34215809666049e-66
ENSG00000101076	0.0321350169310265	0.0151186941197008	0.530638215629247	0.0192863784714772	1.81460328545179e-36	0.0143599000271257	0.00199205697604361
ENSG00000101082	7.66216242519552e-34	3.56965631328994e-36	0.687765177991688	5.24845740275579e-05	0.00121958251683528	4.90640600496986e-40	3.1085286720345e-41
ENSG00000101084	1.29562811347679e-41	6.93107763082021e-60	5.9860158763495e-05	1.81169561152787e-33	0.00503100173506128	7.07201531009216e-91	1.94121283365842e-82
ENSG00000101096	0.000683281037126565	2.98299857966096e-12	4.51035517321214e-07	4.73402472751607e-24	0.00580678036063735	5.229439786579e-14	9.43514442693141e-14
ENSG00000101098	1.1593071021439e-61	3.66268187212526e-105	3.46973028821981e-06	4.89263228069555e-27	0.000168634929558965	2.59641538851132e-108	3.07526128076902e-118
ENSG00000101104	8.81428963455679e-22	9.64756352544542e-14	0.0919597723796912	6.30078566430586e-12	0.100829605915779	1.23479780985001e-25	1.03436076937597e-22
ENSG00000101115	5.19849981286053e-41	2.24135262226807e-41	0.0318880189589608	1.88456956714955e-18	0.023089254015496	8.94587657036019e-64	1.18418128875662e-57
ENSG00000101132	7.09186131752561e-49	4.06380888292613e-32	0.00291539183822064	5.42369342906859e-16	9.33717010994618e-05	2.4332995533767e-54	3.54617009863789e-50
ENSG00000101134	3.32289666178921e-06	5.70554786867594e-17	0.00193781486887551	1.17825106775093e-09	0.0730991621718802	7.89671030073221e-16	3.468960230294e-16
ENSG00000101144	4.70484368626343e-19	6.2100186285536e-64	3.45407560915417e-07	2.67547509610896e-16	0.000847993909862315	6.6420748766054e-34	7.74533792333542e-40
ENSG00000101146	4.98775868262182e-75	1.15936583094117e-38	6.95223473810103e-05	1.94641028327608e-22	5.29287951454409e-05	1.95356154494027e-69	1.61197373135489e-64
ENSG00000101158	2.30918635605936e-58	1.83857850159127e-44	0.000873549941010508	7.46811904048608e-23	4.18449350241494e-05	1.03029399721709e-73	1.12584052870445e-68
ENSG00000101161	3.33445098163614e-67	1.0637126424778e-48	2.81892335085033e-06	4.83730556826154e-20	8.83640180663572e-05	4.45219114061247e-72	1.21182111984505e-69
ENSG00000101180	1.50767167986769e-59	6.85488906976595e-60	5.93711742616814e-06	9.23212196176632e-19	9.3775085667788e-06	3.63730524572883e-73	8.27195536385663e-75
ENSG00000101187	1.88698954654397e-07	1.2068648178409e-15	0.00653688232055973	3.58829023325778e-08	0.444751860069942	2.17077268521297e-10	2.57816130113421e-11
ENSG00000101189	1.0081591904857e-62	7.04207415246226e-21	0.0400265720631224	2.09591995739955e-15	9.20699237132533e-06	1.37346808880767e-49	2.2527522092671e-42
ENSG00000101191	9.8170386849262e-65	4.28119537847431e-45	0.000128834898287354	9.63702654951129e-23	0.000961761263083283	5.11181280592224e-72	3.24483993408967e-67
ENSG00000101193	7.63052059773333e-77	3.14108344760477e-53	6.22339906582486e-05	3.19266411502809e-28	3.07265643266566e-06	2.12255646694007e-103	5.64553414161829e-94
ENSG00000101197	0.000185529356993085	0.00238677189179601	0.585899201877984	0.000380845701004488	0.000905720769129802	2.07679135020026e-06	4.90875156653993e-06
ENSG00000101198	1.48181973112067e-17	3.29386211646397e-22	0.022843473980713	1.06836487931803e-05	0.000908261612907318	6.34330602194652e-26	9.48496579463263e-28
ENSG00000101203	9.72595088887908e-17	9.58661136054893e-41	0.00498862815961151	1.11480138775739e-16	0.000135896015410975	2.07560868440458e-40	3.16450547340677e-43
ENSG00000101210	4.06994365150481e-51	7.59227314423891e-69	7.78920710541107e-06	4.00262266564029e-25	7.4123823769068e-06	3.0667406182825e-79	1.10446470914275e-80
ENSG00000101213	9.61590637296064e-55	5.73869092358833e-63	0.000100261284493862	2.71591829597111e-27	2.86222392850428e-05	3.68597093791096e-92	9.01037168497067e-90
ENSG00000101220	7.64125149210247e-36	1.34040003864027e-38	7.64562433492246e-09	2.22320629695178e-25	5.2676334229169e-08	2.06773381087647e-50	7.3818574361575e-52
ENSG00000101222	1.18263979932656e-46	1.5808017956903e-27	0.000279820611302719	6.43155319370653e-15	7.05959350678086e-06	3.49925593109912e-47	1.51129727096067e-45
ENSG00000101224	2.86768943244403e-64	7.0311181905574e-49	1.37957968036825e-08	7.58095071830809e-36	7.51147107937354e-05	3.51906106120975e-77	3.98217622737231e-72
ENSG00000101230	1.3308316828915e-06	0.000320202818602206	0.020547469032566	7.00883317708333e-05	0.1852084201463	1.45008314381354e-06	7.11976541050814e-07
ENSG00000101282	7.89850538368002e-13	1.7442454478237e-25	1.71387497590415e-05	4.77362176324485e-12	0.000189708346616505	1.37063004279273e-22	7.89284332843708e-24
ENSG00000101290	6.03426639374222e-20	5.61104978937985e-67	1.36493295349755e-09	2.63694325201402e-24	0.000283226875841392	9.64334256630777e-45	3.19555501269645e-52
ENSG00000101292	4.37095658821565e-25	1.13520586085474e-24	0.180224160727464	2.44297604494654e-08	0.00857118675307856	1.35541093797952e-33	2.4965848293239e-32
ENSG00000101298	1.10687894548242e-13	3.79888926406432e-38	3.37039637087955e-05	6.25666296873027e-13	0.0341378204780795	3.31369021443227e-27	3.34348009764669e-30
ENSG00000101306	1.07370370734032e-61	3.15913580637567e-28	0.000111139922460935	1.01884806011209e-19	3.13824601315238e-05	1.8140813172148e-49	2.75395232499885e-44
ENSG00000101307	2.19196816461517e-26	9.6031344439443e-24	0.805872283826593	0.000118784107449292	0.0250629122270858	1.47310569961899e-28	8.94032749210517e-29
ENSG00000101311	7.59523690799405e-47	4.02368552485217e-57	4.93882216492151e-06	1.07465402407425e-38	5.0013659135195e-05	4.16357535735149e-97	9.78436282026602e-92
ENSG00000101331	3.27136635337405e-19	3.66202983331019e-17	0.00144663438776562	0.000109507893394862	0.0912468268483405	1.4601167684783e-16	6.18456324318271e-18
ENSG00000101333	9.95034287279282e-37	3.31315156685096e-107	2.8982087233935e-06	1.06164634889181e-22	0.000518519908806017	4.01539021492257e-67	1.55043787834198e-77
ENSG00000101335	4.45110837370345e-78	1.8911231566654e-49	0.000696243012397136	8.80150778339905e-24	0.000586268671424773	1.85030417705468e-92	6.7985298624164e-85
ENSG00000101342	2.45447941816583e-74	6.33325464411617e-56	0.000259202801620787	5.4351160433995e-25	0.000108128413592975	1.69361024827664e-114	1.09762100165404e-99
ENSG00000101347	1.68985418767523e-27	1.28165463051835e-10	0.0982101466186802	0.00673193329840887	0.0637034359701463	2.79428874240539e-21	6.83851667222701e-19
ENSG00000101349	9.72485318382661e-32	4.46664307428856e-15	0.0481645592231996	7.26342475911684e-07	0.0312009486148107	2.20731934141904e-22	1.28399421119566e-20
ENSG00000101361	1.08110195547621e-72	1.71911985125519e-45	0.000100831582543286	1.67699036212119e-26	0.000757496289815084	5.2571792087867e-84	4.15529663499087e-74
ENSG00000101367	4.87822355233231e-62	5.98316730905582e-49	2.63994237308188e-09	5.72270841448381e-28	0.000464933576144346	1.00403679157917e-71	9.05205966340368e-70
ENSG00000101384	4.14949650032093e-22	8.21207770897286e-35	0.012942710343471	1.24484610727759e-20	0.0141293565883829	1.09845982088603e-50	1.2691142313517e-46
ENSG00000101412	1.00070715919471e-94	2.29883851835117e-22	0.000147904758903512	3.25002817296185e-15	7.31620885226881e-06	1.18050442512642e-42	1.24914486372932e-38
ENSG00000101439	9.83488830067024e-58	1.41887316945693e-20	0.442589021681547	8.44960853306201e-08	0.00179633193514937	1.81351376024785e-37	7.10089170160251e-35
ENSG00000101440	6.39033306163658e-18	1.49884014219523e-07	0.048246242019663	9.01807428882774e-07	0.0147210963881637	7.70486077880702e-13	1.23694265083136e-11
ENSG00000101442	6.44722246443147e-64	2.75165508487525e-28	0.00734312537725372	5.98804285536643e-18	0.00053527758497399	4.93927921928107e-62	5.27361036971041e-54
ENSG00000101443	8.86041044323019e-19	3.52720301882036e-31	2.75491948676203e-06	1.23831055720826e-14	0.00774363676092658	3.26917008903051e-30	5.67599866905812e-31
ENSG00000101445	1.26143529946745e-13	2.07552755957059e-30	4.59603981620347e-06	6.7488315436021e-15	0.0208855245798562	1.65152879906335e-21	3.05728728001153e-24
ENSG00000101447	4.12616834364183e-87	1.54481246902116e-31	0.000307147734913944	4.78915208709708e-16	0.000126519417651878	2.74903784377495e-52	2.46818811191546e-49
ENSG00000101460	5.28405024761942e-17	4.80181808948093e-38	0.00167401924182212	8.65093786637013e-26	0.000342166971350201	4.65664801766192e-43	5.04637052142769e-44
ENSG00000101463	3.19012036181574e-05	8.35496002786097e-10	0.122786878309528	5.00114399215811e-06	0.0017630447293059	8.99268812406629e-11	1.45384683636373e-11
ENSG00000101470	1.57300249574855e-18	2.90843429016481e-24	0.00043747044306575	1.9892805420038e-09	0.905914249975835	9.91614221116587e-23	2.99241004142571e-24
ENSG00000101473	1.48531406405454e-35	2.00669085585155e-50	9.08503525149682e-08	4.19703227732693e-28	0.0095260001544401	1.91057640975521e-62	1.11622458254693e-59
ENSG00000101489	1.5103778291705e-40	1.2986683735989e-161	3.27319780861227e-07	4.61119535536946e-25	5.81031173806466e-05	8.28502790108823e-76	5.33349823669178e-94
ENSG00000101544	7.0050594022138e-47	3.51418102697175e-25	0.0137063518446172	4.13310319271338e-18	0.000191132714058527	2.19323375268172e-50	2.20668109356153e-45
ENSG00000101558	1.66113506017666e-56	2.22889431093409e-36	0.0247143889678042	8.54102863282455e-16	0.00294149566023916	3.18635776345744e-63	6.73713178786436e-56
ENSG00000101608	4.31975984113744e-63	2.73607245201344e-34	0.0152539006266933	3.03252283743834e-11	6.5429116819448e-06	5.6153939671281e-50	3.16566127187932e-50
ENSG00000101638	1.08012943648196e-46	2.64542173222338e-56	3.17241536493712e-06	1.49248424750093e-28	0.0087298503234395	3.66603453813594e-85	3.25197758136189e-79
ENSG00000101654	2.0937311985836e-42	8.96553814199593e-39	0.000221667832325147	6.16430847939555e-27	0.000455625412744818	4.07953453886658e-63	1.45743927882604e-59
ENSG00000101670	0.00855439295795022	0.00250033014773742	0.0331950005990907	7.24575846501576e-07	0.00166112331723372	3.37396698240009e-05	0.000382919704746566
ENSG00000101680	1.28208016262104e-45	1.46793809089346e-35	0.000865573667404269	1.03094138951288e-20	0.0194394790245724	4.04118224705827e-61	3.85144796085429e-55
ENSG00000101746	4.14722577486236e-58	2.09490602160124e-134	1.06139008806725e-06	2.42740157123536e-26	2.86849338955499e-05	2.39571045760082e-98	1.16086401214834e-115
ENSG00000101752	3.74764294450355e-52	2.03441663643542e-47	2.00608747247786e-06	1.53831666824046e-32	0.00235507342009409	4.07892747658917e-75	7.60517371534076e-69
ENSG00000101811	1.81379532055108e-77	2.80156671027141e-32	9.58246870571302e-05	6.15363794302092e-20	0.000125762991768684	1.49130548404978e-63	3.35691278877767e-57
ENSG00000101825	2.11178105828759e-11	2.7948293487609e-15	0.0386892460359972	1.49202844334832e-07	0.179196131190935	1.36831059037161e-14	1.74682537646078e-15
ENSG00000101868	3.09348106527077e-91	1.71270414745346e-35	6.57760167038542e-07	1.5186271008748e-23	5.78906830454283e-05	5.32524604117663e-67	2.88319694750941e-61
ENSG00000101883	3.66485797341971e-13	8.15749896954366e-13	0.743740828697734	7.07277847703776e-08	0.0153718299857874	2.38573011720699e-18	7.99878939217921e-17
ENSG00000101898	3.71360264973142e-61	1.36409147549468e-73	1.0055108830617e-06	5.42280504467167e-36	0.000168420256309748	2.98921539587199e-138	5.64029812740186e-122
ENSG00000101911	7.8261318615295e-20	1.13444987424912e-18	0.000500979311845357	1.39235216547829e-12	0.00475003702349612	4.51369725416404e-25	1.09395247811523e-25
ENSG00000101928	8.48896838554107e-22	7.88484602914942e-32	4.41934218310739e-07	2.43561385434232e-23	0.0040245126943695	9.71513721877676e-35	1.61465800959714e-35
ENSG00000101938	0.000500727980856908	4.88096427930474e-05	0.0416381965410611	0.463318347977951	0.930543360649762	0.000929843981435724	0.000301990394590174
ENSG00000101945	2.16831326865018e-85	1.69597288914397e-36	3.78317030273501e-05	7.71861441027846e-20	7.37520062298231e-05	3.22070896571163e-63	3.37750968743722e-59
ENSG00000101951	3.24078352820414e-20	5.21212963771921e-14	0.0423453132167206	4.24571833733846e-08	0.161329871354645	1.06416246288488e-23	9.07706645136624e-22
ENSG00000101955	7.64981368024255e-56	8.27951603586293e-33	0.0151303623837864	3.22093884838472e-14	2.50085727247329e-05	3.34541568552528e-49	1.52517706586532e-49
ENSG00000101977	1.28674794140372e-51	6.00337537454243e-58	4.62341593825239e-05	2.07788370337872e-29	0.0020190794550925	4.19829355575698e-94	5.80234556106162e-88
ENSG00000101986	7.31919504205037e-49	3.18230303137951e-43	0.000179142948177926	1.71770410034561e-23	0.00217075476139334	2.3229801081597e-68	4.24572344352582e-63
ENSG00000102001	5.7610429861074e-41	4.36133635060647e-52	1.05996006733191e-05	5.28740139444606e-31	5.63100803282333e-06	9.51400208316095e-73	1.35217168907946e-70
ENSG00000102003	4.02687668115554e-31	4.91774927534529e-96	1.0258738737522e-07	1.14971702247864e-20	7.24374772743621e-05	1.23999830044523e-55	3.45567792355678e-66
ENSG00000102007	3.96607982251284e-67	2.29771591655586e-54	3.29286439058057e-05	4.00607984031371e-32	7.05542204091523e-05	4.94054150629236e-111	7.61710978018137e-96
ENSG00000102024	1.20251716667552e-36	2.51181562948414e-14	0.261105088071946	3.16524180672896e-07	0.000203574078559481	3.86629694502123e-23	7.25059186337569e-23
ENSG00000102038	1.09640954785503e-31	4.3309349929136e-14	0.0551372278454804	3.42149876092319e-11	0.0116587317024793	2.35983794167246e-31	4.23358379264254e-27
ENSG00000102053	4.72854181058665e-21	9.83234761723827e-25	0.173577135435557	5.06512739221411e-10	0.0121699848315606	3.91811541921988e-34	1.22895559145747e-32
ENSG00000102054	4.34181522430851e-46	2.11161095765604e-44	9.2866183987e-05	6.95434206309732e-25	0.00272935687582832	3.74030179407815e-74	9.77150335074756e-69
ENSG00000102057	8.06842388718462e-52	2.98076355407963e-72	2.71073021047757e-06	7.49706951474273e-28	4.25500975747474e-05	7.59586972847448e-88	1.08916726946747e-89
ENSG00000102078	1.58153351095888e-51	5.76577202259041e-51	0.000903197422980504	1.22257350158206e-25	1.41609715339886e-06	4.96296651845013e-82	2.43981767351425e-79
ENSG00000102109	1.62690638165136e-21	1.66899530364078e-93	3.31377694054277e-07	1.45129083953694e-15	0.000253016169330026	2.19758004271668e-38	3.22156521049881e-48
ENSG00000102158	8.82126921303201e-64	1.90739687727925e-28	0.220368734455603	7.17774321752279e-12	0.000129850580862582	3.54402605216421e-47	1.87854072897412e-43
ENSG00000102172	4.86527604798906e-29	1.33384348601688e-17	0.0786062276886822	1.61004943262598e-07	0.00434396778148528	1.14562466664156e-27	3.46967885598633e-26
ENSG00000102174	1.98193478805307e-11	6.24967643206736e-12	0.0512191917101252	5.70702782991559e-06	0.42730248619308	4.91926681448906e-15	1.91847570863594e-14
ENSG00000102218	2.71980882160274e-22	1.35847039995056e-34	0.0356520963106813	1.77208590482666e-18	0.0327406697833678	5.43957047583686e-39	4.42358230484054e-38
ENSG00000102221	1.81365111789421e-11	1.7767803525947e-26	0.000900194326191216	1.6210595044111e-21	0.0108563419181526	2.18424381481694e-32	1.52751440705241e-31
ENSG00000102226	1.01464093987595e-43	1.33341357526748e-103	8.99228588085542e-07	6.43062077565705e-28	0.000105616548689615	2.97750045759284e-97	1.50217066715319e-110
ENSG00000102230	8.26328515352811e-30	2.49587825039208e-28	0.000119348314203593	1.98914054281508e-13	0.00307338109921185	6.37438024177336e-37	3.41489877305401e-36
ENSG00000102241	8.82324157050996e-36	6.85343855290667e-74	5.52339823773774e-07	3.1855050842134e-15	0.00751382986848597	1.73473439250193e-43	3.03983349263644e-50
ENSG00000102245	4.75394178481679e-13	2.11435875582894e-19	1.01011377766048e-23	1.01860263684791e-79	0.00592893169384055	1.3319673825176e-23	4.1569217387309e-23
ENSG00000102265	2.57310066122196e-22	1.52800265033618e-14	0.147640615663058	3.35910254014243e-08	0.000743022911088665	1.72610695108078e-20	1.20753176349818e-19
ENSG00000102271	7.91845464607856e-47	1.25141848644426e-46	0.000578146393453944	2.57841796005124e-28	0.000229368534142962	9.57993372382368e-78	3.8686594190178e-74
ENSG00000102312	3.96435454424799e-24	4.85915691793544e-27	0.000104917681361889	7.28469823530969e-23	0.0133159673507653	2.04184671911944e-38	5.467979534792e-36
ENSG00000102316	1.0740553819114e-22	1.32098373048064e-49	6.69084232576467e-06	7.41419585985396e-19	0.00652855780415818	7.9273852004888e-39	1.691127089407e-42
ENSG00000102349	1.17011618861678e-28	1.23285699330109e-17	0.241838177662115	0.000263668818541618	0.0444362656361163	2.14318112334609e-21	8.75849364624279e-22
ENSG00000102362	9.3383751917471e-26	8.60717695981802e-34	0.00015354762768457	7.04042861211294e-23	0.0421520660200367	1.8096948149044e-36	1.14907686389265e-34
ENSG00000102383	9.02224625501798e-47	4.02789005526495e-45	0.000278088307924164	3.12007722346979e-17	0.00343243723555863	1.05746790221636e-57	2.99633851133723e-56
ENSG00000102384	3.26162010093555e-94	1.99421624315178e-39	8.97779135874837e-06	1.19214239152598e-22	0.000133048674908577	5.42927810752567e-68	5.10956367870339e-64
ENSG00000102385	1.27120132655445e-47	4.49782902204544e-74	1.84233736843946e-05	1.36983588573841e-21	1.18934301287142e-05	2.03277061750407e-74	6.28084793938414e-83
ENSG00000102452	5.98143148749686e-17	2.7250046000433e-64	1.72000402787415e-05	1.46991096215685e-14	0.00184204155139551	6.89433475776611e-36	4.63312456207477e-42
ENSG00000102547	5.48112660648703e-51	1.72533908804756e-24	0.00462655409947562	1.19193054465165e-14	0.015933292883387	1.59715754430499e-40	2.88692519356839e-36
ENSG00000102572	1.11376680290052e-35	1.53775039718363e-45	3.00574190080699e-07	1.23854492037327e-23	0.000193751954686044	1.71016524885204e-52	2.71819510530604e-53
ENSG00000102575	1.37498199380547e-09	1.53461368377735e-07	3.19879201355147e-05	1.66855610209396e-13	0.0130278945535924	1.83236872477677e-11	2.61253768356191e-10
ENSG00000102580	4.03888471148681e-58	1.34662244088764e-26	0.0563754557980311	2.96593645813077e-14	0.000305246159698123	5.22265630712655e-47	4.25488480457396e-43
ENSG00000102606	1.5684088705118e-49	3.15966207139991e-41	0.0135065165775155	9.57247497978069e-23	0.00935282673821387	1.41715438392856e-76	1.03975388662698e-66
ENSG00000102678	1.08836630850233e-08	9.20720021918213e-12	9.1194594462508e-08	7.07073071779894e-10	0.0602625506564058	6.59575624332176e-10	2.02510173585854e-10
ENSG00000102683	1.54406055081506e-29	5.84729964432335e-18	0.12832426034491	1.80260245454366e-09	0.00718870203161774	3.32310519495135e-30	1.34657840954005e-26
ENSG00000102699	3.4910752256458e-31	5.21065800160067e-29	0.0835762664533636	3.56096370362622e-18	3.89063311777115e-05	2.41587979586404e-45	3.61755842896473e-43
ENSG00000102743	8.72658077265569e-79	1.38343909724386e-42	0.000420335127242697	3.98607804283847e-20	0.0433209367749399	4.39252897444956e-88	2.53305095065161e-75
ENSG00000102760	1.16329246362387e-06	3.45654327913733e-14	0.267016878821648	9.51712389425275e-13	0.000205438483833818	5.80079468558081e-18	3.98700920360957e-17
ENSG00000102763	2.13142947222609e-38	1.47209537103645e-39	0.00059456106702205	4.30928246668433e-30	1.63375008117832e-05	8.95921781123934e-64	3.70859679152327e-59
ENSG00000102780	7.69021575250009e-26	7.77717062977011e-24	0.0465332769724427	2.46800731949442e-15	0.013900481576308	2.08797327455425e-38	9.58884981108265e-36
ENSG00000102781	1.50839798496294e-39	5.43435543323082e-62	1.50684403450886e-06	1.53080471367652e-32	0.00202396846807493	1.04243758202296e-75	5.70943478941458e-74
ENSG00000102804	1.96461199229125e-19	1.64312462714015e-30	0.0246394521337216	3.01378782005564e-20	0.000484317710466163	9.6637918820227e-41	1.282878373711e-38
ENSG00000102805	1.87687634040039e-62	4.28738123959632e-49	6.65778822758104e-05	1.00151896815393e-32	0.000332738993982863	6.80926051300647e-110	7.8791076892778e-88
ENSG00000102871	2.06646512590533e-54	3.6224934290103e-54	0.192071426651348	1.42087789133053e-12	0.0021188864675214	3.77093337016686e-66	2.35032607826025e-65
ENSG00000102878	5.28954244175958e-16	2.69551924764581e-14	0.0055789937132434	2.64334461375374e-11	0.765191259163257	4.90923773248532e-18	1.34000785287447e-16
ENSG00000102886	4.4372843110349e-44	1.19473127471478e-27	0.095373291790634	6.29292702481553e-19	0.000904076303412994	8.6863720371393e-54	1.17382958272819e-46
ENSG00000102890	1.25253680759915e-34	6.33150775618755e-40	3.71425794265421e-06	7.85311995035201e-28	0.00247443778866617	1.28142221415963e-54	7.70209460081353e-54
ENSG00000102893	1.91198585793179e-44	1.57267960415528e-43	0.00326070971092659	2.72259173787701e-25	0.00236657037445805	3.69770505440696e-75	2.37447400860738e-68
ENSG00000102898	3.67526051794667e-68	1.50467103138577e-48	1.00963826492482e-05	7.4195925449179e-26	1.1467470887676e-05	1.53384918930004e-87	6.08019627098012e-82
ENSG00000102908	2.48137506811212e-46	1.37128226558336e-41	4.76067587839903e-05	6.98888170039456e-22	4.93942535995536e-05	4.75390010926819e-65	2.40714221205766e-61
ENSG00000102910	3.04485644322071e-63	4.57839109925206e-41	0.00162341197519039	6.46884482647032e-21	5.77971433502138e-06	2.3563118814417e-81	9.6104322327334e-73
ENSG00000102924	2.68124234386906e-41	2.92328444962384e-46	5.60257289634435e-06	9.34404519878522e-20	4.39476628864947e-05	5.31167849543298e-60	1.54808338545892e-59
ENSG00000102931	2.71662600542385e-61	5.62014602916104e-63	1.27411790419447e-05	3.11859483854973e-36	0.000819660958080315	1.6667272754145e-143	1.22579457848515e-112
ENSG00000102934	5.14794469355027e-71	2.8724713814132e-47	3.42830162205723e-05	2.87272845718733e-28	0.000412564677369653	2.64099475556328e-94	1.52399410434384e-78
ENSG00000102935	2.51359639463094e-54	7.83289014203711e-64	0.00049774538582388	9.34992523220311e-21	3.33461166984504e-05	8.83991356585004e-83	1.00748930814222e-80
ENSG00000102962	0.00592733917824891	0.000357432602470118	9.25164559005396e-07	2.99306283838814e-16	0.215472378418547	1.68135633777602e-05	2.84815198956583e-05
ENSG00000102977	5.2392766854905e-70	1.4632982404894e-46	0.00670788959061504	1.33658568769796e-22	1.91092281244544e-05	2.28566953030016e-81	3.71702682581807e-77
ENSG00000102996	3.18737267122981e-45	2.9092310538063e-66	5.71781984464166e-05	2.99597017208394e-27	0.0039893238292203	2.06625666915197e-81	5.74450456252519e-81
ENSG00000103018	4.00530345160145e-61	1.24217312007651e-61	0.000204909832342773	9.17845559112049e-30	0.00207670213125853	4.45727466775731e-115	9.32804960142502e-102
ENSG00000103023	3.72306133255209e-55	2.67123958298145e-58	9.57411583500345e-05	7.15284342337733e-33	0.000598447328070458	8.87761323835157e-101	2.68869022902136e-88
ENSG00000103035	6.0170529438065e-57	2.50169995715123e-55	2.10363049265596e-05	1.16865307084064e-31	0.00042848080898916	3.06651021698885e-102	1.48755158160436e-88
ENSG00000103037	1.03700201963077e-19	3.99261398251753e-33	1.43180157641774e-06	1.00142714698882e-24	0.0259817039472169	2.96285542102976e-40	1.68618065576279e-38
ENSG00000103044	1.2178757428227e-18	3.8902933287412e-37	5.23012649607695e-11	9.74251680721544e-41	0.0483060652628135	1.95288376107086e-43	8.02406055243722e-42
ENSG00000103056	6.41710375846993e-62	1.98821988174766e-78	2.34102803627472e-05	8.8389166852385e-26	9.76822345905605e-05	1.83154666352967e-90	5.27162198037018e-94
ENSG00000103061	2.32873858819718e-54	1.40475987430168e-64	1.61237421860993e-06	1.71925907721606e-32	0.0005339131811101	8.14785025591629e-114	6.64065645502705e-101
ENSG00000103064	3.35422595418808e-43	4.85939660823711e-63	7.64142351070347e-06	2.75846119809731e-28	0.000986944562437271	1.14240260174552e-91	4.39261503388537e-87
ENSG00000103067	5.35346729598944e-11	1.97672529252818e-17	0.000144929708371241	1.66741368055557e-12	2.63591406325575e-39	6.71004935318917e-17	4.6548570474461e-21
ENSG00000103150	5.67171279176827e-18	3.11197875142551e-27	0.000234256890412082	4.65074053726879e-23	0.000156500808058642	2.58798650915668e-36	6.39726739512371e-34
ENSG00000103152	1.66187186753678e-53	1.12718817941796e-70	1.86696518719362e-07	5.86005297023994e-34	0.00163361112102404	3.15043808490206e-110	2.61848190894425e-99
ENSG00000103154	6.08524996698127e-23	1.88961982964553e-27	0.00148429059258898	2.55951395082565e-09	0.40792425323638	4.72492345898041e-32	1.01606934099479e-31
ENSG00000103175	3.6694124345766e-50	1.02088296147325e-25	0.000944022931919689	7.7489026152043e-13	0.00311982320114568	1.0351731303014e-36	4.54938936510865e-37
ENSG00000103184	3.26844006761498e-26	1.80662488983624e-20	0.0265245119556686	8.072994012319e-13	0.0147418865562302	9.62869787482115e-30	2.22547201448538e-28
ENSG00000103196	4.2687866231373e-34	3.18923074978595e-11	0.0803784875658533	5.44665846216249e-06	0.0215196043671753	3.4047228408965e-17	5.01673421995235e-17
ENSG00000103226	4.27244549786749e-45	6.40188123032808e-38	0.00010302920438921	5.38680122264395e-38	0.000283481111443212	2.52883770293208e-76	3.84365929929393e-64
ENSG00000103227	1.40542396855566e-46	4.99723498733607e-37	6.19581727819815e-05	5.92855224618931e-20	2.87258943584636e-05	4.75859589011647e-51	1.03166592337461e-50
ENSG00000103241	4.01088248925965e-10	1.5523815497041e-12	0.0407302513368661	1.72709694396549e-13	0.90821096113926	9.83801098012843e-19	6.69062567896048e-16
ENSG00000103249	4.0654437583811e-57	2.16724686077273e-56	2.12830580762239e-05	5.57872055871502e-27	0.00104054885317277	1.57948147076573e-93	9.89009106122616e-86
ENSG00000103253	7.65792188138968e-38	1.23378993290385e-42	0.000798505283356801	9.00238949789563e-14	4.83890729103134e-07	4.39441587944352e-43	6.20246341031378e-46
ENSG00000103257	6.70693814037612e-31	2.05185850864424e-39	7.27962412318447e-05	5.08476402387155e-19	0.000189966222496455	2.45327453820676e-50	1.81088338224415e-51
ENSG00000103266	7.53848873121509e-70	2.99117992471845e-64	4.90487538611004e-06	1.96223088829779e-35	0.000980764185908718	1.96338905337084e-148	1.22973541682021e-115
ENSG00000103274	4.93884911344863e-40	6.68905209577308e-56	1.58578337282287e-06	8.18318297811317e-38	0.000103439938319757	5.26586783384818e-93	2.01541906475677e-84
ENSG00000103313	1.8958055984712e-29	2.08241155969022e-31	0.248702331927856	1.09628015305445e-05	0.00217966956473966	1.17528958079253e-30	1.96434804635776e-33
ENSG00000103335	3.85709332971515e-54	7.15146347882432e-40	0.0147664242677148	4.58158340715737e-12	6.25234896677947e-08	3.49263144306789e-51	2.2639129503888e-53
ENSG00000103365	7.26348173714293e-29	6.07556352558256e-36	0.00603377557745058	2.27985818205265e-13	0.0328540696364502	8.87361781200268e-47	9.09510721664601e-46
ENSG00000103375	1.5623126262557e-17	3.57246771800469e-15	0.0475852020463585	2.20581125231265e-08	0.00631037180258948	1.25352614334883e-20	1.09910592100321e-20
ENSG00000103426	4.61000600595561e-70	3.35357567730073e-71	3.2782255678395e-06	9.37996920675341e-36	0.000103880620432347	1.75829070864386e-195	3.41492117098026e-144
ENSG00000103460	3.7896507256332e-47	1.12042698743983e-63	2.43690326358463e-05	9.96095312055298e-19	0.00134070533337942	2.17472761238369e-57	2.0196494601489e-60
ENSG00000103472	2.55939402851613e-62	8.66425300367954e-61	6.8675200606165e-07	1.79951291564291e-22	0.00049031678753347	9.29210737318793e-78	5.23985572809672e-79
ENSG00000103485	2.3319398251502e-39	3.90304922975877e-40	0.00134930061781351	4.33100397853994e-25	1.76499883222267e-06	7.74920144674234e-65	1.86582267395119e-62
ENSG00000103495	2.23032022982391e-33	6.84280328052196e-59	8.89639134945623e-07	1.77370539253913e-35	0.000449681031827768	1.98638184387276e-86	5.21605425000083e-80
ENSG00000103507	1.88543601969343e-31	5.43357675489112e-40	0.000543627911978239	4.6175503190992e-22	0.000539311580623768	5.06928715817714e-55	1.54469813100899e-52
ENSG00000103522	2.95260157427479e-30	1.59329630429329e-47	1.02562315279802e-16	4.22553214428382e-55	5.6709022566067e-05	6.09344039813307e-52	3.19606038570225e-54
ENSG00000103528	6.57301035132318e-36	2.44597260722845e-114	3.19327839415553e-06	5.84805110712928e-27	0.000175733658252164	3.14178968572235e-75	3.93787427034266e-87
ENSG00000103540	3.36971494941939e-78	3.46439580484578e-54	0.000212348322537982	2.08426044465603e-22	6.16189236153184e-06	2.21234061066217e-92	5.78568871181724e-89
ENSG00000103546	6.25430883531975e-21	1.13450485029196e-74	2.09992430379712e-07	9.96588300500173e-18	0.0057125728305035	5.65926140338255e-35	1.00187813721986e-41
ENSG00000103569	0.000120066055376548	2.55480634944162e-06	0.0763786058532894	0.0889953791083454	5.96916116049544e-11	9.62916005792105e-05	5.30341152976512e-06
ENSG00000103642	3.09001224391448e-54	7.09616572920903e-45	0.00166384470302679	2.39885585368609e-21	0.000775078709165866	1.14273932974742e-74	8.50837100460564e-68
ENSG00000103647	2.08676277320121e-13	1.11182810558651e-38	5.03442383809422e-05	1.44136036483466e-24	0.000410033454569076	4.50860001910019e-37	1.22773858787175e-38
ENSG00000103710	1.63929330145825e-08	1.15714703659261e-18	0.00470481465807219	9.44723344308429e-14	0.000355766272826682	1.60056827139292e-22	1.10996678689759e-22
ENSG00000103723	1.68354247523841e-55	1.42349216219858e-94	1.18819563738405e-06	3.2437058845474e-24	0.000143469695178942	2.13223891695279e-96	9.2290905418804e-106
ENSG00000103740	3.96163227442964e-79	8.35904719304085e-50	3.97007543411251e-05	2.69165062241195e-27	0.00115381564199559	1.61090712793615e-103	7.84225243551764e-85
ENSG00000103852	9.67364857291686e-58	2.95161925080808e-51	2.44455298447751e-06	3.10125233645098e-24	0.00489416966347051	1.51157704355514e-68	2.75401793225309e-65
ENSG00000103876	5.63308786198582e-60	1.08973825879319e-65	4.26255587237667e-05	8.35423972083397e-32	3.05158434870244e-08	1.84483338322249e-109	1.35752453195595e-111
ENSG00000103888	4.31306688128645e-16	3.22273555753623e-13	0.00845946634294864	1.11498651473183e-15	0.0187032176531386	4.46652049155202e-21	2.76172901363012e-19
ENSG00000103994	3.02677680820143e-48	3.16991332479627e-30	0.058637435783746	1.52808143255419e-16	0.00171046854790408	2.96440679237401e-52	7.50735011151566e-47
ENSG00000103995	3.18323789656243e-42	1.03637571270264e-06	0.0987226832209967	4.66980150700235e-06	0.00511078213304569	6.936292860591e-19	4.28900892963486e-16
ENSG00000104043	3.5382683081242e-20	2.90698497980631e-12	0.937783124062962	0.00180968427188546	0.0544716204173085	5.33724026707007e-18	1.6933666376387e-17
ENSG00000104044	2.4602122743969e-25	3.90466557942509e-27	4.82586414696275e-06	9.12375464965265e-21	0.00548594260325338	8.33655695594541e-33	7.28541841747739e-32
ENSG00000104059	1.58634750849199e-09	2.87706581970926e-26	0.0310660570370996	0.000115253683738284	0.0639241879687839	1.60477259912697e-13	5.9766681205009e-17
ENSG00000104081	1.43193330980358e-14	7.18683395073869e-18	0.000133350996019098	1.49265923349144e-15	0.0575388166401169	6.08157540911845e-22	9.06420576010672e-21
ENSG00000104112	9.31863855024147e-37	1.07878964343503e-149	8.07993050632087e-08	3.48563252670988e-22	8.88863952793722e-05	2.05135240644204e-63	5.35598209160165e-78
ENSG00000104140	7.6881389367981e-52	1.6808487876429e-25	0.0398788693395292	5.00790146518103e-12	0.0047762662116406	4.29123367794368e-43	5.60203639187414e-39
ENSG00000104205	2.10312528864322e-78	5.60588906413332e-54	0.000592534289124929	4.71892035620828e-17	0.000206513260203203	7.37029301231354e-79	4.5921612961057e-80
ENSG00000104213	7.87349149556765e-35	4.74001237667005e-31	0.00122624982925651	7.74734045987479e-13	0.0245518651612793	1.40470249461095e-33	1.45186354386699e-34
ENSG00000104219	2.67129492904918e-37	1.3463475653734e-28	0.00169076796444447	3.8081390895449e-20	0.000228490919220031	3.12840413132328e-43	4.58444462033904e-41
ENSG00000104221	1.26604245356355e-19	2.68002677810817e-25	0.000500434659985763	8.86907810334895e-22	0.11966042941719	2.35825931564394e-32	2.16774989004566e-29
ENSG00000104290	8.43745340715668e-82	1.25241437146615e-38	0.00132195789385224	3.54573690093662e-17	1.18342364085368e-05	6.04529265664135e-71	4.6314616195775e-66
ENSG00000104313	1.02496406354578e-67	4.62204283194941e-65	0.000188889024403193	3.97010730729652e-25	0.00170187265388835	1.7928511792869e-92	2.6589259796132e-88
ENSG00000104321	5.03618583227213e-10	4.32685002416996e-12	0.626311319999887	5.09724800375052e-07	0.388147298628464	5.32903762944965e-15	1.16622965626401e-13
ENSG00000104324	4.60151186463496e-43	2.30672500420215e-10	0.851607833083737	0.000548246122215933	0.0141659543211808	2.6082667924906e-22	2.71314558176187e-20
ENSG00000104325	5.97116247666266e-53	3.092676890247e-46	0.000181939520071314	5.15199623871387e-29	3.99526119135469e-06	7.05261739746472e-86	1.06363859708336e-78
ENSG00000104327	1.39966327867376e-06	3.0598577299126e-07	0.041077634975363	0.226515135172424	0.427064469501972	1.82080751817033e-08	4.24827426065116e-08
ENSG00000104331	2.5278889776855e-47	3.82567497068711e-34	0.000281889326823273	3.25906386843062e-22	0.000539278625138638	6.14093763067522e-58	6.02470751857173e-54
ENSG00000104332	1.52703438981652e-23	2.25936545348065e-45	0.00250332023010278	3.92471414845574e-16	0.106206432936097	8.05391619001765e-47	2.82218452022607e-45
ENSG00000104341	3.59085410155224e-37	2.53554856044861e-20	0.00441106125327192	5.10957059784812e-10	0.00859629788297198	4.78647025052653e-34	5.64708128156315e-32
ENSG00000104361	9.08991140193138e-63	1.78621153083748e-37	0.00291701594790734	1.25220901482483e-20	0.000361774876426792	3.01848080804447e-70	1.37367507434938e-64
ENSG00000104369	9.98533128696243e-28	1.14711911316067e-16	0.0108693800745642	6.32670516083937e-06	0.00534316994643272	6.8107234639426e-24	1.09267720182584e-22
ENSG00000104375	2.24102326597783e-87	5.28524484571773e-57	5.66654938193544e-05	6.1212812995814e-25	2.03720082507136e-05	6.80864357606488e-100	3.46878612723181e-95
ENSG00000104381	1.131991606685e-67	7.14777485488632e-89	4.89382731242418e-07	4.39071343779947e-27	0.000102125495221632	1.17835445516954e-110	2.75942632518048e-117
ENSG00000104415	9.46579586996889e-13	7.94044736152607e-11	0.0462584863446162	2.54294375283011e-05	0.00172496345233542	3.23148834549834e-13	2.75241480578674e-14
ENSG00000104427	5.83801491422088e-49	1.40282423980004e-60	0.000226670104525533	3.10537271688433e-24	3.86678388913769e-05	2.36973860851097e-83	3.51748639388021e-83
ENSG00000104432	2.21460670373413e-31	3.28749644566061e-22	0.00029695689530289	4.82865636438e-25	0.00281078880186438	1.00005977892234e-33	4.00674734463519e-31
ENSG00000104435	2.97247502469114e-44	1.27679842309483e-159	1.22160102713653e-07	5.12270930270551e-29	9.71603632410373e-05	2.28010584650792e-88	7.85520253954684e-106
ENSG00000104447	1.32114682134647e-48	3.81328006891126e-46	0.000911386864840752	5.2184183460098e-20	0.00349812842973405	3.80390448316521e-58	2.35572603330357e-57
ENSG00000104490	7.82746300166548e-28	2.06680729254782e-74	5.67776670105505e-05	1.01281151918185e-22	0.000693568790194962	2.30590892163821e-63	4.35185848636776e-68
ENSG00000104499	1.26729834834248e-19	4.53564455651468e-24	6.56741035411232e-06	4.04477899759769e-13	0.00186838586911268	2.137211636867e-22	5.76514631430928e-24
ENSG00000104518	1.10869179802693e-51	1.14043619017292e-38	0.146914611299519	1.16324315962927e-05	2.55707486993553e-05	8.15880025443932e-45	1.03423319177764e-48
ENSG00000104529	1.78341542607241e-39	1.08898917396649e-65	1.55765055946556e-07	3.00112307634107e-35	0.000328987000352227	4.95649580269989e-87	1.69181744609932e-85
ENSG00000104611	1.79122978699326e-43	2.78269245866762e-55	4.26988572759085e-07	1.42876160932961e-34	2.14070432360285e-09	3.91178988619145e-84	3.72722406024893e-86
ENSG00000104635	1.14296918558462e-34	2.6805136103106e-43	0.000285336108201989	1.12400780663885e-24	3.16354017429848e-09	1.75580280396079e-59	4.74673695208622e-60
ENSG00000104643	1.63366070313642e-39	4.11926769546399e-59	2.87127973152856e-05	8.07281148892721e-27	0.000169873717255144	5.88195934636261e-77	1.1690015236553e-77
ENSG00000104679	2.98459350492088e-70	8.59637800020969e-48	1.40094529514953e-05	1.4304051010495e-22	8.35513029016022e-06	1.12931848452013e-77	3.87787771451662e-75
ENSG00000104689	2.44416509679451e-15	1.5593727999178e-17	0.922986590419958	0.0273593419925423	0.0137858180034296	3.1807049780512e-14	1.87904480565676e-15
ENSG00000104714	7.65875711942137e-47	1.70182804423508e-34	0.000120032364361006	4.60779990649544e-27	0.000134085366602874	2.02621139075883e-64	1.48341730383491e-58
ENSG00000104722	1.57159549596907e-26	4.13235589021223e-49	0.000310712231871368	3.55193026970792e-14	0.0182711048421412	3.01102458629878e-44	2.08913718450101e-46
ENSG00000104728	4.73295422472809e-57	1.65317518859017e-63	6.44784317739367e-07	1.80627586342307e-35	0.000282935399996329	1.30314581030056e-108	3.03531535318037e-95
ENSG00000104731	1.46710637640783e-52	2.14210644227313e-30	0.00658694599757556	2.17744542148894e-21	0.00039558667869401	7.29298457315136e-60	3.65526595547967e-53
ENSG00000104738	8.33461400143334e-109	6.88481925601442e-39	4.76894792164628e-06	5.18757569386262e-19	7.71824929311532e-05	1.11144363647489e-64	5.78578138755256e-60
ENSG00000104783	1.76523639178555e-16	4.41858287147732e-18	9.43654302853989e-09	9.91685004268034e-33	0.00322942732599024	5.65062073501435e-29	7.11383029661873e-28
ENSG00000104804	4.23362599163196e-26	3.1011670085741e-26	0.0030651377177273	8.21559589466058e-15	0.000111208429950816	1.69024199809668e-38	2.58448081023954e-36
ENSG00000104805	4.34498822082112e-47	1.33023153966946e-21	0.173592848858947	2.93704273232365e-11	1.58128902683106e-05	1.00799709428645e-39	1.0250137850427e-36
ENSG00000104808	7.41424900028744e-22	4.93194551328475e-39	0.00290094155614803	7.91805410182949e-15	0.000353462438161628	4.82363299865797e-37	3.05419566317352e-39
ENSG00000104814	1.8222679658377e-18	1.8815255345628e-15	3.03939934793842e-22	8.0889911455024e-59	0.000291455436434718	5.06611678779666e-23	6.53424259977066e-22
ENSG00000104823	4.6334758867744e-48	2.92044334758513e-44	0.00049709542895376	5.34530121609932e-27	0.000215996997883739	9.76728620101154e-85	7.30908675010884e-77
ENSG00000104826	4.18293072362076e-15	4.25059931172862e-19	4.18785583718401e-05	4.94613700063767e-11	0.0228679548125874	7.92899402621806e-18	3.15562431196923e-19
ENSG00000104833	7.78227933179628e-31	1.37971479633494e-29	1.29807027792546e-06	7.35513194489197e-27	0.00087005907492242	4.50574303895249e-42	2.94329493380961e-39
ENSG00000104835	1.72018755723841e-47	1.03417269995001e-66	2.51050412746745e-08	4.3297515446369e-45	0.000138778825030705	1.21001461263966e-113	5.14705895020465e-103
ENSG00000104853	3.04450765724761e-41	1.06035874550115e-30	0.0455650271817715	1.26452444533605e-21	0.000113372492367797	6.79773332812246e-60	2.49979494686828e-52
ENSG00000104863	1.9479808135775e-27	1.18644478508534e-35	0.00611361335407282	5.72582223691912e-14	0.000612101312382549	1.25986358889324e-44	1.26794255739241e-45
ENSG00000104879	5.49492474958662e-13	3.32588928059434e-17	6.27744973888853e-06	6.70224265078025e-12	0.476658326102012	4.19333906769209e-19	7.90219659424276e-21
ENSG00000104880	9.262356130449e-37	3.93538277169519e-47	0.000537176864471066	1.12902875287622e-19	0.000793312731833762	2.08873089513396e-69	1.96089038042582e-65
ENSG00000104881	6.32959355692299e-37	2.97075043005636e-38	7.49584920181436e-05	1.49713142459875e-22	1.74158355033119e-05	3.1634557860235e-49	1.13789578500624e-49
ENSG00000104883	7.62781968153057e-29	4.13239806958049e-33	9.53962907948582e-05	2.40134796189183e-19	0.0351944436121868	5.90940382656961e-42	5.9253372310602e-40
ENSG00000104888	1.21924034600933e-08	5.29589806283357e-07	0.306639788955111	0.00422390482432125	0.411686395959321	1.36848513707303e-06	8.15129042075624e-07
ENSG00000104889	2.75531757721813e-37	3.83175645599776e-63	5.12714962849083e-06	2.39287878643506e-38	0.000494747366391902	1.24292523019592e-97	1.92368640971662e-87
ENSG00000104892	5.11861016222344e-48	1.48984264120794e-72	6.50787902559701e-07	7.7047568106745e-38	1.62091991757435e-05	2.83338117718512e-106	7.52736465415288e-103
ENSG00000104897	2.65887287056563e-75	2.46542392627515e-35	0.0257686175545389	3.68382774117137e-14	0.00255326882158642	1.67871046817972e-65	2.59596350825099e-59
ENSG00000104899	5.85531416491328e-68	3.86885870474165e-49	0.00137820071010137	2.48770246237312e-18	0.000228762102925303	1.78493080240125e-77	2.54695648355257e-71
ENSG00000104904	3.14534343126161e-49	3.40461110051842e-40	0.00388910010621321	1.87089798688212e-23	0.00139935422628712	7.6538725558873e-72	1.60140959962456e-63
ENSG00000104907	1.8536314112843e-32	2.14461111016843e-13	0.262036866632553	9.02470508244785e-12	0.000413866071599179	1.2632666274033e-31	4.74813237630434e-27
ENSG00000104921	3.10506485609974e-05	0.000159419371605202	1.24846668002411e-12	3.18065422367697e-34	0.0376020288218029	2.40801524216313e-07	1.25325038217119e-06
ENSG00000104936	7.77245976536633e-40	1.40370370654324e-40	1.21857331668252e-06	2.18750190367836e-27	0.00839664798463228	9.88787067784842e-60	8.77986055331585e-56
ENSG00000104938	5.74131840940356e-08	1.71252516569738e-12	0.589616264691021	0.133342840179098	2.25458126639949e-07	1.38653038449946e-12	3.88951210278843e-14
ENSG00000104953	5.60361982707172e-14	5.46626216416629e-11	0.695197173974914	0.0050310164975379	0.0494673485102771	1.05251621771031e-14	6.93784587043412e-14
ENSG00000104960	3.55028630223062e-35	1.67383871175461e-52	4.64307313911501e-07	1.02046743533847e-31	0.000560597077107363	6.58834648878686e-74	7.24709418977786e-72
ENSG00000104964	5.03444227365128e-72	6.25535710243264e-49	7.59829049962485e-07	2.83686215782135e-30	0.000168526389684242	7.41009152858436e-95	4.21655987086526e-84
ENSG00000104967	2.39159424618587e-75	2.17388334182728e-69	0.000177720364858504	1.08185428268701e-29	6.3651842473668e-05	1.58971293694534e-122	8.67811613159485e-114
ENSG00000104970	5.47004032690555e-37	1.45169676640498e-48	8.61300352314593e-05	4.71879338688386e-19	0.0486076349657956	2.1306919511649e-57	1.38704499303998e-57
ENSG00000104973	5.68972863724571e-31	3.24084255523076e-42	9.9230433474918e-05	2.66195738879853e-23	0.0226236142641661	5.92943595991556e-60	9.98460290165319e-57
ENSG00000104998	2.85372931461754e-17	2.95528441450703e-20	1.06559817925746e-09	1.06281937520963e-52	0.000189691469196877	1.83033836023383e-31	1.41072733401451e-29
ENSG00000105011	6.85733095713761e-91	1.32744628604536e-28	2.39771613721419e-05	4.31243165388585e-18	5.12614900897439e-05	3.54825774985033e-48	4.70191517509199e-45
ENSG00000105048	0.0889932163413994	0.0022747508679997	0.0312641907057194	0.0457206332972501	0.109123863864563	0.00538625563432793	0.00190119618839555
ENSG00000105072	2.50952094724257e-32	6.81399328487659e-53	6.01487011061678e-11	3.77489445952623e-39	0.000474163556284531	1.23067494817615e-61	4.88919131990027e-61
ENSG00000105131	3.88975310952032e-26	5.38703926744382e-37	0.00185892572821675	9.82856510603787e-19	0.000149272164035177	8.66020743380466e-45	1.835198616857e-43
ENSG00000105137	1.73768885914206e-53	2.90856965498918e-31	0.00240732440479827	7.32460599222688e-14	0.000165159382920856	3.83230803026967e-42	1.65457329101985e-42
ENSG00000105141	6.17467252972301e-13	6.1078629241479e-16	0.00133347793065518	4.70944957791955e-10	0.0677998746664534	1.7525874208952e-19	4.17561499910431e-20
ENSG00000105146	8.22431733338929e-38	4.93400820131344e-30	0.000240397966835689	1.22221766611055e-28	0.000423800465110282	3.12054698500636e-53	2.09049122854204e-48
ENSG00000105193	2.10926082515746e-46	2.09519991378473e-23	0.0280665991341006	1.10006356278267e-15	0.000266585096762943	5.12865201090008e-44	8.07467571817267e-40
ENSG00000105202	1.89856295317261e-46	1.38268052450236e-17	0.109194761735578	4.53375565471711e-10	0.000735536920503055	6.27969116577423e-35	2.62390278820755e-31
ENSG00000105219	4.15352021225966e-57	5.6172233865253e-34	0.0154111131535182	1.61718894218622e-17	4.25827027546539e-05	2.7403163527106e-63	2.49804546474886e-58
ENSG00000105220	1.0502759633527e-32	4.0784370496243e-23	0.0466256474060429	5.02105465060063e-20	0.00393842271615402	6.46336132905983e-47	6.05005945019342e-40
ENSG00000105227	2.15337524834094e-33	2.05176739106029e-22	0.100839728926163	3.40519506770063e-10	0.252077658143288	7.55861992907644e-32	2.52258980108002e-28
ENSG00000105245	2.2078359175381e-20	9.58111924078942e-36	0.00173464514191989	3.97892506036707e-25	3.05924428699277e-05	7.87798416132938e-49	9.19958290441539e-48
ENSG00000105251	7.90800342161498e-96	6.16555932706209e-65	1.42680789904647e-05	3.93836387267952e-30	0.00014644960385045	3.39822775120957e-122	3.28503860973296e-107
ENSG00000105254	1.05013610813588e-44	2.03216512613626e-58	6.50976314563475e-08	7.19114969664812e-29	0.000503216740095833	9.64597704580018e-71	4.19296317159886e-72
ENSG00000105255	1.18100417910792e-74	4.46342289299018e-89	5.95258532204375e-06	3.17532679040426e-31	5.60925655392688e-05	7.02444432560103e-164	1.39548766685756e-155
ENSG00000105258	5.71012057852576e-34	7.40487698092022e-51	2.71784123941142e-07	3.74631344169366e-39	0.00559983336249281	1.42998089936264e-70	1.18192663527305e-65
ENSG00000105270	1.22742674997716e-50	1.07714529682524e-128	6.26082513460288e-07	3.43300715299409e-31	9.01480674025112e-05	6.90376618383961e-113	5.66486731931859e-130
ENSG00000105278	2.20379312596158e-14	8.26553509406529e-65	0.000631934096024779	6.92729092931003e-11	0.00170407365180792	4.03638656706147e-30	2.20770057968937e-37
ENSG00000105289	2.15432806035889e-23	3.87700896645264e-17	0.000385227170379134	1.16703499319518e-15	0.00929984502799037	8.75909525354679e-27	1.0255770268388e-22
ENSG00000105290	2.82799364163574e-35	1.77783691929844e-155	4.35534362706167e-08	5.15598369712218e-22	0.000337334351089393	5.69624042735187e-61	2.35139645101082e-74
ENSG00000105327	3.82639206760129e-34	7.36803044818569e-24	0.0188616415911047	1.34026148666713e-13	0.000330964308284185	2.39981625624567e-37	3.06676444699525e-35
ENSG00000105352	2.48859073094577e-14	1.78830509065716e-06	0.973179963367413	0.401148827121414	0.0967212351443984	4.65483283358535e-10	4.94613982233311e-10
ENSG00000105355	3.9315805316702e-64	1.34660976277247e-56	0.000785949649541338	4.85414422166312e-28	0.000101106200269236	2.75553733187271e-101	5.77692513864448e-92
ENSG00000105357	1.93331659002144e-26	1.16301970210235e-08	0.617103926871819	6.78063081707647e-06	4.24491457097449e-13	9.12368677424782e-16	6.48279144487767e-16
ENSG00000105364	2.84026572615433e-23	2.39706233135138e-48	3.20642118180743e-06	1.54093627520345e-33	0.00308798013694429	9.46515210398315e-51	6.32064399876502e-50
ENSG00000105369	7.06478790780268e-20	4.44215476409806e-20	6.60054649858302e-38	5.86667697865423e-59	0.0154357463873327	6.81624511637743e-25	5.33019078989908e-25
ENSG00000105374	3.88324360241245e-16	6.36381341164465e-17	9.20518692046937e-17	1.24290503516619e-61	0.00447375490262136	4.88520012956636e-25	1.54043300971207e-23
ENSG00000105379	3.43433665289251e-49	2.63263308546248e-52	8.02159949253325e-05	1.3802713005314e-31	2.4253865116976e-07	4.69200035595654e-97	1.85730255725503e-91
ENSG00000105388	1.25848633693824e-21	2.71236449197969e-25	0.00523825533697993	6.22843663857272e-17	9.77996748406076e-06	1.35437101033482e-30	7.80258178523727e-30
ENSG00000105398	1.1312353058839e-57	1.84565380040276e-48	2.03023865560603e-05	6.85387469032401e-31	4.87537738860694e-09	2.4845719672984e-96	3.62330387693141e-93
ENSG00000105402	4.50796050374778e-73	2.79537675965718e-56	2.42627561433773e-05	1.97563340825556e-32	0.000157010328594207	1.21397083160852e-125	4.29953358150239e-104
ENSG00000105404	1.29136896333492e-68	6.73595662942466e-55	2.65159967690215e-06	3.84830968983934e-37	0.000528764932282095	2.19149805599756e-129	2.57805205963639e-103
ENSG00000105409	2.25762099123648e-23	2.48641161836064e-97	6.53138620783331e-07	2.76922673966912e-14	0.000204862338144613	9.12860734424703e-38	7.61277544910649e-48
ENSG00000105419	8.86181777110472e-75	1.01453479748203e-62	5.70249790681603e-05	4.30383669572218e-31	0.00012235954526394	1.05668176610251e-146	1.16497567248654e-118
ENSG00000105426	1.23222362065965e-35	7.83604577449689e-34	0.000662114798148065	7.39938498242506e-10	0.00075566016379637	7.72774575918803e-35	1.8323147548522e-36
ENSG00000105427	9.39096514214133e-23	1.14326652380866e-28	0.0196958495648103	1.76147881087956e-10	4.16461957298311e-05	3.17119631954584e-33	3.24234682866425e-35
ENSG00000105464	4.20917739775971e-43	2.66381353457293e-26	0.000712588499486316	1.28499611250215e-15	2.20447033075399e-05	5.54167388791127e-44	6.93629514245806e-41
ENSG00000105486	4.00016369437037e-100	1.66862609305875e-33	8.80937875408153e-05	6.80709954821644e-21	0.000143117545151975	3.91360629413372e-65	2.08989189557588e-57
ENSG00000105499	1.66266918291562e-39	1.56008792516975e-25	0.0158506390600456	2.49699566772994e-13	0.00484394539605134	1.03493239029954e-40	8.11177443690337e-38
ENSG00000105501	3.17469704088262e-37	3.0895222614379e-42	0.00208348130417172	2.35976910708996e-16	0.00202456010981914	4.35653677350363e-58	5.26072470628146e-57
ENSG00000105509	7.75893804761861e-17	1.70345483151171e-13	0.0451077541381272	1.036574117e-07	8.41714690749025e-05	8.13190231323555e-22	1.10581689264468e-19
ENSG00000105516	3.22509116824614e-15	1.22502849108494e-17	0.0040945734102351	6.06264756779213e-12	0.549277219677052	5.73632041930441e-24	6.7190067609933e-22
ENSG00000105518	9.96862991029332e-55	1.4038003660894e-51	2.28925581914056e-05	1.80404589243477e-31	7.68883415692377e-05	7.25642469849176e-100	6.91108119635213e-88
ENSG00000105519	4.62006447768545e-38	1.77618979740926e-30	4.00072382728249e-06	5.04271895243041e-18	0.000409838854643074	1.5584579074995e-39	5.33256953088476e-38
ENSG00000105552	1.7022862690587e-24	3.99779268754639e-35	2.74024894232433e-05	1.0244812079234e-26	0.0340481688741958	8.3070345751829e-51	1.74484534087898e-47
ENSG00000105583	6.81337133296971e-70	1.1767149709911e-69	3.78615701550959e-06	7.05284411123079e-37	9.83570551034067e-05	4.50321399688544e-199	9.12173952129851e-142
ENSG00000105605	1.17038174412173e-38	1.86001759300479e-42	0.0718305874956369	8.2407223438917e-13	0.0370299997760132	1.79782041876806e-51	1.84698764761729e-50
ENSG00000105609	1.65871440256494e-42	2.81266876619574e-45	0.0285897911218329	9.95716893765783e-17	2.20323803558043e-05	2.56943717388577e-62	7.40807278327833e-65
ENSG00000105612	3.14843497132109e-28	2.33236116402936e-17	0.575484210332819	8.66157127617884e-11	0.137522237382242	1.16565535134059e-29	1.77266849878087e-26
ENSG00000105613	4.27301662831134e-55	9.3308544851721e-135	5.78630353772033e-07	3.33880790759472e-28	7.36949968460811e-05	1.07119071880668e-107	3.37954734054996e-125
ENSG00000105639	3.45287113453817e-10	1.96066618741199e-13	1.18060354764132e-10	9.26137979667245e-43	0.000171525258181387	6.45379596083397e-20	5.04454930947338e-19
ENSG00000105640	4.18170677478792e-77	1.83693937715111e-45	0.000509861987025433	1.40033721220308e-24	0.000106009334532204	2.89407917937184e-96	2.95061259791812e-83
ENSG00000105642	2.72101825804931e-45	5.95475920620275e-36	0.000146111393456537	5.03425767008501e-18	1.20940911766308e-05	1.2782354395673e-53	3.52117124932637e-51
ENSG00000105647	3.6725613216659e-63	2.05531679460398e-64	7.00274344905382e-06	2.54606117469406e-37	0.000243885936283126	4.17941048180561e-162	5.69078811984386e-125
ENSG00000105649	3.21980405832376e-32	5.65002210161389e-53	0.00214155460635394	1.80017523316699e-16	9.52232931070774e-05	4.13634871061784e-55	1.54773098476522e-58
ENSG00000105650	8.91338670550494e-11	1.86531701594246e-14	7.55683156819444e-06	6.4964973680624e-10	0.595397310479205	3.50788892562978e-13	1.18528666568584e-13
ENSG00000105662	7.62771772705762e-34	2.2916681654606e-42	0.004744538659619	6.13544064146511e-16	0.00647565206288371	1.45726767429967e-43	4.67023014989952e-43
ENSG00000105664	4.9746048818286e-17	2.03410285388551e-09	0.00270752195459172	1.64926166871591e-10	0.000284358068456205	1.32857536354248e-16	7.4685814891782e-14
ENSG00000105675	2.59981893390604e-43	6.00417206204503e-49	3.90548970861649e-06	3.01373253029626e-25	0.00109322962118662	6.46570201783472e-68	5.77544633261578e-65
ENSG00000105677	3.98472351890873e-24	5.30637221815328e-34	0.00117866262810109	2.58516876892907e-25	0.0109550536989428	2.86748410122832e-45	5.63126126242926e-42
ENSG00000105679	9.9919132653196e-61	1.50243804274737e-75	5.17911261839575e-07	1.05962401788183e-34	0.000124317767841597	8.84099556533987e-131	8.68929849199042e-119
ENSG00000105695	4.0280192935429e-43	1.00773787023275e-27	9.33120773301483e-05	5.08168096456916e-16	0.0013781065948228	4.65885726160921e-43	4.85497597999594e-40
ENSG00000105696	2.93837410322071e-38	6.87183516020262e-121	8.27224932206222e-07	3.30287053600339e-27	9.73634520585684e-05	1.63141267456146e-77	6.90145941070762e-90
ENSG00000105699	4.13985097912028e-55	4.62870266292298e-50	0.000149414247113137	2.78973865432906e-21	7.4818430662251e-14	1.09219018201452e-72	1.01299974256273e-76
ENSG00000105700	6.32938126553641e-39	8.87709249843674e-54	2.93549249088983e-07	1.43661235482644e-30	0.00245373133885082	8.62251050129162e-66	2.45716903353529e-62
ENSG00000105707	3.68021233907287e-08	8.425361155175e-06	0.206000845217979	0.0924744834763656	4.99541673031474e-39	8.40033505456601e-07	5.77854087020836e-09
ENSG00000105708	2.94525178176254e-71	3.46024410202365e-35	0.00060371252832711	4.23591104616888e-20	0.000565399496621377	2.3636586434273e-69	7.47600177566099e-62
ENSG00000105711	1.04541658250572e-35	9.98942919706897e-20	0.067225939043085	2.54776282422021e-06	0.0174681311640095	3.86403710827832e-25	3.87952962062231e-25
ENSG00000105717	1.38420630505833e-64	6.20483987226429e-63	2.79457576099371e-07	6.58999576947535e-40	1.62664391832202e-06	3.36191578081195e-122	3.89642803746502e-113
ENSG00000105732	1.77972099053871e-50	3.03301479885012e-28	4.96178720375272e-05	4.24072113454224e-15	0.000380215976622069	3.29785621689032e-43	1.46014975445699e-41
ENSG00000105737	3.35713696718689e-51	7.05831420208754e-157	3.2815835356442e-07	1.0285325978262e-26	7.9576717884228e-05	4.49230039228724e-96	1.48270554475032e-115
ENSG00000105755	3.78113029147625e-41	7.67645451922426e-35	0.000111034707585816	5.94154676248579e-18	0.000518863585448363	1.31592174027721e-43	1.00032454576784e-43
ENSG00000105808	3.4130242895983e-25	9.26940948057678e-22	7.32115984070534e-05	1.61817049419802e-15	0.080539502877468	1.51872742471515e-34	3.24750216636152e-31
ENSG00000105810	1.93658661461534e-45	4.29692697874658e-28	5.83708324179467e-05	3.9343672140011e-25	0.000965200783283479	2.30639739068357e-43	2.20087832070278e-39
ENSG00000105825	7.61769582345508e-48	1.09831989698509e-28	0.00165511987918347	9.12325053615735e-17	0.000322974571076024	1.87867212904828e-46	4.31099571528118e-43
ENSG00000105829	1.05073974539602e-24	2.96718476790234e-41	0.000403002261236842	2.58655848364676e-18	0.0937984518530173	4.64094913990918e-43	8.97160731360883e-43
ENSG00000105835	7.41564363194612e-19	1.06742246084067e-18	0.00428363892129799	1.51394478169265e-07	0.0618578674582983	6.2415735852886e-18	1.78966942864957e-18
ENSG00000105851	4.2070650683722e-10	2.46727402534227e-16	8.28775405485639e-16	8.45175429473873e-52	0.00169943852721659	1.67175147827747e-21	2.39871503655999e-20
ENSG00000105852	4.13758736447615e-14	5.49980691101575e-06	0.0190576465428612	0.000151101505452707	3.62038960144215e-14	2.5451122452352e-09	7.32718138302255e-10
ENSG00000105854	1.87653104625703e-99	4.78684597264492e-52	8.84922788452057e-06	6.33626738458023e-25	1.27334050806159e-08	5.91445526380155e-96	8.33830390343146e-93
ENSG00000105855	0.00030273071052634	4.71034135106379e-25	0.00136288682578152	4.10752349336803e-12	0.119221001361912	1.08192457457546e-17	2.03019697980467e-20
ENSG00000105856	9.52422784464367e-55	8.32807210342701e-42	6.45662971418376e-05	5.97633026943086e-23	7.06055074003329e-05	4.79764948690359e-74	2.07148502906331e-67
ENSG00000105866	8.82247220690977e-58	1.23585535392025e-42	3.23334722595223e-05	7.00076942507913e-23	0.000336354635376435	1.64477709966639e-63	1.67579165372388e-60
ENSG00000105877	3.9333566013552e-47	2.7478489823542e-67	1.11935287148847e-05	1.17940222130778e-39	4.96350990743602e-05	8.27961458515624e-121	1.87675884732238e-109
ENSG00000105880	1.41210598355216e-33	3.07151291522087e-22	0.0114836485491468	1.6074338815661e-10	4.28369872691769e-07	7.68812534775924e-36	7.66444400472319e-36
ENSG00000105889	7.52986385460415e-22	9.26058057153382e-39	1.34964555557152e-05	8.7679921876159e-26	0.000117160216850327	6.00375537192318e-46	6.3876698963315e-48
ENSG00000105894	1.01258357110518e-27	2.27833177948545e-61	6.33379555807244e-06	3.83412231081523e-26	0.000131884384082995	1.35193670625978e-58	1.36492519901185e-61
ENSG00000105926	5.63972181036773e-44	2.80919460801434e-34	3.09395498027166e-05	3.27391605452657e-24	1.59650328001119e-05	3.00671801255626e-52	2.68000475742291e-50
ENSG00000105928	9.05349130251676e-36	2.82318802816102e-52	5.69531868536505e-06	6.68206618059626e-28	0.00260198422812696	4.71793750647522e-71	1.19544675141335e-69
ENSG00000105929	1.98420940492405e-29	1.36944261568048e-26	0.0124570382628859	2.16049151058172e-09	1.56332604937039e-07	3.011967030855e-33	3.64644146965709e-34
ENSG00000105968	6.61097186243646e-59	4.35777118045244e-53	7.59922781477875e-07	2.4356475267698e-35	0.000117398484509866	1.81940108503132e-87	2.30226063257692e-78
ENSG00000105974	7.67509582210383e-12	5.87953802033551e-16	0.00195160977604228	2.58349382194858e-17	0.0106006500420856	2.72726520531129e-25	1.3174927624094e-22
ENSG00000105976	7.16397626467392e-15	8.053272211995e-26	4.04349471998024e-08	5.83816015859888e-29	0.435305428312192	1.69288486178803e-31	2.73970801183205e-30
ENSG00000105982	9.74267466934502e-42	7.25944634900482e-43	1.66021003897168e-08	1.14092082798847e-22	0.00209365421612078	1.76992198609681e-51	1.17534290226832e-50
ENSG00000105988	2.2430593749785e-39	6.0493268090946e-70	5.03513958484918e-07	5.36432895386649e-39	0.00709188411811587	9.80724168356044e-89	2.02320451269241e-84
ENSG00000105989	1.05867200962385e-19	1.07963390071573e-13	0.00205299510115689	8.76700228825995e-12	0.000583703549846452	9.95678654942693e-22	1.50639373783517e-19
ENSG00000105993	3.54122903661202e-46	4.67840967160381e-42	0.000839207448530729	1.91020407373927e-26	0.0003949418915506	9.69286531312845e-72	1.36456186066136e-65
ENSG00000105996	6.21273092298188e-18	1.96914077852497e-12	0.0032339637746942	0.000288118974018142	2.14237134834437e-05	2.70542353840755e-11	4.63708520100231e-13
ENSG00000105997	2.17438986102536e-50	3.90726539228784e-42	5.51522312408652e-05	2.45009850566942e-16	9.27967838454418e-06	4.08470995493936e-50	8.56855175043259e-54
ENSG00000106004	4.63668829941621e-55	4.99478618283322e-45	6.23782293652972e-06	1.59690598409182e-20	0.00160665564740611	3.50562872857156e-62	4.10932665705674e-63
ENSG00000106006	1.02793951493374e-59	3.36603834859436e-60	4.45832727513693e-05	3.59410823116194e-30	4.23857074500462e-05	1.67917797339911e-103	3.80608934936914e-97
ENSG00000106025	8.30893728166547e-42	3.17660731994604e-31	0.0016562868206223	2.6955102899199e-22	9.89738631406634e-05	7.05071353942107e-57	1.43321405372168e-53
ENSG00000106031	1.37992120318687e-28	2.03100874572798e-38	4.9508681657253e-07	1.78028188970263e-23	0.001568077218671	7.14936589665253e-45	3.57749821632742e-44
ENSG00000106034	3.62608545100497e-69	2.11148196413888e-34	0.012918255095756	1.96417542362338e-16	0.000584325960618157	1.33015826438628e-57	4.50171515126409e-55
ENSG00000106038	2.61873353109738e-23	3.32973124958046e-30	6.42054009497594e-07	8.51850121646263e-14	0.00613089726344165	1.13644858442657e-26	4.60814817415447e-29
ENSG00000106049	6.39983581821875e-54	4.34485834587783e-51	8.81693398122768e-05	2.83661790839677e-29	0.00020306187305164	3.76696031292052e-95	9.26064799268968e-87
ENSG00000106052	4.04523742440758e-46	1.77377120671244e-27	0.0674393042132147	3.89077487368653e-16	0.00515999161781224	5.29408725551437e-56	3.59234914634802e-48
ENSG00000106069	4.03825217516094e-51	1.19159259563682e-55	2.17932076706456e-07	6.94975081972564e-32	0.000213270343851262	1.06689331504704e-86	7.22075279002039e-84
ENSG00000106078	2.61350527933211e-13	1.41336071547869e-44	1.59094059279826e-05	2.44356241592665e-14	0.252619678879747	3.27662410950762e-31	1.50543038186784e-34
ENSG00000106086	1.25325840261887e-61	8.92426558936459e-41	0.000300523666604922	3.26234011960721e-28	0.00228639159897711	7.73594502137934e-80	6.88116402419212e-70
ENSG00000106089	7.06755813818563e-47	8.730438720281e-118	7.88053590690145e-07	1.65557695861362e-28	4.55210649519633e-05	3.13640016928004e-94	5.79544188276018e-111
ENSG00000106113	4.74428561039434e-46	7.60402952291564e-36	0.00705647420463804	2.61285573310478e-16	3.13867061014099e-05	1.66789676374278e-56	3.14405551505948e-53
ENSG00000106123	2.27682883706819e-31	3.28667175243715e-45	3.68544478209755e-06	2.33417360851801e-25	0.0119021499304902	8.87640502837218e-50	2.22623207206289e-49
ENSG00000106125	4.08753823002502e-46	1.68576400356353e-49	1.08660368702696e-06	1.77617636941545e-30	0.000920225094790328	6.46970066695338e-77	3.17718809999783e-72
ENSG00000106133	5.03583449103738e-48	1.4150359661783e-63	1.83532729512603e-08	9.46247868584657e-36	0.00105719682065083	1.48283054337604e-95	6.0244868147501e-89
ENSG00000106144	5.01952832546572e-77	1.24885473599478e-42	2.24692569551888e-07	6.70158184147677e-28	3.53940589734309e-05	1.15937259850168e-75	3.87606637292737e-71
ENSG00000106178	2.11336034513094e-26	3.85323468608963e-24	3.78519378916521e-06	5.44356288884275e-34	0.00568427195438754	2.31099582604542e-35	1.27900533902964e-31
ENSG00000106211	1.88639195663006e-26	1.03725365069169e-15	0.15123966958557	3.50569226474914e-07	0.00630844723760021	4.3752306919746e-21	1.76736338200429e-20
ENSG00000106236	7.31787063676998e-14	5.50626466750818e-13	0.064607545066734	1.35318326274372e-09	0.122779271492983	5.14382304946811e-17	4.77614692090116e-16
ENSG00000106246	3.00004845370441e-42	1.23808019590365e-62	8.79135118718157e-07	2.60653485555193e-36	0.005774430351939	1.68924501396848e-95	1.38807863687586e-85
ENSG00000106258	1.25299942193665e-10	8.32502441458742e-12	0.0538239967328875	4.43928964953608e-06	8.61411066363816e-08	2.37122694493859e-13	1.37496156810852e-14
ENSG00000106268	2.21687789623818e-105	2.6096019944072e-43	3.83730615198491e-05	7.8605789352686e-25	5.9921804112421e-06	1.05418471122331e-87	2.03364635852013e-78
ENSG00000106290	1.17879729061532e-23	3.15200651994459e-31	0.00309790110366638	1.15678977624513e-24	0.00859982911693652	4.57095379723316e-47	4.79068463882544e-42
ENSG00000106327	3.35419967644149e-72	1.41479833767274e-42	6.9492364854673e-05	2.37014557124253e-24	0.128931765453346	8.11066119323456e-86	2.89041558361408e-72
ENSG00000106328	1.86967142550699e-49	2.79709543170207e-59	1.91107908546368e-06	2.62784970982383e-31	0.00244550078504003	4.17451584011917e-97	2.21891558471951e-89
ENSG00000106341	0.00729361727073454	1.20589287667196e-28	3.64329200944165e-05	1.74899286522413e-07	0.00412724016832558	8.00261789263631e-10	1.04969052130471e-13
ENSG00000106346	4.1189126014376e-79	1.20119192053105e-45	0.00142497480599163	1.62516550166417e-23	0.000483261657275789	3.19041405881734e-94	2.20885630640768e-82
ENSG00000106351	2.51611788158824e-37	7.42725402150297e-32	0.00761772216877037	7.84696185721573e-18	0.000136758162571129	5.63799580867467e-51	3.6081452677179e-48
ENSG00000106367	9.0083742439748e-45	3.26449264332739e-41	3.92581274858033e-07	6.3585134769937e-23	0.000173195650004081	6.42450562139575e-58	8.24659034692335e-59
ENSG00000106404	1.37039518138932e-58	1.8235862095002e-30	0.000504387442550631	1.27329223456517e-26	0.000768382123524217	4.56532120110157e-66	1.76557223339802e-56
ENSG00000106415	1.34194559597479e-83	1.14261967488258e-72	4.36435139649057e-05	2.3083851971492e-26	9.95767162395641e-05	4.91891594589885e-114	1.02497491992157e-108
ENSG00000106443	4.77320526306365e-77	3.64429507928632e-31	0.00407924838003328	5.01190164504986e-16	2.56762493631472e-05	2.20571623498563e-59	3.80221561759207e-54
ENSG00000106459	6.27097505412073e-65	2.56979447610344e-42	0.00671550313650869	4.43324630530106e-26	3.09015868395827e-05	1.68419024599482e-90	2.5685555795142e-77
ENSG00000106460	1.41815848344965e-21	2.29860552567663e-23	6.61428962410712e-05	2.44095662453531e-19	0.0173552039196973	2.07827342896092e-33	8.71686157990869e-32
ENSG00000106462	1.62178400805254e-104	5.38269795533015e-36	3.17690961335494e-05	1.35259205007808e-25	0.000124107315215208	9.22833082801166e-78	1.21200495551743e-66
ENSG00000106477	2.64616010365742e-54	1.06546660362689e-35	1.70785324871497e-06	2.8250171763358e-26	1.71720740016452e-05	1.38319534075542e-56	4.01323705019165e-53
ENSG00000106511	0.000154173306574464	6.31865636478167e-07	0.00015887283029784	1.66946199709499e-15	0.447107432408602	6.41015906131165e-11	1.07451986011618e-09
ENSG00000106526	1.54772621229194e-50	1.47510531625277e-48	0.00130569892374178	1.78881540436136e-24	3.65491213937415e-05	1.69975634651011e-81	6.99324564692178e-76
ENSG00000106538	1.85607527540422e-75	4.67367921196983e-58	0.000654995644841309	1.22768560752145e-22	1.59899227815036e-07	3.99629156492624e-105	2.21633241153334e-104
ENSG00000106541	4.0092570400616e-23	2.95922342776532e-25	0.000252003569092082	7.68022151229128e-19	2.53796498402092e-11	5.24719940618078e-32	1.03832203629287e-32
ENSG00000106546	5.29754630749067e-51	1.7197605548079e-19	0.635049016010648	8.16037141115532e-06	0.00240072533406743	1.58010162624932e-29	5.24335969558936e-28
ENSG00000106565	6.57946577347377e-12	1.17164396100845e-31	2.70968832009675e-05	2.12945455043358e-21	0.469563441296658	2.24865512308347e-31	3.5769511495354e-31
ENSG00000106571	1.26349576370273e-31	4.63170515334095e-16	0.112851051995364	9.34621072919156e-07	0.298849106303054	4.07051084950482e-19	7.93074991878794e-19
ENSG00000106588	7.81331618119108e-56	2.5644810560781e-64	9.6436623361937e-06	8.71968655662236e-36	0.000519334429255716	4.19408522584058e-128	5.44832900384138e-106
ENSG00000106605	2.46442903537116e-52	2.43464875773801e-43	2.96691442511971e-07	9.59968488245878e-27	8.60043164137192e-06	1.12861065152511e-72	4.70159820714447e-69
ENSG00000106617	4.94827592501552e-25	3.1692646701434e-45	1.31309460203228e-05	1.96407561124233e-26	0.00249293176771552	2.05115318383094e-53	3.60562122098667e-54
ENSG00000106631	0.0228685813039224	0.00333626456434119	0.566007400943032	0.00621895481719585	0.0350168410936428	0.00133576848907396	0.00391564118103862
ENSG00000106633	1.62660583710169e-42	2.01050174364584e-61	7.54457250120019e-06	1.76307568616978e-30	1.81781721271873e-06	2.3854131703652e-84	3.0706067201156e-87
ENSG00000106636	2.44552361224483e-41	3.95861138263699e-35	2.10525917409609e-05	3.48004847918111e-24	0.000380694213656192	1.0139597311355e-55	2.95366687740849e-53
ENSG00000106665	5.35699919471233e-34	1.47868743802118e-52	1.30365700388184e-06	1.05070613226029e-27	0.00117826390095348	9.98861629644583e-66	1.37458439112647e-66
ENSG00000106683	2.19003372633438e-31	1.25356080292802e-54	8.91598516585096e-07	6.27178099829252e-28	0.000168792684554126	1.51074331615762e-62	9.83364022214001e-66
ENSG00000106688	3.4064700868214e-24	8.91313745473999e-40	1.90091273097033e-05	5.07485348210471e-16	0.0720500520270894	4.01661706674925e-37	1.70014760347271e-39
ENSG00000106701	4.63951707489693e-51	1.91779015107382e-36	0.0109487699200047	5.87051488470984e-20	0.000551170000933726	7.83618989134299e-64	2.36165899360414e-58
ENSG00000106723	2.39662398923791e-46	4.66219326361515e-54	0.000153830011844278	5.77258330378822e-28	0.00399213470209839	2.67024824031847e-80	2.43794467690687e-74
ENSG00000106771	2.63775256116588e-37	7.48520586215014e-22	0.0363911182129095	2.12124782290786e-17	0.000531134176120226	3.36625703661826e-43	3.61019482759039e-38
ENSG00000106772	1.66225862902355e-08	2.66077140919322e-58	5.41998921957873e-07	1.04765339672901e-13	0.01790475092773	2.19989149004771e-23	9.99906087161346e-30
ENSG00000106789	1.37070933900658e-42	3.58524478782686e-124	6.26689041141085e-08	1.88320669048803e-33	0.00223230280801758	4.37849833010206e-81	7.05724128884022e-91
ENSG00000106799	1.01738840764366e-46	6.48089378104223e-56	1.01599121323075e-05	8.90796888171814e-36	0.000684782448807605	2.12124406211359e-89	2.4444043631784e-81
ENSG00000106809	1.69962201103069e-19	5.97124057985315e-09	0.337159632240382	0.0353776489681359	3.81456638367046e-05	1.23827512512464e-09	2.63920680282994e-11
ENSG00000106819	1.7496492199203e-07	8.1631779172814e-12	0.342722799566192	6.05662270524068e-07	0.311190141805063	4.10374391516935e-16	1.14635847439413e-13
ENSG00000106829	2.33336753342483e-26	5.23208940986832e-23	2.7855013545048e-05	1.72081410539062e-23	0.00140894725533175	2.67299675023694e-29	2.00175656313843e-28
ENSG00000106852	3.21314165346998e-10	1.31626327380703e-09	0.0644699525335043	1.14704576357933e-10	0.0207892729929318	4.82198198153899e-16	9.9619415119067e-15
ENSG00000106853	1.3074505444437e-40	8.29712465034768e-44	0.000899223804572897	4.32911398317677e-24	3.82290665950523e-08	4.03622714155316e-67	2.6393410010733e-66
ENSG00000106976	1.64317918062144e-45	1.32986001103632e-84	5.42714532027002e-08	1.09832873746362e-30	0.000245802830746773	2.13113604463693e-90	1.56255162685594e-95
ENSG00000106991	6.80995323895688e-37	7.53487814014116e-17	0.302414015073649	8.7265013331652e-06	0.00318360241183132	1.53343875674006e-25	3.96645949001545e-25
ENSG00000106992	5.32759614843316e-49	2.39951795487957e-48	1.01257546173637e-05	9.92863290123445e-31	0.00118076275316665	2.97410133355621e-89	1.82121067475968e-80
ENSG00000107014	1.92757851474594e-58	2.35317014988763e-38	6.98175174236911e-05	1.43818275044026e-20	8.72104642752303e-07	4.06497685035935e-58	2.34378121829628e-57
ENSG00000107099	1.39947798711238e-49	1.08218953736784e-36	0.286203401458592	1.60496241917953e-07	0.00155204811103775	1.46045690927517e-50	9.97153147786e-50
ENSG00000107104	9.46064883367262e-65	1.61172679261493e-37	0.00397204069694419	1.12470288990548e-15	1.32460491768737e-12	2.73244680401938e-56	5.43368448352314e-60
ENSG00000107105	4.61259823710957e-70	1.40303258495303e-84	1.51832546010853e-06	4.70205229679644e-32	0.000133407881909474	5.71058385499958e-137	8.70288735004903e-133
ENSG00000107130	2.99479085236609e-28	3.9062109970103e-36	0.00628415137605391	9.49232816229022e-15	0.0286547689023685	1.02581352787377e-46	1.24450521131097e-45
ENSG00000107147	6.95264023200748e-26	1.13215210972923e-22	0.000463518615880004	4.35543534569148e-09	0.000473027641253192	9.77430360502734e-30	6.39736244446071e-29
ENSG00000107242	1.07848706185983e-73	4.94104617426984e-59	3.98097163371984e-05	5.79067826232417e-26	0.000333886301981161	4.53397850950776e-102	1.05581554408341e-94
ENSG00000107281	3.03474941357635e-23	1.11944453347914e-50	0.00479962668841197	1.77223989469726e-16	0.00130573377400983	6.10590316576933e-43	7.53373692121773e-47
ENSG00000107282	4.41974873010281e-30	6.43876576135531e-119	4.43607614562565e-07	1.44312448850285e-28	0.00142076726583267	1.32547283263779e-73	1.34000736052972e-84
ENSG00000107295	1.4800416975869e-49	4.88914000834439e-62	1.75948574309859e-05	2.67111537848278e-30	0.000145466037266457	6.63547973234882e-89	1.57622880014444e-86
ENSG00000107317	1.58129316711475e-60	1.88533588375431e-50	0.00205541855419235	8.43550789596216e-16	0.000511069037220076	2.09864963218026e-72	1.6661758991754e-70
ENSG00000107341	1.15507612353254e-67	1.07518235074979e-41	9.12182123360084e-05	2.25798109487268e-24	0.000109144359069243	2.0387681464902e-74	1.99793494193116e-67
ENSG00000107485	9.02159142996834e-74	9.62987807483845e-81	2.4297091686861e-06	3.80962508049326e-27	0.000104359040845319	4.79115036076318e-108	7.1270834706775e-110
ENSG00000107518	3.92442053077871e-15	7.83358347051243e-19	0.000767865208610374	1.02901728700489e-17	0.0239706746126297	2.33099330221295e-26	1.95076402559095e-24
ENSG00000107521	2.31270762775303e-53	3.6980991894648e-33	0.0634264899306358	5.9534529831875e-09	0.00085593640367738	2.79375925480601e-51	3.42618878455772e-49
ENSG00000107537	5.60556082588699e-45	1.23081167916395e-39	0.000651709182482726	2.44022478986465e-25	8.20716921423981e-08	6.34963400869904e-70	2.2902342135492e-66
ENSG00000107593	5.34645558393876e-41	3.44643523079767e-37	6.58402959354243e-07	3.17670834993806e-26	7.3128844033908e-05	1.07548762970514e-50	4.69097745900881e-48
ENSG00000107614	3.92447930215614e-41	8.83675848096793e-26	0.00246346102916519	6.50578644827957e-18	0.00844956719256382	2.66121958583279e-43	1.33916623294908e-39
ENSG00000107643	1.25838240330505e-66	2.13306279459113e-37	0.0317148257496354	8.16468669147134e-20	0.000679180746998252	1.87159823139344e-74	6.69155330363116e-65
ENSG00000107679	7.70399761666424e-38	3.90449315972651e-28	0.0255021364322046	9.33121047216377e-22	0.000858253847349866	1.36968582112825e-55	2.67031973522422e-50
ENSG00000107731	4.32950671662633e-12	2.15678262724631e-45	0.00244365329520139	1.60914854748142e-06	0.039336927439156	1.20546922802853e-21	2.55492981149832e-26
ENSG00000107736	8.94610022211286e-16	3.01827964605525e-17	0.20045199057968	0.00108203832693568	0.22761976213149	4.58220670641742e-17	2.72862977895636e-18
ENSG00000107771	1.10904070716675e-15	1.28851980488168e-44	4.05378897867423e-06	2.31508295423971e-24	0.0409293569365975	1.90574728690309e-42	3.36972109664559e-44
ENSG00000107796	5.40358483091994e-25	7.48796152673012e-15	0.096723416631391	3.19935804688102e-10	0.0914030773798374	6.05626433070958e-24	1.86217143090095e-22
ENSG00000107816	3.50654160556373e-57	9.24499370711268e-56	4.72501906610743e-08	3.06492203138656e-27	4.83013351836916e-05	6.92258749851846e-70	2.30972175585896e-70
ENSG00000107902	2.03046713358309e-55	2.81864372879863e-29	0.0109589594455974	2.24138421652809e-12	0.000857009452963425	1.51623748983256e-51	3.97985435633448e-47
ENSG00000107954	1.38925029845722e-42	1.16288779061676e-156	6.27856996400043e-07	1.90198176321473e-25	3.83913511067427e-05	2.47431105926176e-76	1.40711138590741e-93
ENSG00000107957	1.05690054958755e-32	4.14536246134931e-45	0.000217049692023603	7.01200598046349e-25	0.00555859775162308	3.59219084024464e-61	8.32035166323337e-58
ENSG00000107959	1.01084155068168e-43	6.35740344218051e-43	3.57529504425727e-05	7.1254723345986e-29	9.26792627221205e-05	7.34820349126658e-65	1.2768846244731e-58
ENSG00000107968	3.03347553563648e-29	1.18382469765257e-17	0.266594793303533	0.00415969717869673	0.165091956347455	1.11198275610828e-19	9.1850834096106e-21
ENSG00000108001	1.23531615398774e-40	1.62966773083879e-30	1.4335912377989e-05	4.29659114917678e-26	9.48052343937417e-07	1.56682118542882e-52	2.73992971997381e-49
ENSG00000108018	1.45693399068687e-26	4.34837865468209e-87	1.0276571266618e-06	5.39578573388081e-25	3.90055640722161e-05	3.50195925742371e-54	2.13061793505321e-66
ENSG00000108055	3.34819230115492e-87	6.38204157517616e-30	0.000247899623518909	1.9729483297384e-14	0.000438281383743722	3.10512608654486e-52	4.74409804104746e-48
ENSG00000108106	1.77091757653465e-86	9.87533746163884e-42	2.39137498353626e-05	3.09076479267766e-24	5.55304100386993e-06	1.23668737401258e-84	2.42599104405303e-76
ENSG00000108175	3.55841009396393e-58	1.15824294922267e-45	0.000366804502609653	2.56808632409663e-19	0.0102689686337147	7.32786577797658e-62	1.1499392024902e-60
ENSG00000108179	8.62580179628576e-37	7.39030882740787e-52	9.34703446988342e-05	8.20311481219834e-33	0.00207208840182847	8.24427514061313e-81	8.21899381032794e-74
ENSG00000108187	9.26036032037507e-13	2.89737068307156e-15	0.000690894535105713	4.62136227104146e-16	6.68004731537366e-10	9.87319601604106e-22	9.09404781899461e-22
ENSG00000108231	7.48409496047281e-05	4.65661067029949e-38	0.000102170004528795	1.14968996649134e-07	0.000318140216116193	5.00627410366248e-16	2.53345433522375e-21
ENSG00000108262	1.96468891162442e-56	2.22031103616004e-65	7.15832054266e-05	1.12074729492132e-28	0.00153246201860976	4.89235314133308e-108	4.90794616282092e-100
ENSG00000108298	3.61196192529899e-74	5.22166843669857e-40	0.00155082320372259	1.63962108039516e-22	6.57567367489873e-05	5.18659302229676e-71	1.45468471152907e-64
ENSG00000108309	2.77055714638354e-48	2.20673584454759e-104	1.94852661898268e-06	1.0772318863376e-29	6.2132562544916e-05	1.36160764218602e-95	1.9600921600129e-107
ENSG00000108342	3.11649289204381e-07	0.000134276604677992	0.0951688901280473	0.567746564137505	0.857280787634656	0.00182840841579624	0.00150362383619265
ENSG00000108349	1.28065193031434e-72	4.47268335659757e-57	6.03453838016928e-05	1.45193451381347e-28	0.000266918706663579	3.88202575167916e-105	3.8645644733645e-96
ENSG00000108352	4.97509480784052e-51	1.42992442404688e-41	0.00668332813385096	3.21608222730384e-24	0.00109515779799836	5.79519114537058e-73	5.06154283446867e-65
ENSG00000108370	0.000136490661904013	1.58171414617528e-14	0.00195672716923202	1.05219452528199e-11	0.0213961672580547	2.91153908345541e-12	5.84863690810969e-13
ENSG00000108375	2.39634028509e-76	1.1151060446914e-62	1.58689584059536e-05	1.00352074471353e-26	2.24317721906679e-06	1.47621072882365e-123	5.56693757439053e-117
ENSG00000108379	5.08688066415059e-52	8.63467380015547e-45	0.000693075591261505	1.97317839899741e-21	0.000600198258038222	2.55377968677313e-81	7.24491939992403e-74
ENSG00000108381	6.52921733419595e-32	1.25358356895193e-07	0.907607187954117	0.0434699758106338	0.110045528194794	7.73258691961728e-14	7.04776496309337e-13
ENSG00000108384	6.82458904645656e-64	8.49383941494544e-35	7.43307814160291e-08	1.65074297096169e-27	3.17875122062541e-06	2.87445144028791e-60	1.50433638136718e-56
ENSG00000108387	2.98987506630929e-27	4.56066133009585e-13	0.0460745046845724	4.22816381831687e-06	0.938347910987266	8.08341899557016e-22	3.11878878639467e-20
ENSG00000108389	2.00836084852388e-64	8.40601701056988e-55	7.09287590806884e-06	1.05212566635965e-28	0.00128348085795717	7.25466361867985e-90	2.78980478074444e-83
ENSG00000108395	7.7801786067132e-44	1.88082021356452e-58	4.09582892344881e-11	7.42008175333689e-34	3.94087698570951e-05	1.94454891287223e-72	1.95395506059922e-75
ENSG00000108405	2.69953584260455e-10	2.04743983563369e-07	0.0454300305403319	0.344837179014844	0.081538232889938	1.65702266268013e-07	8.6277425804182e-08
ENSG00000108433	3.200220918446e-45	1.90552414874812e-31	1.22410675573047e-06	1.53076014168176e-22	0.00048896428132244	4.38276429856163e-50	3.37591603124623e-48
ENSG00000108465	1.44252661218013e-24	1.84834350599181e-31	3.41443567503833e-05	3.96538792176206e-19	0.0246439058620971	9.32202670435203e-42	4.29832731403336e-39
ENSG00000108468	7.9737485587848e-97	1.4409254079642e-61	7.22240717610023e-07	9.03745103070024e-32	6.92882822829461e-05	2.20378155930431e-116	1.33382683407315e-105
ENSG00000108506	6.47110491733105e-56	1.33757739259676e-38	1.19469264585564e-07	5.83304317732806e-26	3.07655642683237e-05	9.080990888954e-59	1.52331039294833e-57
ENSG00000108511	1.38404403375651e-55	1.31367527682833e-46	3.79477141167601e-07	1.05950645918166e-28	0.00179164752990864	1.26267629214767e-72	1.03769778010478e-68
ENSG00000108515	2.21826475849743e-25	2.6409676088735e-44	0.000120238860319797	6.58700947779138e-31	9.9117230315164e-10	3.19369538352921e-55	1.64255672013121e-57
ENSG00000108551	3.44605804551807e-09	1.64973097594991e-05	0.000136091567850496	7.51772774693957e-05	0.0466625052183549	3.51617236972266e-06	1.11998227546215e-06
ENSG00000108556	1.36143008893216e-56	3.66785134537717e-35	5.89717395475177e-07	2.11654876160818e-15	0.00598343593086336	1.24933124047323e-48	1.94891100638538e-47
ENSG00000108576	1.78777456747627e-51	5.428004349487e-39	0.0397581019896981	6.57581635914264e-18	2.94637033183091e-05	1.56116524876501e-65	5.31712973230654e-61
ENSG00000108578	4.02504257104088e-76	5.3321458856611e-44	5.67910315279519e-06	1.58849907869114e-24	5.59976263784306e-05	2.06455485315499e-77	7.72187575522455e-71
ENSG00000108590	1.14189216122035e-37	4.67019837682641e-44	5.87881068280709e-06	1.49015646405499e-32	0.000499613805555626	6.45123772111875e-65	5.80335014274938e-60
ENSG00000108602	2.12169995611483e-21	1.88307245167879e-30	0.00177646864433983	2.341235561985e-20	0.00101485938822783	9.74933427372737e-36	1.5736572899751e-34
ENSG00000108651	2.72108911682944e-55	1.5807281414661e-38	0.00139267505132275	6.3426585025453e-26	0.00164379760369185	1.16276060653564e-71	1.33354551934846e-62
ENSG00000108666	2.1531930490684e-55	1.36513325587389e-31	0.000480863090479271	1.00473508819311e-14	0.000205782391932387	9.4307549896661e-46	9.94356730100141e-44
ENSG00000108669	1.63367821539434e-45	2.68419400218995e-49	0.000151687642878154	2.20060690639946e-31	0.00016108746008327	1.02193073107843e-83	1.45687457285802e-78
ENSG00000108684	1.3766928432074e-21	2.01943656717963e-54	0.000165383165946807	4.20272765975956e-28	3.96530633978892e-05	7.38712208536245e-47	1.78604288035167e-50
ENSG00000108771	4.16736310358044e-59	6.54551608447556e-32	0.1291412742046	4.97959916746316e-08	5.16977065897528e-05	1.39461217266481e-45	3.79067197510707e-45
ENSG00000108774	4.25462630731597e-41	4.70230956194792e-39	0.00189956326276208	1.02488046310477e-24	0.0120421087657137	5.36620263960161e-69	1.44675209239508e-60
ENSG00000108784	8.41430808908872e-24	1.41878180937942e-23	0.0276171234724841	2.0551680229123e-16	0.00019618929202502	2.03650280362794e-36	3.60431291338344e-34
ENSG00000108785	6.66361276194496e-65	1.34302990707169e-49	0.000392581283766592	4.84269348621918e-25	5.71962942699545e-05	3.8065918314077e-92	1.56444355008211e-84
ENSG00000108786	2.60062717580628e-45	6.68379688618575e-64	1.65266273300496e-07	1.82805093389947e-37	0.0018770074573147	6.0762701652628e-98	7.57336610665674e-89
ENSG00000108797	1.31767446028854e-25	6.2392048035338e-42	0.000174928902050723	1.01061507451327e-19	0.00051988077395726	9.03308978110817e-45	4.14804493628216e-46
ENSG00000108799	1.47828865610583e-22	8.02606567522974e-35	0.00242888258896861	1.75509601939219e-24	0.000651414500872745	1.20905095569206e-43	2.41753420920052e-43
ENSG00000108821	1.1527754947685e-22	1.17764883878093e-29	0.000195220661750291	6.42149769030511e-14	0.188065193091906	7.38320609973234e-34	1.3896543726532e-31
ENSG00000108825	1.77891554462617e-69	6.83602051630437e-71	1.39329501114923e-06	1.60282186559812e-35	7.65597437148345e-05	1.93069538060305e-162	7.45874209158853e-134
ENSG00000108830	5.92522651686325e-41	5.11362729268393e-63	2.34954038865361e-06	3.09989440617771e-26	2.36542590372762e-05	9.24884079752803e-68	1.7278111503927e-69
ENSG00000108840	4.44494606835881e-35	6.7291450874751e-47	0.00145099803139613	1.03036882982044e-21	0.000491547276039328	3.72637285179052e-60	6.12558969544401e-59
ENSG00000108846	1.02943132648836e-66	2.88004975498405e-58	1.7608361677909e-05	3.6355937448981e-27	1.23256118229449e-07	1.10453632205934e-114	1.53982260192586e-109
ENSG00000108848	7.57520654992661e-50	1.73686419322803e-30	0.0598781716992869	6.80760349169326e-16	0.00159374223970009	8.2714538804556e-51	4.06621844625697e-47
ENSG00000108852	4.99592508525658e-47	2.56966208024171e-131	8.02303894506693e-07	7.4501258656e-30	7.74014823957069e-05	3.2184128311716e-100	5.30174253834193e-117
ENSG00000108854	5.15845468124537e-47	1.23675775554265e-32	0.00406925042043804	1.13023701280217e-26	0.0076516628042789	4.37724978012211e-65	3.61534719418663e-56
ENSG00000108932	1.8855943854595e-07	2.55506114070073e-10	0.048913840456167	4.71464146843042e-08	0.538564850165967	5.01391365143744e-12	1.6307270038479e-11
ENSG00000108947	6.11814985127386e-54	3.28341647434622e-100	2.25972890623727e-06	2.46256584134887e-33	2.98743088875088e-05	2.05146464325276e-119	1.99449767102489e-126
ENSG00000108953	3.64718683704406e-61	1.72325662898237e-57	0.000500394083893831	5.69875054857598e-18	0.00216456889133692	9.21658484532994e-76	1.45270057116617e-73
ENSG00000108960	2.11243899455698e-60	9.68936675261603e-80	1.0227620979152e-06	3.65943494309331e-33	8.95732415029063e-05	3.10713020192046e-119	6.76470659029879e-120
ENSG00000108961	1.65244611947102e-57	1.09675265133708e-65	4.37923786232744e-07	3.47228382794687e-35	8.20165467333151e-05	5.88837301514799e-121	1.06460125775562e-108
ENSG00000108963	1.17571130297228e-42	8.09161545048247e-43	2.51732026485501e-09	3.30317867929383e-35	9.20088971858176e-05	9.70969159833331e-68	9.91177444604138e-64
ENSG00000108984	5.42311997719153e-82	2.09869360504706e-53	1.12115681111944e-05	6.28948924047142e-28	0.00045436737666177	1.0073920444043e-108	1.02119375375486e-92
ENSG00000109061	6.2173922778114e-13	3.08711757843128e-15	0.000204161069609528	1.52673312543103e-09	0.0932487340609432	1.65028211412704e-17	2.98596438229516e-19
ENSG00000109062	1.00205580287931e-51	1.5612428689944e-48	0.0306775783090293	5.04180753943113e-20	1.86678108851096e-07	2.67640224199492e-89	2.38523048069112e-85
ENSG00000109063	4.53177209543456e-32	4.73874973601523e-20	0.0779139250262752	2.65981917930719e-20	0.00408330741409556	3.94664463743556e-41	4.4001866820043e-34
ENSG00000109072	1.94051380426619e-43	2.24012185966866e-41	1.34495034888435e-05	3.49685811554137e-31	8.47588136666075e-16	2.00257003671726e-71	3.07559486117586e-72
ENSG00000109089	3.3528903819306e-41	2.85787931098945e-67	1.16333046603349e-05	9.9767987219541e-31	3.17932902557428e-05	5.93975158769153e-86	8.07361977928035e-88
ENSG00000109099	2.55758362242375e-05	4.57067342145851e-23	0.00806508831589073	5.73301442508689e-15	0.666049758606676	1.62865990730794e-20	5.71594996940973e-21
ENSG00000109113	2.66970141173424e-48	4.06361660593137e-40	9.56482488402393e-07	8.96957513482052e-26	0.000827678995007139	4.67823356671971e-53	1.0503846198888e-50
ENSG00000109132	1.92582273091662e-50	7.86175982782074e-141	1.02238374089942e-07	2.19466586284595e-25	0.000209466343220394	2.23745437911415e-82	2.7101503301791e-97
ENSG00000109163	1.23122695432157e-32	4.2360906452979e-17	0.0272042260248483	7.14762529637658e-09	0.146177363637919	1.39346406244251e-28	1.80440163305111e-26
ENSG00000109193	2.80886010202898e-61	4.06691041874106e-64	1.07291129551683e-07	1.41946292549946e-37	5.6389904318213e-08	9.0456269767187e-118	1.07148423312265e-115
ENSG00000109205	1.42926790347924e-08	0.0663623197869537	0.119826613623897	0.00028400772665153	0.067512083318338	6.63094476177954e-06	7.51289446963904e-05
ENSG00000109255	1.10239994082907e-42	4.99547871468119e-19	0.00877960015903968	3.11565896046493e-07	1.8939139872925e-05	1.07846947971585e-27	1.56085518149031e-27
ENSG00000109265	4.43457337272787e-65	1.36202078591746e-80	1.15502707458279e-05	5.64292570620048e-26	0.000452333289061192	7.21273846713643e-115	1.24881359466515e-112
ENSG00000109321	1.21507512306685e-09	0.000288040481768859	0.132169075218988	0.0474047256170807	0.577353446053308	1.24511142459749e-05	1.8236461246289e-05
ENSG00000109323	2.11826117042987e-41	2.54519324529906e-28	0.0831416089710069	1.00391300391813e-13	0.0129999663842833	6.63833073072303e-45	1.85498271928115e-41
ENSG00000109390	8.37532566989941e-51	2.82421631268861e-51	7.25867040122234e-05	3.40525295865714e-31	0.00271505278921766	6.0124817016455e-92	1.22788999821173e-80
ENSG00000109436	9.57714331468197e-26	2.33251493029497e-80	1.83220394941243e-07	8.79259482245161e-26	0.0014258326557766	1.37862751790937e-57	8.86072510765005e-65
ENSG00000109472	5.39087777758001e-13	1.41080053198709e-48	1.22147992451482e-05	1.18859666826188e-13	0.00140210763765181	1.12439382183834e-29	7.8795952383182e-34
ENSG00000109501	1.54262334201224e-43	3.2843999244208e-17	0.00772713050316092	3.74574192120494e-16	0.000536463514938184	8.22004170222256e-35	1.42019887749652e-30
ENSG00000109519	4.9914810519772e-28	2.10056685669257e-45	1.41739935792325e-05	2.78404021073128e-31	0.00192005357846238	1.38146042471452e-51	8.03268762816471e-50
ENSG00000109536	2.16373228345121e-55	2.27321264610458e-26	0.0124720938741636	1.09044972175115e-14	0.00159047256029924	1.24037763647961e-47	9.17199677320119e-44
ENSG00000109576	1.31156694160292e-68	2.17834590545949e-70	4.37452825030859e-05	1.42854326177266e-26	0.000169042187699812	5.38282887650751e-112	2.69550910363181e-110
ENSG00000109625	6.90124732498006e-20	1.20868073651862e-18	0.000851380766682486	1.37242959693215e-11	0.00618221995248041	7.88396999212725e-25	5.32621686651983e-25
ENSG00000109654	4.79534107888516e-25	2.35072733690313e-48	0.000166897473761218	3.75924294292918e-18	0.00434103897821651	5.30809252117599e-46	3.96491401065161e-49
ENSG00000109667	1.4862896399687e-30	7.08781248007732e-17	0.113910977067843	2.65310632036605e-09	1.57617282499192e-12	2.5320219655106e-25	2.97844180185846e-26
ENSG00000109670	1.82417510772e-33	4.27376188212399e-55	2.13758627461249e-05	3.47336733763201e-27	7.91971472190339e-05	1.24677757721695e-56	1.90963779606632e-59
ENSG00000109674	7.71109220044091e-103	1.66907184364035e-33	4.49935241244048e-05	9.78413345088492e-19	7.98919505082954e-05	7.67094208143984e-57	3.29870741803454e-53
ENSG00000109685	1.71742292874291e-111	1.8389634126131e-49	2.60508507988796e-05	1.18737859262391e-25	5.24607003681295e-05	5.93710130741054e-101	2.60900561016408e-88
ENSG00000109686	2.56472735653852e-86	2.1430160533396e-49	3.01901938097152e-05	1.20794983718651e-26	2.26120124712105e-06	3.83727786595085e-88	6.48293142457264e-83
ENSG00000109736	3.65379052709094e-52	1.10254874362311e-33	0.00832174469338015	1.61008679138934e-16	0.000537857721860874	2.48208372319206e-62	2.60901060790056e-57
ENSG00000109738	2.4410018233546e-12	1.94484037172015e-24	0.000660905502501636	4.3674842791745e-07	0.00721849135198763	2.41449441195752e-19	4.21511181823049e-22
ENSG00000109756	8.59228681998955e-38	1.82726915525089e-50	1.28281284769771e-07	6.59446796789379e-30	0.00302183768991227	1.11453792220289e-58	4.60147358582608e-60
ENSG00000109758	1.45440990025447e-72	3.2519718424415e-56	0.000266366915522188	1.98621045125251e-24	0.0929278105734049	2.36527674761027e-102	6.54951965474325e-86
ENSG00000109771	1.42084383806131e-15	1.77992674050354e-12	0.632150445514248	3.55011443536645e-09	0.000109257844320028	1.94266708122895e-19	3.32999947078519e-19
ENSG00000109775	1.61982134744953e-39	1.72718663451619e-43	0.000121953780462171	5.37351059775504e-29	0.0041107187001502	1.90231602474031e-66	1.87389892410675e-60
ENSG00000109790	6.07002100052801e-40	2.742216228506e-38	5.76042372204429e-05	9.82245095734137e-22	5.51877282007973e-05	2.52053117050985e-45	4.16753341094998e-45
ENSG00000109794	1.68351299422974e-27	4.37063435745841e-29	0.00489499363147515	2.52292701454259e-12	0.0757628538385836	2.51117271637929e-41	4.27789935943253e-40
ENSG00000109805	3.8250646442376e-67	3.48288246851598e-14	0.0117227304316004	4.08337210402869e-09	9.33484729876876e-05	9.75189434105076e-28	3.58472897500174e-25
ENSG00000109819	3.89029266768331e-12	2.332763047387e-15	0.000617451584174482	1.34625479990778e-12	4.38763457251613e-12	1.23617474137253e-17	1.6246428515402e-19
ENSG00000109832	2.69540730782385e-47	1.45853641557688e-110	2.23997819035571e-06	4.13203648313435e-21	9.53698810615032e-05	4.03369528670825e-78	7.04819980880447e-92
ENSG00000109846	1.4149924400176e-25	5.56445616407653e-07	0.406750388463499	0.000211446453228585	0.166823669542553	2.02153119495566e-11	3.36431432433195e-10
ENSG00000109854	9.34887357698613e-46	4.57947284724565e-33	0.154735864215133	8.70049270685228e-15	0.000382719372037377	3.2678400505292e-53	3.01864866440609e-49
ENSG00000109927	1.25597544874605e-52	1.50335178065272e-49	0.0285184266227854	1.3663476432144e-13	0.00159386564231831	1.3094466625424e-61	2.2339168587248e-62
ENSG00000109943	3.22243500037286e-07	1.46505741697549e-14	7.52451226533291e-17	1.62176616311085e-63	0.00448905853466068	8.80037440908546e-18	5.56868172014703e-17
ENSG00000109944	2.09304481976949e-42	2.11932690789378e-82	9.52924901951253e-05	2.90600738931704e-31	0.000363020098226709	4.37748186269977e-101	3.37059567263728e-102
ENSG00000109956	5.53129106611862e-37	1.54299936695507e-132	2.12577543293762e-07	5.12807810977282e-20	0.00052228987357443	1.79452627445006e-58	6.85371028487887e-72
ENSG00000109991	7.38529301125743e-70	2.73881736756945e-55	1.08912567358434e-05	1.54196307055085e-30	0.000140485976975679	1.14408593050378e-104	4.36428093784509e-91
ENSG00000110002	3.66905965917628e-56	1.19517257161736e-20	0.147585742692278	1.15255963302672e-12	0.00209925090804561	5.62058523050245e-45	5.78640111469213e-39
ENSG00000110011	1.64359328628878e-41	4.69599716056105e-46	3.32332179788672e-05	2.36645359220553e-19	0.00735567828060943	8.88799097747078e-62	3.89909868703771e-59
ENSG00000110013	1.15560465600406e-83	3.81189855951101e-44	0.00170904358075215	9.21194778484676e-24	0.000124165300117451	3.84868120383496e-88	3.26397866497325e-79
ENSG00000110025	1.67423830287433e-52	2.07401104772553e-54	1.53177201725633e-05	4.51701998720185e-32	0.000114067816133125	4.78565868869393e-101	2.07752246673571e-90
ENSG00000110042	2.2295966544347e-46	4.68908939575876e-61	2.74176768897119e-05	2.87737534084255e-31	0.00135849525802236	4.50660740156674e-94	2.71092917635158e-89
ENSG00000110048	2.92836018764306e-39	5.91622731812976e-43	0.00894363409777926	3.50875511828117e-25	0.000549617407451166	5.18469070955588e-76	6.80522068040505e-67
ENSG00000110057	1.45394549602402e-31	1.27586141140178e-21	0.163842287247098	0.00804372681506437	0.0369639524217914	1.01458059077468e-27	2.74100254246654e-27
ENSG00000110076	2.43822007341267e-50	1.22897524358841e-97	1.00267043956814e-06	1.43911670038003e-30	5.3536588167258e-05	7.29930521001987e-115	4.18344633790528e-121
ENSG00000110080	1.76343784689394e-67	5.45835576790657e-51	4.0521256918748e-07	2.89739222699276e-33	9.32900330492268e-05	9.60512031965443e-81	3.4894538889514e-73
ENSG00000110092	1.10530127996858e-67	1.50394874393333e-47	3.8705898872843e-05	2.39110307371439e-26	2.48860330182223e-05	2.41604186119629e-79	1.60542112386935e-75
ENSG00000110104	1.96348788684987e-24	5.15193868737988e-40	0.000284166486807189	7.34264802514491e-24	0.0328456266038095	1.31226319750993e-43	8.67025445743527e-42
ENSG00000110108	4.03729365592937e-53	3.32356789535956e-22	0.610928225331256	2.04681878538212e-10	0.00253725014964266	9.98947903541482e-41	6.75702872818879e-37
ENSG00000110169	3.31638328023668e-40	6.69933014734814e-32	0.000920348364571132	4.17120725966453e-18	0.00363087261668443	3.84445643123706e-51	7.45221012251082e-43
ENSG00000110171	1.41016008476392e-51	2.26259967042127e-66	2.56153885240618e-05	1.48037802779203e-32	7.89276427570382e-05	2.04752442458568e-110	1.39596508664615e-102
ENSG00000110195	1.92135371462525e-09	1.8323449065159e-09	0.374385068361794	7.71456042862769e-06	0.00786325581317847	8.66584051187724e-12	1.66844895785657e-12
ENSG00000110200	6.1388240051385e-31	4.13228916720799e-51	6.33172250598075e-09	1.97206212648851e-42	0.000552672979345676	5.53123812969043e-71	4.25662346143566e-67
ENSG00000110237	1.11568161952784e-21	4.98469364150866e-52	0.000244367431871556	1.98979369374616e-14	0.0254041167370772	1.04387636115566e-40	1.63786220035391e-43
ENSG00000110245	0.0120059307943498	0.0123669375274821	0.515182145188088	0.0480836673743276	7.59692539291678e-99	0.0109458190014039	0.000737411572842771
ENSG00000110315	2.11796730744546e-36	2.81402855501433e-32	0.00122132096140553	5.72306802583153e-20	0.0261863468418118	6.82591357048909e-46	1.78185711538476e-42
ENSG00000110328	3.29530598179778e-07	7.95856658301654e-23	0.0648753259718991	1.0339372198169e-05	0.15729454630244	4.51059239785373e-16	4.47937141783679e-18
ENSG00000110344	4.23967458802818e-52	6.07809570469009e-50	3.31701587981246e-05	5.0820913483435e-29	2.88765061090024e-06	4.66917597470339e-86	6.77600605621397e-78
ENSG00000110400	1.08482753304966e-42	9.56499491399e-76	0.000167600603380699	2.36265214817021e-20	0.00566609808045535	1.79902497066293e-73	2.05074813590885e-78
ENSG00000110427	5.17641280499834e-59	1.55005293390116e-53	0.000543305072039164	1.13973633187832e-24	0.00513625724809972	4.00378638498703e-96	1.13548712019072e-83
ENSG00000110436	2.94025097968591e-33	3.38413549988443e-31	0.00135254963215445	9.5657366128008e-16	0.00592210298732608	1.32066567380892e-42	3.27189313795333e-40
ENSG00000110448	2.56249917422957e-18	7.85633706424167e-29	3.90431238189787e-24	4.34416344278224e-92	0.00105890123630883	7.09285427919121e-33	1.04557759122352e-32
ENSG00000110455	1.81709349270021e-40	4.56344729115583e-29	1.3129291920617e-05	2.09084278520084e-16	0.000504297857542882	6.73756691168536e-46	1.25488839462642e-43
ENSG00000110492	6.5410310237925e-69	1.0255475669479e-48	7.37225008493447e-07	3.61273984118877e-25	0.00081846827651349	4.53090586669947e-72	1.88055170324432e-69
ENSG00000110536	8.5969718163569e-60	2.02393138052734e-63	5.99801493663997e-06	2.19980709483027e-36	0.000272737953189106	1.49433095239953e-143	1.2127144270152e-114
ENSG00000110660	8.69026301703772e-18	5.1779198915601e-08	0.548562296579318	3.2987356553263e-05	0.00145559967160922	4.73952008216854e-19	6.33649138756458e-17
ENSG00000110665	6.91609690312165e-06	5.12879422313217e-11	1.25934556325536e-14	3.87245744626893e-56	0.0740391233932755	1.87398204505937e-12	6.73278940165906e-12
ENSG00000110680	0.101846822597838	4.03439549831053e-08	0.00055804689701275	6.25376126651596e-08	0.176163380185396	9.510346208815e-08	1.7235149603477e-08
ENSG00000110700	9.53734307600592e-50	4.4584811992636e-24	0.00423865088374323	3.9062388683154e-15	0.000368825628522407	2.29875574479529e-44	2.77590639095006e-40
ENSG00000110717	5.96684262807031e-31	1.40507809894429e-42	0.0146033108451039	8.88653143386111e-23	0.0176214049351999	2.78402353773114e-60	9.62505371771722e-56
ENSG00000110719	7.42954059362349e-69	2.2966841029137e-57	0.00184412640226166	2.45815381715431e-19	8.8397560798678e-05	1.75891961793406e-93	3.89774066612544e-90
ENSG00000110721	1.45525690390838e-32	6.66427098581832e-36	1.4867734981284e-05	9.89332169745939e-16	0.00254830381777937	4.41714436539039e-43	2.04239129175533e-42
ENSG00000110777	1.56189583470545e-09	7.98902656251639e-12	6.77365518664942e-76	3.05940430075179e-43	0.0717161681047744	1.22091939372258e-12	3.8893134319192e-13
ENSG00000110786	7.9418059285953e-25	4.98725818248825e-23	7.94918404049968e-05	1.23974301006786e-14	1.12512252855452e-06	1.36993913108094e-35	7.60006403163735e-35
ENSG00000110799	1.46678476425103e-13	1.34023743610816e-20	1.50005020326601e-05	1.67640341997219e-22	9.11148973234025e-07	2.88110271870684e-26	9.99019474999641e-26
ENSG00000110801	1.39817162163259e-57	5.0056500716686e-62	3.88046898323474e-07	1.30409576288024e-35	0.000205027436111699	3.99431292084197e-109	1.45589632667981e-98
ENSG00000110841	1.16750764303628e-63	2.55977848652284e-25	0.000912050926878936	2.9489487803016e-13	0.0455046043643093	1.30600922438426e-39	2.65809225736273e-36
ENSG00000110844	3.41706804553776e-25	7.45035469262487e-36	5.71723947461856e-10	9.56144362525535e-36	0.000201535503263964	7.56771742292351e-48	1.45804812850616e-46
ENSG00000110848	0.0135386480581597	4.13941142768782e-06	7.41032216412785e-09	7.26438605187255e-38	0.0184261978631197	2.71631872843094e-09	2.82814157106201e-08
ENSG00000110881	1.39585507399743e-73	4.87592898987651e-75	1.80264516191945e-05	1.34658872558936e-28	2.5122340252775e-05	2.65132339365221e-137	1.71569456463041e-127
ENSG00000110887	3.17951378673394e-47	3.26090720443687e-42	0.00848914230953173	7.64765015744332e-18	0.541584825152874	6.150161117408e-62	2.77230753706638e-54
ENSG00000110900	1.00019646976723e-28	1.01652473301526e-70	1.79942592510478e-06	4.41893193611594e-22	0.00053717913569702	9.63586170268621e-58	2.21396116044271e-66
ENSG00000110917	1.14356024615138e-37	2.96777911481587e-41	0.00245630439755702	4.9182195423694e-25	0.000118265651192248	2.05242436473958e-67	1.88394986354156e-63
ENSG00000110925	1.17787159250351e-54	1.08619838667257e-55	0.000860018752202444	1.217629174283e-27	0.000492275484728708	1.88403807624141e-95	1.04571280181222e-86
ENSG00000110931	9.73918618208768e-62	9.44583922649973e-28	0.00339208052965572	6.33243037516144e-16	0.000648668626325948	8.63026108018155e-55	7.92527396381818e-49
ENSG00000110944	3.10348554307336e-24	6.37649186296655e-16	0.0116885031593396	3.75096850536761e-19	0.0416740876074882	2.6923480368068e-32	6.30826230930177e-28
ENSG00000110958	7.0302601577375e-45	1.29999368909966e-30	0.00093079281545929	7.14281641439987e-18	0.00534162365125438	9.64111808635518e-51	4.15878928962534e-47
ENSG00000110987	1.2145938701579e-102	1.1953768653607e-45	0.00257737050262597	1.77311530180475e-20	0.000494456570256437	6.12626610157217e-97	3.85166612580162e-82
ENSG00000111012	0.000829898064556999	7.64097600166067e-20	5.53987678401407e-06	1.2431665202888e-13	0.100056881003608	1.17507539811648e-11	5.50384366449792e-13
ENSG00000111052	4.90648913592135e-14	8.06606881024874e-28	0.00115274237160355	2.0495920934586e-11	0.278020481570965	1.80212461247011e-22	6.02995367764671e-24
ENSG00000111057	6.8236347039097e-14	1.7528516355207e-17	0.000547917973192581	8.13898944349789e-15	3.40258331110596e-17	5.07478751506036e-20	6.50646746422569e-23
ENSG00000111058	1.6322293142141e-81	5.55626391328889e-48	0.000442264524941701	3.03598827778165e-26	3.51266822476941e-07	2.91041856433067e-102	1.62544917326692e-91
ENSG00000111077	7.46348257809274e-77	1.76240441357527e-42	0.000357636405294618	1.49064440497494e-19	2.02293982376875e-05	7.52823622981815e-75	8.9485158785948e-72
ENSG00000111087	2.48007677494502e-13	1.24195040605176e-05	0.840315274649449	0.429669983370647	0.0437819349854716	9.65957321996729e-06	5.22493627346252e-06
ENSG00000111181	5.65619321712129e-16	2.49939826886183e-20	5.35380117991744e-06	2.64552315194767e-19	0.292820701263931	2.03455461179359e-27	9.16617056451427e-26
ENSG00000111186	7.46360853694877e-37	1.63471645437796e-41	0.00193029882906851	6.8335135202586e-23	0.000521523952978322	5.01150669176894e-60	1.64333476149737e-56
ENSG00000111206	7.32822604504815e-93	4.40815034304454e-28	0.00105025395776397	2.80387140735173e-18	1.21152041820508e-05	1.52039913542404e-52	1.20617013472378e-47
ENSG00000111215	4.29469591856007e-49	7.71336387839242e-53	1.32732118276169e-05	4.36298568523888e-31	0.000665878524172155	2.8777074987557e-87	7.07383008335449e-78
ENSG00000111218	6.88914086904824e-23	1.63747557337344e-26	0.00428828401346216	4.34455803387795e-13	5.52999192594305e-06	5.27462680919354e-35	1.24321559411428e-35
ENSG00000111245	4.89877025493329e-15	1.57579200853217e-19	8.44144682326445e-05	6.36912062182704e-12	0.392260184014343	2.22194599583401e-21	4.0686300201306e-23
ENSG00000111247	1.31178901829707e-110	1.24164275700219e-29	0.000210996535145831	7.1703909500253e-17	8.20659061457797e-05	3.93136564189087e-55	2.30649077956704e-50
ENSG00000111249	3.80221010976803e-64	4.77861642747599e-43	0.0138208412546353	1.55740213016693e-14	0.0529165435079695	2.37382220336358e-68	1.41791577976775e-61
ENSG00000111266	8.48939053145899e-16	1.41361100637756e-20	4.82826194350467e-06	5.86504731644206e-21	0.000216549036157329	3.43454269693713e-26	1.90657786917512e-25
ENSG00000111269	4.29554357974118e-69	1.11883073544103e-43	0.00084288917912016	2.65515823849417e-23	0.00414282659953271	1.17355121673417e-92	1.21870562192608e-78
ENSG00000111275	1.8541778168088e-44	8.8507455305022e-34	0.00642068972200566	5.51894692343474e-23	6.83991047803714e-07	2.85735995511174e-66	2.59785945689164e-60
ENSG00000111319	4.33133624722475e-68	2.07322078927053e-55	3.57472501012259e-05	8.26957460127158e-26	3.7453543420001e-06	1.39798265220154e-100	3.80160799437176e-98
ENSG00000111321	1.10785991356844e-90	2.95216748733762e-47	0.000645376294354459	8.28603492025073e-19	2.22574773619087e-06	5.6324590846763e-77	2.89773512834862e-76
ENSG00000111325	2.45806159319058e-51	2.50937094177233e-65	5.6430371873695e-07	1.21825654018871e-37	5.09685899677774e-05	3.53139350010058e-117	1.73958900418591e-105
ENSG00000111339	2.81795111348968e-09	2.60206593010038e-05	0.452692705262612	0.0550942707221665	6.65994216023683e-05	8.7146619461524e-09	1.12599278402925e-08
ENSG00000111341	2.6639754507422e-64	5.29791687011267e-33	0.012042097074065	1.55499949309284e-17	0.0274201795051153	4.47858978764845e-58	4.03867179543408e-54
ENSG00000111344	7.36265489381833e-51	2.34578116549363e-55	1.78614104824401e-06	8.15908935111381e-29	3.42741046423354e-05	1.28586089205809e-80	5.74802404480315e-79
ENSG00000111361	1.1745796881771e-80	1.49388337220803e-38	9.47048070200523e-05	2.27307485934891e-22	4.95146879637822e-05	5.61399266941485e-71	2.83244066662393e-64
ENSG00000111371	8.62152998028452e-71	4.76280410578893e-66	1.59859672723457e-06	7.56257546898128e-27	0.00165848391290213	3.5360210833792e-103	1.19354935618062e-98
ENSG00000111404	3.42879814539733e-26	1.23080652785907e-17	0.00652005908259181	5.1230210104381e-06	0.00819551734966776	4.88160595983014e-19	2.9169031463409e-20
ENSG00000111412	5.62535978624717e-46	2.78732793123437e-36	5.16651795698467e-06	9.1502828911006e-25	0.000527729247777652	5.23247356775839e-55	3.40388965983261e-52
ENSG00000111424	2.20015804991303e-34	2.85938404138998e-37	0.000242317777129534	3.54049776786865e-17	0.0147276952021365	3.20523173460995e-43	6.91528226636284e-44
ENSG00000111432	1.8183280214809e-08	1.46549595039388e-09	0.13424219008692	4.35288411162692e-07	0.00110626198914865	5.73882652014702e-15	9.33100523241262e-15
ENSG00000111450	2.0119215850234e-43	6.21582994262414e-38	0.000442404661773173	1.72881956594603e-26	0.00141808121829285	4.62619539060073e-66	1.47966951316608e-58
ENSG00000111490	1.53166432318899e-59	1.38576690464307e-23	0.170711344098786	1.27178631633008e-11	0.00239702346133725	5.74714628565647e-49	1.23424305274846e-43
ENSG00000111537	1.28541122415345e-05	5.06389049565604e-08	2.42821251046833e-10	5.20851732334367e-25	0.0018597110928727	3.22444323602852e-11	3.20355694764834e-10
ENSG00000111602	1.17714686373867e-115	2.4846413495322e-29	0.000102987921737278	8.94834259729594e-17	0.000391931631240752	4.4406056807958e-54	8.91593074229059e-49
ENSG00000111641	1.9558193680263e-39	1.7238006183186e-59	1.17849585795664e-07	8.83941441750728e-34	0.000954804013191284	2.16234277227131e-77	9.1410972188998e-75
ENSG00000111642	1.80931083238805e-37	1.46559380852459e-48	9.88375203952118e-05	4.26974403392924e-33	0.00985710965181761	4.91104627307665e-87	3.35664458386692e-76
ENSG00000111644	1.25976984601174e-64	9.41875160641726e-45	0.000362545713964861	1.86099654044917e-26	0.000581804721931892	3.96657949866557e-87	6.6111576319579e-76
ENSG00000111653	3.44434920836528e-46	3.11282336929744e-38	0.00954655081516923	2.77644714055472e-21	4.69837563991601e-05	3.53084416028668e-61	1.48975502914486e-57
ENSG00000111664	2.76557446331415e-51	4.0310185806236e-49	0.0135373386130309	2.85752263600693e-17	0.000901934618952829	1.05887076931774e-66	2.73970564121179e-64
ENSG00000111665	1.53833635191123e-69	5.60203167970477e-32	0.0205594756769722	6.87882909505562e-15	0.000383440685188912	1.53369007273426e-52	1.87449440345576e-49
ENSG00000111666	4.91731664954555e-77	1.41821626121729e-53	3.05150431659176e-05	8.09198577700131e-27	1.04083307169122e-05	1.62860107174623e-100	3.16880473177155e-93
ENSG00000111674	7.98637718130247e-48	6.85430315359349e-92	7.26112415828133e-07	6.95025509624018e-30	0.000126218237029852	3.20995135683732e-99	2.22848061808974e-108
ENSG00000111679	9.5806217796916e-21	7.349200793266e-18	0.0287334027229292	0.488047910299415	0.0755996353637941	2.02343845851316e-23	6.34032943236205e-23
ENSG00000111684	7.59627218937653e-57	1.57511875513063e-63	1.58543714738443e-05	1.74619302046734e-33	0.000146364454875093	3.28201387865272e-127	2.61879400353321e-109
ENSG00000111713	3.72377806693229e-22	5.78141892690643e-38	2.83812210961274e-07	1.04426700787065e-20	5.17591831274433e-09	4.66364211111692e-37	1.2353618214739e-40
ENSG00000111716	5.81021255418651e-47	7.76374072807682e-69	7.27945315056273e-07	4.58965467101161e-42	0.00105739756456875	7.41945697845587e-121	2.59886256451919e-107
ENSG00000111728	1.19316068773781e-23	7.31454139304179e-17	0.0548310715111859	5.67593247582479e-08	0.00434107277692319	2.40271440362046e-21	6.09779980852543e-21
ENSG00000111729	4.61958445850787e-60	2.82804144222954e-51	1.56047333858808e-05	1.06486173572174e-19	0.00661825468669269	5.43975984386163e-72	4.88848385854957e-69
ENSG00000111731	2.76131169337386e-78	2.03458691865857e-44	0.000835571134419352	1.14724103610149e-19	0.000275541975180122	7.05500333401114e-71	1.59100023117708e-66
ENSG00000111790	6.21883957873845e-44	4.13437927223385e-52	7.90505804099673e-07	1.2022433246823e-21	0.0011112687308379	9.87824957490306e-62	3.95023421466933e-62
ENSG00000111796	3.45336425628071e-15	2.55528254571153e-19	5.09483076245759e-10	6.28788434672425e-52	0.0214847528190404	2.09227943816836e-30	4.94036883448058e-28
ENSG00000111801	1.1624678841339e-44	3.47829253873902e-23	0.636715993623212	4.01012642077309e-05	0.0528586379051465	1.3017653953612e-37	2.19410216080472e-35
ENSG00000111816	9.66876783267288e-33	1.42297334595299e-36	9.28688494689233e-07	1.34909521214788e-33	4.94279394837794e-07	9.50946935345148e-52	1.04985447759791e-52
ENSG00000111817	6.6417853706038e-79	4.77614038366785e-45	0.00384659677891475	1.99365908104246e-20	0.000234444116522594	1.49055939274775e-85	7.04855430320292e-77
ENSG00000111834	2.15651564151357e-21	2.37705806093333e-26	0.0570022018692952	2.17770954837466e-17	0.0229381997578311	8.14259335123897e-33	7.3153305713334e-32
ENSG00000111846	3.96065555095007e-34	1.81183286068617e-35	0.0490082712053865	4.21089734736348e-17	0.0179810767787713	2.80931185951872e-52	5.43982642953469e-48
ENSG00000111850	2.16031459826477e-51	8.90611310205462e-34	0.0305783431519138	1.03851080251656e-16	7.49750332434637e-05	3.4693264243442e-56	3.71943780983094e-53
ENSG00000111863	4.88706251617956e-05	1.0399458695073e-05	0.00198307862690482	5.53144186564458e-10	0.0622809928881761	1.68305722510689e-08	4.98333840370183e-08
ENSG00000111879	3.46623386628598e-72	1.55978541292261e-62	0.000460217817264392	8.06009474563112e-28	0.000167669822854543	1.63800849417878e-108	9.6434658510224e-100
ENSG00000111885	4.69330432942158e-67	3.54279234676109e-41	0.00174338116192395	8.5341871988039e-15	1.49700068386263e-07	3.68357438729065e-64	2.13269412662277e-65
ENSG00000111886	8.5208143835233e-29	1.83609195044638e-18	0.0040748648783896	1.62534603152437e-18	0.000292122099908128	6.02070776454198e-38	5.12537067936827e-33
ENSG00000111906	1.70633500754151e-28	3.4545511621968e-38	6.57434773815592e-05	1.26308180349187e-23	0.00975772026955511	8.71597757120811e-49	4.59270147567086e-47
ENSG00000111907	3.07879114424965e-81	9.75203599586034e-64	2.551387781789e-05	1.03207264857978e-30	7.16093573109492e-06	2.97352991340659e-140	2.49244566753984e-125
ENSG00000111962	3.00304512273308e-74	2.65797546979134e-54	0.000136529755317471	3.67502457120111e-19	0.000126752801969821	9.50998280784175e-78	6.24881136835305e-78
ENSG00000111981	1.98823242130578e-13	2.63929929719007e-09	0.522342172093085	0.000371182694647687	0.252547219439176	3.63432143145556e-15	3.21880975151061e-14
ENSG00000112029	5.73065059395671e-111	2.84743021634731e-29	0.0014365498832107	2.82664935065228e-18	0.000540561669030674	1.02706043967134e-63	2.90537084725846e-54
ENSG00000112038	3.61178157771493e-25	3.69574648728904e-49	0.00404774024739582	3.28289108119983e-08	0.00251359789950831	2.31014577345259e-36	5.59671543954438e-41
ENSG00000112039	3.71418643167596e-89	7.23998957242401e-55	0.000105542647056703	4.78505280801571e-24	3.42949234344211e-05	1.65909942384554e-109	1.65996241676816e-99
ENSG00000112041	8.15330859505359e-31	4.1324842027096e-36	0.00124551509194094	8.46273545290285e-24	0.137080295186706	3.45567796174763e-44	1.86862807936395e-42
ENSG00000112053	3.78986664291933e-07	1.78322118182217e-12	0.200672659517257	4.11344394574518e-10	0.0193628534464069	3.10109363364014e-14	1.18839805909788e-14
ENSG00000112079	6.40060775009648e-45	1.30213873495517e-34	0.000367623076292707	9.84885130667898e-32	0.00624884972916821	4.15144018191851e-63	5.91039755234636e-55
ENSG00000112118	1.29424100526916e-91	1.28806454148252e-30	1.57246710300798e-06	2.7629706253093e-18	0.000240708321037779	9.51111048811904e-52	4.82641454426406e-48
ENSG00000112137	7.77462100295953e-55	6.23075671648462e-47	0.000296787052555786	1.21397159450641e-25	0.00144568390295805	4.77444512871489e-81	1.28937843388295e-74
ENSG00000112139	5.01255365560591e-23	4.59591087820257e-50	0.000316444482749965	2.86179892992994e-18	0.0256228244585507	1.10670928152192e-40	2.92439528207822e-43
ENSG00000112144	9.65121005440983e-34	2.15038440163134e-46	6.98956651427897e-08	1.96754598137829e-33	0.000111628922062567	7.77913051196914e-63	4.77053320855714e-62
ENSG00000112146	1.71516191797163e-57	4.41520990623842e-46	2.81247486176427e-05	1.13791364292798e-27	0.000150375605752434	1.86947251150026e-90	4.90617669070486e-80
ENSG00000112164	9.43831445414632e-27	3.17284223720204e-22	0.000721852012332482	8.23998882759219e-11	0.00417166838491614	3.74677180755863e-30	4.45517706510869e-30
ENSG00000112175	3.58282399522286e-14	0.000200110065639975	0.703990307732587	0.00105466520538963	9.99622310371927e-05	1.90017478235692e-11	1.94847643083944e-10
ENSG00000112182	8.53538551979903e-51	3.48102764890532e-46	0.000250561475084323	3.78007497522965e-28	0.00134473772768582	1.78101706072974e-86	3.26260115313339e-76
ENSG00000112183	6.55222554693336e-08	8.23147938159868e-21	0.0497505221140535	6.59138632563387e-13	0.109350501180859	1.03860617227845e-22	1.55990257743977e-22
ENSG00000112208	8.15785913268326e-42	7.69980117886445e-63	1.12917438621489e-05	7.60475271514171e-37	0.00359467285884205	1.99830174024649e-88	3.62062512762298e-83
ENSG00000112210	5.15353748887495e-22	6.26623889002597e-25	0.0133644601636419	2.08560215804111e-17	0.0216505878226978	4.58045603266875e-35	2.47638701399956e-32
ENSG00000112214	6.04030710682899e-53	2.18581692378795e-35	0.00149872638787507	2.18687795864378e-19	0.190520093586209	2.73128379799114e-54	1.93393220879964e-50
ENSG00000112232	3.57629338552337e-11	1.94640444829648e-21	0.000535266001875481	1.94379928838219e-14	0.0357010918244907	2.62458038862153e-19	4.59373053926411e-20
ENSG00000112242	3.2797459616444e-56	5.07159903487339e-12	0.00180526841237824	9.54931197996222e-09	0.00270581838029481	2.29980728189872e-26	1.23395540165504e-23
ENSG00000112245	4.49206249290407e-66	2.6741750003549e-65	7.08936822228523e-07	5.97730012484451e-33	6.75189508648738e-06	8.88556208584208e-117	3.30385691633867e-110
ENSG00000112276	3.70346381211155e-46	1.78261734420927e-50	0.000243947630255277	2.23399613770333e-26	0.000513172005536565	9.98862309969841e-80	7.0152377594181e-75
ENSG00000112280	5.02174628883199e-56	8.22442155969699e-57	0.000116203444521927	1.42999160449243e-30	0.000235859059749468	4.01343567164118e-88	7.46944990038854e-85
ENSG00000112290	3.62206145971463e-84	9.65654988918119e-62	0.000113011727234277	6.41644604658865e-23	9.67378499252214e-05	6.57604787022929e-97	5.78379554167114e-92
ENSG00000112293	3.76808929865703e-37	7.88706429884864e-38	0.00907728822138649	7.12230084919405e-14	0.0191820927538682	8.37909911755381e-51	7.1372619756119e-50
ENSG00000112297	2.63371655597555e-13	4.14792793597471e-17	3.79003600256771e-12	3.9367977100749e-60	0.0114876079414123	7.27595328906359e-28	5.33374920147481e-25
ENSG00000112303	8.06911038658814e-14	6.54984358064644e-08	0.0272654086598245	0.059748832698455	0.000404530525226948	1.86872853920069e-09	3.46124567677986e-10
ENSG00000112304	2.07374206610867e-57	2.94122594016285e-53	0.000129865672798635	1.58618085183064e-28	1.67766601977638e-05	1.55098062291336e-86	1.88340753211559e-79
ENSG00000112305	1.33672697389258e-47	6.47773530831897e-52	1.463906423586e-07	7.92918122870481e-38	3.66618709010446e-05	1.96239522579125e-94	1.06966030614121e-82
ENSG00000112306	5.68901288317628e-34	3.06492662734572e-21	0.112602226462244	4.31821802279652e-12	0.0137775153881997	7.25491517190032e-35	4.90678077619505e-32
ENSG00000112309	9.76801589974245e-44	5.08641177721814e-60	2.14217843171077e-07	1.33971643434731e-38	0.000624293938237689	2.5981307107957e-99	4.32043870331916e-88
ENSG00000112312	1.44464541778707e-93	3.08018979482191e-26	0.00032875577432472	4.29317612019902e-18	0.00195796965804005	1.15313311471969e-54	1.50919266103883e-47
ENSG00000112319	3.93048607150522e-06	6.08401759740178e-12	0.729970907947971	0.0702976096137488	0.454901241347652	1.94772548648753e-08	1.47689836588549e-08
ENSG00000112333	1.77685442893429e-36	3.02979013854783e-51	5.24452676538301e-06	2.63888675094549e-23	0.00245284398375362	9.50911034065697e-59	1.22674194009942e-58
ENSG00000112343	5.71714859907372e-75	2.20315389150757e-43	0.122366138027368	3.6128423811537e-09	0.000385395014649823	2.06117680001795e-63	2.00944008096703e-63
ENSG00000112357	1.24098708280469e-33	9.37858209558731e-37	3.05727213333245e-06	1.4551536049072e-36	0.00612548418205199	1.07758450866757e-59	1.54343957771931e-53
ENSG00000112378	3.13692096977322e-25	2.07525182966514e-21	0.00694163336653836	6.20408812022314e-20	1.28462996283971e-10	9.05849172869463e-33	6.730919248436e-33
ENSG00000112379	5.35251997034461e-06	1.34605115358147e-36	0.000353254742816804	1.07070544967237e-05	0.144538865168415	3.69159641586289e-14	4.02704164246551e-18
ENSG00000112394	9.48818781679277e-08	8.09206685444372e-22	0.00927764701425437	2.45054534999703e-13	0.0892617377354954	2.00135793094034e-21	2.23214757720653e-21
ENSG00000112419	1.66122081614745e-76	1.96645685610589e-51	9.70093340459039e-05	1.22252343105361e-24	0.000570051741724769	3.13304922986668e-89	2.29132965798394e-84
ENSG00000112486	2.89303069106353e-34	1.3940081919133e-32	0.158057640803492	8.15611208105028e-10	0.0196362891774797	3.40764227864435e-48	2.8131487470443e-44
ENSG00000112530	3.63648031466991e-30	4.42108282084272e-61	7.73960908192083e-06	8.44870459712086e-26	1.54782820112525e-05	2.23279068575602e-54	7.21577642288589e-60
ENSG00000112541	1.93781864964227e-19	3.76570639027778e-22	0.299759459846694	1.8015074630643e-10	0.0371019432518051	1.52021387429255e-29	4.45607839056809e-28
ENSG00000112562	0.000309118161579574	6.989943568761e-10	0.00674229255173004	6.78776790945942e-11	0.00170324360406996	3.9622604119249e-13	3.66293666530169e-12
ENSG00000112576	1.78058326673684e-46	1.56638087829121e-40	0.00654738569523127	9.15691456175728e-16	0.0116811439422727	5.47183808717022e-58	9.92584790239809e-54
ENSG00000112592	7.51121614024633e-70	2.25776345841675e-38	0.0268146383263791	2.62715241548429e-19	0.000287243850260164	1.66144961699301e-77	5.63984669560297e-69
ENSG00000112599	1.49448139461285e-52	1.97743830527673e-43	0.00248625820020936	1.96501082855241e-25	3.96466859017921e-05	3.3700787894309e-83	2.10489041152692e-74
ENSG00000112619	6.16500999202758e-28	6.58615710482631e-35	0.00143478560082639	2.32363799597353e-20	0.0892960636822893	9.6184896850037e-42	4.94455994784723e-41
ENSG00000112651	6.67705234412501e-52	1.10856081946877e-64	2.24354765845018e-06	1.79303440577149e-38	0.000287958218201678	1.55096322139977e-122	8.01699101956924e-104
ENSG00000112655	2.95438685782657e-61	2.01969586291981e-72	0.000213288821195089	3.48272694374787e-22	0.000216150081863785	1.01752714150535e-98	5.28622221922728e-96
ENSG00000112667	4.06823646451368e-26	3.79183112531844e-42	0.000476302450660434	3.38859610657662e-27	0.00040436259713072	5.03994955793296e-52	3.47086390287241e-51
ENSG00000112742	1.10197247985645e-63	4.82158715176671e-25	0.000865541382979528	1.86257740633427e-12	0.000181206660467574	2.06282361815365e-37	4.89146508619916e-35
ENSG00000112769	5.72805778346039e-14	5.76251882861711e-37	0.000603132617589632	3.52032797758645e-25	0.0110655512319482	2.76656705822285e-40	6.62846380960778e-39
ENSG00000112773	1.0173268126105e-47	5.75414692562694e-18	0.00404107495082935	2.8476979611247e-11	5.97241489691344e-05	1.10520731532176e-28	1.67053626716291e-27
ENSG00000112796	1.4397791491445e-25	2.30478098818192e-14	0.544985345434191	5.97636889096433e-11	8.41565542655084e-05	4.13848106947651e-27	5.80831156112654e-25
ENSG00000112799	4.49400858225944e-07	7.17797120600273e-13	3.02163643920424e-09	4.88522240270995e-28	0.00262045025004757	5.8180513839167e-16	2.37203914651288e-15
ENSG00000112812	1.1690357861873e-30	1.54873379180277e-38	0.00118593724460414	2.00383143521062e-18	1.49473284214525e-06	1.44237115937388e-46	7.27099637525786e-48
ENSG00000112852	1.81779914440705e-37	3.0382150717101e-46	0.0154276477957328	3.56984793804497e-16	1.14546185614799e-06	1.17425153091828e-55	8.02482146437357e-57
ENSG00000112874	4.37514956526744e-27	1.2637525203388e-36	0.000340949086311844	1.95602567063637e-28	0.000441721958912513	2.55755809012107e-51	2.99361775127804e-48
ENSG00000112877	4.11901304774147e-125	3.63867780635245e-46	0.00395873533408744	4.93967012804731e-17	0.000131409494094397	5.9483655424361e-82	1.33851063301314e-76
ENSG00000112893	8.38405495383301e-72	2.77496000135086e-56	0.000355913442695961	5.34782132095145e-23	6.91600091744444e-06	1.45311019131626e-89	4.52446420413493e-86
ENSG00000112902	5.88479595123365e-26	4.74718400936115e-69	1.57866782982014e-05	6.00218471619967e-20	0.000809924438434732	3.81723995472856e-54	7.48704641392545e-60
ENSG00000112936	2.22941448556333e-72	7.24753531160386e-32	0.114600747298462	1.26847132775632e-10	0.000127412741119819	1.15442438795929e-59	2.37743279660176e-56
ENSG00000112941	2.57485233855932e-62	1.71179174778557e-31	0.0570127843140298	1.49340771484125e-15	0.00591592093883935	1.24564777981034e-61	1.28367955347952e-53
ENSG00000112964	3.17440931592992e-58	6.60753584793968e-36	0.0147482280355637	8.34514858684842e-14	3.19524038542947e-10	3.37925968308655e-56	6.11592119796343e-60
ENSG00000112977	7.32325876702756e-48	5.7449495730655e-30	0.00178375747296924	7.23873778556145e-23	1.48931889390601e-05	3.55938155016251e-52	3.00508086912738e-48
ENSG00000112981	7.29206204127117e-22	1.26104272365372e-13	0.125985165144207	1.63378798075314e-09	0.373230457051963	1.04340220998847e-21	4.30185049846155e-19
ENSG00000112984	1.49770720239736e-83	5.34243633676347e-28	0.00102451626692609	6.89068761941028e-16	0.00019778265136931	5.46072726334531e-47	6.08188084140421e-44
ENSG00000113013	6.34060445811254e-30	1.86476805177071e-32	0.0664797712147266	1.19980532624862e-21	0.000797079650547292	6.51688020047239e-48	8.62211694667993e-44
ENSG00000113070	2.13771125122765e-08	1.97311312699896e-18	0.109959987254454	6.58234407452893e-15	7.61545761845196e-05	3.52061424209958e-24	2.48854850341372e-23
ENSG00000113083	1.1631959068151e-12	2.23618310837984e-12	0.0519381626985632	2.72956787234064e-10	0.00661868948106099	3.13005279424114e-20	1.24043598869305e-17
ENSG00000113088	1.38088752761142e-05	0.00805121300490549	1.25988591355884e-14	7.43747868060684e-10	0.941288087987172	0.00295562776422728	0.00416571304884875
ENSG00000113140	0.000755240889112516	1.07112716861366e-12	0.000734337929639028	3.11018464784225e-09	0.260923136899574	2.49400708372603e-12	2.56961517043575e-12
ENSG00000113196	6.90853871318715e-40	6.36740568771802e-112	3.34443694389482e-06	1.14843316542508e-21	5.51919377449148e-05	1.35949260259642e-71	1.26467267330418e-83
ENSG00000113205	5.93262475192194e-48	2.37618872534732e-63	3.63465026452766e-06	1.86549725004702e-23	0.000496369394251678	4.48600518429165e-71	1.60116788097421e-72
ENSG00000113209	2.96592012653515e-17	1.22995026133827e-19	0.0143796357739178	4.69368808332421e-08	0.00159751860934466	4.75946097064056e-20	5.54641398206346e-21
ENSG00000113211	2.71692838357011e-64	8.8349305963559e-76	1.44342622335357e-05	1.16234481391597e-26	0.00284968218401205	4.19560222690149e-105	3.85930621266477e-102
ENSG00000113212	6.52244975126136e-25	2.66694130458998e-33	0.000908396853975894	4.40285253281475e-15	2.0002400715466e-05	9.43685298642404e-37	8.63747644129777e-38
ENSG00000113248	2.76234956710418e-50	5.13454040924446e-49	0.0618978143165288	2.78143731443661e-22	0.000312086432707484	3.06741570455536e-80	9.54526737417863e-72
ENSG00000113262	5.56374782947543e-71	1.46435463900508e-54	0.021346205722566	3.601022039594e-16	0.000686429168227547	4.10418015335714e-85	1.6200875298903e-80
ENSG00000113263	0.000150399442160368	6.6675449712692e-12	3.24253906967133e-19	1.35394127003842e-63	0.0376638631201471	1.14921326207707e-14	2.64731366892708e-14
ENSG00000113296	4.76702111087133e-12	6.64178435738116e-16	5.70646592361679e-05	1.01825265874046e-18	0.0120349739695544	3.76416626053178e-24	3.95291706673697e-23
ENSG00000113300	4.15720556630502e-90	1.69939202074418e-46	2.05772348409092e-05	3.51249415182454e-24	6.04964265142558e-05	1.86652558933966e-87	9.77708377131795e-79
ENSG00000113303	1.74300765658042e-24	6.98408146696282e-30	0.000474158939116561	2.92811719184578e-12	0.011504356872332	2.8264524400515e-35	1.29212051899092e-35
ENSG00000113319	6.37712519106088e-23	4.11524258769616e-20	0.0646681345785835	1.29007512473783e-18	0.000125555346665844	1.18297057298268e-35	1.21098538483646e-32
ENSG00000113327	2.58868856713338e-12	9.42708467511403e-57	4.59164989769843e-05	1.29251138411178e-07	0.000149891169440722	5.8605233209446e-23	5.23726165598127e-30
ENSG00000113361	2.84687086237071e-34	5.26485971551978e-76	0.00370168177739852	5.07337477358661e-23	0.0014768590872827	7.37326926884088e-77	1.09246582366141e-80
ENSG00000113368	4.50824792093884e-120	8.9621524165441e-43	5.15175839523711e-05	4.97203117652749e-26	0.000285657470715782	7.78992668061399e-89	5.40275809486833e-77
ENSG00000113389	8.42004651268204e-38	7.29864907039804e-24	3.26329214474983e-05	6.13233267648737e-19	9.46437673315262e-09	1.14313248722171e-36	3.71048674095006e-37
ENSG00000113396	5.28368700168254e-47	1.0026833184727e-42	0.000474227676796499	1.22607497662475e-23	0.00563675439738836	3.56991613418722e-71	1.68047956613879e-65
ENSG00000113448	9.90977276732619e-22	3.44316303036939e-31	0.000185557202638682	9.14788810330687e-23	0.00258054964029929	4.94416789654459e-41	1.26845193938691e-39
ENSG00000113494	1.41391321484754e-69	2.19649528553343e-47	1.84657251235636e-05	4.66611797280823e-31	1.54530135880981e-07	7.15721546260203e-98	2.17851609825508e-88
ENSG00000113522	1.30289715524741e-54	5.77794696951702e-65	1.23918858220142e-06	3.40838121328793e-42	0.000188405437456263	8.57521551961367e-146	8.66803609272035e-117
ENSG00000113532	1.45742319539345e-51	1.20758567005596e-40	2.70648290052057e-08	9.01959247662144e-42	0.000517546200580013	3.17258712554015e-68	8.9138623525801e-61
ENSG00000113578	0.000940215325378918	3.86099545648576e-22	0.00421532649664988	1.86190639028454e-07	0.012877247774545	1.26853250005013e-14	3.58262806218986e-17
ENSG00000113600	8.46774080909526e-43	7.80698547424048e-52	1.45306809458111e-05	1.84771539585611e-27	2.64512080152005e-22	6.31668580473722e-71	1.20181769441335e-78
ENSG00000113615	4.81959978693875e-25	2.6700464681762e-28	0.00390756523331452	4.01111981597256e-18	0.000801058668379721	5.33631276752043e-38	9.896292787735e-37
ENSG00000113645	3.57342519464781e-46	2.00656821069507e-32	0.00296817875348829	6.05913009964516e-15	0.0622843734191387	6.15917073427358e-51	1.85190034132109e-45
ENSG00000113648	3.13151866871791e-83	1.28387094187865e-36	1.07482233208219e-05	5.57514694450694e-20	0.000267602136877047	4.06432201010259e-59	9.87668708559126e-55
ENSG00000113649	3.22995334979403e-40	7.90715519705094e-26	0.0120422678372526	2.33669058528963e-19	0.00715327743464954	2.84851233560255e-45	3.92076674351799e-40
ENSG00000113657	2.20770453710015e-43	3.45356621499433e-68	3.48386602342825e-06	7.70483405662265e-28	0.00259336193443322	9.31393671352335e-79	9.35976559551721e-81
ENSG00000113712	1.09872865393023e-60	3.38624805545076e-57	2.07750713545096e-06	5.23351402077609e-32	0.000529480005046349	8.86805138116634e-95	2.23132067483909e-86
ENSG00000113719	1.87010899790645e-35	6.40529963307622e-41	0.00168371682981228	5.64002986022607e-31	0.000138080631563097	2.60375109678771e-65	1.95750788428945e-59
ENSG00000113732	7.43878104403269e-70	5.00961145690347e-32	0.0731880794330338	1.11780335118432e-15	0.00191086925609076	4.36340617163259e-62	2.78525847963349e-55
ENSG00000113739	1.05212916947374e-10	2.21315846434543e-08	0.99319899950809	1.29803389089886e-05	0.00081500865663566	3.00739983402734e-16	6.8173118117464e-15
ENSG00000113742	8.40101099955265e-42	3.4433694904952e-38	5.04398839612449e-07	2.15080315021495e-22	0.00129819233538632	7.07418383393461e-51	7.03155398006642e-50
ENSG00000113758	1.36863870166881e-70	1.13416775551484e-92	2.80366071819388e-06	8.85522424214427e-31	0.000191400535284986	2.2911351373949e-148	2.21854951963958e-146
ENSG00000113761	1.96277355827066e-73	3.21786675865175e-39	0.0142456687048264	2.99637717719399e-20	6.52240062224896e-06	1.47433383096626e-82	1.34269896240184e-71
ENSG00000113763	2.226848639347e-31	6.3547741963112e-114	2.33381454833075e-06	4.91227358827985e-17	0.000663376020793086	1.26810825295687e-48	2.59334112643992e-59
ENSG00000113805	0.153575855979931	2.36309648118762e-24	0.0627184642181024	0.0064990559885169	0.0533635859714294	1.45850916465478e-05	1.42233234561239e-08
ENSG00000113916	2.06299447986495e-54	5.09655387150113e-27	6.64542333707402e-05	1.16917995460621e-10	7.62293363644656e-05	5.22571318722799e-37	7.83063195804242e-37
ENSG00000113946	3.25159085249345e-46	8.97468655565513e-47	0.00162968397402715	2.22751473168048e-19	2.67656018537592e-08	7.28027233691974e-65	4.14748404643634e-65
ENSG00000113971	7.79488182435938e-70	9.8023307625325e-46	1.31687765655775e-06	7.62694216399458e-25	0.000446307649706972	9.34096789660846e-81	1.69732889925874e-73
ENSG00000114023	1.86842438153508e-56	2.85559222527415e-45	5.99076402661733e-05	1.66373638483601e-29	0.000110163316083225	4.54652957609842e-82	4.41763569286244e-73
ENSG00000114026	2.90432389395588e-38	4.24249265433887e-51	4.86310114924603e-09	2.01266271417883e-33	0.00033837728033635	2.60041706821992e-66	1.85757377477358e-64
ENSG00000114030	7.53938768018064e-44	2.89648602579275e-40	0.000865131733257162	1.38559571704352e-22	9.33094925402832e-05	4.84957339825844e-68	9.53604737036416e-62
ENSG00000114054	3.6095504524136e-44	2.43608488175139e-50	0.000444789744310421	4.17819821104967e-33	0.000191108891914399	1.94880796055777e-96	3.76744451905948e-84
ENSG00000114125	1.87186971514811e-35	1.86170805144274e-31	0.000313000320132516	1.23864520568751e-16	0.0388163831474598	3.20684935895124e-41	1.51739323151637e-38
ENSG00000114268	3.51251219064495e-32	7.93103237076967e-38	0.000393423846483305	6.29013988035881e-19	0.00192123580064492	4.92088006712321e-50	8.0327011733177e-50
ENSG00000114270	2.65754978274922e-30	6.1747684115918e-77	6.72501196770754e-05	3.65775521780371e-22	0.00290930759351982	1.26864926756337e-62	2.36306338965407e-68
ENSG00000114279	1.13118270936119e-60	3.39333910028615e-57	2.90771491303235e-05	3.70298730562138e-30	0.00623537060428758	2.50905747039222e-90	4.38204398341553e-83
ENSG00000114346	4.3396386924086e-67	1.7312866040232e-14	0.00183478755075647	4.93189293661062e-07	0.00277602590886489	9.13626357152274e-27	1.02887638257419e-24
ENSG00000114378	1.42156966053418e-38	2.31832795960764e-43	0.000293512407060129	2.02649186475295e-25	2.00706351187669e-11	5.36187350051987e-61	9.68960718026771e-63
ENSG00000114383	1.68702276826076e-37	4.46246997156547e-30	3.04227996311468e-05	2.15985605528712e-22	4.90419622210576e-05	2.35679997432869e-45	5.88932093858309e-42
ENSG00000114395	4.66096302699342e-34	1.95274637539528e-50	0.00129071588228622	1.21393419436947e-31	0.000103471185810595	6.30212552093274e-70	3.87807038482274e-66
ENSG00000114405	1.34907931322977e-40	1.88275564347341e-32	0.00140013677293334	1.02325235433861e-09	0.00363136594594027	5.72427847632397e-40	2.64961221112944e-41
ENSG00000114439	3.17514602882434e-64	6.60444659584422e-44	0.000325424669207295	7.6837906972213e-28	0.00011907646997902	1.36154045854921e-90	8.89058804092998e-78
ENSG00000114473	3.36340299574726e-26	6.44850738688053e-20	0.0141460913320231	6.6315205100513e-10	0.380666702557485	2.145594321168e-25	1.44426714885661e-23
ENSG00000114480	4.0748720543614e-69	3.79117477750047e-66	8.11499787744703e-06	2.36748839776507e-35	2.49486372720424e-05	3.07186959793265e-124	3.83024016004499e-113
ENSG00000114487	1.70834770598459e-05	9.96149867616153e-09	0.154648989630342	2.94864648424323e-05	0.017687845018807	1.1730476271029e-07	3.80945990322014e-08
ENSG00000114529	4.3577647440723e-25	5.53361258212975e-26	0.00098451737934977	2.49056343162894e-09	0.000111784034638519	7.8501359242051e-23	9.59019783127731e-25
ENSG00000114547	8.40135662762753e-38	1.34455099192117e-44	0.00161823516357133	3.93097919308775e-17	1.72149804286944e-05	3.108280850557e-50	2.69960314518232e-54
ENSG00000114554	9.92964298452335e-62	2.81930299173063e-53	5.38763190755634e-05	1.31954154927342e-26	0.00286058538541863	5.27995309454965e-79	5.73029850836689e-74
ENSG00000114631	1.10387295875262e-56	2.05592783921201e-80	5.2323328531076e-07	2.78651774132599e-24	0.000125158004859742	1.12190323976996e-84	1.61336150467931e-91
ENSG00000114646	6.55209975744335e-53	7.55970443841319e-94	8.50070439737851e-06	7.94017258136005e-25	2.94134317854903e-05	4.46225618144727e-107	8.63851541451394e-119
ENSG00000114650	5.56847249110103e-10	8.6901344160297e-14	0.000871352882437402	5.61348672134216e-12	0.0167454806500834	3.13102164713753e-15	2.47875774904693e-15
ENSG00000114670	6.0218026893622e-28	9.15811535477286e-20	0.00466501946370594	9.1024570424675e-12	0.0671628932454865	4.21168062321494e-28	2.62320499863062e-26
ENSG00000114698	3.67000889802226e-89	9.08427686104176e-46	0.00172316734704483	3.05419784575321e-18	1.44481985875238e-05	1.09562814831452e-78	8.70259722738473e-76
ENSG00000114738	1.38872827618693e-46	3.09235356407501e-55	0.000475768598119472	1.50703992970198e-28	6.72792724680919e-05	1.67990642080457e-90	2.70263530012188e-86
ENSG00000114739	2.1513792253996e-45	1.79119336414955e-28	0.014603281215157	4.46751174868145e-14	0.0232997122778637	2.98285564391575e-41	1.50142238291331e-37
ENSG00000114757	3.68104107420402e-14	3.37710629929835e-08	0.0473399322672745	3.98087107817974e-05	0.00146784214105116	2.93690941115127e-11	3.6014564701074e-11
ENSG00000114770	5.38577527095339e-43	1.41942573112259e-44	0.0040844468370012	6.17445061997635e-19	0.00394837385921283	5.86744166187735e-60	1.70239002390318e-57
ENSG00000114771	5.32497959557233e-62	3.0182437656228e-61	3.461177597913e-05	3.3871618674168e-33	4.94510949126677e-11	6.98282813712404e-119	6.20257838776563e-117
ENSG00000114779	1.5881282660403e-63	7.3332351582925e-44	0.000377827755961345	7.07318698275897e-26	3.7118683585612e-06	2.01298912647723e-83	5.96310998452564e-75
ENSG00000114786	7.23297180417459e-68	1.73689076812408e-68	4.04093586698984e-06	6.12891520743697e-37	0.000135587201239874	3.45119120290129e-192	9.83165524225128e-139
ENSG00000114790	3.1492550743282e-21	0.0234074788588701	0.614196868619256	0.0173573085172964	1.01803314991615e-06	3.04100792739206e-07	2.53799595487825e-06
ENSG00000114805	6.78150655196638e-12	1.82715626366007e-18	0.0263183072616424	4.69911977996436e-06	0.83946474634092	1.50180293358913e-20	1.43553809684894e-20
ENSG00000114850	2.2048681505185e-27	7.49944287846173e-28	0.0578065327633839	5.41719155538971e-14	0.00180105301306712	1.86907216110327e-34	9.32810860664533e-34
ENSG00000114853	2.92375965110053e-57	2.22749161849223e-36	2.91062363351366e-05	2.6559619991471e-30	6.39300094451273e-05	3.5936143944299e-57	3.79529296285727e-53
ENSG00000114854	3.54485268887288e-20	1.13333869447978e-15	0.0155332874250959	1.02306962286825e-06	0.173388310115607	2.79342745707775e-16	2.11912809728155e-17
ENSG00000114859	2.1549168750967e-09	7.99768602861773e-23	1.93678751338867e-09	2.91119680798374e-22	0.0514892920210854	1.00369667544115e-19	8.12397602707821e-20
ENSG00000114861	9.25648829478461e-36	1.79425463583674e-39	0.0132908618849619	2.34960210997014e-27	0.00209643966653997	8.31919262637275e-66	2.00900629504177e-58
ENSG00000114902	1.05480811813665e-36	1.38790608399703e-30	0.00932954300662172	1.29673161050292e-22	0.000270569924985846	1.43524748599463e-52	9.75338696288947e-47
ENSG00000114942	1.9173674485851e-45	1.75376106674539e-21	0.0353755980841595	2.58216014014474e-11	0.00383401831953687	8.15462810041453e-40	5.91017427707472e-36
ENSG00000114988	5.45539790828883e-34	1.58816367208551e-31	0.00041111275030574	4.07489206539037e-17	0.00096990028469236	2.70378422255753e-45	4.33994431423923e-44
ENSG00000114999	8.12344831886383e-59	3.74157531560839e-77	8.91042817048235e-08	1.47836988561495e-36	0.00135905937351642	2.85850580826318e-119	9.8109630675486e-112
ENSG00000115009	0.0888869301747591	0.0414316845142379	0.379108011454972	0.000102641464545341	0.000228760472651904	0.00146721461403415	0.00747726390019205
ENSG00000115084	6.1333675722695e-32	4.0755140523818e-28	0.0138897531924811	5.7633793638805e-20	0.00181619059503341	1.46928402907499e-46	1.1917597464712e-42
ENSG00000115085	8.6609842426918e-13	2.26583195797776e-16	8.96792025460705e-21	7.91323415442591e-102	0.00524756770063855	2.96353908970419e-23	9.668179969935e-22
ENSG00000115091	2.47117314100668e-31	7.08890668880827e-50	0.0126768013587056	1.16596217683703e-21	0.0326836737305954	6.09428233639773e-60	4.0001198446458e-58
ENSG00000115112	3.49333139390559e-09	5.32883740787225e-10	0.0185972051089585	9.31765966281875e-08	0.0457204919757416	2.70919992595222e-12	7.46574294757961e-13
ENSG00000115138	4.32638847435863e-30	5.66035431852431e-12	0.0258871559070774	3.44950016664897e-10	0.00160824888968759	2.56744773315885e-28	7.72027114615345e-25
ENSG00000115155	9.78714331649409e-09	1.51624916366874e-16	0.00185406112343017	3.15387625014481e-09	0.214651277829316	3.10365938347694e-15	6.3259792186911e-16
ENSG00000115159	2.42596872793452e-28	6.96709340938844e-43	0.00101801890570166	2.21670677810156e-24	0.00118225003092056	5.99805547938376e-54	3.73211722693162e-53
ENSG00000115163	6.23618691471905e-94	2.40664211275857e-22	7.87646053186119e-05	2.35007586783546e-12	4.08652944466485e-05	7.89622061817701e-40	3.17995089912929e-37
ENSG00000115165	4.97218365411162e-06	4.46170939811963e-09	1.26092387919779e-17	7.10056545085423e-66	0.00495268340707317	3.00625435204699e-14	7.42668377076461e-13
ENSG00000115183	2.17494347201211e-40	2.20963187900318e-15	0.00687563230972482	2.36477599794462e-13	3.67612462842158e-06	2.18367760723712e-26	3.15604553715784e-24
ENSG00000115221	3.94902973797638e-10	1.01337680869527e-11	0.000254915101848517	7.90174633824633e-09	3.40268801693676e-06	1.54668975505307e-12	1.16339534744519e-13
ENSG00000115226	1.3870323327866e-43	7.77756719415676e-46	3.83651057645286e-07	8.41285266251649e-30	4.67803962523884e-05	1.72860295498934e-60	6.71129002515752e-60
ENSG00000115232	1.23820455201239e-25	1.1109416948659e-32	6.46643344379909e-11	3.92287619070621e-46	0.000707953277468219	1.2602810721098e-45	5.70926326870793e-43
ENSG00000115241	1.04723264503113e-80	9.64240309041154e-36	4.59168125889043e-05	2.79744988696052e-18	0.000202017672120688	1.73443245132124e-62	2.01267451054108e-57
ENSG00000115255	3.45184844750733e-50	2.67976920690776e-44	4.42530586081801e-06	9.68490350632053e-28	1.5077113599263e-07	1.508676564345e-73	2.92378734734602e-72
ENSG00000115263	3.13415048513014e-09	2.09187774437487e-07	0.129564948541932	6.99405422283414e-05	0.00431145231349477	2.55456188230468e-09	7.22807741619361e-09
ENSG00000115266	3.77452377883583e-58	7.04967438968031e-128	7.92355966188219e-07	3.97091567838594e-27	9.36992477688445e-05	1.82762178667881e-107	2.17162445203687e-125
ENSG00000115267	4.31041332893108e-34	4.96142401042483e-17	0.255450210846767	0.000811504165508045	0.000246190963325891	1.43221966069643e-27	1.67949149193537e-26
ENSG00000115274	4.51461271069714e-59	1.10350382979932e-61	2.49622834518933e-07	4.2738707979028e-36	4.50224398163816e-05	1.20742670913857e-117	1.10489476724973e-103
ENSG00000115286	4.90953390952801e-48	8.06683766187939e-63	1.81538235055678e-06	5.41589429829195e-39	0.000366192233967678	4.1827383808893e-122	1.04375376498956e-104
ENSG00000115289	2.88952350023742e-62	7.3164431308955e-35	0.0201886700147003	4.53476433999176e-13	0.00268397121817083	5.74024277394819e-64	3.7358788034432e-57
ENSG00000115290	7.44702189132556e-58	2.10322682316018e-51	1.09738306734383e-05	2.56152126527882e-30	2.31254068653166e-08	7.31563890550314e-79	6.79223216084848e-78
ENSG00000115297	1.20186178327271e-47	1.44230131001722e-137	9.1487149347911e-08	1.0020748609178e-23	0.000305982622171407	2.1153889930336e-78	7.62326816555831e-93
ENSG00000115350	8.58116320520538e-21	8.2475955160685e-32	0.00282458758814274	5.28342244180206e-14	0.042086188573065	9.70887423086504e-32	2.67958018052755e-32
ENSG00000115353	5.73494787390298e-07	0.0385952250951797	0.470861717673341	0.231992783811233	0.563592515780234	0.0116883862278379	0.0212340926417797
ENSG00000115355	1.01695489172383e-59	7.16665624267693e-49	2.42972426233007e-05	2.86701439372744e-28	0.00196496205102512	2.4373871310563e-80	1.83957880433679e-72
ENSG00000115361	3.20959131801317e-20	3.73446508533432e-27	0.00027380167720963	1.07229775711416e-15	8.61298222551477e-09	5.13627914833373e-30	9.74406878632889e-34
ENSG00000115363	2.15990294561071e-16	4.55747245386446e-33	0.000112015888136911	1.52054759261388e-21	0.785413235140786	1.44725127087362e-36	5.32005495121319e-35
ENSG00000115364	5.32343331596957e-22	2.04853899486465e-47	0.00040021943177915	2.37220729565921e-31	0.000575863455974189	1.38567540054658e-53	2.07695844785058e-52
ENSG00000115380	3.32918555721159e-24	8.11384819928806e-14	0.924853217933822	0.000387268228037443	0.00100439944552883	3.16758333763002e-22	2.39445877616862e-22
ENSG00000115386	5.34636428365184e-27	9.29733917412705e-25	0.00377318042480581	2.5488876851397e-18	1.1450653293115e-05	8.21329505546925e-40	5.82209680150911e-36
ENSG00000115392	1.20254500348148e-21	1.99470695002261e-43	5.44470816920909e-11	2.21495745204327e-34	0.00159619942110714	1.3224119917966e-47	2.55021355628328e-48
ENSG00000115414	1.73922566909456e-16	1.3791307158573e-27	0.000269696124077708	6.06314016873581e-12	0.127090268687934	2.94550029180904e-29	3.32902819890313e-29
ENSG00000115419	8.8747674759607e-36	1.66308094928677e-35	0.000753873417541866	9.78694515832813e-23	0.00241301752097033	4.404348766763e-52	3.79651461024505e-49
ENSG00000115423	5.91324958004225e-35	2.45616583144609e-46	2.30454459346382e-05	1.15141878641706e-13	0.000168889104862346	2.69727008139073e-36	1.34837589042736e-41
ENSG00000115457	1.45197272619667e-11	8.77920628033364e-09	0.236961921716851	4.99420688710368e-07	0.562017482707332	1.46188158829812e-16	1.07553525795857e-13
ENSG00000115461	8.82897378658848e-42	3.25049296207712e-16	0.00167754110261344	2.22107779286691e-09	0.0684225899923061	2.0346962977545e-26	3.01324325678231e-24
ENSG00000115464	3.23202875497658e-37	3.24771351152108e-36	1.11994195178714e-05	2.58586316103372e-24	2.30313504330767e-05	2.8507366141563e-57	1.90627802964961e-53
ENSG00000115474	5.14180252096152e-05	7.10511423714361e-11	3.88065569382986e-05	6.34212139549966e-06	0.0290946538310928	6.69164059335373e-07	8.89834955722926e-08
ENSG00000115486	2.32696796086916e-37	1.21752592231384e-32	6.17031610913155e-06	1.58372084985401e-19	1.17001277832194e-05	2.19512073576012e-45	1.12828462929467e-44
ENSG00000115520	3.37717902853536e-82	3.17700338354958e-47	9.40582719185354e-05	3.1933545782862e-22	0.00356923892455903	5.07328902373829e-83	1.64174585992656e-74
ENSG00000115523	2.97967611843011e-18	1.30984374736784e-18	8.95063890519991e-10	1.35433202919603e-47	0.000208171476901714	3.26285983382491e-31	5.58266578741827e-28
ENSG00000115525	4.24202854431824e-30	4.59306985296561e-38	0.000156220867711857	1.93974350423177e-17	0.0572807437457118	1.97000878715845e-49	4.26886961335088e-48
ENSG00000115526	3.00695760263393e-76	2.45147670900753e-55	0.000935659543229516	3.54925673231974e-23	0.000160679046950957	5.91580951728736e-108	2.66204660398406e-95
ENSG00000115539	1.2814945550285e-60	2.2702620855739e-25	0.00217152112378612	6.19492860008303e-11	0.000834828687060219	4.43373960265999e-46	3.19881129394858e-42
ENSG00000115540	3.55733418110842e-14	1.97051931318368e-20	5.02201358974966e-06	3.07968919211153e-13	0.03854885890927	5.6718558840879e-20	8.8621698995332e-21
ENSG00000115541	1.2396449698165e-26	2.42674839930106e-37	1.77985825949323e-06	4.15236459930165e-22	0.00441846923353681	1.18525838900035e-41	7.20732285605056e-42
ENSG00000115561	2.6888375688662e-56	1.77937194982475e-34	0.000644632482288501	3.59861252534782e-26	0.00210448867868787	1.1447910020325e-68	3.22486228407403e-60
ENSG00000115568	1.83008920774544e-63	4.74203209038807e-43	0.000274237103419348	8.07070166869831e-23	0.00135651099035927	1.13532764576646e-75	4.99373320459595e-67
ENSG00000115590	6.43432764495513e-52	6.13910999513933e-46	0.000312538491448987	6.84318368584031e-20	6.00913650917396e-07	5.24777243467496e-69	1.78615898367893e-68
ENSG00000115594	2.54616764866524e-74	2.6302779223862e-47	0.00110695714395964	5.34968669636752e-18	4.16284591197107e-06	4.84804961032494e-78	2.89627728123321e-79
ENSG00000115596	0.00224002471046937	7.04304259723774e-15	0.00562388594545346	7.103746140718e-07	5.0019202753156e-05	1.59177934172498e-10	1.09979799596409e-12
ENSG00000115598	1.08149295410518e-37	8.15446904094632e-35	5.96901561916264e-05	1.05888028140765e-14	0.000116490899578241	5.97842560323575e-37	4.14823851864194e-39
ENSG00000115602	8.40329079550989e-60	3.20000335188101e-53	2.57102358128045e-06	3.25179571017136e-27	1.15086551822926e-05	2.77449348593244e-76	4.7399531732784e-76
ENSG00000115604	3.31987127596757e-30	1.31469595685401e-24	0.0684427829346297	0.000284612144290898	7.78098267806703e-06	3.88337005741522e-27	4.48365401723879e-30
ENSG00000115641	1.02264633294786e-54	1.88663652926546e-31	0.00154649641860029	2.39694833106601e-18	0.000199941316502465	2.577614100319e-48	4.99417242995157e-46
ENSG00000115657	1.15348388253048e-35	1.85472993450107e-51	3.11453414543402e-06	9.72884412885913e-41	0.000523544197395258	6.41127194132186e-77	8.63235623683025e-71
ENSG00000115665	3.64842908081157e-07	0.000280138873122132	0.0650659119598012	0.00544744883511218	0.0356537290140448	8.70524511125405e-05	6.70655916665184e-05
ENSG00000115687	4.33045146911417e-95	5.43430746762446e-46	1.73785707445282e-06	1.3938303896488e-27	6.40441536650854e-05	2.18339913610852e-89	5.71319774356861e-79
ENSG00000115705	0.00033946352240645	0.00618544259198787	0.078303941098046	0.0154147620803583	0.0654251299479779	4.30470398194e-05	0.000454608033136935
ENSG00000115718	5.09980150010905e-22	2.6865512116519e-27	0.00217163134326287	1.47003544598634e-15	1.42917523245886e-06	7.7932497873083e-36	1.55063502699486e-30
ENSG00000115738	1.14060526338078e-19	1.40625830896518e-15	0.000886654550610461	7.45255636465005e-08	0.000101258358808371	4.04957712375425e-17	9.27786166278446e-19
ENSG00000115758	2.23422300580461e-59	3.45863951087235e-29	8.38813570120043e-06	3.26608693828322e-20	0.000672638302313887	1.27198679004139e-54	2.20808070633219e-49
ENSG00000115816	3.21697541680865e-25	8.10175000852551e-44	4.07288784105664e-06	1.3071372505199e-33	0.000810901814394397	2.26968417589062e-56	1.07048811064717e-54
ENSG00000115825	2.7169328556683e-25	3.57588981215745e-32	1.13382246326965e-05	3.15470825218191e-19	9.3795783400098e-05	4.77187823648723e-34	2.70004592080082e-35
ENSG00000115828	2.38369673044393e-52	1.61006240321892e-41	1.32701369419229e-06	1.31546604583965e-31	0.000693545280314735	1.84520699058323e-71	8.51324288841959e-64
ENSG00000115841	4.82432532856142e-58	2.44374542721697e-62	3.1925085235065e-07	2.29941319830296e-37	9.4147888711597e-05	3.08524725719705e-117	1.38095392717716e-107
ENSG00000115919	7.44971475246053e-25	3.99862000517823e-31	0.0741220253204442	1.07951182917992e-06	5.02061966955552e-08	1.16744534432518e-28	1.66175609107338e-32
ENSG00000116001	2.45887091020075e-38	3.17152437973145e-29	0.0245660014166386	1.00916988119195e-20	0.0386837105628772	1.04926126427034e-41	8.29524467703812e-38
ENSG00000116017	1.81970058978596e-45	4.59856642426342e-21	0.164051802593678	1.23542094411613e-11	0.0412813999145746	1.52157765177873e-43	6.32655336746025e-37
ENSG00000116031	5.09962054451192e-29	3.06186498053663e-33	1.21730548055777e-07	2.61396323211157e-30	0.00134550242118041	1.77810605913574e-45	4.68612285435613e-44
ENSG00000116035	8.85075127245627e-11	1.37409366737225e-07	0.145300999272069	0.0830776271308753	0.102687750831469	1.14875177103596e-09	9.37641380492649e-10
ENSG00000116039	7.02828266068874e-19	5.31237153499722e-27	8.5381910982487e-07	2.93977566892123e-22	0.149471797725095	1.69453371165195e-28	5.67808261535903e-28
ENSG00000116044	3.72962951635319e-79	7.28015740698657e-34	0.00351411749034092	2.73287336058451e-12	4.49391784528255e-05	3.29160048087499e-52	1.20922535316647e-50
ENSG00000116096	2.34452379206367e-50	1.83057952954922e-49	0.00270978915430333	2.40167246398524e-29	1.30821281614138e-06	5.90150779270473e-81	1.44138676067247e-76
ENSG00000116120	6.93666954924198e-40	6.36893308781495e-30	2.39868207182022e-05	2.92654003075725e-18	0.00071395667366056	1.61333104898768e-47	4.2733897986954e-45
ENSG00000116127	8.77514426065346e-59	1.98335405729592e-26	0.00428577377521428	1.09188134275623e-16	0.00191784391979562	1.71185037340083e-48	4.65964632880795e-43
ENSG00000116133	1.94601678519405e-60	3.4927500327175e-48	0.000243591448542848	5.15842531723076e-29	5.03489905033782e-06	2.42098615564937e-100	4.74112441161266e-88
ENSG00000116141	1.36077207402253e-53	2.85464592943809e-65	2.04480351012026e-05	4.00728075697858e-27	0.000326824852830735	1.70491551297899e-100	9.46531883756218e-98
ENSG00000116147	4.99887614312431e-26	3.2252197653774e-96	1.01336221307457e-05	5.31820114310595e-19	0.00186528141208777	1.61697147829266e-48	1.35707717056747e-56
ENSG00000116157	8.5809579827998e-79	2.28136728492478e-40	0.00035614266126764	2.49490467506257e-22	0.000576025921058828	3.96841970873897e-76	1.17423078261864e-67
ENSG00000116161	4.4384902568467e-30	2.27395189206645e-20	4.98618581458399e-05	1.07796794169806e-11	0.00157680537043078	2.44675123790848e-30	1.29285067713212e-29
ENSG00000116171	7.07194174871691e-79	2.69450342185982e-34	0.0427949945023599	2.22766568425292e-13	2.22424078531431e-06	6.92621724422412e-68	2.85189303024244e-63
ENSG00000116176	3.13445208032416e-15	3.96770357441323e-26	3.13449498399333e-06	4.04718970210921e-14	0.0176584135388732	1.18953199358615e-21	1.61924388223611e-23
ENSG00000116183	2.57756493985399e-18	6.16755003483023e-20	0.00747010845092315	2.27627244734374e-11	0.307112015220151	3.49620671883079e-25	6.35043628813112e-25
ENSG00000116194	3.3871634588468e-70	1.79051458026641e-57	0.000680334938337417	4.67897709503596e-25	1.06140723549394e-05	2.64209563068736e-104	3.65810995505852e-101
ENSG00000116254	8.08960334529252e-23	1.86227039155112e-110	8.55947061585493e-05	1.16776386951926e-14	0.00709118421380691	1.08933595504588e-47	6.33296334905029e-58
ENSG00000116266	1.82552914187224e-67	1.03308816735337e-48	1.74077251062733e-05	4.53541715654971e-21	0.00297290760386279	5.3783728356485e-70	8.50884321594007e-67
ENSG00000116299	1.00542096950241e-21	3.94589285053411e-69	1.6418385313185e-07	2.37039303171803e-14	8.96614302023229e-06	2.34486507737799e-34	6.23089526798247e-43
ENSG00000116329	7.09670356577548e-29	1.85403675426345e-55	0.000260223550980736	5.61226196558893e-10	0.00212243044109165	1.32262320068855e-37	7.48758512331379e-43
ENSG00000116396	6.81014648619889e-12	2.47769253907364e-50	0.000236566301655447	6.31326285096288e-21	0.000182429580693347	1.60553545548128e-32	5.02216248027016e-37
ENSG00000116455	1.33095020491263e-19	2.09006237718158e-43	0.000111423886066681	8.33302041903398e-25	0.0356270721570623	4.3609363837696e-46	5.73422656168629e-45
ENSG00000116544	1.17287910423501e-70	2.50488540135254e-63	3.31661151366287e-05	4.03046707304928e-31	7.25240689514875e-06	1.87888847547294e-126	4.21948587743472e-113
ENSG00000116574	3.12031090585934e-21	5.86417643520522e-21	0.0506443878771144	1.39722921940762e-17	0.011732291725343	1.00493542573196e-33	1.95845041525705e-30
ENSG00000116584	9.157430763288e-44	1.9009615758877e-36	9.9923335541975e-05	4.16906048424994e-25	0.000358511634332974	2.22598903349656e-69	5.95448159482946e-64
ENSG00000116661	6.84472737596821e-34	1.8269708603796e-06	0.104422596940637	2.93588639213153e-05	0.187083630225196	4.15225757829819e-15	8.06198534731055e-13
ENSG00000116663	9.37300063191454e-28	8.07623707848342e-25	0.207826121599014	6.89635517072315e-07	0.00386029548447811	5.41136772681482e-30	3.51211813020105e-30
ENSG00000116667	3.93016957667035e-30	4.49610402218797e-28	4.8198197485288e-05	1.81243174021464e-24	0.000331271749159435	1.92795679202387e-42	1.90551225545598e-40
ENSG00000116670	1.00043836247126e-36	1.19317116735958e-30	0.000775684925584966	3.35010844417632e-22	0.000347163500397209	1.222022083453e-52	9.30921004037003e-49
ENSG00000116675	1.482695153068e-18	1.67441386153723e-46	3.23836349695337e-07	7.42123755319146e-17	0.00132792152196334	3.67002002535817e-34	5.31965683150808e-39
ENSG00000116679	6.18795109478417e-30	6.67795131316037e-24	0.00198531810977219	2.43622250319393e-19	0.00113135234814964	2.42794850035793e-40	4.17493140099379e-37
ENSG00000116690	8.64407388496899e-24	2.11659973324805e-08	0.000417681874172972	3.01493870808482e-13	3.49119318297994e-07	1.81568428554361e-22	7.50780680899522e-20
ENSG00000116691	3.98148922416328e-29	3.22565231077989e-26	0.000589012411053738	1.17948639415116e-26	0.00125849214248029	2.55890508141148e-48	2.6584028004971e-43
ENSG00000116703	1.6225548182877e-39	8.38087300520914e-23	0.187459885913328	5.67422384183369e-11	0.00329340952679433	5.25513247505129e-38	2.49019556270927e-35
ENSG00000116711	1.34389952094314e-59	2.57526532057145e-29	0.0268656206705136	4.29747573722506e-14	0.00139709275157317	4.36174839652786e-50	5.00254441337318e-48
ENSG00000116717	2.21192508140054e-08	6.06255894120545e-13	0.0985931879113058	2.94349273460138e-09	0.126911878628746	1.67641765680456e-18	1.85133662655736e-17
ENSG00000116729	1.87702823185329e-89	1.72640522810035e-40	0.0032286683706225	3.70362745545272e-17	5.7293966685811e-05	3.26130038670537e-64	3.13905210502142e-61
ENSG00000116741	1.58695076862835e-18	9.19484605762257e-10	0.0151017013571589	0.000111830986741003	0.283674980617812	2.34494392855545e-13	5.39845498834309e-13
ENSG00000116783	2.50658709267253e-60	2.31538418108634e-49	1.95841161015817e-07	3.73399654190471e-29	0.0216397958841603	3.49401247750258e-81	9.89715449671946e-73
ENSG00000116785	0.00136412746911311	0.0036784910853177	0.2714849615311	0.190556372874445	5.83469648042424e-07	0.0017104843885797	0.000724821695750776
ENSG00000116791	4.06863762938798e-50	1.11069156978753e-33	0.011717836104513	8.91481142791163e-17	5.59033408253799e-09	1.86840536209853e-55	2.68209961786707e-53
ENSG00000116819	2.93278242778802e-40	4.99449165040482e-42	0.00157780421001307	1.71836682666056e-30	5.99052133696993e-07	1.28965446994817e-71	3.34244724694805e-66
ENSG00000116824	2.12707126100318e-13	1.20998837244569e-20	4.87994318538468e-30	8.44681576167484e-104	0.00147889727269272	3.33810541883639e-25	7.92069891588305e-25
ENSG00000116833	3.87081667487332e-05	3.11259658069962e-08	0.222703955744423	1.54306642006188e-12	0.00478376360169411	4.52506123342656e-13	1.55752259082833e-10
ENSG00000116852	3.65021223093698e-34	1.90727394582633e-32	1.88531808289532e-07	1.84280138719014e-33	1.16578185344697e-05	8.65345936603084e-49	2.24432424508745e-49
ENSG00000116871	7.74742682292921e-19	1.37433019531879e-42	2.83994495137716e-05	3.09695101985537e-22	0.00749736497254114	3.30472755494686e-39	6.17323976036724e-41
ENSG00000116882	5.65731797586825e-15	1.44968059833353e-19	0.000279813834560995	4.38152608780655e-10	3.53553133805403e-20	7.17926717935519e-19	3.3976976008718e-22
ENSG00000116918	2.78206478773399e-21	4.16898065587777e-34	5.70336812607292e-05	5.99125697056893e-29	0.238171163566829	6.85847098598879e-43	7.6199013172808e-41
ENSG00000116981	5.92792482576964e-18	1.79396825013209e-48	1.02195343399001e-05	4.35597800418863e-16	0.00298941262096971	5.77875343734516e-30	1.58481188500743e-34
ENSG00000116983	9.57827793910284e-22	2.92623895506878e-108	5.62858377096731e-07	1.70948703585541e-20	2.04309391220347e-05	8.46241518171516e-45	5.90879219922124e-56
ENSG00000116985	7.2624877577156e-11	6.91757391320422e-60	0.000165772196593646	4.34721645369423e-14	0.0187571256246992	3.67998478604154e-29	6.32876352272107e-35
ENSG00000116990	1.5427311223941e-46	3.96916259856647e-60	1.67315303675421e-05	1.23821595877711e-32	0.00642186536451414	1.82220486590382e-81	6.36476033123213e-76
ENSG00000116991	1.3222450465915e-25	1.14321764496932e-48	6.28050191472526e-05	6.86986128385948e-27	0.00189189827287854	8.37785883499134e-60	7.03828863957114e-60
ENSG00000117009	4.23118129888928e-49	4.69301996031412e-50	0.0169691031229796	1.78006170546162e-11	5.03865061771543e-09	1.69238590845278e-65	2.69284081436173e-69
ENSG00000117013	1.96377056852007e-52	1.56397897342775e-37	0.0011944362622772	6.61522790189455e-20	2.85207214595444e-05	1.31667275644247e-60	3.90021058134974e-57
ENSG00000117016	1.07909501373143e-46	3.55675106031087e-139	2.90890389580295e-08	5.4372073419733e-30	0.000146429686432933	9.29820743723183e-91	3.6360347223043e-107
ENSG00000117020	1.35304265016335e-40	3.52352274771232e-34	0.0702213031225423	4.97663795617094e-13	0.000274658111840237	1.70345860535964e-50	6.34972220089835e-47
ENSG00000117054	1.94920471366209e-41	3.83301363851608e-32	0.00310446578035925	1.23050284403194e-20	7.6807701603213e-05	7.48914574022312e-62	1.42127382117841e-56
ENSG00000117090	5.05616113867239e-11	1.99633587225429e-14	1.80042010413869e-22	2.23775655569713e-74	0.0011143263941952	2.06692308018272e-20	1.3886286871214e-19
ENSG00000117114	3.01363390184731e-18	6.69568897402147e-19	4.46571109686512e-06	2.04357598728051e-24	0.00248459267514528	5.53005115821258e-24	7.82682989993653e-24
ENSG00000117115	0.00121069736975879	5.35594438788187e-12	0.00532166608408355	2.34000270203047e-14	0.0022698550571965	4.00132215001734e-12	2.41373505717164e-12
ENSG00000117118	5.02254369708541e-47	2.19339837871391e-38	0.077850982344081	3.69140774104178e-16	0.000434374732903376	1.04566278295414e-64	6.64392882388813e-61
ENSG00000117122	2.24651439745808e-36	6.01885380165889e-37	0.13191820882177	1.59403667156477e-09	0.0140573668073671	1.67605912713698e-47	3.58533881060477e-45
ENSG00000117139	2.15856603819133e-48	1.3309414999708e-32	0.00241782824447345	6.60251150685458e-18	0.00409791389597256	5.21553349782469e-53	5.41498997977158e-49
ENSG00000117143	6.92436916337308e-31	3.06398217836698e-34	1.28686908686043e-06	6.07157470988711e-20	0.00201134679486842	3.78267250089273e-38	2.45303899628041e-39
ENSG00000117151	1.11170688220156e-84	6.76141294176977e-55	4.263529859978e-06	6.24987066233751e-31	0.000110659213101137	1.88636055127293e-122	6.61891184350774e-102
ENSG00000117152	1.16555175734376e-33	7.3236165357652e-107	1.32507413070736e-06	1.92537340244501e-24	0.000172575574528741	1.55037349251897e-64	4.38385335830353e-75
ENSG00000117155	5.11106165677353e-47	1.13026946860924e-61	5.90900217201279e-08	7.47785785325163e-30	0.000353325463035604	1.44776855549048e-76	1.50475375405733e-78
ENSG00000117215	6.39275040398723e-39	1.00550623622125e-36	2.09737472205892e-11	7.83257060932693e-51	2.28013563903241e-07	8.0834073385512e-52	9.45358892683875e-51
ENSG00000117226	1.99588473584243e-34	9.52010838478898e-27	0.467806422968792	1.63844339241959e-07	0.000102249709113256	5.2149457854788e-35	3.38187433831438e-35
ENSG00000117242	1.40921006758515e-60	2.27028665125791e-62	5.44294693767482e-07	2.78989876464108e-39	0.000320774556917238	4.58417845473499e-145	4.80716039554211e-117
ENSG00000117245	1.01813838663705e-32	1.79831518005772e-31	0.00316148918961096	6.4082360029872e-17	0.16622449725121	1.84731778488893e-46	1.16058881960069e-43
ENSG00000117262	2.92115335663246e-43	1.27398379550636e-58	5.15050599679741e-06	5.40436408071478e-36	0.000346623303268664	9.60741867517121e-84	8.19900465264957e-79
ENSG00000117280	2.01893769264017e-46	1.91552984101793e-33	0.510995511685022	3.65128879259973e-11	0.000454848686314196	3.38044395682237e-51	2.19480796972283e-49
[truncated: 9,912 more rows]
