# Supplementary material for: Analysis of High-Risk Neuroblastoma Transcriptome Reveals Gene Co-Expression Signatures and Functional Features
Source: Biology (Basel). 2023 Sep 12;12(9):1230. doi: 10.3390/biology12091230 (PMC10525871; doi:10.3390/biology12091230)
Supplement: Supplementary file 1 [file biology-12-01230-s001.zip › File S1/coexp_genes.pvals_neuroblastoma.csv]

	V1
ENSG00000000971	8.67086405319666e-21
ENSG00000001036	2.76436282284493e-66
ENSG00000001497	3.24274314692682e-41
ENSG00000001561	1.23594436083882e-24
ENSG00000001626	0.589863743260524
ENSG00000001630	1.48689816284068e-105
ENSG00000001631	4.50478602060848e-100
ENSG00000002079	4.01302965825131e-55
ENSG00000002330	6.24568000688638e-88
ENSG00000002726	3.01343503035421e-39
ENSG00000002745	1.69245117382167e-11
ENSG00000002746	3.44949098779274e-111
ENSG00000002822	1.4602203125903e-143
ENSG00000002919	1.35349630882819e-42
ENSG00000002933	8.55295294435467e-20
ENSG00000003056	9.57730767207836e-95
ENSG00000003096	1.57555109161065e-61
ENSG00000003147	3.8244649947922e-99
ENSG00000003249	3.11571995094418e-59
ENSG00000003402	5.28118097005442e-55
ENSG00000003987	1.43093532163263e-81
ENSG00000003989	3.92142565522653e-18
ENSG00000004139	2.26250615592255e-50
ENSG00000004468	4.56523490941823e-11
ENSG00000004700	3.29872811205756e-83
ENSG00000004776	5.98850224944923e-132
ENSG00000004777	5.57351330850524e-56
ENSG00000004799	5.2631954949715e-84
ENSG00000004838	2.48365288074286e-66
ENSG00000004848	6.30182877348917e-13
ENSG00000004939	1.69815028827395e-25
ENSG00000004948	3.30119511199717e-12
ENSG00000005020	2.68456819116306e-70
ENSG00000005059	6.73873974634133e-17
ENSG00000005073	4.35456815419451e-35
ENSG00000005102	2.865658110823e-37
ENSG00000005108	3.36848743184077e-60
ENSG00000005187	4.29791199674685e-64
ENSG00000005189	1.30350076614075e-37
ENSG00000005243	2.84208648455208e-29
ENSG00000005379	9.41626593870007e-19
ENSG00000005381	3.43134081396937e-09
ENSG00000005421	1.5569681337721e-19
ENSG00000005448	5.68350378768012e-89
ENSG00000005471	1.79741415352003e-51
ENSG00000005486	3.42433342189883e-29
ENSG00000005700	2.28363605542692e-84
ENSG00000005801	1.31752980816003e-66
ENSG00000005812	1.09489910391705e-55
ENSG00000005844	1.11014900483288e-29
ENSG00000005882	2.43030891925788e-62
ENSG00000005893	9.66747050325418e-27
ENSG00000005961	1.39419717520586e-84
ENSG00000005981	5.69297140491505e-118
ENSG00000006016	1.27010811421976e-12
ENSG00000006025	7.39624748701728e-82
ENSG00000006071	9.93344486402523e-09
ENSG00000006116	9.42235050151617e-35
ENSG00000006118	1.66578776978839e-59
ENSG00000006128	3.01461887856191e-08
ENSG00000006210	1.86730966756808e-26
ENSG00000006282	1.79743186950102e-53
ENSG00000006283	9.31286399586168e-39
ENSG00000006327	1.07820307263446e-15
ENSG00000006377	3.5570433453203e-29
ENSG00000006432	1.66138511611278e-45
ENSG00000006453	8.06083072506682e-74
ENSG00000006459	5.20264811081216e-52
ENSG00000006468	8.22663120110993e-30
ENSG00000006534	2.15477883926977e-60
ENSG00000006555	0.00381478629762362
ENSG00000006576	5.23953745653014e-72
ENSG00000006606	9.7582516355697e-15
ENSG00000006634	8.3452251180253e-46
ENSG00000006638	6.09927632644698e-45
ENSG00000006652	3.08949015590076e-19
ENSG00000006704	1.27757295325893e-54
ENSG00000006740	4.46411860180485e-31
ENSG00000006757	3.41301316811098e-32
ENSG00000006831	2.23950992631655e-67
ENSG00000007001	1.09150897958915e-35
ENSG00000007171	1.23423619257164e-08
ENSG00000007264	5.89091143970041e-24
ENSG00000007350	6.3230963288131e-07
ENSG00000007372	8.61912341948479e-94
ENSG00000007392	4.03108717363852e-42
ENSG00000007402	1.82364233901335e-102
ENSG00000007923	2.21765359472344e-74
ENSG00000007933	3.55528556230351e-11
ENSG00000007952	3.79850629875486e-36
ENSG00000007968	1.23486334231884e-58
ENSG00000008056	5.23537679121909e-59
ENSG00000008083	1.38112326348951e-70
ENSG00000008128	3.45070464147752e-114
ENSG00000008130	6.74308554015669e-93
ENSG00000008196	6.82587244203656e-47
ENSG00000008226	9.08650351055802e-155
ENSG00000008256	3.82737395481977e-48
ENSG00000008277	1.29331927170641e-27
ENSG00000008282	2.44090862818555e-51
ENSG00000008283	4.28982197633407e-14
ENSG00000008294	6.04381229737218e-87
ENSG00000008300	3.41188116342287e-82
ENSG00000008311	1.10098810271666e-17
ENSG00000008394	8.91551453637396e-107
ENSG00000008441	4.89875280472681e-27
ENSG00000008513	2.84413939914603e-40
ENSG00000008710	1.57043405814846e-27
ENSG00000008735	2.37018334158023e-84
ENSG00000008838	2.51392906674434e-66
ENSG00000009694	2.54147668157436e-18
ENSG00000009709	5.36775522566655e-46
ENSG00000009724	4.09137499252111e-24
ENSG00000009765	6.72681348122242e-08
ENSG00000009950	7.39864703246531e-88
ENSG00000010270	3.65462847665776e-82
ENSG00000010278	1.2414157283692e-17
ENSG00000010282	1.31173427485362e-09
ENSG00000010292	4.46281686632843e-46
ENSG00000010310	1.25717417545414e-07
ENSG00000010319	8.58557669091012e-25
ENSG00000010327	1.08693048586411e-48
ENSG00000010379	5.65170710484487e-38
ENSG00000010404	3.13052674014173e-90
ENSG00000010438	2.01162579896888e-46
ENSG00000010704	2.14816839780085e-67
ENSG00000010810	2.01167590718165e-123
ENSG00000010932	3.68818157903601e-24
ENSG00000011052	1.69652948803518e-286
ENSG00000011201	1.27573685226834e-14
ENSG00000011243	3.59207182445424e-60
ENSG00000011258	2.89514872802857e-74
ENSG00000011260	5.98866085441906e-54
ENSG00000011332	7.82123530190622e-128
ENSG00000011347	1.73584361610865e-79
ENSG00000011426	3.4166036633372e-43
ENSG00000011465	5.5579608252168e-38
ENSG00000011523	1.27596409404006e-78
ENSG00000011590	3.79718546946248e-16
ENSG00000011677	2.01599708546193e-61
ENSG00000012048	4.28232567765485e-54
ENSG00000012124	1.35331706473188e-09
ENSG00000012171	2.46716511822619e-66
ENSG00000012211	4.7879643324531e-76
ENSG00000012504	4.62223434155828e-99
ENSG00000013293	4.07540519519853e-65
ENSG00000013364	2.64735889519825e-78
ENSG00000013523	6.69735747407192e-68
ENSG00000013563	2.10804181229175e-91
ENSG00000013573	2.57348227392833e-33
ENSG00000013583	1.63240797822787e-87
ENSG00000013588	4.03313357813629e-23
ENSG00000013725	2.23319574324263e-43
ENSG00000013810	8.45364921811463e-48
ENSG00000014123	2.4223360106971e-83
ENSG00000014257	1.19014906435203e-73
ENSG00000014914	5.45204723481018e-61
ENSG00000014919	2.79930819397057e-43
ENSG00000015133	2.16219978788966e-38
ENSG00000015475	8.81978493160438e-90
ENSG00000015479	1.22768465825503e-151
ENSG00000015520	5.34119401753282e-25
ENSG00000015568	5.81058030148537e-155
ENSG00000015592	2.0124255819953e-99
ENSG00000016082	6.15004914395858e-110
ENSG00000016391	5.6878818489965e-62
ENSG00000016402	5.10557153434615e-97
ENSG00000016602	1.64093885641192e-36
ENSG00000017427	6.13263220868316e-50
ENSG00000017483	9.2117391929246e-12
ENSG00000018189	1.04481436432818e-62
ENSG00000018236	4.548260037245e-47
ENSG00000018280	4.80378438971545e-51
ENSG00000018408	4.73591061817763e-19
ENSG00000018607	2.08593176472344e-79
ENSG00000018610	3.62200134594847e-77
ENSG00000019102	1.03071653794133e-12
ENSG00000019169	5.7740408347196e-23
ENSG00000019505	1.38415440447529e-63
ENSG00000019991	5.559275420348e-37
ENSG00000019995	3.99664162141419e-78
ENSG00000020633	1.24857167298754e-30
ENSG00000021300	6.59289782611077e-18
ENSG00000021355	2.19159476610942e-48
ENSG00000021488	4.7082326782388e-57
ENSG00000021574	3.83443388120163e-90
ENSG00000021645	1.39128300705312e-12
ENSG00000022267	1.58940985814307e-73
ENSG00000022567	7.75638403984694e-48
ENSG00000023171	7.87674526607252e-70
ENSG00000023191	2.28423125766927e-60
ENSG00000023228	2.86984742070453e-60
ENSG00000023330	3.740830463902e-100
ENSG00000023608	3.72897200777965e-47
ENSG00000023892	1.77599152354348e-23
ENSG00000023909	4.4077827565801e-71
ENSG00000024422	1.46446817343218e-48
ENSG00000024526	7.51614052729666e-44
ENSG00000024862	2.79284109013326e-46
ENSG00000025770	2.96425009657684e-91
ENSG00000026036	2.34602835177115e-104
ENSG00000026103	9.05486011176311e-79
ENSG00000026508	1.55596105611628e-28
ENSG00000026559	6.0440987047388e-53
ENSG00000026652	1.55120278143317e-78
ENSG00000026751	3.49019143714929e-33
ENSG00000027644	6.93381914903389e-49
ENSG00000027869	3.14458681343985e-59
ENSG00000028116	3.06847364279862e-129
ENSG00000028277	1.21920336056548e-89
ENSG00000028839	6.32858463353081e-52
ENSG00000029153	2.0047616064357e-37
ENSG00000029534	3.77018090511896e-60
ENSG00000029639	8.85543018252975e-58
ENSG00000029993	4.45475398549482e-45
ENSG00000030110	3.06850843878222e-68
ENSG00000032389	1.72334156131716e-53
ENSG00000033011	7.35601688212736e-80
ENSG00000033122	3.39836208959704e-75
ENSG00000033327	4.84551859692418e-77
ENSG00000033627	2.67325812747809e-70
ENSG00000034053	6.7759628841857e-132
ENSG00000034239	2.01561466508625e-09
ENSG00000034510	1.28683487527598e-101
ENSG00000034693	1.97301993122463e-99
ENSG00000034971	3.01015942787665e-22
ENSG00000035499	5.60573881758704e-68
ENSG00000035720	4.83082009985644e-30
ENSG00000035862	1.32221401164551e-23
ENSG00000036448	4.10948208038414e-19
ENSG00000036530	1.11305281499305e-17
ENSG00000036565	5.86022906762847e-22
ENSG00000036672	2.12627310593675e-54
ENSG00000037280	1.06959051554769e-15
ENSG00000037757	7.9073376983109e-53
ENSG00000037965	1.22212802019172e-19
ENSG00000038002	8.63966939187284e-31
ENSG00000038210	1.00986983547671e-33
ENSG00000038295	1.11092377843477e-08
ENSG00000038382	1.16542931822126e-76
ENSG00000038945	9.70739705646247e-16
ENSG00000039068	1.36291647678758e-15
ENSG00000039123	1.04834407422171e-58
ENSG00000039537	1.36134464146706e-25
ENSG00000039600	9.54241264261395e-17
ENSG00000039650	1.28829651987441e-117
ENSG00000040275	4.09956288731462e-69
ENSG00000040531	1.53988536997454e-49
ENSG00000040608	3.8538241993456e-42
ENSG00000040731	7.8208499861481e-13
ENSG00000040933	7.64376801650747e-59
ENSG00000041353	9.7674952998515e-48
ENSG00000041880	8.21455389484354e-92
ENSG00000041982	1.40212015532389e-21
ENSG00000041988	4.63665018887447e-80
ENSG00000042062	1.60608800266324e-33
ENSG00000042088	3.35131576061322e-69
ENSG00000042286	2.11851951425896e-43
ENSG00000042429	8.39933381413447e-67
ENSG00000042445	4.92899548501315e-63
ENSG00000042832	1.08716003024507e-09
ENSG00000043143	1.37173310776665e-47
ENSG00000044446	3.91776502340488e-59
ENSG00000044524	4.82907564558718e-29
ENSG00000046604	0.000224252559752544
ENSG00000046653	2.19949372574284e-23
ENSG00000047346	8.71887681315949e-56
ENSG00000047457	4.5006600160372e-48
ENSG00000047579	7.72873130492823e-49
ENSG00000047597	3.32605245908565e-38
ENSG00000047617	6.2854353953643e-35
ENSG00000047634	1.65003463174095e-27
ENSG00000047662	3.85682275723197e-45
ENSG00000048052	5.53824046533842e-49
ENSG00000048392	2.72687767870607e-48
ENSG00000048540	2.563203132275e-27
ENSG00000048740	5.14507671454368e-43
ENSG00000048828	1.31588219990829e-80
ENSG00000048991	9.50459823555336e-72
ENSG00000049089	3.85100509826557e-35
ENSG00000049167	6.32288877296394e-57
ENSG00000049239	3.5687144032826e-75
ENSG00000049247	1.17860519693856e-52
ENSG00000049249	6.64464592380334e-17
ENSG00000049283	9.51325052120389e-71
ENSG00000049449	2.92775839214823e-48
ENSG00000049540	7.10598189786794e-24
ENSG00000049541	1.02020283660805e-78
ENSG00000049768	1.01814207897189e-47
ENSG00000049769	2.82341871245447e-57
ENSG00000049860	1.19284419432539e-43
ENSG00000050030	1.21871186594837e-59
ENSG00000050327	1.45338961445898e-18
ENSG00000050393	1.81480344311291e-76
ENSG00000050405	1.18737177033077e-40
ENSG00000050438	4.54044828356843e-61
ENSG00000050555	8.76697949829511e-56
ENSG00000051108	4.46614861920898e-44
ENSG00000051128	1.8442394947695e-47
ENSG00000051180	1.58299644252855e-69
ENSG00000051341	7.68119232897312e-32
ENSG00000052126	5.80495521863993e-28
ENSG00000052802	2.66375901038226e-11
ENSG00000053371	2.94178997879491e-44
ENSG00000053438	1.07048390244112e-97
ENSG00000053747	3.51521519578761e-21
ENSG00000053918	2.49273186591427e-129
ENSG00000054277	2.77928633964666e-71
ENSG00000054356	6.65151251641423e-36
ENSG00000054523	9.15740481769998e-39
ENSG00000054690	7.5587676786694e-35
ENSG00000054793	5.97698421064056e-84
ENSG00000054803	2.96262607664614e-22
ENSG00000055118	3.3766262974009e-59
ENSG00000055163	1.14628612363273e-53
ENSG00000055211	2.52117738682471e-62
ENSG00000055732	1.3921174919275e-112
ENSG00000055955	6.27960132816171e-92
ENSG00000056487	1.27428188358821e-64
ENSG00000056972	3.25503799103445e-56
ENSG00000056998	4.9441821026023e-78
ENSG00000057149	1.7659679655214e-23
ENSG00000057252	2.06827660907936e-118
ENSG00000057468	4.1982255658606e-13
ENSG00000057593	2.42806961269458e-25
ENSG00000057657	4.05188427594161e-22
ENSG00000057663	3.80899381024648e-52
ENSG00000058056	2.25352006485719e-53
ENSG00000058085	4.91522161559256e-42
ENSG00000058335	9.52395753994828e-16
ENSG00000058404	6.44843717763985e-60
ENSG00000058673	4.75657983299658e-235
ENSG00000058866	1.16692066242947e-38
ENSG00000059145	8.72652825541584e-47
ENSG00000059588	6.11891231460348e-52
ENSG00000059769	1.1415334874405e-46
ENSG00000059915	1.04874771400124e-71
ENSG00000060138	3.08012612848679e-37
ENSG00000060566	4.49686487987485e-23
ENSG00000060642	3.41702065774333e-28
ENSG00000060709	2.85035562568897e-59
ENSG00000060718	6.83134428008728e-09
ENSG00000060971	1.95309142079478e-81
ENSG00000060982	4.58759845849181e-35
ENSG00000061337	7.0666214565976e-71
ENSG00000061918	1.43992245039897e-66
ENSG00000061936	3.44792520771433e-60
ENSG00000061938	1.48017595342244e-65
ENSG00000062038	7.84017886760461e-69
ENSG00000062096	2.04061691260873e-35
ENSG00000062582	3.07838332765184e-172
ENSG00000062822	1.39437151874723e-42
ENSG00000063015	6.37558254415538e-102
ENSG00000063127	2.01675281130628e-23
ENSG00000063438	2.93229732371085e-95
ENSG00000063587	2.03919082456502e-90
ENSG00000064012	4.9693175090335e-37
ENSG00000064042	1.88643191966672e-42
ENSG00000064102	2.0352550751179e-46
ENSG00000064115	2.27758775396416e-36
ENSG00000064195	1.79903564626896e-07
ENSG00000064199	5.76674626975863e-32
ENSG00000064201	4.74209629776937e-36
ENSG00000064205	2.52062019659829e-81
ENSG00000064309	3.94637119747518e-39
ENSG00000064489	4.41386822859486e-189
ENSG00000064547	1.89675581005101e-111
ENSG00000064601	3.86902210326116e-99
ENSG00000064651	1.26471467383036e-32
ENSG00000064763	2.92554318051983e-31
ENSG00000064886	0.00279440512831737
ENSG00000064932	1.09110396717662e-33
ENSG00000064961	4.36728004865047e-37
ENSG00000065057	1.94391037479565e-53
ENSG00000065243	1.82579208734026e-54
ENSG00000065320	5.81873535814673e-27
ENSG00000065325	3.72870832896495e-12
ENSG00000065328	1.25382257026641e-64
ENSG00000065361	1.64891308606428e-13
ENSG00000065413	1.26555618735879e-59
ENSG00000065485	2.86737053362381e-59
ENSG00000065600	6.57002261531197e-81
ENSG00000065609	1.75211543163443e-76
ENSG00000065618	2.56007930365452e-07
ENSG00000065665	3.1372468454046e-68
ENSG00000065675	2.79586636551722e-13
ENSG00000065717	9.96486952556216e-27
ENSG00000065802	9.40245479682269e-66
ENSG00000065833	3.50377194278838e-78
ENSG00000065882	2.99501019978013e-42
ENSG00000065911	8.30528054862005e-34
ENSG00000065978	1.80898035218653e-88
ENSG00000066032	4.81616889495518e-85
ENSG00000066117	2.46927889998122e-56
ENSG00000066135	3.92229296180965e-56
ENSG00000066185	1.61995892955596e-33
ENSG00000066230	4.40281506896694e-21
ENSG00000066248	1.56923169690252e-33
ENSG00000066279	8.49530587190358e-47
ENSG00000066322	1.96069246182529e-50
ENSG00000066382	3.03539338541899e-48
ENSG00000066468	1.04053664124151e-54
ENSG00000066583	1.41454848503818e-35
ENSG00000066697	4.27736838220647e-37
ENSG00000066735	2.27869759925533e-48
ENSG00000066813	2.91834640621913e-08
ENSG00000066855	3.042519243748e-59
ENSG00000067057	2.40634552312967e-51
ENSG00000067066	3.44828095590212e-51
ENSG00000067082	5.96318643598302e-25
ENSG00000067113	1.10980937108523e-33
ENSG00000067141	7.20532879447257e-47
ENSG00000067167	2.34383516240074e-43
ENSG00000067177	8.63630607454791e-73
ENSG00000067182	2.01292250809068e-64
ENSG00000067191	4.34763272280147e-99
ENSG00000067208	1.13252947530372e-56
ENSG00000067365	1.62603473590563e-50
ENSG00000067445	1.10039009735832e-102
ENSG00000067596	1.43154992908686e-66
ENSG00000067704	1.294877997518e-41
ENSG00000067715	1.55675312253428e-57
ENSG00000067836	4.96109236145211e-83
ENSG00000067840	4.86710625452696e-110
ENSG00000067955	2.10994978467472e-46
ENSG00000067992	1.47074758661769e-106
ENSG00000068028	7.50264288160111e-50
ENSG00000068078	3.81492511623092e-10
ENSG00000068079	2.84254045241018e-39
ENSG00000068097	3.83564105161311e-48
ENSG00000068323	6.7943679678905e-48
ENSG00000068366	3.21395051908269e-47
ENSG00000068489	4.4078423124007e-85
ENSG00000068615	1.51857414493591e-79
ENSG00000068724	5.73883595780452e-72
ENSG00000068781	2.57451107721164e-106
ENSG00000068796	6.85378298630677e-101
ENSG00000068831	2.92894773022091e-33
ENSG00000068971	4.67701061484363e-42
ENSG00000069011	1.64855236224015e-28
ENSG00000069018	4.64145663782218e-11
ENSG00000069020	6.55861058880066e-52
ENSG00000069188	3.16971249880515e-54
ENSG00000069399	5.95730553490953e-47
ENSG00000069424	1.76333789326419e-39
ENSG00000069482	1.51254499651522e-79
ENSG00000069535	1.03274343732926e-41
ENSG00000069667	5.28364775094899e-92
ENSG00000069696	6.87001949694557e-37
ENSG00000069702	7.09969576428797e-83
ENSG00000069764	1.10992594796025e-38
ENSG00000069943	8.6386559284199e-91
ENSG00000069956	1.63409068881358e-48
ENSG00000069974	2.60587904323854e-97
ENSG00000070087	7.07974107793651e-55
ENSG00000070182	8.13508580839132e-47
ENSG00000070193	1.83760750191926e-12
ENSG00000070388	8.94677747638538e-27
ENSG00000070404	7.2532275159775e-50
ENSG00000070495	1.92076838858799e-36
ENSG00000070501	4.30653617636319e-62
ENSG00000070526	1.78070987905183e-07
ENSG00000070540	1.56277785382771e-67
ENSG00000070601	2.43889005070281e-56
ENSG00000070669	2.1969987657433e-57
ENSG00000070718	2.70972575770299e-44
ENSG00000070729	6.46822977379623e-76
ENSG00000070731	4.97841232725914e-28
ENSG00000070748	4.12834247219582e-64
ENSG00000070761	1.90839479273485e-80
ENSG00000070808	5.81111046324274e-52
ENSG00000070814	5.70686049122307e-52
ENSG00000070882	1.82871386465755e-49
ENSG00000070886	7.44485453278337e-08
ENSG00000070961	4.50329196813264e-43
ENSG00000070985	6.06334784512969e-08
ENSG00000071054	1.92082082628111e-113
ENSG00000071073	2.50743548665173e-46
ENSG00000071205	9.88714323520478e-32
ENSG00000071242	1.27331627810697e-38
ENSG00000071282	7.09047471361923e-17
ENSG00000071539	1.676917938172e-65
ENSG00000071564	7.02794058954822e-51
ENSG00000071794	1.59140683137516e-49
ENSG00000071967	2.09373643171659e-45
ENSG00000071991	0.000919204739031747
ENSG00000072041	4.77936443880084e-82
ENSG00000072071	5.64376426749551e-111
ENSG00000072133	5.95932705699946e-53
ENSG00000072182	7.25351976760454e-71
ENSG00000072195	1.21995761427389e-50
ENSG00000072201	3.35743935599325e-52
ENSG00000072210	1.34885666403736e-96
ENSG00000072310	1.36453563302731e-87
ENSG00000072422	9.8958537118774e-23
ENSG00000072501	4.9037815464883e-52
ENSG00000072571	1.02915988434079e-28
ENSG00000072657	1.44603593478787e-05
ENSG00000072694	8.46372884083652e-12
ENSG00000072736	2.19057213829855e-70
ENSG00000072778	4.66905049726514e-83
ENSG00000072832	9.5536600320944e-119
ENSG00000072840	6.17600539190181e-14
ENSG00000073008	1.92330173861604e-42
ENSG00000073050	3.12279911082667e-49
ENSG00000073060	6.08309563317189e-86
ENSG00000073067	9.06526816978251e-103
ENSG00000073111	2.48875947061792e-36
ENSG00000073146	1.09563357183747e-71
ENSG00000073150	6.7166750952348e-56
ENSG00000073331	1.39645278925122e-54
ENSG00000073350	2.358647845657e-67
ENSG00000073417	8.01192126196299e-35
ENSG00000073464	7.49960806453428e-79
ENSG00000073536	8.95520129666855e-57
ENSG00000073578	7.91068155891763e-137
ENSG00000073584	1.43369142435443e-85
ENSG00000073605	9.33334753033226e-81
ENSG00000073670	6.69120825786106e-121
ENSG00000073734	5.14001483362009e-05
ENSG00000073754	1.80060080876548e-30
ENSG00000073792	1.37270203714176e-28
ENSG00000073861	6.5404988393502e-10
ENSG00000073905	2.97083675118526e-111
ENSG00000073910	2.17341663403736e-73
ENSG00000074181	1.03992425224496e-34
ENSG00000074211	3.74896593072652e-45
ENSG00000074219	1.00966577135443e-40
ENSG00000074276	2.48978806954779e-106
ENSG00000074317	5.41936891550102e-60
ENSG00000074410	1.19895271777245e-09
ENSG00000074416	1.40704469020401e-17
ENSG00000074527	1.55841582816487e-37
ENSG00000074657	4.95627355491928e-107
ENSG00000074706	1.39241225615811e-25
ENSG00000074964	1.09822534855342e-29
ENSG00000074966	2.11794713510578e-08
ENSG00000075043	1.07843981648877e-59
ENSG00000075073	2.80935724236759e-40
ENSG00000075213	1.8326943670153e-46
ENSG00000075218	5.35521888361707e-59
ENSG00000075239	5.59006493295984e-61
ENSG00000075340	6.20533160231442e-102
ENSG00000075415	3.61973751658216e-49
ENSG00000075420	1.00643224207136e-62
ENSG00000075426	3.37333489728108e-73
ENSG00000075429	1.80030642697847e-88
ENSG00000075461	1.12997914428164e-127
ENSG00000075618	2.31331578547803e-73
ENSG00000075624	4.77029690429814e-47
ENSG00000075643	4.05712555640025e-110
ENSG00000075651	2.23669343435299e-98
ENSG00000075702	2.28331700993466e-69
ENSG00000075790	4.65305160348199e-180
ENSG00000075884	1.94399409272481e-16
ENSG00000075886	1.94269774323651e-44
ENSG00000075914	4.20789290058972e-70
ENSG00000076003	4.12844645732441e-54
ENSG00000076043	2.88764822056886e-78
ENSG00000076258	2.42796390557111e-34
ENSG00000076344	2.69450834817127e-24
ENSG00000076351	8.50768561918162e-139
ENSG00000076356	5.95286117199532e-60
ENSG00000076382	5.49549981275625e-49
ENSG00000076554	6.5763574702818e-34
ENSG00000076555	9.35985210624983e-68
ENSG00000076641	4.10077449670622e-53
ENSG00000076650	1.01290298115712e-65
ENSG00000076662	1.76091834559193e-89
ENSG00000076685	4.65236155391047e-48
ENSG00000076706	5.35368199100584e-22
ENSG00000076716	2.51054470333127e-31
ENSG00000076770	5.69541387223731e-41
ENSG00000076864	3.2318585514181e-59
ENSG00000076944	1.43823832196807e-64
ENSG00000077009	7.54754545733344e-18
ENSG00000077044	1.35721192771885e-80
ENSG00000077063	1.7176324834943e-14
ENSG00000077080	4.79061781584434e-109
ENSG00000077152	1.58222635872516e-76
ENSG00000077238	8.64564460639012e-31
ENSG00000077264	1.30577917661658e-55
ENSG00000077274	2.28644847053323e-23
ENSG00000077279	4.50350585976272e-135
ENSG00000077327	1.0982102603687e-68
ENSG00000077454	7.25527715874742e-104
ENSG00000077522	5.54456662894495e-69
ENSG00000077782	6.58270827054069e-25
ENSG00000077800	1.4500325672043e-56
ENSG00000077935	3.72607618776946e-44
ENSG00000077943	7.15728083164398e-07
ENSG00000077984	5.0387194381434e-15
ENSG00000078018	1.85318613414644e-84
ENSG00000078053	1.93615479809645e-54
ENSG00000078070	9.3228106061204e-49
ENSG00000078081	8.52617992837829e-09
ENSG00000078098	3.99400518468525e-58
ENSG00000078177	1.11627953272654e-50
ENSG00000078237	6.95098622340357e-45
ENSG00000078328	5.24716972672119e-90
ENSG00000078369	2.78162740539295e-68
ENSG00000078399	5.51553082282413e-71
ENSG00000078549	4.52526598659081e-46
ENSG00000078579	0.000179726947857658
ENSG00000078589	8.64728267562962e-33
ENSG00000078687	1.33832956490462e-96
ENSG00000078699	3.7555628558399e-81
ENSG00000078725	7.37973916520912e-15
ENSG00000078795	2.14360240945348e-137
ENSG00000078900	3.41265262626803e-13
ENSG00000079101	9.35732652474201e-08
ENSG00000079102	3.95533445508646e-96
ENSG00000079112	1.68291475989123e-08
ENSG00000079150	4.45392175362423e-65
ENSG00000079156	2.166745109835e-62
ENSG00000079215	1.95057519522654e-30
ENSG00000079257	1.71893588380684e-24
ENSG00000079308	2.67564512358346e-49
ENSG00000079313	6.95292901843128e-62
ENSG00000079335	3.50973863029379e-51
ENSG00000079385	6.01563803585233e-58
ENSG00000079435	3.62064273354538e-20
ENSG00000079462	3.3481565142064e-77
ENSG00000079616	2.520167889551e-62
ENSG00000079691	2.97531127132605e-48
ENSG00000079739	1.09620690619221e-66
ENSG00000079805	5.9240796804793e-81
ENSG00000079841	7.92335058262122e-63
ENSG00000079931	1.03687460642708e-32
ENSG00000080200	1.63478199094809e-83
ENSG00000080224	5.88009096495057e-59
ENSG00000080293	0.0237635239951145
ENSG00000080298	3.26188092352168e-73
ENSG00000080503	2.16423508394934e-43
ENSG00000080573	2.94160861442798e-14
ENSG00000080603	1.83449882967834e-171
ENSG00000080644	2.43494806033479e-38
ENSG00000080709	1.20464252502797e-68
ENSG00000080839	2.0302965671598e-67
ENSG00000080854	1.9691853597192e-122
ENSG00000080947	2.94763711630475e-26
ENSG00000080986	4.88503715650633e-66
ENSG00000081026	1.96483555891147e-66
ENSG00000081051	8.31024032995367e-09
ENSG00000081052	6.42164921186579e-98
ENSG00000081059	1.06381524098879e-16
ENSG00000081138	1.19855649504749e-54
ENSG00000081148	2.84959527616573e-36
ENSG00000081181	2.9771504906832e-45
ENSG00000081189	2.13000404560367e-51
ENSG00000081377	2.91854778775721e-41
ENSG00000081692	2.81509136438127e-98
ENSG00000081721	1.85856770975873e-80
ENSG00000081760	6.66060474442498e-36
ENSG00000081803	3.15484341005079e-95
ENSG00000081818	2.94459827106582e-82
ENSG00000081842	2.68147873001688e-09
ENSG00000081853	3.34916360823776e-139
ENSG00000081913	1.08061288955326e-38
ENSG00000081923	1.12732387479849e-48
ENSG00000081985	1.18616741272956e-27
ENSG00000082126	7.56749092152331e-15
ENSG00000082146	9.50096662047773e-69
ENSG00000082175	1.56347147983504e-79
ENSG00000082196	2.7382239938155e-52
ENSG00000082293	5.22717682544689e-46
ENSG00000082438	6.0684827019318e-122
ENSG00000082458	1.06638486141736e-89
ENSG00000082482	1.55450666665718e-58
ENSG00000082497	2.35907805043671e-113
ENSG00000082684	2.80440904428776e-59
ENSG00000082929	4.22459244943684e-33
ENSG00000083067	1.30401669549244e-06
ENSG00000083290	1.65909197045953e-59
ENSG00000083454	1.22967846952982e-42
ENSG00000083817	3.27066170509529e-36
ENSG00000083828	3.50302150945856e-68
ENSG00000083838	9.14599552678365e-55
ENSG00000083857	2.75700952423513e-43
ENSG00000083937	5.51189728245576e-50
ENSG00000084070	3.33556416164895e-38
ENSG00000084093	6.49551731527582e-65
ENSG00000084444	5.80134530570828e-63
ENSG00000084453	9.27646075657447e-39
ENSG00000084628	8.31124310206908e-23
ENSG00000084674	0.457292605787142
ENSG00000084710	2.58819628279455e-37
ENSG00000084731	2.15153537218509e-107
ENSG00000084734	9.90391697678626e-56
ENSG00000084764	2.05155078671341e-76
ENSG00000084774	1.53701666176953e-43
ENSG00000085063	5.24187275284189e-27
ENSG00000085265	9.24622192109235e-14
ENSG00000085276	2.44958329496455e-39
ENSG00000085365	6.06973110626405e-61
ENSG00000085382	1.8131417728074e-65
ENSG00000085433	5.37941022568148e-84
ENSG00000085465	9.01575648425647e-29
ENSG00000085552	7.2994312945683e-89
ENSG00000085563	3.97828152394739e-86
ENSG00000085662	1.53238216392326e-121
ENSG00000085741	3.04889559722705e-56
ENSG00000085832	3.24423651094499e-44
ENSG00000085840	2.90055148669754e-59
ENSG00000085871	1.71717745662141e-53
ENSG00000085978	2.17197980264916e-63
ENSG00000085982	2.55781073911263e-34
ENSG00000085999	3.31667001496733e-39
ENSG00000086015	1.2921293667448e-62
ENSG00000086062	2.14828575526155e-42
ENSG00000086159	1.55489767639936e-29
ENSG00000086189	1.61304159861426e-91
ENSG00000086205	1.17216567956947e-52
ENSG00000086288	1.01266784815568e-15
ENSG00000086289	5.14502346320373e-37
ENSG00000086300	1.22124955556386e-09
ENSG00000086506	1.53425668411529e-53
ENSG00000086548	2.7310202127575e-27
ENSG00000086570	1.94475291027665e-23
ENSG00000086717	1.22084174720164e-67
ENSG00000086991	3.21205485629501e-43
ENSG00000087076	6.61619483799849e-58
ENSG00000087077	7.99389738620148e-66
ENSG00000087085	2.30627549685125e-60
ENSG00000087095	1.747479869077e-43
ENSG00000087116	2.08592656956772e-19
ENSG00000087157	3.86804996227676e-50
ENSG00000087237	2.1838857119258e-31
ENSG00000087250	5.70867279962734e-44
ENSG00000087258	4.65074884301358e-79
ENSG00000087266	2.99096407534443e-49
ENSG00000087301	1.50998578921927e-77
ENSG00000087365	5.18236184561437e-76
ENSG00000087448	2.12600998873742e-58
ENSG00000087460	2.37065338412957e-67
ENSG00000087494	9.0806087427222e-14
ENSG00000087495	1.07388380464475e-113
ENSG00000087510	1.4948978088488e-09
ENSG00000087586	1.25618464807747e-33
ENSG00000087842	1.49326471982777e-34
ENSG00000087884	1.62724117811771e-113
ENSG00000087995	5.71322660093717e-70
ENSG00000088053	4.88580731750706e-21
ENSG00000088280	2.4163894651954e-62
ENSG00000088305	1.26314920370147e-74
ENSG00000088325	2.17838969127637e-63
ENSG00000088448	9.45129341349687e-45
ENSG00000088766	3.15050245081442e-143
ENSG00000088827	1.7257447487126e-08
ENSG00000088836	3.66790778796935e-67
ENSG00000088881	1.69439386396844e-87
ENSG00000088882	8.61100158224113e-67
ENSG00000088899	1.3476980227345e-84
ENSG00000088992	1.89463629166321e-39
ENSG00000089009	1.77408944868431e-93
ENSG00000089012	1.51764630772957e-19
ENSG00000089057	4.59896703808072e-61
ENSG00000089060	4.4271907044353e-114
ENSG00000089091	8.12055332707223e-51
ENSG00000089094	1.97152283059015e-76
ENSG00000089101	1.23566863027404e-35
ENSG00000089154	6.19226246024452e-48
ENSG00000089157	5.78802031484911e-54
ENSG00000089159	9.0829929133153e-90
ENSG00000089169	1.6477180993878e-33
ENSG00000089177	5.9152896473028e-81
ENSG00000089199	5.4301467916451e-14
ENSG00000089220	5.40472387745399e-59
ENSG00000089250	1.33907408386654e-22
ENSG00000089356	4.43162334315243e-25
ENSG00000089472	2.11943552902434e-51
ENSG00000089505	1.00012525649262e-50
ENSG00000089558	1.18336806403528e-102
ENSG00000089639	2.68166939707181e-57
ENSG00000089685	2.0001259285618e-58
ENSG00000089692	5.17534157577069e-90
ENSG00000089737	9.00591766022705e-44
ENSG00000089847	1.1785733475343e-26
ENSG00000089876	7.44659081559838e-79
ENSG00000090013	5.34785843623561e-21
ENSG00000090061	8.68462560334508e-126
ENSG00000090097	3.40904898041226e-92
ENSG00000090238	8.1547162224174e-37
ENSG00000090339	1.99954285823134e-09
ENSG00000090376	1.27927440035195e-30
ENSG00000090402	7.05773853800905e-05
ENSG00000090447	1.02652598925403e-47
ENSG00000090530	1.18690312767379e-84
ENSG00000090534	1.01170801872546e-19
ENSG00000090539	9.79828198932743e-40
ENSG00000090554	6.07174563729213e-105
ENSG00000090581	2.02752571435933e-118
ENSG00000090659	6.63147706167774e-13
ENSG00000090674	5.68635848264214e-48
ENSG00000090686	2.92803793121504e-50
ENSG00000090776	5.10688456030172e-31
ENSG00000090889	1.79548446584548e-63
ENSG00000090924	3.09606763217517e-48
ENSG00000090932	2.57848066226408e-66
ENSG00000090971	2.65703271388847e-65
ENSG00000091127	1.91721091360091e-24
ENSG00000091128	1.31111770784971e-18
ENSG00000091140	1.60223442720779e-45
ENSG00000091262	2.70564790584996e-14
ENSG00000091317	1.08067161390536e-42
ENSG00000091409	4.75938795375549e-18
ENSG00000091428	2.64484798779372e-50
ENSG00000091436	1.29708051993925e-31
ENSG00000091483	6.7093755593853e-45
ENSG00000091490	9.13139792837933e-15
ENSG00000091513	1.36166426204894e-18
ENSG00000091536	9.68176484785895e-52
ENSG00000091583	0.224214265373859
ENSG00000091622	4.74004323314228e-32
ENSG00000091651	1.29448224961377e-61
ENSG00000091664	1.28546724490368e-20
ENSG00000091704	6.15491016454243e-26
ENSG00000091831	1.02942522841235e-38
ENSG00000091844	9.16891345261465e-96
ENSG00000091879	2.47389861096673e-53
ENSG00000091947	4.79890493858081e-61
ENSG00000091972	3.0009901652371e-84
ENSG00000092010	5.41809068166712e-46
ENSG00000092036	2.45020024353811e-101
ENSG00000092051	4.74270376503018e-72
ENSG00000092068	5.16343748060703e-29
ENSG00000092096	2.51584383370389e-48
ENSG00000092098	2.20704026661995e-177
ENSG00000092200	3.85021507149765e-37
ENSG00000092208	4.52867354831843e-54
ENSG00000092295	3.13504239716351e-50
ENSG00000092421	5.54372886727592e-55
ENSG00000092470	3.81219980148349e-82
ENSG00000092529	3.72531279516518e-48
ENSG00000092531	1.76286744176987e-164
ENSG00000092607	2.35084434509744e-18
ENSG00000092621	4.77695846414324e-44
ENSG00000092820	2.19255319243248e-66
ENSG00000092850	5.90325516170041e-47
ENSG00000092853	7.25172271852182e-65
ENSG00000092871	2.79198618039042e-62
ENSG00000092931	5.20340427844804e-50
ENSG00000092964	2.5306764194599e-93
ENSG00000093009	1.98818985513592e-61
ENSG00000093010	3.77042400941328e-51
ENSG00000093134	0.0259850470302043
ENSG00000094755	3.18457962735211e-29
ENSG00000094804	8.54588767789899e-35
ENSG00000094963	1.09236850646244e-39
ENSG00000095002	6.77063919777099e-54
ENSG00000095059	1.13962768148036e-86
ENSG00000095209	2.1521085847092e-64
ENSG00000095321	4.60054668423981e-51
ENSG00000095370	4.74674812106451e-96
ENSG00000095397	5.96376800372525e-110
ENSG00000095464	2.43586331114183e-47
ENSG00000095587	1.19258918734993e-48
ENSG00000095713	2.43902626309211e-51
ENSG00000095739	4.29253266576788e-37
ENSG00000095752	2.06626500104546e-68
ENSG00000095794	2.35413987303386e-38
ENSG00000095932	7.70873355574009e-43
ENSG00000096006	3.24020883043432e-16
ENSG00000096060	8.32175941967596e-25
ENSG00000096080	9.6552503814579e-79
ENSG00000096088	6.00734312710889e-19
ENSG00000096384	1.62268423683172e-33
ENSG00000096433	1.81063782094102e-48
ENSG00000096654	4.07786097314675e-58
ENSG00000096696	9.88639412540077e-75
ENSG00000096872	1.29486344964546e-43
ENSG00000097021	6.83037094465586e-76
ENSG00000097046	1.193375900746e-45
ENSG00000097096	8.86880252798e-44
ENSG00000099194	1.2589868555796e-23
ENSG00000099203	2.47919349969749e-124
ENSG00000099204	3.35760664936707e-49
ENSG00000099219	5.17085872614977e-69
ENSG00000099246	4.04676036408403e-55
ENSG00000099260	1.3812220026984e-79
ENSG00000099282	3.37858576862392e-53
ENSG00000099284	8.0927130404043e-122
ENSG00000099330	4.50597070277563e-42
ENSG00000099338	2.57708425710868e-58
ENSG00000099364	1.43254907600828e-49
ENSG00000099365	8.96393374170446e-113
ENSG00000099377	2.99505277719687e-70
ENSG00000099617	4.56070035447548e-102
ENSG00000099625	3.8947026645022e-32
ENSG00000099725	7.86589613273264e-05
ENSG00000099769	1.4780781055449e-16
ENSG00000099812	2.33418131819709e-37
ENSG00000099834	1.70815918872181e-06
ENSG00000099849	9.53014899184153e-28
ENSG00000099860	3.54822500660798e-12
ENSG00000099864	1.24270973026481e-71
ENSG00000099866	9.20999866641498e-25
ENSG00000099869	5.83990751483469e-13
ENSG00000099875	5.53124965690546e-55
ENSG00000099889	1.11708251716131e-95
ENSG00000099901	1.93624747572557e-49
ENSG00000099910	1.87954141663172e-60
ENSG00000099942	2.66776423847322e-75
ENSG00000099949	7.38344106564557e-61
ENSG00000099953	1.14497711718662e-65
ENSG00000099954	1.27105586001471e-12
ENSG00000099956	6.85240627537585e-58
ENSG00000099958	7.49986987819632e-13
ENSG00000099974	4.0375918763495e-107
ENSG00000099977	3.71855790109564e-209
ENSG00000099984	1.46385183551115e-59
ENSG00000099992	2.26097569881726e-43
ENSG00000099994	6.28491394434511e-14
ENSG00000100024	3.3135411600633e-39
ENSG00000100031	1.22202258537686e-46
ENSG00000100036	2.48210185795304e-37
ENSG00000100038	5.96045546581222e-144
ENSG00000100056	2.24177606792265e-75
ENSG00000100058	8.13435675421794e-35
ENSG00000100065	1.55858205090706e-42
ENSG00000100068	1.67326101953641e-14
ENSG00000100077	5.10707268969061e-77
ENSG00000100079	3.50026850312275e-35
ENSG00000100092	6.90852320640931e-102
ENSG00000100095	4.33362076304847e-54
ENSG00000100105	6.90466734116703e-71
ENSG00000100139	1.0114338341472e-58
ENSG00000100146	1.65480746241381e-10
ENSG00000100156	7.91660816725723e-47
ENSG00000100162	5.27104283076185e-63
ENSG00000100167	5.62777738335591e-109
ENSG00000100181	1.48912300628291e-13
ENSG00000100191	1.80580083987758e-23
ENSG00000100197	1.8495455710258e-45
ENSG00000100206	4.90405847047452e-59
ENSG00000100207	6.35477014692552e-56
ENSG00000100234	2.9272922244567e-10
ENSG00000100284	2.93695282694916e-51
ENSG00000100288	1.54232096605467e-170
ENSG00000100296	1.87344706653299e-60
ENSG00000100297	2.38471608531769e-70
ENSG00000100300	1.54221588762957e-60
ENSG00000100307	2.06020566995812e-33
ENSG00000100311	3.8939721144321e-24
ENSG00000100314	9.2197919476225e-64
ENSG00000100316	2.06311883154061e-51
ENSG00000100320	7.79113811177918e-92
ENSG00000100321	3.4589249966169e-59
ENSG00000100330	7.48263991793658e-130
ENSG00000100336	1.93576733938969e-13
ENSG00000100344	9.42820087097542e-23
ENSG00000100346	7.28408643408931e-26
ENSG00000100348	2.00908305440246e-54
ENSG00000100350	1.40601976711087e-24
ENSG00000100351	6.89407902769834e-37
ENSG00000100359	2.22674980084357e-147
ENSG00000100368	3.52510546812927e-19
ENSG00000100376	1.26042424211562e-12
ENSG00000100379	2.2704357681033e-45
ENSG00000100385	2.26753671375554e-47
ENSG00000100410	4.49016992025564e-56
ENSG00000100412	4.93929569146664e-66
ENSG00000100413	2.44564579450806e-123
ENSG00000100422	1.45398529729651e-51
ENSG00000100426	4.20079042029957e-80
ENSG00000100429	2.48303092387993e-109
ENSG00000100433	1.19758633940209e-92
ENSG00000100439	1.10423070310992e-42
ENSG00000100441	6.35888420929654e-103
ENSG00000100445	2.28512650600476e-119
ENSG00000100450	3.97158536984916e-08
ENSG00000100453	3.06646362684339e-21
ENSG00000100462	4.70497609599693e-53
ENSG00000100473	2.25998871321059e-30
ENSG00000100479	4.750577860218e-61
ENSG00000100504	1.71632100784863e-51
ENSG00000100505	2.77434085468224e-39
ENSG00000100522	4.13504380178067e-66
ENSG00000100526	1.36646255560398e-62
ENSG00000100554	8.53838642600207e-53
ENSG00000100558	3.44261942188854e-69
ENSG00000100564	2.71874056130442e-45
ENSG00000100568	5.27230167858935e-72
ENSG00000100592	5.55834539790469e-45
ENSG00000100599	9.79478712479088e-71
ENSG00000100604	5.96634747731276e-15
ENSG00000100612	1.18840113117307e-74
ENSG00000100625	2.63145183042773e-29
ENSG00000100626	2.44444856522547e-52
ENSG00000100628	9.31025320402475e-23
ENSG00000100629	2.94961486073582e-42
ENSG00000100644	3.51479871088969e-60
ENSG00000100652	3.0990684286628e-23
ENSG00000100678	1.87541209925558e-65
ENSG00000100721	9.75326388064718e-29
ENSG00000100731	4.62350470500161e-57
ENSG00000100739	9.82410570650565e-40
ENSG00000100749	9.20243227931664e-45
ENSG00000100784	3.95730686271049e-86
ENSG00000100802	1.76750378087133e-39
ENSG00000100814	1.08490420800044e-40
ENSG00000100836	1.40303659303656e-58
ENSG00000100842	3.93786904930244e-13
ENSG00000100852	1.17730049785247e-94
ENSG00000100867	3.49832795011691e-24
ENSG00000100884	7.10629999600337e-28
ENSG00000100890	3.38924999860753e-119
ENSG00000100897	1.92068799145135e-43
ENSG00000100902	5.99726642713961e-144
ENSG00000100918	5.6628007065205e-71
ENSG00000100926	4.75192661329987e-155
ENSG00000100968	1.12607607226814e-29
ENSG00000100979	2.9560426324361e-48
ENSG00000100985	1.01127915425042e-42
ENSG00000100987	2.85454295893684e-09
ENSG00000101000	2.34283763273497e-28
ENSG00000101003	6.15744840454941e-66
ENSG00000101049	2.05936733135775e-19
ENSG00000101052	2.5021690090831e-68
ENSG00000101057	1.10242699761562e-70
ENSG00000101076	0.0157235654933109
ENSG00000101082	3.21111508295041e-41
ENSG00000101084	1.76848460679475e-97
ENSG00000101096	2.12193996004335e-16
ENSG00000101098	5.83124838951494e-94
ENSG00000101104	5.7430035956973e-23
ENSG00000101115	3.45198619665412e-58
ENSG00000101132	1.73325085772339e-54
ENSG00000101134	6.84907086416709e-17
ENSG00000101144	3.04258582915999e-32
ENSG00000101146	8.39215401712265e-66
ENSG00000101158	2.27874679222307e-67
ENSG00000101161	1.6752908914948e-73
ENSG00000101180	1.63901999889688e-69
ENSG00000101187	6.65394064049539e-10
ENSG00000101189	4.41080321409146e-46
ENSG00000101191	6.01517725793652e-65
ENSG00000101193	6.55309831646456e-94
ENSG00000101197	8.07646645573611e-06
ENSG00000101198	6.5462388626539e-27
ENSG00000101203	2.40949675430368e-40
ENSG00000101210	2.22040788883068e-76
ENSG00000101213	5.66539934368615e-82
ENSG00000101220	2.240251390661e-52
ENSG00000101222	5.75786542650785e-45
ENSG00000101224	3.205606790402e-72
ENSG00000101230	7.04090494862765e-07
ENSG00000101282	1.729311869604e-22
ENSG00000101290	2.64912006021176e-46
ENSG00000101292	3.21632024293811e-34
ENSG00000101298	5.60329669794329e-26
ENSG00000101306	1.56927376036349e-48
ENSG00000101307	7.55602694378652e-26
ENSG00000101311	9.29209562432416e-89
ENSG00000101331	1.53804848911619e-16
ENSG00000101333	1.33500860207052e-58
ENSG00000101335	3.70366939299021e-79
ENSG00000101342	7.60616550734271e-108
ENSG00000101347	3.51987746221246e-18
ENSG00000101349	2.2802902152442e-21
ENSG00000101361	7.84385046781912e-72
ENSG00000101367	1.42263254202958e-73
ENSG00000101384	3.66878467083162e-52
ENSG00000101412	1.05780095879117e-40
ENSG00000101439	9.7204276895728e-32
ENSG00000101440	3.4376305355351e-13
ENSG00000101442	7.14290764005049e-57
ENSG00000101443	1.89416610561385e-29
ENSG00000101445	7.51063025294241e-21
ENSG00000101447	5.00487869378105e-49
ENSG00000101460	2.16858229188262e-42
ENSG00000101463	8.05953429315984e-12
ENSG00000101470	1.82345747908621e-21
ENSG00000101473	4.96568758335519e-69
ENSG00000101489	6.41441022780618e-68
ENSG00000101544	1.80504052562093e-47
ENSG00000101558	9.94407293096376e-58
ENSG00000101608	7.2707545054673e-45
ENSG00000101638	1.87516161796946e-92
ENSG00000101654	7.08635605450312e-58
ENSG00000101670	1.79054169214702e-05
ENSG00000101680	1.62156432102139e-60
ENSG00000101746	3.56031167519879e-86
ENSG00000101752	1.28395760387899e-68
ENSG00000101811	1.84616207325298e-62
ENSG00000101825	1.33854432870428e-13
ENSG00000101868	5.17889831824458e-66
ENSG00000101883	1.9820242963168e-17
ENSG00000101898	1.90076721655104e-149
ENSG00000101911	1.99016838714952e-23
ENSG00000101928	1.37028825005674e-33
ENSG00000101938	0.00454010471875292
ENSG00000101945	2.06191135990731e-60
ENSG00000101951	3.47804436879212e-25
ENSG00000101955	3.27548625748934e-41
ENSG00000101977	6.20253524952454e-88
ENSG00000101986	5.82630317831927e-68
ENSG00000102001	2.28920282059557e-71
ENSG00000102003	7.21034388205942e-54
ENSG00000102007	4.56584984959918e-101
ENSG00000102024	3.16954973203384e-19
ENSG00000102038	1.99599538191701e-30
ENSG00000102053	1.289919209835e-32
ENSG00000102054	1.77106981074177e-76
ENSG00000102057	9.7518733184285e-86
ENSG00000102078	3.18516765620813e-72
ENSG00000102109	4.87844100954788e-35
ENSG00000102158	1.38117638212499e-41
ENSG00000102172	6.18484729452999e-29
ENSG00000102174	4.54610957333316e-15
ENSG00000102218	2.20584816312829e-32
ENSG00000102221	1.54663219236333e-31
ENSG00000102226	1.41138842826323e-92
ENSG00000102230	2.41379535285107e-38
ENSG00000102241	6.79363573218312e-40
ENSG00000102245	4.99495333736885e-24
ENSG00000102265	3.11310984772059e-18
ENSG00000102271	1.36060126126962e-69
ENSG00000102312	2.4028244618502e-40
ENSG00000102316	5.92798471188682e-41
ENSG00000102349	6.3767094456275e-19
ENSG00000102362	3.36140168486474e-32
ENSG00000102383	3.04186977408997e-59
ENSG00000102384	1.69199087753136e-65
ENSG00000102385	1.00555573868349e-70
ENSG00000102452	1.56517043604943e-34
ENSG00000102547	1.6535640850156e-35
ENSG00000102572	5.71695317551944e-58
ENSG00000102575	4.30490015922017e-13
ENSG00000102580	2.10016348634814e-43
ENSG00000102606	1.75439812993429e-69
ENSG00000102678	1.13235434070321e-10
ENSG00000102683	5.50006251729684e-29
ENSG00000102699	1.98903259309675e-38
ENSG00000102743	1.10303925992513e-93
ENSG00000102760	2.1455332266808e-17
ENSG00000102763	1.6728714656962e-56
ENSG00000102780	2.59823632507598e-36
ENSG00000102781	1.42575603731891e-72
ENSG00000102804	7.34606002341297e-39
ENSG00000102805	1.62213339327446e-111
ENSG00000102871	1.24141255831587e-58
ENSG00000102878	8.52458374397229e-19
ENSG00000102886	3.94566196489796e-49
ENSG00000102890	6.44099374313109e-54
ENSG00000102893	4.78296764400986e-69
ENSG00000102898	1.98266348701061e-86
ENSG00000102908	9.65746271397063e-71
ENSG00000102910	9.23188957388914e-86
ENSG00000102924	1.87322451034398e-61
ENSG00000102931	1.21751793180003e-161
ENSG00000102934	1.37019578351101e-90
ENSG00000102935	4.89026363557604e-77
ENSG00000102962	3.58354020611952e-06
ENSG00000102977	1.5117711044922e-72
ENSG00000102996	2.95315602416961e-81
ENSG00000103018	9.59700489391679e-110
ENSG00000103023	5.45726675604483e-92
ENSG00000103035	9.84583989760147e-108
ENSG00000103037	2.51395232980272e-48
ENSG00000103044	4.35108990701309e-49
ENSG00000103056	5.20657262677714e-75
ENSG00000103061	5.1245488321219e-135
ENSG00000103064	1.95187739975136e-103
ENSG00000103067	1.61012638054491e-15
ENSG00000103150	1.02415368663154e-34
ENSG00000103152	1.15506074745883e-103
ENSG00000103154	3.16093020512523e-32
ENSG00000103175	2.51114787933266e-32
ENSG00000103184	4.97243561296368e-26
ENSG00000103196	2.96168433937859e-14
ENSG00000103226	2.05747516662177e-78
ENSG00000103227	1.09596687878024e-43
ENSG00000103241	1.04203409440272e-19
ENSG00000103249	4.37834382928e-98
ENSG00000103253	3.08596073600743e-37
ENSG00000103257	5.33448953534574e-48
ENSG00000103266	1.94794660076065e-154
ENSG00000103274	1.10459584708011e-88
ENSG00000103313	2.28695451671989e-27
ENSG00000103335	5.14046749004901e-46
ENSG00000103365	5.05132143857412e-49
ENSG00000103375	2.70541780728721e-19
ENSG00000103426	1.70059775924743e-267
ENSG00000103460	3.89154385018284e-55
ENSG00000103472	2.84072090357011e-81
ENSG00000103485	9.58558808020003e-58
ENSG00000103495	3.50834460512953e-99
ENSG00000103507	6.6716611399982e-49
ENSG00000103522	1.70943208937421e-50
ENSG00000103528	2.0001437265367e-68
ENSG00000103540	6.784104966777e-81
ENSG00000103546	3.55894712865496e-32
ENSG00000103569	0.000595755226755125
ENSG00000103642	2.15323626648442e-68
ENSG00000103647	4.65296851751676e-38
ENSG00000103710	8.85498572643777e-25
ENSG00000103723	1.13169394407962e-88
ENSG00000103740	1.29825291102326e-104
ENSG00000103852	1.59083898642885e-63
ENSG00000103876	9.03842168659995e-93
ENSG00000103888	2.29083565865309e-21
ENSG00000103994	1.65489316276197e-45
ENSG00000103995	1.03801193783166e-17
ENSG00000104043	2.02529131991921e-15
ENSG00000104044	6.06112962170397e-32
ENSG00000104059	7.36486939501468e-12
ENSG00000104081	2.69580992450059e-24
ENSG00000104112	7.63272432507979e-59
ENSG00000104140	3.3433831615745e-41
ENSG00000104205	8.14710131421098e-75
ENSG00000104213	1.41479187798884e-29
ENSG00000104219	4.31654660460726e-40
ENSG00000104221	7.09363157310394e-36
ENSG00000104290	4.85373796060755e-67
ENSG00000104313	1.90393833499244e-82
ENSG00000104321	4.30051838444913e-16
ENSG00000104324	5.93301950136112e-18
ENSG00000104325	9.73714321197878e-79
ENSG00000104327	5.54939656576038e-08
ENSG00000104331	2.81560012981726e-55
ENSG00000104332	5.65063855253578e-47
ENSG00000104341	5.6136311210419e-34
ENSG00000104361	1.65956853370085e-63
ENSG00000104369	4.88662404922803e-23
ENSG00000104375	5.32818113295515e-83
ENSG00000104381	2.22166409498983e-98
ENSG00000104415	3.04879098114502e-13
ENSG00000104427	1.21981416441368e-75
ENSG00000104432	1.29640450732191e-30
ENSG00000104435	5.90816940172732e-81
ENSG00000104447	4.33313304345274e-53
ENSG00000104490	1.54571251976274e-59
ENSG00000104499	4.70436087501464e-23
ENSG00000104518	9.01174644407762e-39
ENSG00000104529	7.87414223983731e-97
ENSG00000104611	2.67449465466008e-79
ENSG00000104635	5.90238248411628e-56
ENSG00000104643	1.39400907506989e-69
ENSG00000104679	1.14592137703713e-75
ENSG00000104689	9.02265601227857e-13
ENSG00000104714	2.1826994791367e-60
ENSG00000104722	1.13234765765919e-41
ENSG00000104728	8.9491738308032e-121
ENSG00000104731	4.29368813048739e-52
ENSG00000104738	5.65948872005022e-63
ENSG00000104783	5.29257619082206e-32
ENSG00000104804	3.21519793637129e-40
ENSG00000104805	2.06025769822068e-34
ENSG00000104808	1.3152958532612e-34
ENSG00000104814	1.0998431475217e-22
ENSG00000104823	1.44692913568362e-79
ENSG00000104826	2.16600718699749e-18
ENSG00000104833	1.60908374514152e-42
ENSG00000104835	9.01688471369265e-123
ENSG00000104853	6.60004360312575e-53
ENSG00000104863	1.26311618511632e-41
ENSG00000104879	6.7522097668309e-19
ENSG00000104880	8.58086250200287e-71
ENSG00000104881	4.3830299054692e-44
ENSG00000104883	5.15670476819534e-38
ENSG00000104888	2.64027101943719e-05
ENSG00000104889	1.66668348955651e-101
ENSG00000104892	1.92216014716354e-104
ENSG00000104897	3.3538404873807e-61
ENSG00000104899	1.64796739096432e-71
ENSG00000104904	3.2306229391983e-68
ENSG00000104907	5.53204864645019e-28
ENSG00000104921	1.06273041435842e-07
ENSG00000104936	3.65318542013423e-66
ENSG00000104938	5.97548001026364e-12
ENSG00000104953	2.20192912363485e-14
ENSG00000104960	2.32748516358767e-83
ENSG00000104964	8.45334452860314e-95
ENSG00000104967	1.70268408374088e-99
ENSG00000104970	1.1611212516703e-55
ENSG00000104973	1.50271401968612e-60
ENSG00000104998	1.20286027064401e-33
ENSG00000105011	3.37590626614665e-47
ENSG00000105048	0.00509113245571758
ENSG00000105072	7.72278608567806e-71
ENSG00000105131	3.41317847784063e-46
ENSG00000105137	9.38057391871316e-35
ENSG00000105141	1.99041577498999e-19
ENSG00000105146	1.3356560506258e-50
ENSG00000105193	6.83466582918788e-41
ENSG00000105202	2.85030987728971e-34
ENSG00000105219	5.13268191559642e-60
ENSG00000105220	5.01323305632712e-45
ENSG00000105227	3.21592876838565e-29
ENSG00000105245	4.2013910920876e-49
ENSG00000105251	5.94944943837555e-106
ENSG00000105254	1.83036616196255e-75
ENSG00000105255	2.16654854063204e-144
ENSG00000105258	5.6860408956374e-73
ENSG00000105270	6.44154684859083e-103
ENSG00000105278	2.48221998091193e-27
ENSG00000105289	1.11273023052527e-25
ENSG00000105290	9.6723786679106e-56
ENSG00000105327	3.73377400021944e-39
ENSG00000105352	9.15460956538927e-09
ENSG00000105355	4.30766117411483e-84
ENSG00000105357	3.3460919647877e-13
ENSG00000105364	2.86855267564515e-52
ENSG00000105369	3.90155463738205e-25
ENSG00000105374	2.58025953561322e-25
ENSG00000105379	5.1572170066677e-93
ENSG00000105388	2.09717086535622e-30
ENSG00000105398	2.04603841042958e-89
ENSG00000105402	7.2500688636596e-133
ENSG00000105404	6.10623146128022e-134
ENSG00000105409	2.66286925244269e-34
ENSG00000105419	7.07659172782427e-134
ENSG00000105426	9.79319551708716e-35
ENSG00000105427	8.51393601795611e-30
ENSG00000105464	1.72303210680177e-43
ENSG00000105486	9.54570236878025e-60
ENSG00000105499	1.12390143031093e-36
ENSG00000105501	9.8560393067353e-56
ENSG00000105509	5.37416424200002e-23
ENSG00000105516	3.03922409012289e-23
ENSG00000105518	5.29143350766604e-98
ENSG00000105519	2.43359101631883e-42
ENSG00000105552	7.40849388917893e-50
ENSG00000105583	2.5577834056192e-291
ENSG00000105605	3.18899436292724e-50
ENSG00000105609	8.97901465307183e-58
ENSG00000105612	8.13206328531125e-24
ENSG00000105613	1.0322723819814e-97
ENSG00000105639	1.72160799339558e-19
ENSG00000105640	8.11254281438364e-98
ENSG00000105642	1.22790419197565e-52
ENSG00000105647	3.25767257137419e-167
ENSG00000105649	7.13999455445573e-52
ENSG00000105650	2.08564073002456e-15
ENSG00000105662	4.73092995339285e-41
ENSG00000105664	2.04641703941286e-17
ENSG00000105675	3.04009492895052e-70
ENSG00000105677	2.53723295924949e-43
ENSG00000105679	2.96425865468454e-141
ENSG00000105695	2.81703788980936e-40
ENSG00000105696	3.17281729865903e-72
ENSG00000105699	2.25071435281882e-64
ENSG00000105700	9.23185130491363e-71
ENSG00000105707	6.68964672792675e-06
ENSG00000105708	1.1750619529262e-67
ENSG00000105711	1.23644994891166e-21
ENSG00000105717	6.12005449707991e-108
ENSG00000105732	8.51303390129243e-46
ENSG00000105737	2.55457852706596e-84
ENSG00000105755	4.71425012294456e-39
ENSG00000105808	5.30106967162882e-40
ENSG00000105810	7.00906768583675e-40
ENSG00000105825	4.35768962530762e-42
ENSG00000105829	2.06261218766503e-43
ENSG00000105835	1.39238401484234e-17
ENSG00000105851	4.51022670749789e-25
ENSG00000105852	3.7897965297985e-09
ENSG00000105854	4.12214666741076e-84
ENSG00000105855	6.77605325396463e-19
ENSG00000105856	2.24131678810567e-71
ENSG00000105866	1.11641736590314e-58
ENSG00000105877	1.42445797499895e-119
ENSG00000105880	6.1981643635309e-36
ENSG00000105889	6.73753910639678e-48
ENSG00000105894	7.60390074179887e-56
ENSG00000105926	6.68687872777961e-47
ENSG00000105928	4.81843266518712e-70
ENSG00000105929	3.38899389438132e-32
ENSG00000105968	2.06331265466487e-81
ENSG00000105974	1.08126814088585e-27
ENSG00000105976	2.84583675810719e-32
ENSG00000105982	2.38737392053576e-54
ENSG00000105988	2.49887592626071e-90
ENSG00000105989	5.16684252711561e-23
ENSG00000105993	2.34708759848697e-65
ENSG00000105996	4.61421974325887e-10
ENSG00000105997	6.69005918074672e-46
ENSG00000106004	3.45447429358981e-61
ENSG00000106006	1.24559592064225e-91
ENSG00000106025	1.55594362273505e-53
ENSG00000106031	9.0181588329866e-45
ENSG00000106034	1.43362706904644e-49
ENSG00000106038	4.02763322055826e-27
ENSG00000106049	3.24215672424133e-85
ENSG00000106052	2.67234504014359e-52
ENSG00000106069	3.01408514547313e-92
ENSG00000106078	2.47298072304421e-32
ENSG00000106086	1.21900216408732e-69
ENSG00000106089	1.12296353077439e-80
ENSG00000106113	1.05268484934706e-53
ENSG00000106123	1.50304289063794e-48
ENSG00000106125	2.8984806506729e-84
ENSG00000106133	1.53111837492479e-113
ENSG00000106144	1.30356454394924e-70
ENSG00000106178	2.97043092532174e-36
ENSG00000106211	4.27711860223511e-19
ENSG00000106236	4.57822789995095e-17
ENSG00000106246	1.5402119697123e-111
ENSG00000106258	4.45888217142525e-14
ENSG00000106268	7.38495554890227e-89
ENSG00000106290	1.70578242630673e-50
ENSG00000106327	1.48873822508408e-81
ENSG00000106328	3.7028074411151e-117
ENSG00000106341	6.68247732947235e-09
ENSG00000106346	8.16177796466292e-84
ENSG00000106351	1.5065395992018e-47
ENSG00000106367	6.11089732889833e-61
ENSG00000106404	2.33828721272823e-61
ENSG00000106415	2.52387860201441e-97
ENSG00000106443	1.6932785164354e-55
ENSG00000106459	2.21142346707106e-81
ENSG00000106460	6.72970591690341e-32
ENSG00000106462	1.64728238596211e-70
ENSG00000106477	5.81270768751732e-53
ENSG00000106511	1.62458576917417e-12
ENSG00000106526	1.43223892373939e-73
ENSG00000106538	6.54980813386467e-89
ENSG00000106541	7.5778563676462e-31
ENSG00000106546	1.03497466637915e-23
ENSG00000106565	6.55965328601302e-33
ENSG00000106571	2.34300305735638e-15
ENSG00000106588	1.87698983744807e-154
ENSG00000106605	6.29671100378841e-76
ENSG00000106617	3.95807388045348e-54
ENSG00000106631	0.00130196361613883
ENSG00000106633	2.50507973418669e-77
ENSG00000106636	2.99777899222486e-51
ENSG00000106665	1.28830223533396e-67
ENSG00000106683	4.49009697143803e-63
ENSG00000106688	2.4997314025257e-35
ENSG00000106701	7.98206923687358e-58
ENSG00000106723	6.49838841455991e-76
ENSG00000106771	5.65797310604955e-39
ENSG00000106772	6.22486779157529e-22
ENSG00000106789	5.0946058768222e-73
ENSG00000106799	1.55535540468058e-85
ENSG00000106809	1.70935205758995e-07
ENSG00000106819	2.11935046753799e-17
ENSG00000106829	1.40549102322161e-26
ENSG00000106852	1.96103402861581e-17
ENSG00000106853	1.07316091040918e-59
ENSG00000106976	2.20922732001888e-84
ENSG00000106991	7.05953872690462e-23
ENSG00000106992	1.12387113492386e-91
ENSG00000107014	3.11468604470242e-54
ENSG00000107099	4.47695778411987e-48
ENSG00000107104	2.11295693785256e-48
ENSG00000107105	2.63700856942325e-130
ENSG00000107130	2.39944270903788e-46
ENSG00000107147	1.28004208267307e-29
ENSG00000107242	3.84252569894351e-90
ENSG00000107281	2.54283623262225e-36
ENSG00000107282	4.26494051671914e-69
ENSG00000107295	8.10126230766997e-90
ENSG00000107317	1.47786027601127e-68
ENSG00000107341	2.62895854185093e-75
ENSG00000107485	1.00368132847054e-95
ENSG00000107518	1.20020176486441e-27
ENSG00000107521	8.59220153898029e-47
ENSG00000107537	3.9066540307592e-62
ENSG00000107593	4.90693645966656e-49
ENSG00000107614	3.03667699251702e-42
ENSG00000107643	2.36779082368172e-65
ENSG00000107679	6.84068730384305e-50
ENSG00000107731	7.64264467205483e-20
ENSG00000107736	2.10458011696827e-16
ENSG00000107771	6.3498140718813e-43
ENSG00000107796	6.00825012898747e-23
ENSG00000107816	2.86088097594506e-64
ENSG00000107902	1.94916081863945e-45
ENSG00000107954	9.35676222793748e-68
ENSG00000107957	6.01148201585503e-59
ENSG00000107959	1.46721441128644e-62
ENSG00000107968	1.0858918897222e-17
ENSG00000108001	2.34742959978788e-53
ENSG00000108018	6.68869518853059e-50
ENSG00000108055	6.70897115820146e-51
ENSG00000108106	2.30180820784161e-79
ENSG00000108175	1.24300280948481e-56
ENSG00000108179	2.12012114825832e-79
ENSG00000108187	1.59685751362339e-19
ENSG00000108231	3.8086527589525e-16
ENSG00000108262	8.66299405026001e-102
ENSG00000108298	3.55767709222072e-63
ENSG00000108309	2.12090915886393e-83
ENSG00000108342	0.00256438665736367
ENSG00000108349	2.37082549308375e-91
ENSG00000108352	2.54906515355689e-63
ENSG00000108370	3.16762601257516e-13
ENSG00000108375	1.1354189873925e-117
ENSG00000108379	1.92051141598042e-81
ENSG00000108381	1.2897189038889e-11
ENSG00000108384	1.01964635646347e-57
ENSG00000108387	2.56056558851797e-21
ENSG00000108389	2.38071143396896e-83
ENSG00000108395	3.21189406609398e-72
ENSG00000108405	1.50212828858694e-07
ENSG00000108433	3.37942816319962e-46
ENSG00000108465	5.54268853392177e-51
ENSG00000108468	3.78469895167051e-107
ENSG00000108506	1.4811017564357e-56
ENSG00000108511	6.80133739305485e-75
ENSG00000108515	5.72585893141849e-56
ENSG00000108551	7.22743058985277e-07
ENSG00000108556	4.88954742522038e-52
ENSG00000108576	1.02598167811471e-59
ENSG00000108578	2.28874527415907e-75
ENSG00000108590	1.30288478625217e-69
ENSG00000108602	4.30729855970321e-31
ENSG00000108651	5.84168345037927e-63
ENSG00000108666	5.24362102439858e-43
ENSG00000108669	3.56337969642128e-75
ENSG00000108684	1.52538401754867e-43
ENSG00000108771	1.4166491264118e-40
ENSG00000108774	1.95669127970139e-68
ENSG00000108784	1.42413364144194e-32
ENSG00000108785	1.42347368062579e-87
ENSG00000108786	1.07748429774883e-104
ENSG00000108797	2.2312545704514e-45
ENSG00000108799	1.56583678810422e-40
ENSG00000108821	2.61597254067895e-37
ENSG00000108825	2.45424498612115e-211
ENSG00000108830	4.342727448448e-67
ENSG00000108840	1.67144464371845e-59
ENSG00000108846	2.50431068292663e-111
ENSG00000108848	1.53838917770772e-42
ENSG00000108852	9.26727501613183e-90
ENSG00000108854	4.85787963702376e-58
ENSG00000108932	5.3191980561409e-12
ENSG00000108947	7.56822798313503e-106
ENSG00000108953	2.05308186977252e-71
ENSG00000108960	1.23558659831319e-106
ENSG00000108961	7.94233894149499e-139
ENSG00000108963	2.65808388391035e-78
ENSG00000108984	2.89452040386406e-112
ENSG00000109061	2.29633151644152e-17
ENSG00000109062	2.92410050112484e-81
ENSG00000109063	4.45156158533874e-36
ENSG00000109072	6.07520255693698e-67
ENSG00000109089	7.11267908109668e-80
ENSG00000109099	1.13619357528848e-21
ENSG00000109113	9.09736232349335e-47
ENSG00000109132	3.10272552472471e-74
ENSG00000109163	2.1693810374919e-27
ENSG00000109193	5.07519208025703e-114
ENSG00000109205	8.47791991119394e-06
ENSG00000109255	6.74876855649691e-26
ENSG00000109265	2.73908367454054e-109
ENSG00000109321	2.75111371686218e-05
ENSG00000109323	3.06656659255913e-39
ENSG00000109390	2.90538043468185e-85
ENSG00000109436	1.08952994214089e-55
ENSG00000109472	3.10167222486763e-28
ENSG00000109501	2.05911724725001e-34
ENSG00000109519	2.21149336162323e-50
ENSG00000109536	2.29756566739752e-47
ENSG00000109576	2.55147087212228e-101
ENSG00000109625	2.70712768449741e-26
ENSG00000109654	5.30811409321967e-41
ENSG00000109667	4.33335149465945e-21
ENSG00000109670	1.76295301257482e-50
ENSG00000109674	2.81897081735819e-55
ENSG00000109685	1.87238250493189e-89
ENSG00000109686	1.74627195213981e-77
ENSG00000109736	2.00288132592525e-62
ENSG00000109738	5.85397511384388e-21
ENSG00000109756	6.7806620654147e-59
ENSG00000109758	4.57103377866213e-96
ENSG00000109771	2.2918944176048e-15
ENSG00000109775	4.38351235291815e-65
ENSG00000109790	2.18675289703101e-40
ENSG00000109794	4.76520715337752e-42
ENSG00000109805	9.3448973550648e-26
ENSG00000109819	5.79869306505429e-17
ENSG00000109832	9.43903619958266e-72
ENSG00000109846	5.36095624810638e-10
ENSG00000109854	3.81321857500394e-47
ENSG00000109927	1.62207414798632e-54
ENSG00000109943	1.72557177208324e-19
ENSG00000109944	1.39799750264389e-92
ENSG00000109956	1.71719988875307e-52
ENSG00000109991	7.04298225561671e-106
ENSG00000110002	1.29111742784465e-40
ENSG00000110011	8.04854003848265e-60
ENSG00000110013	2.13189587447858e-78
ENSG00000110025	4.55470948982471e-106
ENSG00000110042	8.15760964119123e-91
ENSG00000110048	5.2425011276721e-70
ENSG00000110057	3.18647303600135e-22
ENSG00000110076	1.2496713210993e-103
ENSG00000110080	1.02504515776773e-73
ENSG00000110092	1.08374668581801e-70
ENSG00000110104	1.02520033880018e-43
ENSG00000110108	3.15856930308538e-33
ENSG00000110169	2.50033034152731e-50
ENSG00000110171	3.78620931295874e-98
ENSG00000110195	1.08856603214997e-10
ENSG00000110200	1.03258224380821e-76
ENSG00000110237	3.44975953703375e-40
ENSG00000110245	0.0192460240824198
ENSG00000110315	1.24826126860613e-41
ENSG00000110328	1.04079228954364e-15
ENSG00000110344	9.63816992258817e-92
ENSG00000110400	3.51907632232927e-65
ENSG00000110427	2.99252447148811e-92
ENSG00000110436	2.95842730868607e-39
ENSG00000110448	1.39322175046076e-33
ENSG00000110455	4.22704653302816e-43
ENSG00000110492	3.44074611109717e-74
ENSG00000110536	6.30229758281131e-161
ENSG00000110660	1.76354582676081e-19
ENSG00000110665	4.80385991743088e-13
ENSG00000110680	1.74560824205044e-09
ENSG00000110700	2.83469678462795e-43
ENSG00000110717	2.05687558455758e-57
ENSG00000110719	1.30224854198568e-88
ENSG00000110721	8.29720670668943e-47
ENSG00000110777	5.6873938784946e-13
ENSG00000110786	2.19021183698015e-36
ENSG00000110799	4.73472167173354e-28
ENSG00000110801	8.69619632532929e-122
ENSG00000110841	1.89727272628809e-36
ENSG00000110844	1.64821080454084e-56
ENSG00000110848	1.37885385416392e-09
ENSG00000110881	1.29111207545584e-121
ENSG00000110887	1.0660484991584e-58
ENSG00000110900	2.55277535307065e-58
ENSG00000110917	6.15399876935159e-65
ENSG00000110925	2.67286571033761e-82
ENSG00000110931	5.26959462786842e-54
ENSG00000110944	1.32396035811807e-32
ENSG00000110958	2.50912755869841e-48
ENSG00000110987	8.51902499581407e-90
ENSG00000111012	1.27958000388221e-12
ENSG00000111052	3.02195010570438e-21
ENSG00000111057	4.69621630052082e-18
ENSG00000111058	5.70318231170519e-88
ENSG00000111077	3.59960908470353e-67
ENSG00000111087	0.000336603449600693
ENSG00000111181	6.49430353835258e-30
ENSG00000111186	9.31798526491425e-62
ENSG00000111206	1.59033732741129e-48
ENSG00000111215	1.36643614188048e-99
ENSG00000111218	1.13299973018953e-35
ENSG00000111245	6.19088226226436e-21
ENSG00000111247	2.18877488627137e-53
ENSG00000111249	8.2898463531427e-68
ENSG00000111266	5.46386976716352e-28
ENSG00000111269	8.95827970292654e-88
ENSG00000111275	2.03986189147686e-61
ENSG00000111319	1.90152021038914e-91
ENSG00000111321	1.86537115116872e-65
ENSG00000111325	1.45750771361592e-135
ENSG00000111339	5.36948271078982e-09
ENSG00000111341	4.58331843930537e-54
ENSG00000111344	5.92378275342254e-81
ENSG00000111361	8.20499963404582e-64
ENSG00000111371	8.53547251894005e-92
ENSG00000111404	1.27480753368853e-17
ENSG00000111412	1.86948983901419e-54
ENSG00000111424	1.47557868942757e-42
ENSG00000111432	1.22425012978686e-16
ENSG00000111450	7.0054039472886e-60
ENSG00000111490	3.01368504734211e-44
ENSG00000111537	2.08505852729342e-11
ENSG00000111602	9.5105903883644e-51
ENSG00000111641	7.36810491785178e-90
ENSG00000111642	1.00883489266338e-90
ENSG00000111644	5.9349527863131e-85
ENSG00000111653	1.26395501383839e-56
ENSG00000111664	3.82712705520247e-56
ENSG00000111665	4.77306654636438e-46
ENSG00000111666	1.39619778481956e-92
ENSG00000111674	6.0463808026972e-90
ENSG00000111679	2.70423236381792e-20
ENSG00000111684	7.73618970744798e-130
ENSG00000111713	7.91906523730399e-39
ENSG00000111716	3.57381228094218e-125
ENSG00000111728	1.38514553584623e-20
ENSG00000111729	1.49681639273525e-74
ENSG00000111731	2.99440961691829e-64
ENSG00000111790	4.42357707794042e-60
ENSG00000111796	1.12947805523683e-31
ENSG00000111801	4.20395972561863e-33
ENSG00000111816	5.86595212616848e-48
ENSG00000111817	1.19840717308331e-76
ENSG00000111834	1.45170547472143e-29
ENSG00000111846	4.60312266635097e-49
ENSG00000111850	5.82910693682335e-52
ENSG00000111863	2.6604366928311e-08
ENSG00000111879	9.21290595514026e-97
ENSG00000111885	1.28585236149341e-56
ENSG00000111886	4.23821555207777e-38
ENSG00000111906	2.9933404495247e-45
ENSG00000111907	9.11726781246293e-118
ENSG00000111962	8.92925360305413e-68
ENSG00000111981	1.71143343491323e-14
ENSG00000112029	2.00754327725652e-60
ENSG00000112038	1.11270788654119e-34
ENSG00000112039	2.22336478016452e-102
ENSG00000112041	6.3437796023692e-41
ENSG00000112053	1.571202650488e-14
ENSG00000112079	1.16056321183332e-56
ENSG00000112118	1.31488527912965e-49
ENSG00000112137	1.00362880316301e-72
ENSG00000112139	3.02640758445765e-36
ENSG00000112144	2.42019944251006e-61
ENSG00000112146	2.22729208517363e-89
ENSG00000112164	2.41584945721553e-29
ENSG00000112175	2.37730493818823e-11
ENSG00000112182	1.25801834783131e-83
ENSG00000112183	1.89429301616101e-23
ENSG00000112208	1.1889727855685e-85
ENSG00000112210	2.63493978647774e-34
ENSG00000112214	7.96670007560292e-51
ENSG00000112232	1.74003893950509e-18
ENSG00000112242	1.23131614807518e-25
ENSG00000112245	8.38791154407863e-128
ENSG00000112276	5.4097750893648e-78
ENSG00000112280	2.47598382830693e-83
ENSG00000112290	1.34976715716754e-86
ENSG00000112293	3.74197865849032e-51
ENSG00000112297	5.87709021434815e-31
ENSG00000112303	2.8838640807531e-08
ENSG00000112304	7.82743956589648e-85
ENSG00000112305	4.87456444483851e-104
ENSG00000112306	2.53579001555898e-33
ENSG00000112309	2.52562192613609e-114
ENSG00000112312	1.91064961846884e-51
ENSG00000112319	4.06285171650689e-08
ENSG00000112333	4.67617647077835e-56
ENSG00000112343	2.11156466827841e-55
ENSG00000112357	9.84572531998098e-55
ENSG00000112378	8.92772640412586e-30
ENSG00000112379	3.17226577196383e-13
ENSG00000112394	1.07748915660802e-21
ENSG00000112419	1.88667361946464e-79
ENSG00000112486	1.66700872850272e-48
ENSG00000112530	7.3253126188792e-50
ENSG00000112541	5.23578714410488e-27
ENSG00000112562	3.96094318161956e-15
ENSG00000112576	1.69654846921049e-54
ENSG00000112592	2.26247374381054e-70
ENSG00000112599	3.19808673365161e-79
ENSG00000112619	5.60674988526728e-39
ENSG00000112651	9.52021212648721e-137
ENSG00000112655	1.70178756360775e-93
ENSG00000112667	7.27187972072955e-45
ENSG00000112742	3.99481257245626e-37
ENSG00000112769	4.64631589750527e-42
ENSG00000112773	8.47137252929559e-27
ENSG00000112796	3.65818532448897e-25
ENSG00000112799	2.18959766472333e-19
ENSG00000112812	3.03729322768045e-47
ENSG00000112852	1.9705414486839e-52
ENSG00000112874	3.77816538439688e-48
ENSG00000112877	3.54222904253575e-74
ENSG00000112893	3.69545903408368e-74
ENSG00000112902	1.20051441431975e-54
ENSG00000112936	1.5891853015711e-55
ENSG00000112941	2.52549228354685e-54
ENSG00000112964	1.41863278585737e-48
ENSG00000112977	7.94950298984965e-46
ENSG00000112981	4.8336154782585e-20
ENSG00000112984	2.08057921465982e-46
ENSG00000113013	4.17465995354197e-47
ENSG00000113070	1.65102788501568e-24
ENSG00000113083	4.70886874127212e-22
ENSG00000113088	0.00667818596974047
ENSG00000113140	4.08774437375422e-15
ENSG00000113196	1.07491421764705e-66
ENSG00000113205	4.59756021586188e-67
ENSG00000113209	6.05054337608184e-20
ENSG00000113211	3.93654925025718e-95
ENSG00000113212	1.03762075837684e-34
ENSG00000113248	2.94700873769895e-74
ENSG00000113262	7.6455230953589e-76
ENSG00000113263	1.06871830453668e-15
ENSG00000113296	9.34655559105528e-28
ENSG00000113300	1.53994331844284e-77
ENSG00000113303	5.66877831511236e-35
ENSG00000113319	2.68286780912811e-33
ENSG00000113327	5.87755783782451e-22
ENSG00000113361	1.85491829028693e-71
ENSG00000113368	8.77872902115075e-84
ENSG00000113389	6.1434465110851e-34
ENSG00000113396	7.27686017314442e-67
ENSG00000113448	1.55454097959185e-41
ENSG00000113494	1.63948384380994e-88
ENSG00000113522	1.43108666069016e-166
ENSG00000113532	3.11023549570709e-66
ENSG00000113578	1.22914097660564e-15
ENSG00000113600	5.99446047938342e-66
ENSG00000113615	1.08767708569864e-37
ENSG00000113645	1.32602480713731e-49
ENSG00000113648	3.05732718538669e-52
ENSG00000113649	3.92268886499104e-38
ENSG00000113657	5.13017873420726e-71
ENSG00000113712	2.59975581043485e-99
ENSG00000113719	1.066690573065e-59
ENSG00000113732	6.92228113684524e-55
ENSG00000113739	1.28050411051637e-15
ENSG00000113742	2.52771348447461e-55
ENSG00000113758	1.25892359717059e-127
ENSG00000113761	2.38534506649665e-73
ENSG00000113763	2.18157487860917e-43
ENSG00000113805	9.97783947784071e-05
ENSG00000113916	3.91852362461425e-35
ENSG00000113946	6.1667743624549e-55
ENSG00000113971	1.72284653447391e-86
ENSG00000114023	9.66608811177909e-75
ENSG00000114026	1.76331771376736e-70
ENSG00000114030	2.59997410093259e-73
ENSG00000114054	1.31585580608778e-87
ENSG00000114125	1.86977389268223e-42
ENSG00000114268	2.84347571054987e-47
ENSG00000114270	3.0909152043882e-58
ENSG00000114279	4.00010418537651e-81
ENSG00000114346	5.98478859469469e-27
ENSG00000114378	1.71423586025289e-57
ENSG00000114383	1.76320400207809e-45
ENSG00000114395	3.54005074070367e-65
ENSG00000114405	2.91431490061861e-39
ENSG00000114439	3.84112281666615e-83
ENSG00000114473	4.26441572191868e-27
ENSG00000114480	1.9381897978488e-107
ENSG00000114487	6.49157852147651e-07
ENSG00000114529	1.96151918172818e-21
ENSG00000114547	8.06352861966489e-46
ENSG00000114554	1.93447334038408e-70
ENSG00000114631	1.83365225906187e-86
ENSG00000114646	1.24682054721434e-103
ENSG00000114650	5.19543014773788e-17
ENSG00000114670	3.9086737902241e-25
ENSG00000114698	1.49470667969265e-65
ENSG00000114738	5.45626428749175e-82
ENSG00000114739	1.94605962242255e-40
ENSG00000114757	3.72802663488374e-12
ENSG00000114770	2.83950389580787e-52
ENSG00000114771	3.05700354019423e-110
ENSG00000114779	1.23176863108139e-71
ENSG00000114786	1.3062071691693e-203
ENSG00000114790	6.24612909825823e-06
ENSG00000114805	2.07399778678006e-22
ENSG00000114850	1.37057552173591e-32
ENSG00000114853	1.87977773636661e-48
ENSG00000114854	8.34681176849914e-14
ENSG00000114859	4.60904501881712e-22
ENSG00000114861	8.30641811974954e-63
ENSG00000114902	7.32016052838464e-50
ENSG00000114942	6.85062782509669e-40
ENSG00000114988	1.53514085143272e-44
ENSG00000114999	8.4429447996213e-109
ENSG00000115009	0.000735556925026164
ENSG00000115084	1.49999572588525e-42
ENSG00000115085	4.68578242430289e-23
ENSG00000115091	1.50844351307589e-52
ENSG00000115112	1.6183573062348e-11
ENSG00000115138	3.36116097564666e-29
ENSG00000115155	1.63843640145837e-15
ENSG00000115159	3.66097440979041e-53
ENSG00000115163	1.31688773516517e-38
ENSG00000115165	6.43418622189395e-15
ENSG00000115183	5.72395537146538e-22
ENSG00000115221	2.96783758752275e-12
ENSG00000115226	4.20279292455946e-62
ENSG00000115232	2.60308252321946e-51
ENSG00000115241	1.00174742263347e-59
ENSG00000115255	1.41366200828334e-70
ENSG00000115263	7.34742168102743e-09
ENSG00000115266	1.01218822974733e-97
ENSG00000115267	2.04561084560239e-23
ENSG00000115274	1.83117151322557e-137
ENSG00000115286	7.98139860821592e-138
ENSG00000115289	4.45383521685258e-61
ENSG00000115290	2.7554985900375e-70
ENSG00000115297	2.10950632951181e-72
ENSG00000115350	2.493941491766e-30
ENSG00000115353	0.015322132643191
ENSG00000115355	1.37429037612932e-71
ENSG00000115361	1.93744578741614e-29
ENSG00000115363	1.29435662033919e-40
ENSG00000115364	4.66936153882557e-49
ENSG00000115380	2.7307608914847e-20
ENSG00000115386	5.06618965801599e-40
ENSG00000115392	1.56572912239753e-54
ENSG00000115414	5.16684367263686e-33
ENSG00000115419	1.001621508029e-48
ENSG00000115423	5.83227317551792e-33
ENSG00000115457	1.84422798841732e-18
ENSG00000115461	3.83908314090192e-26
ENSG00000115464	1.55424030597406e-64
ENSG00000115474	6.77228796544345e-07
ENSG00000115486	4.30462502400812e-51
ENSG00000115520	9.24437767380088e-76
ENSG00000115523	2.38902810576609e-30
ENSG00000115525	4.92275316449996e-49
ENSG00000115526	6.44177640943478e-102
ENSG00000115539	3.2382181168863e-49
ENSG00000115540	1.20005887460266e-21
ENSG00000115541	2.00516289482084e-45
ENSG00000115561	7.1086900280778e-63
ENSG00000115568	3.11964754008988e-70
ENSG00000115590	6.35063248578092e-61
ENSG00000115594	2.90176709152695e-68
ENSG00000115596	7.87930971767108e-11
ENSG00000115598	3.69900112785905e-33
ENSG00000115602	3.07474672190529e-74
ENSG00000115604	5.89993079742339e-26
ENSG00000115641	1.18520181431106e-42
ENSG00000115657	2.86766385494511e-87
ENSG00000115665	0.000185949024620499
ENSG00000115687	1.16757454789126e-83
ENSG00000115705	3.91611866861598e-05
ENSG00000115718	9.75178788572627e-37
ENSG00000115738	6.79248221998929e-16
ENSG00000115758	2.01847194008999e-53
ENSG00000115816	4.44348785189652e-59
ENSG00000115825	4.12032603389335e-34
ENSG00000115828	1.53399297748087e-72
ENSG00000115841	3.60213534012135e-109
ENSG00000115919	4.23101550834674e-24
ENSG00000116001	1.18094507222647e-35
ENSG00000116017	1.70216346377582e-41
ENSG00000116031	6.33602578152106e-47
ENSG00000116035	3.01702436849505e-10
ENSG00000116039	1.99371437636252e-30
ENSG00000116044	3.38581586215548e-47
ENSG00000116096	6.29321138955483e-69
ENSG00000116120	5.68146858110816e-45
ENSG00000116127	1.58305030105568e-43
ENSG00000116133	3.86901194606542e-96
ENSG00000116141	6.37343102905954e-92
ENSG00000116147	1.06690419094595e-44
ENSG00000116157	6.12909514704447e-76
ENSG00000116161	4.98049799066108e-30
ENSG00000116171	2.01147420776757e-59
ENSG00000116176	2.05706796839142e-23
ENSG00000116183	1.84533299416486e-24
ENSG00000116194	1.79026701172147e-87
ENSG00000116254	1.13176719198093e-43
ENSG00000116266	6.91451822821075e-66
ENSG00000116299	3.64797703744788e-32
ENSG00000116329	2.63807819321144e-35
ENSG00000116396	1.30022593191545e-29
ENSG00000116455	3.51726606934711e-50
ENSG00000116544	2.06073640392789e-116
ENSG00000116574	4.53975322934178e-31
ENSG00000116584	4.01011144342505e-67
ENSG00000116661	3.20178002549827e-14
ENSG00000116663	7.0983271646055e-26
ENSG00000116667	4.4190391836633e-42
ENSG00000116670	4.41544938417629e-52
ENSG00000116675	4.87700804844329e-35
ENSG00000116679	7.93715168472497e-37
ENSG00000116690	2.82651457745179e-23
ENSG00000116691	2.08597036443639e-47
ENSG00000116703	2.5268425334368e-34
ENSG00000116711	1.66417709886711e-44
ENSG00000116717	2.3683916473618e-19
ENSG00000116729	3.50853337653589e-53
ENSG00000116741	6.6768175079525e-14
ENSG00000116783	2.71314194296185e-85
ENSG00000116785	0.00145195985057371
ENSG00000116791	7.88293138126903e-51
ENSG00000116819	2.01931900709015e-63
ENSG00000116824	6.48995239528742e-26
ENSG00000116833	9.79152001046495e-14
ENSG00000116852	1.88644119498581e-47
ENSG00000116871	3.49085633771433e-39
ENSG00000116882	2.54584446890004e-18
ENSG00000116918	3.08061332125979e-43
ENSG00000116981	9.88070080051659e-27
ENSG00000116983	2.09811737707055e-40
ENSG00000116985	1.75017925146495e-28
ENSG00000116990	1.97897311069789e-79
ENSG00000116991	1.63750435426139e-58
ENSG00000117009	2.86279541313935e-63
ENSG00000117013	3.0950793567623e-56
ENSG00000117016	1.48933061131853e-82
ENSG00000117020	2.40232994929817e-46
ENSG00000117054	2.38568511789175e-59
ENSG00000117090	1.25356017312623e-20
ENSG00000117114	1.04342876247768e-22
ENSG00000117115	9.45075481004478e-14
ENSG00000117118	8.63042534657973e-59
ENSG00000117122	1.18875128116105e-46
ENSG00000117139	1.30240241442702e-50
ENSG00000117143	2.08680257336898e-36
ENSG00000117151	2.06771797701149e-117
ENSG00000117152	7.58145599633484e-59
ENSG00000117155	2.0271424746938e-74
ENSG00000117215	7.539229221168e-48
ENSG00000117226	1.21867427235091e-30
ENSG00000117242	4.69020344103703e-169
ENSG00000117245	2.61929016209467e-45
ENSG00000117262	1.32936158719502e-89
ENSG00000117280	1.36967201329294e-42
[truncated: 9,912 more rows]
