# Supplementary material for: Analysis of High-Risk Neuroblastoma Transcriptome Reveals Gene Co-Expression Signatures and Functional Features
Source: Biology (Basel). 2023 Sep 12;12(9):1230. doi: 10.3390/biology12091230 (PMC10525871; doi:10.3390/biology12091230)
Supplement: Supplementary file 1 [file biology-12-01230-s001.zip › File S1/count_matrix.csv]

	SRR810713	SRR808862	SRR1500382	SRR1322683	SRR1329811	SRR1087297	SRR1072626	SRR1407428	SRR1321029	SRR1500282	SRR1100496	SRR1308778	SRR1445304	SRR1099378	SRR1347412	SRR1099694	SRR1088365	SRR1325752	SRR1416713	SRR1074474	SRR1469369	SRR1400507	SRR1378179	SRR1377905	SRR1089479	SRR1073365	SRR1500306	SRR1101566	SRR1350503	SRR1446007	SRR1102875	SRR1380293	SRR1331198	SRR1092686	SRR1069421	SRR1341650	SRR1357276	SRR1498374	SRR1093721	SRR1464660	SRR1402051	SRR1488734	SRR1082616	SRR1099427	SRR1453093	SRR1357064	SRR811237	SRR1100848	SRR1346755
ENSG00000000003	1031	751	1115	1249	871	929	932	193	1251	425	1108	905	1146	959	457	1091	1207	752	1098	438	911	914	961	1069	732	1206	728	1061	915	1317	1326	1161	885	1054	1225	927	862	1268	958	664	1025	936	828	910	882	712	1140	1251	1127
ENSG00000000005	1	1	0	1	11	14	1	1	0	4	0	0	0	1	1	1	0	4	2	0	0	1	0	1	10	0	1	0	0	7	2	52	3	1	2	1	1	0	6	1	1	0	0	0	0	1	1	15	15
ENSG00000000419	1128	959	715	924	1071	890	804	1101	757	1411	1350	925	1084	958	1389	1138	1121	920	999	1970	889	851	944	1008	1171	882	1099	891	799	1284	1106	1015	861	996	1171	1018	826	890	923	958	926	1057	1154	806	1062	1325	1239	1048	1217
ENSG00000000457	733	644	790	856	794	559	644	346	720	503	644	642	718	599	467	645	651	552	814	173	552	712	600	777	434	603	650	628	545	605	705	714	648	594	736	598	586	685	428	680	795	581	691	622	627	514	682	702	756
ENSG00000000460	300	292	311	322	390	216	228	201	329	277	281	268	299	245	244	255	244	225	310	84	197	261	237	308	235	238	289	261	229	237	303	291	252	250	280	268	228	321	195	312	311	235	288	242	253	261	277	284	305
ENSG00000000938	680	354	443	390	269	556	275	713	402	291	166	281	381	335	946	303	536	268	523	479	404	692	327	442	494	447	222	936	642	397	307	747	355	300	390	255	399	1507	779	497	378	371	457	378	203	199	578	284	551
ENSG00000000971	2316	1347	1791	3721	2497	2578	3288	1777	2578	3187	2653	1095	2319	2869	1869	4229	2349	1461	3146	606	2635	5481	2579	3025	2191	2804	2434	2437	2729	2620	1680	1104	4713	1546	1865	3251	2012	3960	3107	3637	5688	2642	2598	3630	1985	693	2518	3215	2400
ENSG00000001036	1869	1919	1837	3167	1654	2563	2752	1443	2005	1187	3231	1881	2259	1420	1015	2468	3318	1741	2678	1214	2434	2446	2444	2417	2143	2675	1858	2224	2157	3216	2854	2656	2290	2512	2692	1626	2429	2314	2689	1495	2288	2262	3099	2022	3414	1505	1457	3734	2913
ENSG00000001084	1945	1916	981	981	894	1091	1909	712	1259	496	1995	1230	1501	1379	955	1521	1125	1584	1400	697	1290	1614	1358	1508	1187	1354	1029	1070	1007	1485	1269	1141	1253	1010	1468	1405	1099	1882	1361	776	1117	1332	1563	1079	1318	637	2565	1267	1087
ENSG00000001167	634	809	525	778	782	723	664	995	614	766	837	708	840	809	630	799	686	705	752	570	614	640	854	807	752	596	793	628	570	518	700	556	616	609	994	685	580	606	541	553	858	531	872	583	843	802	805	776	735
ENSG00000001460	260	287	268	299	329	304	327	172	270	356	324	246	315	282	165	211	389	235	264	47	164	246	304	360	263	353	374	250	169	249	285	246	266	270	398	307	218	372	240	231	318	232	385	202	387	268	360	219	163
ENSG00000001461	1193	773	1033	1141	700	842	1070	155	1090	486	963	490	1177	766	409	860	1063	849	933	282	853	1096	1079	1143	433	1290	674	885	919	1079	1156	750	1179	956	1036	991	863	1143	988	615	1037	895	1004	903	1085	575	1224	1101	834
ENSG00000001497	1005	1409	1313	1326	1708	1912	1196	1731	1633	1572	1505	1362	1432	1271	1743	1459	1168	1250	1517	1339	1337	1457	1590	1395	1725	1396	1383	1294	1697	1022	1176	901	1549	1444	1257	1277	1508	1528	1174	1606	1321	1639	1834	1504	1589	1334	1333	1379	1226
ENSG00000001561	731	845	919	926	462	539	1043	530	1160	365	506	415	521	376	592	557	667	353	743	187	606	926	625	884	697	559	531	499	522	971	583	762	851	518	581	745	638	647	508	489	989	645	555	1071	946	559	1035	977	1072
ENSG00000001617	332	802	196	435	537	330	432	3520	313	1448	521	450	371	415	1195	501	589	376	226	1613	836	486	273	453	2652	336	1183	468	331	455	467	346	318	444	240	595	310	465	269	654	514	286	786	380	1544	444	310	487	352
ENSG00000001626	6	4	12	14	21	7	9	3	13	16	13	5	9	12	11	5	11	6	13	2	17	11	8	17	12	13	6	15	9	5	15	5	10	5	6	3	6	7	4	15	8	5	20	11	5	4	4	6	11
ENSG00000001629	1613	1463	1257	1780	1333	1064	1453	782	1665	1101	1800	1166	1642	1089	1021	1532	1676	1120	1632	789	1615	1536	1334	1646	1183	1631	1347	1310	1304	1527	1979	1453	1420	1398	1606	1542	1082	1664	1564	928	1713	1191	1587	1156	1844	973	1824	1408	1435
ENSG00000001630	2110	4536	1386	2874	924	1316	2690	1710	1615	4135	11207	1889	1642	5026	3014	5482	5633	4295	1973	5037	2248	2494	1682	2694	6031	2226	1919	2017	1528	4250	3493	2444	1417	1660	9097	7485	1125	1567	2350	848	3665	2207	4374	2777	3029	1837	3574	2411	5549
ENSG00000001631	1296	1162	1091	1464	1548	1117	1013	859	1302	1046	1203	1152	1354	1162	938	1286	1214	1085	1367	421	1132	1125	1149	1360	1177	1309	1307	1142	1346	1248	1475	1341	1302	1184	1479	1096	1034	1880	1132	1443	1391	1039	1343	1088	1267	1184	1358	1071	1323
ENSG00000002016	310	520	359	424	838	290	421	612	472	647	415	448	435	858	300	351	332	353	406	75	336	321	356	581	443	368	961	417	280	237	422	481	360	450	738	523	384	526	296	628	601	270	590	341	518	616	456	317	344
ENSG00000002079	1	4	3	3	6	6	4	2	3	3	2	4	1	3	0	2	4	5	2	2	1	2	4	0	5	1	3	1	3	2	1	3	1	3	2	3	14	4	5	3	1	2	3	2	4	3	2	4	1
ENSG00000002330	1312	1440	1337	1324	2156	1537	1427	1371	1543	1587	1425	1409	1353	1181	2028	1892	1584	1350	1295	1372	1088	1173	1058	1615	1352	1364	2008	1514	1493	2006	1730	1381	1429	1721	1459	1044	1467	1557	1985	2019	1210	1303	1204	1268	1129	1687	1380	1538	1455
ENSG00000002549	3187	2965	1695	4828	1485	2423	2614	1303	2846	1185	2592	1831	2410	2390	2039	1376	2567	1864	2373	971	2982	3852	2472	2689	1288	2404	2192	3034	2340	5584	2806	1996	2012	2072	2337	2909	2237	2701	2227	1623	4026	2312	3318	2915	3052	1365	2385	2481	3099
ENSG00000002586	2205	3608	2769	4876	4425	5391	3863	1666	3007	2345	3316	3481	3912	2605	2102	2860	5204	3243	2011	2610	2510	2881	2735	2535	3568	3442	4525	4963	5724	6820	5503	4168	5064	5179	4286	6340	4585	6167	5672	3144	4579	2427	2441	4035	5158	3755	4070	4965	3598
ENSG00000002586.1	0	0	0	0	0	0	0	0	0	0	0	0	0	0	0	0	0	0	0	0	0	0	0	0	0	0	0	0	0	0	0	0	0	0	0	0	0	0	0	0	0	0	0	0	0	0	0	0	0
ENSG00000002587	138	295	120	162	421	135	161	204	178	214	174	106	134	149	299	201	207	137	186	64	219	171	169	196	108	210	169	122	185	176	132	283	377	200	158	180	198	109	189	271	303	81	278	78	129	350	134	170	118
ENSG00000002726	1	1	3	3	4	8	7	1	19	1	7	5	9	7	0	1	0	3	3	0	12	3	1	6	2	3	4	6	5	3	6	5	8	7	3	3	5	0	3	1	3	2	4	9	2	0	0	3	3
ENSG00000002745	4	12	12	3	18	0	0	3	5	24	4	3	1	11	26	2	0	4	2	3	7	2	4	8	7	0	8	6	6	13	0	1	16	10	4	6	11	7	10	21	5	2	4	4	0	9	3	13	4
ENSG00000002746	6	9	3	5	8	14	5	0	6	5	6	3	0	1	4	10	0	1	7	2	8	1	11	3	5	1	9	6	2	2	5	0	11	7	0	3	15	6	1	2	6	2	10	1	3	2	6	4	1
ENSG00000002822	477	559	414	371	429	432	461	463	509	472	494	437	439	365	372	428	353	391	420	428	466	428	451	473	369	386	410	476	505	479	433	357	494	455	459	461	454	530	488	405	463	393	521	437	522	424	419	555	361
ENSG00000002834	4716	3188	3230	3475	3894	3578	3586	2301	3272	3579	3950	2930	4430	3372	2900	3811	4392	3136	3631	1225	2940	3634	3605	4391	2482	3837	3110	4091	3273	3864	3396	3398	4396	3583	4319	4388	3092	3907	4772	3377	3298	3226	3676	3039	3595	2635	3749	4246	3078
ENSG00000002919	587	712	399	638	804	487	657	981	754	743	646	530	629	690	766	636	606	496	530	653	406	600	487	642	522	575	793	821	515	681	549	591	518	518	629	651	435	597	670	667	693	474	700	587	699	413	575	656	700
ENSG00000002933	251	916	1024	2551	1091	527	585	654	1679	294	468	331	295	1043	932	368	304	376	708	265	1185	758	401	493	682	326	913	1612	701	962	512	1486	651	417	625	529	454	368	325	709	1593	400	1037	800	146	695	808	385	1308
ENSG00000003056	2671	2774	3336	3707	2509	3208	3065	1788	3939	1884	2868	2790	3924	2650	2361	3534	3186	2890	3429	1563	3264	3287	2857	2838	2305	4021	2441	3821	3248	3225	3432	2752	3657	2630	2794	2944	2808	4749	3516	2140	3164	3048	3039	3629	3493	1976	3066	3345	3027
ENSG00000003096	290	461	428	379	233	311	308	49	330	79	626	190	740	299	116	527	217	271	467	77	358	219	283	437	79	370	184	313	252	341	190	163	460	558	286	169	470	202	335	172	319	350	608	296	424	298	589	205	226
ENSG00000003137	735	160	415	307	126	355	78	386	271	400	42	1251	260	198	730	415	149	593	123	696	123	1234	311	489	1017	209	1579	182	450	540	403	515	418	266	100	251	279	765	150	866	201	925	336	273	295	84	267	254	183
ENSG00000003147	90	896	129	153	151	83	83	142	186	210	276	90	123	88	291	160	141	82	89	74	298	111	72	145	205	102	196	181	252	409	120	184	67	215	101	91	105	181	106	201	93	112	196	120	64	124	72	131	155
ENSG00000003249	286	646	411	561	414	366	656	57	460	163	264	333	541	377	153	341	720	345	360	114	310	383	302	796	204	473	261	602	426	510	375	327	300	500	384	187	351	383	537	265	482	299	253	354	474	408	380	436	326
ENSG00000003393	688	826	618	781	923	617	744	938	758	869	792	758	980	742	718	730	745	707	833	309	653	815	735	875	804	757	940	709	702	630	789	696	693	705	802	672	589	939	712	818	847	577	866	594	768	723	797	722	806
ENSG00000003400	278	211	265	575	349	182	173	297	384	313	218	194	255	410	347	178	298	175	212	96	236	302	163	337	253	249	587	603	237	264	345	386	218	224	257	232	308	460	256	408	345	210	215	290	435	346	238	182	243
ENSG00000003402	5406	3971	4937	5369	8072	5140	5317	6854	5740	7168	5356	5472	5602	5978	9336	4931	5249	5543	5953	4214	4630	5641	5191	5485	6317	4292	7003	5170	5180	4633	5010	4837	5545	5146	5170	5267	5443	8075	5372	7022	5752	5638	5920	4500	5498	5428	5804	5007	5051
ENSG00000003436	667	567	466	778	997	618	808	1001	642	987	588	627	479	752	1040	834	1197	403	452	375	1122	886	394	474	2155	656	1500	838	518	662	756	888	1018	698	672	651	482	1743	680	1246	713	521	638	484	1134	574	591	796	645
ENSG00000003509	810	1091	1151	1116	1189	923	959	1203	1014	1340	1025	959	951	1315	962	1129	1106	1154	961	1707	1035	960	958	1029	1081	807	1365	1051	812	1049	1410	861	773	1177	1221	1236	828	1013	1026	910	1206	1022	999	834	1115	1422	1041	962	1327
ENSG00000003756	4584	5410	6053	5153	8483	5502	4172	6030	6528	7653	5258	6236	5978	6705	6441	5967	4653	4917	5934	4520	5091	4470	5166	5980	6736	5333	6962	5812	6801	4354	5219	4928	5446	5734	6167	4831	4928	8388	5205	6940	5316	5578	5573	4454	4178	5605	4355	4396	5538
ENSG00000003987	61	256	60	88	87	69	56	78	53	72	157	75	45	48	73	76	58	72	77	77	141	68	71	83	100	43	85	82	106	119	45	68	67	127	79	54	62	59	82	68	79	61	92	86	58	43	79	93	119
ENSG00000003989	899	557	1368	2527	1216	790	1335	676	874	613	557	617	529	1114	1721	1361	471	907	1100	4115	1790	1001	1369	1450	1362	1166	1766	664	628	1208	815	814	1520	739	383	639	1033	613	852	1797	1711	1009	679	970	973	488	680	1696	1028
ENSG00000004059	2434	2810	2168	2517	2662	2837	2227	2440	2695	2571	2589	2186	2200	2105	2859	2936	2408	2127	2273	2361	2399	1968	2191	2326	2509	2588	3768	2787	2947	3589	2685	2348	2234	2916	2384	2159	2597	2785	3563	2771	2051	2418	2551	2337	2499	2627	2317	2538	2556
ENSG00000004139	3407	5730	2116	3864	3131	3058	4299	2994	3462	2457	4452	2978	3316	4098	2192	2784	3371	4742	2843	3060	3363	3588	3875	3454	2766	3764	4493	3750	2715	2963	3044	2237	2559	3722	3710	3312	2368	2817	4192	2858	3644	3042	5111	4375	3824	2505	4508	4144	3969
ENSG00000004142	6153	6221	5411	7419	5370	6688	7454	3050	5863	3794	7537	5878	6497	5804	5321	7318	8023	7071	6501	5237	5624	5888	7321	6792	5022	6592	6886	6513	5054	7483	7291	5197	4540	7376	6652	7045	5338	6059	8664	5275	6042	7455	7075	6551	7492	5109	6876	6728	6485
ENSG00000004399	3889	2821	3471	3114	4060	3214	2998	2902	4556	4519	2685	3044	4517	3415	2800	3434	4203	2860	2934	1064	3208	5208	2771	3969	4082	3828	4448	4725	3890	2873	2991	3304	4272	2951	3641	3579	3393	6158	3152	5414	3689	3074	3196	3411	2349	3186	3206	3158	4080
ENSG00000004455	2452	2618	2325	2993	2450	2399	3060	2902	3102	2223	2154	2268	2485	2421	2556	2592	2147	2571	2514	3234	2866	2998	2442	2738	3350	2690	4344	3280	3060	3027	2147	2410	2405	2292	2248	2055	2422	3592	2930	2410	2924	2623	2605	2969	3383	2172	2920	3176	3048
ENSG00000004468	548	153	267	292	130	428	245	250	464	284	196	323	205	120	381	300	381	166	325	95	244	601	339	230	332	335	132	547	239	239	404	292	308	312	93	288	330	724	197	431	220	629	370	770	68	91	332	151	238
ENSG00000004478	2076	4576	1814	2353	2595	1748	3539	4256	3561	3911	2459	1703	3034	12931	2013	2443	2759	2626	2115	3403	2229	2479	2759	4934	3445	2452	4433	2536	1660	1741	3220	2567	2291	2519	6026	4429	1296	2032	1462	2296	7309	1786	5835	2776	3305	4494	3770	4516	2453
ENSG00000004487	2617	2093	2725	2495	2581	2156	2484	1268	2943	1337	2318	2323	2881	2464	1948	2994	2207	2208	2737	1661	2310	2351	2318	2783	1763	2688	2435	2519	2465	2557	2664	2417	2403	2620	2779	2099	1868	2607	2403	1850	2382	2313	2627	1927	2389	1952	2647	2639	2249
ENSG00000004534	6321	4634	9140	4754	16101	6084	4195	8199	7305	9921	4696	7597	7865	10723	12070	6116	5356	6336	4818	6381	7559	4469	4311	6440	8226	5956	10299	7261	4981	3786	5141	6549	5593	5525	5500	5260	6048	8675	4003	10070	6008	5334	5833	6548	4493	10727	5439	4699	6192
ENSG00000004660	1133	1092	551	538	1246	748	905	643	692	1280	1021	1004	849	717	723	750	856	858	647	334	731	669	1278	1101	1268	781	929	583	696	976	486	989	920	1375	996	1089	820	653	634	951	448	576	1552	700	687	992	666	1054	675
ENSG00000004700	1264	1020	1045	1659	1254	1071	1124	787	1169	891	1182	1004	1352	765	924	1286	1181	907	1445	399	1337	1507	1075	1322	970	1219	1386	1257	1102	1701	1236	1206	1601	1064	1124	1246	1153	1664	1160	951	1434	1226	1155	1163	1548	788	1446	1309	1356
ENSG00000004766	1012	907	596	967	903	710	941	450	994	638	1020	826	1154	1111	440	902	1037	733	1070	163	666	909	779	1088	664	880	829	910	731	840	1102	820	955	915	1061	891	717	1127	814	738	1031	677	1096	761	954	710	1056	896	955
ENSG00000004776	9885	6987	20128	11288	16765	22955	15875	3666	15348	11783	7887	15415	11062	15453	13226	8608	11763	17881	14504	7107	8922	15248	22469	11347	11077	14017	9616	9301	11596	14518	14040	14778	9676	16526	10755	20566	21173	11331	17251	17213	11559	26307	13168	12652	13664	14548	9814	9592	16015
ENSG00000004777	451	1372	1044	698	1417	655	882	224	1320	1419	802	571	1021	1043	718	824	833	709	619	340	673	613	843	1078	1148	795	625	710	1126	463	876	634	683	1289	855	735	986	835	796	1397	512	724	997	677	385	955	547	676	1021
ENSG00000004779	1537	2331	1336	1567	1117	1715	1724	1412	1426	1358	2098	1601	1572	1935	935	1883	2462	1693	1523	1350	1534	1524	1630	1639	1731	1464	2144	1663	1312	2079	1804	1724	1362	1905	2085	2115	1547	1505	1480	1268	1805	1552	2937	1593	2322	1322	2380	2118	1926
ENSG00000004799	20864	9707	22163	20726	7200	11736	10827	26760	16896	19655	6393	13181	25837	13789	10493	21713	13960	14910	28489	21834	7744	18312	13139	19727	15522	14867	15771	9927	13238	23079	21921	17316	13311	15632	20272	18454	9841	15971	15314	18056	20523	31010	17373	8304	9953	13105	25004	21969	11395
ENSG00000004809	22	0	3	2	0	3	4	8	5	3	1	7	3	2	8	2	4	4	1	0	8	4	1	1	2	2	0	13	0	2	3	5	11	1	5	6	1	24	6	1	13	1	2	36	0	5	11	2	4
ENSG00000004838	9	46	14	24	21	12	12	25	22	22	17	12	17	19	8	12	26	12	12	6	6	18	15	15	8	18	33	17	10	27	20	19	21	14	25	18	7	13	11	25	21	11	21	13	8	6	7	5	41
ENSG00000004846	0	0	0	0	4	1	0	1	3	3	5	2	1	0	3	1	3	3	1	1	0	0	1	0	11	1	1	0	1	1	1	2	2	0	0	0	2	0	2	1	0	1	2	1	1	1	1	5	1
ENSG00000004848	1	3	0	1	8	3	0	33	1	6	2	1	1	8	20	1	3	0	2	217	1	1	3	3	0	2	1	1	1	4	2	2	2	3	0	3	1	0	0	0	2	0	1	0	2	1	1	1	1
ENSG00000004864	1134	997	739	1074	1040	954	1166	895	944	760	1551	1166	1314	778	988	1090	1256	1105	1525	811	1168	1024	1171	1490	1103	1412	855	1028	831	1132	1040	1154	966	890	1489	1452	851	1001	1145	946	1231	999	1304	1153	1358	839	1269	1417	1232
ENSG00000004866	1295	1305	1224	1525	852	1188	1576	609	1088	788	1501	1256	1220	1122	802	1237	1271	1210	1193	813	1250	1449	1082	1224	813	1284	892	1243	1153	1668	1323	1162	1121	1286	1176	1131	980	1209	1213	903	1395	980	1216	1382	1224	815	1619	1188	1279
ENSG00000004897	1521	1656	1152	1601	1337	1020	1444	1092	1284	1138	1471	1129	1440	1152	1384	1572	1515	1134	1442	1186	1416	1450	1171	1616	1470	1302	1582	1316	1050	1593	1422	1452	1361	1334	1579	1456	1120	1302	1323	1024	1760	1123	1443	1318	1564	978	1838	1484	1556
ENSG00000004939	8	17	3	1	5	1	1	56	1	24	1	0	4	2	4	6	4	2	4	4	4	4	2	0	5	5	6	15	3	1	0	3	1	4	2	1	1	1	2	4	7	0	7	2	5	9	4	5	4
ENSG00000004948	1	0	2	2	0	0	1	1	6	1	2	2	1	1	0	0	0	1	2	0	2	3	0	2	0	1	1	1	0	0	0	1	1	0	2	2	8	1	0	2	4	3	1	1	0	3	1	2	3
ENSG00000004961	511	660	464	625	393	583	621	386	546	241	818	471	730	579	343	640	630	551	660	373	603	643	577	531	420	557	489	591	543	700	611	523	618	541	737	585	393	656	565	342	752	498	694	537	714	232	750	581	640
ENSG00000004975	1307	1612	1596	2072	2085	1498	1570	922	1778	1471	1905	1838	2211	2159	1351	2136	2138	1469	1454	521	1396	1274	1487	1735	2167	1920	1786	1900	1454	1215	1612	1546	1836	1717	2587	1838	1527	1634	2082	1707	1907	1332	1690	1632	1539	1684	1394	1820	1514
ENSG00000005001	2	2	1	4	5	2	4	1	2	2	8	1	1	4	5	10	3	2	4	28	7	6	1	3	8	7	45	6	5	2	2	4	5	11	0	2	6	0	11	4	14	3	5	0	7	1	0	5	3
ENSG00000005007	4172	4720	3130	3838	4772	3686	4284	4253	4631	3514	4465	3642	5076	4969	3701	4380	3579	3653	4291	4040	3110	3841	3400	5652	3266	4207	4942	4200	3595	3613	4345	3323	4375	3734	4718	4252	2978	4462	4025	3956	5403	3485	4631	4095	4505	4230	3898	3768	4188
ENSG00000005020	1848	1966	1601	2477	1401	1996	2528	613	1381	1105	2058	1421	2519	1741	1057	1805	2368	1622	1937	807	2121	2250	1937	2054	1374	1978	1765	1943	1776	1614	2048	1828	2192	1801	2081	1881	1213	2444	1473	1210	2592	1736	1951	2301	2474	1278	2479	2234	1747
ENSG00000005022	4066	4915	3636	5613	3418	6392	5669	3701	5058	3292	5239	4179	4656	3095	4311	5927	6068	4657	5808	3700	5229	5860	5941	4889	4576	5356	4658	4559	5749	5313	5918	4987	5325	4648	5492	5370	4853	5775	5469	4038	4793	4696	5988	4490	7123	3456	4854	5373	4963
ENSG00000005059	120	172	104	182	74	66	57	163	150	87	79	67	94	82	174	73	133	52	73	36	178	118	43	77	171	67	298	182	126	147	88	126	50	96	71	97	107	189	197	87	134	55	165	116	266	43	172	75	132
ENSG00000005073	25	43	20	16	87	13	76	36	7	12	56	30	40	18	33	55	62	84	48	67	37	59	93	78	44	31	54	26	17	16	30	11	6	175	61	6	27	16	77	136	13	19	42	45	34	22	37	46	16
ENSG00000005075	1230	1156	1307	1013	1174	1466	1257	1016	1253	1185	1231	1291	1442	1269	1177	1282	1273	1327	1598	1350	1369	1457	1663	1404	1275	1746	2187	1183	1548	1518	1296	1467	1069	1448	1225	1235	1294	1447	1467	1685	1462	1616	1528	1374	1518	1628	1313	1614	1115
ENSG00000005100	727	820	701	862	934	797	849	970	929	779	1019	784	831	670	1085	913	753	791	899	1421	780	911	816	883	657	872	1074	753	816	767	733	647	790	815	861	746	617	942	933	767	891	724	917	739	1022	691	865	827	873
ENSG00000005102	7	3	0	56	101	63	3	2	3	10	13	8	2	15	2	22	5	4	12	9	6	7	14	13	5	5	23	16	2	8	8	140	12	1	0	2	21	4	5	16	11	4	0	9	4	4	6	81	25
ENSG00000005108	160	152	195	216	173	82	225	103	153	277	256	234	156	203	137	176	175	142	142	51	276	138	128	162	189	221	146	217	247	263	190	241	236	251	119	135	136	195	171	110	170	142	121	142	109	131	187	153	157
ENSG00000005156	1137	1235	1022	926	1262	1049	1260	1727	1128	1408	1275	853	1149	1227	1609	1155	980	1132	1118	1518	1026	1128	1093	1578	1107	1121	1636	997	830	846	851	932	1114	1013	1261	1190	736	1080	1082	1095	1284	967	1351	1184	1403	1086	1474	1352	1037
ENSG00000005175	536	665	447	702	533	436	587	453	524	380	711	541	569	506	435	651	661	527	679	312	609	610	542	693	435	551	661	563	535	781	613	529	611	599	771	630	396	639	437	424	657	462	796	479	785	380	714	647	643
ENSG00000005187	458	298	1204	969	308	734	1023	130	1119	188	317	894	637	347	168	902	436	283	1204	59	391	1281	472	498	356	321	627	502	764	527	438	349	745	725	593	431	641	825	336	371	441	1098	495	307	638	629	647	559	357
ENSG00000005189	170	259	150	303	186	201	316	81	187	105	179	199	208	160	70	191	243	169	218	22	130	185	166	165	136	173	196	242	140	209	198	122	131	146	191	145	147	232	132	141	202	169	278	202	181	90	200	162	178
ENSG00000005194	1338	1579	1022	1492	1118	1144	1415	2327	1409	1406	2124	1106	1225	1586	1607	1593	1478	1594	1377	1249	1258	1256	1122	1544	1408	1306	1599	1451	1118	1655	1442	1350	978	1215	1750	1679	1029	1306	1516	978	1620	1146	1992	1433	1432	1260	1701	1457	1605
ENSG00000005206	2107	2957	2493	2054	3471	2579	2446	2832	3107	2835	2442	2446	2183	2280	2653	2861	2125	2697	2133	1646	2695	2207	2315	3213	3322	2328	4139	2517	2356	2280	2212	2153	2232	2401	2511	1834	2542	2837	3409	2812	2053	2415	2728	2353	2399	2843	2266	2423	2820
ENSG00000005238	870	1794	813	971	1073	1024	898	1317	974	1010	1252	1018	1095	937	1017	1012	1350	1127	889	315	688	858	949	1088	1393	883	1708	1224	1009	1088	995	935	829	1308	1129	1068	956	1136	1638	856	935	895	1025	983	937	731	1170	845	1086
ENSG00000005243	586	534	619	835	767	881	669	297	952	707	543	663	841	431	509	881	781	714	784	399	588	821	935	602	427	940	954	802	688	1001	875	594	688	767	588	642	979	1092	912	800	706	899	578	652	623	550	625	731	985
ENSG00000005249	3621	2151	4072	4231	2485	3009	4624	2429	3936	2856	5027	3201	4814	3233	2780	3984	3737	3681	4230	10133	2803	2891	3393	3370	4129	3951	2408	2139	3348	4660	4711	5588	3605	4133	3501	3927	2985	5367	4407	2192	3135	4533	3020	2823	3827	3108	4016	4311	4987
ENSG00000005302	758	708	798	894	1002	765	638	684	871	682	655	800	748	798	1063	932	881	702	847	428	806	867	743	888	886	717	911	996	749	681	947	736	763	720	858	695	727	1099	759	855	736	760	791	684	854	689	795	795	909
ENSG00000005339	2684	2227	2440	2169	2805	2391	2428	1572	2358	1781	2523	2533	3057	2592	2202	2623	1994	2273	2461	1752	2622	2629	2670	2904	1813	2555	2056	2401	2414	1913	2071	1954	3145	2239	2226	2262	1971	2704	2401	2345	3001	2252	2303	2098	2462	2147	2331	2590	2178
ENSG00000005379	1365	1392	3154	2615	3329	1895	1917	133	2678	1595	1659	2042	2917	2903	1621	2382	1826	2204	2464	1069	1583	1910	1842	3475	1343	2592	1269	1679	2507	1440	2021	1656	2449	2434	2502	1309	2462	3011	2680	2659	2262	2238	1658	1504	933	2875	1730	1712	1563
ENSG00000005381	12	58	17	29	10	2	13	15	11	13	11	3	9	12	8	4	6	15	6	3	9	43	3	6	14	13	3	28	18	30	11	9	5	16	10	5	23	51	24	3	3	4	12	10	6	3	6	2	50
ENSG00000005421	815	392	151	413	251	24	781	1325	404	974	158	9	26	24	484	196	10	745	39	21	352	9	177	363	1705	99	425	1136	18	120	925	232	11	413	1715	135	42	309	1525	402	1793	222	826	16	266	11	1558	481	11
ENSG00000005436	527	487	568	709	837	557	679	519	706	578	533	494	600	495	712	626	515	428	704	321	537	653	543	642	712	478	748	431	569	780	533	538	628	542	584	518	539	832	606	568	459	565	730	413	611	555	793	512	643
ENSG00000005448	190	387	237	272	217	320	248	269	409	321	303	237	243	322	185	270	304	205	158	113	307	298	195	167	541	275	643	350	326	405	317	270	214	324	438	174	189	407	377	246	321	217	528	176	330	164	319	258	220
ENSG00000005469	816	878	578	1016	567	789	1040	273	809	285	952	591	874	715	308	879	1167	731	891	195	499	911	811	901	321	711	493	839	719	908	962	716	743	895	1004	751	568	1089	728	441	807	595	900	822	1081	380	1120	786	877
ENSG00000005471	354	833	538	892	704	413	1156	408	117	819	1093	464	601	974	497	813	1010	2200	467	849	726	505	831	402	819	463	694	436	592	764	813	270	614	765	496	392	520	773	1077	520	664	1099	1032	902	807	440	1095	937	937
ENSG00000005483	2265	1791	2477	2087	2608	1894	2264	1591	2390	1806	1861	1959	2277	1829	2295	2095	1505	1690	2439	2265	2704	2382	1866	2155	2604	2032	2194	2066	2043	1601	1794	1769	3056	1775	1607	1771	1705	2435	1809	2187	2318	2024	1773	1901	2547	1970	2408	1957	2029
ENSG00000005486	5755	13639	5232	8309	5196	5659	9247	4013	7550	6610	11174	6417	5194	8597	8632	6565	7434	9472	5325	14225	7772	5443	6411	5979	8862	7722	9148	9252	8170	15906	8639	6203	4636	8241	7358	7073	7239	5796	10224	5823	8991	6243	5019	9064	5146	8023	6755	6647	10133
ENSG00000005513	50	84	24	39	97	38	15	42	46	71	34	27	26	64	106	83	21	31	27	66	37	25	30	79	71	12	80	30	41	36	22	56	62	66	49	37	29	37	11	75	33	32	28	32	20	71	14	47	35
ENSG00000005700	3740	3571	2838	3484	3138	2489	3302	2477	2390	2331	3692	3181	2992	2095	2454	3127	3200	2941	3636	1903	3588	3162	3537	3680	3081	2813	3039	2571	2726	3674	3012	2793	2907	3067	3267	3353	2559	2631	3198	2341	3579	3293	3437	2874	4199	2719	4034	3726	3925
ENSG00000005801	446	667	400	568	883	361	592	1629	485	624	456	427	479	516	711	557	523	442	522	757	479	484	427	559	703	456	1380	479	394	349	453	566	464	475	581	448	426	429	468	624	528	427	643	383	566	641	618	518	535
ENSG00000005810	2277	2536	1649	2490	1646	2159	2149	1118	2081	1358	2361	1804	2290	1773	1169	2405	2108	1781	2148	724	2270	2638	2045	2566	1492	2100	1775	2152	2653	2283	2160	1592	2215	2283	2309	1877	1373	2573	1910	1848	2663	1824	2230	1973	2597	1504	1974	2427	2091
ENSG00000005812	2507	1779	1946	2686	1903	1770	2021	732	1949	1173	2225	1906	2677	1644	1056	2347	2623	1255	2475	767	1972	2435	2086	2239	1538	2074	1527	1957	1838	2642	2224	2251	2059	2200	2483	2361	1688	2360	2149	1613	1966	1925	2080	1742	2330	988	2447	2409	2190
ENSG00000005844	490	223	112	215	276	175	124	166	337	123	125	80	100	177	210	145	342	123	102	48	188	205	160	157	186	199	130	319	181	140	78	218	140	126	148	195	268	421	212	199	122	141	298	228	123	155	210	114	247
ENSG00000005882	3758	2915	3738	3678	2759	5635	3671	1900	3829	2760	3826	4504	5986	3437	2940	4004	5243	3819	5528	4684	2855	3577	4525	4853	4066	6009	1885	4893	4796	4697	5496	4039	4492	4773	4597	5333	4056	3904	4649	2448	3555	4889	3613	3059	3001	2620	3734	4755	3464
ENSG00000005884	4579	3545	5314	3857	4953	3993	3596	653	7913	2854	2834	3690	5562	3765	2823	3284	3518	4152	4251	2082	3546	2821	3783	5092	2331	6427	4288	4185	3311	5123	5157	3774	5718	4101	2987	4129	4681	4375	6440	3310	3534	6256	3250	3946	6545	3496	5036	5958	5590
ENSG00000005889	1197	712	968	797	863	610	743	709	1146	945	1127	671	876	1404	695	1185	670	577	1320	337	1021	1186	983	1172	553	1154	779	787	608	618	730	853	988	677	894	805	589	973	733	1105	851	1019	1187	725	752	591	734	754	777
ENSG00000005893	4207	3600	4065	5936	2213	3621	5802	1598	5398	2034	5154	3431	5170	3129	2037	4563	5559	2988	4566	1797	5339	4961	3621	3914	3182	5502	3078	4695	4867	7642	5211	3930	5571	3316	3910	3742	3683	7202	4633	1953	4622	4223	3396	4890	5251	1925	6148	5455	4528
ENSG00000005961	21	41	29	19	56	21	28	17	51	34	28	17	27	80	21	24	25	16	16	8	27	11	14	24	12	31	32	37	32	11	15	20	19	25	30	26	22	49	15	41	20	12	18	29	8	17	23	11	16
ENSG00000005981	1875	6369	1576	4359	5167	1498	3488	2995	4167	1683	1982	2684	2167	4785	1091	3670	2362	6382	2476	2010	2457	2814	2861	3918	4458	2892	2434	2742	1356	2516	2630	4058	1414	3010	7282	4792	2118	2098	6105	4259	6244	2244	6123	3180	2976	4555	5410	6552	10378
ENSG00000006007	1969	1901	1587	2420	1567	1858	1918	1279	2303	993	2258	1531	1903	1402	1782	2196	2200	1799	2154	2138	2012	2147	1800	1920	1267	2498	1601	2336	1918	2799	2365	1986	2076	1864	2262	1725	1691	1955	2480	1531	2193	1746	1779	1984	1766	1695	2120	2489	2192
ENSG00000006015	1068	1817	953	743	1242	1354	1247	2528	1128	1627	1183	1102	987	1589	1112	1236	1115	998	830	869	843	896	1204	1338	1683	981	2168	1245	946	1045	975	1016	994	1217	1158	982	1365	1110	1147	1916	1129	1013	2244	1107	1258	1184	1122	1276	1113
ENSG00000006016	422	422	260	693	425	1718	237	707	1469	2759	465	516	615	347	781	815	563	420	433	552	250	1619	199	481	839	357	977	857	442	672	481	978	584	454	618	1193	252	982	745	998	1182	453	528	446	262	354	458	699	504
ENSG00000006025	271	460	287	285	982	305	285	334	679	478	344	270	531	542	325	349	332	275	366	97	306	388	212	522	236	609	651	514	406	331	329	360	341	373	401	288	365	509	270	669	332	296	390	274	208	459	191	293	279
ENSG00000006042	2029	830	1765	1883	1628	1483	1934	275	1862	1071	1714	1846	2335	1725	968	2351	1634	1223	1523	840	1484	1308	1279	1413	799	2232	1493	2193	1675	2699	1961	1529	2120	1479	1570	1195	1427	2146	2080	1325	1656	1508	1288	1483	1496	1267	1368	1356	1474
ENSG00000006047	10	15	6	9	30	8	5	18	15	39	20	19	14	7	11	13	18	5	10	7	15	9	7	9	28	24	23	21	13	15	47	35	15	22	4	4	28	11	10	15	21	30	7	7	12	2	7	32	35
ENSG00000006059	2	2	0	0	0	2	0	0	0	0	0	0	0	0	1	1	0	0	0	0	0	0	0	1	0	0	1	0	1	0	0	3	0	0	0	0	2	0	0	0	0	0	1	0	0	1	1	0	0
ENSG00000006062	596	566	373	485	1024	604	583	721	467	633	460	494	649	489	1098	570	518	472	548	877	352	937	442	571	451	438	1035	527	473	424	316	529	591	504	582	473	561	698	469	958	461	569	597	546	338	896	535	497	426
ENSG00000006071	20	3180	37	163	113	15	10	9	29	153	722	30	11	37	440	22	2	23	34	25	1392	6	16	75	67	12	10	105	1051	1335	10	13	12	1877	61	113	17	112	16	128	26	48	404	260	44	17	15	11	163
ENSG00000006116	1	138	4	7	0	0	0	0	2	2	37	0	0	0	7	0	0	1	0	0	39	1	0	8	1	0	0	13	38	95	0	0	0	61	1	1	2	1	0	3	0	0	16	39	4	0	3	2	4
ENSG00000006118	631	1428	577	564	750	787	897	973	1648	1061	1807	1049	812	3937	874	942	1618	622	632	816	821	844	1090	1027	2338	1152	1521	1046	752	1041	1928	850	429	967	1586	1092	1434	970	1659	712	2345	567	2137	382	1544	1167	2138	1180	1107
ENSG00000006125	5290	6085	4935	7064	4138	4879	6380	2545	6223	3083	6341	4808	6391	4944	3731	5966	5610	5637	6303	2979	5884	6462	5017	6456	3623	6986	4516	6193	6883	7237	6322	4232	6436	5444	5516	5020	4031	7473	6712	4183	5693	5073	6483	5156	6988	3490	5708	5555	5095
ENSG00000006128	30	68	7	352	20	203	30	65	526	250	75	92	140	40	387	23	115	154	12	97	112	606	33	73	46	79	187	79	182	44	208	32	17	36	77	112	56	30	39	31	415	32	78	84	22	13	49	79	255
ENSG00000006194	950	1160	1033	1174	1584	1050	973	1526	1217	1173	1152	1089	1242	1542	1345	1317	948	1179	1194	1611	934	972	983	1142	1091	961	1276	1139	1124	1067	1107	940	1028	1060	1199	1061	824	1131	1138	1409	1157	982	1215	947	950	1140	965	1090	1039
ENSG00000006210	198	203	198	221	603	323	136	219	222	819	184	253	308	255	1710	305	236	209	206	248	109	280	161	141	499	189	175	257	286	278	264	292	308	233	245	419	318	475	196	665	193	269	257	231	133	447	295	270	224
ENSG00000006282	6083	3948	4904	7081	6930	6049	7262	1883	5458	5779	6632	5439	4729	4626	4091	8134	7370	7331	5017	3380	3564	5811	5018	8146	3198	7384	6644	7992	7516	8949	5980	5847	4080	7594	8250	4135	5427	4289	7811	7316	3903	5568	4144	4293	3814	6871	5114	6169	5403
ENSG00000006283	17	21	10	18	95	26	32	112	18	38	50	24	2	46	20	30	39	26	20	10	11	23	17	28	78	16	149	16	15	8	24	24	21	28	72	13	13	10	29	49	50	13	63	17	37	42	74	46	8
ENSG00000006327	820	1614	183	316	702	823	628	4468	242	1308	1022	849	341	246	2722	718	600	857	472	1352	752	574	732	706	2428	379	4701	557	349	726	601	567	618	1091	745	972	714	316	775	339	827	576	737	387	1659	378	1510	818	696
ENSG00000006377	2	2	0	5	4	2	1	2	1	2	1	1	0	3	5	5	0	1	1	0	3	0	1	3	4	2	8	1	0	1	1	3	2	0	2	1	2	3	1	8	1	0	0	1	1	4	3	2	1
ENSG00000006432	218	477	187	207	204	155	253	388	235	251	305	249	229	248	249	199	172	278	162	481	209	178	180	236	318	235	282	330	219	235	248	162	168	361	307	297	146	243	277	151	325	197	280	152	284	177	336	235	274
ENSG00000006451	1742	1495	2141	2072	1317	1673	1251	910	1722	1183	1690	1265	2454	1501	1110	2022	1770	1269	2438	646	2042	1561	1244	1778	1357	2657	2568	1629	1825	2374	2681	1710	1740	1127	1698	1812	1775	1970	2051	1143	2258	2150	1267	1439	1886	1056	2220	1454	1899
ENSG00000006453	1900	1191	1322	1210	1262	1554	1741	1764	1118	2851	2655	1762	1804	1663	3328	2032	2534	1550	1478	4285	1076	1461	1458	1465	2201	1767	2124	1179	1356	1311	1786	1131	1195	1567	1627	2689	1289	1831	1847	1007	1341	1406	1636	1496	1752	1503	1906	1682	1343
ENSG00000006459	507	403	467	360	443	407	266	334	542	398	312	366	421	311	572	353	325	406	542	224	469	481	333	447	674	292	447	490	465	321	327	387	536	369	319	379	342	590	342	384	472	467	304	296	322	367	433	349	502
ENSG00000006468	444	790	1166	1158	2246	878	984	140	739	735	1323	775	1303	1502	1083	1815	1151	1146	1136	332	1855	974	1627	1727	596	1270	2331	941	1005	1257	1122	1187	1440	857	1107	918	1437	866	857	1067	2222	1414	1288	810	1962	1488	1544	1721	1716
ENSG00000006530	1103	1010	1078	1098	1190	978	1014	673	1128	986	1397	1111	1123	885	880	1234	1410	1047	1229	421	867	930	1177	1091	876	1226	938	975	949	1060	1380	1022	824	1247	1282	1112	1035	1088	1123	938	935	1211	1172	815	1020	989	1298	835	1146
ENSG00000006534	1832	1840	949	1407	883	1801	1307	793	1224	2165	3312	1140	975	1201	949	1907	2459	2026	1289	1174	1087	1613	2950	1503	3286	2030	2121	1203	1230	1331	1710	1477	1134	2453	1644	4123	2044	1026	2213	1741	1172	2192	2893	1863	2115	1227	2302	2324	2452
ENSG00000006555	36	258	34	114	34	32	56	13	41	42	90	17	6	43	46	33	48	8	34	15	82	36	28	67	69	44	127	85	55	69	58	27	36	101	64	20	34	25	99	52	91	38	147	56	62	43	39	67	69
ENSG00000006576	495	404	406	495	455	325	336	245	580	358	510	406	405	336	377	459	438	322	497	188	379	472	411	391	427	335	437	349	348	444	462	407	325	421	415	405	375	567	529	320	431	377	464	280	397	298	428	353	514
ENSG00000006606	31	9	15	8	44	45	34	12	22	65	24	12	20	41	36	33	47	21	28	7	12	16	22	16	23	20	26	25	21	55	17	17	29	41	31	30	30	65	36	49	12	13	32	26	33	23	29	14	20
ENSG00000006607	1102	1064	789	1183	1473	1175	1456	872	1439	1119	1545	974	1216	1211	953	1186	1229	1108	1169	776	917	1140	996	1434	1130	1144	1267	972	1008	1002	1300	907	1326	1079	1402	1183	1066	1134	1064	1318	1278	1084	1304	974	1207	1136	1322	1214	1067
ENSG00000006611	4	14	8	3	67	4	3	3	5	6	13	5	3	12	17	24	9	2	11	2	10	6	5	4	6	6	2	11	31	3	7	21	41	22	8	15	30	6	1	27	41	3	13	15	8	41	3	11	15
ENSG00000006625	870	888	1332	1352	442	784	930	632	1146	645	1002	690	1490	654	628	687	1701	662	1205	271	782	2288	1238	1492	742	965	1082	1094	840	1024	728	832	543	766	787	750	932	717	826	552	850	1244	1031	927	925	430	912	859	1263
ENSG00000006634	173	132	126	149	188	108	120	283	113	263	141	153	118	124	263	179	150	122	136	246	167	115	131	156	233	143	127	131	119	170	173	146	131	123	201	135	109	145	139	129	138	108	129	94	145	203	142	139	179
ENSG00000006638	477	434	541	287	337	388	510	266	468	485	483	325	283	575	863	542	513	649	438	815	204	430	482	669	329	489	336	442	431	710	333	398	534	490	470	520	353	550	575	580	474	698	606	438	489	432	546	559	534
ENSG00000006652	971	1273	1606	1718	2496	1275	1073	1211	1727	3334	1024	1267	1661	2900	2091	1439	998	1653	1740	1529	1420	1149	1018	1654	1537	1299	1907	1302	1301	1060	1697	1962	1284	828	1965	1460	1202	2303	1167	1904	2118	1057	1095	1180	964	5644	1355	1483	1190
ENSG00000006659	0	0	0	0	0	0	1	0	0	1	0	0	0	0	0	0	1	0	0	1	0	0	0	0	0	0	1	0	0	0	0	0	0	0	0	0	0	0	0	1	0	0	1	0	0	0	0	0	0
ENSG00000006695	309	409	279	448	408	318	397	316	350	254	523	326	399	356	382	470	492	338	397	259	375	363	373	454	285	455	369	398	339	465	523	409	350	365	519	441	350	406	483	316	414	378	447	347	522	276	506	490	445
ENSG00000006704	1360	1211	844	870	1035	1040	1055	1502	898	1147	855	1067	1227	900	862	1157	1216	1433	1069	1158	962	843	844	1322	889	1048	1157	825	1021	1024	811	976	1102	1142	1373	1129	786	1024	1172	1117	690	758	1142	1100	794	1159	941	1115	914
ENSG00000006712	1811	2217	1865	2253	1549	1896	2267	1127	2160	1401	2439	2208	2357	2220	1185	2056	2067	2105	2107	2399	2189	2307	2035	2221	1197	2056	1663	2187	2168	2110	2052	1668	2260	2066	2422	2568	1891	2078	1877	1471	2764	1891	2227	2079	2399	2069	2042	2087	1826
ENSG00000006715	1574	1468	1535	2140	1399	1496	1725	738	2140	1019	2317	1295	2229	1410	866	1525	2288	1479	1929	586	1672	1751	1650	1999	1344	2030	1252	1792	1486	1917	1866	1366	1614	1733	2062	1736	1316	1972	1605	1158	2120	1539	2305	1568	2154	1198	1762	1650	1561
ENSG00000006740	88	415	84	134	237	159	98	55	190	193	208	228	115	179	123	143	137	101	137	55	159	109	77	142	141	100	167	122	162	278	151	132	552	193	222	188	137	253	140	279	195	84	241	156	87	75	124	134	204
ENSG00000006744	3237	3916	2797	3167	2755	3422	4170	2750	3687	2321	4156	3472	3203	3098	2892	3298	3842	3768	3370	2346	2954	3581	4179	3394	2383	3747	3739	3653	3122	3155	3486	2698	2563	3252	3709	3071	2914	3220	3101	2623	3654	3254	3646	3366	4004	2508	4225	3855	3586
ENSG00000006747	39	329	11	30	58	82	29	22	9	6	9	43	16	22	93	96	26	34	45	10	20	8	82	82	12	41	19	32	163	89	21	60	60	110	33	65	31	73	24	55	12	32	82	110	14	39	65	18	101
ENSG00000006756	761	1050	945	940	845	922	897	245	735	437	1120	638	887	588	701	1000	904	725	673	390	1127	672	829	872	590	1108	673	850	1019	970	707	809	891	949	751	673	863	1197	930	773	563	840	759	683	780	782	858	833	983
ENSG00000006757	991	582	962	873	533	848	740	206	915	219	1162	579	693	691	375	1271	651	520	1201	217	913	1134	1283	1162	320	1241	425	621	674	827	712	571	601	809	730	537	634	755	757	713	599	1109	1035	583	710	453	628	662	621
ENSG00000006788	1	0	0	5	2	1	1	3	1	2	1	1	3	1	1	1	1	3	1	0	2	3	4	1	0	3	3	0	2	2	1	3	0	0	1	0	3	2	0	2	4	1	2	1	2	1	2	2	2
ENSG00000006831	11312	4724	7764	5583	4272	7644	5438	1975	6388	3353	7567	8624	8854	6460	4215	8790	7933	7560	7568	5118	5525	6195	7826	7676	4516	8760	3320	5226	5262	8034	9536	7068	6279	7721	6414	9122	5221	5024	6882	3604	5636	9132	5127	5058	5566	4197	7400	6106	8976
ENSG00000006837	67	92	70	125	114	80	98	138	79	114	114	102	134	138	54	101	133	92	103	42	95	76	99	76	93	91	127	76	84	104	148	82	80	84	130	108	87	117	82	112	101	91	116	101	122	109	74	105	100
ENSG00000007001	0	12	1	1	4	1	1	0	3	2	8	3	0	2	6	0	2	0	2	0	4	0	2	7	1	1	0	0	6	5	1	1	1	15	1	2	1	8	0	1	2	2	3	1	1	1	1	1	3
ENSG00000007038	4	3	13	3	3	2	10	7	4	7	4	4	0	3	1	1	3	2	4	3	3	6	3	4	5	1	1	1	1	4	0	8	0	3	3	1	2	5	1	7	11	1	5	1	0	1	0	2	2
ENSG00000007047	954	1191	1055	1060	1133	1005	860	987	1173	864	1223	978	1163	959	1240	1266	1124	964	976	1162	927	903	774	1150	1069	1079	1130	991	1236	1273	1253	808	1139	1145	909	1010	1000	1213	1433	1007	1157	1027	895	853	919	981	1110	819	963
ENSG00000007062	2	43	2	6	4	23	5	7	3	4	12	3	2	2	11	5	1	3	6	1	16	7	3	2	6	0	5	5	15	9	7	4	4	15	2	2	6	3	6	1	4	3	18	7	4	3	1	4	9
ENSG00000007080	1109	1504	1077	1049	1174	1336	1568	1650	1536	1127	1307	1244	1303	1343	1227	1390	1280	1204	1066	1158	1220	1219	1198	1362	1312	1293	2310	1366	1191	1366	1330	1107	1189	1172	1441	1382	1250	1288	1337	1309	1467	1173	2017	1247	2163	1136	1397	1315	1083
ENSG00000007129	38	18	50	26	29	20	37	31	71	26	20	8	23	31	35	24	31	15	22	19	21	42	14	25	16	23	29	42	39	33	10	20	11	23	26	12	36	34	20	32	30	42	39	44	14	48	19	16	25
ENSG00000007168	4757	5151	3933	4701	4505	4216	4288	3321	4234	3854	4814	4108	4586	4143	3431	5132	5401	4020	4995	2691	4845	4713	4314	4848	4152	4970	3809	4591	4304	5135	4592	4303	4876	4701	5027	5179	3896	4775	4990	3592	4369	4028	5082	4292	5286	3245	4796	5046	4632
ENSG00000007171	5	76	49	43	28	9	16	198	3	112	56	45	21	19	313	151	20	12	6	116	32	11	8	8	112	6	63	21	52	59	50	17	12	87	21	95	55	10	14	91	10	19	42	16	92	51	23	42	20
ENSG00000007174	39	109	42	53	23	32	38	4	28	16	58	31	46	72	19	27	54	32	42	12	38	46	30	76	18	33	38	34	34	84	70	21	24	83	71	41	24	46	24	21	36	36	20	18	17	17	51	46	31
ENSG00000007202	5067	7671	4147	5552	3343	5028	6692	4198	5043	6041	8061	4749	5095	6136	3785	4781	4824	7006	4542	8679	5831	6186	5445	6083	4726	6172	4157	5840	4928	5471	4916	2990	5639	5127	5631	6913	3698	5838	5110	4019	7845	4253	6293	6123	7931	5105	6156	7452	6088
ENSG00000007216	0	1	1	0	4	0	0	2	2	1	5	3	1	1	2	0	0	1	0	2	6	2	1	6	1	0	0	1	2	0	2	4	3	1	0	1	1	0	0	1	1	1	3	0	0	1	0	1	1
ENSG00000007237	668	1128	613	600	663	603	945	246	773	348	723	1462	592	530	837	383	1022	533	442	153	678	765	872	611	473	388	248	890	1191	980	314	491	528	888	386	616	488	861	453	446	1169	456	1403	794	449	830	776	468	562
ENSG00000007255	487	409	384	475	390	748	405	75	446	248	655	463	457	466	329	675	645	489	426	277	293	365	538	458	256	653	369	397	696	740	758	485	375	661	687	511	546	550	493	620	376	651	355	352	295	501	327	421	439
ENSG00000007264	64	38	11	38	64	45	13	90	14	76	21	23	7	21	130	31	28	34	38	33	39	45	45	31	91	41	56	34	26	30	14	65	38	35	19	48	49	198	108	57	16	20	89	20	44	40	46	9	32
ENSG00000007306	3	0	0	0	9	1	8	1	4	0	18	11	1	11	0	4	1	0	8	2	7	0	3	11	5	7	4	11	4	0	16	0	4	15	0	1	1	0	3	1	2	3	6	13	5	2	3	9	6
ENSG00000007312	49	36	23	49	62	35	39	94	53	111	48	30	39	50	33	65	44	18	25	14	35	65	33	21	73	51	94	49	25	42	31	43	44	27	23	71	32	67	65	75	33	31	59	56	36	55	49	25	40
ENSG00000007314	48	27	59	50	321	126	60	103	52	635	147	85	65	76	339	137	80	125	61	73	24	42	51	84	90	67	119	35	61	104	124	342	85	47	106	160	57	87	70	484	93	57	34	35	26	229	111	146	125
ENSG00000007341	530	649	482	893	923	537	761	502	590	507	536	464	490	689	514	623	500	440	488	423	588	547	719	760	506	764	789	653	425	389	756	633	716	589	577	611	532	705	460	660	809	520	778	418	561	485	741	567	737
ENSG00000007350	6	3	9	9	0	1	3	1	7	7	12	0	3	14	13	6	3	5	7	1	4	7	2	2	4	9	12	6	5	12	5	7	1	3	0	8	7	5	8	4	21	4	6	11	3	1	4	6	5
ENSG00000007372	69	83	67	81	138	48	120	46	90	50	63	107	169	84	44	114	69	111	108	55	155	72	107	90	43	108	80	87	59	75	88	91	82	97	82	80	72	109	78	97	70	68	122	67	76	58	87	112	81
ENSG00000007376	504	630	411	442	706	540	445	794	517	461	674	616	538	533	692	596	626	498	443	730	384	388	429	600	444	428	762	581	412	577	491	514	418	612	609	444	509	453	678	594	485	463	618	488	444	412	463	601	528
ENSG00000007384	604	621	439	425	1436	838	440	439	817	1071	503	641	340	586	877	793	505	635	519	330	613	520	516	760	944	492	902	755	579	478	421	627	870	652	656	790	725	662	659	1000	482	511	516	447	366	465	548	676	607
ENSG00000007392	3225	2659	3620	2538	5268	2413	1884	2484	3446	4270	2645	3750	2454	3300	4612	3326	2443	3372	2152	3256	2610	2186	2050	2681	3794	2451	3924	2805	2920	2104	3402	2948	2234	2818	3150	2481	2791	3188	2572	4466	2523	2965	1974	2104	1567	3947	2489	2187	3182
ENSG00000007402	61	143	56	47	140	58	58	44	80	65	78	49	34	87	76	74	46	66	51	27	102	57	55	63	54	54	74	65	77	94	47	51	61	57	51	72	42	55	52	83	63	37	78	69	37	39	58	61	31
ENSG00000007516	519	7181	437	500	546	343	412	797	510	966	2796	423	575	1077	1545	498	529	403	327	487	1856	374	282	946	964	539	855	606	1696	2587	519	374	377	2134	748	792	340	499	645	774	651	423	1809	782	563	501	458	476	650
ENSG00000007520	1059	1674	1035	960	1156	1252	1376	1839	1361	1385	1760	1310	1223	1339	1324	1342	1380	1210	1073	1345	1019	1009	1184	1373	1334	1259	1780	1191	1196	1534	1360	1061	1233	1336	1355	1228	1154	1129	1622	1534	1230	1220	1773	1191	1666	1180	1220	1476	1183
ENSG00000007541	2748	3452	2763	2361	4114	3482	2349	1501	3188	2434	2960	3215	3123	2180	2553	3633	2909	2751	2841	1776	2186	2539	2665	3386	1956	2967	3281	2350	2720	3649	2700	2386	2710	3165	3014	2126	2526	2734	3148	2833	2218	3042	2577	2425	2379	2840	2487	2189	2772
ENSG00000007545	1172	1292	1502	1039	1686	1201	980	1253	1275	1617	1148	1302	1353	1473	1531	1410	990	1311	1148	1708	1326	1209	1099	1399	1438	1159	1688	1367	1216	830	1038	947	1209	1230	1352	1165	1055	1659	1460	1362	1293	1174	1231	1110	1126	1501	1225	1241	1175
ENSG00000007866	617	648	713	576	884	500	483	363	508	890	483	550	317	636	939	653	385	680	526	410	761	545	485	848	724	544	1263	903	563	602	585	481	709	613	477	605	671	569	743	1026	716	534	481	569	514	385	435	613	773
ENSG00000007908	19	587	15	253	23	24	32	301	5	95	14	91	6	71	10974	45	32	66	13	21	154	75	148	158	5	13	38	112	31	52	34	34	19	97	11	15	43	12	28	21	404	37	60	18	624	110	38	83	94
ENSG00000007923	2785	2932	2025	2541	3376	2619	3007	3323	2462	2485	3199	2652	2733	3453	2518	2995	2867	3023	2640	1830	2117	2771	2793	3390	2982	2586	3291	2463	2224	2565	2656	2582	2181	2752	3700	3020	2233	2914	3192	2805	3072	2592	3613	2398	2693	2844	3289	3078	2740
ENSG00000007933	321	67	264	355	580	746	70	129	386	1049	105	168	144	217	347	201	259	233	286	41	218	521	149	265	261	157	104	277	194	350	206	120	481	145	182	631	252	560	143	758	360	290	145	337	87	113	291	524	439
ENSG00000007944	1352	503	1999	2054	2218	911	1272	513	1584	177	472	1014	1302	1061	511	775	678	822	1936	599	1157	2053	1054	1612	330	896	863	1815	1147	1025	1357	1239	1493	831	957	697	1420	1410	1414	1589	1217	835	627	1059	1373	1375	830	1334	986
ENSG00000007952	6	23	9	6	29	6	13	15	10	12	13	2	8	16	10	23	11	4	8	3	7	6	11	10	11	13	10	8	6	10	8	21	14	5	18	7	7	8	5	11	11	7	16	12	11	14	9	11	14
ENSG00000007968	57	88	30	34	18	9	17	6	16	32	28	12	49	23	6	35	27	11	24	4	0	33	28	31	7	26	6	44	29	27	25	43	11	23	47	66	66	38	13	17	38	10	28	48	11	19	24	4	28
ENSG00000008018	3538	4399	2797	3548	2871	3872	3815	3725	3124	3795	3910	3859	3249	3510	3064	3901	4061	3249	3287	3276	4339	3528	3862	3191	4136	3039	4998	3893	3317	5017	3475	3319	2921	3660	3729	4066	3913	3181	3307	2799	3450	3210	5844	3277	4811	2732	4391	4594	3938
ENSG00000008056	44	1400	95	167	53	65	99	32	125	81	375	42	32	73	308	68	93	78	96	35	395	120	66	142	81	95	145	235	355	419	74	91	62	722	144	95	78	159	93	111	91	92	310	198	144	78	63	84	229
ENSG00000008083	663	491	787	420	790	457	595	817	648	665	865	496	546	582	990	515	507	637	571	1014	614	593	586	767	627	521	624	580	646	592	559	521	616	501	563	475	453	724	555	610	631	693	551	534	534	709	649	596	551
ENSG00000008086	340	510	329	353	391	265	365	85	426	207	493	250	413	322	289	371	367	281	370	137	352	305	242	388	205	383	177	282	321	334	379	269	461	342	369	276	276	348	323	291	426	314	461	267	346	327	403	347	343
ENSG00000008118	53	153	21	44	73	34	36	15	94	22	80	30	21	53	33	109	46	51	26	71	42	34	45	69	36	103	92	58	80	128	83	22	114	100	51	67	109	195	94	179	40	55	37	55	67	29	44	47	14
ENSG00000008128	1760	1590	2266	1692	2697	1823	1713	3165	1590	4624	1547	2080	980	2400	2822	1659	1499	1361	1763	1763	1705	1837	1571	2080	2655	1746	3489	2747	1852	1200	1856	1626	1879	1527	1864	1401	1764	2068	1739	2638	2009	1781	1778	1597	1568	2313	1512	1874	1936
ENSG00000008130	7623	5633	5112	4968	5450	5627	7083	4503	6663	6837	6116	5289	5723	9530	4781	6142	6981	6139	4925	4813	4765	5393	5296	6553	6335	5483	5507	6091	4095	6236	5431	4823	5288	5031	7960	8477	4437	5488	6958	6462	7621	5411	7796	5927	5230	5162	6323	6838	6151
ENSG00000008196	2	1141	8	59	6	9	0	1	4	15	442	2	3	0	67	2	0	0	4	1	263	1	0	59	5	1	2	58	223	358	6	0	1	524	27	49	0	4	5	40	6	3	195	97	20	0	0	4	25
ENSG00000008197	0	0	0	0	0	0	0	0	0	0	0	0	0	0	0	0	0	0	0	0	0	0	0	0	0	0	0	0	0	0	0	0	0	0	0	0	0	0	0	0	0	0	0	0	0	0	0	0	0
ENSG00000008226	755	646	983	1010	969	845	834	708	974	810	914	940	931	892	931	754	1008	721	987	711	837	744	743	812	679	944	1055	1120	983	863	924	910	766	752	870	600	1143	914	1048	1046	929	936	820	833	685	963	823	713	924
ENSG00000008256	982	712	787	894	1625	747	806	569	1068	1377	968	769	910	1056	946	1188	810	838	1133	429	833	911	805	1175	845	1000	868	1029	959	1193	1074	859	1621	957	855	1006	1029	1288	1398	1893	856	761	719	823	670	810	736	1168	891
ENSG00000008277	1283	754	1465	1092	2182	1072	1232	163	1260	471	704	1461	1245	947	1093	1134	681	1200	1575	833	970	831	826	1320	878	1157	529	599	1151	625	1772	1383	1644	1457	1318	682	965	1800	1197	1263	1437	1205	952	592	1141	1946	1620	717	871
ENSG00000008282	3682	1967	2984	3755	3481	2704	3082	1494	2951	1949	2612	2691	4134	2815	1879	4300	3556	2336	4383	1449	2734	3175	2965	3670	2511	3484	2460	2748	3038	4393	3421	3387	4324	2831	3170	2678	2521	3502	3400	2614	2970	2869	2574	2554	3461	2434	3627	3738	3221
ENSG00000008283	2434	23499	1867	3227	1702	2476	2826	1948	2771	1833	7857	1288	2019	1212	3471	2224	1740	1539	1733	973	5700	2251	1847	2803	1509	2473	3524	3600	6250	12205	2197	1356	2407	9884	1515	1602	2427	1786	2336	2455	1655	2107	4432	4068	3379	1492	2588	3698	4044
ENSG00000008294	2781	2992	3036	3126	3370	2424	3071	1528	3518	2459	2872	2889	3491	2376	2823	3366	2782	2884	3414	2342	3379	3416	2449	3131	2680	3227	3272	2739	3588	2636	2998	2516	3422	3028	2875	2436	2571	4662	3123	2533	3379	2936	3264	2345	3376	2630	3273	2945	3077
ENSG00000008300	134	1423	66	164	75	173	84	114	398	184	559	117	61	45	288	94	164	157	77	26	449	98	110	134	274	119	140	150	320	400	138	71	65	654	243	259	109	86	138	117	115	125	431	234	86	52	145	79	146
ENSG00000008311	421	440	812	809	741	544	614	313	864	457	433	364	479	539	939	666	481	556	600	571	975	345	727	628	703	919	540	894	755	610	450	455	942	580	557	447	604	930	469	1010	835	485	473	719	420	479	305	641	841
ENSG00000008323	18	18	17	28	20	24	16	15	33	8	10	24	13	28	10	9	15	26	15	21	11	28	12	25	73	12	64	28	19	27	20	67	29	21	7	9	27	40	29	8	8	36	12	18	15	5	25	89	42
ENSG00000008324	249	313	219	281	268	262	196	400	258	240	253	228	308	265	263	274	284	219	223	256	219	191	197	269	298	236	364	255	280	360	248	288	260	275	269	223	250	287	261	247	275	266	317	210	276	212	266	269	333
ENSG00000008382	717	508	605	503	728	653	846	226	790	475	680	561	727	536	600	685	727	600	591	473	456	677	748	767	396	773	580	591	589	728	641	620	543	766	718	598	722	779	771	903	590	689	841	604	512	663	677	748	531
ENSG00000008394	23051	25708	14631	23019	8865	23432	33468	14714	14547	18726	30713	22040	20226	24599	8549	24465	44612	22511	14560	16102	18363	19627	21484	16843	28717	15223	21106	21014	14827	26044	29545	23495	16148	31346	35973	37423	16373	20678	22071	9771	24814	19070	27316	20955	27053	9295	36996	25643	30687
ENSG00000008405	664	501	492	334	865	461	648	365	483	440	497	270	390	612	982	525	402	401	635	272	593	697	257	525	369	393	802	332	434	698	588	574	504	383	824	614	297	533	413	858	657	846	488	410	973	555	316	737	422
ENSG00000008438	5	6	7	1	1	2	3	14	2	2	0	3	6	2	3	3	0	3	2	4	4	2	1	3	3	4	5	4	3	2	2	3	4	4	2	0	4	2	13	0	2	2	1	2	5	1	3	4	3
ENSG00000008441	1617	1150	1388	1583	2501	2004	1888	1002	1516	883	1393	1842	1522	1480	839	1857	1370	1564	1930	890	1789	2340	1888	1973	1182	2386	1393	1587	1542	1630	1452	1301	2259	1318	1491	1565	1454	1453	1922	1486	1868	1388	1459	1379	1691	1338	1899	2194	1320
ENSG00000008513	3624	2474	3940	3840	2777	3513	3982	3454	4304	3159	3077	2512	2892	2947	3643	3984	3043	4320	3548	6896	3271	4342	3533	3846	4140	3487	3061	3824	3599	3740	2962	2219	4188	3173	2570	3397	2838	4754	4580	3173	4139	4502	2814	3281	3379	3703	3656	3913	4533
ENSG00000008516	119	116	72	105	130	80	106	123	149	94	57	56	89	175	150	99	245	73	113	48	81	106	93	104	112	86	220	150	67	86	79	98	85	65	40	46	76	277	200	99	139	87	105	80	85	62	75	38	143
ENSG00000008517	808	1439	178	821	686	98	1229	589	261	452	233	277	169	457	614	188	363	237	304	391	736	706	211	356	315	446	4424	1974	86	1251	352	433	524	258	112	218	804	490	1063	301	2157	189	747	303	883	311	488	239	657
ENSG00000008710	3661	14258	3477	3434	4623	3606	3380	3174	4183	3729	6149	3928	4782	4737	3232	4551	2698	4263	3108	2193	5843	3611	3463	6200	4649	3696	6396	4031	5025	5334	3174	2305	5385	7590	4206	3676	3226	4521	4829	4421	4415	3714	5676	4972	3870	2539	4415	4012	4450
ENSG00000008735	446	2201	520	821	724	1064	1155	442	1065	754	938	559	1109	670	421	918	1104	898	792	394	1120	494	1090	854	748	903	495	990	943	1095	962	560	716	1251	842	854	826	861	1262	738	715	876	1307	946	1007	839	892	1104	957
ENSG00000008838	2705	2930	2509	3017	2960	2734	3139	2310	3309	2372	2937	2806	3029	2913	2486	3120	2870	2865	2738	1542	2789	3018	3013	3442	2814	3167	4112	3333	2837	3344	3154	2410	2357	2921	2979	2918	2695	3424	3579	3019	2980	2950	3562	2779	3389	2761	3095	3128	2741
ENSG00000008853	1054	1364	1033	1857	1257	1284	1352	580	1348	666	865	812	1131	1012	719	1477	772	1245	1206	467	1124	964	1189	1594	780	1449	924	1810	1938	1508	1273	733	1584	963	959	1024	1553	2081	1772	1347	1294	1146	1021	1401	1126	983	903	1291	1804
ENSG00000008869	1640	1187	1524	1676	1147	1160	1517	605	1691	907	1408	1637	2022	997	923	1429	1439	1290	1655	467	1703	1654	1441	1704	1069	1708	1045	1537	1547	1288	1832	1128	1755	1374	1478	1136	1370	1986	1453	1108	1389	1507	1442	1301	1705	1121	1517	1504	1814
ENSG00000008952	3986	4100	4045	4690	4004	3685	4381	2847	3752	3241	4699	3200	4941	3996	2738	4518	4791	3430	4616	2436	5058	4215	3922	4353	4232	4301	3208	3453	3605	4536	4352	4278	5224	3582	4445	4817	3203	3997	3247	3279	5077	3796	4426	3480	4522	3338	5086	4543	4373
ENSG00000008988	9671	10218	10779	12450	15563	14073	11423	16335	12039	12184	11279	11607	12598	12146	14938	14257	12581	9129	13107	11034	11202	11801	10060	11386	11743	12900	16829	12072	15306	12469	12788	11609	11332	13434	12362	9358	15575	15767	16645	16610	9440	11182	12148	9774	11973	15295	10061	14188	9070
ENSG00000009307	12446	10109	11814	15610	9196	11600	11942	5643	10265	5828	11638	10369	16154	9025	6369	12982	13458	10203	14547	6432	11756	13218	11251	12942	7980	12649	9872	10705	12338	14341	13452	10375	15263	11258	12076	12252	9464	15057	11188	9218	13487	11442	11320	11298	15978	8054	13359	12832	11396
ENSG00000009335	2710	2343	1753	2663	1963	2043	2462	2021	2142	1533	2678	2105	2688	2059	1579	2521	2686	2131	2395	1653	2206	2396	2133	2715	1729	2388	2209	2283	1956	2433	2212	1759	2433	2061	2765	2789	1507	2324	2625	1552	3004	1848	2707	2113	2925	1423	3033	2641	2275
ENSG00000009413	1370	1298	1483	2236	1277	1247	1644	952	1200	1011	1561	1388	1656	897	1153	1525	1566	1110	1771	689	1713	1909	1357	1787	1701	1494	1485	1422	1503	1333	1691	1130	1455	1302	1257	905	1092	1863	1738	1101	1743	1341	1179	1346	1800	933	1652	1231	1396
ENSG00000009694	93	662	125	124	102	112	101	45	261	120	339	111	101	36	152	109	86	49	117	61	463	121	131	57	102	169	84	97	484	327	107	87	88	302	134	101	69	124	74	88	88	155	201	88	79	31	106	69	100
ENSG00000009709	0	9	1	0	0	0	0	0	1	0	0	1	0	0	0	0	0	0	0	1	2	0	1	1	0	0	0	0	1	1	0	1	0	0	1	0	0	0	0	0	1	0	0	0	0	0	0	1	0
ENSG00000009724	93	104	159	107	166	153	78	53	153	44	68	113	106	91	61	128	77	136	170	60	104	97	132	125	74	126	79	110	158	66	93	135	172	135	131	70	128	244	142	146	42	96	79	146	67	53	88	91	133
ENSG00000009765	8	2	15	27	9	9	0	7	5	15	3	35	2	2	67	1	0	1	11	3	6	12	3	12	2	0	1	3	9	7	0	28	37	1	64	8	4	0	18	2	3	8	0	25	19	3	11	1	0
ENSG00000009780	219	287	198	260	539	230	256	305	303	444	276	298	256	265	230	328	216	255	302	104	260	274	254	238	308	257	450	259	240	313	209	332	319	252	345	272	275	317	313	386	240	215	271	205	239	279	231	240	385
ENSG00000009790	195	99	63	95	169	85	67	127	188	70	90	63	72	83	101	95	159	74	86	24	81	139	44	120	113	91	81	185	62	99	82	125	65	84	105	59	112	181	123	110	70	62	148	71	62	50	109	83	183
ENSG00000009830	1334	1953	1320	1250	1960	1227	1757	1853	1471	1935	2116	1980	1486	1844	1516	1564	1331	1846	1238	1341	1349	1494	1435	1790	2132	1399	2669	1375	1256	1187	1464	1159	1175	1646	1861	1804	1146	1288	1879	1607	1561	1223	1912	1382	1704	1383	1656	1681	1633
ENSG00000009844	905	839	602	1007	687	660	834	657	846	508	929	690	987	858	508	1004	1115	663	979	342	742	793	768	1014	661	893	874	763	701	1129	1027	912	818	780	1149	1014	616	865	805	589	1168	729	1062	698	1241	501	1197	895	895
ENSG00000009950	9869	6062	5769	5946	4777	12457	12112	2271	7376	10352	3874	7976	12745	4917	3971	9776	9681	11245	7484	5613	4760	10871	7691	10921	5757	6921	7306	7591	9859	3546	7283	8460	10675	8087	7994	5295	7405	10702	6243	18789	5602	8992	5138	10244	2014	10761	6421	6306	12017
ENSG00000009954	3220	3184	2353	2839	2741	2852	3252	1741	2628	1746	2970	2933	3265	2943	1814	3201	2951	2867	3256	1326	3059	3261	2968	3123	1625	3161	2735	2865	2693	2676	2715	2500	3389	2862	3148	3083	2101	2962	2747	2072	3518	2151	3006	2680	3588	1929	3583	3088	2801
ENSG00000010017	1480	1632	1716	1633	1475	1260	1353	994	1535	1123	1900	1556	1886	1560	1312	1686	1703	1516	1548	934	1333	1451	1442	1564	1180	1505	1416	1474	1334	1896	2140	1534	1504	1576	1860	1889	1227	1712	1322	1031	1887	1476	1363	1159	1607	1163	2285	1465	1504
ENSG00000010030	70	90	51	397	71	33	94	19	61	29	23	65	36	65	97	67	67	44	31	22	87	45	58	65	15	122	250	93	71	192	61	42	69	39	52	12	85	111	82	32	151	32	115	59	87	52	87	65	68
ENSG00000010072	292	324	224	334	286	230	324	270	323	196	356	269	295	227	226	309	253	238	305	303	228	312	279	354	240	256	226	284	221	321	312	272	323	208	326	261	226	286	271	196	386	226	317	210	354	141	304	280	377
ENSG00000010165	1115	1274	795	1117	801	1116	1381	982	1029	570	1487	1042	1426	1238	523	1222	1345	1375	1159	379	936	1170	1153	1226	649	1264	1083	1291	951	1300	1193	883	1149	1083	1471	1286	802	1245	1093	774	1401	958	1430	1161	1380	527	1224	1434	989
ENSG00000010219	388	550	460	597	442	449	565	361	606	367	457	409	421	509	527	521	488	373	385	202	598	485	443	440	475	419	980	756	562	618	476	460	440	502	426	357	604	619	531	494	547	512	476	509	631	382	415	511	528
ENSG00000010244	4296	4085	4130	5104	7054	4367	4450	3939	5389	5003	4851	4504	4394	4742	5543	5003	4307	4107	4861	5778	4895	4482	4566	4961	5402	4532	5689	4791	4083	4655	4380	4587	4435	4737	5339	4544	3925	5479	4564	4991	4874	4107	5768	3683	4879	5344	4628	4744	4999
ENSG00000010256	5059	4980	4415	4914	2937	5468	4486	1914	4175	2831	6659	5039	4535	4963	2661	5331	7449	4647	4501	3104	3696	3710	5753	4287	3452	5388	3743	5326	4434	5570	6973	4383	3999	6417	5782	6729	4880	4697	4794	3326	5107	5853	5210	4840	4785	3771	5206	5284	4317
ENSG00000010270	668	830	745	823	663	541	585	507	833	675	664	531	655	752	611	674	735	405	648	256	767	729	533	736	649	620	909	669	593	756	598	728	752	665	741	637	458	745	585	535	817	531	816	573	723	544	654	573	644
ENSG00000010278	7762	4091	9526	8520	6624	6739	6923	2502	11225	5357	4969	5881	7914	5862	6085	6782	5970	5833	7166	3785	10336	7031	7059	7632	4298	9668	6722	6688	6105	8378	8631	7320	11048	6687	5292	7373	7631	9850	7710	6811	7271	8772	4889	10507	9142	5966	9142	12167	8935
ENSG00000010282	12	6	16	9	50	19	11	2	12	23	9	24	108	30	16	9	34	47	70	1	7	12	14	31	15	22	8	14	10	6	29	12	35	6	17	38	171	26	9	47	22	24	49	107	2	12	15	12	39
ENSG00000010292	1225	1338	911	1342	970	1097	1135	548	931	825	1088	1107	1679	1257	453	1180	1470	985	1131	121	915	1221	1155	1412	725	1392	1281	1368	1190	1053	1441	892	1154	1185	1314	1508	971	1569	1132	898	1396	1030	1411	1155	1562	745	1157	1283	1002
ENSG00000010295	1918	1804	1893	1657	3072	2382	1987	1951	3430	2154	1478	1840	1852	2126	1419	1932	1698	2122	1787	652	1934	1959	1699	2072	1576	2066	2317	2700	2263	1416	1658	2196	2213	2132	1825	1506	2431	2952	2493	2771	1776	1834	1991	2172	1444	1907	1528	1867	2365
ENSG00000010310	37	2	23	16	42	10	23	19	59	23	6	13	37	26	32	34	14	22	33	9	26	30	10	39	50	18	264	111	50	55	5	138	14	12	7	9	15	16	70	19	32	9	18	10	42	20	15	28	51
ENSG00000010318	264	125	202	158	225	339	137	98	233	160	247	306	335	98	127	267	213	160	284	41	191	154	216	186	160	239	125	192	248	269	199	236	352	189	202	140	235	276	262	255	159	257	161	172	107	176	146	188	173
ENSG00000010319	149	232	101	206	338	183	83	107	88	92	185	185	126	198	179	102	171	185	78	139	196	169	107	76	215	98	229	153	158	156	214	619	116	196	124	97	206	83	167	237	172	165	86	108	70	221	133	535	210
ENSG00000010322	7812	8197	8109	6556	9314	7089	6910	4473	13393	7199	8346	8040	8660	9354	6848	8697	6768	7509	7051	4303	7664	7702	7108	8931	6127	7353	9025	9162	8258	6554	7495	6403	8438	9031	8674	6576	8035	9795	8475	8550	8520	7873	6870	7229	6136	7683	7226	7573	6898
ENSG00000010327	20403	12831	29583	17258	6447	14823	13586	18954	50639	12678	7287	15156	26674	31326	25069	9626	16293	14660	15722	7300	15298	27892	15868	26753	14434	11667	10148	39337	17757	12552	10975	11279	10373	11304	14288	13086	20039	20212	8653	13847	21344	21251	23701	19430	6613	9399	14488	12210	23587
ENSG00000010361	1263	1311	1342	1255	1185	1549	1392	1216	1281	1334	1365	1354	1567	1391	1135	1327	1671	1180	1198	1179	985	1241	1178	1248	1269	1370	1738	1390	1414	1528	1593	1339	972	1600	1344	1371	1278	1576	1546	1470	1097	1378	1356	1047	1367	1293	1223	1192	909
ENSG00000010379	5	12	1	15	21	3	5	104	21	20	12	8	6	22	9	4	25	16	5	4	9	7	8	5	5	15	14	7	4	3	7	3	8	5	8	5	11	5	22	10	9	4	13	5	2	10	3	7	4
ENSG00000010404	2449	7255	2758	3344	4077	2814	2355	1014	3007	2576	4303	2111	2706	2423	4038	2778	2353	2182	2434	3875	4549	2276	2413	2664	2695	2647	2766	2678	4778	6331	2360	2382	3470	5042	2847	2222	2670	3150	2693	3716	2684	2254	3149	2714	2619	3368	2791	2483	2510
ENSG00000010438	23	361	30	27	22	54	25	9	9	116	179	4	17	19	99	9	21	2	82	5	115	28	2	45	16	22	22	30	32	152	28	4	1	292	22	11	14	9	18	16	10	16	114	36	12	7	9	16	20
ENSG00000010539	251	236	273	320	271	231	257	251	255	177	279	249	271	256	207	310	278	285	294	172	206	236	252	300	248	231	231	313	236	284	268	280	255	249	337	238	234	379	251	194	228	261	225	240	223	105	263	258	262
ENSG00000010610	1436	434	1453	822	530	683	532	355	2979	316	558	611	1421	1235	939	420	734	331	602	202	483	1629	509	965	222	908	167	1479	1103	749	446	798	689	437	536	830	1038	1237	372	545	1745	785	778	1066	259	661	1064	443	781
ENSG00000010626	227	346	224	340	235	366	306	119	234	197	407	393	330	281	201	291	352	236	268	184	285	259	323	332	265	319	464	261	398	334	264	202	341	373	387	332	265	375	338	262	307	298	351	311	367	263	357	305	155
ENSG00000010671	228	103	176	234	78	142	85	172	306	86	85	101	224	198	222	85	150	66	149	38	110	214	99	186	91	89	38	312	223	107	77	147	96	96	147	124	181	322	161	156	190	109	197	162	53	150	160	83	225
ENSG00000010704	765	550	788	850	652	760	1238	210	897	365	642	648	758	785	286	838	1107	591	700	171	702	799	726	821	522	874	801	856	712	714	1044	735	717	770	918	674	869	1078	1027	536	831	800	1031	753	1109	439	1016	776	788
ENSG00000010803	1474	1854	1997	2280	2031	1628	1813	888	1664	1361	1387	1456	1796	1401	1564	1906	1324	1472	1631	943	1832	1745	1516	2160	1584	1837	3785	2064	1920	1978	1418	1412	1686	1635	1440	1485	1422	1831	2113	1762	1598	1495	1651	1694	2483	1527	1561	1738	1490
ENSG00000010810	386	674	170	403	656	405	236	961	321	773	421	283	295	338	664	364	428	247	273	248	477	489	309	407	928	394	768	417	398	536	286	415	406	469	341	410	261	481	310	687	444	338	423	335	364	327	293	498	389
ENSG00000010818	1182	1070	1872	1419	1423	1027	1037	590	1024	832	867	1341	1282	1024	827	1175	770	1263	1473	849	1978	1298	1232	1561	1230	1316	1113	1117	1447	1457	1601	940	1583	1154	932	825	1226	1380	1081	942	1957	1506	939	761	1235	1090	1095	1033	1514
ENSG00000010932	236	131	302	411	406	158	984	17	311	86	151	190	111	353	53	198	300	152	454	50	298	520	432	659	59	231	35	243	140	107	132	319	199	160	405	416	320	292	334	190	264	213	352	396	184	223	781	428	352
ENSG00000011007	1203	1755	1024	1712	1578	1447	1746	2354	1496	1556	1525	1287	1407	1721	1328	1534	1410	1169	1468	1476	1241	1477	1422	1518	1511	1292	2228	1546	1262	1404	1369	1382	1503	1523	1634	1628	1137	1523	1478	1344	1751	1207	2026	1327	2374	1253	1628	1600	1448
ENSG00000011009	1175	1567	932	1399	1486	1161	1474	1732	1322	1314	1359	1269	1231	1397	1481	1440	1384	1208	1073	1457	1013	1065	1136	1523	1637	1209	2769	1395	1105	1823	1249	1207	887	1287	1444	1145	950	1250	1681	1369	1175	1176	1467	1060	1367	1038	1158	1503	1678
ENSG00000011021	2024	2406	1941	1803	1788	1733	1588	1923	1782	2364	2213	1809	1698	2143	3173	2140	1752	1986	1433	2743	1887	1393	1768	1760	3601	1673	2627	1895	1540	1378	1987	1491	1718	1747	2163	1702	1614	1600	1955	1907	2078	1663	2116	1920	1581	1678	1371	1873	2189
ENSG00000011028	1318	948	818	1275	3019	1422	1397	515	2002	1575	1247	728	734	1668	2257	1207	1124	700	1077	967	951	1644	979	1914	1223	1724	1397	1095	1120	1932	1112	550	2513	1004	1109	2145	1765	2671	1863	2712	1752	1133	919	1524	779	695	873	1379	1224
ENSG00000011052	5956	7727	4989	6894	6705	7165	8255	8863	6502	7330	6927	7203	5116	6193	6152	7209	8063	6426	6400	6555	8113	7500	7902	6838	8565	7902	12442	8152	7436	6511	7061	6752	5534	7283	6765	7503	7752	7781	6600	8669	8118	6670	9178	7149	11626	7290	6867	9550	6720
ENSG00000011083	3	6	3	2	4	2	4	1	3	5	0	3	0	2	2	1	1	4	5	1	5	1	0	4	9	0	3	1	3	5	0	1	3	1	0	1	11	3	0	6	1	6	3	2	1	3	2	3	1
ENSG00000011105	1435	1425	1071	1209	1118	1201	1429	986	1262	1604	790	938	1032	1369	1336	1184	1099	1186	1048	1452	1383	1341	1143	1452	1230	996	1714	1413	1421	1203	851	1053	1390	1055	1422	1488	1342	1235	1394	1631	1028	1058	1425	1250	1090	1286	983	1535	1084
ENSG00000011114	1127	937	950	971	1177	876	932	874	876	752	992	911	1151	818	793	1163	895	909	1010	748	959	1057	843	1132	730	984	928	969	937	935	936	908	1148	913	865	916	781	1103	1168	805	879	850	838	729	910	690	1031	929	1009
ENSG00000011132	466	703	434	525	594	601	603	626	571	646	517	481	612	966	400	626	594	488	419	178	382	487	437	737	611	477	1178	545	515	514	625	443	508	558	720	606	446	571	540	660	727	431	662	474	642	446	615	500	480
ENSG00000011143	510	558	563	653	679	580	620	393	600	558	686	610	772	654	335	631	684	540	521	74	517	553	662	643	480	568	831	666	608	556	628	481	471	645	668	561	570	742	566	603	559	628	660	543	612	483	559	561	510
ENSG00000011198	350	618	467	920	185	282	720	191	421	210	413	365	411	537	226	352	475	354	388	155	563	838	668	464	302	302	1044	919	446	819	428	395	243	394	449	399	404	691	665	183	816	449	541	650	1279	175	900	612	852
ENSG00000011201	61	382	90	109	40	46	27	28	106	25	138	38	55	42	161	10	59	14	37	14	113	37	18	87	22	16	16	67	97	368	15	70	27	159	40	61	57	29	22	44	154	30	72	68	20	57	21	27	71
ENSG00000011243	4719	3883	7217	3172	5758	3832	4369	7458	5638	6402	5088	6174	4833	4562	8844	4204	4192	5199	3954	5196	4551	4246	3788	4902	7894	3648	6057	4189	5109	3675	4841	3285	3688	5466	4129	4022	4810	5845	4780	5124	3884	5335	5275	3866	4583	4861	3844	4637	4543
ENSG00000011258	687	472	830	724	1167	543	427	416	662	535	505	646	838	692	806	803	585	517	753	401	610	613	597	814	719	556	726	641	648	481	723	805	680	698	800	566	620	817	767	749	590	714	603	552	590	735	683	621	636
ENSG00000011260	741	1031	532	983	663	819	740	630	602	390	903	771	831	770	672	1044	762	752	881	724	898	845	703	846	702	645	861	744	748	960	745	730	846	791	903	737	642	756	855	599	916	629	953	737	858	566	874	819	826
ENSG00000011275	1917	2083	1255	1448	1700	1862	1550	1572	1417	1123	1638	1509	1741	1698	1247	1768	1436	1586	1637	1352	1585	1493	1699	1842	1489	1510	2299	1583	1534	1865	1379	1266	1786	1447	1758	1480	1236	1685	1799	1354	1803	1253	1967	1514	1745	1189	1794	1850	1544
ENSG00000011295	1923	2294	1926	2069	2930	1797	1902	1659	2115	1745	2599	1988	1808	1734	2794	2511	2264	2158	2156	2789	2046	1894	2049	1788	1946	1994	1834	1951	2053	2123	2571	1855	1922	2711	2082	1854	1876	2030	2149	1865	1553	2240	2061	1829	1828	2878	2057	2054	1965
ENSG00000011304	5804	7421	5076	6744	6779	5947	6262	7670	5538	6297	6121	5913	6312	5851	7565	7626	6150	5474	5711	9182	6806	6573	6202	7850	7121	5496	9065	5778	5942	6607	6509	4968	5398	6796	6308	5695	5079	6180	5961	5315	6596	5723	7587	4890	7981	5393	5944	5891	7419
ENSG00000011332	3	46	3	8	9	9	8	6	8	13	19	3	5	6	7	4	14	5	6	7	12	4	5	7	3	8	5	5	7	34	4	5	4	17	7	7	6	5	1	3	4	4	15	6	2	8	4	15	8
ENSG00000011347	19	1279	32	161	105	59	22	47	34	140	319	31	67	55	386	36	51	26	30	87	235	53	32	86	66	29	72	69	298	377	29	52	43	358	56	156	31	55	24	105	36	30	318	176	46	60	31	50	56
ENSG00000011376	915	930	810	1039	738	694	1012	459	1219	592	1273	889	1322	1146	496	815	1183	1075	1200	385	820	960	1141	1355	682	1587	823	1044	806	768	1147	631	942	810	1135	1355	782	985	811	736	1332	980	1592	1237	1442	670	1207	1127	1095
ENSG00000011405	2076	1746	1989	2912	2571	1993	2213	1442	2251	1851	2460	1934	2517	1355	2883	2747	2218	1671	2700	1489	2676	2172	2000	2830	1851	2338	1949	2188	2416	2231	2767	2200	2492	1968	2277	1894	1924	2956	2123	1861	2752	2227	1805	1889	3174	2133	2525	1933	2701
ENSG00000011422	210	427	342	294	135	176	266	502	204	283	176	182	135	161	760	174	173	164	185	399	266	249	323	193	820	242	1051	233	254	209	205	156	159	141	128	244	280	439	331	188	290	209	306	212	590	331	177	220	249
ENSG00000011426	68	206	38	64	27	14	20	8	29	188	59	37	116	46	19	71	129	28	72	3	18	79	81	78	16	129	12	63	102	66	139	84	13	127	147	206	104	121	39	18	125	34	27	109	25	15	62	11	154
ENSG00000011451	2023	2292	1875	2079	2280	2359	2352	2584	1967	2133	2261	2048	2629	2261	2073	2577	2248	1990	2027	2438	1918	2142	2045	3001	2406	2377	3259	2326	1832	1829	2203	1895	2326	2276	2540	2178	1759	2445	2783	2042	2289	1951	2594	2098	2408	1759	2339	2153	2189
ENSG00000011454	1914	1596	1587	1749	1759	1543	1645	1002	1939	1192	1907	1837	2365	1730	1184	1792	1708	1494	1904	770	1803	1916	1571	1854	1372	1662	1427	1684	1829	1622	1848	1445	2002	1821	1882	1803	1287	1933	1583	1484	1847	1616	1862	1485	1911	1160	1745	1644	1673
ENSG00000011465	17297	5975	14026	29704	58735	25343	25730	3636	31732	21512	14131	14098	24446	25260	13644	33494	13588	14273	41613	6396	14857	17840	24598	45696	13808	42805	19708	12041	16629	25379	15436	23375	55987	16517	24154	23491	23507	29423	23454	50103	40814	20151	15902	21990	14754	23464	19642	36239	19219
ENSG00000011478	277	346	305	332	308	398	293	544	291	553	516	319	277	342	594	326	346	345	274	906	327	293	350	315	730	376	545	357	297	306	319	371	318	297	434	380	287	363	377	443	281	343	402	355	418	495	284	464	486
ENSG00000011485	1773	2235	1964	2048	2404	2194	2587	2069	2315	2203	3123	2373	2454	2284	2114	2640	2443	2495	2290	1725	2458	2343	2527	2550	3190	2916	3262	2273	2371	2408	2748	1813	2166	2595	2533	2582	2301	2191	2606	2052	2360	2616	3500	2195	2883	1968	2524	3304	2732
ENSG00000011523	614	655	683	692	1114	700	609	469	768	501	671	618	991	673	681	900	743	577	800	265	602	607	588	822	745	783	741	658	763	828	761	745	847	740	773	654	741	804	815	885	711	667	773	585	627	676	629	894	706
ENSG00000011566	1325	997	1459	1752	1678	1187	1218	644	1669	1074	1505	1117	1681	1181	1048	1637	1279	973	1991	571	1505	1522	1293	1791	945	1678	985	1420	1615	1600	1659	1562	1858	1268	1459	1384	1548	2085	2009	1086	1381	1280	1261	1212	1687	1230	1283	1931	1614
ENSG00000011590	10	6	4	6	7	8	6	307	8	6	7	6	4	7	9	0	7	2	8	17	7	4	1	5	15	11	17	8	4	9	4	2	4	6	4	6	3	5	8	8	4	7	11	4	2	7	10	5	5
ENSG00000011600	1702	717	1762	848	532	1116	981	749	2896	352	582	845	1591	1719	1849	458	916	416	777	434	735	1391	735	943	401	713	267	1964	1192	951	506	1722	853	559	564	1050	1726	2098	846	896	1740	1113	944	1071	333	1021	1107	589	1036
ENSG00000011638	1839	444	1611	857	777	1378	424	112	1397	402	571	672	1457	554	355	1485	1034	616	2061	101	648	1186	545	1504	414	1374	340	1213	1843	2655	2772	1948	1963	1198	944	930	1503	2242	1761	879	629	1706	415	840	589	516	1003	1267	800
ENSG00000011677	0	1	0	0	1	0	0	0	1	1	0	0	2	0	3	0	1	3	1	0	0	0	0	0	0	0	0	0	8	1	0	2	0	0	2	1	3	0	0	0	1	0	1	1	0	0	0	1	3
ENSG00000012048	115	219	91	184	114	139	128	86	68	229	128	124	227	140	30	109	171	89	149	13	92	116	183	174	102	139	141	117	95	93	138	106	110	180	191	188	146	187	51	133	166	106	177	149	213	105	135	120	126
ENSG00000012061	1751	2247	1791	2415	2721	2218	2293	1650	2136	1388	1806	2091	2140	1849	2473	2690	1974	1893	2103	2006	1916	2220	2218	2334	1523	2266	2267	1858	2288	2197	2033	2081	2239	2112	2287	1723	2328	2355	2552	2595	1837	1799	1903	2318	2023	1918	1559	2348	1888
ENSG00000012124	164	321	138	146	1342	525	103	330	219	426	89	324	167	510	142	852	200	976	258	92	215	604	609	204	258	114	58	239	1636	156	219	299	546	508	357	302	699	490	351	261	86	764	364	155	97	3001	177	154	423
ENSG00000012171	12291	24418	9548	9253	15266	17042	17614	47068	7248	35041	23477	10226	6343	19801	27154	13745	20304	18335	9030	50537	12558	7292	19771	10890	36796	9646	13460	8699	7405	5156	12974	10500	7592	27298	20925	23898	9722	5522	16214	22067	18895	15648	26861	14284	11988	21164	15498	16512	15993
ENSG00000012174	905	825	825	925	695	771	979	293	792	389	910	717	970	539	515	991	961	610	1047	272	867	1029	913	867	689	889	637	672	700	1087	725	787	1070	829	936	872	585	878	988	523	838	889	1009	710	1091	666	1301	1005	1022
ENSG00000012211	330	456	252	361	433	400	462	373	341	398	441	346	375	393	352	399	377	502	344	285	265	394	348	455	511	366	581	363	303	326	316	366	428	356	449	410	284	384	423	362	458	299	372	453	345	325	357	289	370
ENSG00000012223	30	72	59	89	64	105	62	97	57	84	34	27	79	83	39	39	73	36	35	36	30	93	45	30	51	33	94	149	51	55	58	46	22	40	53	34	51	68	332	110	184	21	39	34	29	78	141	31	37
ENSG00000012232	2539	2504	2741	2822	2529	3963	2955	1733	4407	1341	2350	2492	4779	2241	2087	3112	2129	2478	2808	812	3378	2471	2475	3446	1797	6005	3069	4216	3812	3928	4562	1720	4427	2087	1898	1829	3658	5398	4637	1759	3589	2829	2241	3124	3397	1636	2606	3690	3690
ENSG00000012504	1696	1054	750	1121	1262	1086	1765	100	1034	634	947	1325	1539	1604	659	1460	1661	1240	1548	167	865	1370	1556	1448	560	1213	646	991	746	1237	1263	1343	1271	1412	1918	1949	760	1318	913	1260	1420	998	1574	1103	1307	1207	1690	1485	1022
ENSG00000012660	8847	14301	5185	9973	4338	5767	12164	9777	5427	4995	14402	4775	6211	7020	8100	8753	9488	8632	7942	14959	7106	11081	5684	8732	7534	5695	5371	6144	6393	8448	7053	7076	8958	7224	10250	6412	5328	8364	8775	4549	10712	7381	9687	9011	8771	5150	10651	8722	10909
ENSG00000012779	914	427	1311	909	312	854	414	415	1864	189	243	479	702	615	1139	341	681	397	499	335	823	1595	673	898	384	467	181	2262	717	769	537	593	451	398	476	326	717	879	420	431	802	873	862	906	223	476	738	428	1041
ENSG00000012817	14	6766	12	5652	7390	6503	8158	8	8	11	10	6782	7623	6	9	6	6319	6392	21	4521	6	18	6	9	8943	13	10136	6617	5647	2863	3933	6340	5771	6878	8861	7670	5690	7063	5745	2	8362	7	6	8200	5967	7636	8290	7336	7390
ENSG00000012822	5193	3673	6431	5159	5317	5469	3939	1528	8655	4030	4466	5345	7572	6587	3737	5582	5076	4927	5404	1700	4370	4782	4009	5243	5078	4633	5088	6222	7235	4705	7496	4774	6068	5871	5000	4930	5165	9500	4958	5235	4803	5822	3912	4142	4164	3224	4526	4319	4406
ENSG00000012963	834	1057	649	1043	800	820	827	542	875	567	917	784	1087	664	747	1068	978	755	1023	520	853	896	875	1073	658	948	877	960	881	1017	882	818	1005	1010	928	878	766	1069	1032	647	922	775	1011	884	1049	564	886	982	1080
ENSG00000012983	864	953	936	1135	1785	929	729	997	1004	957	900	887	1137	969	1321	1157	1021	787	1230	616	972	1044	863	1204	1190	897	1023	787	964	966	967	1028	1259	906	1156	1018	787	1187	981	1137	1323	887	1032	789	1042	1197	1161	1009	925
ENSG00000013016	548	2284	447	625	573	609	850	539	1036	4400	1248	327	509	697	957	555	404	261	559	551	518	767	683	503	173	609	626	505	841	785	569	275	863	1718	625	1400	830	1031	1127	3264	1043	1107	872	622	619	592	1289	601	374
ENSG00000013275	1812	3255	1246	2065	1482	1921	2413	3527	1763	2347	2268	1710	1505	2021	2033	1982	1943	2063	1605	3248	2118	2057	2118	1908	2392	1752	3280	2206	1682	2045	1620	1754	1615	1792	2243	2368	2020	1524	1599	1376	2686	1665	3469	2364	2950	1497	2735	2611	2273
ENSG00000013288	1608	2370	1353	1952	1840	1917	2038	948	2172	1868	2049	1356	1610	1365	1251	1712	1800	1567	1402	1470	1629	1782	1531	1826	1149	2454	1888	2037	2344	3332	2026	1198	2356	2039	1700	1719	1836	2408	1634	1853	2042	1403	2015	1937	1473	1438	1331	1686	1506
ENSG00000013293	5	588	7	29	9	25	5	1	2	15	180	3	21	2	69	21	0	1	10	3	182	4	6	23	26	6	3	17	110	161	3	1	6	298	8	28	10	11	5	11	3	5	117	51	7	4	4	9	29
ENSG00000013297	314	188	124	202	366	402	421	187	166	190	338	157	173	273	126	582	194	239	503	29	230	500	739	174	320	317	134	387	383	247	152	179	413	246	194	279	149	439	106	227	288	298	428	371	87	40	141	184	139
ENSG00000013306	2996	5545	3362	4254	5681	3439	4701	19575	3870	7664	5891	3412	4027	6093	6761	4527	5018	4089	2976	11899	3602	3653	4097	4243	9278	4143	8650	4204	3616	4664	4190	3652	2404	4112	5102	4537	4112	3614	5274	6106	5228	3833	6533	3924	5609	6449	4349	5064	4109
ENSG00000013364	12801	16524	12947	16402	8774	13686	19628	5857	14289	6860	11055	13264	13663	13895	6722	12390	14249	14220	13509	6359	16201	16774	14501	14982	8892	14798	18835	17533	13321	13713	11836	9574	13782	13217	11598	12245	13204	14479	14887	8388	17608	12699	16820	15451	23350	9108	15147	17986	15192
ENSG00000013374	2394	2023	1852	2469	2301	1870	2235	1263	2120	1437	2101	2019	2367	2306	1567	2273	1989	2112	2318	1503	1994	2117	1895	2273	1519	2188	2259	2303	2306	2838	2131	1759	2487	1989	2288	1903	1883	2610	2119	1722	2331	1854	2020	1933	2263	1606	2425	2177	2156
ENSG00000013375	1887	2559	2041	2633	2285	1579	1963	3007	1971	2045	2027	1588	1365	1908	2361	1899	1564	1731	1887	2734	2173	2277	1942	2096	2093	1369	4243	2122	1993	2089	1616	1606	1629	1731	1892	1567	1495	1792	1824	1737	3167	1895	2424	2378	3122	1848	2716	2382	2531
ENSG00000013392	645	733	903	1004	700	499	658	339	653	309	588	603	395	1008	518	562	494	697	698	322	577	613	598	712	404	463	926	755	803	811	746	567	447	661	582	392	563	773	695	519	948	729	673	924	670	362	701	657	897
ENSG00000013441	4251	3869	3354	4268	9436	3834	2714	7276	6382	15608	4287	5440	4822	9303	7140	3670	3618	4742	4491	8486	4027	3159	2651	4639	12912	3543	8363	4201	4347	3578	5304	6699	4287	4551	6456	6390	4062	5608	3661	9243	5800	3308	4559	3578	2550	17590	3085	2768	4728
ENSG00000013503	716	803	415	674	378	547	1002	489	533	348	764	461	561	556	316	637	666	609	716	204	650	686	608	755	288	662	623	627	502	631	550	478	649	659	681	646	428	652	505	357	645	530	914	796	1030	316	851	879	610
ENSG00000013523	1737	1958	1977	2147	1535	1702	2246	1272	1669	1036	2324	2054	1974	1999	1515	2140	2206	2494	2126	866	1705	2031	2329	2279	1900	2218	1768	1887	1886	1664	2255	995	1610	1959	2238	1937	1267	2008	2135	1330	1879	1981	2492	1996	2197	1069	2125	2063	1804
ENSG00000013561	2745	2289	1867	2207	1847	2403	2586	998	2295	1410	2651	2488	3068	1970	1053	2872	3188	1900	2610	676	1962	2138	2490	2427	1673	2553	1388	2377	1953	2890	3023	2467	2807	2586	3004	2977	1606	2512	1995	1774	2290	1944	2579	2150	2741	1268	3371	2660	2142
ENSG00000013563	1477	1636	1360	1546	1181	1728	1463	570	1592	818	1525	1683	1509	842	1003	1649	1785	1319	1340	625	1387	1278	1337	1296	850	1814	967	1943	1742	2381	1707	1193	1552	1459	1327	1478	1641	1985	1969	1232	1224	1451	1097	1308	1170	954	1375	1355	1336
ENSG00000013573	636	407	1142	616	1743	277	832	1686	383	668	325	847	1204	324	814	330	336	269	684	311	653	1135	667	819	839	733	629	808	275	147	1008	687	554	682	1440	462	1059	518	723	1564	1263	313	437	309	292	857	639	672	309
ENSG00000013583	2616	2608	2329	2843	2128	2621	2990	1407	2900	1798	2965	2663	3039	3831	1516	2953	3221	2799	2767	1224	2770	2758	2631	3334	2386	2980	3240	2651	2377	3044	3124	2568	2872	2972	3346	3312	2304	3061	2611	2026	3495	2496	3251	2695	2927	2277	3320	3515	2610
ENSG00000013588	175	164	270	534	289	454	442	539	616	242	174	488	234	206	409	492	231	248	446	470	510	306	295	247	1039	520	803	664	932	541	528	270	908	245	159	269	456	763	425	243	398	327	402	376	220	239	430	529	404
ENSG00000013619	651	402	353	487	488	630	526	977	548	796	330	327	342	330	2018	655	475	613	440	2981	670	523	485	820	655	577	653	683	604	638	305	455	775	471	435	564	462	788	472	729	413	483	483	466	410	280	312	698	570
ENSG00000013725	134	30	17	35	58	39	7	38	73	41	18	26	13	27	46	21	66	33	18	2	25	59	16	25	36	68	15	86	20	56	22	50	25	21	5	26	52	58	24	47	27	31	71	16	7	41	29	18	50
ENSG00000013810	471	525	358	308	326	388	245	470	479	687	317	449	413	456	235	308	457	341	322	79	263	460	280	382	261	401	310	529	378	338	400	330	222	358	506	614	439	540	354	339	574	328	395	427	236	344	446	374	483
ENSG00000014123	1863	1564	1702	1769	1357	1083	1868	769	1373	985	1703	1534	1992	1216	1135	1834	1809	1268	1926	398	1480	2134	1745	2086	1308	1259	1288	1291	1582	1737	1636	1465	1728	1519	1784	1764	1364	2091	1332	1043	1712	1703	1559	1238	2060	1151	2396	1668	1753
ENSG00000014138	382	400	291	369	343	296	368	314	343	353	305	344	386	285	200	357	388	339	357	78	324	357	363	367	309	339	375	390	291	354	324	267	341	328	426	356	356	374	295	358	356	239	532	348	371	293	444	414	374
ENSG00000014164	915	1306	754	1056	896	853	1065	1484	756	824	1056	878	863	863	1255	1105	898	1163	805	1340	745	837	935	1109	1593	985	1333	820	607	964	974	810	707	909	1209	961	792	839	1192	1058	930	861	1263	859	885	980	1123	1166	1115
ENSG00000014216	4264	3980	3917	4308	3479	4338	4633	1860	4061	2416	4385	3614	4610	3227	2458	4608	4157	3696	3685	1700	3718	4163	4062	4652	2600	4309	4566	4724	3855	4670	4220	3630	3818	4828	3888	3968	3954	4299	4904	3319	4093	3914	4512	3739	4106	2862	3878	4812	3887
ENSG00000014257	137	147	133	186	92	144	272	14	148	26	117	165	113	77	98	117	200	81	136	22	193	195	145	130	46	151	399	210	106	168	192	78	207	172	106	104	130	139	142	71	207	139	201	165	617	77	195	202	196
ENSG00000014641	5061	6339	4547	8024	4507	5411	8269	2654	5558	3291	8131	4916	6626	6589	3357	6325	9529	5758	6485	4530	8002	5645	6546	6557	5467	8572	6438	7857	5575	7881	7042	6551	5666	6377	6971	6721	6227	6836	5026	3402	7666	5703	9199	7087	9414	4355	8048	9693	9140
ENSG00000014824	2253	1994	2389	2873	2006	2281	2077	914	2476	1195	2856	2077	2689	1553	1371	2438	2769	1917	2885	938	2440	2282	2511	2433	1888	2639	1797	2065	2192	3127	2751	2074	2417	2058	2746	2230	1897	2499	2460	1575	2531	2563	2501	1955	2536	1847	2885	2485	2582
ENSG00000014914	2055	2569	2892	2230	3926	1780	2901	1197	3569	2569	2169	1579	1740	3345	3062	3040	2116	2123	1659	1286	2614	2367	1978	2221	4571	2439	5555	2607	1890	1543	1868	2011	2253	2591	2891	1995	2014	2349	3151	2804	3081	2896	3272	2961	3365	4004	3323	3796	1885
ENSG00000014919	2035	2198	1888	2870	1396	2491	2597	606	1911	814	2410	2010	1934	1725	896	2341	2713	2127	2326	1059	2094	2198	2665	2203	1377	2589	1649	2294	1849	2182	3125	1576	1776	2927	2395	2229	1996	2167	2435	1268	1918	2344	2664	1998	3025	1238	2381	2116	2109
ENSG00000015133	291	115	67	107	228	118	179	221	153	267	210	92	122	138	142	174	195	141	88	37	110	223	79	134	209	168	135	190	88	105	133	161	127	112	100	125	139	180	149	221	130	89	170	127	98	101	110	126	182
ENSG00000015153	396	387	383	433	725	403	343	306	501	526	423	349	415	506	598	501	412	404	530	464	411	471	366	429	479	373	529	399	359	459	409	555	466	405	490	464	323	596	437	606	502	321	369	333	350	518	451	449	477
ENSG00000015171	2076	2226	2314	2639	2745	2203	2502	1114	2173	1782	2623	2177	3039	1971	1593	2740	2419	1951	2936	1052	2701	2788	2429	2790	1865	2497	2168	2041	2391	2600	2147	2633	3272	2402	2714	2634	1909	2771	2362	1973	3027	2313	2415	2166	2628	1975	2739	2747	2423
ENSG00000015285	459	218	429	290	201	315	177	330	566	164	151	288	371	395	663	195	258	232	266	133	311	382	301	341	236	217	98	717	457	266	180	342	187	221	198	305	410	554	247	309	433	351	328	409	85	250	301	206	408
ENSG00000015413	151	10	34	56	191	15	116	5	97	152	72	21	38	132	73	96	79	60	44	49	58	58	174	48	23	205	22	78	14	129	40	52	248	12	20	181	35	33	73	467	56	68	155	60	11	114	41	41	103
ENSG00000015475	346	300	343	330	566	253	223	370	425	339	325	345	438	501	483	375	350	275	346	151	227	342	209	290	348	319	479	353	342	359	400	509	291	353	326	375	372	466	303	339	378	275	345	248	282	330	426	332	337
ENSG00000015479	6653	6994	6511	8558	7598	6786	6796	3774	6244	5519	6680	5964	7971	7713	4933	8099	7416	5535	7732	4508	8035	6427	6766	7926	7011	7490	6248	6034	6948	8479	8142	6412	8150	7448	8650	8029	5207	6813	6158	4998	7362	6461	8498	5925	9884	6484	8086	8031	6840
ENSG00000015520	12	24	1	7	15	5	4	2	10	3	40	11	7	27	27	0	30	9	5	1	7	2	10	4	41	41	13	7	9	40	52	9	3	45	23	9	8	5	3	11	12	9	11	5	4	0	16	6	9
ENSG00000015532	960	870	999	923	1447	796	1203	698	1396	898	1027	841	1017	1041	699	1296	1196	978	934	188	860	1018	956	1314	847	1053	1339	1125	881	979	834	888	1152	1126	1260	841	898	1044	1382	1022	1029	940	1381	918	1343	1096	1091	1239	955
ENSG00000015568	585	700	613	636	1037	473	583	548	591	762	590	554	671	757	784	637	615	532	736	1287	712	492	520	784	761	508	684	618	554	487	539	538	620	738	836	415	504	684	538	557	685	562	672	380	618	843	746	533	668
ENSG00000015592	4	380	4	14	4	12	8	1	5	21	63	5	1	2	64	9	0	8	15	6	87	4	3	72	5	8	1	4	129	133	1	2	4	585	21	11	13	8	0	25	4	5	166	59	10	13	3	4	13
ENSG00000015676	2862	3276	2569	3064	3697	3107	3210	3369	3277	3110	3345	2821	3391	3306	3090	3315	3314	3017	3293	1864	2988	2738	2917	3234	2990	3536	3742	3429	2623	3543	3422	2652	3238	2819	3640	3034	2583	2938	3253	3422	3388	2694	3380	2824	3457	2824	3082	3312	2683
ENSG00000016082	0	78	0	8	4	4	0	0	0	3	59	0	0	1	6	2	1	0	1	0	46	0	0	2	1	1	0	1	34	71	0	0	0	55	1	7	1	0	0	9	1	0	40	5	3	0	1	2	6
ENSG00000016391	1100	636	915	648	912	918	617	203	1002	899	628	725	1172	672	578	831	484	565	623	463	722	352	707	731	716	879	544	975	645	605	857	857	1225	763	565	451	1046	863	943	710	719	1000	635	598	591	1183	661	692	817
ENSG00000016402	643	737	652	550	716	543	633	105	523	153	442	473	630	400	391	854	624	536	750	153	697	651	475	789	254	594	440	448	526	607	598	697	818	588	697	416	470	608	591	502	415	512	522	531	640	651	628	748	566
ENSG00000016490	1	0	1	1	15	2	4	1	9	0	10	8	1	8	0	7	1	0	2	0	25	4	1	10	1	11	1	7	3	1	6	5	9	9	0	0	1	0	8	2	5	4	10	4	9	1	0	3	8
ENSG00000016602	7	8	5	2	15	13	10	1	5	2	28	12	5	16	5	8	11	7	11	61	25	12	5	20	18	14	44	17	11	2	29	1	12	32	1	11	5	5	9	1	8	13	13	7	16	3	6	18	12
ENSG00000016864	1817	1736	1451	1805	2079	1581	1661	1502	1965	1477	2610	1684	1945	1537	1848	2026	1713	1502	1881	734	1973	1380	1810	1563	1710	1834	1948	1733	1854	2437	1884	1659	1812	2113	1743	1275	1611	1852	2146	1757	1381	1705	2338	1779	1921	1579	2186	2557	1920
ENSG00000017260	2463	3291	2651	3161	2438	2459	3419	1466	3028	1608	2801	2139	2926	3319	1532	2982	3609	2054	3032	877	3066	2962	2567	3354	2183	2487	2436	2435	2678	2787	3177	2481	3293	3109	3618	3005	2223	3367	2503	1721	4324	2309	3727	2918	3864	2325	4298	3414	2753
ENSG00000017427	416	78	89	681	1233	2211	238	654	667	246	460	333	328	298	227	375	235	423	606	85	350	1204	552	612	1170	333	1254	642	278	616	187	944	385	249	231	276	273	356	1312	235	1621	314	203	509	271	103	375	625	565
ENSG00000017483	48	164	22	90	97	60	118	356	104	123	37	114	140	50	149	102	81	56	82	105	201	405	85	61	364	115	465	103	66	61	69	151	55	65	90	72	78	39	51	99	94	42	381	50	399	115	105	187	78
ENSG00000017797	1814	1599	1580	1854	1866	1685	2164	720	1612	1009	1844	1564	2385	1821	842	1958	2243	1495	1881	536	1623	1910	1879	2289	1317	1773	1568	1746	1625	1944	2022	1564	2208	1652	2332	2162	1222	1884	1811	1523	2490	1459	2294	1597	2375	1279	2312	2221	1636
ENSG00000018189	2475	3150	2929	2992	2955	2584	2239	1344	2810	2643	2506	2852	3025	2749	1681	2493	2711	2492	2750	1002	2822	2444	2980	2907	3235	2875	3106	2130	2958	2442	2765	2307	2226	3062	3055	2631	2367	3137	2416	2420	2596	2641	3183	2159	2705	2560	2997	2275	2811
ENSG00000018236	94	3150	102	410	327	136	710	22	619	274	1428	59	106	295	391	129	55	132	125	47	1214	207	56	536	70	162	39	220	1178	2778	172	161	346	2284	233	504	156	164	181	366	422	70	460	511	192	119	122	236	182
ENSG00000018280	2567	1646	5096	1843	434	2703	1137	4426	1840	935	605	1755	1467	1442	7659	1143	2546	2958	2564	1711	3204	3399	2288	3844	4108	1307	1043	4629	3580	2182	2650	912	492	1095	1438	776	1985	3522	1885	1922	1606	4610	1887	1994	704	751	2149	1524	3460
ENSG00000018408	1299	1002	1231	1855	1781	974	1024	1380	1031	1303	1333	996	1282	1095	1666	1529	1206	823	1437	1038	1284	1331	1177	1408	2298	1326	1901	1003	1060	1262	1413	1232	1534	1059	1274	1188	1021	1515	1361	1310	1742	1192	1115	845	2098	1184	1447	1487	1145
ENSG00000018510	1156	1145	1163	1578	981	1024	1383	679	1233	669	1292	1019	1332	888	577	1416	1409	961	1442	446	1360	1608	1101	1217	698	1426	1232	1315	1204	1461	1377	1160	1417	1235	1489	1181	946	1673	1389	657	1493	1084	1247	1234	2096	713	1687	1340	1377
ENSG00000018607	0	1	0	0	0	0	0	0	0	1	0	0	0	0	1	0	0	0	0	0	0	0	0	0	1	0	0	1	1	3	0	0	0	0	0	0	1	1	0	0	0	0	0	0	0	0	0	0	0
ENSG00000018610	494	465	445	477	306	485	394	217	488	322	453	457	590	422	346	566	419	450	524	316	478	511	432	398	332	412	435	519	529	620	463	475	609	459	316	482	459	519	478	483	490	461	419	402	463	397	533	501	408
ENSG00000018625	120	197	87	173	669	355	67	19	63	172	143	98	119	324	159	122	57	207	223	49	136	163	103	99	314	49	233	126	257	226	42	1019	182	220	140	92	268	347	123	238	169	184	71	163	68	164	221	384	422
ENSG00000018699	426	644	395	925	454	467	622	333	418	289	605	482	603	483	392	669	674	526	612	234	737	687	677	700	367	655	714	593	681	751	502	540	623	582	644	539	479	817	688	414	614	521	896	597	1299	430	849	921	714
ENSG00000018869	157	159	112	163	157	161	163	99	145	115	131	152	147	170	101	151	161	159	149	94	89	163	135	221	93	162	120	186	154	117	191	143	140	177	241	150	107	185	131	160	132	122	141	159	135	99	157	107	135
ENSG00000019102	12	19	14	21	64	15	14	57	21	95	32	16	19	45	51	33	23	45	19	35	20	22	14	16	85	24	61	22	26	14	35	31	20	22	31	46	21	31	11	64	20	15	16	23	12	32	12	23	23
ENSG00000019144	3120	3840	2119	2795	3957	3521	3252	1836	3279	4500	4527	2650	3284	3030	4575	4144	2819	3374	2859	2814	4580	3131	3101	3670	4340	3207	4049	3751	3238	3317	2630	2581	4261	3653	3042	3124	3564	3639	4328	5502	2807	2439	3855	3816	3013	2833	2714	4981	3724
ENSG00000019169	1514	282	713	1242	68	446	761	97	960	29	146	1091	1631	1711	650	424	709	139	481	26	218	2148	305	548	48	248	74	1548	619	1056	509	1432	195	277	134	58	304	200	472	168	477	1432	1486	1219	357	143	920	68	311
ENSG00000019186	0	1	0	0	2	0	0	0	0	1	4	0	0	0	1	0	0	1	0	5	0	1	0	0	0	0	3	1	1	0	1	0	0	0	0	0	1	0	0	0	0	0	2	0	4	0	0	1	0
ENSG00000019485	423	640	391	389	804	552	482	295	459	488	435	471	470	635	381	618	314	453	446	312	540	400	533	612	344	471	497	510	511	422	351	400	737	509	489	452	475	526	520	630	384	406	537	428	402	470	401	543	495
ENSG00000019505	6	770	5	51	2	1	1	1	8	36	278	6	4	3	74	0	1	6	5	2	159	3	0	21	4	0	2	20	137	304	5	2	2	197	20	45	8	2	1	20	2	2	141	36	20	5	4	4	25
ENSG00000019549	241	266	181	399	568	297	435	173	452	365	314	189	376	486	458	568	364	112	408	136	323	535	213	403	365	445	419	376	275	439	218	465	545	430	436	390	289	613	581	774	396	219	344	341	378	390	304	301	381
ENSG00000019582	52105	8055	46308	22559	29857	16957	13897	10765	63684	19033	8564	33605	14856	27662	37836	19437	47187	21040	38144	17625	14483	21855	13846	55753	14504	13495	8720	15786	58547	41680	6617	32121	68500	15715	6983	12911	52481	27038	49847	22821	47996	76108	29054	12056	38140	44505	9151	25103	48646
ENSG00000019991	1048	294	1942	1426	658	674	744	383	1629	1672	665	266	365	1061	2844	1082	430	478	983	465	962	1387	690	1447	658	903	909	715	716	1155	830	249	1254	242	623	1395	1296	1194	802	2210	1655	1811	605	2007	1109	419	1033	1322	537
ENSG00000019995	2604	2435	3918	3161	4096	4633	2373	1387	4167	2834	2004	2132	4473	4848	2716	3725	2016	2598	4264	10905	2508	2168	2283	3817	1947	2552	1702	2389	3532	3815	3086	3097	4656	2121	2303	2279	4509	3827	2296	2403	3535	3636	1851	2188	1981	5155	2293	3138	3588
ENSG00000020129	1749	2922	1367	2019	2045	2381	2602	1634	2280	1216	2431	1669	1878	1809	1552	2167	2098	1986	1875	1204	1533	1957	1738	2605	1272	2310	2189	2376	2312	2460	2107	1466	2296	2461	2374	1907	1556	2411	2132	1901	2099	1644	2496	1965	2381	1838	2498	1741	1483
ENSG00000020181	587	759	429	1013	1814	744	752	767	991	957	869	509	599	1655	618	1425	658	459	723	381	637	935	795	749	693	693	1096	860	620	809	585	628	1349	852	719	1073	966	882	1005	2067	1260	539	940	780	562	555	697	890	774
ENSG00000020219	0	0	1	0	4	1	0	0	0	3	3	4	0	2	1	1	1	1	1	0	0	0	3	0	0	0	0	1	1	0	2	1	2	0	1	0	2	1	1	2	1	2	1	1	0	1	0	2	0
ENSG00000020256	381	331	316	376	371	377	505	160	431	177	417	326	501	385	142	409	431	323	430	36	280	368	390	458	197	446	362	415	353	445	409	332	447	351	475	432	269	408	374	289	490	376	393	347	432	197	419	420	405
ENSG00000020426	377	388	329	461	342	462	498	218	430	258	403	410	503	385	270	519	491	281	473	207	395	426	364	437	305	386	540	434	534	616	479	363	434	501	560	427	308	650	413	256	397	418	531	309	512	322	497	452	487
ENSG00000020577	733	538	620	475	1157	412	242	361	528	517	496	456	430	416	1118	500	257	487	417	593	597	435	306	627	823	363	1091	425	523	522	576	436	657	465	457	488	507	446	500	719	735	513	417	383	395	438	470	540	395
ENSG00000020633	157	64	121	84	99	118	37	123	105	77	47	84	57	71	241	38	112	81	67	31	93	121	47	76	159	81	34	133	113	71	56	90	54	35	44	101	130	185	58	76	77	66	94	49	33	89	100	75	179
ENSG00000020922	757	485	583	628	930	708	463	332	802	621	573	668	674	452	462	681	561	538	679	183	554	602	818	706	608	702	682	630	663	496	667	832	695	663	706	671	643	803	628	580	598	702	957	462	701	561	782	702	768
ENSG00000021300	37	285	28	76	70	38	40	27	102	112	98	27	40	36	358	36	20	49	143	15	100	45	15	79	71	23	43	54	204	163	21	34	41	198	50	97	95	88	24	92	57	36	77	101	27	98	41	32	102
ENSG00000021355	2625	6011	3579	9251	2037	2852	3568	1408	2087	1207	3100	3397	2857	2172	2406	3854	3837	3814	3868	4430	4746	4970	4196	3902	2042	2942	7783	6888	4091	6496	4545	2434	2954	3021	2647	1907	3540	3403	4337	1763	5091	3806	3108	4052	7223	1823	2998	3129	6384
ENSG00000021461	3	4	1	1	3	0	2	1	2	3	3	2	5	2	5	1	3	3	3	1	1	3	1	5	1	1	5	1	6	1	1	3	3	2	2	2	0	3	2	2	0	2	4	2	1	1	2	1	7
ENSG00000021488	4	2	3	9	17	11	7	12	9	13	16	8	5	28	0	7	23	6	3	6	12	11	3	16	7	6	14	9	9	2	7	13	10	5	24	12	4	7	10	20	10	3	2	8	3	31	8	4	9
ENSG00000021574	554	472	392	571	551	444	476	315	492	277	506	462	568	408	289	589	561	474	598	190	407	543	439	528	426	534	441	547	514	707	572	493	571	500	588	535	375	545	600	340	512	420	509	365	566	374	600	515	606
ENSG00000021645	20	708	12	107	83	21	20	7	46	133	293	16	19	17	283	30	10	17	32	15	272	27	22	36	72	6	19	54	251	350	16	27	27	320	35	85	25	32	29	55	44	32	183	95	41	34	15	28	85
ENSG00000021762	651	869	666	789	1184	832	790	622	879	942	668	771	866	753	954	1037	706	729	697	538	739	854	660	1017	1100	821	1140	957	814	867	698	643	981	752	679	746	714	888	889	877	898	728	839	623	811	623	700	805	770
ENSG00000021776	1705	1454	1359	1744	1378	1421	1532	980	1804	974	1736	1542	1789	1239	1123	1555	1514	1547	1717	1101	1585	1781	1509	1712	1019	1767	1218	1588	1526	1561	1520	1407	1705	1498	1632	1311	1204	1858	1380	1119	1599	1413	1740	1455	2103	1110	2010	1556	1541
ENSG00000021826	26	36	36	44	59	34	57	15	56	59	50	47	51	38	20	43	59	31	74	9	89	52	66	58	53	92	71	51	54	60	69	37	75	66	79	61	38	94	82	62	57	56	88	32	78	26	87	79	63
ENSG00000021852	0	3	1	0	0	0	3	0	0	0	1	0	1	3	2	2	0	0	1	0	10	3	12	2	7	5	4	5	0	0	4	1	1	0	1	1	0	2	1	1	1	1	3	3	2	0	0	2	1
ENSG00000022267	1290	1321	813	1454	5880	1727	976	419	1070	2628	1479	816	917	1773	2019	1639	693	994	1312	585	1200	914	1242	1366	1684	827	1484	1533	1354	2860	1168	2459	2467	1646	1073	1211	1406	1117	1769	2279	1603	981	1038	1024	944	1379	948	2614	1618
ENSG00000022277	2421	2583	2332	3059	2290	2938	3122	1761	2880	1882	3024	2593	3338	2648	2318	2969	2995	2707	2728	2059	2678	2796	2790	2899	2036	3181	3031	3117	2895	3780	3182	2457	2869	2958	3099	3099	2699	3330	2779	2275	3158	2872	3181	2769	3408	2089	2973	3203	3032
ENSG00000022355	2	155	2	9	0	1	0	1	2	8	73	4	0	0	6	1	0	6	8	0	34	2	1	2	1	0	0	4	44	110	2	1	0	66	4	9	8	0	0	4	2	4	22	10	6	4	3	2	24
ENSG00000022556	30	4	75	17	8	2	50	4	55	21	9	13	203	50	143	30	16	6	40	10	59	39	24	38	18	29	55	36	66	33	38	37	51	66	17	23	31	6	36	19	46	49	82	54	23	21	118	14	37
ENSG00000022567	302	438	298	347	360	289	421	491	595	278	311	286	472	485	293	299	402	343	292	202	329	389	294	450	549	409	522	492	386	368	332	256	451	322	274	321	361	608	464	303	388	359	321	408	329	267	293	334	465
ENSG00000022840	7275	8007	6054	8732	5908	6786	8257	4450	5934	4612	7217	6536	7247	6230	6362	7355	7054	5867	6936	7142	8080	7862	7398	7540	6172	6349	9324	8023	6121	6893	6590	5984	6467	7630	7056	7940	5608	7356	8416	5972	7743	8111	8293	7288	10774	5649	7937	8445	7537
ENSG00000022976	557	659	642	674	877	718	657	736	603	761	612	614	720	641	584	554	692	535	577	165	554	504	633	656	678	686	968	696	577	572	506	585	621	664	758	523	789	902	822	787	520	605	770	606	665	692	674	701	615
ENSG00000023041	1053	1135	934	1187	1280	1114	928	1273	1243	829	1058	916	1026	992	1317	1246	1105	948	1102	670	1190	1066	964	1151	1234	1033	1244	1134	1033	1011	1046	1162	1058	1078	1260	1059	1039	1300	1278	1078	1211	1011	1341	1027	1052	856	1167	977	1175
ENSG00000023171	8832	24726	6056	13876	11778	8048	11114	48882	9410	18348	22997	7755	9609	20990	24125	9703	8531	28587	8732	85528	11741	10607	8778	8680	32876	9980	26670	9701	7368	7672	9482	8646	7157	12345	14624	20842	7918	7711	14822	14566	16520	10416	26875	11794	7764	16086	18862	10160	22217
ENSG00000023191	5520	6846	5503	6998	4913	7089	7525	4842	6872	5219	7081	6328	7121	7077	4800	7601	7862	6018	4926	4976	6362	5524	6536	7384	6587	8316	7595	8332	6103	7513	6968	5886	5880	6772	7809	8738	6507	7651	7723	6016	6688	6939	9479	6695	7390	4987	6143	7842	6414
ENSG00000023228	7314	6076	4796	5966	3250	5141	7067	1283	5288	2822	7696	5514	5337	5077	2538	5975	8764	6364	5978	2744	6357	5886	7708	5734	3632	6043	3573	5283	4323	5633	7419	4762	4801	6881	6307	7874	4735	4617	4982	3493	7028	6052	7042	5782	6888	3639	8536	6660	7693
ENSG00000023287	1607	1590	1421	1802	1438	1175	1535	772	1255	1011	1591	1599	2130	1350	1115	1652	1761	1321	1846	1502	1488	1719	1518	1650	1435	1392	1403	1356	1608	1732	1921	1410	1810	1383	1803	1737	1207	1778	1101	1161	2029	1280	1579	1211	1917	1107	2232	1640	1671
ENSG00000023318	2081	1793	1534	2054	1562	1533	1863	1571	1503	1382	1690	1513	1856	1716	1406	1759	1715	1241	1698	1047	1884	1939	1656	1936	1751	1539	1826	1488	1713	2023	1580	1718	1866	1489	1698	1628	1483	1812	1513	1445	2211	1465	2381	1588	2417	1502	2233	2222	2019
ENSG00000023330	24405	33099	20321	26212	10113	48274	28456	12216	12450	30657	29314	22957	11114	28961	20991	28793	26132	49267	21445	122898	25604	21549	26543	24255	25442	16530	13877	15020	19420	12719	16138	15125	13719	22363	23037	48222	17744	14443	22088	12619	46472	44968	23668	37621	13154	33598	18138	20720	22129
ENSG00000023445	126	504	108	288	337	132	161	1261	147	153	176	113	92	109	686	157	174	88	214	868	339	346	109	160	204	192	867	229	164	257	118	118	266	171	114	104	466	377	203	303	1071	145	295	142	295	368	877	154	239
ENSG00000023516	2332	2157	1931	2322	2492	1428	1945	1008	2248	1314	2598	1910	2753	1944	1549	2106	1959	1800	2501	833	1780	2281	1996	2869	1877	2205	1467	1571	2117	1774	2035	1903	2489	2268	2802	2224	1478	2141	1886	1411	2750	1823	2185	1444	2196	1931	2299	1816	1944
ENSG00000023572	300	419	163	277	155	258	452	416	223	304	447	218	259	455	184	295	453	281	285	202	195	340	255	320	359	212	476	286	219	252	320	276	173	286	468	363	221	228	267	225	484	244	534	306	411	190	596	358	341
ENSG00000023608	344	350	387	702	369	234	265	366	339	348	311	368	552	503	343	467	464	367	413	258	333	466	357	371	660	284	837	328	272	452	393	363	448	377	534	345	257	323	353	307	699	258	416	218	498	487	455	358	313
ENSG00000023697	688	555	540	695	377	522	638	238	593	405	746	546	706	490	362	684	808	438	656	154	614	700	551	579	513	594	615	668	622	813	668	706	532	658	672	570	491	672	511	401	611	581	839	559	760	439	726	701	793
ENSG00000023734	3029	3958	2546	4030	2374	3185	3460	3635	3047	2446	4514	2767	3169	3459	2907	3936	4015	3262	3518	3970	3688	3346	3268	3731	3230	3564	3572	3498	2827	4714	3892	3102	3466	3284	4239	4224	2600	3272	3756	2142	4095	2694	4159	3980	4314	2791	4222	4081	3964
ENSG00000023839	65	46	51	60	65	48	77	81	58	84	71	64	46	76	107	56	64	79	64	71	70	92	41	69	89	44	128	66	55	23	66	79	38	57	53	33	59	86	85	72	62	30	66	45	82	45	50	76	62
ENSG00000023892	286	274	143	262	195	231	140	310	304	132	156	156	148	180	472	129	254	222	154	127	145	201	167	268	140	174	174	307	280	144	121	216	120	215	185	165	280	317	224	248	173	151	331	240	94	221	138	125	298
ENSG00000023902	1850	1819	1675	1681	2016	1796	1409	4096	1638	2723	5546	2506	2209	2671	6896	2280	1819	1900	1305	7001	2519	1028	1571	1483	5473	2235	4154	2035	1582	1862	2134	1685	2044	2018	1625	1729	2334	1749	2184	1740	2435	2062	2464	2124	1732	1970	2415	3672	1822
ENSG00000023909	1527	2430	1274	2047	763	1410	2095	1259	744	910	1589	1816	1432	1556	931	1664	2078	1207	1653	2338	2081	1731	2236	1697	1374	1278	1801	1351	1086	1987	2026	1509	1030	1283	2153	2131	1149	1206	1208	517	2416	1585	1668	1136	2674	484	2029	1672	1862
ENSG00000024048	2299	2085	2113	2318	2186	1664	2024	1220	2104	1861	2021	2076	2371	2344	1732	1997	2099	2014	2351	1243	2196	2390	2187	2531	1774	2190	1963	2076	2089	1791	2148	1871	2218	1943	2430	2064	1734	2467	2011	1937	2514	2054	2479	1809	2661	1626	2515	2149	2276
ENSG00000024422	6180	3721	5350	5645	5406	6053	6613	2809	6139	3704	6223	5151	7862	4166	2302	6740	7144	4534	5892	1924	5111	6438	5446	6791	5817	8590	5141	5695	4861	5636	6918	6456	7034	6498	7426	6903	4350	6961	7676	4271	4888	5649	5507	4943	6060	2877	5998	5885	4605
ENSG00000024526	9	42	3	12	7	2	1	8	4	27	14	4	26	4	7	17	38	6	13	0	2	14	26	12	4	26	7	14	16	22	52	15	4	32	54	64	23	22	9	3	26	1	7	16	17	3	15	3	54
ENSG00000024862	1191	1180	1354	1355	978	1313	1140	253	1164	476	1199	1424	1894	1149	570	1564	1493	1089	1425	497	1125	1242	1246	1412	733	1361	1128	1414	1536	1772	2065	1233	1369	1638	1448	1227	1278	1746	1453	938	972	1341	1121	1110	1161	790	1341	1133	1233
ENSG00000025039	854	732	957	1579	454	1257	1368	582	1176	459	1426	1009	2405	901	503	1695	1791	903	1487	686	1094	895	937	1131	1320	1615	617	1621	1391	2143	1556	967	1676	986	1210	1066	1002	1797	1440	764	1457	859	1138	1254	612	611	1261	1180	1144
ENSG00000025156	1056	982	809	1074	835	527	950	725	843	544	939	885	1065	979	922	907	883	852	998	885	781	956	847	944	797	663	771	712	704	903	754	912	658	938	1145	855	576	746	820	523	1023	795	1413	827	992	755	1249	992	1213
ENSG00000025293	911	962	763	1166	951	879	1120	668	792	664	953	847	1297	898	730	979	1046	831	1065	811	935	1006	833	1160	667	991	695	839	931	1002	892	749	1059	798	896	1010	686	1006	999	814	1162	725	1003	913	978	787	1027	951	885
ENSG00000025423	56	22	87	61	35	36	102	35	44	47	56	46	1063	54	49	41	87	20	104	24	33	80	81	123	59	17	9	69	64	52	62	40	96	30	95	68	62	118	51	78	72	75	98	78	32	57	57	56	42
ENSG00000025434	1462	1041	1134	961	1532	1082	1166	455	976	711	1053	1151	1322	1599	499	1179	997	1046	862	444	664	947	992	1111	576	1050	1256	1410	1155	834	867	1205	1325	825	1330	933	1080	1704	1566	1953	1084	840	830	836	786	1096	1302	1183	573
ENSG00000025708	2740	2227	2015	3430	742	1338	1309	2669	1753	1024	1099	1351	733	1129	4009	1045	796	1523	1186	1471	2025	2144	1103	2124	3082	911	6600	2815	1359	2393	1121	583	829	884	484	764	1758	2288	2050	1217	2839	2076	2864	1675	2341	842	1561	1356	1953
ENSG00000025770	756	1272	720	848	1020	976	805	1847	835	1048	848	900	1013	772	919	1025	748	797	714	1059	861	734	866	857	1045	773	1134	805	849	1010	782	631	691	1097	940	796	913	877	1031	979	750	730	1204	779	872	786	869	1128	891
ENSG00000025772	1474	1525	1302	1998	2026	1245	1894	1300	1533	1743	3440	1683	2151	2569	1944	2197	1595	2335	1796	4268	1666	1543	1674	2033	2012	2671	2542	1979	1884	3317	2577	1476	1938	1904	2532	2106	1710	2885	2460	1461	2161	2015	2048	1626	2203	1792	3126	2228	2275
ENSG00000025796	5495	3540	3913	4935	3466	3181	4724	2619	3877	2412	5145	3568	4330	3087	2881	4115	3911	4065	4668	2341	4727	4581	4297	4159	3761	3963	3420	3416	3706	4612	4006	3018	4192	4045	3723	3689	3355	3843	3761	3161	4933	4244	4493	4289	5049	2821	4900	4789	4766
ENSG00000025800	2997	3051	2575	2839	2834	2559	2913	2039	2813	1920	3028	2417	3023	2586	2461	3213	2656	2786	2738	2786	2557	3017	2462	3075	2064	2404	2894	2842	2371	2743	2846	2360	3061	2709	2818	3046	1967	2931	2894	2031	3192	2457	3077	2462	3612	2385	3458	2789	2819
ENSG00000026025	11897	14959	26742	18403	27290	22757	25231	12931	23944	18959	11833	16520	20883	23012	15119	14541	14903	12884	16634	6060	15461	21364	18921	19419	17254	17136	16979	13528	11574	18564	14910	16803	21906	15013	18861	20074	19508	21628	12737	33031	24872	18444	22284	13399	13415	13241	24704	27228	31940
ENSG00000026036	1921	3230	2090	1804	2384	2113	1973	3145	1960	3873	2017	2118	1645	1766	2544	1849	1712	2113	1439	909	2754	1763	1774	1920	3440	1673	3719	2017	1660	1783	1763	1411	1498	2493	1903	1642	2307	1914	2531	2384	1797	1878	3487	1867	2172	1854	2015	2698	2237
ENSG00000026103	1570	1189	3052	2438	1672	5333	2648	896	1211	1656	1183	1959	1541	1086	1640	1311	1851	1338	1862	502	2988	2434	1176	1881	872	3448	1963	2550	1896	1427	3395	1050	2816	848	1358	1048	1574	4249	2814	1401	2486	1183	2533	1354	1748	1789	1792	1390	1427
ENSG00000026297	669	920	1253	848	982	822	654	669	2515	555	931	693	980	1712	1098	703	921	584	688	472	609	839	740	979	869	654	511	1309	980	1009	682	897	748	807	674	674	1039	1524	635	1214	1011	834	1171	724	409	1125	1021	491	1101
ENSG00000026508	1352	5023	1328	2368	1546	885	1213	1266	1118	970	1855	820	891	993	2137	1153	1105	732	1583	744	2397	1830	550	986	1257	1569	1810	1586	1513	3617	1429	1043	1346	1992	980	1063	1285	2319	1453	1497	2123	977	1418	1102	2550	906	1452	902	1063
ENSG00000026559	2	880	4	28	3	3	9	23	5	29	124	5	1	5	111	8	5	6	2	10	111	3	2	5	12	3	4	15	74	163	9	1	2	152	7	7	2	4	1	16	5	3	113	39	20	5	2	5	16
ENSG00000026652	187	416	364	291	639	275	124	152	219	348	408	208	379	472	353	410	198	294	210	470	470	263	226	291	333	212	330	236	393	303	221	248	222	381	263	149	252	292	209	340	278	235	310	142	275	326	198	288	243
ENSG00000026751	79	16	11	40	31	22	16	11	30	7	17	3	6	32	18	12	39	15	13	2	16	28	4	18	5	33	5	64	12	59	18	40	11	6	5	8	29	89	37	15	6	14	44	24	4	10	67	15	28
ENSG00000026950	2506	1872	1719	2273	1763	2059	2685	1318	2690	1753	1447	1535	1359	1797	1345	1384	1861	1764	1480	513	1402	1866	1758	1714	1665	1927	1939	2369	1795	2593	1558	1219	1646	1942	1466	1134	1795	2926	1854	2496	1596	1735	2325	1729	2571	1399	1804	2385	1488
ENSG00000027001	736	636	541	836	304	727	638	219	545	151	934	641	744	562	214	831	1050	672	690	221	542	630	793	727	736	783	463	628	548	799	1042	644	533	793	973	737	616	676	598	269	633	729	837	555	897	297	528	694	572
ENSG00000027075	471	372	451	641	710	473	739	625	382	752	443	396	1270	520	770	732	674	471	448	382	481	508	464	512	838	417	1031	573	492	898	483	513	539	690	484	531	409	817	435	871	596	393	414	618	477	440	481	537	423
ENSG00000027644	6	1281	13	42	17	13	13	2	15	24	167	17	10	9	89	6	7	15	13	6	208	15	18	75	14	30	4	47	230	147	12	3	2	326	12	50	8	41	7	20	26	15	96	114	14	6	7	5	115
ENSG00000027697	2397	2976	2484	3832	1989	3301	3445	2270	2484	1461	1975	1990	2149	1966	2753	3203	3402	1945	2517	1932	3806	2951	2227	2964	2137	1929	2731	4204	2612	3295	2568	2431	2824	2245	2336	2177	2193	3299	2900	1529	3902	2029	2484	2874	3961	1583	3185	3224	3393
ENSG00000027847	1237	1786	1367	1329	999	1805	1761	1427	1509	1209	1313	1191	1188	1451	1111	1386	1305	1216	1267	742	1385	1658	1255	1543	1905	1522	3013	2140	1168	2080	1025	1056	1282	1359	1173	1327	1339	1428	1797	1161	1698	1295	1889	1877	1670	1256	1469	1767	1201
ENSG00000027869	61	276	22	64	35	16	17	73	21	22	27	26	17	19	106	25	35	50	28	42	63	55	60	130	71	48	25	57	48	87	26	24	21	59	12	29	30	56	23	29	57	38	68	24	40	28	26	19	68
ENSG00000028116	796	920	951	1107	1258	878	929	731	927	1189	1248	999	968	952	1902	1059	1037	972	896	897	916	896	794	950	1035	913	1301	1068	861	915	1300	940	857	1096	1183	839	941	1144	982	917	952	953	1031	848	1216	939	1086	973	1150
ENSG00000028137	1246	868	1176	1038	978	918	707	1427	1737	839	574	880	1111	925	2496	991	991	701	765	753	645	1410	796	1079	1254	685	885	1404	1360	840	646	833	902	604	707	1087	974	1611	870	1182	1050	943	1111	1156	533	1148	838	853	1203
ENSG00000028203	1704	2555	1823	2318	1706	2062	2368	1656	2386	1724	2364	1737	1785	1633	1438	1982	2614	2271	2004	1569	2286	2204	2135	2183	2393	2178	2049	1871	1815	2573	2210	1667	1994	2231	2308	2903	1956	2399	2400	1835	2198	2047	2552	2010	2976	1885	3473	2359	2364
ENSG00000028277	189	486	57	140	92	109	123	133	424	63	228	73	190	116	169	79	145	50	126	46	240	126	101	146	78	93	67	241	143	166	60	96	135	166	78	126	193	206	80	97	121	79	286	267	100	89	131	46	240
ENSG00000028310	1018	1163	1224	1178	1505	1250	1320	1907	1382	1642	1268	1219	1226	1117	1629	1194	1125	1248	1113	1504	1291	1182	1225	1265	1312	1186	1725	1229	1217	1077	1183	913	1209	1130	1172	1085	1330	1355	1486	1328	1121	1182	1436	1170	1334	1264	1197	1343	1209
ENSG00000028528	5270	5703	6636	8560	4194	4947	5947	2146	6248	2670	5143	5441	6700	5193	3768	5721	5551	5690	5741	3596	6952	7207	5122	6360	3527	5715	6020	8929	5429	6704	6309	3923	5229	4712	4433	4265	4606	6328	5315	3851	7239	5475	5058	7130	6979	3421	5608	5229	5840
ENSG00000028839	258	385	243	352	438	190	268	245	335	285	363	321	358	400	326	334	308	224	288	150	262	241	231	303	287	267	467	262	258	372	288	346	286	338	387	285	213	359	273	371	332	218	357	231	378	287	301	277	310
ENSG00000029153	60	152	32	72	22	22	23	47	33	57	52	20	13	35	122	56	27	14	31	22	89	68	47	49	35	38	218	73	34	99	37	39	40	57	35	30	67	46	57	15	63	35	66	30	93	20	81	41	30
ENSG00000029363	3488	3599	3476	4318	4931	3178	3077	2767	3519	3112	3349	2999	3755	3024	4081	3909	3332	3189	4084	4529	4080	3611	3292	3929	3934	2789	3611	3095	3334	3306	3644	3231	3605	3494	3635	3447	2657	3228	3227	3237	3870	3291	3740	2621	4041	3730	4285	3904	3618
ENSG00000029364	2015	2241	1755	2285	1850	1816	2198	1611	2065	1256	2325	1779	2223	1738	1253	2383	2322	1737	2175	1003	2242	2121	1956	1980	1803	2240	2018	1899	1955	2665	2303	2008	2103	1975	2175	1826	1655	2185	2458	1450	2204	1962	2245	1863	2448	1423	2400	2383	2236
ENSG00000029534	347	96	472	296	376	153	76	21	245	48	65	279	217	167	132	116	441	142	202	54	80	133	111	847	45	351	147	153	81	86	653	188	243	89	502	85	124	166	105	103	565	71	113	178	299	303	120	165	97
ENSG00000029559	0	3	0	0	1	0	1	0	0	0	0	1	0	0	0	0	0	0	0	0	1	0	1	1	0	2	0	3	0	1	0	1	3	0	1	2	0	1	0	1	16	1	3	0	0	0	1	1	0
ENSG00000029639	662	496	724	716	646	529	530	309	605	324	560	629	804	453	431	759	731	731	821	139	504	530	696	829	540	567	656	602	816	667	716	532	679	644	605	514	724	1047	771	492	488	581	673	611	654	653	699	515	705
ENSG00000029725	2233	2429	1954	2894	2353	1904	2207	1732	2105	1591	2979	2176	2509	1892	2428	2625	2818	2008	2604	1930	2578	2312	2415	2677	2100	2466	2351	2508	1944	2365	2416	1997	2553	2224	2648	2512	1826	2042	2319	2094	2726	2162	2375	2243	2451	1926	2783	2780	2450
ENSG00000029993	336	286	456	606	214	354	258	319	520	272	448	404	715	184	285	429	511	380	446	269	333	347	362	438	352	611	303	522	565	813	448	305	502	404	393	395	532	597	601	135	326	359	294	341	326	216	522	437	511
ENSG00000030066	1168	1226	1023	1338	1156	1039	1364	981	1175	1033	1418	1103	1350	995	1048	1364	1122	1005	1284	776	1393	1265	1223	1428	957	1140	1203	1161	1175	1168	1339	1009	1244	1240	1345	1063	965	1523	1172	937	1072	1126	1374	1059	1588	941	1266	1226	1256
ENSG00000030110	1102	1157	771	1348	1455	1042	1239	1605	1012	1248	1246	967	882	924	1695	1028	1285	1011	980	1474	919	939	930	1297	1021	1032	2112	1383	756	1022	922	844	825	842	1124	999	827	815	1732	1305	1003	938	1317	1225	1083	1081	1216	1247	1203
ENSG00000030304	2	4	1	11	11	3	7	3	14	17	7	2	5	3	5	10	5	7	14	0	6	9	2	9	6	14	3	10	2	7	5	5	5	3	3	17	11	3	14	11	31	3	14	9	2	3	5	12	15
ENSG00000030419	208	190	312	343	265	183	197	51	433	126	230	251	185	225	202	176	163	160	302	23	219	203	203	310	181	215	216	213	153	172	334	212	199	193	193	172	164	218	153	143	405	255	332	175	314	160	277	165	307
ENSG00000030582	7370	5732	6575	7159	2873	5886	5531	2266	10091	2681	7766	4834	8871	6021	2532	5788	7270	3484	4994	1678	4815	7330	4356	6179	3165	8481	3883	8498	7006	8465	5858	5449	5488	5415	5610	5947	6031	11950	7460	3833	7595	5410	5234	5225	4427	3003	5352	5837	5120
ENSG00000031003	3485	1972	2850	3542	1907	2297	1930	937	4304	1156	2565	2346	3270	1675	1560	2410	2391	2295	3458	1335	2430	2724	2043	2598	1449	3490	1378	2599	1989	2361	3418	2466	3041	2262	2589	2025	3146	2620	2804	1444	2179	2687	1663	2776	2263	1796	3409	2518	3416
ENSG00000031081	359	406	268	487	513	304	398	456	431	578	372	285	363	342	690	395	399	236	310	245	455	491	299	425	402	370	430	306	377	389	331	471	369	461	336	468	358	449	387	558	622	327	465	289	455	439	461	483	340
ENSG00000031691	103	121	90	177	155	133	115	62	105	137	89	122	166	109	64	152	145	86	126	18	91	99	120	150	56	122	86	111	113	118	140	171	146	143	176	141	83	226	95	113	136	115	163	81	164	65	120	99	120
ENSG00000031698	3672	5568	3623	4441	2820	4099	4700	3003	3998	2295	5395	3701	4083	3738	3452	4696	4617	4171	4518	3491	5253	4423	3872	4205	3907	4282	7099	4335	4508	4863	4533	3236	4333	4059	5214	5118	3389	4705	4030	2818	4861	4021	5292	4972	5871	2416	4281	4485	3983
ENSG00000031823	1968	2998	2102	2249	2552	2089	2612	4163	2751	3721	3153	2110	2185	3196	3068	2352	1975	3100	1924	5250	2589	1915	2074	2316	3547	2323	3016	2658	2177	2548	2056	1996	2144	2261	2300	2834	2227	2189	2453	2258	2915	2245	2840	2439	2848	2479	2317	3126	2637
ENSG00000032219	664	508	681	681	811	586	576	315	744	402	659	695	844	573	478	718	600	474	784	224	586	634	552	742	532	551	525	674	674	603	662	590	798	660	682	530	532	787	603	610	741	600	720	546	859	543	782	615	643
ENSG00000032389	470	734	446	611	495	492	702	705	624	633	786	535	542	476	610	637	770	537	491	538	545	531	552	630	658	751	801	638	512	659	659	532	509	646	694	640	569	592	696	504	621	476	931	625	866	536	745	937	585
ENSG00000032444	3578	4136	2455	2444	2386	2178	2849	2112	3229	2556	2983	2813	2850	3739	2217	2889	3456	3866	2182	1465	2084	2658	2437	4044	2143	2439	4404	2972	2157	2394	3085	2716	2478	2955	4401	4148	1956	2872	2443	2973	4033	2313	3240	3025	2645	2259	2810	3123	2678
ENSG00000032742	425	641	555	598	690	490	566	445	485	423	478	525	583	544	336	669	683	453	536	132	517	457	492	574	467	491	763	473	532	516	485	469	540	614	710	484	425	686	426	392	450	421	831	431	660	390	820	604	514
ENSG00000033011	1097	1525	851	1232	883	1052	1501	956	1392	722	1388	1048	1070	941	766	1253	1253	1081	988	607	1507	1182	1104	1123	933	1389	1582	1688	944	1563	1261	1013	1052	1039	1117	1055	1063	1204	1483	907	1081	941	1372	1324	1776	719	1333	1712	1383
ENSG00000033030	781	830	835	813	1339	795	812	1191	857	1154	844	776	955	967	1101	901	825	823	976	827	832	864	714	989	1004	661	1256	891	905	564	687	991	927	764	1004	712	687	1133	764	1052	840	806	866	789	841	957	859	771	886
ENSG00000033050	1485	2084	1006	1845	1413	1600	2134	1909	1560	953	1882	1437	1605	1744	1909	1648	1428	1593	1732	2461	1666	1834	1341	1795	1051	1657	2219	1915	1291	1711	1453	1160	1613	1336	1794	1574	1048	1585	1559	1114	2110	1254	1709	1899	2305	1015	1811	1772	1514
ENSG00000033100	3500	3588	2511	2529	2399	2655	2944	2961	3238	1731	3085	2529	2417	2207	2748	2670	2061	3217	2491	2643	2474	2777	2309	3312	2118	2333	2747	3250	2255	3499	2454	1696	2783	2642	2391	2562	2476	2942	3536	1862	2868	2486	2182	3486	3103	2156	3354	4043	3245
ENSG00000033122	18	13	21	31	71	15	23	17	32	32	34	16	19	37	22	28	17	19	30	9	23	30	19	24	27	14	22	21	20	9	15	29	16	17	24	15	38	19	32	36	30	26	18	15	23	24	24	33	34
ENSG00000033170	349	662	356	523	633	371	493	198	571	332	617	306	420	408	242	631	439	279	426	105	664	426	449	486	261	456	419	420	537	876	458	442	600	622	483	434	320	564	484	358	427	406	449	403	633	416	572	560	450
ENSG00000033178	1155	1353	1406	1318	1461	781	1188	1427	1420	1273	1259	1148	1358	1275	1391	1224	1154	1078	1382	1044	1246	1317	928	1643	1633	1036	1762	1261	1068	1121	1288	1289	1123	1064	1443	1148	930	1430	1121	790	1508	1190	1259	1018	1711	1190	1487	1133	1295
ENSG00000033327	848	1195	1231	567	817	633	615	663	1094	961	1514	901	975	814	1067	623	642	957	662	850	1037	827	857	765	1255	990	1186	788	1119	921	838	488	950	913	753	775	904	1070	902	872	949	1041	916	664	791	671	1179	879	567
ENSG00000033627	3138	5501	2704	3505	3245	3161	3950	3180	3920	3058	3666	3355	2879	3893	3682	3218	3242	3503	2809	2982	3848	3506	3106	3340	3725	3908	3661	3762	2882	3482	3436	2604	2869	3578	3755	3470	2821	3316	3066	3412	3173	3103	4568	3470	3241	2051	3317	3394	3804
ENSG00000033800	1835	1183	1618	1960	1991	1817	1702	919	1805	1041	1618	1598	2136	1582	1220	1881	1846	1436	2340	757	1490	1763	1716	1904	1044	1876	1153	1673	1758	1498	1754	1897	2295	1504	1820	1608	1476	2269	1647	1540	1926	1505	1607	1427	1432	1162	1700	1457	1758
ENSG00000033867	440	449	645	828	792	476	407	525	751	381	362	438	543	507	1220	501	456	420	617	451	490	563	432	709	948	456	607	598	464	404	749	484	543	349	623	582	551	606	396	451	1027	593	437	321	618	490	534	399	635
ENSG00000034053	146	465	111	155	131	68	115	217	125	179	187	105	201	122	214	73	157	98	111	112	190	95	98	154	174	105	113	85	252	268	114	89	123	201	155	117	112	148	141	179	157	137	192	121	132	181	96	125	138
ENSG00000034152	1163	2108	977	1297	1733	1297	1236	2660	1012	1639	1123	1100	767	1030	3755	1427	943	1481	1129	3557	1551	1187	1387	1490	1634	1219	3419	1251	1180	1933	1342	1078	1175	1315	965	1147	1492	1061	1399	1493	1663	1371	1064	1050	1568	1527	1729	1444	1843
ENSG00000034239	5	28	16	16	35	11	64	4	57	62	75	13	79	100	36	85	27	40	49	9	39	29	7	52	47	14	14	21	31	32	29	44	62	66	34	33	18	121	46	58	129	5	44	18	26	19	66	58	15
ENSG00000034510	6078	6250	5481	5336	4194	5517	6616	9740	7519	8161	5556	5618	4555	4408	6998	4944	5217	3149	3800	3835	7912	7395	5758	4167	6498	5725	14961	7551	7156	6090	6136	5588	4090	5257	5412	5576	7190	7069	5681	6390	5619	5346	7910	4873	10667	4784	6943	6783	4921
ENSG00000034533	332	413	317	373	400	328	427	218	478	172	357	306	330	349	218	401	394	243	374	117	313	286	324	378	237	308	314	409	367	379	418	335	382	395	385	278	318	402	287	321	341	286	400	364	397	209	418	311	361
ENSG00000034677	965	894	1174	886	1383	1232	714	753	1040	1521	1500	778	1253	787	1316	1152	976	873	1050	3004	1471	954	829	1066	1511	1018	952	1045	1146	1063	1045	1125	1130	996	864	917	1001	1399	879	1128	1206	1225	925	834	1056	998	1278	973	843
ENSG00000034693	2418	1900	1262	1919	788	1876	2058	714	1519	793	2377	1851	1784	1014	575	1714	2527	1979	2264	1081	1152	1605	1796	1600	1283	1624	543	1524	1179	2142	2406	1907	1236	2002	2416	2545	1208	1417	1129	745	1744	1676	1816	1363	1031	869	2514	1320	1895
ENSG00000034713	3371	3789	3125	3564	3245	3318	3498	1325	3700	2339	3725	3356	4139	3748	2141	4142	4165	3305	3492	2339	3360	2997	3168	3430	2773	3320	3556	3604	3831	4661	4132	3715	3626	3989	3983	3613	3137	4009	3941	2797	3751	3600	3246	3165	3511	2819	3889	3773	3640
ENSG00000034971	39	11	8	46	402	490	3	5	15	19	75	24	15	38	6	35	6	13	54	9	9	18	38	45	12	4	18	26	11	49	11	92	185	13	28	12	15	8	24	107	78	21	8	53	14	8	21	37	10
ENSG00000035115	1380	1518	2041	1772	2287	1532	1423	1589	1359	2632	2339	1753	2096	2042	1292	2005	2039	1979	2038	3130	2187	1307	1752	2069	2766	1716	1636	1405	1303	1221	2610	1841	1712	2465	2386	1404	1462	1767	1598	1612	1705	1714	1931	1354	1408	2252	1791	1740	1828
ENSG00000035141	795	828	816	908	861	787	786	605	819	903	976	723	654	745	662	950	883	712	781	356	740	730	734	795	902	838	1230	1026	736	753	949	911	763	833	1025	618	777	940	1037	825	751	858	957	784	916	666	968	861	887
ENSG00000035403	2587	2383	1477	3190	2682	2043	2902	1129	2103	3322	3654	1930	2011	1654	2237	2802	2494	1749	2268	748	3276	3038	1956	2523	2253	2983	2370	3601	2444	3604	2119	1860	3564	2699	2528	2461	2771	3650	4083	2470	2137	2457	2342	2279	4521	1192	1930	3940	2816
ENSG00000035499	17	20	2	11	15	7	2	4	15	18	3	6	18	11	5	9	20	3	15	6	3	10	9	13	2	7	0	13	24	9	11	23	1	13	22	23	8	19	3	2	18	5	3	21	6	8	20	4	18
ENSG00000035664	144	138	182	174	368	158	171	102	140	304	131	169	247	247	260	194	201	152	165	63	183	125	109	166	217	273	427	268	131	87	238	255	285	167	138	145	184	281	241	356	166	157	132	142	131	357	126	162	136
ENSG00000035681	1228	1182	1214	1625	1524	1394	1443	909	1170	1056	1286	1301	1565	1187	1171	1710	1442	1129	1482	547	1363	1356	1458	1557	1084	1710	2037	1612	1427	1462	1644	1357	1502	1383	1654	1436	1249	1440	1449	1043	1429	1263	1512	1323	2022	1187	1764	1508	1410
ENSG00000035687	1155	1285	868	1209	1044	945	908	783	1130	834	1116	1114	1109	864	1025	1291	1076	1264	1200	1186	1128	1028	1029	1138	1076	1131	1251	1206	1021	1960	1501	1071	1097	1258	1233	1223	902	1162	1172	735	1203	952	974	809	1479	795	1355	1010	1146
ENSG00000035720	2	0	1	2	2	0	0	3	3	1	1	4	1	3	1	1	0	0	2	1	1	2	0	1	4	0	2	2	3	0	1	2	1	1	1	0	2	8	13	2	1	0	2	1	1	1	3	1	5
ENSG00000035862	10685	11841	10039	18914	15001	11204	7627	3846	11794	9719	12980	7870	10666	9342	8930	13834	12360	9160	13184	4335	9875	15786	10935	13026	6216	14022	6810	14600	16250	19220	13048	9029	20292	9790	8870	13360	10504	11688	12709	16889	12212	12544	6920	14555	8209	6240	9265	11880	12144
ENSG00000035928	2336	1891	1920	2296	1814	1641	2005	872	1749	1091	2286	2264	2837	1705	1032	2496	2336	2241	2509	661	2031	2059	2121	2393	1616	2280	2169	1941	2106	2679	2771	1613	2355	2199	2442	2178	1391	2280	2049	1446	2561	1959	2413	1844	2873	1392	2363	2497	2123
ENSG00000036054	1928	1555	1327	1941	1242	1403	1432	734	1187	986	1618	1521	1621	1120	1099	1489	1566	1531	1819	882	1433	1596	1441	1329	1329	1461	1433	1498	1354	1795	1609	1443	1327	1735	1350	1419	1325	1790	1856	1038	1844	1578	1372	1641	2258	965	2079	1479	1941
ENSG00000036257	2182	2183	1800	2503	1632	2045	2249	1258	2098	1210	2537	2096	2424	2102	1503	2405	2860	1976	2507	1876	2311	2415	2132	2308	1584	2061	2187	2380	2027	2708	2594	1972	2100	2161	2757	2599	1520	2226	1802	1227	2659	1944	2462	1985	3021	1477	2879	2197	2579
ENSG00000036448	114	78	92	55	80	197	183	73	155	138	113	134	95	122	83	131	191	141	64	171	65	170	161	131	74	164	231	137	45	235	76	117	149	151	340	286	156	182	117	145	177	121	134	130	258	105	208	176	118
ENSG00000036473	0	4	1	1	5	0	3	0	1	2	2	0	1	3	1	0	0	0	0	0	1	0	0	0	2	1	0	1	1	4	0	1	1	2	1	2	0	0	0	2	0	0	2	0	2	0	0	3	0
ENSG00000036530	68	366	90	99	143	133	97	70	106	162	182	118	81	116	95	103	122	181	124	53	140	77	125	158	142	168	72	74	171	133	155	96	78	211	98	112	129	195	101	150	69	122	130	146	66	163	94	78	151
ENSG00000036549	1276	1031	1099	1371	1444	1033	1225	736	1042	795	1405	1113	1658	1170	1073	1532	1328	994	1509	472	967	1283	1160	1502	1027	1273	930	1052	1151	1046	1327	1249	1388	1145	1500	1132	853	1396	1381	1117	1338	955	1284	1125	1396	1429	1402	1410	1172
ENSG00000036565	3	2941	13	165	1	17	3	0	8	116	1462	4	4	1	425	1	0	0	1	15	715	2	1	94	52	4	0	137	543	1242	2	0	1	946	37	87	1	22	0	66	10	9	304	198	13	0	3	11	133
ENSG00000036672	591	485	479	651	653	652	630	513	432	1227	298	1172	1135	561	497	386	741	940	779	2136	665	372	1083	754	311	814	457	350	358	533	536	634	841	671	584	1848	832	890	583	616	475	426	507	684	749	1710	373	464	1060
ENSG00000036828	1	0	1	0	0	1	5	0	1	1	3	0	0	0	1	7	0	1	1	0	2	4	2	6	2	0	1	0	4	2	4	3	5	7	5	1	0	0	1	1	2	4	8	1	2	3	2	7	2
ENSG00000037042	1613	2006	2145	1510	1830	1827	2571	2688	2209	2680	1817	1647	1530	1567	1784	1675	2044	1596	1450	508	1621	1802	1571	1714	2155	1909	3555	3119	2091	2394	1777	1453	1333	1918	1997	1402	2045	2386	1946	2434	1675	1938	1724	1968	1443	1685	1992	1711	1408
ENSG00000037241	299	402	315	485	310	484	506	991	430	359	574	399	400	378	288	447	547	381	399	353	405	462	453	420	406	488	662	487	418	491	514	405	400	453	528	538	428	489	397	276	519	446	572	474	671	312	552	464	428
ENSG00000037280	1010	1673	1091	1173	2497	943	948	4089	872	3807	1744	1628	1522	1507	2061	1342	1806	1432	818	1389	1600	1090	702	828	4843	993	3747	1754	1556	756	1235	948	968	1018	858	1304	1067	2074	1114	3382	1210	988	1027	1291	969	2307	963	1226	1327
ENSG00000037474	1674	1827	1321	1579	1919	1492	1761	2444	1426	1490	2023	1723	1769	1573	2122	2033	1602	1785	1651	2855	1613	1526	1707	1799	1930	1748	2140	1646	1654	1660	1885	1413	1676	1694	1681	1759	1541	1804	1656	1670	1895	1655	2192	1504	2087	1595	2069	1798	1787
ENSG00000037637	1029	1086	897	887	1211	850	893	1045	1027	1097	963	959	1157	1392	793	1013	947	823	1045	838	932	938	896	1100	1187	840	1323	974	833	926	929	1042	928	957	1241	985	728	1141	919	970	1207	769	1098	864	896	1088	1008	1013	909
ENSG00000037749	366	337	247	467	249	278	371	158	311	177	387	250	410	303	163	375	330	248	357	119	290	407	342	391	226	385	308	285	291	293	391	217	415	312	396	331	267	380	310	197	527	305	406	308	500	126	370	339	319
ENSG00000037757	1229	1208	1420	1393	2189	1391	1675	1033	1277	1539	1330	1421	1491	1502	939	1794	831	1515	1380	395	1253	1539	1416	2002	1352	1317	2098	1480	1112	1115	1569	1621	1247	1781	1922	1270	1254	2079	1284	1940	1266	1132	1580	1065	1460	1025	2028	1713	1504
ENSG00000037897	364	898	371	672	656	568	819	1933	380	799	638	479	370	722	916	480	402	638	502	1152	716	572	659	517	667	550	1815	618	399	589	415	407	410	459	549	478	488	418	570	679	822	459	884	785	1159	609	862	758	683
ENSG00000037965	204	151	165	250	175	154	61	102	266	303	98	29	75	72	68	143	132	53	121	58	90	147	49	144	167	279	338	179	113	235	113	86	372	88	200	183	176	243	237	337	218	102	100	153	186	79	51	246	176
ENSG00000038002	465	510	647	665	502	562	778	120	549	203	769	548	712	319	232	477	742	482	573	137	580	720	534	704	288	581	436	587	559	791	505	481	564	545	625	546	511	665	403	338	470	615	566	450	748	281	668	686	595
ENSG00000038210	745	561	450	577	327	344	594	498	581	578	624	420	367	500	761	359	627	631	459	829	444	491	420	512	662	465	440	476	319	678	531	520	408	420	545	699	327	511	500	314	659	449	613	480	518	367	823	488	781
ENSG00000038219	1579	1258	1507	1503	1474	1184	1341	720	1855	939	1462	1442	1959	1337	1250	1428	1259	1349	1699	1283	1337	1798	1507	1777	1083	1488	1113	1387	1539	1231	1488	1025	1791	1506	1291	1293	1185	1908	1264	1378	1795	1352	1585	1331	1711	1202	1646	1401	1431
ENSG00000038274	2557	1733	2186	2812	2397	2071	1981	1073	2218	1138	2066	2345	3106	2264	1415	2600	2285	1996	2439	711	1997	2220	2235	2407	1451	2351	1952	2277	2182	3100	3046	2554	2675	2376	2287	2150	1898	2514	2072	1742	2318	2077	2093	1848	2632	1560	2394	2550	2267
ENSG00000038295	46	102	51	121	133	46	44	93	43	99	42	49	38	35	98	71	154	28	38	15	100	52	24	15	417	74	173	59	143	46	87	90	57	81	20	89	51	206	42	108	47	51	95	65	26	68	28	63	93
ENSG00000038358	2314	2522	2234	2412	2740	2236	2562	1977	3304	2142	2526	2301	2631	3256	2843	2523	2180	2582	2157	3900	2230	2395	2159	2876	2377	2593	2818	2700	2303	1980	2286	1844	2132	2618	2747	2451	2293	2857	2793	2935	2839	2261	2590	2589	2283	2538	2221	2755	2581
ENSG00000038382	2584	3193	2894	2428	2980	2291	2307	2085	2249	1919	2846	2719	2159	2023	2545	2303	1779	2651	2211	2016	2926	2360	2181	3083	2525	2657	3659	2681	2397	2009	2316	1950	2661	3124	2271	1940	2513	2657	2398	2184	2957	2202	2504	2117	2990	2028	3285	2763	2819
ENSG00000038427	3396	2357	2849	3996	9717	1011	2194	2277	4400	1957	1453	2479	2056	1846	4195	9067	3004	1425	2876	2160	7248	3479	3144	7546	2471	4882	9171	2431	3541	2766	2263	3989	6487	5109	4198	2249	2209	2034	4582	4364	6766	1836	1914	1260	7012	11472	1992	3371	2555
ENSG00000038532	1456	1482	1206	1278	1520	1192	1342	1641	1360	1306	1521	1219	1458	1227	1720	1196	1391	1626	1358	1919	1281	1524	1298	1534	1212	1345	1821	1268	1217	1160	1153	1001	1327	1263	1299	1138	972	1589	1313	1332	1556	1366	1541	1306	1363	1510	1461	1538	1233
ENSG00000038945	1402	510	1835	977	203	871	664	343	1570	140	514	748	769	652	1724	447	652	437	859	268	647	1065	662	856	275	426	46	1035	1018	757	659	732	666	399	434	856	991	1147	1057	276	1548	1216	526	680	309	242	1261	633	968
ENSG00000039068	13	16	13	12	27	27	12	9	9	17	31	21	11	12	17	14	14	13	35	20	33	13	7	14	13	16	10	13	17	14	24	13	19	30	10	8	9	6	21	5	7	14	21	16	16	5	7	18	10
ENSG00000039123	2605	2364	1993	2850	3309	2056	2656	2384	3123	4328	2608	2226	2910	2657	3080	2898	2562	2018	2765	1493	2620	2848	2121	2676	2721	2500	3051	2715	2516	3287	2859	2684	2705	2525	2821	2708	2140	3326	2652	3406	2865	2396	3082	2090	3646	2755	3270	3015	2835
ENSG00000039139	7	83	3	96	11	0	15	1	8	4	35	28	1	4	23	4	36	77	19	4	56	14	9	18	6	25	39	97	46	78	8	14	16	41	24	8	16	17	16	6	46	11	26	4	36	6	90	17	62
ENSG00000039319	1504	1338	1360	1419	1803	882	1289	991	1241	1047	1388	1148	1830	1376	1147	1437	1311	1170	1488	1600	1359	1490	1223	2284	1324	1172	1735	1388	1235	1102	1142	1429	1577	1239	1788	1465	945	1894	1124	1212	1696	1129	1634	1069	1801	1398	1939	1421	1336
ENSG00000039523	2755	3283	2823	3055	3524	3097	3043	2114	3500	2638	2934	2888	3753	3447	3710	3189	2663	3031	2976	1392	3044	3166	2807	3776	2754	3192	3614	3535	3434	2753	2707	2359	3397	3543	3113	3087	3178	3271	3637	3365	3309	2732	3053	2957	2443	2667	2731	3044	2889
ENSG00000039537	95	39	39	153	230	294	95	28	230	101	104	45	42	71	36	71	87	43	76	7	75	154	117	126	64	94	96	128	78	104	70	161	64	67	67	106	135	98	142	123	315	158	84	92	23	48	76	176	101
ENSG00000039560	552	830	689	909	970	774	993	679	703	822	970	522	1146	772	1449	847	883	810	1051	1146	726	848	831	975	1316	986	1771	835	907	1145	878	561	1150	764	703	674	694	958	1046	795	1011	767	859	730	1368	682	1076	716	947
ENSG00000039600	3	10	6	7	4	3	8	5	6	6	7	4	7	3	3	5	18	5	6	1	8	16	10	7	7	3	10	6	4	3	4	9	8	6	15	5	8	0	10	4	10	16	11	9	13	6	8	12	4
ENSG00000039650	3960	4677	4200	4164	4628	4310	4614	4857	4313	5116	4410	5162	4514	6422	3952	4178	4734	4655	3447	4033	3583	3855	4472	5150	5779	4085	6286	4013	3554	3886	4315	3721	2988	5323	5766	4827	4898	3719	5078	5510	4649	4443	5839	3756	3885	4574	4460	5295	4934
ENSG00000039987	0	1	1	0	1	1	5	0	0	0	2	3	2	0	1	4	0	1	1	0	2	1	2	2	1	1	0	3	1	0	3	5	4	2	0	1	0	1	2	1	2	1	3	2	2	0	3	2	0
ENSG00000040199	519	530	549	594	643	567	566	313	572	487	674	551	634	510	664	714	517	594	636	384	625	480	651	827	428	370	584	488	574	570	673	467	630	695	690	480	401	703	632	329	792	584	522	356	491	356	642	454	636
ENSG00000040275	194	201	181	202	196	143	150	169	207	296	209	172	207	158	196	202	191	144	145	84	183	167	184	207	170	190	201	213	201	221	205	161	163	183	230	181	209	166	169	157	219	181	202	115	187	127	194	130	255
ENSG00000040341	1148	881	909	1147	1154	864	1132	443	1236	827	1123	888	1286	1020	518	1081	1325	816	1265	452	1023	977	980	1166	926	1216	1085	977	914	1127	1178	1200	1070	946	1339	1428	838	1050	979	859	1438	949	1378	822	1222	1028	1276	1073	1153
ENSG00000040487	944	1360	698	629	1096	921	1118	2123	1045	973	1559	904	894	1081	1141	1363	1307	1063	682	801	834	728	691	938	1256	845	1422	1072	663	767	727	1119	1227	1059	1328	1319	790	804	1247	1370	1160	867	1393	1245	788	891	1100	1394	834
ENSG00000040531	1374	1076	1108	1439	933	1667	1489	888	2506	1231	1471	1574	1353	1256	1299	1593	1114	1289	1104	1580	1566	1439	1276	1340	1171	1720	2663	1968	1677	2002	1325	1050	1534	1177	1083	1137	1094	1799	1470	1134	1320	1298	1191	1859	1524	1073	1276	1616	2243
ENSG00000040608	30	30	7	30	233	14	42	364	31	187	335	13	37	23	385	72	56	103	48	411	26	46	46	94	189	35	62	52	38	45	31	98	68	40	127	62	75	36	54	313	32	32	87	107	40	193	40	148	40
ENSG00000040633	1609	2082	1152	1910	1307	2014	2017	1051	1476	971	1853	1898	2513	2025	800	2037	2418	1682	1580	1735	1286	1463	1460	1803	988	1608	1476	2438	1339	1726	1488	1633	1721	1790	2477	2256	1087	1506	1967	932	1895	1191	1321	1829	1787	1355	1705	1869	1677
ENSG00000040731	8	215	2	23	4	9	3	1	2	10	45	6	2	7	13	88	8	2	6	1	74	11	4	6	10	2	4	23	35	212	1	3	20	174	15	23	14	3	3	5	4	6	48	16	24	5	7	6	11
ENSG00000040933	1192	1292	1431	1818	1098	1515	1390	802	2084	1273	1261	1356	1863	1010	809	1329	1480	1024	1376	397	1244	1884	1220	1674	1056	1708	1151	1788	1634	1530	1743	911	1205	1252	1233	1252	1730	2195	1692	906	1315	1692	1531	1453	1527	904	1245	1108	1901
ENSG00000041353	4	270	3	17	12	2	8	3	9	11	92	5	4	4	22	9	9	6	10	6	56	4	2	15	8	7	2	9	66	76	6	4	5	134	4	8	6	4	3	7	7	6	54	19	5	3	7	9	14
ENSG00000041357	2444	3032	1851	3170	2407	2313	2444	3104	2342	2531	2577	2251	2186	2554	2028	2809	2556	2593	2567	1661	3044	2655	2457	2301	2740	2157	4178	2973	2311	3008	2661	2565	2364	2283	3139	2826	2358	2403	2333	1867	2879	2036	3919	2409	3653	1814	3288	2727	2983
ENSG00000041515	158	184	346	249	91	124	204	17	170	164	138	165	230	219	83	195	329	164	199	65	194	223	216	292	164	187	190	240	169	211	185	184	312	191	304	241	229	353	149	245	248	192	162	220	269	149	188	290	165
ENSG00000041802	866	1220	654	1347	989	1047	1040	1630	1200	671	1038	1126	908	1235	1061	1013	802	1537	1215	1461	1021	1082	961	1015	737	951	1516	1423	810	1151	1133	771	1015	856	1634	886	964	964	852	1396	1346	707	1050	1236	1457	825	1026	1170	1430
ENSG00000041880	1966	2090	2070	2737	2272	2238	2184	1540	1983	2045	1863	1963	2121	1544	1461	2557	2478	1908	1908	943	2458	1722	2268	2212	2319	2670	2959	2692	2240	2553	2146	2193	2091	2268	2571	1898	2330	2593	3558	2032	2217	2209	1957	2272	2477	2090	1903	2752	2245
ENSG00000041982	274	2553	259	1185	327	329	1487	568	397	927	323	293	124	177	675	454	931	130	189	194	581	1080	520	428	408	1192	1232	2131	1000	1837	878	83	463	661	919	627	1210	629	1598	461	959	339	463	179	7778	79	194	855	168
ENSG00000041988	1705	2003	1446	1714	2767	1663	1750	3037	1712	2312	1853	1787	1751	2728	2257	2073	1978	1972	1542	1626	1280	1501	1524	2227	2428	1642	2754	1750	1511	1804	1881	2197	1372	2014	2415	2165	1741	1787	2225	2373	1895	1657	2273	1590	1462	2406	2149	2157	1820
ENSG00000042062	1316	578	1986	639	1856	1444	496	429	1532	5514	886	1597	1374	3204	1064	2556	818	896	1674	327	593	942	665	1250	2205	970	684	1295	1727	867	534	1752	4076	928	1468	2054	1585	4601	1415	5123	958	1619	1259	1343	129	2096	983	983	1848
ENSG00000042088	270	318	218	291	222	274	254	222	268	210	283	281	285	231	169	296	287	257	286	53	217	220	290	295	307	252	373	244	284	337	271	244	245	266	327	304	216	333	307	197	232	240	367	252	333	165	343	310	272
ENSG00000042286	940	1287	501	716	775	1267	1351	1479	865	968	1207	918	686	1240	674	1220	1209	1464	759	517	875	909	1259	982	1429	767	2191	1027	874	907	732	888	969	827	1147	1264	751	1011	1139	705	1078	1083	2182	1053	1574	462	1228	1367	1166
ENSG00000042304	0	1	0	0	0	0	0	1	0	0	0	0	1	0	0	0	0	0	0	0	0	0	0	0	0	0	0	1	0	0	0	0	0	0	0	0	0	0	0	0	0	0	1	0	0	0	0	0	0
ENSG00000042317	282	337	355	399	451	221	248	351	330	275	407	393	406	313	386	289	425	287	370	56	295	319	259	476	268	300	349	292	307	373	465	428	278	436	437	326	290	404	279	286	352	338	398	193	312	389	405	270	347
ENSG00000042429	655	816	519	820	820	546	608	665	709	734	700	665	738	879	562	739	730	670	725	568	508	643	543	924	555	533	667	694	549	650	606	657	769	619	947	716	483	877	573	777	802	560	799	560	827	709	859	588	806
ENSG00000042445	7369	3653	4949	4890	2051	6020	6489	1042	5025	3417	8650	4270	4651	3640	2478	6852	7421	5105	4298	1966	3967	6127	6585	4896	3031	5108	2709	4917	7484	8542	8324	4628	4655	5089	5423	5418	3983	5670	5217	2333	4300	6836	4710	4290	5678	2336	8162	6262	5723
ENSG00000042493	1090	288	1120	764	268	782	658	306	646	265	329	500	891	444	379	374	376	225	534	213	320	443	526	817	221	745	243	823	674	685	259	682	372	491	478	840	1112	1547	932	391	1458	448	493	556	307	337	621	721	686
ENSG00000042753	1884	2390	2131	2201	1451	2649	2505	1944	2529	1817	2565	2381	2497	2206	2106	2583	2576	2019	2069	1704	2323	2338	2205	2197	2196	2435	2826	2812	2709	3298	2782	2286	2030	2782	2248	2683	2586	2751	2815	1915	2585	2465	2979	2359	3013	1699	2272	2407	2142
ENSG00000042781	13	264	24	24	106	17	19	20	10	13	49	38	28	21	75	59	14	18	61	27	52	23	23	52	16	17	45	22	150	54	26	48	23	298	42	5	19	15	14	47	9	20	58	21	34	15	13	40	35
ENSG00000042813	1	2	1	0	1	1	0	1	1	1	2	2	0	0	0	1	1	0	1	0	3	1	1	0	5	1	0	2	0	9	1	1	3	3	3	0	1	2	0	2	1	2	2	0	1	0	1	0	3
ENSG00000042832	273	367	261	430	197	1057	152	305	102	430	263	619	125	165	1461	131	127	165	284	77	365	312	155	452	57	230	50	125	342	351	125	539	701	144	1168	152	194	135	1364	187	242	162	109	1281	435	243	270	223	77
ENSG00000042980	260	52	452	106	121	171	95	104	497	67	53	92	97	86	563	123	203	187	188	234	177	93	200	271	207	74	26	345	241	125	132	125	320	141	63	219	264	342	86	163	205	301	84	245	46	117	191	147	327
ENSG00000043039	3	4	7	1	6	2	2	1	2	6	6	2	3	2	3	4	2	2	7	3	5	2	2	2	3	4	4	4	2	3	5	1	4	3	1	2	4	1	1	2	2	4	4	1	6	2	2	5	2
ENSG00000043093	936	914	842	1050	976	832	753	559	789	631	896	785	989	926	585	1061	1159	739	1123	469	746	829	860	1111	570	828	887	884	747	959	973	1085	996	863	1400	1096	706	1098	1057	649	1015	837	888	810	1059	658	1137	853	1077
ENSG00000043143	2733	4627	1564	2753	2783	1918	2895	4892	1854	3992	2751	2459	2621	3782	1333	2381	2517	3855	1942	4112	2252	2034	2313	2395	2555	2024	2441	2408	1994	2229	1510	2185	2596	2878	3495	5065	1520	1978	2988	2335	2825	1572	3106	2695	2058	2955	2451	2893	2101
ENSG00000043355	2	5	1	0	3	0	1	4	4	7	2	3	2	2	4	0	0	9	11	1	2	1	2	3	6	1	6	0	1	5	1	0	7	2	2	2	6	1	0	2	4	3	0	1	1	5	2	4	1
ENSG00000043462	882	375	583	866	370	526	326	424	1143	287	242	422	578	624	878	304	359	238	496	224	372	643	462	526	306	389	162	696	630	553	342	556	491	270	290	524	586	830	282	553	950	330	563	541	202	433	480	317	689
ENSG00000043514	391	500	465	283	732	345	417	745	498	466	371	456	437	432	843	497	467	356	481	618	385	410	377	502	614	351	639	417	419	410	416	501	452	425	439	371	433	654	499	484	373	400	404	346	584	501	501	458	432
ENSG00000043591	11	17	2	3	15	8	3	7	16	9	6	4	5	15	10	2	3	1	6	1	5	7	7	16	16	4	7	7	6	15	2	61	5	13	1	2	6	9	4	14	5	9	12	5	4	9	3	7	16
ENSG00000044012	0	0	0	0	1	0	0	0	1	0	0	0	0	0	0	0	0	0	1	0	0	1	1	1	1	0	0	1	2	0	1	1	1	1	0	0	0	0	1	0	0	1	2	0	0	1	0	0	0
ENSG00000044090	2209	2910	2090	2331	2295	2172	2813	872	1940	1790	2772	2631	2723	2454	1332	2635	2550	2469	2145	745	2265	2631	2799	3292	1906	2500	2678	2391	2000	1953	2335	1516	2054	2827	2871	2893	2063	2099	2288	2344	2335	2424	3426	2179	2573	2187	2294	2799	1585
ENSG00000044115	12281	11637	10308	14666	9102	9200	14445	7550	11469	7428	16248	9268	13858	11614	9536	12463	13126	12526	12322	13650	13644	12593	11045	13829	9971	14799	11306	13890	10973	12994	12228	9774	13879	11460	13440	13884	9518	13043	11635	7307	15741	11228	14432	16069	16991	8360	13504	15871	13054
ENSG00000044446	2039	1570	2569	1988	2906	2342	1720	1511	2305	3256	1928	2378	2478	2861	1910	2456	1732	2284	2131	1984	2020	1870	2333	2585	3587	2345	2662	1655	2155	1516	2398	1785	2143	2562	2222	1735	2246	2689	2187	2842	1874	2590	2472	1804	1927	2604	1988	2377	2293
ENSG00000044459	329	266	292	353	361	306	411	133	390	287	226	314	295	294	149	301	442	265	314	74	331	414	360	361	256	382	379	335	323	367	327	291	347	302	330	320	224	507	316	280	401	265	445	285	494	308	358	333	374
ENSG00000044524	22	97	7	43	80	74	18	5	20	62	48	25	8	30	36	31	6	10	55	13	34	25	37	23	41	5	18	12	33	46	10	33	50	80	12	43	14	25	9	134	88	25	32	38	4	22	42	35	10
ENSG00000044574	10618	29397	5425	10544	6142	6247	16480	10973	5530	8824	9589	4297	5167	16773	5729	7066	5637	7092	6675	8160	15782	13122	9503	12201	12354	5589	19004	6126	6786	9800	4312	4559	7646	6531	6668	8059	7142	4998	6412	8343	38252	5479	16607	10755	23344	7382	33263	18229	11515
ENSG00000046604	143	28	215	102	102	79	149	5	212	56	75	96	437	172	63	134	99	48	84	27	228	94	177	84	89	94	125	118	98	159	64	218	178	64	46	33	102	115	109	39	110	133	92	18	121	67	158	147	88
ENSG00000046647	358	490	495	460	443	491	510	314	487	401	473	360	393	572	360	512	478	369	513	129	462	531	600	477	409	518	562	395	463	379	495	501	406	430	557	436	346	484	303	467	353	566	607	397	474	358	545	467	424
ENSG00000046651	684	754	954	641	1214	720	720	864	725	1283	753	666	756	963	943	882	702	494	790	731	778	756	756	1016	1062	832	1690	812	662	551	736	631	769	798	795	593	593	1102	720	1125	580	782	1043	570	821	1112	816	671	601
ENSG00000046653	160	260	120	177	305	153	96	41	181	348	163	82	112	149	564	250	63	110	253	65	187	121	91	168	133	74	109	75	320	267	113	74	349	319	174	271	144	215	82	497	251	130	155	185	143	167	149	272	176
ENSG00000046774	1	0	0	2	0	0	0	0	1	2	0	0	0	0	2	1	1	0	1	0	0	1	0	1	2	0	0	0	1	1	1	0	2	0	1	1	2	0	1	0	0	0	0	0	2	1	0	2	0
ENSG00000046889	148	101	194	286	398	171	102	124	188	380	157	197	215	224	397	244	162	144	218	74	167	223	106	223	198	158	153	140	180	162	255	250	251	127	113	315	145	232	135	573	255	183	103	137	98	222	114	236	208
ENSG00000047056	1730	1553	1668	1561	1893	1456	1496	1390	1383	2042	1978	2009	1819	1622	1925	2128	1624	1542	1587	2251	1489	1488	1855	1712	2349	1582	1355	1612	1678	1946	2056	1686	1785	1932	2018	1958	1705	1930	1897	1590	1456	1669	1671	1367	1573	1992	1732	1524	1718
ENSG00000047188	1800	1534	1809	1458	2361	1640	1702	1103	1892	1560	1887	1741	1554	2171	2160	1736	1697	1747	1764	1456	1943	1794	1764	1963	1566	1470	1802	1524	1533	1244	1707	1796	1692	1777	2162	1691	1622	2368	1655	1728	1996	1635	1987	1530	1984	1919	2285	1790	1911
ENSG00000047230	919	595	727	718	856	731	677	288	790	692	746	660	886	804	340	958	885	726	831	347	618	698	891	868	615	781	650	658	659	666	838	756	725	740	857	883	604	733	694	697	593	777	1007	594	655	789	917	860	675
ENSG00000047249	2195	2552	1648	2374	1332	1895	2446	1075	2336	1320	3168	1955	2591	2082	1100	2251	3019	2139	2331	1253	2171	2059	2039	2305	2661	2185	1895	2356	1895	2832	2684	2156	2084	2369	2790	3298	1750	2605	1997	1166	2649	1792	3657	2204	2450	1381	3075	2603	2534
ENSG00000047315	3579	3381	2817	3899	3075	3131	3581	2584	3278	3059	4159	3279	3687	2941	2946	3849	3627	3267	3818	2253	3984	3611	3310	3631	2767	3685	3346	3830	3323	4170	3553	2957	3857	3466	3465	3460	2898	4235	3334	3035	3679	3093	3681	3658	4405	2261	3971	4113	4106
ENSG00000047346	2068	1386	2591	2822	1884	1937	1661	601	2075	1087	3080	2097	3916	1272	1497	2299	2528	1449	2807	345	1681	1917	2080	1980	1571	2283	1313	1958	2499	2141	3742	2020	2613	1969	1670	1609	2280	4044	2279	1530	1669	2405	1691	1465	2313	1234	2595	2221	2305
ENSG00000047365	162	446	73	116	166	70	97	81	138	83	46	66	71	126	307	99	69	81	97	43	170	155	56	140	102	68	61	174	114	103	79	103	86	61	78	90	65	99	66	105	170	96	150	61	46	69	106	62	144
ENSG00000047410	3351	2980	3761	3662	3367	3075	3420	1808	3616	2016	3089	3691	4151	2706	2424	3849	2778	3154	3965	2057	4342	4356	3120	3852	2353	3670	2823	3567	4161	3156	3752	2376	4742	5679	3182	2690	3125	5275	3133	3211	3660	3727	3824	3041	4722	2395	4056	3483	3614
ENSG00000047457	442	258	255	642	616	346	237	1191	658	840	371	212	363	376	516	259	448	243	275	159	282	548	258	269	1186	324	740	407	217	316	355	473	295	240	423	405	298	413	304	511	598	223	427	317	276	318	470	368	367
ENSG00000047578	755	945	815	819	802	879	799	650	760	715	826	932	900	845	487	768	725	903	702	306	754	765	729	1074	718	773	1165	817	785	625	783	623	820	789	864	974	679	1020	865	690	868	714	736	813	796	630	915	749	691
ENSG00000047579	282	427	334	524	297	310	305	220	404	246	297	322	386	343	292	314	313	303	316	104	390	298	302	365	282	324	428	445	285	371	374	315	326	287	351	335	271	318	345	304	447	290	385	365	350	258	330	379	283
ENSG00000047597	73	154	86	76	38	78	156	8	110	26	116	41	58	42	33	76	53	21	100	8	65	44	65	75	59	96	46	80	147	200	61	40	136	103	19	70	78	155	84	24	100	88	81	61	108	14	76	72	101
ENSG00000047617	14	9	3	30	54	25	2	14	2	44	14	11	11	28	21	18	33	10	6	5	7	20	3	9	35	5	41	7	15	5	19	45	5	8	13	6	13	9	7	49	20	8	31	5	9	9	7	24	24
ENSG00000047621	315	525	255	548	475	345	387	533	487	339	392	291	381	623	350	348	462	254	362	185	354	413	339	452	317	370	564	500	286	350	376	387	383	295	551	429	300	502	309	430	620	306	590	435	461	282	453	333	453
ENSG00000047634	874	931	1172	1459	1379	801	784	741	1102	1181	1196	1155	1096	794	1762	1255	973	1216	1177	2307	1197	846	960	1187	1985	819	861	867	1065	883	1074	1002	1154	968	1365	1041	1059	1443	1332	789	961	1122	887	710	779	1474	1043	904	1338
ENSG00000047644	1494	1524	1928	2096	1898	2153	1948	2721	2290	1956	2977	1590	2213	2179	1942	1861	1621	2290	1960	2817	1908	1928	2032	2120	2437	2175	1943	1858	2081	1726	2108	1750	2351	1839	1949	2443	2289	2995	2367	1517	2764	2554	1884	1907	2300	1477	2621	2246	3102
ENSG00000047648	72	83	110	72	196	107	49	81	135	235	111	88	90	66	193	101	94	51	72	68	76	81	58	86	186	60	82	97	76	74	92	76	105	83	93	103	105	95	64	175	116	77	71	62	58	96	80	89	68
ENSG00000047662	315	374	393	460	735	313	251	204	707	294	290	309	432	438	515	452	307	401	406	314	321	337	186	439	378	337	444	375	431	246	395	363	449	349	409	284	316	656	345	545	381	277	371	325	295	423	306	272	358
ENSG00000047849	4871	7447	5199	8044	5414	6057	7089	3794	5849	4948	5481	4867	6172	3736	4591	7110	5736	4591	5711	2232	8250	6900	6331	6507	4475	6911	10294	8529	7610	9323	5336	3430	8181	6411	4868	5090	5932	7769	8328	5187	5978	6331	6588	7016	12388	3601	5960	6705	5990
ENSG00000047932	967	1250	989	1292	1571	1008	985	784	1450	840	1139	890	1530	1280	801	1261	1003	949	1337	382	1050	1196	935	1484	875	1159	1108	1167	1022	1050	1079	1164	1294	1039	1292	1028	905	1426	1210	1093	1361	972	1234	1027	1274	933	1228	1108	1212
ENSG00000047936	0	0	0	1	0	0	0	0	1	0	0	0	0	0	1	0	0	0	1	1	1	0	0	0	4	0	0	1	0	0	0	0	0	0	0	1	1	0	1	0	2	0	3	0	4	0	0	5	0
ENSG00000048028	487	627	439	528	578	430	536	285	510	387	559	406	598	564	349	637	783	546	572	91	413	509	495	719	439	576	621	542	478	422	604	503	547	545	756	617	344	658	421	442	627	458	620	463	587	367	635	537	537
ENSG00000048052	116	766	91	139	202	73	53	20	254	106	396	53	93	92	190	138	72	38	54	16	247	58	52	128	57	63	161	130	276	297	55	165	214	272	104	185	137	199	132	104	110	67	219	157	197	120	83	83	166
ENSG00000048140	2826	2562	1500	2095	2753	2334	3289	2175	2849	2899	3026	2347	3058	4194	1659	2515	2848	2568	2542	1207	1748	2774	2525	3176	2270	2603	3179	2547	1931	2796	2211	2220	1864	2517	3506	2963	1841	2846	3480	2948	2623	2300	3467	2585	2751	2782	3045	2627	3097
ENSG00000048162	1089	1225	837	1279	1032	1315	1160	1987	1000	946	1302	1079	1166	1186	1470	1447	1287	1062	1087	2938	991	1052	1058	1308	1091	1184	1679	1177	1183	1272	1231	1249	968	1202	1396	1257	1061	1276	1429	1148	1203	1197	1364	1294	1377	997	1139	1266	1159
ENSG00000048342	501	549	553	753	476	693	749	203	655	421	770	592	775	515	156	742	726	418	782	160	565	726	728	568	344	753	307	550	745	747	755	524	1009	732	612	586	568	804	676	494	591	461	959	497	959	495	638	801	546
ENSG00000048392	1387	1480	1920	3031	2105	1530	1785	556	1083	707	1651	1472	2566	1130	968	1602	2880	1337	2874	566	1187	2238	1170	2718	946	1963	1163	1542	1526	1693	3557	1729	1633	1054	2636	1501	1189	2617	1528	1053	3160	1373	1412	1293	1658	1515	2247	1213	1688
ENSG00000048405	538	581	516	573	546	517	538	828	583	503	499	521	602	574	599	595	466	429	675	768	595	535	551	588	431	464	485	494	445	570	435	498	681	453	528	496	417	600	453	384	667	477	559	386	578	438	581	517	609
ENSG00000048462	8	0	1	0	0	2	5	4	1	2	2	0	1	2	2	2	0	0	1	0	3	4	0	2	1	1	0	13	1	8	1	2	0	0	0	0	0	4	0	0	0	0	2	5	0	1	7	0	1
ENSG00000048471	825	672	695	718	561	693	778	437	740	545	794	527	779	586	552	650	694	483	707	529	648	779	557	728	529	710	706	666	632	718	697	535	787	672	682	664	615	787	709	551	714	630	802	610	732	464	800	765	585
ENSG00000048540	340	282	476	404	829	1257	444	60	272	339	188	487	2257	198	104	166	516	304	881	79	329	298	189	172	303	175	128	433	90	393	1146	994	591	655	386	251	525	194	351	646	314	167	424	566	37	115	379	406	368
ENSG00000048544	1197	1251	810	1342	1047	939	1347	809	948	688	1327	1033	1055	1113	809	1349	1410	816	1309	298	1116	1082	1177	1313	908	1346	1339	1171	1009	1749	1360	1166	977	1151	1405	1160	855	1064	1481	903	1313	994	1371	1074	1422	726	1546	1429	1525
ENSG00000048545	0	5	0	1	0	1	1	0	1	2	3	0	0	1	3	1	5	0	1	0	3	1	0	1	1	0	1	2	2	2	2	0	0	11	2	1	2	0	1	1	0	2	3	2	1	1	0	1	3
ENSG00000048649	2236	1905	1830	2058	2430	1494	1964	1267	1860	1186	2805	1688	2712	1973	1796	2286	2471	1675	2350	1463	1924	2587	1710	2298	1409	1923	1667	1611	1861	1590	2128	2027	2392	1887	2665	2250	1484	2137	2066	1648	2661	2085	2280	1533	2700	2013	2837	2174	1925
ENSG00000048707	2681	2749	2166	2526	2124	2323	2564	996	2498	1321	2436	2004	2764	1608	1294	2459	1979	2336	2547	758	2979	2957	2493	3135	1800	2603	2356	2479	2752	2659	2412	1751	2793	2698	2035	1878	1793	2923	2479	1753	2589	2316	2505	2266	3316	1482	2577	2598	2675
ENSG00000048740	786	331	617	542	777	682	318	372	832	280	269	341	495	528	696	397	530	375	541	170	569	654	460	646	612	504	253	993	623	459	308	914	768	384	457	505	533	897	422	525	632	471	584	585	214	594	526	461	940
ENSG00000048828	6217	6603	5137	7487	4997	5564	8622	5408	5840	4156	7017	5492	6392	4597	3802	6097	7450	4734	6344	4006	7157	7269	6618	6468	5716	7848	6612	6045	5451	6218	6400	5533	6290	5669	6657	6434	5207	6618	6815	3670	6906	6174	7592	5779	11361	4330	7787	7106	6817
ENSG00000048991	699	989	749	1114	851	781	1039	831	899	691	1097	730	956	641	576	912	945	662	1017	304	909	1041	899	904	674	1120	1173	818	875	839	1031	792	957	890	1014	810	794	1104	905	718	1092	758	1097	780	1076	705	1049	901	941
ENSG00000049089	437	91	240	127	248	66	93	242	959	117	126	173	115	221	437	128	166	134	206	133	131	330	86	193	95	362	296	247	235	140	339	371	516	502	330	103	454	347	158	348	114	692	248	114	35	425	323	207	305
ENSG00000049130	296	158	324	289	588	163	220	78	302	456	221	129	186	267	345	362	334	108	552	58	239	222	209	442	136	254	178	145	128	188	180	390	361	166	527	454	234	211	169	614	264	148	233	375	294	251	206	311	187
ENSG00000049167	173	203	144	201	191	205	179	155	216	173	199	145	158	164	192	189	203	130	217	77	174	187	165	166	176	184	190	175	140	197	170	201	161	187	172	151	150	181	164	182	186	191	213	160	173	168	207	201	170
ENSG00000049192	43	32	33	29	94	30	53	11	65	51	33	41	11	27	26	73	47	27	27	27	28	31	39	25	32	71	28	40	59	31	85	57	29	71	45	29	83	42	52	56	31	44	38	24	62	38	64	44	31
ENSG00000049239	6787	6602	7096	6978	6416	7998	8428	2628	4567	4528	5705	7024	6614	5446	8241	7862	5095	8846	6501	8799	8230	7654	7379	8408	5321	5062	9013	7178	8125	6290	5581	5046	8817	6509	5497	4904	6402	8997	9348	4543	7320	7996	5852	7210	8527	5652	8511	10091	6687
ENSG00000049245	2853	3469	2661	3804	3117	2713	2736	1832	2859	2024	3524	2377	3372	2643	2648	3390	3287	2269	2924	2341	3021	2705	2331	2833	2336	3294	3477	2923	2960	4574	3321	3070	3257	3024	3316	2891	2621	3275	3180	2823	3364	2729	2754	2561	2810	2178	3396	3115	2994
ENSG00000049246	762	975	962	903	2285	788	450	257	644	1140	928	2018	1443	791	584	1217	728	702	1270	191	955	689	1574	1790	1091	1363	501	419	1083	1445	986	1341	1124	1280	1071	959	1202	938	834	410	492	687	1025	265	868	679	446	556	1546
ENSG00000049247	123	160	160	176	373	137	64	241	106	218	158	331	239	136	179	252	180	97	189	164	153	94	264	293	281	218	160	69	145	238	152	262	165	230	231	195	231	128	159	80	82	90	172	44	167	105	83	198	296
ENSG00000049249	10	25	2	3	5	4	1	1	1	2	5	4	0	3	5	7	3	3	2	6	0	9	1	4	2	26	18	4	7	7	0	3	4	1	2	3	14	7	0	1	19	1	4	3	14	1	95	3	3
ENSG00000049283	1026	155	1271	721	1360	276	607	43	1324	194	657	1087	1724	741	399	759	1040	581	754	104	510	611	649	1602	302	1210	570	909	1007	534	550	1349	854	1708	639	266	660	878	864	1861	311	815	458	256	907	1084	712	1813	556
ENSG00000049323	701	392	466	959	1265	774	532	165	1061	1091	709	354	517	816	493	1034	374	529	942	388	1227	584	410	738	763	1304	366	1017	622	1093	451	592	1364	723	1089	877	940	784	548	1585	1765	385	739	577	667	544	598	1195	636
ENSG00000049449	2635	3653	2414	3119	2189	2058	2737	1797	2472	1628	2867	2395	2308	2476	1942	3037	2904	2342	2529	1892	4131	2572	2468	2899	2317	3398	5363	2536	2043	3409	2658	2228	2655	2727	2723	2687	2401	2792	3442	1845	3440	2219	3616	2696	6135	2057	5059	3886	2797
ENSG00000049540	528	1959	281	934	2883	935	485	105	583	695	1415	488	874	1797	569	1114	330	647	691	675	888	806	935	1458	1347	444	558	1170	992	1355	460	1120	1761	1522	946	758	974	403	829	1771	867	723	704	673	213	297	715	1202	700
ENSG00000049541	304	560	349	526	316	335	458	284	312	282	335	320	364	309	426	380	379	244	359	197	424	397	387	339	342	360	622	454	377	497	345	327	313	420	329	403	367	353	348	293	407	361	619	389	518	204	424	490	471
ENSG00000049618	1815	1896	2070	2258	2591	1948	2354	1198	2401	2069	2154	1951	2472	2292	1456	2049	1885	2029	2517	824	2275	2355	2119	2821	2024	2440	2446	1893	2066	1488	2089	1656	2580	1942	2171	2007	1754	2540	1832	2098	2749	1929	2444	2121	2700	2263	2337	2341	1844
ENSG00000049656	2178	2810	1878	2095	1945	2042	2643	2704	2269	1959	2394	1986	2113	2352	2298	2326	2162	2221	1910	2806	2334	2382	2153	2379	2148	2214	3136	2392	1933	2951	2130	1815	2380	2088	2185	2079	1979	2488	2737	2044	2720	1936	2821	2357	3369	1838	2819	3032	2392
ENSG00000049759	1326	759	1594	1487	915	918	1511	272	1773	676	1308	1065	1726	1168	1398	1344	1711	1168	1636	2226	1411	1680	1030	1361	832	1382	833	1413	1038	943	1085	1020	1510	1823	1150	972	1086	1561	1058	660	1319	1166	1179	1162	1669	1301	1270	1746	1020
ENSG00000049768	13	28	15	26	19	25	19	29	17	39	29	22	15	30	21	21	34	23	18	16	23	13	27	29	27	33	38	30	15	26	27	17	18	19	36	22	19	19	26	24	17	16	44	25	31	21	22	33	20
ENSG00000049769	147	539	110	133	181	142	202	171	209	184	258	161	121	400	184	164	85	228	135	113	186	133	150	228	152	141	233	173	205	249	112	187	216	250	247	273	138	228	129	206	311	108	208	226	203	137	192	224	165
ENSG00000049860	2635	2329	2747	2931	1840	2784	3501	1042	3031	1440	3066	2178	3055	2332	1511	3324	3435	1890	2763	969	2817	3031	2390	2748	1803	2971	2087	2715	3079	3815	3267	2681	3426	2691	2905	2160	2261	4465	3168	1867	3179	2485	2719	2387	3035	1551	3498	3051	2936
ENSG00000049883	507	749	501	713	581	571	729	382	621	327	770	568	624	564	224	619	827	578	678	81	486	579	643	663	382	647	663	701	525	634	739	542	542	675	898	571	494	758	665	492	667	603	796	637	800	329	797	556	583
ENSG00000050030	55	242	63	90	70	34	53	60	85	39	120	35	107	49	39	73	51	51	83	28	149	49	77	110	89	53	43	60	135	186	44	46	71	123	80	61	34	43	57	54	72	56	98	46	44	19	63	63	62
ENSG00000050130	1395	1603	1203	1523	1240	1068	1394	849	1303	907	1541	1287	1498	1451	753	1628	1744	1223	1448	528	1385	1450	1339	1601	1149	1153	1248	1331	1315	1982	1342	1439	1346	1447	1687	1478	971	1507	1410	928	1387	1222	1608	1189	1924	719	1667	1528	1667
ENSG00000050165	2698	6758	3087	2354	3177	1771	2103	540	3036	2332	3371	929	3100	2877	2401	4000	1204	1244	2504	1324	4103	1365	2708	2832	1048	3121	1775	2149	4425	5421	1413	1201	4553	4401	1677	3102	3012	2931	2137	5613	2948	1909	2109	2550	2252	3367	1416	2702	1809
ENSG00000050327	113	335	135	141	236	192	277	53	291	199	224	261	228	220	198	142	211	184	90	61	185	172	169	325	75	263	145	227	152	194	281	182	331	279	364	205	125	286	107	184	227	91	301	77	86	145	233	177	158
ENSG00000050344	189	216	206	276	440	156	202	386	316	611	225	251	186	229	230	218	182	279	233	1531	240	127	194	204	344	173	397	190	189	136	191	235	175	221	318	343	188	167	200	302	237	153	231	178	208	813	189	270	262
ENSG00000050393	523	530	350	434	509	534	526	244	387	374	459	400	521	350	257	475	521	303	555	183	352	429	503	568	300	444	509	378	466	529	413	602	585	420	517	544	348	519	344	583	527	395	462	478	432	439	586	485	467
ENSG00000050405	3624	2888	3597	5904	3273	4010	3653	1018	3824	2484	2924	4048	3270	1762	3504	2835	3251	3124	4523	750	5167	5372	3448	4016	2198	4432	2635	4473	3453	4805	3647	3221	3859	3102	2369	2921	3728	4636	3631	2713	3312	4342	2722	4330	5388	1920	3638	2960	4871
ENSG00000050426	2180	2315	2755	3482	3205	2738	2266	1924	2197	1701	2295	2377	3130	2124	2009	3096	3088	2215	3249	890	2110	2482	2389	2498	2379	3242	2324	2241	3439	2604	2934	2392	2527	3002	2934	1983	2468	3379	3281	2984	2039	2732	2360	1712	1892	2125	2371	2375	2116
ENSG00000050438	317	1952	380	883	336	438	493	76	423	500	893	875	727	670	421	277	492	842	459	309	611	703	896	455	1080	651	407	247	726	660	716	278	363	1133	524	200	422	314	638	427	500	507	806	361	568	413	493	545	830
ENSG00000050555	1154	1239	1003	1016	3767	1957	2934	344	1478	2139	2164	1869	925	2401	2690	5593	1322	1904	1715	1857	1853	2001	3059	4725	2616	1480	1954	1132	1913	1591	1783	2075	3941	1992	3451	2155	1966	2140	2257	5345	2399	1817	2334	885	2246	4462	1556	5032	1542
ENSG00000050628	208	771	202	330	298	490	346	28	489	136	217	190	212	146	306	174	115	201	224	95	318	148	373	522	199	165	349	485	580	933	300	423	476	366	363	653	235	296	105	273	321	372	246	495	161	219	365	457	422
ENSG00000050730	3	2	0	1	0	1	2	2	1	3	2	0	2	2	3	1	2	4	1	4	4	2	1	2	1	1	1	0	1	1	2	4	1	1	0	2	3	0	0	2	4	4	7	0	19	2	7	3	1
ENSG00000050748	1354	1654	1477	1615	1708	1442	1625	989	1597	949	1620	1400	1677	1127	1211	1648	1613	1307	1724	758	1591	1673	1651	1488	1233	1456	1617	1435	1585	1562	1273	1589	1634	1436	1727	1360	1229	1698	1559	1275	1845	1466	1752	1495	1518	1498	1775	2093	1667
ENSG00000050767	50	43	50	70	108	35	27	41	191	103	48	27	16	52	104	82	30	27	19	34	43	85	35	45	59	33	47	61	53	51	15	46	134	39	67	71	79	104	53	172	60	28	36	61	50	73	40	27	87
ENSG00000050820	1925	2578	1788	1651	2217	1934	1977	3126	2442	2802	2592	1734	1913	2600	2376	1950	1793	2108	1685	1939	1966	1726	1611	2109	3615	2263	4436	2286	1808	2072	1753	1485	1882	2127	2181	2514	2057	2170	2854	2261	2494	2039	2516	2152	2485	1659	1866	2273	2691
ENSG00000051009	1312	1822	1873	1602	2178	2107	1616	2317	2164	2202	1639	1944	2226	2120	1662	2033	1971	1614	1562	2296	2019	1448	1921	2227	2098	2052	2207	1920	1969	1488	2086	1507	1665	2254	2313	1580	1708	2296	2090	2182	1599	1774	2012	1587	1553	1577	1873	1477	1583
ENSG00000051108	5207	6951	4144	4570	4175	5496	5234	3597	3986	3966	4781	4925	6106	5415	3887	4537	4911	4606	5138	3790	5103	4331	5774	4554	4262	4658	6351	4012	4448	8089	6235	4190	4508	4901	4262	5361	4679	4643	4743	5023	7759	4585	5035	5425	4924	5582	6143	7005	7119
ENSG00000051128	776	730	977	824	1020	911	687	873	1120	1028	880	1067	944	1103	1153	927	1126	864	817	599	868	591	700	894	1397	1280	1527	1191	985	1106	1225	866	952	680	900	901	980	1123	1254	1005	975	908	504	902	665	860	778	1004	1005
ENSG00000051180	27	62	20	32	7	18	17	4	15	80	39	25	33	12	7	30	29	9	20	7	10	22	33	25	11	33	13	33	24	25	41	27	15	19	33	55	36	30	30	12	34	14	34	33	17	7	28	14	22
ENSG00000051341	55	57	30	58	25	41	24	8	27	135	35	32	70	23	12	55	96	23	55	4	11	40	41	48	74	74	14	64	72	35	91	44	35	49	36	76	95	120	47	26	57	95	51	76	35	26	50	14	78
ENSG00000051382	769	757	615	761	713	528	585	316	535	447	707	584	746	567	314	731	894	621	751	187	614	574	745	686	443	717	620	578	652	798	728	709	833	721	900	838	467	703	741	492	772	644	852	500	809	597	880	727	705
ENSG00000051523	2331	1340	1982	1680	862	1529	1148	1370	2628	851	853	1152	1868	1783	2516	1147	1287	733	761	740	1251	1941	1127	1560	1195	1024	907	2929	1387	1263	802	1711	1079	1178	879	1168	2054	2334	1292	1281	1939	1548	1506	1558	776	1238	1395	931	1717
ENSG00000051596	303	349	310	419	308	599	328	218	580	250	595	501	591	372	231	402	480	505	329	146	368	613	741	523	261	387	238	628	445	728	541	464	521	434	432	888	323	374	559	418	384	311	625	384	461	231	547	362	561
ENSG00000051620	1210	1721	1117	1205	1468	1606	1245	1160	1018	1301	1241	1169	1468	1637	1196	1238	1301	1328	1338	978	1284	1219	1179	1457	2271	1094	2710	1232	962	1507	1561	2394	1342	1530	1283	977	1444	1269	1312	1500	1704	1212	1840	1063	1308	1543	1403	2035	1734
ENSG00000051825	542	612	481	692	612	565	633	548	533	603	582	490	682	562	317	618	664	501	668	218	538	664	651	737	587	720	636	518	581	477	668	482	564	605	767	587	471	773	586	567	687	557	837	596	840	597	669	570	538
ENSG00000052126	4410	4248	5749	7135	1529	4012	7174	450	7518	855	1591	4927	4010	2709	754	6581	4165	3120	4661	289	4452	8351	4412	5125	1114	2475	2715	7209	9446	8134	3217	3255	6181	5152	2778	2075	4904	7847	5501	2277	2881	6621	2288	5836	12866	1975	8243	7076	3663
ENSG00000052344	10	13	6	14	13	12	9	6	27	11	18	10	12	19	17	19	16	4	15	11	18	9	6	15	17	7	30	12	19	9	15	7	22	17	16	8	18	29	14	5	17	9	13	23	18	7	8	12	9
ENSG00000052723	711	747	611	991	839	720	765	871	754	781	889	610	796	862	611	863	841	667	846	637	727	780	775	733	807	766	1108	695	721	660	764	803	800	674	979	809	659	902	904	655	1001	691	986	740	1024	533	994	788	789
ENSG00000052749	1020	1933	762	965	1143	1258	1652	4201	889	1748	1994	1520	996	1545	2217	1050	988	2054	1061	5087	1703	1184	1395	1165	1637	1377	2451	1107	856	1227	1151	609	849	1040	1207	1492	946	957	1130	1175	1317	1249	2045	1386	2310	1461	2094	1433	1319
ENSG00000052795	697	763	778	1386	685	460	760	438	636	497	610	745	1339	511	705	704	705	369	833	242	871	908	647	652	823	752	2754	922	819	1117	773	681	917	572	472	557	588	1230	808	486	1041	511	647	728	1660	463	845	650	950
ENSG00000052802	1336	9915	884	2648	809	1134	2576	1364	1232	8371	15627	1778	1176	8124	9027	6278	8740	4272	1683	5605	1501	1848	1221	2384	8370	1156	2267	1612	1328	5033	3324	2378	1169	1666	15870	12509	881	2159	2182	779	6398	1960	4050	2359	4712	2450	3714	1434	7682
ENSG00000052841	2111	2113	2434	2333	3006	1964	2418	2285	2501	2400	2150	2200	2542	2333	2214	2467	2234	2124	2381	1290	2527	2464	1869	2651	2309	2301	2391	2177	2375	1990	2412	2145	2525	2168	2363	2020	1746	3348	2067	2265	2245	2457	1852	1984	2090	2399	2612	2236	2432
ENSG00000052850	3	0	0	6	4	4	1	0	2	0	13	6	1	0	0	0	0	1	6	1	3	13	5	1	4	1	0	1	2	0	7	1	1	0	0	2	1	7	0	0	2	1	2	6	0	0	4	0	1
ENSG00000053108	131	7	117	24	130	546	325	13	192	104	73	49	247	42	115	251	160	132	239	32	83	100	122	63	174	296	62	97	150	175	137	117	130	186	81	337	160	117	61	81	42	399	254	88	73	87	206	98	67
ENSG00000053254	3137	2428	3450	3174	2993	2510	2465	682	3285	1327	2209	2639	4307	2048	1628	3549	2246	2525	3342	3574	2933	3205	2357	2999	1792	3235	1881	2922	3324	3157	3477	2547	4439	2375	2293	3027	2590	3746	3363	2616	3484	3060	2039	2629	2633	2419	3130	3803	2822
ENSG00000053328	1	12	24	16	24	15	18	5	22	20	33	6	14	27	9	21	11	30	18	1	19	22	20	14	9	15	10	12	9	17	15	5	34	14	10	41	13	31	13	26	41	12	21	19	39	3	15	16	9
ENSG00000053371	1863	2212	1979	1942	1396	2544	2023	1037	1744	1115	3101	2323	2001	2397	1038	3142	3224	2060	2046	1480	1357	1686	2147	2636	1426	2436	1381	2048	1669	2310	3078	1983	2126	2662	2502	2455	1848	1928	2441	1955	1752	2166	2484	1857	1587	1806	1598	2063	1601
ENSG00000053372	666	1171	591	869	989	991	1149	2404	688	908	1038	889	754	774	1479	1100	840	846	870	1857	1142	877	962	921	1234	952	1625	953	845	921	788	817	871	840	855	1040	857	949	1013	899	893	882	1273	1007	1724	781	1073	1353	900
ENSG00000053438	30	738	42	48	74	35	39	20	68	71	533	40	34	95	128	50	30	66	54	45	228	57	45	61	73	22	30	56	236	538	39	34	53	372	63	139	43	57	42	59	61	51	120	82	62	73	31	88	57
ENSG00000053501	678	665	598	613	814	775	825	1342	729	789	823	726	819	862	804	770	819	740	688	677	561	669	643	750	675	938	1117	781	650	614	649	731	768	672	810	857	793	921	672	957	870	650	745	688	723	688	719	773	499
ENSG00000053524	489	901	686	800	1619	370	346	551	650	796	970	634	701	729	867	578	717	1006	747	1168	528	460	616	839	1418	796	682	421	607	315	890	585	605	515	1024	758	603	545	759	1066	1287	1027	834	639	634	2663	737	808	681
ENSG00000053702	212	179	240	232	434	219	265	71	346	216	236	169	222	332	177	465	172	254	214	75	208	250	286	190	88	362	186	239	207	210	161	227	441	224	269	249	379	221	278	731	372	263	260	170	106	231	148	377	178
ENSG00000053747	178	270	93	190	343	218	243	1018	142	308	218	139	211	224	208	95	183	140	145	47	160	250	103	220	289	168	230	219	140	167	198	240	156	224	160	205	97	525	172	150	383	76	350	147	145	77	202	227	178
ENSG00000053770	1210	1271	977	1473	1073	1064	1319	554	1461	735	1451	949	1268	1240	607	1290	1307	944	1172	373	1230	1202	1001	1222	896	1117	931	1111	977	1209	1172	1219	1158	1025	1693	1247	911	1161	1062	793	1536	952	1366	1043	1272	696	1480	1346	1338
ENSG00000053900	1773	1054	1884	1398	1750	1232	1353	1012	2317	1716	1050	1610	1427	1399	1022	1388	1312	1371	1593	351	1325	1541	1182	1924	1167	1253	1847	1606	1292	1153	1466	2009	1529	1386	1597	1215	1218	2085	1202	1568	1101	1259	1185	1333	1292	1531	1661	1584	1916
ENSG00000053918	13867	10616	14982	12025	9018	17385	18113	8098	21362	7628	8970	15608	19955	8168	9833	18402	13175	15226	13809	12336	13128	12066	14576	12431	12651	22468	11463	17203	20044	27189	25885	11453	13779	14277	9693	7155	14915	13961	19031	7998	9949	18689	7438	11625	9238	10396	7944	16747	22522
ENSG00000054116	2024	2904	2390	3525	1867	2246	2950	1607	2214	1459	2232	2400	2639	2540	1368	2430	2816	2048	2534	935	3247	2780	2253	2914	1908	2633	3165	3395	2505	2622	2748	2147	2049	2214	2519	1837	2141	2272	2834	1565	2945	2421	2621	2647	3262	1369	2669	2874	2665
ENSG00000054118	4995	3652	4848	4317	4230	3954	4931	3642	4786	4106	4536	4095	5466	4333	3313	4997	4743	4516	4810	4154	5369	5169	4007	4925	3210	4711	4649	5159	4785	4534	5291	3161	5141	4371	4354	4559	4060	5418	4152	3387	4312	4575	4902	4209	6436	3900	5939	4866	4034
ENSG00000054148	2165	2908	2301	2490	2807	2713	2825	3765	2266	3994	3198	3091	2676	3151	2135	2957	3263	2487	2383	2697	1756	2162	2801	3103	4273	2766	3968	2435	2280	2537	3080	2358	1904	2895	3090	2983	2625	3229	2724	3397	2866	2490	2798	2609	2125	3871	2347	3040	2753
ENSG00000054179	5	42	7	12	51	34	15	4	9	16	21	6	8	17	51	27	6	10	13	11	14	9	21	12	8	12	11	13	34	9	11	15	21	48	31	11	8	9	7	39	16	13	19	11	4	11	14	13	22
ENSG00000054219	185	189	94	215	206	56	193	53	171	160	147	135	103	165	153	135	107	56	120	51	199	213	104	142	215	258	190	156	183	179	109	101	103	258	59	136	122	155	193	184	160	118	332	99	207	146	102	144	125
ENSG00000054267	1713	1807	1743	2025	1946	1506	1934	2098	1811	1404	2029	1699	2066	1735	1758	2008	1730	1652	2508	1621	1924	1871	1780	1959	1884	1551	2059	1945	1988	1920	1716	1683	1977	1847	1930	1779	1374	2553	1882	1656	1967	1769	1927	1504	2442	1412	2219	1827	1825
ENSG00000054277	309	189	242	254	232	176	306	127	386	154	252	183	436	342	143	282	359	165	242	54	185	211	197	347	195	213	145	193	194	186	203	362	305	185	351	316	123	378	197	236	306	190	278	164	212	229	381	201	226
ENSG00000054282	631	778	868	931	1107	677	714	342	913	660	612	726	828	701	564	831	797	683	904	224	772	895	683	893	621	742	818	931	914	951	762	828	880	704	687	729	785	1071	779	805	743	852	715	733	864	805	799	815	788
ENSG00000054356	23	9330	29	341	12	82	24	45	27	427	2829	31	6	14	1134	17	51	26	20	88	1176	10	20	419	145	77	429	230	1132	7056	20	72	7	4053	137	218	109	94	20	147	68	23	1941	513	166	26	502	36	196
ENSG00000054392	380	535	682	895	317	564	513	36	923	210	373	400	489	314	184	394	680	559	591	140	654	586	560	562	235	1233	192	827	481	706	815	436	407	369	481	462	587	775	712	276	439	414	411	787	545	380	730	452	564
ENSG00000054523	3806	3021	2759	3313	3096	2665	3379	1759	3117	2083	3461	2918	4530	2412	2197	3210	3011	3119	3364	1957	2989	3789	3431	4115	2585	3547	3547	2775	2891	2573	3190	2374	3562	3198	2943	3440	2715	3800	3756	2295	3623	3218	4548	2812	4663	2772	3880	3340	3694
ENSG00000054598	358	133	284	372	717	241	259	136	399	278	238	177	339	375	240	490	208	139	286	443	250	275	262	218	225	243	233	183	230	240	160	439	515	181	255	187	214	207	152	468	517	263	232	198	206	509	274	350	237
ENSG00000054611	1078	1157	894	1192	1061	1073	1030	644	1161	923	1155	951	1168	947	1005	1082	1206	930	947	748	787	1010	976	961	1140	1148	1330	1199	1162	1566	1184	863	1113	1115	976	1111	1026	1341	1431	979	1072	997	1180	1119	1026	980	1068	1241	1091
ENSG00000054654	3244	2472	2295	3585	2703	2256	3920	1058	3192	2193	2481	2940	3669	2964	1578	2938	2577	2424	2812	532	2822	3484	2569	4116	1831	3147	2524	2973	2951	3084	3634	2349	3333	3077	2559	1859	2430	3876	2434	2638	2637	2418	2512	2314	3513	1900	3001	2705	2890
ENSG00000054690	2078	1745	1936	2165	3069	1299	2267	1973	1941	1870	2004	2054	1896	2559	1490	1838	1646	1963	1898	1181	1482	1852	2041	2299	2515	1682	1686	1533	1085	1197	1701	1998	1522	1961	2770	1488	1553	1708	2186	2385	2205	1786	2105	1397	1428	3131	1993	2161	1726
ENSG00000054793	1073	2020	1429	1179	1466	1325	1662	107	1162	816	1799	847	2243	1247	1009	1124	684	1383	815	557	1686	706	1166	1122	668	1708	1282	1489	1080	1887	886	729	2347	1466	815	590	1154	1444	1216	995	1371	950	898	1053	1117	1063	1688	955	1443
ENSG00000054796	0	0	0	0	0	0	0	0	1	0	0	0	0	0	0	0	0	0	0	0	0	1	0	0	0	0	0	0	0	0	0	0	0	0	0	0	0	0	0	0	0	0	1	0	0	1	0	1	0
ENSG00000054803	672	201	355	1099	1628	310	437	68	1916	668	600	167	467	633	862	621	369	218	977	190	431	541	523	835	215	851	468	392	323	527	214	202	1143	327	498	870	1027	948	570	991	476	243	594	1002	204	391	355	660	752
ENSG00000054938	4	8	8	11	5	5	9	27	5	10	13	5	4	15	1	5	8	2	4	12	18	6	1	0	25	4	21	49	3	7	12	2	1	5	2	4	4	3	7	5	2	5	7	5	7	1	5	9	5
ENSG00000054965	1728	2546	1744	2192	1479	1540	2051	938	2054	1205	2139	1353	1991	1369	1016	1793	1910	1304	1720	497	2054	2098	1581	2036	1298	1988	1746	1920	2232	1960	2017	1224	1733	2012	1754	1778	1448	1981	2070	1397	1884	1459	1847	1774	1679	1239	1723	1846	1718
ENSG00000054967	286	413	263	241	146	153	120	574	447	277	182	156	172	246	794	147	180	140	163	960	195	217	145	237	645	130	320	350	189	247	134	158	118	157	137	232	181	252	171	171	329	151	327	201	120	254	180	132	242
ENSG00000054983	1402	1428	1060	1221	1066	897	1350	788	1482	1927	2159	931	1399	1204	1196	1224	1485	1149	1266	2204	1176	1142	1408	1348	1481	1146	1314	1217	1321	1838	1110	1100	1393	1073	1237	1475	899	1650	1233	896	1254	1037	1470	797	1741	1435	1594	1251	1336
ENSG00000055044	1262	1700	1276	1587	1551	1542	1550	2241	1536	1563	1235	1229	1205	1892	2584	1484	1019	1469	1520	5813	1950	1629	1315	1389	1881	1250	2113	1463	1236	1224	1288	1340	1607	1237	1453	1338	1274	1428	1239	1422	1717	1355	1821	1556	2136	1943	1831	1683	1451
ENSG00000055070	4220	3501	3371	4519	4099	3942	4126	4161	3906	3377	4147	3583	4093	3626	4280	4693	3705	3809	3831	4194	4172	3813	3598	4234	3787	4869	5505	4929	4146	5460	4908	3212	4071	4034	3840	3931	3527	5032	5543	4040	3986	3817	3844	4270	5345	3232	4222	5102	4290
ENSG00000055118	87	2098	92	297	229	476	143	76	109	191	709	75	285	215	310	126	105	180	389	60	371	127	220	449	502	36	50	210	413	688	173	51	216	790	279	202	156	96	208	390	266	46	716	167	58	303	273	152	242
ENSG00000055130	2047	2083	1509	1916	1916	1817	1976	1629	1660	1353	2623	1763	2259	2263	1933	2140	1987	1968	2220	2024	2098	2080	1979	2182	1826	1748	2214	1815	1803	2384	1817	1747	2033	1873	2425	1808	1429	2108	1943	1552	2403	1634	2300	1669	2196	1557	2305	2427	1997
ENSG00000055147	795	846	565	945	633	605	928	539	761	486	876	587	854	814	489	788	983	692	747	204	771	834	678	959	621	802	968	819	628	891	825	620	752	715	987	778	585	811	629	573	1035	633	993	758	990	478	1084	900	900
ENSG00000055163	1592	2224	1247	1415	845	1174	2251	1658	998	1647	4174	1666	2387	2168	2177	931	2175	1673	1242	1208	1231	2304	1509	1415	2336	2130	945	1276	1350	1863	1897	932	660	3192	1402	907	850	947	1860	640	2738	1013	2913	1031	2083	846	4100	606	1240
ENSG00000055208	1938	1443	1594	1829	1930	1615	1675	1076	1501	1166	1767	1536	2359	1758	1612	2101	2022	1159	2375	769	1825	1711	1805	2054	1260	1695	1513	1460	1659	1743	2000	1847	2509	1794	2275	2143	1262	2593	1743	1664	2518	1453	1872	1320	1884	1556	2116	1983	1623
ENSG00000055211	1912	1484	1622	1866	1847	1781	1869	781	1844	1134	1836	1449	1814	1350	1269	2331	2135	1146	1883	781	2284	1908	1619	1794	1521	1968	1855	1789	1908	2812	1813	1824	2342	1703	1743	1639	1583	2035	2038	1525	1765	1752	1760	1467	2439	1448	2203	2051	1831
ENSG00000055332	1941	1677	1336	2305	1561	1407	1713	542	1803	1091	2016	1171	1711	1826	969	1753	1583	1239	1816	546	1480	1777	1528	1829	946	1553	1327	1405	1489	1423	1763	1570	1825	1659	1937	1677	1239	1860	1475	1151	2268	1315	2232	1365	2103	1086	2028	1617	1526
ENSG00000055483	1865	2278	2164	1926	2757	2051	1580	3500	1957	4597	1587	2335	2042	2417	3965	2057	1168	2237	1762	11471	2690	1832	1917	2124	3060	1886	2060	1496	1816	1735	1841	1499	1829	1606	1709	1926	1527	1880	1545	2313	1692	1862	1580	1588	1430	6927	1586	1838	2055
ENSG00000055609	3488	2885	2752	3070	2861	2352	2970	1925	3053	1908	3130	2971	3472	2740	1776	3073	2608	2970	3370	1686	3377	3518	2988	4025	2381	2960	2268	2438	3118	2236	2687	2209	3361	2693	2846	2817	2135	3416	2828	2270	3791	2825	2980	2386	3019	2111	3202	2596	3127
ENSG00000055732	1993	1524	4608	3304	30886	5682	3891	595	2516	3546	2455	11263	10128	5013	7385	5661	3513	4729	8814	2794	5448	4224	8431	11541	2726	4958	2451	2371	4446	1709	5742	8740	7549	5324	8183	3164	4450	3109	2418	9562	4855	7499	2972	1794	2193	13466	3096	3704	3080
ENSG00000055813	15	91	19	48	111	34	12	13	25	20	35	15	27	17	53	26	24	24	24	3	41	27	16	30	43	16	43	17	65	34	18	84	18	66	18	24	19	25	18	45	33	18	28	14	26	21	14	51	26
ENSG00000055917	3645	3333	3358	3682	4218	2743	2804	2419	3124	2382	3380	3279	4578	3442	2798	4012	3087	3304	3760	3452	3513	3124	2882	3807	3024	3486	3101	3182	3162	3665	3761	3400	4126	3166	3382	3297	2517	3772	3423	2802	3656	2829	3093	2862	3363	3024	3641	3774	3200
ENSG00000055950	1454	1574	1728	1764	2038	2110	2225	1582	1967	1386	2272	1808	2011	1967	1523	2271	2487	1779	1711	1265	1669	1451	2048	2112	1742	1913	2278	1632	1792	2270	2314	2044	1783	2275	2273	1840	1807	2069	2562	1928	1816	2015	2540	1645	2199	1726	1973	1973	1766
ENSG00000055955	2236	2064	5369	4561	1151	959	4612	212	4306	1820	1667	3642	2738	5261	846	1202	1843	2726	1478	579	4536	4311	1781	2260	594	4459	5811	8030	5491	5272	1744	966	529	1484	1097	373	3564	6068	6304	782	3422	2725	1031	2685	4374	552	4092	2414	3879
ENSG00000055957	1	20	5	4	5	5	14	15	3	30	324	10	6	7	55	12	41	8	6	1	49	4	39	6	106	12	9	16	0	6	19	2	7	4	99	23	1	17	9	2	4	6	13	7	10	0	4	15	6
ENSG00000056050	451	585	405	654	388	418	530	253	455	376	494	412	470	398	218	598	514	411	500	115	503	506	419	460	344	442	690	524	498	658	488	463	399	540	515	434	545	557	465	329	518	475	643	400	602	276	643	580	570
ENSG00000056097	2795	3964	2414	4066	2858	2625	3467	2565	2855	2398	3836	2198	3564	3315	2284	3416	3847	3178	3522	2853	3480	3156	3423	3580	2397	3480	3003	2924	2911	2959	3561	2819	3543	3003	4041	3803	1726	3253	2319	2159	4500	2505	2714	3135	4714	2391	3305	3490	2897
ENSG00000056277	146	145	140	173	193	151	167	155	175	161	177	130	136	150	178	170	135	140	170	229	151	144	124	163	149	119	167	152	130	162	157	155	151	136	168	161	97	224	153	131	144	119	139	107	189	174	170	114	128
ENSG00000056291	0	2	0	0	1	0	0	0	0	0	0	0	0	0	0	0	0	1	0	0	0	0	0	1	1	0	0	0	0	0	0	0	1	0	0	0	1	0	1	0	0	0	2	0	0	1	0	2	1
ENSG00000056487	21	426	63	43	72	13	37	22	122	188	107	41	52	132	194	81	56	118	57	135	135	54	105	84	187	94	229	96	151	178	47	53	41	140	92	61	26	22	108	96	82	96	140	28	142	137	80	76	77
ENSG00000056558	907	1307	2374	1156	1218	2058	1698	586	2096	1350	868	884	1894	1926	634	1322	1436	772	1332	369	1143	1618	1570	1643	1104	1009	1345	1060	1729	1018	979	782	1316	1395	1792	1006	1715	3081	1141	1567	1063	1528	1494	945	920	1509	1256	1418	992
ENSG00000056586	1151	1114	1037	1295	1370	884	866	867	1069	1006	1090	992	1106	922	1144	1183	942	840	1210	700	1036	1093	940	1167	1164	873	969	978	971	1033	889	951	1185	1006	1149	1048	904	1184	1328	971	1398	913	1365	799	1170	1034	1193	1003	1101
ENSG00000056736	141	154	136	119	209	72	84	56	156	99	87	98	164	158	83	110	102	101	85	39	111	77	100	101	76	163	116	217	106	93	155	181	150	120	120	87	140	147	132	140	155	103	95	100	112	175	109	119	144
ENSG00000056972	1046	1140	1019	1464	607	1117	1278	741	836	402	963	997	984	733	1139	1017	1057	1029	1049	977	1440	1181	846	1201	962	945	1852	1171	932	1217	1457	817	1001	954	849	816	913	961	1145	632	1287	1098	1027	1064	1677	423	1434	1188	995
ENSG00000056998	29	147	52	68	69	56	45	9	126	29	95	32	53	210	54	45	34	93	66	22	69	46	100	62	186	62	91	50	81	238	65	345	89	103	47	50	48	37	80	43	55	54	58	64	20	76	62	287	197
ENSG00000057019	1640	1222	1866	1731	1733	1661	1404	1699	1993	1022	2146	1280	1888	1416	1896	2037	1756	1293	2058	709	2078	1446	1429	1740	958	1963	1277	1606	1558	1797	1647	1652	1921	1511	1570	1549	1460	2046	1796	1052	2186	1494	1334	1287	2322	1238	1837	1891	1437
ENSG00000057149	5	63	7	5	9	6	7	2	5	2	23	13	4	12	3	11	12	9	16	19	11	4	6	12	6	3	12	6	9	3	12	1	11	29	1	8	7	2	4	0	8	6	20	1	6	4	4	14	5
ENSG00000057252	18427	8046	10404	12473	10845	13281	13275	6809	7016	9430	20201	12219	23247	13772	9837	19446	18922	18284	12669	25266	7720	11863	15007	13911	11480	10192	4236	7072	8626	10696	16761	14566	12053	15918	16417	16611	7856	11688	12585	8186	15619	16506	14879	8444	9817	13641	17262	14114	16088
ENSG00000057294	24	147	20	24	139	27	31	16	56	19	133	16	17	43	40	111	20	15	45	11	91	18	67	36	81	23	37	47	63	164	21	38	54	98	39	62	16	28	35	35	102	26	70	45	34	15	25	35	58
ENSG00000057468	3	21	9	1	21	6	6	20	18	17	7	2	9	27	10	6	15	6	7	1	6	7	12	33	6	10	19	16	3	2	4	1	6	4	23	22	5	18	7	15	7	11	17	9	19	9	10	9	11
ENSG00000057593	2	7	0	1	9	7	4	1	3	4	5	1	1	6	6	4	0	1	3	2	7	1	8	2	5	2	0	2	9	7	2	2	9	3	2	0	1	4	1	4	4	2	5	6	2	2	2	3	1
ENSG00000057608	5519	5927	4489	6787	3213	4887	6218	3221	4413	3003	6657	4445	5372	4485	2852	5733	6880	4849	5980	2422	5369	6088	5813	6108	3673	5936	4943	5436	5060	6300	5665	4724	5430	5483	6176	6218	4402	5571	5019	3641	6264	4465	7281	5825	7827	3227	7785	7041	6025
ENSG00000057657	75	77	115	74	143	94	39	226	110	296	67	138	97	87	488	48	97	81	92	101	119	77	128	86	229	73	74	146	75	85	68	96	38	29	56	85	110	116	49	208	88	69	117	72	25	277	78	83	123
ENSG00000057663	1556	1131	1079	1604	1279	1467	1455	549	1752	705	1354	1245	2063	1769	690	1595	1745	1049	2021	336	1233	1499	1575	1716	875	1752	1042	1306	1378	2004	2445	1464	1494	1523	1916	1669	1134	1636	1306	976	1847	1468	1458	1244	1511	1022	1430	1568	1525
ENSG00000057704	180	409	218	202	371	194	202	312	118	289	343	124	259	196	239	240	303	162	177	125	227	186	159	209	372	161	247	132	292	318	227	231	179	246	246	177	159	220	128	372	199	168	401	143	272	311	268	253	146
ENSG00000057757	1248	1688	1260	1390	1553	1472	1473	1673	1534	1167	1626	1537	1669	1670	1327	1812	1486	1509	1470	1556	1362	1435	1530	1555	1317	1406	1568	1520	1332	1940	1644	1404	1451	1630	1955	1588	1168	1614	1672	1201	1642	1344	1506	1332	1517	1076	1723	1619	1559
ENSG00000057935	4335	3062	2933	3340	3105	3462	3099	1173	2460	1595	3763	3780	4037	2640	1821	3714	4553	3928	3667	930	2691	3315	2618	3873	2390	3286	2749	3003	2884	3146	4559	3589	3163	3657	4264	3868	2925	3240	3070	2371	3168	3197	3162	3271	3196	2339	4217	3703	2572
ENSG00000058056	2611	1802	1806	2185	1618	3303	2671	711	2361	1324	3446	2053	3257	1653	2248	2900	2713	1765	3436	976	1767	2487	3166	2028	1976	2431	1814	1786	3341	1851	2593	1854	3197	3164	1969	2280	2670	3634	2794	1444	1760	3795	2603	1881	3396	1961	2702	2279	2254
ENSG00000058063	935	764	892	1019	970	705	798	444	987	683	824	796	1136	777	802	1096	977	696	999	434	854	904	812	1047	827	764	889	790	821	1006	899	845	1149	777	1016	921	627	1011	1004	739	1103	819	872	644	855	679	931	879	982
ENSG00000058085	16	62	5	37	38	32	16	61	17	18	20	23	10	10	13	36	21	3	12	2	14	33	25	11	67	14	42	11	7	11	27	17	15	127	18	14	13	11	32	21	17	6	24	18	34	4	21	20	13
ENSG00000058091	196	410	223	322	314	197	190	100	332	260	343	225	183	186	214	250	194	149	305	85	316	276	222	260	407	242	321	196	312	332	288	219	333	313	217	225	211	359	303	313	244	249	275	230	298	178	328	247	246
ENSG00000058262	11143	14374	7520	11097	8485	8693	11773	12167	8095	9550	9607	7413	7510	8196	8630	9475	8880	8773	8377	11077	11772	9492	9740	9969	10074	9578	15745	9920	7795	12081	8738	5818	8556	7904	8893	7604	7742	8440	11247	9546	13714	7505	12580	11742	14722	8942	12256	17090	11726
ENSG00000058272	1502	1216	1466	1721	2234	1193	1368	832	1671	1605	1588	1609	1710	1486	1311	1518	1256	1271	1757	821	1655	1524	1285	1718	1395	1495	1193	1454	1413	1324	1587	1546	1894	1356	1614	1535	1353	1922	1585	1563	1969	1363	1476	1191	1710	1357	1580	1574	1500
ENSG00000058335	7	19	3	22	75	6	6	6	19	15	13	10	8	35	6	133	7	30	25	4	48	25	10	17	11	7	6	32	27	46	21	18	15	93	11	1	34	19	37	38	8	5	5	0	13	69	9	16	17
ENSG00000058404	14	2399	36	119	24	42	8	21	28	173	776	29	10	6	527	23	5	57	44	62	554	21	11	135	76	8	57	85	496	593	20	14	23	859	46	105	49	39	16	94	36	36	384	223	44	47	36	32	116
ENSG00000058453	1202	1429	1477	894	2863	1431	1208	1470	1831	1599	1099	2757	1684	2967	1614	1304	984	1616	1184	1933	1158	1392	1134	1791	1241	1095	2097	1548	1298	1027	1051	1393	1489	1225	1882	1446	1225	1675	1293	2486	1900	1157	1158	1068	1423	1887	1337	1231	1394
ENSG00000058600	1635	1867	1647	1622	1941	1736	1767	2215	1787	1764	2222	1790	1812	1758	2581	1879	1586	2148	1873	3166	1972	1749	1813	2119	1730	1713	2158	1419	1589	1585	1789	1630	1920	1630	2029	2005	1333	1654	1738	1546	2005	1737	2011	1846	2063	2165	2034	1968	1829
ENSG00000058668	7627	9195	4987	7933	7399	4916	7792	6213	5703	3680	7601	4199	5610	5324	4020	7028	6287	6460	5535	6157	6684	7379	5811	6152	4153	4615	8758	5520	5020	4036	4942	5195	6071	6195	5568	5802	4258	4527	6386	5865	9095	6791	5539	6406	9260	5934	8717	7715	5357
ENSG00000058673	5887	5716	6427	6624	6540	4651	5235	4623	5837	4942	5364	5164	6115	7115	5208	6421	5455	5658	5829	3812	6232	5843	4679	6867	5509	5575	7641	5954	5727	4985	6268	5575	5977	5598	6338	5601	4557	6725	5889	6021	7103	5733	5467	5186	5931	4710	5550	5841	6835
ENSG00000058729	505	640	442	639	487	461	529	450	476	289	537	518	539	740	383	578	576	481	644	472	505	621	549	550	468	477	446	507	510	657	459	496	489	484	663	474	338	549	512	398	711	430	675	528	570	310	704	548	662
ENSG00000058799	962	1331	905	1371	774	913	1339	571	1115	622	1037	802	1171	1353	601	1040	1238	854	1065	337	1019	1212	1069	1060	785	1191	1639	1569	1062	1544	1188	1026	879	968	1149	931	906	1168	1100	688	1330	1042	1490	1146	1812	662	1348	1193	1271
ENSG00000058804	566	594	383	592	468	567	566	409	416	325	570	431	532	397	357	616	653	394	557	159	524	523	503	504	410	489	498	522	401	590	570	495	561	523	594	528	366	492	542	315	493	404	671	436	849	266	703	649	541
ENSG00000058866	658	616	494	667	625	489	423	809	559	881	760	411	496	466	877	565	693	550	553	707	530	638	672	666	792	640	633	647	523	567	464	374	748	416	553	892	427	520	628	939	766	553	783	829	691	692	774	769	726
ENSG00000059122	2340	2729	1779	1292	3136	3029	1700	1822	3045	2119	2915	2482	2397	2235	3187	2648	2099	2923	2666	1805	1383	1847	2662	2551	3609	1620	3840	2681	1586	2446	2108	2675	2030	3111	2351	1577	2408	1959	3621	2642	1449	2013	2326	2302	1581	2088	2229	1807	2956
ENSG00000059145	2321	3568	2457	2654	1784	2905	2752	1379	1710	2670	1987	2312	2118	2592	1697	2325	2391	2822	2067	1019	2224	3514	2877	2487	2855	1931	3296	2436	2369	1943	2434	1689	1836	2187	2518	2190	2573	2281	2811	2214	2465	2953	2945	2669	2427	1694	2321	2459	2600
ENSG00000059377	716	286	796	354	296	465	395	409	1397	338	301	464	593	512	764	262	395	190	415	261	468	730	339	418	302	340	246	726	520	446	203	520	468	205	320	450	455	922	286	385	709	482	558	460	283	476	606	394	527
ENSG00000059378	1073	837	667	1158	812	722	889	716	1034	814	1138	689	677	858	924	840	833	693	754	199	713	881	577	888	500	822	1350	1014	766	1010	743	779	862	748	752	671	842	1102	847	682	849	662	1093	891	1204	635	1019	908	866
ENSG00000059573	1287	1909	840	1949	1074	1118	1598	1036	1415	768	1511	1069	1271	1315	953	1513	1419	1265	1342	819	1117	1340	1287	1648	910	1741	1459	1816	1190	1590	1596	1001	1214	1397	1509	1294	1082	1282	1479	846	1989	1379	1455	1502	1645	963	1957	1339	1334
ENSG00000059588	939	1377	978	1097	1778	1009	857	662	1173	834	1174	917	690	591	1194	1385	1031	1127	1013	523	1410	818	1204	1026	1198	1367	877	1087	1353	1045	972	1003	852	1140	932	812	1250	1326	1030	1130	726	1110	1078	881	956	1228	1003	985	1456
ENSG00000059691	964	1040	1092	1377	651	1055	1166	321	1149	569	1394	1008	1274	1141	428	1182	1623	1046	1132	415	1046	1127	1098	1116	609	1479	945	1616	1118	1312	1566	837	889	1509	1232	1173	1327	1460	1090	641	1261	1392	1363	1084	1526	722	1433	1106	1185
ENSG00000059728	551	678	823	603	630	436	414	861	526	593	536	583	531	827	1236	487	489	597	534	643	564	545	439	536	963	369	737	613	483	570	625	509	492	493	582	568	388	697	626	458	867	470	594	420	494	877	640	426	732
ENSG00000059758	572	682	589	802	941	425	527	921	579	784	506	497	562	473	1644	547	535	590	691	776	721	621	460	729	1477	452	912	499	547	690	639	677	576	545	682	573	391	695	561	596	733	660	557	397	714	816	577	613	722
ENSG00000059769	955	670	680	690	951	629	881	1070	741	626	698	694	739	693	676	692	827	584	947	1101	711	837	709	934	846	513	930	625	569	809	835	882	626	712	831	726	488	629	521	685	847	676	663	760	767	774	767	741	692
ENSG00000059804	521	1293	668	1245	1125	457	254	2181	379	7618	528	700	514	1496	7758	589	510	518	669	1239	704	553	791	441	3977	583	1375	369	536	569	543	494	544	301	245	815	589	373	494	2125	3103	354	902	377	525	5303	311	596	691
ENSG00000059915	251	2666	295	331	259	404	302	233	321	398	933	330	247	420	557	351	322	337	275	188	547	257	351	479	275	299	353	319	645	1134	370	178	263	927	344	307	290	318	313	425	280	325	620	450	262	256	288	336	308
ENSG00000060069	762	881	580	649	789	775	694	842	779	501	643	768	710	744	877	795	690	783	699	998	707	701	690	775	956	656	1026	820	710	911	726	577	729	725	786	645	672	778	763	589	828	629	678	766	777	585	747	771	755
ENSG00000060138	2848	4989	4981	7310	4281	3540	4452	5221	3987	3980	3628	4158	2947	3790	9121	3992	3175	4174	4431	20871	6639	4182	3156	4038	8797	3440	10806	4786	4187	5014	4037	3251	3691	2741	2722	3074	4252	4419	4311	3253	7715	3868	3214	4927	7105	5533	4685	4168	5254
ENSG00000060140	8	6	0	0	16	4	4	4	5	7	2	2	1	1	3	0	16	4	3	1	8	5	0	2	11	7	0	7	3	3	1	5	4	7	2	0	1	12	0	3	8	0	9	3	0	1	3	2	6
ENSG00000060237	4487	4139	4055	4469	3609	3845	5329	2949	4835	3544	5199	3263	4896	3338	2783	4186	4075	3934	4719	1774	4714	5258	4139	4867	3804	5252	4196	4388	4701	4284	4262	3867	5342	3910	4564	4581	3350	4972	4107	3189	6021	3881	5054	4200	6548	3420	5684	4831	4052
ENSG00000060303	2	0	3	2	7	1	1	4	3	2	3	3	0	2	4	3	3	2	8	2	2	1	0	2	3	1	2	1	1	0	2	2	4	3	0	0	1	1	0	1	1	2	5	1	4	2	1	1	0
ENSG00000060339	2100	2413	2518	2886	3230	1848	2860	2601	2608	2506	2902	2187	2842	2839	2982	2464	2399	2570	2999	1618	2914	2871	2212	2524	2570	2200	3185	2330	2586	1985	2840	2476	2491	2755	2670	2401	2143	3271	2381	2551	3230	2311	3209	2554	3363	2954	2303	2450	2789
ENSG00000060491	2068	1926	1951	1905	2589	1539	1316	1924	2419	2542	1586	1827	1669	1736	3915	1823	1289	1313	1281	1849	1621	1469	1259	1668	2426	1557	2404	2064	1619	2129	1598	1548	1402	1686	1273	1379	1855	1815	1793	2078	1773	1368	1551	1413	1195	1895	1570	1556	1690
ENSG00000060558	231	150	273	204	105	120	109	244	402	69	77	169	262	286	457	77	125	60	110	132	125	245	109	155	98	94	81	291	174	133	65	153	100	122	113	190	207	166	86	112	384	157	197	176	83	150	156	88	190
ENSG00000060566	39	1384	131	2955	13	61	821	67	261	25	40	139	15	75	70	27	184	447	71	70	2148	1798	149	375	67	101	4415	4712	493	1173	71	104	17	231	60	36	74	28	222	87	3342	152	203	1184	1114	18	102	402	1786
ENSG00000060642	834	981	621	1024	477	1008	929	272	539	339	1057	672	1099	1007	243	920	1481	572	823	155	618	846	1002	1086	451	1042	747	843	743	820	1088	841	780	974	1427	1018	650	893	663	526	767	777	1057	793	1133	433	1142	742	502
ENSG00000060656	193	955	124	274	315	451	178	148	445	211	267	150	148	246	371	191	177	181	177	110	463	424	301	224	304	358	473	310	339	411	207	210	304	304	201	312	219	441	213	304	225	119	295	252	259	280	403	198	278
ENSG00000060688	770	885	629	820	709	822	874	517	801	505	830	719	873	781	574	846	603	670	943	488	791	881	687	796	489	804	881	818	756	960	700	793	914	760	772	645	630	829	717	492	763	706	937	804	900	585	759	911	773
ENSG00000060709	4	3435	12	161	66	32	4	9	26	102	871	19	9	37	533	14	13	25	8	31	846	8	7	130	48	6	2	155	662	667	11	9	17	1092	52	110	13	17	6	98	13	30	594	214	46	5	10	12	149
ENSG00000060718	50	60	61	65	194	11	136	3	100	15	57	233	370	431	26	218	46	225	139	31	151	75	248	230	109	74	190	36	71	75	238	169	81	144	284	22	21	180	96	125	198	63	367	21	70	173	291	109	137
ENSG00000060749	742	655	886	966	851	620	760	380	720	497	759	622	1000	620	654	863	757	600	890	292	741	704	686	870	657	821	746	653	643	493	758	760	925	725	885	746	620	865	783	582	960	714	801	512	795	646	900	782	752
ENSG00000060762	587	643	610	783	676	769	768	692	910	513	657	515	600	676	480	701	718	736	655	461	700	518	691	617	613	827	878	636	737	891	1176	874	753	591	776	629	856	1145	674	774	788	588	651	672	799	601	588	819	1260
ENSG00000060971	2868	2491	3482	3733	3132	3051	3219	1882	4102	2139	3544	3214	3828	3272	2887	2979	3171	2857	3749	2096	2912	2892	2833	3382	2139	3637	3148	4010	3496	3321	3508	2797	3014	2825	3158	2364	3735	3778	3622	3267	3964	3444	2899	3354	2514	2946	3036	2813	3441
ENSG00000060982	1126	423	1212	1324	783	480	250	205	663	166	1106	875	805	941	344	893	642	299	575	319	1296	551	368	607	666	1333	1081	521	435	636	1440	911	704	895	676	463	507	1059	1123	230	1385	358	709	280	891	566	684	505	506
ENSG00000061273	6165	10204	6914	7753	7650	6930	8017	19372	6782	15141	9212	5822	5040	8511	12632	6515	6181	8374	5288	19235	8805	6218	5974	6796	18139	6372	20594	7314	6670	5342	5863	4129	4913	7832	8548	8784	6765	6503	11301	7900	8638	8196	11344	7043	9720	7663	8275	7573	9277
ENSG00000061337	211	527	93	309	241	228	157	156	153	152	223	161	104	79	569	771	224	159	127	336	189	399	187	248	154	272	288	163	239	240	215	120	367	272	231	220	233	318	191	295	122	200	232	309	253	136	159	183	226
ENSG00000061455	26	23	27	57	111	27	23	24	37	33	42	24	32	59	12	31	34	50	36	11	23	35	37	65	18	23	41	45	31	15	36	46	48	23	39	38	19	25	24	38	30	32	23	51	24	21	29	56	38
ENSG00000061492	0	0	0	1	0	0	0	0	0	0	6	0	0	0	0	0	1	0	1	0	0	0	0	0	0	0	0	0	0	1	1	1	1	1	0	0	1	4	0	0	0	1	4	0	0	0	0	2	0
ENSG00000061656	101	264	139	163	130	102	160	252	125	190	184	125	141	177	365	138	277	106	113	544	145	126	136	106	496	261	345	284	147	167	226	98	67	188	231	147	137	244	172	155	171	151	128	102	72	189	175	171	134
ENSG00000061676	5246	5058	4369	6277	3865	3806	5204	2273	4906	2697	6313	4396	6586	3711	2932	5648	6235	4387	5929	2258	5555	5517	4647	5814	4133	5435	4776	4761	4630	6130	5896	4837	5929	5108	6128	5678	3634	5355	4460	2862	6109	4422	5965	4541	7131	2875	6702	5961	5205
ENSG00000061794	1787	2140	1440	2486	1091	1725	1829	902	1547	881	2467	1802	1980	1700	867	2121	2614	1830	2113	973	1806	2066	1872	1868	1267	1922	1668	1859	1565	2092	2303	1746	1739	2014	2524	2606	1419	1567	1807	937	2119	2040	2170	1788	2247	990	2326	2078	1965
ENSG00000061918	102	428	74	253	216	114	105	37	84	182	243	81	90	122	134	175	91	62	98	26	170	153	69	97	183	78	163	90	155	210	97	109	178	228	145	143	106	126	127	286	179	65	230	82	177	71	96	183	77
ENSG00000061936	1636	1582	1860	1459	2727	1712	1446	1539	2116	1476	1491	2012	1606	1518	2335	2023	1332	1816	1718	1952	1918	1680	1640	1909	1604	1595	2212	1690	2105	1349	1422	1694	1943	1735	1580	1234	1765	2430	1844	2493	1566	1802	1388	1656	1378	1833	1262	1690	1813
ENSG00000061938	1443	2427	1367	1125	2283	1236	1338	1594	2612	2298	1661	1140	1257	1900	1368	1385	1442	1516	1068	652	1371	1032	1011	1647	2133	1388	1919	1877	1453	1208	1641	1060	1704	1882	1625	1348	1653	1651	1533	2180	1076	1360	1930	1301	1346	1720	1224	1295	1650
ENSG00000061987	1835	2284	1687	2104	2497	1624	1804	1481	2229	2016	1910	1870	1973	1727	1766	2014	1733	1818	2041	1436	2046	1823	1728	2350	1997	1767	1782	1862	1804	1717	1922	1930	1907	1921	2207	1583	1539	2561	1881	2087	2045	1617	2044	1637	1885	1938	1925	1631	2254
ENSG00000062038	9	24	6	31	26	14	26	5	23	21	22	25	13	43	23	53	14	23	18	18	36	21	19	16	17	15	53	17	23	34	24	4	26	18	6	16	27	11	23	17	46	17	38	14	27	6	7	44	36
ENSG00000062096	0	271	7	27	2	0	0	0	4	2	95	1	1	0	19	1	0	0	2	1	63	0	0	35	5	0	1	22	92	146	0	1	1	212	4	15	0	6	0	4	2	3	64	33	7	0	1	0	20
ENSG00000062194	2939	2650	2634	2946	3412	2605	2769	2870	2591	2348	2723	2834	3591	4161	2386	3398	3416	2020	3012	2294	2720	2762	2921	3009	2612	2612	3220	2442	2283	2684	2762	2881	3082	2985	3376	3482	2153	2889	2706	2773	3529	2464	3755	2176	3028	2963	3186	3376	2668
ENSG00000062282	137	286	63	435	36	361	678	80	215	90	196	262	86	372	61	315	277	309	277	38	109	526	187	200	1538	203	1098	394	477	901	381	2045	206	278	95	122	222	819	751	37	131	612	154	251	428	27	298	1828	1097
ENSG00000062370	253	218	286	283	247	189	242	203	277	211	242	263	329	248	178	250	267	216	271	98	180	301	266	380	145	260	200	300	272	212	270	235	268	260	325	204	226	286	226	276	273	236	228	216	237	133	308	225	269
ENSG00000062485	7963	7433	6741	9222	6338	9103	9023	5501	5700	5211	10048	7018	7392	6950	5177	9428	10491	8687	9186	6205	6362	8123	9583	8164	6680	8056	5475	6298	6993	7186	9184	7619	6730	9331	9724	9611	6632	7154	9095	6319	7781	8642	10617	6824	8595	6568	8816	8252	8155
ENSG00000062524	40	60	55	48	21	79	33	136	62	128	49	26	37	17	73	54	57	30	81	43	49	72	71	25	59	119	36	75	93	59	61	39	23	139	91	48	76	180	84	79	29	99	38	78	30	40	65	95	47
ENSG00000062582	2445	1965	1892	1843	1505	2253	2064	1995	1852	1868	2864	2173	2345	2177	1907	2523	3021	1878	1894	1976	1594	1842	1917	2007	1720	2486	1667	1896	2005	2159	3096	2181	1658	2379	2252	2198	2066	1969	2081	1846	2243	2228	2166	1844	1804	1911	2051	2145	1694
ENSG00000062598	1750	2182	1604	1748	2224	1755	1837	1842	2183	1612	1868	1318	1789	2069	1625	1960	1601	1858	1941	1755	1666	1875	1527	2150	1367	1681	2034	1934	1647	1754	1484	1701	1911	1728	1969	1814	1379	2054	1812	1668	2223	1585	1905	1839	1746	1995	1871	1957	1821
ENSG00000062650	1552	1415	1293	1644	1479	1327	1531	1349	1360	1100	1580	1276	1912	1464	1311	1670	1465	1266	1821	1430	1484	1631	1353	1688	1029	1435	1251	1302	1384	1443	1359	1373	1824	1340	1673	1630	1085	1627	1399	1074	1891	1317	1616	1324	1836	1304	1795	1679	1444
ENSG00000062716	4625	5209	5399	7284	3571	4378	4493	6678	5980	3849	2972	4613	3915	3543	14277	3704	4100	5690	4994	8441	8904	5267	4964	6092	8703	3639	23044	6941	4839	4093	6954	4183	3211	3341	2722	3627	4665	5211	4398	2701	6830	5320	4952	4970	7963	2714	4368	4593	6894
ENSG00000062725	1475	1414	1261	1876	1329	1203	1469	773	1448	940	1821	1298	1589	1469	808	1675	1705	1209	1586	578	1364	1391	1285	1622	1072	1723	1231	1418	1227	1630	1732	1355	1310	1314	1848	1481	1071	1553	1569	892	1739	1295	1675	1152	1745	966	1705	1444	1705
ENSG00000062822	521	683	504	486	385	485	570	563	566	456	420	473	603	541	401	506	502	491	417	179	442	536	446	607	468	522	784	578	388	308	508	421	553	511	571	545	499	572	445	516	594	407	724	495	534	315	541	577	482
ENSG00000063015	3	115	2	8	7	6	3	2	4	12	23	3	2	0	14	1	1	6	7	2	24	2	1	16	1	4	1	6	17	52	4	0	3	33	3	9	3	2	2	4	3	6	22	8	4	8	1	4	15
ENSG00000063046	10522	6814	12312	14101	9911	9939	8375	3281	9580	3523	11378	8753	14565	9231	5845	14432	11617	9050	14111	4709	8480	10507	8312	10084	5803	13825	5577	9071	15720	13577	13041	9586	16819	10483	11643	9833	9115	15366	14398	10061	9635	10420	7839	7373	8132	10418	8914	9271	8320
ENSG00000063127	116	45	80	117	308	167	75	79	57	242	63	124	124	168	96	79	138	102	108	47	98	93	95	78	217	125	171	104	74	72	124	98	96	78	97	62	98	129	86	353	58	97	119	39	57	83	60	59	96
ENSG00000063169	659	951	858	656	798	944	825	1183	883	1161	639	841	825	973	941	890	640	967	733	654	874	842	695	1068	1109	714	1297	1032	758	467	660	583	894	893	625	744	750	845	945	870	812	764	805	908	867	994	805	769	817
ENSG00000063176	595	1073	541	807	747	903	811	809	824	886	1027	557	661	1214	587	931	978	785	550	241	539	567	807	836	714	1206	1060	1113	580	804	956	831	798	909	1240	931	695	842	756	1022	910	538	976	1100	779	657	690	825	910
ENSG00000063177	10806	12374	11989	13881	23192	15566	14113	25478	14696	19290	12569	13294	14904	15504	24090	17567	14953	11939	13951	19787	12199	11920	11660	15376	18778	14598	18668	12852	16244	14230	15272	14063	11897	15204	16554	11665	15193	14716	21822	26322	12501	13942	14483	11812	11934	22526	10962	16465	11244
ENSG00000063180	490	679	631	637	1134	656	708	46	871	442	419	737	998	760	522	655	415	619	611	534	725	685	663	626	337	1379	653	941	853	929	1239	793	866	774	602	510	779	785	1068	1128	661	629	308	749	351	761	512	848	737
ENSG00000063241	1060	1578	904	1265	1314	1201	1271	1074	1256	1141	1269	1007	1401	1313	1382	1514	1571	1288	1098	1048	923	1071	1242	1539	1524	1346	2269	1245	1053	1804	1539	1359	794	1503	1910	1704	1351	1279	1554	1374	1303	1547	1535	1142	1486	1231	1139	1428	1376
ENSG00000063244	4169	4815	3807	3954	4832	4378	5167	5221	4711	5024	4746	4632	5117	6621	4512	4826	4386	4516	3764	5861	4666	4352	4229	4996	4742	4241	5878	4870	4046	3502	3915	3898	4682	4540	5304	5183	3889	4251	4252	5247	5832	3793	5642	4448	5495	4567	4458	5121	4334
ENSG00000063245	5042	4867	4557	4403	5237	5503	5002	4819	5386	4082	5142	4856	5321	4963	4434	5674	5397	4494	4518	5666	3923	4290	5117	5356	5718	4447	6405	4907	5268	6188	5113	4307	5068	6214	4991	5025	4706	5797	6831	5270	4833	4921	5668	4401	5556	4836	4882	5660	4506
ENSG00000063322	2124	2327	2152	2856	2079	2679	2743	1258	2620	1140	2402	2159	2352	1656	1487	2705	2234	2244	2532	1551	2338	2541	2309	2318	1581	2732	2103	2608	2823	3426	2672	1765	2743	2330	2038	2090	2384	2988	2890	1892	2156	2348	2418	2640	2675	1829	2577	2641	2593
ENSG00000063438	121	118	139	351	103	121	170	164	241	202	198	100	134	128	98	210	171	106	107	79	160	162	124	205	190	154	291	171	112	168	171	166	202	201	128	217	165	277	186	78	215	132	197	159	202	90	131	150	140
ENSG00000063515	0	0	0	0	1	0	0	0	0	0	0	0	0	0	1	0	0	0	0	1	0	0	0	0	0	0	0	0	0	1	0	0	0	0	0	0	0	0	0	0	0	0	0	0	1	1	0	0	0
ENSG00000063587	8544	9185	9132	11495	6220	4824	11188	10094	8372	6930	19125	6496	12375	9094	9129	8214	10680	13345	7480	57023	9283	7400	7453	6946	21740	7918	8416	6960	8084	6261	8245	8109	6828	9075	12192	12016	7387	5254	12187	6218	12775	11548	16583	9507	9633	7444	10458	12564	10295
ENSG00000063601	802	829	780	904	962	900	835	548	872	474	730	787	1021	609	742	1009	767	750	1015	822	904	816	707	946	658	813	1019	852	973	1010	898	795	836	824	850	630	850	994	901	593	785	829	868	591	773	599	842	731	897
ENSG00000063660	6584	6705	7736	6472	3848	10508	9732	4868	5483	4193	6476	7286	3920	4197	5553	8028	8887	6763	7080	4969	10335	9565	6903	7853	6192	6576	10983	8224	8123	12100	8759	3795	8126	7285	6619	6711	7091	9633	10540	4420	6364	10083	7246	7750	14519	4157	7606	7263	7983
ENSG00000063761	450	642	357	440	482	528	542	542	405	808	608	551	571	370	360	547	579	504	510	226	530	448	445	502	461	451	639	592	481	455	525	517	500	463	649	686	401	625	482	669	426	366	567	559	637	563	216	605	509
ENSG00000063854	3937	3864	2955	2090	2861	3771	3896	724	3734	1872	3267	3135	3565	4124	1663	4036	4321	3792	2654	2175	2133	3025	3404	3286	2360	2709	2011	2756	2746	3288	2955	3709	3067	3400	4155	4041	2483	3570	2659	3192	4212	3341	2994	3306	2154	3197	4003	3779	2887
ENSG00000063978	1981	2195	1518	2176	2242	1733	1901	2299	1728	1916	2215	1582	1829	2070	2582	2181	2000	1812	1869	4156	1783	1715	1513	2085	2509	1824	2618	1826	1646	2299	1884	1646	1791	1703	2137	2009	1409	1828	2149	1645	2266	1654	2121	1932	2037	1594	2166	2113	1892
ENSG00000064012	908	547	644	804	782	690	557	285	817	337	509	591	602	564	550	597	836	656	755	294	802	633	594	831	563	664	643	827	518	685	660	694	632	518	811	519	694	804	913	487	620	622	803	569	1100	404	928	807	890
ENSG00000064042	2818	1711	5676	4392	3568	2649	3154	916	3754	1819	2499	2803	4654	2371	2475	2861	2352	2368	4544	1812	3774	4336	3029	3364	2028	3827	2412	2478	3780	2624	3975	2808	3502	2889	2630	2563	4281	4100	3546	2521	3475	5157	2870	2720	4313	4071	2851	2751	3295
ENSG00000064102	1115	861	865	1405	886	1091	1055	752	899	558	1225	1367	1381	899	783	1306	1291	954	1654	403	1043	1331	1115	1307	984	1062	871	1139	992	1197	1403	1216	938	1171	1409	1167	766	1063	826	720	1262	1166	1187	876	1506	789	1205	887	977
ENSG00000064115	2158	1910	1984	2472	1803	2356	2799	507	1974	858	2473	2541	2292	2364	1440	2830	3306	2173	2493	612	2123	2516	2172	3027	828	3482	1272	2453	1877	2770	3198	2327	2907	2313	2653	2150	1431	2567	1967	1505	2382	2251	2288	3124	3441	1335	2796	2668	1893
ENSG00000064195	28	8	7	21	31	21	6	7	10	24	13	14	10	17	32	17	10	19	13	30	5	10	8	33	22	18	33	9	5	8	19	13	12	20	8	10	10	3	13	33	11	11	3	12	15	13	6	8	19
ENSG00000064199	98	113	83	128	68	109	115	33	141	82	192	109	171	66	43	95	205	64	126	28	96	108	91	127	53	144	191	156	113	181	145	85	152	137	141	117	115	108	103	73	70	112	170	82	221	53	117	90	116
ENSG00000064201	56	74	14	23	36	27	6	14	93	29	31	9	12	9	42	16	29	40	15	10	26	25	23	38	27	30	6	31	50	30	5	16	5	37	20	11	23	64	29	32	13	11	36	20	4	19	27	19	51
ENSG00000064205	3059	1518	1025	1132	702	2132	2178	158	1934	565	2373	1448	1486	1181	966	1924	2569	1470	1389	671	1070	2249	930	1136	1560	1011	4339	4331	2420	5374	2189	1302	1604	2054	1683	1366	1172	2685	2846	1649	840	2590	1098	2343	4903	747	1814	2219	745
ENSG00000064218	0	0	1	0	0	0	0	0	1	0	0	0	0	1	0	0	0	0	0	0	0	0	1	0	0	0	1	0	0	0	0	0	0	0	0	0	0	0	0	0	0	0	0	0	1	1	0	0	1
ENSG00000064225	690	581	426	707	484	557	435	209	619	389	509	894	606	633	478	750	593	434	733	496	330	298	399	557	466	480	543	365	420	604	542	614	549	851	586	329	475	837	714	539	728	256	542	451	363	1237	589	466	341
ENSG00000064270	58	26	19	49	40	41	37	32	32	46	23	30	28	27	34	42	29	50	33	18	30	37	26	32	16	32	71	37	40	29	39	28	27	29	32	19	29	37	48	75	18	29	40	31	25	22	22	47	30
ENSG00000064300	1733	1803	902	2330	1716	1966	1123	744	1637	1079	1358	836	655	1177	2500	2206	1482	1108	1322	1168	714	2059	1767	1811	1138	1322	867	1039	1442	1787	1386	702	1882	2147	1549	1629	1254	1948	1306	3717	1944	1324	1179	1368	518	897	1679	1750	1404
ENSG00000064309	108	145	44	169	514	201	167	46	145	153	145	101	104	197	48	189	132	94	162	21	114	189	163	116	93	186	139	97	115	83	83	150	237	134	187	192	129	144	262	196	183	60	166	105	90	83	94	146	163
ENSG00000064313	1052	919	757	1179	1043	743	1088	688	938	830	1341	889	1157	717	963	1135	1173	858	1180	639	1007	1126	1133	1217	927	949	940	873	964	944	1060	1157	1117	917	1236	938	818	1277	1045	838	1145	1045	1124	788	1292	790	1156	972	1003
ENSG00000064393	5023	3449	4299	3747	2827	2711	3644	1744	3122	1825	2769	2907	3758	2268	1957	3147	3158	3259	3775	1597	3090	4579	2902	4365	3474	3444	3232	2830	3068	2168	2844	3520	4557	2673	2836	3440	2615	3963	3178	2655	4375	3159	3079	3746	5358	2771	5169	3355	3190
ENSG00000064419	2434	1905	1460	1947	1110	1632	2135	1301	1783	1023	2295	1873	2679	2124	895	1657	2070	1542	2037	511	1345	2277	2093	1886	1294	1929	1396	1605	1521	1424	1855	1277	1648	1948	2286	2152	1203	1775	1587	1121	2166	1805	2700	1523	2103	998	2189	1890	1691
ENSG00000064489	289	446	269	281	445	389	347	396	419	435	322	350	316	485	343	375	332	347	254	227	316	298	321	346	327	351	563	407	331	320	343	303	321	339	392	332	300	338	402	487	402	317	485	375	389	431	391	364	303
ENSG00000064490	542	858	639	705	844	826	705	1163	807	845	638	695	799	834	675	767	737	673	577	376	612	642	644	745	783	725	1194	780	666	676	670	767	581	698	757	734	736	813	833	783	749	653	947	596	753	696	663	772	634
ENSG00000064545	1051	1368	1032	1157	1078	1528	1890	1284	1542	1145	1282	1230	1146	1571	801	1595	1722	1153	966	653	1055	1374	1204	1292	1154	1573	2023	1549	1216	1410	1733	1176	1115	1219	1537	1414	1221	1159	1557	1105	1303	1433	1659	1191	1457	1064	1530	1055	1226
ENSG00000064547	124	139	97	66	149	99	46	155	214	136	49	87	106	325	157	79	104	96	71	100	92	119	73	138	130	70	123	207	112	107	72	114	87	83	102	93	107	218	83	252	123	106	85	87	17	117	82	56	165
ENSG00000064601	19784	17349	18992	30645	10473	23439	32579	11707	30968	10436	30518	21352	24737	23977	10033	23581	34908	19564	20913	10678	18854	25253	23297	24544	17134	37710	15571	31390	25113	29901	32109	17817	16006	24647	22697	25184	20456	30751	26525	11285	23591	26443	27905	24533	22712	11555	25367	20056	23920
ENSG00000064607	5650	5584	6497	4688	8435	5792	5096	6954	6412	9040	5444	6292	5416	6149	6626	6428	5183	6488	4978	4029	5336	5231	5664	6288	8493	5104	6449	5210	5613	3877	6491	4495	4565	5832	7293	5431	4849	6279	4972	6648	5540	5570	5787	4944	4152	7217	5643	4855	5955
ENSG00000064651	1659	895	1274	1415	4434	1193	1451	453	1553	535	1111	2780	2657	2170	1819	2919	1402	1814	2320	731	1105	1199	1529	4262	909	2518	1085	1260	1246	1713	2575	2707	2980	1620	2781	1382	1295	1672	1504	2036	2732	1460	1175	766	1341	2529	1807	1682	1543
ENSG00000064652	284	339	293	332	335	218	298	243	453	331	355	286	373	376	305	323	386	238	264	94	286	336	265	339	342	300	419	342	295	398	293	329	271	306	394	339	295	393	302	233	426	235	363	292	328	297	445	255	438
ENSG00000064655	81	23	22	88	179	212	28	50	78	58	46	50	54	85	35	56	22	50	72	12	26	102	61	30	91	27	53	118	31	40	42	107	83	37	15	119	67	42	41	119	135	26	50	60	21	7	29	54	60
ENSG00000064666	1344	955	779	935	2206	1177	719	760	1077	2968	694	780	920	1545	2134	894	718	909	1189	619	1307	1008	738	1371	1209	823	1089	1860	1015	1875	758	1112	1409	996	734	1677	1503	1455	1773	2213	1181	1011	868	940	461	1548	419	1065	2034
ENSG00000064687	985	1122	746	541	486	353	576	365	1670	781	502	514	850	1167	508	600	831	581	322	218	810	828	342	921	756	634	1242	1203	500	600	1209	597	401	534	728	445	635	692	616	632	873	377	810	633	340	470	529	597	864
ENSG00000064692	41	37	41	110	193	154	66	64	82	54	69	50	190	58	99	58	126	26	70	17	80	43	50	25	84	72	162	139	82	28	48	123	244	25	72	114	143	108	43	231	86	38	74	121	41	87	53	89	104
ENSG00000064703	492	568	405	515	574	458	551	419	486	460	572	457	530	483	404	570	520	584	474	511	393	483	451	558	338	400	432	563	412	536	437	491	497	501	656	489	366	441	452	404	583	388	542	474	561	341	576	493	572
ENSG00000064726	1349	1667	1338	2077	1405	1281	1506	932	1503	1009	1780	1158	1675	1269	1531	1693	1802	1167	1699	1100	1506	1561	1452	1496	1236	1460	1433	1527	1350	2204	1826	1306	1612	1355	1712	1591	1164	1778	1599	1165	1905	1377	1529	1353	1832	1013	1882	1560	1577
ENSG00000064763	184	481	165	271	230	142	162	228	223	267	307	131	174	223	247	181	221	151	186	118	259	244	146	210	229	153	236	221	283	344	179	212	202	270	218	231	165	256	160	203	284	143	301	187	211	171	249	183	236
ENSG00000064787	15	88	7	15	8	3	0	14	4	39	11	1	2	3	9	5	7	37	121	4	20	11	0	23	4	3	6	7	22	59	5	3	8	22	2	7	45	4	5	9	2	3	11	6	8	47	7	8	3
ENSG00000064835	2	0	1	1	2	1	0	1	0	4	5	0	1	4	3	2	0	3	2	1	2	0	2	0	0	0	0	1	3	0	3	2	1	1	1	5	3	1	0	3	0	4	1	1	2	3	1	6	2
ENSG00000064886	46	49	99	156	29	97	220	17	406	18	40	15	157	32	46	29	112	16	57	14	111	479	11	66	30	46	284	288	55	420	38	36	23	25	22	7	33	139	77	7	51	21	81	48	42	8	196	31	39
ENSG00000064932	3218	5346	4317	4972	3050	3534	4202	5748	3499	5558	2513	3672	2486	5258	6733	3340	2703	4664	2647	17175	5545	4014	3513	5244	7505	2584	8801	5223	3111	2885	3319	1691	2444	2841	2762	2715	2964	2911	4892	2983	8614	3704	4544	4130	4502	3507	3670	3581	5162
ENSG00000064933	570	613	480	573	749	551	539	914	533	541	498	513	480	519	403	571	566	471	596	150	595	460	518	592	591	503	935	640	510	532	472	560	534	519	676	465	579	662	524	708	482	465	749	574	575	507	581	528	602
ENSG00000064961	1696	1638	1817	1424	2029	1988	1522	1773	2012	2136	1599	1605	1954	1863	2313	2185	1935	1811	1654	2588	1356	1495	1527	2010	1739	1782	2869	1769	1716	1981	2028	1707	1738	2076	1986	1642	2012	1969	2227	2321	1768	1740	1679	1431	1602	1875	1567	1915	1905
ENSG00000064989	186	271	159	398	928	289	353	1120	347	1642	674	195	353	200	1265	374	639	197	225	151	339	431	236	326	560	273	394	184	284	484	434	789	309	336	499	479	294	362	283	1114	653	317	227	172	703	830	351	728	295
ENSG00000064995	794	764	1113	1010	1012	1143	972	833	1131	800	746	978	761	699	1020	1241	1047	654	1103	934	775	973	992	905	1016	679	883	1022	1374	1356	968	921	923	1117	968	967	1010	1909	1218	884	683	1394	1152	805	1227	783	1186	849	1056
ENSG00000064999	3025	1604	3880	2773	2955	3528	3894	1570	4037	2630	2580	3199	3009	2566	2436	3820	2980	2312	4577	2155	1848	3391	2807	4203	1969	2769	1715	3202	4398	4583	2884	2247	5328	3127	2672	2922	3058	8017	3473	3535	1918	4508	2588	3320	2679	1944	3475	2843	2959
ENSG00000065000	5126	7020	4738	5548	5510	5411	7766	7719	5287	5429	6786	5579	6249	6117	5631	6052	5578	6206	5279	6350	5802	5954	5499	6968	5872	6489	7825	5933	5228	5272	4732	3858	5951	5476	6183	6024	4651	5860	6397	5438	8200	4953	7661	6513	6740	5320	6826	7634	5541
ENSG00000065029	2540	2422	3196	2043	3701	2307	2391	2313	2984	4474	2669	2981	2853	3280	3094	2576	2326	2666	2189	1377	2145	2348	2261	2741	3228	2533	3237	2382	2431	2041	2798	2161	2121	2784	3055	2527	2252	2313	2835	3454	2668	2692	2640	1945	1747	3481	2248	2265	2225
ENSG00000065054	1896	2603	1108	1123	3919	1804	2207	5329	1924	5456	2340	1603	1436	2297	5007	2350	1907	1790	1428	1886	1755	1870	2030	2951	1636	1366	1558	1809	1597	3134	1693	2763	2599	3422	2110	2892	2118	1457	2277	5505	2006	1592	1824	1248	3368	2467	2103	3441	1618
ENSG00000065057	223	330	140	190	321	236	327	165	317	217	271	250	276	415	104	264	266	229	228	114	168	210	229	266	146	289	310	256	215	211	254	267	292	309	319	280	203	227	207	348	289	156	377	228	327	274	247	351	205
ENSG00000065060	1514	1070	1019	1186	810	1143	1454	591	1319	532	1047	908	1050	616	868	1028	1118	1032	1169	476	903	1280	1180	1469	864	962	1085	1302	1480	1262	1252	1019	1092	1029	1337	1468	805	1991	1154	597	991	1257	1698	1393	1979	738	1789	989	1128
ENSG00000065135	1695	1826	1252	1981	1471	1533	1707	1246	1751	1068	1836	1443	1739	1516	1080	2020	1740	1369	1763	1400	1781	1866	1586	1836	1315	1554	1537	1646	1413	2128	1835	1664	1579	1670	1984	1973	1314	1552	1600	1053	1996	1446	2127	1514	2568	1078	2076	1855	1903
ENSG00000065150	2605	3297	2559	4160	2591	2842	3086	2439	2444	2348	3552	2643	3110	2404	2523	3457	3245	2871	3348	1933	2858	3371	3026	3385	2418	3303	3423	2770	2767	3195	3099	2413	3539	3222	3313	2962	2354	3152	3409	2848	3258	2503	3541	2849	4636	2340	3542	3603	3095
ENSG00000065154	6906	5577	5834	7443	3376	6971	5309	1386	6112	2554	7695	5382	5705	6898	2275	5206	6241	5282	3676	3462	4128	6365	7811	8041	3187	5720	2554	7938	5700	11949	8232	5600	4653	4296	6860	7314	5913	6206	3530	2319	6192	5720	3671	5820	4486	3277	6853	4755	5511
ENSG00000065183	889	1112	779	1391	916	1102	1598	777	1076	424	1137	819	1174	1301	766	1228	916	1020	1398	957	1264	1231	1125	1168	591	1033	909	992	1035	1176	1023	957	1170	955	1354	948	749	1218	1025	690	1399	1023	1365	1147	1762	812	1709	1221	1236
ENSG00000065243	1968	1396	1916	2263	2025	1601	1962	788	1987	1344	2109	2016	3124	1735	1191	2359	2194	1521	2580	828	1821	2025	1909	2592	1632	2083	1445	1688	2051	1910	2765	1825	2399	1942	2295	1820	1538	2401	1961	1181	1874	1943	1868	1378	2497	1592	2169	2137	1985
ENSG00000065268	802	1041	832	1105	1018	1012	886	980	951	820	933	911	1120	1060	812	995	1044	1271	1023	1065	766	691	954	1009	995	1065	1563	1061	964	1352	1134	1240	769	1054	1336	963	1044	956	1119	838	1227	855	1212	969	943	904	882	965	1074
ENSG00000065308	899	791	415	969	800	735	903	745	941	900	781	618	611	770	903	863	681	697	740	289	894	1054	722	886	1608	848	1358	1109	810	985	739	604	925	759	711	836	752	1200	1190	705	931	629	792	924	1436	389	787	819	941
ENSG00000065320	22	40	11	64	238	47	23	62	9	27	58	32	17	66	28	72	23	26	40	29	37	28	70	25	47	35	46	37	20	24	32	27	54	31	39	27	53	12	60	135	59	42	53	36	21	10	54	83	29
ENSG00000065325	21	7	6	13	101	16	163	0	15	3	28	16	25	41	14	112	3	45	55	8	20	19	81	19	7	10	7	4	27	13	11	34	62	41	31	27	28	10	22	9	27	17	50	12	3	9	48	15	21
ENSG00000065328	11	41	9	34	5	6	3	1	3	100	10	8	7	5	8	14	17	8	13	2	4	22	19	9	5	15	1	16	14	14	15	29	1	27	16	37	19	22	3	3	25	10	37	25	30	3	24	7	40
ENSG00000065357	930	695	1074	820	1301	611	805	1025	1424	1982	782	730	877	1370	3652	974	782	950	702	4598	1035	965	819	918	2320	790	2464	1150	846	810	1075	728	658	839	814	636	772	1038	1132	839	1157	967	1217	761	1053	1386	964	1086	1128
ENSG00000065361	69	249	40	68	161	53	128	19	88	118	123	41	31	71	146	70	41	48	59	39	168	48	50	49	92	26	81	114	179	116	35	40	56	223	61	64	61	54	47	93	108	43	108	116	142	38	60	109	119
ENSG00000065371	1	2	6	1	2	1	3	2	2	4	9	3	1	2	1	5	6	1	1	0	2	2	1	1	1	3	1	1	2	2	5	1	4	3	3	1	2	5	0	0	3	1	6	1	3	0	1	3	6
ENSG00000065413	253	197	149	161	292	141	293	149	303	307	343	220	205	234	236	270	229	261	239	314	254	261	240	300	247	220	206	132	221	158	199	113	331	214	279	248	205	228	137	311	280	226	408	237	205	384	357	216	175
ENSG00000065427	1985	2750	1966	3393	2100	2468	2643	2766	2084	1695	2547	2072	2683	2336	2078	2631	2582	2109	2688	1893	2524	2596	2502	2534	2268	2475	3567	2437	2704	3429	2417	2069	2567	2515	2561	2194	2134	2857	2241	2188	2745	2039	3332	2233	3839	2215	2738	2961	2299
ENSG00000065457	460	492	361	505	296	518	675	344	480	325	641	366	485	319	294	391	476	391	488	217	618	573	452	515	306	652	484	542	407	456	467	354	605	362	529	526	336	671	455	287	621	384	624	558	733	328	733	544	507
ENSG00000065485	1597	1208	1595	1823	1633	1016	1244	1099	1238	1203	1148	1038	868	713	1089	1271	1322	949	1586	617	1700	1497	1429	1359	931	2184	1536	1696	1441	2063	1605	1510	988	1608	1317	1031	1641	1145	1776	1448	1026	1406	1260	1343	1704	1357	1117	1585	1298
ENSG00000065491	981	1094	719	1020	881	910	1030	1137	777	1048	956	868	912	1007	948	911	960	1082	930	961	797	918	703	1011	718	877	1260	823	677	865	970	733	841	792	1090	987	625	765	899	998	1099	818	848	859	929	938	1131	991	802
ENSG00000065518	3714	4067	3567	3866	3348	3664	4470	2241	3715	3283	4303	3682	4763	4848	2516	4330	5161	4962	3691	2991	3061	2830	4291	3728	3797	3901	3537	3099	3433	3956	4834	4922	2912	4369	5517	5046	4051	3540	2942	3638	4802	4209	4820	4477	3281	3927	4198	4991	4968
ENSG00000065526	3031	2818	3436	2713	2419	2398	2589	1641	3152	2103	2075	2852	2614	3157	2201	2710	1596	2796	2647	2687	3742	3085	2694	3551	2100	3108	3120	2790	2848	2206	2276	1717	3253	2470	2253	2316	1990	2640	2223	2264	3973	2734	2465	2360	2952	2174	2467	2418	2971
ENSG00000065534	1727	952	1184	2039	4319	1315	1034	414	1421	3622	1669	886	1250	1856	1785	1727	687	939	2341	457	1520	1993	1376	1702	970	1426	600	2026	1598	2148	1389	1553	4727	1475	1305	3100	2269	1864	2846	3817	3247	1324	1035	1359	681	1268	918	2747	1498
ENSG00000065548	1461	1879	1436	2093	1503	1638	2076	1954	1803	1403	2348	1526	1717	2118	1626	1747	2098	1620	1966	2527	1991	2061	1676	1873	1755	1762	1978	1771	1617	1927	1830	1596	1666	1596	2199	2334	1252	1703	1418	1298	2640	1692	2441	1970	2583	1487	2369	1801	1993
ENSG00000065559	1299	1134	1213	1188	962	1101	1111	601	1026	641	1230	1129	1122	858	1097	1303	1192	932	1253	823	1005	1288	1057	1238	809	886	909	1180	1091	1531	1130	1143	1138	1179	1147	1075	908	1344	1254	575	1095	1152	925	948	1140	711	1399	1137	1198
ENSG00000065600	164	211	109	166	114	101	217	129	194	110	173	112	151	213	75	115	186	172	136	38	78	181	152	177	117	116	190	192	85	170	162	132	110	102	215	218	108	173	135	111	270	104	193	151	131	109	201	154	225
ENSG00000065609	4	854	5	53	8	18	6	5	15	50	364	7	5	8	110	4	4	10	16	3	305	3	3	45	13	2	5	38	247	335	4	2	14	374	23	48	13	10	3	27	14	19	152	74	13	10	7	20	58
ENSG00000065613	2227	1788	1736	2115	2899	1557	2016	1390	1914	1725	2131	1928	2522	1782	2206	2476	2088	1860	2693	986	2217	2646	1992	2782	1825	1884	1830	1598	1941	1887	2070	1984	2734	1920	2495	2193	1387	2121	1920	1943	2230	2006	2235	1477	2604	1797	2432	2145	1930
ENSG00000065615	508	447	378	411	308	405	367	245	380	299	496	399	444	293	301	392	539	331	406	179	482	422	401	320	352	418	354	471	353	481	499	450	358	396	467	408	310	453	459	311	466	355	517	364	400	224	455	434	426
ENSG00000065618	15	32	22	25	136	21	14	13	12	43	37	54	26	17	52	50	51	20	71	15	20	38	12	74	23	12	8	5	18	17	20	53	66	28	56	18	51	18	13	44	20	11	57	24	69	132	57	32	9
ENSG00000065621	70	375	194	273	262	346	182	48	243	139	274	112	327	258	136	244	213	106	194	89	263	148	117	181	172	144	235	176	366	322	185	306	238	305	276	125	259	449	370	149	199	116	319	133	280	263	231	209	189
ENSG00000065665	254	486	254	340	500	330	362	505	460	396	408	326	269	467	422	354	390	343	350	224	399	376	301	369	405	333	547	421	313	308	356	419	330	396	457	331	315	460	307	461	322	266	477	356	355	409	399	316	347
ENSG00000065675	30	9	40	34	78	13	68	9	19	27	24	25	76	83	39	34	22	16	37	19	48	26	32	65	9	42	65	38	49	27	30	37	31	11	40	14	23	36	20	24	17	17	65	5	31	33	20	32	45
ENSG00000065717	2035	1526	2319	2295	3093	1951	1546	1252	3171	2334	1029	1178	2031	2236	2168	2809	1517	2114	1953	1262	1375	2451	2037	3247	2749	2810	2735	2267	1592	1894	1816	1557	1934	1333	1917	2152	1776	2115	1897	4309	2435	1665	1595	2184	1165	1867	1419	2636	2220
ENSG00000065802	792	1367	895	832	1054	781	835	847	892	775	876	822	890	1227	794	1051	701	918	765	671	792	801	889	996	821	735	813	784	875	906	714	636	1084	920	855	974	744	915	927	780	795	829	1116	749	899	491	790	1027	981
ENSG00000065809	2576	2496	2819	2586	1995	1788	2738	539	1577	829	2004	1237	4871	3769	1285	1753	2236	2296	2235	4343	1072	1688	1667	2857	927	2010	1327	2348	1214	2879	3243	2600	1764	1768	1930	2971	1987	1859	1403	1488	4376	2281	1593	1952	1375	1255	2940	2044	2238
ENSG00000065833	3198	4330	3512	5481	2334	3088	4532	548	3506	1581	5576	3590	5438	3520	1074	4834	6727	3075	4870	1088	3544	4197	4532	3818	2339	3707	2157	4326	3497	4562	5333	3349	3121	3643	7559	4227	3004	3503	3923	1783	4992	3990	4404	3471	4453	2492	4537	3460	3946
ENSG00000065882	531	775	478	757	722	435	361	753	588	789	496	363	445	356	819	568	409	378	429	369	579	760	392	514	601	386	792	597	408	638	427	605	643	597	501	685	532	1080	573	821	516	443	678	552	688	504	712	723	497
ENSG00000065883	1793	1515	1483	1682	2383	1477	1443	1661	1791	1638	1713	1561	1770	1848	1555	1619	1401	1633	1936	983	1708	1617	1480	1942	1382	1389	1916	1462	1579	1274	1517	1728	1646	1486	2015	1588	1262	1879	1336	1634	2010	1242	1816	1253	1615	1629	1724	1611	1639
ENSG00000065911	361	888	192	641	458	290	317	1028	305	362	314	260	214	367	1654	359	287	228	270	518	502	513	267	328	993	178	2846	419	307	568	338	409	328	246	548	565	302	465	301	538	901	262	542	578	840	150	484	411	400
ENSG00000065923	970	1551	890	687	998	575	707	255	908	329	737	848	722	687	657	685	760	698	881	388	893	898	645	1057	476	833	429	594	765	1043	1040	1027	978	988	1003	739	524	886	699	535	730	515	943	647	799	723	1078	847	707
ENSG00000065970	912	993	1436	1207	1114	978	965	641	1336	849	1084	1135	1207	1071	983	1218	857	1134	1122	452	1298	1318	1102	1304	1043	1137	856	1346	1285	1267	1029	793	1144	1081	787	976	1112	1344	1260	897	996	1190	1084	863	1208	642	1167	929	1352
ENSG00000065978	4892	4906	4636	5280	4542	5442	6463	10218	6213	5854	5678	4726	5113	5210	6085	5218	5219	4265	5105	6491	6670	6644	5856	4523	7104	5285	8040	5572	5011	5037	4636	5436	6293	4505	4840	6689	5020	5814	4850	5891	7239	5030	7364	5763	10942	4708	6466	8382	5166
ENSG00000065989	778	362	677	580	711	372	967	250	845	469	335	455	991	738	681	649	692	497	508	403	397	639	549	763	547	607	834	555	706	610	911	540	1102	435	481	553	458	673	645	1165	887	433	581	418	409	478	348	841	555
ENSG00000066027	762	735	684	953	966	746	773	929	826	770	748	656	969	967	863	926	964	612	873	412	773	845	626	874	879	822	1008	851	859	1131	948	1080	997	783	847	759	593	1234	993	832	834	755	948	668	1005	698	734	1013	988
ENSG00000066032	5	291	5	34	29	16	38	66	20	25	155	12	6	15	195	131	25	18	20	13	97	32	5	36	196	15	2	18	132	191	5	26	40	170	32	57	24	6	44	25	33	15	210	41	20	26	18	19	22
ENSG00000066044	1839	2229	1686	2180	2414	1792	2148	1863	2082	1539	2147	1829	2395	2322	1661	2413	2162	1859	1970	2013	1854	2095	1868	2610	1748	2056	2441	1984	1611	2204	2021	2154	2175	1971	2470	2151	1403	2107	1947	1653	2709	1597	2333	1829	2381	1796	2340	2279	2101
ENSG00000066056	544	884	486	808	1265	563	731	1386	763	1850	868	670	799	788	1236	844	1602	481	446	703	916	959	418	543	2259	830	1714	752	948	784	1203	973	694	929	969	1342	777	1505	572	1939	841	720	817	675	648	1040	717	920	716
ENSG00000066084	1685	1151	1338	1692	1284	1192	1276	609	1387	677	1726	1294	2018	1391	1050	1534	1466	1177	1820	417	1338	1816	1330	1710	1102	1606	882	1048	1549	986	1816	1282	1427	1317	1465	1559	1049	1540	1625	992	2047	1786	1386	1150	1477	1414	1282	1765	1118
ENSG00000066117	2196	1811	1836	1981	3235	1824	2109	1677	1904	2088	2608	2025	2242	2188	2463	2430	1965	2283	2067	1941	1800	1782	2078	2406	1932	2191	2473	2074	2013	2229	2290	2022	1959	2191	2492	1930	1961	2063	2775	2456	2102	1880	2487	1799	2124	2071	2405	2684	2264
ENSG00000066135	2730	2278	1872	2838	2216	2260	2960	948	2307	1117	2583	3184	3656	2213	1086	2781	3022	2311	2532	646	1603	2680	2499	3013	972	2914	2001	2828	2230	2156	2610	1856	2807	2663	2718	2563	2167	2539	2848	1486	2539	2040	2303	2587	2743	1759	2913	2858	2184
ENSG00000066136	1189	1372	1314	1482	1956	1456	1610	1095	1503	1073	1541	1368	1822	1711	1004	1761	1721	1122	1441	583	1230	1321	1686	1934	1205	1712	1512	1298	1325	1266	1411	1647	1439	1426	1845	1500	1361	1586	1880	1505	1679	1373	1744	1264	1576	1377	1508	1660	1340
ENSG00000066185	71	105	100	183	45	149	136	30	124	72	144	132	221	100	36	106	229	50	124	30	103	86	96	122	86	155	46	98	133	151	147	130	92	193	254	149	92	237	112	63	132	128	191	117	94	84	156	81	82
ENSG00000066230	169	457	454	98	243	353	126	98	253	116	262	382	193	244	192	361	550	199	187	169	215	237	598	344	285	175	488	196	84	190	273	138	250	538	506	269	292	353	376	233	189	319	216	112	155	374	177	123	180
ENSG00000066248	1387	1277	761	1631	2555	1013	507	5826	1239	4606	3773	2046	317	3064	7017	1070	1042	2749	1197	11956	1593	962	779	1396	5481	1796	3810	1403	1040	749	1390	1692	2222	1384	2668	3914	1147	1326	1969	2863	2540	1266	1801	1966	2191	4153	2790	2918	2639
ENSG00000066279	60	54	19	26	16	9	7	14	19	79	24	15	49	11	25	43	73	10	31	3	1	35	26	39	12	68	5	44	71	48	98	37	11	64	45	107	68	107	14	13	50	19	11	59	6	8	31	9	81
ENSG00000066294	770	268	576	378	141	409	342	303	1067	102	198	293	586	345	319	201	577	138	414	52	279	716	184	433	135	272	33	822	439	328	159	544	412	225	339	298	407	1238	456	154	513	313	502	383	151	179	410	205	467
ENSG00000066322	1484	1717	1244	1890	1589	1544	1990	2910	1685	2051	3008	1478	1449	1816	1804	2122	2198	1623	1460	2356	1619	1818	1923	1809	2522	1754	2553	2156	1548	2374	1946	1605	1366	1760	2309	2009	1502	1574	2374	1523	2010	1445	2625	1848	2377	1157	2064	2146	1868
ENSG00000066336	961	434	878	674	304	750	546	573	1916	233	329	690	1027	809	1111	332	596	301	506	214	498	1024	497	597	272	476	242	1393	730	508	329	833	572	450	346	644	981	1217	612	386	1128	611	919	933	268	440	712	426	813
ENSG00000066379	426	527	413	380	399	491	579	558	494	420	483	481	491	528	443	505	429	385	449	384	396	399	431	418	580	434	729	497	494	433	455	528	464	494	476	468	383	536	469	508	442	402	554	479	496	817	492	560	363
ENSG00000066382	106	278	206	119	55	139	229	24	243	198	245	67	300	205	128	98	119	69	153	29	139	114	133	227	102	134	32	143	175	285	141	126	164	236	68	79	76	84	52	131	48	184	181	160	34	122	127	98	213
ENSG00000066405	7	10	11	15	11	5	14	7	24	27	26	6	7	27	5	14	15	2	11	20	24	6	11	13	12	12	12	17	17	3	9	6	5	13	15	14	11	16	5	12	17	6	17	2	15	18	6	6	4
ENSG00000066422	761	914	654	847	831	617	711	1054	867	824	872	690	828	972	657	793	794	648	832	860	841	693	723	736	780	689	823	786	734	750	833	756	796	765	945	769	578	986	760	668	1141	682	925	709	940	956	888	795	969
ENSG00000066427	633	635	739	849	1159	816	649	728	1006	809	849	714	795	732	814	765	747	700	852	471	730	895	698	947	828	750	1021	691	872	468	916	886	794	721	898	767	760	1177	664	1102	722	701	792	569	702	741	655	642	785
ENSG00000066455	1389	1565	1085	1555	953	1118	1624	1027	1090	799	1460	1236	1343	996	768	1428	1266	1102	1529	373	1288	1441	1283	1432	1146	1218	1291	1306	1266	2147	1401	1135	1697	1305	1335	1250	996	1443	1464	897	1900	1153	1631	1457	1496	818	1745	1866	1450
ENSG00000066468	2059	767	1822	1098	2439	1440	1178	1178	1988	1275	1707	1361	1938	1213	1079	2283	1320	1540	2049	2607	1284	1248	1817	2164	1327	2746	232	907	1056	1152	1131	1968	1679	1389	1804	1446	968	832	1394	967	933	2071	1309	833	1120	2497	1329	990	1425
ENSG00000066557	382	386	307	448	392	334	373	278	357	283	362	339	411	200	287	435	469	290	434	168	363	398	398	397	293	387	312	307	360	451	402	404	399	386	461	384	283	455	369	245	337	408	414	227	516	253	497	359	401
ENSG00000066583	1240	1283	1528	1073	848	669	892	288	1353	486	759	712	924	785	556	1069	770	756	891	432	1366	1339	762	1251	444	908	759	1137	640	1284	939	1429	736	685	1281	721	709	832	939	514	2148	1031	924	818	753	737	1152	952	1017
ENSG00000066629	507	699	410	504	772	445	608	447	454	827	731	412	765	345	289	792	738	499	628	116	520	926	598	666	494	630	470	486	566	729	515	539	732	759	579	759	522	466	693	607	445	477	669	415	982	444	646	639	612
ENSG00000066651	434	413	438	398	700	319	379	345	528	474	413	500	403	425	656	428	438	350	456	474	504	325	356	427	504	383	680	449	414	710	483	433	400	409	440	408	514	461	438	535	480	449	483	287	444	474	495	418	496
ENSG00000066654	1671	1432	1633	2260	1816	1435	1639	824	1961	991	1332	1572	2069	1601	965	1999	1575	1470	1851	755	1311	1766	1453	1796	1059	1645	1476	1584	1912	1905	1867	1632	1992	1601	1851	1372	1456	2434	1731	1352	1657	1618	1565	1355	1723	1093	1967	1665	1842
ENSG00000066697	416	453	352	402	356	303	288	375	346	268	427	424	379	292	488	488	424	293	303	249	446	375	300	363	554	414	1021	365	261	536	465	354	349	373	461	369	313	393	447	228	630	320	302	296	479	210	672	406	409
ENSG00000066735	196	2633	263	314	181	174	133	78	294	395	839	73	150	270	692	287	288	140	112	122	487	191	109	528	174	221	201	306	489	936	129	130	273	745	228	308	147	375	266	253	181	206	463	327	95	86	147	178	319
ENSG00000066739	1720	1902	1968	1890	1861	1440	1424	1919	1983	2582	2154	1718	1968	1385	2588	2017	1558	2046	1811	7499	1988	1711	1498	2038	1918	1689	1578	1698	1831	1533	2013	1478	1737	1925	1877	1576	1555	2090	2050	1428	1736	1700	1588	1606	1701	1544	2127	1608	1897
ENSG00000066777	1811	1724	1505	2104	1458	1470	1725	963	2077	1287	1916	1578	2254	1409	1447	1836	1919	1474	2060	996	1893	1959	1559	2082	1369	1942	1778	2140	1867	2070	2089	1348	1838	1680	2060	1584	1392	2377	1935	1223	1775	1699	2137	1442	2449	1408	1987	1691	2120
ENSG00000066813	5	2	5	8	7	7	9	4	6	4	1	8	6	7	3	6	6	1	6	0	34	6	13	3	9	6	17	5	9	4	15	9	13	2	4	7	0	26	11	8	5	10	8	6	3	3	2	7	14
ENSG00000066827	266	230	210	224	177	197	319	150	224	136	223	228	317	232	130	256	251	187	202	102	265	259	265	309	121	275	183	268	222	199	263	186	268	237	326	258	162	256	157	220	283	170	241	209	283	151	251	304	177
ENSG00000066855	965	641	612	684	701	946	798	307	622	518	1087	681	756	493	640	936	1005	685	995	384	756	998	1277	837	653	779	547	583	709	934	932	919	886	710	826	1000	651	690	773	601	833	1214	885	614	979	797	1078	957	797
ENSG00000066923	579	527	709	369	517	348	435	240	737	612	499	482	482	527	404	320	451	462	515	281	449	553	470	505	526	503	411	597	584	451	472	299	512	556	460	467	516	742	380	630	371	388	613	330	419	343	517	464	370
ENSG00000066926	1253	1231	1122	1463	887	1321	1459	256	1093	493	1553	1183	1133	908	439	1570	1695	1378	1433	335	1065	1334	1580	1364	563	1405	976	1386	1159	1883	1721	1013	1108	1646	1502	1179	1240	1423	1640	723	1109	1464	1088	1066	1374	650	1487	1189	1141
ENSG00000066933	744	778	647	762	964	578	693	708	757	875	790	635	798	653	669	778	647	589	692	376	746	661	646	809	791	638	708	685	653	639	654	635	782	665	767	700	484	879	675	816	819	563	861	578	688	704	771	660	764
ENSG00000067048	12	3231	11	4331	4402	2736	2730	7	9	17	12	3837	5073	7	18	3	3741	2900	29	7655	10	12	4	9	6166	6	4390	3563	3496	3740	4069	3917	3872	3115	5039	4530	2738	4698	3379	3	5437	7	12	2726	3752	6180	3682	3230	4057
ENSG00000067057	422	1327	137	450	378	882	401	1918	393	2145	2115	498	260	238	1143	523	877	521	452	1684	728	567	444	375	3794	520	2291	786	546	771	468	295	714	662	315	1115	748	765	650	349	1043	389	1308	667	2429	217	1608	753	407
ENSG00000067064	2068	6863	1350	2901	2176	1149	1821	2982	1390	9855	15988	2504	1802	4507	12167	4792	4806	3981	2182	21044	2035	1773	1785	2529	9343	1433	1745	1825	1561	3832	3002	3021	1601	2304	11546	8959	1501	1788	2115	1528	5948	2151	3685	2227	1862	9792	2726	1687	5892
ENSG00000067066	2476	1829	2424	3610	2504	2160	2468	1416	2735	1982	2273	2617	3367	2376	2528	2445	2746	2016	2614	998	2881	2812	2424	2681	2775	2479	6056	3107	2596	3743	3357	1931	2462	2685	2246	2368	2684	3668	2448	2314	2939	2430	2925	2136	4304	2117	2949	2460	2694
ENSG00000067082	1243	1342	733	1375	3135	1292	997	1582	1243	3562	1032	1191	1234	1256	3091	1099	1081	766	1689	2827	1569	1069	1332	1028	2736	809	1627	1285	828	1145	877	1636	1381	732	1146	1990	1142	1385	1121	2072	4094	745	1213	1066	1126	3972	1241	1432	1158
ENSG00000067113	2457	1659	1731	2592	3681	1961	2281	2736	3457	7154	2614	1599	2338	2172	4121	3115	2499	1600	2253	1407	2110	2638	1389	2027	3110	2457	2642	2338	2129	3706	2827	2987	2186	2513	2730	3220	2321	3156	3394	5343	3046	2463	2799	1964	2005	3250	3060	3131	2689
ENSG00000067141	1104	829	1055	1088	1053	901	1054	266	1149	760	1283	725	1184	854	358	1442	886	734	1235	251	1025	973	1010	1162	344	1472	695	947	1100	1270	1001	743	1972	959	1037	1096	887	1284	1193	1040	1098	888	718	900	1001	562	995	1167	915
ENSG00000067167	4780	3780	3256	4865	3442	3231	4820	2510	4136	2479	3451	3052	3743	3033	2522	4474	3993	2542	4138	1785	5025	4456	3507	3980	3245	3452	3849	3641	3306	5272	4248	4140	4564	3096	4115	3439	2992	3984	3500	2317	5273	3419	3455	3408	4443	2144	5346	5290	4359
ENSG00000067177	2080	1862	2292	4373	1555	2773	2734	921	3418	1367	1849	2022	3082	1383	1407	2082	1993	4177	2852	2130	2451	2851	2309	2016	1589	5573	1911	3100	3161	2322	4261	2637	2535	1957	1700	1576	2641	3243	2723	1140	2051	2773	1706	3853	3200	1324	2783	2463	4280
ENSG00000067182	6224	8945	6625	8178	6129	7765	8914	8402	7605	4917	4489	6941	5432	9669	9419	6540	5489	7924	6436	12655	7702	8867	6530	9193	6544	4985	14164	7798	6240	7759	6348	5175	6482	5794	5303	6929	5332	5786	6474	6716	11210	6919	7593	7765	9593	4265	7255	7831	7532
ENSG00000067191	204	696	283	275	523	386	303	194	426	696	355	251	261	331	582	345	224	293	277	273	377	262	291	320	710	279	542	364	446	423	227	311	229	354	435	294	329	262	472	469	218	313	329	295	218	448	233	337	422
ENSG00000067208	1404	898	1049	1444	1508	1054	1282	655	1359	945	991	1270	1644	892	617	1314	1471	929	1476	387	1152	1644	1157	1498	770	1235	1179	1125	1093	1313	1320	1467	1361	1111	1241	1288	1146	1377	1363	871	1140	1090	974	873	1495	944	1459	1098	1084
ENSG00000067221	567	1241	406	799	521	739	1093	808	915	675	882	669	610	854	402	810	955	720	621	209	772	707	918	872	686	965	1451	1020	512	763	624	526	554	741	1029	934	735	739	794	776	987	662	1694	1065	1199	679	1062	1149	972
ENSG00000067225	30052	43936	27598	33199	20409	30305	52275	27010	30810	23460	36046	34171	35027	34411	19391	31447	36314	33876	31392	22118	40901	42245	36918	34362	34490	42768	55500	49114	26362	33488	32086	28665	34029	35995	37137	37402	31849	40056	31753	21371	53912	26633	43872	39804	82657	22937	39595	54188	36951
ENSG00000067248	1412	1329	969	1390	1111	1019	1589	884	1266	836	1327	1130	1243	1140	1123	1402	1311	1233	1381	630	1295	1554	1219	1600	818	1103	1388	1303	1076	1584	1391	1039	1350	1183	1343	1111	833	1343	1100	950	1515	1000	1631	1199	2128	1025	1756	1549	1417
ENSG00000067334	1040	1271	979	1252	998	1032	1021	1556	1068	1098	1102	1002	1125	1548	1265	1263	1145	1130	1247	2386	1271	1232	1082	1100	1048	942	1225	1195	1102	1221	969	990	1316	1061	1213	1247	890	1206	805	808	1519	1005	1378	1062	1447	1088	1411	1241	1216
ENSG00000067365	371	470	497	362	574	477	424	841	576	636	534	437	388	405	848	452	435	396	343	446	450	373	402	437	715	394	717	372	467	492	591	379	341	459	464	411	451	601	483	524	457	472	579	369	520	613	590	498	404
ENSG00000067369	1900	4186	2476	3435	3054	2226	2912	2854	3435	3909	3240	2606	3327	3402	2717	2397	2436	2866	2667	3709	3647	2701	2746	2957	3211	3109	3808	2909	2796	2403	2724	2070	2515	3174	3431	2582	2503	3291	2624	2507	3636	2567	4341	2591	3406	2880	3214	2704	3064
ENSG00000067445	122	954	113	321	524	126	326	98	815	311	384	160	275	537	202	282	140	145	128	86	506	225	149	192	175	146	854	507	299	353	270	214	268	397	333	288	348	318	307	225	373	88	508	226	305	217	239	291	365
ENSG00000067533	394	429	326	611	632	442	544	626	454	362	423	391	382	522	501	573	372	374	575	723	436	534	414	523	434	430	585	385	439	432	394	509	593	404	613	483	429	508	504	476	466	379	717	442	786	311	496	630	616
ENSG00000067560	16645	13440	12480	17032	11514	14724	15758	13559	17312	12066	15254	11830	16215	11998	11555	16347	17686	11323	13827	8853	14199	14856	14716	13680	11334	15700	12337	16872	12616	20537	18288	13560	15578	13935	16053	17086	12750	15033	16192	10694	14756	13101	19884	13698	17889	9078	16394	17458	13460
ENSG00000067596	1169	1281	899	1248	1079	1147	1407	664	1360	630	1345	1105	1296	1180	709	1237	1081	1275	1216	870	1272	1368	1209	1281	757	1186	1090	1406	1115	1230	1151	827	1307	1139	1280	1215	884	1239	1080	886	1457	1073	1331	1222	1602	749	1205	1391	1179
ENSG00000067601	79	115	115	61	172	112	102	30	148	74	83	96	86	80	79	142	139	102	123	70	143	97	119	102	65	127	158	98	151	125	152	120	140	126	113	123	116	112	134	130	101	169	97	102	182	155	119	165	110
ENSG00000067606	698	1257	779	854	1060	737	797	484	946	753	805	722	1049	846	846	953	801	716	674	1050	792	662	627	927	570	929	1098	841	856	1080	843	675	839	965	859	684	867	860	1201	791	787	710	750	704	785	781	735	864	815
ENSG00000067646	1	393	0	403	396	311	426	2	1	2	2	311	397	1	4	2	291	223	5	197	0	2	1	1	263	0	332	355	284	322	307	492	446	360	487	484	276	434	319	0	514	0	1	290	373	235	339	361	417
ENSG00000067704	4830	4449	3600	5358	2517	3900	4979	1137	3942	1553	5623	4048	4526	4106	1430	5358	6197	4563	4721	1505	3897	4325	5249	5049	2560	4851	3328	4555	3519	5317	5990	3328	4093	5900	5390	5647	3441	4421	3882	2547	4864	4704	5804	4216	6163	2338	5668	5284	4759
ENSG00000067715	20	1437	25	110	66	100	15	21	57	71	691	21	11	48	275	35	11	32	51	16	641	39	41	145	38	17	18	77	695	1059	9	15	39	1092	58	95	74	23	18	111	31	27	343	160	47	21	27	48	100
ENSG00000067798	494	507	1267	883	1084	685	363	202	587	525	431	918	963	619	718	763	487	540	1052	74	805	957	1388	920	375	604	738	415	553	473	554	788	1015	597	792	534	360	667	515	765	1090	646	558	363	590	794	735	1068	471
ENSG00000067829	2200	2275	2248	2625	1944	3140	2392	2022	2486	1733	2421	2551	2266	2213	1873	2344	2680	2629	2172	1750	2164	2382	2645	2113	2195	3042	2186	2598	2883	2676	2935	2439	2501	2738	2261	2597	2768	2763	2256	2370	2664	2685	2353	2445	2174	1899	2036	2450	2490
ENSG00000067836	2156	2779	2972	2861	3202	3200	3298	686	3106	2278	2355	3003	2551	2534	1657	2944	3403	2312	2459	1117	2083	2758	3231	3388	1877	2987	3198	3007	2733	2929	2855	2817	2037	3313	3567	2589	3068	2935	3620	2732	2327	3539	3173	2031	2914	2472	2378	2137	2423
ENSG00000067840	119	1165	140	146	401	153	98	110	230	387	390	113	166	275	504	196	116	177	149	96	384	170	86	256	168	105	153	193	331	364	71	131	188	560	116	174	137	247	142	284	188	110	355	193	65	180	94	121	235
ENSG00000067842	459	1600	845	1040	1476	439	1736	52	625	351	694	1097	1831	975	479	1670	466	677	731	326	3379	1283	821	904	346	755	1766	1748	1377	1445	500	1007	1624	1342	1091	914	1850	805	1912	401	1249	1097	1457	552	3084	1066	1334	1174	1046
ENSG00000067900	1789	1265	1625	1839	2210	1587	1341	995	1828	1653	1598	1588	2111	1531	1584	1677	1598	1156	2207	774	1605	1857	1590	1738	1311	1748	1414	1226	1663	1538	1535	1410	2323	1461	1589	1881	1510	1531	1709	1779	2065	1742	1781	1263	2093	1601	1707	1774	1684
ENSG00000067955	676	749	761	822	1059	600	520	910	790	889	710	552	731	809	1269	869	614	630	736	513	747	692	619	718	824	631	1015	708	711	859	638	844	850	700	823	805	607	917	713	727	962	683	709	485	666	700	739	737	902
ENSG00000067992	111	80	67	117	34	89	128	32	126	61	64	56	141	85	67	113	94	49	70	25	101	111	54	84	158	57	77	144	99	132	84	82	62	98	87	78	64	101	63	43	129	116	135	89	85	56	114	63	103
ENSG00000068001	2457	2834	1622	2072	3707	2339	2521	5274	2596	4681	2622	2824	1954	2325	5383	3127	2757	2632	1924	5426	2730	2349	2263	3139	3534	2269	2679	2554	2357	3085	2571	2789	3226	2648	2577	3045	1918	2227	1995	3862	2621	2186	2183	2302	3103	2671	2449	3174	2449
ENSG00000068024	1327	1525	1568	1611	1704	1183	1309	1351	979	1106	2027	1484	1470	1511	1260	1681	1254	1654	1308	863	1408	1358	1231	1958	1281	1412	1561	1320	1312	1199	1571	985	1480	1605	1499	1306	1313	1600	1821	1094	1219	1485	1528	1417	1807	1003	1426	1555	1632
ENSG00000068028	774	833	438	602	1120	661	491	1601	774	1300	461	575	672	916	1386	711	486	530	562	1005	491	591	512	638	1409	576	934	834	511	641	457	576	688	511	560	747	626	590	538	1197	685	466	667	642	517	840	508	649	714
ENSG00000068078	109	237	144	128	343	147	208	96	197	172	68	166	94	107	211	111	142	128	173	106	234	203	120	448	25	103	121	146	197	128	126	173	231	404	183	104	238	111	141	238	179	104	73	180	136	484	136	197	135
ENSG00000068079	1628	1752	819	2363	1004	1302	1793	727	870	838	1542	1201	1037	1287	961	1143	1822	1246	984	889	1259	1478	1435	1270	729	1970	1991	1720	1003	2177	1036	1039	1003	1208	995	1890	1417	1392	1390	1182	1401	1457	2110	1587	1706	959	1580	1364	1361
ENSG00000068097	810	787	742	664	518	597	802	930	714	723	902	617	997	1008	548	685	742	728	619	396	641	739	595	1047	632	736	1031	640	614	576	692	561	661	682	899	770	538	991	686	473	751	600	1047	715	912	613	1253	768	676
ENSG00000068120	4084	4391	3374	3948	3753	3375	4609	4947	3658	3496	4112	3811	4003	4147	3578	3864	3969	4588	3556	2621	3687	4002	3415	4320	3861	3688	5922	4214	3261	3677	3975	3054	3166	3597	4390	4057	2656	4064	3868	3784	4523	3299	4045	4618	3692	2889	4072	5212	4341
ENSG00000068137	1319	2005	1644	1529	1946	1564	1599	2604	2277	2193	1669	1705	2233	1924	1175	1707	2292	1544	1467	813	1086	1351	1124	1930	1764	1686	2612	2606	1968	2034	1395	1212	1839	1905	1866	1405	1797	2097	2453	1435	1658	1787	1484	1565	1644	1376	1380	1278	1587
ENSG00000068305	2068	1579	2048	2166	2818	1844	1713	1227	2384	1890	2279	1615	2140	1509	2813	2077	1974	1562	2152	1672	2004	1895	1909	2213	2178	1955	1521	1875	2046	2110	1796	1952	1993	1869	1864	1932	2239	2244	2066	2140	2129	2076	1624	1622	1585	2130	2100	2040	2438
ENSG00000068308	2653	3113	2403	2948	2863	2834	2767	1978	2954	2574	2537	2749	2955	3329	2915	2672	2638	2728	2374	3014	2844	2605	2597	2538	2404	2629	3365	3040	2742	2652	2551	2432	2793	2757	2817	2665	2661	2877	3325	2824	2820	2508	2754	2740	2673	2319	2617	2859	2611
ENSG00000068323	4555	5383	4529	5094	4493	5093	6341	2673	4429	3252	4073	4711	5930	6212	3463	5755	4939	4899	4365	2436	4696	4884	4734	5475	3313	5060	6078	5400	4444	5322	4710	4620	4712	4986	5593	5049	3663	5221	5809	3800	6395	3986	3614	4788	5544	3362	4556	5397	4409
ENSG00000068354	834	982	737	707	835	592	699	598	732	810	787	797	723	938	747	809	649	1016	679	1261	682	725	673	786	670	733	926	802	532	652	634	731	675	723	869	1117	500	631	866	792	881	627	708	731	656	748	789	902	798
ENSG00000068366	3284	5506	2069	6604	1566	2699	4630	3343	3096	2163	5285	2805	2072	2635	4230	4712	4059	3371	3157	5145	5514	3858	2677	2993	4004	3410	6916	4269	4214	5312	3733	2349	3409	5341	4638	4507	3030	4785	4080	2020	5276	3685	4049	5138	11914	1472	5609	3481	5247
ENSG00000068383	810	788	1143	1262	1471	793	878	645	1193	997	888	761	1132	946	924	1119	680	1053	917	773	1039	836	793	928	877	1526	1577	1133	977	1425	882	925	1249	833	781	814	1105	1211	1534	1423	868	1495	711	1089	1017	882	896	1167	1550
ENSG00000068394	690	818	560	718	477	681	765	406	598	409	726	618	681	864	375	685	766	699	621	334	624	678	654	740	461	602	705	724	604	696	702	558	720	679	694	841	517	671	509	471	808	665	802	692	790	391	760	774	633
ENSG00000068400	2682	3565	3345	2741	3272	2746	2895	2095	3329	3203	3153	3188	2692	3645	3146	2688	2887	3228	2626	2031	2969	2798	3010	3111	3397	2750	3936	2964	3079	2585	2675	2163	2644	2929	3396	3041	2924	3496	3328	2869	3297	2880	3408	2821	2809	2933	3221	3033	3038
ENSG00000068438	998	1207	656	914	992	965	1160	1799	839	1018	967	776	791	948	1179	1047	949	996	846	2366	988	947	972	986	1259	939	1698	856	743	1030	720	871	824	856	1038	932	674	688	976	990	1068	803	1235	1109	1157	962	1054	1374	1070
ENSG00000068489	36	26	27	47	18	18	9	12	23	43	31	22	34	9	10	33	59	11	27	3	9	46	27	26	4	38	7	36	43	35	54	29	21	42	42	82	55	51	27	10	63	16	23	39	18	11	37	17	38
ENSG00000068615	83	534	170	158	165	86	145	15	183	100	227	151	120	91	49	211	64	59	96	17	175	82	56	91	54	57	152	113	292	435	161	97	208	395	65	61	385	746	180	60	109	284	131	260	156	32	73	123	240
ENSG00000068650	2673	2508	2731	3464	1879	2228	2888	1546	2926	1889	3243	2974	2411	1296	2923	2394	2159	2533	2323	4452	2734	3493	2448	2748	2689	2622	2078	2602	2644	2109	2053	1680	3320	2260	2080	2135	2406	2702	2811	1611	2818	2681	2188	2590	3365	1721	2455	2048	3298
ENSG00000068654	1564	1939	855	1532	1642	1653	2427	2506	1464	1150	2141	1674	1704	1508	1888	1392	1386	1858	1813	2385	2010	2152	1902	1846	1202	2097	2133	1817	1369	1274	1371	1101	1435	1553	1899	1407	1336	1475	1950	1458	2126	1490	2220	1919	2353	1225	2059	2205	1568
ENSG00000068697	15934	8044	12054	13248	7929	12289	11767	3482	17098	3936	9598	13376	25049	12283	5282	9172	12724	12436	8718	6303	13415	16384	7124	8116	5735	8461	7353	12890	8247	13596	10918	11144	15592	12471	10245	8236	6221	15514	6942	8502	11964	10997	8573	13079	12593	6732	10841	11056	11467
ENSG00000068724	4308	3170	2483	2602	5433	5336	3146	1973	2654	3777	3563	4035	3383	3115	3611	4178	4959	3184	3570	2225	2231	3176	4221	3869	2581	2986	3502	2682	3182	2235	3476	3329	4026	3634	3820	4446	2976	3849	3455	4716	2640	4205	3870	3256	2953	3888	3235	3582	2777
ENSG00000068745	3652	2905	2425	3288	4963	2286	2158	1755	3747	3810	3201	3009	3056	3855	2818	3290	4711	2464	2385	2029	2364	1863	2514	2848	2537	3227	4290	3314	2664	2226	3775	4546	2257	3212	4771	3505	2332	2754	3104	3710	3341	2526	2886	3090	2574	3874	3420	3004	3357
ENSG00000068781	261	78	131	249	79	137	265	136	211	208	68	100	133	119	183	186	107	98	189	22	186	280	144	213	176	230	246	146	124	164	248	126	228	87	89	137	103	164	149	117	307	70	205	233	224	43	93	172	108
ENSG00000068784	410	447	296	410	308	349	411	263	348	288	481	337	453	230	185	340	400	304	398	75	458	465	420	403	273	355	378	365	278	343	362	329	436	304	425	429	261	299	282	322	430	288	500	347	496	298	434	470	385
ENSG00000068796	447	593	328	506	336	377	438	249	398	259	550	337	447	423	315	427	459	340	441	278	373	426	379	473	256	444	393	444	402	485	425	276	459	431	506	415	281	429	380	265	593	342	545	366	565	239	595	407	443
ENSG00000068831	742	345	428	367	750	614	336	323	688	883	390	461	425	492	666	484	513	518	386	373	324	522	469	624	525	500	355	761	540	349	442	576	601	445	533	581	654	830	537	1172	299	505	342	407	144	477	364	473	696
ENSG00000068878	2289	1707	1963	2092	1785	1635	1973	1504	1918	1497	2440	2075	2343	1713	2435	2103	1784	2288	2496	2380	2039	2193	1835	1886	1589	1983	2428	1869	2267	2476	2190	1614	1902	1875	2045	1802	1751	2765	2128	1360	2074	2129	2166	1700	2448	1680	2734	2035	2431
ENSG00000068885	656	1036	1027	1142	928	817	780	301	1277	769	1045	704	992	926	465	1048	969	719	972	210	1099	751	954	1130	611	1076	1262	1280	952	1140	1027	985	1035	1120	1419	812	851	2005	1290	904	903	970	960	749	1032	767	987	764	924
ENSG00000068903	2295	2345	2235	2389	2204	2597	2480	1992	2649	2183	2527	2046	2731	2786	1738	2937	2949	2432	2456	2168	1840	2280	2025	3115	1874	2695	2168	2868	2566	2791	2888	2545	2020	2532	3333	2674	1945	2923	2524	2688	2597	2184	2399	2322	1704	2160	2078	2397	2163
ENSG00000068912	2586	2972	1708	2222	1727	1981	2683	1202	2146	1324	2399	1913	1965	1678	1247	2354	2505	1850	2114	1178	2587	2078	2151	2245	2469	2075	1985	1945	1912	3462	2139	1675	2391	2103	2277	2047	1484	1992	2557	1525	2384	2029	2946	2178	2861	1505	3443	3462	2928
ENSG00000068971	765	1741	735	830	995	745	786	1402	952	1295	982	707	852	1303	878	816	857	839	629	652	658	799	532	1048	1870	639	1409	901	750	891	804	771	780	1025	1180	1014	618	866	694	1180	1341	573	909	868	687	744	1014	781	851
ENSG00000068976	188	78	158	176	424	303	159	47	200	270	199	170	172	182	246	220	90	143	258	61	71	253	236	229	142	177	276	166	164	126	91	329	283	189	202	329	280	215	169	395	207	142	138	304	45	144	175	169	334
ENSG00000068985	1	0	0	0	0	0	0	0	1	0	0	0	0	0	1	0	1	0	0	0	2	0	0	0	0	0	1	0	0	1	0	0	0	2	0	0	0	0	0	0	0	0	0	0	0	0	1	0	1
ENSG00000069011	53	80	30	76	80	39	38	1439	49	113	113	60	65	144	217	39	131	83	78	176	39	103	40	46	163	48	133	70	18	47	52	25	16	56	9	52	58	16	38	174	80	61	94	118	55	81	46	46	50
ENSG00000069018	0	75	0	4	0	0	0	0	0	0	14	0	0	0	11	0	0	0	0	0	7	0	0	3	0	0	0	2	9	10	0	0	0	6	1	2	0	0	0	2	0	1	18	2	0	0	0	0	0
ENSG00000069020	1864	1797	2238	2539	1752	1744	2550	900	2070	1084	1854	1834	2450	1701	2337	1874	1918	1913	2190	2000	1919	2723	1637	2346	1228	2133	1581	1939	1945	1788	2672	1364	1650	2056	1570	1607	1845	3000	2157	1324	2530	2441	1412	2112	2227	1597	2025	1902	1599
ENSG00000069122	1813	1103	1569	1734	1990	2083	1536	1629	2557	4976	1544	1437	2280	1571	3458	3218	1736	1040	1519	735	1927	2417	1028	1263	2158	1873	1853	1317	2634	1874	1781	1906	5064	1849	1437	2438	1642	3999	1492	5548	1531	2095	1663	1946	1693	2579	1487	1999	1444
ENSG00000069188	21	296	24	61	45	23	18	54	47	53	123	23	4	52	98	25	20	15	15	31	71	27	41	40	21	43	28	34	49	127	9	13	36	77	24	49	38	35	31	56	37	18	73	36	42	21	27	34	30
ENSG00000069206	0	0	0	0	0	0	0	0	0	0	0	0	0	0	1	1	0	0	0	0	0	0	0	0	0	0	0	0	1	1	1	0	0	0	0	0	0	0	0	0	0	1	0	0	1	0	0	0	0
ENSG00000069248	1514	1307	1257	1865	1187	1281	1368	670	1373	866	1655	1434	1812	1082	806	1809	1573	1267	1716	524	1438	1641	1294	1617	898	1632	1076	1539	1611	1743	1804	1114	1675	1612	1554	1243	1158	1925	1405	871	1284	1256	1738	1316	1960	892	1610	1609	1484
ENSG00000069275	6046	5410	6254	7166	7372	4990	5515	2788	5996	3940	4922	5042	6984	4522	4283	6401	5056	5244	7565	2021	7034	6349	5473	6424	4427	6627	5292	5619	6144	7291	4907	5414	8682	5749	5000	5280	5335	7519	6709	4807	6152	5120	5876	5509	7487	5137	6096	6643	5793
ENSG00000069329	2720	2953	2165	3189	2091	2402	2842	1145	2721	1273	3240	2178	3383	2387	1317	2895	3216	2167	2968	922	2696	2606	2562	3080	1728	2998	1840	2693	2401	3470	2976	2555	2992	2565	3344	2914	2072	2793	2333	1495	2991	2275	3514	2443	3193	1589	3448	2919	2740
ENSG00000069345	2707	2402	2251	2558	2512	2273	2462	1649	2204	1826	2669	2625	3221	2762	1974	2878	2842	2321	3076	1845	2418	2700	2517	2777	2055	2177	2073	2194	2304	2854	2578	2785	2859	2754	3022	2843	2008	2520	2227	1756	2796	2310	3115	2032	3113	2093	2755	2809	2572
ENSG00000069399	1911	3788	1528	3114	1861	2667	1660	11864	1695	3355	1351	1836	1291	1958	4075	1710	1833	3278	1444	6572	2043	3489	1668	2164	4580	968	9823	2900	1616	1057	1502	1495	1497	1542	2020	1981	1935	1091	1651	2327	5734	1835	2574	3721	2799	2258	2088	1692	2150
ENSG00000069424	1330	739	1354	550	516	807	549	576	1339	608	642	628	1117	802	725	517	772	687	742	462	780	927	482	645	814	675	439	2022	1178	1195	636	824	521	728	515	486	844	1971	1155	618	677	689	696	609	272	482	808	562	837
ENSG00000069431	400	842	432	776	601	228	250	149	429	797	285	440	350	412	470	512	467	250	334	497	531	253	225	336	722	850	684	217	283	568	398	287	1127	331	353	603	495	618	524	1224	1168	301	383	700	574	223	480	471	599
ENSG00000069482	1	32	2	3	4	14	2	29	3	6	22	3	1	2	18	14	1	6	5	8	11	3	4	3	12	1	10	1	10	23	4	4	5	266	5	20	4	10	3	2	8	6	28	4	27	3	8	2	16
ENSG00000069493	512	446	696	543	682	603	379	540	771	528	458	568	523	559	430	543	563	517	826	401	538	611	484	485	577	595	549	661	790	546	473	572	874	500	541	504	699	777	532	612	485	486	501	501	681	585	490	501	594
ENSG00000069509	367	368	409	417	327	373	426	173	399	252	437	406	493	339	227	525	493	317	464	168	393	387	409	416	344	440	335	363	386	579	407	437	378	374	476	409	368	493	386	274	421	499	484	328	426	305	492	405	399
ENSG00000069535	3267	1314	4523	4249	2234	3787	3599	129	5507	857	1957	2298	6658	2917	943	3467	3327	2775	4350	1027	2412	2825	2655	3915	925	5550	884	3006	3997	4031	4910	2916	6519	2726	2837	2439	4210	5545	2433	1994	2868	3445	1995	2432	2199	2170	2900	2665	2989
ENSG00000069667	5294	3039	6343	4012	13406	6294	5681	2599	3932	2567	5600	7773	7337	4741	6795	9981	5798	4318	8961	7986	5930	4942	7346	10391	5829	5519	4069	3761	6303	3598	7258	8078	10794	5225	7635	5935	6119	6427	5652	5816	6753	6728	5732	3230	5852	7655	6673	7736	4481
ENSG00000069696	41	30	52	11	49	19	13	79	47	86	16	33	19	29	106	30	15	32	27	32	24	14	32	22	79	31	53	22	30	7	19	50	23	45	13	17	36	22	23	39	8	57	23	39	10	102	19	19	17
ENSG00000069702	5095	6161	4498	5686	3966	3452	3751	5828	3523	2297	4227	3766	4113	6235	4347	4440	3051	4966	3728	8191	4952	4493	2958	3589	5724	2999	4387	3705	3994	4089	5925	3674	3693	3914	4242	5740	2745	3335	4061	3915	6270	4756	3433	3917	6893	3335	5320	4159	4822
ENSG00000069712	237	371	315	256	316	190	222	40	275	214	313	254	486	374	104	237	309	168	261	13	179	223	263	322	203	231	241	245	289	281	335	195	296	316	283	233	214	309	189	192	226	265	349	182	337	241	269	248	197
ENSG00000069764	3	1	2	2	1	1	1	0	1	4	4	0	3	4	1	1	2	3	1	1	3	3	3	3	4	4	4	5	4	1	3	2	1	3	4	5	1	4	2	1	4	1	6	4	2	2	3	3	5
ENSG00000069812	4	7	5	2	4	2	1	13	5	6	2	4	3	2	2	3	3	1	3	2	6	4	0	5	12	1	5	8	0	4	4	2	4	2	3	3	2	3	3	1	1	7	3	2	13	1	0	2	2
ENSG00000069849	3030	2755	3706	3387	2213	2230	3139	3561	2823	6131	4961	2046	3361	2948	23416	3915	3206	3283	2940	49211	4642	2637	2769	3018	4987	2787	3986	3378	2284	4378	2903	3165	3440	3139	3075	3524	2296	3301	2083	2983	5058	2526	3072	4683	5402	11392	2953	5265	3864
ENSG00000069869	360	387	316	573	350	381	492	333	579	488	391	335	572	349	552	381	593	338	409	172	509	553	391	447	494	415	552	435	359	423	528	335	465	348	500	518	302	535	336	345	715	391	495	343	579	245	675	326	461
ENSG00000069943	482	508	434	628	521	518	512	226	555	292	483	454	432	343	424	557	645	387	461	211	522	421	457	381	415	523	473	567	546	781	614	550	450	562	453	364	581	707	630	419	404	467	511	457	592	371	536	497	598
ENSG00000069956	568	866	454	912	839	559	603	1106	519	900	690	623	624	500	710	794	804	622	772	564	638	790	644	590	1013	575	817	560	508	539	688	727	847	570	986	754	536	684	638	596	866	624	612	553	746	943	755	591	669
ENSG00000069966	397	1316	523	927	837	544	713	331	791	559	638	327	519	424	457	543	571	749	558	263	1065	799	502	699	382	505	821	755	732	813	680	634	712	681	592	438	584	923	705	593	603	685	685	909	635	637	547	420	644
ENSG00000069974	1753	2930	1764	2814	894	1137	2369	717	1795	934	1791	1624	1817	1507	1512	1490	2003	1985	1494	1168	2565	2328	1786	1608	1754	1421	2924	2240	1702	2325	1424	1177	1429	1546	1341	1513	1361	1889	1941	864	2769	1816	2139	2196	2941	793	2699	2038	2828
ENSG00000069998	1601	1530	1152	1441	1624	1868	1705	1256	1523	1127	1648	1488	1539	1804	1016	1816	1929	1906	1632	956	1109	1781	1872	1650	1903	1685	1759	1554	1199	1370	1714	1619	1580	1702	1693	1833	1365	1409	1714	1948	1297	1869	1814	1758	1367	1386	1515	1519	1496
ENSG00000070010	1377	1852	1087	1265	1277	1487	1444	1891	1297	1967	1426	1335	1118	1733	1447	1421	1421	1401	1139	1195	1437	1404	1485	1172	2066	1300	1987	1327	1193	1554	1416	1343	1215	1444	1607	1806	1472	1320	1203	1286	1712	1253	2281	1329	1587	1280	1604	1826	1419
ENSG00000070018	703	867	764	822	1328	696	810	465	880	723	897	591	882	744	850	885	633	709	935	567	984	849	798	977	715	773	824	539	839	661	712	668	1029	759	874	766	647	692	950	774	1228	689	928	533	879	883	811	1140	885
ENSG00000070019	6	9	6	3	8	6	8	1	6	2	8	5	2	4	3	10	6	0	8	2	10	8	6	8	3	7	2	6	3	8	4	6	8	9	6	3	6	5	3	5	6	4	8	6	4	7	4	10	9
ENSG00000070031	6	0	2	2	1	1	2	2	2	3	4	1	2	6	5	1	2	3	3	2	1	5	1	1	0	2	0	2	1	0	1	2	1	2	0	0	1	0	0	11	4	0	2	1	2	11	1	1	4
ENSG00000070047	2388	2685	1703	1854	2365	2265	2338	3645	1817	2693	2255	2282	2290	2735	3298	2215	1995	2853	1893	3902	1704	2111	2145	2394	3299	1674	2907	1957	1803	1593	1701	1516	2049	2112	2478	2591	1694	2311	2264	2770	2430	1914	2760	2161	2317	2812	2426	2601	2391
ENSG00000070061	17528	5300	5298	5130	3578	6839	4600	5309	9908	4618	6939	5419	11011	8700	3466	7263	7526	6041	3859	2722	6362	5919	4597	8069	5317	11035	4886	5733	3332	4159	9673	8002	4995	5717	9592	14708	3486	6735	5089	4545	7457	7792	6838	8979	8343	3129	12733	6918	16534
ENSG00000070081	1291	2240	1174	1244	1090	984	2231	1069	1291	1398	1610	987	1040	992	790	1239	1708	813	1157	510	2092	1919	1497	1497	1758	1013	1969	1102	1143	1778	1216	969	1222	1991	1425	1383	1112	1481	1075	1050	2281	1263	2296	1435	2497	1048	2245	2647	1735
ENSG00000070087	911	2308	1123	1560	1489	1206	1568	1258	1350	1412	1810	1009	1126	2082	749	1828	2033	760	1294	696	1862	1194	1530	1276	2235	1206	2304	1288	1410	1750	1347	1341	1167	1676	2534	1155	1092	1345	1781	1159	1944	1155	2767	876	2851	1204	1976	1715	1139
ENSG00000070159	366	579	199	254	261	116	144	287	250	258	574	169	443	193	383	339	175	240	167	171	291	181	154	239	390	417	465	242	315	365	275	160	146	247	275	166	235	213	516	156	210	342	344	150	413	199	282	316	223
ENSG00000070182	52	1092	38	146	110	82	26	25	69	107	388	44	58	58	166	78	31	39	66	28	299	62	45	93	92	79	58	74	214	246	36	91	88	327	67	106	77	50	45	93	86	34	217	126	63	48	42	77	101
ENSG00000070190	98	25	45	49	11	26	20	14	99	10	26	23	40	38	74	17	29	14	29	18	19	63	19	19	23	19	9	72	32	29	21	49	41	22	24	35	25	66	32	32	48	36	35	33	11	29	47	14	81
ENSG00000070193	21	31	3	82	133	89	15	5	19	22	18	4	4	18	6	16	13	28	18	1	30	50	15	13	44	18	17	13	12	14	5	14	26	26	20	25	10	4	13	33	66	2	30	13	8	4	11	31	31
ENSG00000070214	2315	1239	1590	2029	1964	1923	2211	778	2456	1750	1765	1303	1751	1536	1274	2531	1980	1072	2569	493	1761	2259	1918	2349	1230	2242	1974	1539	1763	2234	1871	1692	2943	1614	1837	1801	1661	2862	2280	2060	2500	1617	1727	1668	2168	1428	2040	2186	1688
ENSG00000070269	502	710	476	654	858	487	502	618	595	540	565	456	689	699	470	556	631	442	549	192	523	577	537	827	573	625	689	554	473	393	594	592	663	550	680	552	454	768	456	676	620	442	703	491	693	563	705	616	551
ENSG00000070366	2654	2458	2013	2166	2467	2293	2049	2037	2008	1715	2211	2474	2342	1915	1750	2221	2381	2163	1997	919	2333	2199	2247	2320	2838	2664	3335	2323	1891	1922	2736	1710	2235	2241	2184	2403	1965	2056	2290	2294	2088	2357	2213	2368	2528	1379	2323	2674	2206
ENSG00000070367	1171	1462	1123	1657	1387	1028	1311	861	1272	1208	1448	1058	1537	1337	938	1505	1497	1000	1393	761	1283	1343	1246	1549	1497	1312	1415	1112	1081	1434	1286	1260	1275	1091	1766	1515	978	1177	1289	881	1934	1142	1649	1092	1647	989	1692	1352	1542
ENSG00000070371	764	1328	857	703	1225	996	1228	4372	1192	2034	2205	975	797	1554	3755	1020	1020	2162	815	6326	982	1006	885	1067	1766	757	2012	877	836	678	854	672	749	1206	999	2082	946	1218	1110	864	954	793	1546	921	1042	837	1435	822	1024
ENSG00000070388	3	13	0	5	16	11	2	4	6	9	19	4	6	9	10	13	4	8	2	2	6	1	8	6	7	14	8	13	16	11	6	10	13	10	4	5	6	18	9	14	1	6	6	8	9	7	3	6	4
ENSG00000070404	6190	9482	4464	3250	5181	6176	5464	12163	3352	9991	6704	4692	2054	5353	12316	8351	4415	7431	4128	21653	4576	3662	4360	5299	12141	3916	20161	4760	5102	9690	2556	3974	12465	6043	4421	9183	9818	6705	5351	6826	9073	4294	6805	4722	9155	5327	13183	6071	5709
ENSG00000070413	2969	3619	2903	2846	4107	3242	3547	2701	3556	2062	3140	3208	3481	3213	2428	3820	2699	2776	3091	1986	3213	3036	2879	3381	2374	3518	3340	3414	3045	4565	3161	2438	3964	3141	3155	2758	2944	3406	4344	2992	2975	2978	2802	3077	3234	2900	2983	3879	3443
ENSG00000070423	946	1314	917	822	1444	1247	1054	2689	1076	1562	1256	1041	843	926	2336	1494	858	1213	900	3792	927	744	1004	1137	2931	824	2104	1016	905	1121	967	1087	970	1288	953	837	997	880	1487	1175	1064	996	1270	943	999	1486	1119	1220	1169
ENSG00000070444	1153	1643	1485	1367	1334	1283	1275	1894	1199	1690	984	1412	1154	1303	1284	1571	1170	1520	1217	2678	1927	1477	1287	1523	2365	1455	2265	1446	1440	1297	1204	1026	1726	1523	1270	1978	1141	1488	1347	1604	1150	1408	1346	1447	1263	1826	929	1321	1296
ENSG00000070476	1057	1142	816	968	1576	1095	828	2088	868	2124	1259	1078	830	906	893	1163	885	1045	1122	920	1226	868	1371	1050	1652	1081	1734	1106	1072	575	779	930	985	1088	1425	1023	1146	1096	1190	1472	1131	919	1876	897	1181	1091	973	1357	1393
ENSG00000070495	1195	1505	766	880	1510	1001	1272	2678	1180	1920	1047	1123	1015	3130	1554	1063	778	1300	926	3028	1063	911	947	1083	2948	707	2207	921	773	846	739	1089	907	1006	1484	1730	720	783	918	1398	1998	773	1911	1188	965	1801	1038	1281	1304
ENSG00000070501	434	413	395	450	426	382	369	313	369	278	300	299	315	391	305	451	420	264	370	328	343	341	302	418	319	323	472	396	350	414	384	505	347	394	436	357	322	504	400	341	358	360	445	307	433	411	435	411	435
ENSG00000070526	4	5	5	9	12	4	6	1	1	2	10	2	4	8	2	5	7	1	2	2	9	8	1	2	11	5	4	4	3	1	4	8	10	6	1	1	5	3	5	2	2	6	1	6	3	0	4	13	6
ENSG00000070540	907	1076	1036	1586	688	977	953	832	930	1184	975	800	841	703	1134	1039	1025	1031	873	549	1030	1140	1086	936	1435	1002	1647	1327	1084	1432	987	878	896	774	664	806	1046	1102	1108	955	1502	1147	987	1109	969	800	1094	971	1457
ENSG00000070601	8	42	4	1	4	11	5	4	1	20	13	1	3	7	12	5	6	1	5	2	18	16	3	6	13	2	5	5	16	31	8	1	4	23	6	7	5	4	3	3	4	9	16	10	1	4	5	2	6
ENSG00000070610	2643	3535	2421	2486	4466	2781	2844	4521	3104	4317	3469	3078	2654	3408	4116	2894	2631	3276	2619	4483	3087	2544	2508	3291	3958	2578	3656	3218	2464	2349	2600	2598	2425	2826	3805	3081	2366	2850	2827	3960	3284	2545	3445	2566	2189	3682	2818	2987	3083
ENSG00000070614	5404	5534	3226	4997	4217	3976	4811	3389	3111	2285	5223	4288	4081	2838	2618	5052	5170	4222	4292	2352	3764	5427	4578	5728	3722	4533	4785	4367	4286	4999	5047	3158	4824	4975	5960	4727	2877	4101	6442	3226	3788	4965	4643	4581	5989	3021	4252	5062	4198
ENSG00000070669	642	1253	688	851	1004	534	595	1999	650	774	719	574	736	975	1323	634	952	541	698	679	1066	739	518	614	1542	569	3881	534	686	671	651	626	661	588	1158	904	606	949	606	697	841	540	1682	1600	1155	970	817	560	839
ENSG00000070718	421	729	498	671	992	564	613	383	824	784	590	599	861	723	715	801	664	505	571	191	573	693	599	931	677	658	1247	629	619	663	752	546	758	641	811	720	672	615	611	851	749	662	941	484	1076	721	689	587	868
ENSG00000070729	1	327	2	21	1	2	1	0	3	2	186	1	0	0	27	1	0	0	1	1	78	0	0	61	3	1	1	11	91	185	0	0	1	87	24	8	1	5	0	12	1	2	77	16	1	1	1	5	15
ENSG00000070731	245	150	226	397	92	241	171	32	233	132	298	272	214	76	120	305	289	112	269	35	201	355	176	398	183	50	185	314	440	255	264	143	205	302	163	236	179	435	167	79	106	247	157	201	162	35	207	111	206
ENSG00000070748	0	3	0	0	0	0	0	0	0	1	0	0	0	0	0	0	0	0	0	0	0	0	0	0	0	0	0	0	3	0	0	0	0	1	0	0	0	0	0	0	0	0	2	0	0	0	0	1	0
ENSG00000070756	11315	10493	13590	18985	11025	14591	11359	13316	10736	7464	16514	10995	14522	8937	10974	17662	18586	9777	18308	21705	13458	14416	12110	13231	12536	15162	12538	9825	18625	16182	16516	12357	16394	13548	14242	13445	12745	17523	17748	11364	12620	13733	11308	8458	16386	10897	13507	12389	10414
ENSG00000070759	184	129	159	266	182	154	146	116	222	151	161	150	203	164	96	195	223	138	191	31	124	180	123	195	99	163	137	207	204	299	164	203	234	272	180	182	145	267	215	140	156	112	133	141	156	183	113	164	133
ENSG00000070761	501	1158	385	552	581	454	487	491	549	473	747	437	586	576	417	668	616	425	488	372	541	436	516	559	610	470	461	531	559	859	491	568	519	802	660	645	446	502	483	453	606	477	858	473	614	521	626	572	509
ENSG00000070770	1718	1631	1646	2219	1758	1545	1477	1109	1799	1304	1985	1608	2277	1611	1490	2318	2014	1399	2112	1392	1510	1765	1518	1672	1326	1953	1613	1890	2122	1828	2423	1586	1841	1887	1719	1644	1689	2180	2132	1560	1849	1651	1498	1220	1599	1256	1846	1654	1460
ENSG00000070778	779	702	673	730	1042	683	664	328	682	699	790	831	788	634	585	900	731	613	839	159	659	702	774	926	467	722	611	702	724	745	754	725	1005	849	842	798	580	787	633	712	863	631	631	634	724	580	708	723	600
ENSG00000070785	993	1023	877	1016	771	1009	1188	809	872	595	1084	988	1203	905	568	1133	1104	1013	1198	567	1010	1111	1039	1133	721	991	985	894	893	1189	1009	827	1098	899	1086	1291	833	1151	793	794	1129	1154	1406	990	1270	789	1175	1161	1042
ENSG00000070808	20	118	10	12	43	12	10	1	8	72	40	5	4	16	46	11	0	44	40	6	33	14	7	43	1	15	17	6	54	49	1	6	20	133	13	13	93	8	19	58	9	5	28	23	18	48	22	14	15
ENSG00000070814	994	1430	1029	1174	1433	1226	1306	1432	1129	1085	1045	1175	1371	1502	1572	1180	885	1123	1053	1292	1246	1303	1038	1408	1223	1248	1961	1366	1168	859	1005	918	1183	1127	1382	1120	903	1142	1133	1295	1503	895	1473	1133	1433	1106	1169	1398	994
ENSG00000070831	4799	3932	4160	4776	3712	3922	4251	3149	4606	2929	4591	4072	4563	4111	3325	4893	4873	3850	4374	3332	4878	4560	3813	4710	3674	4082	3932	4690	3609	5854	4462	4539	4510	4138	4607	4863	3552	4225	4841	3039	4770	4329	4571	4095	5095	3295	5307	5229	4824
ENSG00000070882	281	120	167	201	193	172	87	277	405	250	165	106	221	196	393	141	218	98	141	99	119	170	137	179	195	111	131	262	163	169	132	205	195	143	168	211	171	306	127	220	163	107	236	182	88	244	143	171	212
ENSG00000070886	0	1198	4	73	23	4	2	6	7	78	301	4	1	1	79	4	8	2	1	8	94	0	9	27	18	2	9	38	151	511	4	5	0	185	9	13	12	10	0	30	5	2	119	69	13	15	14	7	38
ENSG00000070915	1	0	0	0	1	0	0	2	3	0	2	1	0	0	1	1	0	0	1	1	0	0	2	1	0	1	0	1	3	1	0	0	1	1	1	0	2	0	2	0	1	0	3	2	2	0	0	3	2
ENSG00000070950	314	315	293	314	349	257	246	185	262	304	289	304	355	236	253	315	395	242	346	110	313	257	333	285	293	246	287	299	242	259	383	294	311	290	312	341	258	357	231	285	257	284	339	191	353	249	262	289	309
ENSG00000070961	604	863	581	664	647	345	394	671	1010	810	641	321	512	571	695	502	465	459	477	687	1122	432	421	537	578	840	735	626	602	921	527	494	582	442	569	576	559	700	563	560	814	493	437	515	642	564	667	443	978
ENSG00000070985	50	19	46	23	76	278	78	25	202	51	45	142	56	34	60	88	55	66	41	46	38	26	85	57	63	137	22	86	89	32	181	49	40	107	30	20	73	46	150	47	33	117	9	62	17	70	23	165	76
ENSG00000071051	1028	958	942	1034	1200	939	843	838	1080	979	1089	871	1249	970	1277	1342	1058	738	1010	1183	817	908	773	1310	704	985	834	1042	927	1310	1086	1111	1272	949	1195	1225	1002	1088	1277	988	1208	976	751	811	902	1106	895	954	959
ENSG00000071054	926	1269	860	1273	1316	1242	957	1498	1053	1666	1203	859	1301	819	1496	1190	1330	786	1263	495	1064	1391	1042	1337	1782	1209	3433	1175	1165	1277	1336	979	1303	1125	899	1420	1027	1795	1322	1210	1233	1131	980	1035	2367	929	1226	1128	1081
ENSG00000071073	487	1065	466	660	434	359	288	486	962	300	464	304	488	498	770	279	517	231	374	236	616	462	279	445	333	287	258	770	507	621	341	444	393	444	345	540	458	567	305	321	808	341	585	461	271	406	427	341	555
ENSG00000071082	8288	8546	10639	10901	14782	12628	13073	17375	13265	11175	10362	10355	12473	12156	9886	11649	11683	8628	12325	11379	12682	11846	10608	10170	11503	12454	17261	10154	12830	8137	11477	11008	11672	8924	11396	10384	12264	13377	13030	15739	12554	11366	12364	10106	12339	15590	10765	15667	9142
ENSG00000071127	5563	5199	4250	5470	4711	4866	5837	5571	5106	4868	6290	4517	4895	4535	6516	5308	5629	4693	4973	7006	6532	5707	5017	5923	5922	6228	5863	6457	4281	5801	4895	4576	6776	5105	5420	6226	5139	5709	6068	3956	5928	5233	7476	5376	7865	4697	5903	7774	5227
ENSG00000071189	1738	1350	1472	1675	1536	1204	1683	1020	1855	1231	1708	1518	1925	1400	1445	1660	1805	1153	1715	1016	1715	1587	1517	1816	1640	1607	1401	1371	1360	1511	1661	1409	1727	1390	1676	1562	1150	1711	1585	1253	1870	1479	1846	1217	1745	1345	2037	1648	1825
ENSG00000071203	0	0	0	0	3	3	4	0	0	0	4	1	1	5	0	0	0	0	1	0	1	0	0	0	0	2	0	1	1	1	4	0	3	1	0	0	1	0	0	0	1	0	1	1	1	0	0	1	0
ENSG00000071205	899	619	740	649	1016	838	684	334	768	720	704	764	1001	878	779	920	487	526	970	733	615	650	618	911	557	799	811	761	777	1088	791	658	1241	598	775	871	608	1040	653	1401	698	705	718	627	663	518	704	892	422
ENSG00000071242	920	1516	1287	1737	853	1598	1434	802	1543	525	1296	944	890	529	897	1451	1383	1149	808	563	1105	897	1205	1564	980	1805	1366	1490	1303	2032	1187	1100	2054	1371	978	941	1137	1832	1249	1517	1279	1107	842	1509	1080	621	729	1382	1143
ENSG00000071243	490	344	395	435	445	256	349	234	377	381	381	429	406	374	287	450	345	279	450	282	347	428	388	418	309	374	303	373	344	502	373	388	374	470	439	291	342	449	365	428	385	328	321	342	337	440	402	324	435
ENSG00000071246	4223	3730	3015	2982	3287	2554	3009	2375	2538	4749	3949	3224	2821	4913	2653	3058	3877	4300	2305	1545	2255	3417	3433	2877	3589	3026	3105	2981	2581	2268	3162	1412	2162	2778	4510	3946	2638	2992	2927	3872	2727	2991	4334	2845	2611	2669	3735	4360	2507
ENSG00000071282	208	257	140	303	628	448	174	432	224	393	183	235	301	243	870	205	153	184	271	425	206	201	281	282	633	296	361	343	166	306	177	497	230	173	185	219	296	191	193	325	240	174	181	133	275	260	167	557	265
ENSG00000071462	1947	2590	1758	2012	2109	2503	2142	2102	2045	1832	2569	2135	1935	2143	2012	2441	2179	1971	1860	2458	2018	1902	2271	2031	2279	2165	2630	2236	2070	2432	2277	1926	1939	2226	2348	2122	1963	2172	1943	1779	2228	2023	2348	1946	2430	1769	2196	2350	1895
ENSG00000071537	3553	2869	2654	3047	1934	2288	3388	1203	2931	1403	2992	2603	3547	1864	1843	3331	2055	2113	2939	933	2786	4418	2624	3269	1903	2469	2618	1654	2941	3182	2692	2468	3125	1806	2285	2267	2151	3381	3371	1645	3808	2830	2586	2337	3342	1402	4187	2797	3372
ENSG00000071539	28	68	38	53	36	39	38	58	37	128	62	25	52	23	48	38	40	30	48	76	39	33	57	34	39	49	37	34	39	44	47	46	46	54	66	88	58	42	46	33	44	38	71	51	53	66	45	34	53
ENSG00000071553	4790	7057	5113	5558	3416	4793	6279	3488	6378	2845	7713	4495	5791	5173	3034	5711	7366	4476	4265	2979	5691	5286	5394	5213	4609	6547	4226	5644	5151	7455	5433	4389	4969	5647	6228	6076	4808	6432	6032	3902	6167	4691	6499	5178	5782	3251	5191	6473	5547
ENSG00000071564	1063	1061	852	1027	1458	1036	911	1329	1245	1198	912	973	1065	978	1162	1246	959	965	858	860	845	960	810	1296	1079	1003	1823	1149	953	980	1018	1095	1087	998	994	964	953	1045	1235	1223	949	891	930	864	1016	964	987	1193	1000
ENSG00000071575	4676	4242	6789	4905	4976	4996	4226	1517	2664	4043	2720	6138	2706	2790	4376	5315	5822	4305	4271	1928	4907	5816	5776	7845	5247	3995	4019	4626	3188	4401	6927	3756	4189	3879	5245	3069	3180	3048	3145	6675	5013	5128	3369	3114	5212	1757	3407	5068	4622
ENSG00000071626	2221	2882	2580	2348	4007	2209	2434	10530	2444	11427	3483	2524	2230	3266	6807	2695	2251	2340	2168	9625	3181	2267	2261	2638	5083	2217	5883	2687	2193	1921	2106	2489	2418	2071	2663	3023	2285	2585	2886	3185	2618	2145	3062	2338	3112	7115	2550	3099	2589
ENSG00000071655	2854	3648	2255	2503	3873	2684	2509	4525	2603	4216	2679	3103	2825	3322	4204	3506	2901	3253	2217	3682	2444	2356	2442	3589	3736	2750	5748	2912	2035	3305	3011	2630	2385	2891	3582	3282	2259	2489	2905	3865	2831	2331	3327	2768	3030	3313	2953	3326	2966
ENSG00000071677	0	2	0	0	0	0	0	0	0	0	0	0	0	0	0	0	0	0	0	0	0	0	0	0	0	0	0	0	0	0	0	0	0	0	0	0	0	0	0	0	0	0	0	0	0	0	0	0	0
ENSG00000071794	2619	2522	1728	2058	1792	1766	1800	1007	2058	954	2480	2106	2374	1635	1046	2386	3478	2200	2891	811	1674	2418	2311	2489	1449	2210	1354	1661	1774	2258	2474	1828	2022	2054	2447	2210	1576	2847	1480	1202	1929	2297	2454	1587	2304	1324	2675	1720	2169
ENSG00000071859	1662	2269	1947	1879	2463	1851	2404	6647	2464	3652	2176	2218	2158	2655	2634	1970	1983	2232	1777	3313	2429	2164	1721	1934	3038	2347	3635	2420	2099	1872	1873	1926	2240	1751	2225	2550	2301	2474	1983	3288	2789	1752	2768	2207	2026	2704	2046	2504	1924
ENSG00000071889	1414	2132	1894	1403	1909	1864	1681	2117	1977	2075	1661	1527	1529	1814	1891	1927	1940	1567	1551	1367	1451	1562	1615	1705	2502	1771	2609	1745	1580	2134	1644	1493	2022	1790	1767	2322	1590	2431	2341	2244	1448	1712	2309	1660	1481	1730	2328	1910	1439
ENSG00000071894	4467	4460	3259	4179	3759	3002	3344	5214	3602	3792	3636	4910	2762	4681	5493	3374	3600	2421	3008	3544	3773	4666	3280	4726	5272	4937	5268	4424	3083	2767	3993	2643	4811	3719	4021	3837	5121	3142	5666	5604	2707	3274	4051	2252	2412	3887	3618	3013	2285
ENSG00000071909	1	1	1	3	2	1	2	1	2	1	5	1	0	0	8	1	3	0	1	2	3	3	0	5	4	2	1	0	1	3	1	0	0	2	2	2	6	2	1	0	2	0	2	4	1	0	3	2	0
ENSG00000071967	8214	3947	8676	11620	10310	9499	10632	891	9604	2677	3817	6205	11147	5818	3167	9753	6564	4478	10003	1400	5942	5687	4629	10054	2938	7703	6094	5886	7032	9116	7866	9017	14522	5881	4936	5385	6790	9404	6862	6791	13364	5017	2715	5362	4662	7267	5959	7230	6539
ENSG00000071991	79	535	53	114	128	94	82	22	179	230	189	16	69	51	905	577	27	61	175	33	460	126	377	75	423	52	53	60	397	212	26	119	174	462	157	228	34	84	31	176	165	100	235	379	82	73	142	140	206
ENSG00000071994	1045	1153	970	1358	1357	1307	1098	1060	1130	987	1376	1092	1080	960	1173	1425	1379	994	1405	1192	1048	1078	1046	1388	976	1196	1222	1167	1108	1246	1337	1273	1255	1299	1363	1068	1066	1211	1376	1118	1187	1129	1268	1194	1347	949	1346	1275	1111
ENSG00000072041	2	93	0	3	3	0	1	0	2	3	27	1	0	2	13	6	0	4	3	0	36	0	0	19	2	4	0	0	11	22	3	0	0	51	8	0	2	2	0	7	2	1	42	5	0	3	0	1	8
ENSG00000072042	3398	4669	2395	3511	1858	2381	4114	2979	2694	2829	6348	2386	2814	3681	2355	4163	5632	3224	2695	2047	3603	3206	3468	3038	4880	3260	3265	3219	2328	3668	3757	3045	2440	3169	6648	4764	2289	2448	3326	1737	4611	3242	3752	3725	4589	2032	4882	4363	4704
ENSG00000072062	6587	7587	5578	6954	7763	6602	8194	6306	6988	4780	7727	6446	6732	6212	6362	7705	8496	7206	7304	9113	6356	7948	8907	8267	8592	7348	6384	6300	6305	7422	6044	6881	6445	7282	8421	8544	6441	6977	9900	7140	8147	9010	9420	6447	8701	8144	7454	9117	8658
ENSG00000072071	736	1890	548	520	863	720	685	737	1213	740	827	545	772	742	698	1040	686	704	547	401	948	770	771	631	852	881	1117	840	930	1093	771	678	707	971	762	814	459	648	892	794	805	535	978	631	829	486	635	966	891
ENSG00000072080	0	0	0	0	0	1	0	0	0	0	0	0	1	1	0	0	0	0	0	0	1	0	0	0	1	0	1	0	0	0	0	0	1	0	0	0	0	2	0	0	0	1	0	0	0	0	0	1	0
ENSG00000072110	3462	5658	3909	5988	3954	3995	4389	1780	3521	4263	3813	3437	3098	3489	5308	4203	3067	4637	3534	2439	6403	4313	3595	4456	3920	4282	10222	6123	3409	4928	4622	2764	4125	3263	2818	4151	4620	4686	4441	3866	8388	3825	3361	4570	6605	1764	3435	6470	4235
ENSG00000072121	1506	1778	1317	1749	1375	1291	1671	1030	1740	1075	1789	1624	1973	1613	1119	1376	1380	1347	1412	426	1637	1651	1382	1611	1228	1585	1442	1946	1380	1431	1680	1123	1511	1343	1731	1484	1178	1847	1493	1375	1989	1112	2012	1569	1927	1184	1726	1710	1505
ENSG00000072133	259	384	321	303	235	153	234	76	393	157	282	184	312	235	167	214	243	201	221	115	270	164	212	216	213	263	190	213	222	295	310	184	261	292	293	213	166	322	266	141	292	232	305	209	226	177	318	225	326
ENSG00000072134	1086	1430	840	1058	1793	872	903	1065	1115	1236	1070	979	1178	1378	960	995	911	1133	894	697	888	875	800	1346	1082	1066	1712	749	798	740	880	1102	1108	945	1521	1029	695	866	886	1490	1154	726	1281	786	904	1406	1016	1127	992
ENSG00000072135	1568	1444	1251	1380	1374	1337	1337	1323	2253	1287	1062	978	1518	1466	975	1176	1453	963	1051	455	1091	1467	1144	1388	1046	1381	1863	2321	1476	1429	1159	1607	1386	1377	1329	1222	1366	1970	1630	1797	1303	1068	1646	1895	1160	1092	1249	1132	1559
ENSG00000072163	669	967	841	752	1982	887	931	1206	939	1722	688	807	748	877	2118	1255	770	857	843	546	808	1459	1031	1022	564	893	766	995	1180	627	730	1509	961	1500	872	959	1234	974	1324	2864	925	1033	780	779	763	1164	785	1213	767
ENSG00000072182	1	278	5	7	2	3	1	1	5	16	141	0	1	0	27	6	0	4	2	1	89	0	2	19	5	0	4	15	84	192	3	0	2	167	9	27	4	5	0	8	1	2	38	35	5	4	1	2	12
ENSG00000072195	183	4292	155	753	1337	326	313	59	363	338	1362	219	151	384	468	340	134	242	244	281	1142	352	205	365	476	241	497	626	797	931	186	456	412	1879	312	276	617	296	400	666	434	339	904	575	238	76	239	536	555
ENSG00000072201	335	287	405	822	457	308	407	200	340	321	313	358	415	352	262	348	309	251	359	189	370	410	334	365	257	329	496	366	445	347	523	469	440	312	406	300	335	472	275	475	366	297	234	354	512	302	396	380	319
ENSG00000072210	10278	15395	9260	14559	9855	15978	17044	17450	10655	13609	21410	12608	12161	12027	12508	17724	18479	19801	14946	37507	12543	12860	15448	13938	15767	12693	10833	12569	12519	19061	19072	10981	13126	14990	16200	19729	9973	19611	12210	8925	14059	14846	16391	17652	18833	12087	14372	15460	18459
ENSG00000072274	1640	2126	1618	2789	1290	1319	4937	3387	1051	2246	3789	1188	929	1109	4468	3559	2849	3361	2698	18466	1920	1921	4285	1803	4185	1711	1910	1391	1979	1516	1621	2153	2828	1500	1799	2974	1285	2520	2069	1120	3425	2200	3423	3909	1896	3556	2737	3323	3188
ENSG00000072310	37770	23720	27606	41519	24639	59860	48759	30037	28285	12157	32498	24955	25502	11008	12474	40132	52976	19602	26288	39567	42668	23777	52193	24085	33072	38894	26013	43083	37607	26945	32171	16356	35503	66901	23662	20121	40878	29892	57015	26052	17968	45039	30489	43540	55069	22620	24430	44843	32587
ENSG00000072315	1	8	1	1	0	0	0	1	0	2	3	0	0	0	1	0	0	0	2	1	6	1	1	0	0	3	0	2	4	1	0	1	0	0	0	0	0	0	0	0	0	0	1	1	0	1	0	1	0
ENSG00000072364	4462	4456	3652	4815	4042	2870	4006	4448	3337	3098	5218	3311	4831	3204	4610	4165	3666	3744	4205	9243	5037	4289	3184	4011	4684	3597	4638	3310	3439	3632	4419	3447	4358	3718	4245	4867	2761	3736	4178	3527	5755	4160	3703	3475	4414	4937	5257	4171	3997
ENSG00000072401	985	694	906	1013	688	793	682	338	860	511	654	908	1412	795	679	926	655	604	1104	358	719	930	703	922	631	824	907	779	830	1038	1416	993	849	691	780	689	741	1237	784	462	832	908	699	605	1046	588	994	685	934
ENSG00000072415	1027	1000	823	1059	826	683	851	602	809	537	1032	859	1065	699	660	1057	1176	764	1071	553	913	1003	934	1038	751	873	662	786	733	909	1066	900	995	956	1055	1017	606	925	811	574	878	804	964	677	1117	701	1188	942	943
ENSG00000072422	1448	1753	1873	1050	1850	2533	1461	396	1251	578	1105	1820	2733	1047	1542	2293	1866	1426	1977	152	1244	2449	1462	2323	794	1375	899	1416	1737	1664	2702	1678	2343	1492	1739	1397	1470	2369	1377	1474	1307	1769	1080	966	1455	1202	1709	1336	1185
ENSG00000072501	2308	1787	1678	1589	1953	1355	1926	1554	1868	1604	2138	1730	1568	2256	1417	2259	1362	1830	2298	1035	2569	2818	2370	2435	1320	2016	1786	1428	1521	1107	1377	1238	2180	1394	1774	1985	1261	1631	1485	1559	2372	1686	2482	1462	2781	1440	1997	2108	1662
ENSG00000072506	1724	2577	1810	2362	1982	2495	2863	1788	2345	1339	2207	2579	2028	2129	1581	2486	2497	2133	1910	1806	2148	2071	2587	2038	1802	2457	2954	2606	1957	2541	2089	2033	2079	2156	2117	2257	2701	2005	2204	1999	2579	2152	2803	2394	2972	2210	2118	2848	2014
ENSG00000072518	1340	1539	1197	1377	1563	1401	1361	1851	1542	1113	1287	1446	1471	1681	1499	1558	1253	1351	1355	1350	1179	1522	1299	1678	1174	1272	1996	1522	1284	1288	1128	1154	1508	1282	1391	1433	1060	1359	1694	1432	1665	1209	1706	1442	1607	1440	1372	1395	1402
ENSG00000072571	28	109	15	63	21	14	16	14	14	90	63	19	54	21	8	38	77	9	24	3	10	37	41	44	7	53	15	56	54	34	85	47	20	66	95	116	67	81	21	10	74	24	15	48	20	19	44	5	90
ENSG00000072609	940	1028	928	940	1210	899	868	1493	990	1269	964	962	843	944	1616	967	937	982	836	1291	1029	986	827	1068	1432	908	1416	1113	932	887	871	990	758	806	1083	804	990	1207	1097	929	1013	904	1223	809	855	869	969	898	1131
ENSG00000072657	20	127	10	27	51	25	5	5	53	20	124	40	6	14	19	15	22	8	14	2	74	6	9	30	37	13	15	19	59	127	11	50	64	144	23	37	10	3	17	34	28	7	37	21	6	4	13	34	27
ENSG00000072682	327	1106	336	433	344	207	510	525	367	622	592	192	342	935	215	363	657	212	208	80	635	541	388	434	976	455	715	502	423	502	494	204	381	774	682	587	300	484	365	331	849	222	994	419	535	194	531	571	352
ENSG00000072694	139	50	236	394	166	298	88	334	1057	200	196	194	431	445	475	163	304	39	219	134	176	366	114	364	220	266	30	688	196	182	140	152	298	102	128	353	377	551	161	323	774	603	143	665	28	77	179	97	407
ENSG00000072736	1234	1146	893	1236	1470	1122	1050	1209	1124	1038	1028	928	1404	1517	1147	1519	1118	1021	1333	488	1021	1227	1188	1265	768	1193	1388	1221	927	947	1074	1377	1428	1064	1311	1355	913	1457	1171	1391	1193	845	1283	1042	1178	1245	1156	1408	1093
ENSG00000072756	606	667	607	821	831	582	586	575	742	569	722	582	688	664	730	707	747	487	813	515	675	613	614	679	562	688	871	801	576	717	736	714	720	637	819	715	595	795	627	624	849	620	714	653	756	529	789	633	838
ENSG00000072778	43819	37587	41905	35500	49709	43463	39174	40363	42866	57200	39236	44723	45324	57764	46381	42673	40211	50875	39008	50318	34426	36033	42768	47903	45001	39284	58479	37869	30609	29251	52115	35562	30939	45612	45307	47958	42448	33711	47459	60846	42952	51385	38557	35328	24144	57894	50282	41794	43691
ENSG00000072786	1116	839	582	909	751	837	834	1050	1098	710	791	753	806	888	1057	794	967	814	751	514	752	1044	816	1074	735	1099	800	1283	782	871	730	818	954	655	801	944	900	1121	977	815	903	698	976	943	692	640	783	817	961
ENSG00000072803	1997	1862	1952	2338	1536	1684	1933	929	2070	1090	1951	1801	2171	1609	1370	2165	1809	1846	2275	955	2493	1901	1824	2083	1369	2026	1778	2189	1919	2557	2332	1659	2342	1807	1963	1996	1532	2156	2443	1223	2282	1907	1819	1840	2695	1267	2279	2314	2360
ENSG00000072818	390	245	147	191	374	291	116	240	300	215	186	189	142	189	331	192	300	178	170	89	203	274	185	205	341	213	326	388	199	180	111	220	138	188	146	185	215	256	179	394	210	163	348	170	121	218	209	165	280
ENSG00000072832	105	1584	196	253	368	239	142	98	362	417	778	362	221	307	297	181	195	243	196	65	504	205	160	333	248	160	310	248	561	657	227	153	249	770	270	303	207	319	272	305	327	241	458	268	203	253	206	164	211
ENSG00000072840	432	410	544	656	629	687	651	49	832	390	663	815	802	440	203	464	576	582	549	104	508	669	563	650	227	652	373	622	565	420	831	242	858	784	630	550	400	888	1009	376	753	589	470	529	528	412	740	587	456
ENSG00000072849	1168	1520	1078	1453	1192	1198	1344	1653	1086	1336	1713	1049	1068	1398	1125	1483	1471	1291	1173	1429	1355	1276	1172	1278	1399	1069	1642	1220	1049	1369	1283	1322	1072	1271	1484	1137	1088	1129	1449	1165	1613	1116	1756	1314	1584	1012	1768	1719	1537
ENSG00000072858	44	413	50	68	55	32	22	23	54	86	274	20	36	25	75	25	55	25	35	21	123	44	27	51	61	27	29	48	112	275	29	34	31	187	43	53	50	71	32	61	45	51	115	54	29	95	31	45	61
ENSG00000072864	408	404	322	883	1272	402	403	201	519	470	525	357	503	545	244	505	334	393	435	172	290	660	367	446	396	407	439	678	412	425	453	526	778	477	476	685	641	570	708	694	1050	432	445	494	366	384	497	870	430
ENSG00000072952	1077	703	497	1277	1710	1148	999	409	645	1380	1257	803	1032	864	468	902	824	836	899	288	912	827	857	864	768	942	776	1577	838	903	1032	863	1158	910	895	1034	1526	1636	1494	1629	1082	876	1018	1006	1082	500	1030	1391	1201
ENSG00000072954	355	223	253	423	244	451	406	47	416	96	310	221	313	228	174	283	289	342	472	137	262	455	246	374	45	513	208	316	443	477	426	301	545	236	296	298	278	565	340	363	252	416	151	287	207	246	252	227	258
ENSG00000072958	2091	3299	2044	2185	2223	2255	2499	2711	2715	2087	2611	2176	2092	2082	2423	2044	2499	2470	2106	1612	2261	2341	2334	2452	2161	2414	3418	2598	1951	2824	2173	2018	2451	2405	2397	2560	1952	2750	2966	2168	2843	2037	2970	2285	2843	1745	2640	2827	2307
ENSG00000073008	1571	2289	1284	1543	1522	1300	2006	1712	1748	1552	2094	1542	2294	1722	2241	1460	1732	1681	1160	3562	2020	1589	1497	1459	1991	1589	2972	1719	1167	1212	1551	1037	1395	1423	1675	2103	1142	1182	1618	1437	2327	1240	2161	1904	2576	1412	2938	2089	1825
ENSG00000073050	780	1040	1037	1040	1172	911	816	646	1118	656	953	931	1145	900	656	1111	1066	791	825	310	892	978	941	844	651	1012	959	851	1199	855	915	746	994	1191	914	910	912	956	845	1013	1051	989	799	730	943	807	924	820	723
ENSG00000073060	55548	103993	23031	44059	31893	34400	56139	323724	40174	150751	152078	41574	24663	89703	135673	49966	85561	122106	33407	414996	32015	37282	71563	43213	311682	27031	45799	27390	16335	41215	39661	46258	16998	42467	115035	147889	30040	21325	88215	53104	106058	67527	120211	44326	32209	73483	77525	54179	93025
ENSG00000073067	2379	402	1292	633	1649	1564	945	490	987	2153	847	1454	1461	1035	780	1609	1295	670	1072	449	824	832	1661	1357	1553	1309	498	604	863	832	1057	1258	735	1407	1467	1408	1647	801	1175	2330	411	1987	1115	617	750	2222	796	1082	1066
ENSG00000073111	266	565	211	392	250	334	395	168	231	348	320	296	535	194	92	391	360	188	347	44	226	276	483	275	179	535	190	395	310	324	263	247	404	475	317	443	376	404	298	179	236	326	625	336	641	132	251	375	245
ENSG00000073146	8	13	4	5	13	25	2	8	9	6	9	7	2	9	6	4	8	7	6	2	6	7	0	3	13	4	6	3	7	7	7	12	3	5	5	5	13	4	9	8	10	3	5	7	2	5	5	22	4
ENSG00000073150	34	227	22	48	33	111	84	72	52	94	86	46	24	94	54	103	49	64	28	14	106	47	45	40	212	33	406	76	119	152	97	25	88	85	65	95	89	147	120	19	57	31	71	19	156	21	56	44	57
ENSG00000073169	1535	1340	1306	845	1806	1260	1181	1910	1561	1898	1314	1481	1118	1687	1911	1456	1033	1488	1202	1606	1040	1045	1136	1277	1516	891	1443	1292	1070	1049	1139	1542	1093	1270	1417	1369	1247	1229	1126	2005	1369	1222	1063	1192	663	1793	1060	1321	1532
ENSG00000073282	13	11	7	7	36	9	7	5	7	11	18	11	20	23	18	18	12	14	25	7	22	24	16	33	10	12	12	8	15	5	11	9	39	16	20	8	19	9	12	28	22	8	14	10	17	21	10	18	13
ENSG00000073331	723	1791	1128	2962	753	765	1512	471	1450	720	510	1057	831	914	750	840	764	1051	953	144	2017	1729	934	933	1341	800	3623	2437	1344	1162	1078	626	742	829	656	506	1184	1523	1085	739	1907	924	1087	1519	2548	693	976	952	1694
ENSG00000073350	930	661	694	591	822	1000	1005	467	926	930	753	849	1398	1151	407	889	975	892	635	578	664	682	772	878	652	1188	922	796	754	619	882	744	923	808	1247	1130	738	1036	759	1114	792	1142	1095	1053	553	784	774	1034	866
ENSG00000073417	2125	2844	2541	2012	3004	1590	1916	5552	2399	4106	3874	1889	1713	2722	6198	2538	2079	3207	1976	11499	2307	1722	1890	2032	4554	1976	3482	2093	2172	1988	2153	2341	1988	2727	2485	3104	2043	3025	2911	2448	2391	2407	2353	2194	2698	2835	3237	2588	2499
ENSG00000073464	165	355	142	160	155	216	167	176	273	97	213	123	217	141	82	193	140	153	222	37	235	253	186	285	99	247	129	158	298	295	230	179	172	211	147	203	184	361	132	154	184	226	157	183	217	151	167	174	197
ENSG00000073536	313	493	372	530	542	531	436	735	448	327	497	344	399	527	483	593	490	419	489	532	381	390	487	559	395	629	573	476	436	439	496	364	419	478	486	427	408	429	582	545	399	410	517	413	507	380	412	511	368
ENSG00000073578	9111	7211	7416	7769	3739	8029	7247	1593	7082	3349	8923	7653	7432	8076	2777	8710	9664	8669	7809	3820	6421	6683	9399	7738	3785	9683	3661	7863	7420	8378	10340	6024	7129	10254	8018	9914	7577	7248	6203	4528	8408	8719	6938	7037	6860	4379	7515	6889	6780
ENSG00000073584	2180	2213	2175	2961	2333	2246	2385	1232	2618	1497	2551	2212	2728	2299	1438	2749	2661	1961	2507	948	2506	2693	2242	2400	1799	2579	2381	2378	2294	2935	2377	2162	2669	2561	2412	2370	2151	2857	2408	1933	2739	2389	2389	2189	2853	1623	2771	2640	2423
ENSG00000073598	13	14	5	22	17	15	17	12	18	7	15	9	10	31	7	22	15	12	16	12	12	14	9	14	9	13	13	14	13	7	11	15	13	10	21	5	8	11	11	12	9	12	23	16	11	8	5	16	13
ENSG00000073605	142	112	87	131	298	116	84	265	250	269	107	110	117	311	176	130	119	119	113	50	90	114	94	110	208	83	594	117	116	36	104	312	110	113	155	120	76	191	96	242	166	73	148	75	82	210	105	152	171
ENSG00000073614	1987	1596	1541	1841	2190	1865	1889	1054	1935	1161	1980	1989	3151	2156	1409	2016	1974	1794	2422	1460	1857	2265	2107	2261	1432	2104	1257	1880	1785	1440	2375	1570	2045	1837	1946	1893	1514	2065	1678	1542	2573	1648	2384	1485	2325	1953	2578	2035	1545
ENSG00000073670	22	34	24	20	71	29	27	5	44	28	23	31	41	39	35	36	21	24	49	18	32	21	27	58	21	17	15	30	84	35	30	24	12	20	24	8	43	60	24	35	28	53	22	27	10	37	13	20	19
ENSG00000073711	491	408	419	613	328	311	464	289	419	316	922	307	580	332	305	506	560	390	517	170	397	404	467	433	371	444	323	354	396	577	483	389	449	499	538	595	353	604	453	227	490	435	561	394	511	285	608	470	384
ENSG00000073712	1126	1287	840	1446	1600	929	1112	965	1061	1971	1312	925	892	1128	2001	1425	1013	845	1328	914	1725	1159	1037	1290	1620	1198	1332	1338	1066	1559	1046	1353	1546	1097	1198	1452	963	1454	1188	1404	1570	1155	1142	1063	1403	972	1024	1609	1341
ENSG00000073734	11	3	0	0	10	42	0	0	1	0	8	8	3	6	0	6	3	3	0	1	3	3	6	10	4	0	0	0	0	2	2	5	0	1	1	0	1	0	3	2	8	2	6	0	0	1	1	7	0
ENSG00000073737	38	6	9	6	6	10	5	5	14	6	10	4	9	26	2	3	9	3	16	3	9	10	5	2	3	3	8	26	21	4	5	63	15	5	0	4	2	97	29	0	12	0	2	4	3	2	7	2	8
ENSG00000073754	6	2	0	2	2	3	8	1	2	0	6	0	9	11	4	11	0	0	2	0	8	5	1	3	2	3	3	12	7	1	2	1	2	4	0	3	10	13	18	0	1	0	6	4	3	0	1	3	1
ENSG00000073756	83	65	92	140	643	23	50	154	153	2551	237	28	147	329	643	62	99	54	157	68	186	66	110	53	295	83	80	161	53	130	73	81	210	36	122	572	136	153	230	1146	769	56	166	72	82	736	84	93	33
ENSG00000073792	696	606	1354	1086	632	746	869	640	820	796	525	673	952	752	655	899	1101	529	913	722	580	668	452	926	1056	504	1574	891	799	633	586	544	905	772	733	578	732	990	994	808	1109	687	620	600	1099	1065	822	803	679
ENSG00000073803	1227	1177	1501	1488	2802	2005	1518	1067	1635	928	1198	1255	1757	1139	1837	1902	1357	1088	1689	1317	1252	1381	1119	1866	1329	1438	1627	1336	1138	1353	1086	1772	1669	1173	1503	1263	1410	1406	1441	1611	2227	1390	1450	1432	1344	2206	1232	1401	1230
ENSG00000073849	982	735	815	1177	1222	904	1236	1249	1120	2426	1032	888	2235	1084	1358	920	1310	515	812	348	818	1285	712	647	756	1051	1090	1076	1292	1035	1037	1069	1116	777	570	1241	772	1858	725	2787	1433	1189	906	1308	500	1605	1381	1268	1031
ENSG00000073861	29	8	4	3	29	16	6	16	9	17	7	4	8	14	23	6	30	9	10	2	25	25	2	5	31	16	4	21	7	18	1	18	7	3	1	12	11	27	8	12	5	4	32	4	2	19	10	4	13
ENSG00000073905	268	384	238	365	170	270	416	218	299	159	366	246	350	277	164	322	391	294	328	298	364	348	334	341	379	337	302	315	249	412	311	283	309	323	391	380	238	334	306	166	435	285	460	351	541	222	387	413	310
ENSG00000073910	185	586	102	400	732	204	163	127	185	360	321	161	116	157	216	286	216	117	245	86	348	195	177	165	366	174	259	261	279	296	180	428	555	505	283	333	326	748	238	586	275	114	219	173	167	260	131	371	256
ENSG00000073921	3097	3175	3150	4321	3389	2266	2802	4004	3735	3154	3144	2488	3786	3037	6454	3179	2940	2300	3341	3641	4019	3481	2497	3708	3576	3095	4594	3487	2924	4057	2965	3077	3209	2646	3503	3123	2744	3616	2994	2973	4213	2999	3626	2863	4018	2891	2956	3035	3713
ENSG00000073969	1529	2614	1578	2276	906	1241	2148	1004	1967	892	2290	1385	1823	1444	1227	1565	2009	1820	1753	1281	2115	2354	1546	1938	1392	1672	1571	2143	1755	2470	1884	1260	1526	1715	1877	1791	1157	2221	1938	911	2072	1593	2262	1873	2560	784	2212	1760	2240
ENSG00000074047	68	292	76	171	322	127	162	245	114	236	169	80	106	246	143	244	107	125	156	47	216	244	176	240	170	191	394	183	138	133	98	121	172	195	208	158	187	116	228	186	133	158	266	145	179	131	109	219	109
ENSG00000074054	2164	2444	2610	2720	2506	2169	2586	1323	2882	2162	2642	2370	2672	2488	2014	3029	2260	2360	2657	818	2841	2822	2675	3202	2477	2446	2544	2559	2953	2210	2621	2086	2825	2613	2393	2531	2257	3511	2840	2141	2723	2579	2794	2320	3264	2234	2583	2722	2462
ENSG00000074071	1837	2444	1703	1649	1770	2451	2519	2503	2181	1514	2828	2100	2219	2099	1601	2737	2631	2063	1972	1874	1986	1858	2345	2322	1923	2094	2591	2155	1882	2267	2537	1878	2042	2591	2389	2173	1991	2174	2508	2020	2129	1983	2885	2202	2918	2008	2189	2470	1955
ENSG00000074181	774	1257	517	1683	2348	793	804	301	568	1525	1186	818	647	981	504	1895	1176	574	537	411	664	1378	520	643	1592	875	1225	1233	544	699	1190	1357	1327	1091	1080	1395	1733	923	1535	2499	1560	879	923	686	1042	402	708	1504	590
ENSG00000074201	2626	2621	2262	2959	2225	2390	2219	1335	1998	1102	2825	2251	2753	2108	1610	3131	3348	2244	2897	1890	2135	2478	2294	2322	1547	2321	1986	2306	2435	2685	3085	2482	2517	2844	2973	2755	2143	2391	2506	1666	1948	2408	2716	2486	2638	1839	2921	2421	2177
ENSG00000074211	6	847	7	37	53	25	7	5	10	44	281	9	3	23	115	19	6	49	28	18	236	9	8	59	13	3	4	45	226	337	4	7	15	368	19	51	24	5	17	37	25	10	209	77	21	17	11	14	37
ENSG00000074219	839	904	1161	1104	1277	853	1065	691	922	1001	586	804	1125	1017	783	959	1021	930	759	504	1099	873	853	1032	1101	1230	2716	1303	720	1083	1177	661	612	574	784	721	635	1194	997	1168	989	801	735	519	940	463	1008	721	1261
ENSG00000074266	413	491	418	447	691	372	476	578	629	566	433	461	545	782	475	468	526	349	502	289	426	466	370	550	452	375	560	525	376	420	494	513	398	470	686	518	395	546	409	549	625	334	662	354	654	565	504	372	480
ENSG00000074276	3	44	5	20	11	15	7	23	13	17	19	7	12	14	12	3	21	6	13	6	24	12	13	9	10	25	20	11	10	22	22	10	11	17	15	11	19	8	10	7	9	11	39	8	12	5	12	10	13
ENSG00000074317	4	195	8	9	8	9	0	9	5	29	38	5	2	0	59	0	1	14	15	0	22	3	1	17	13	1	0	3	52	64	4	0	4	95	6	10	28	0	1	22	9	9	29	20	6	23	5	0	3
ENSG00000074319	2336	1972	1671	2005	1695	1971	1867	1039	1835	1240	2660	1893	2349	2297	1396	2221	2438	1841	2021	1457	1720	1660	1985	1981	1694	1967	1727	2040	1914	2865	2533	2044	2061	2103	2368	2166	1617	2230	1990	1499	2157	2057	2328	1716	2054	1349	2327	2246	2075
ENSG00000074356	1658	1522	1790	1925	2086	1375	1720	1784	2263	1818	1862	1598	2043	1926	2607	1779	1528	1567	1875	6469	1788	2252	1704	2371	2016	1550	2404	1963	1737	1142	1452	1525	1993	1665	1704	1709	1498	2687	1805	1640	1783	1793	1821	1500	1854	1801	1815	1578	1637
ENSG00000074370	1225	598	531	1478	1870	1531	2493	3265	1658	1011	3011	736	4308	970	1186	1023	1267	1116	784	1621	1456	1243	984	979	3926	1502	2625	1925	1138	1423	1625	498	2254	1117	953	742	1952	1129	1618	1754	1858	861	2635	927	672	1111	1557	2968	1100
ENSG00000074410	16	40	11	28	96	47	25	112	8	18	30	14	21	28	38	25	32	17	22	12	23	56	14	34	113	20	96	34	17	22	37	19	16	24	16	11	10	12	35	8	13	10	35	18	58	35	14	18	14
ENSG00000074416	2319	1090	1143	1387	1745	1814	2165	1029	1538	2417	1931	909	1611	1296	1321	1523	1860	1081	1510	772	1345	2341	2007	1721	2422	1535	610	1126	1151	1227	1006	2032	1662	885	2555	2574	1597	1758	2020	2017	1255	1359	2788	1803	1042	1244	1804	2142	1333
ENSG00000074527	1511	544	2124	1642	1231	1376	1856	143	1796	592	1139	1345	3272	1100	602	1616	916	934	1746	288	1191	1367	1338	1237	509	1349	1311	1431	2208	2085	2036	881	2813	1346	749	867	1374	2927	1953	1135	976	1745	813	1073	2225	831	1869	1692	1215
ENSG00000074582	1056	1328	987	1179	1433	1410	1439	2163	1544	1552	1262	1288	1252	1681	886	1158	1357	1260	1133	616	1181	1245	1254	1405	1108	1326	1792	1405	1112	854	1252	1231	1097	1185	1437	1355	1223	1186	1093	1721	1357	1164	1641	1260	1433	1213	1355	1342	1020
ENSG00000074590	822	353	892	741	698	630	434	327	598	505	657	565	858	491	442	802	909	439	678	101	568	630	513	620	641	741	356	492	611	683	720	662	733	580	550	628	592	624	776	608	529	549	626	504	671	457	540	870	782
ENSG00000074603	1834	1271	1440	2170	1717	1442	1557	779	1713	1115	1837	1448	1725	1069	1103	1741	1714	1304	2034	734	1508	1769	1615	1402	1270	1797	1228	1340	1729	1737	1729	1539	1713	1629	1464	1392	1525	1833	1920	1252	1688	1614	1562	1362	1608	1253	1886	1720	1774
ENSG00000074621	388	366	440	504	409	434	432	182	456	285	407	373	524	249	182	420	438	328	508	120	460	418	451	342	272	621	380	450	482	374	402	337	391	389	417	355	396	545	434	358	371	520	414	386	457	313	390	437	337
ENSG00000074657	881	1081	857	1044	1205	766	778	766	999	1182	885	831	1026	734	963	1079	973	812	774	306	1193	928	1006	805	1185	1045	1253	972	982	932	836	652	1050	1007	899	770	954	1301	939	1188	856	896	1054	920	1120	858	847	961	838
ENSG00000074660	552	600	403	598	975	588	451	726	562	1154	475	473	518	808	706	772	683	994	413	381	468	454	408	532	1086	515	764	639	538	408	410	660	495	495	715	1080	439	842	445	1155	542	505	513	565	320	962	378	472	675
ENSG00000074695	4398	3480	3501	4246	3241	2653	4317	2541	3109	2427	2796	2714	3236	2662	2922	3400	3356	2560	3607	2325	5031	4156	3345	3545	4580	3479	4464	2718	3423	4396	3178	2811	3976	2936	3111	2824	2944	3801	3407	2577	4167	3497	4002	3044	5264	3089	4832	4734	5761
ENSG00000074696	5299	5663	3798	5597	2458	3867	5106	869	4746	1406	6836	3853	4813	4573	1950	4835	5911	3378	4156	1419	4067	4994	4483	5010	2225	4729	2242	4362	3893	6250	5694	4390	5202	5561	5346	5092	2959	4379	3504	2139	5118	4053	4230	5026	4985	2166	6908	4755	4412
ENSG00000074706	23	13	7	10	21	31	2	15	27	31	5	15	14	11	33	14	7	16	12	5	15	18	16	16	25	10	15	18	13	22	8	23	13	17	9	22	14	30	14	19	10	12	14	19	6	11	14	14	23
ENSG00000074755	3765	3234	3924	2622	3813	3231	3104	2950	2850	2478	3655	3395	3176	2345	3837	3367	2712	3745	3121	2409	3400	3499	3374	3586	3116	3343	3015	3167	3500	3004	3815	1993	3126	3341	2567	2563	2957	3967	3966	2745	2941	4018	3202	3010	2795	2845	3655	3388	3515
ENSG00000074771	0	7	2	3	1	0	2	0	1	1	4	1	3	2	4	4	1	0	4	0	1	1	3	1	1	3	2	0	6	8	1	0	0	2	2	1	4	1	1	1	0	1	3	1	1	1	1	8	2
ENSG00000074800	13100	23778	12768	17999	6868	14314	23578	24444	11348	11775	16113	12150	12389	13129	11430	16494	14807	13602	13232	20569	24907	18848	16527	12867	36444	17245	46848	29249	13707	19242	10809	11803	13351	12929	15046	16350	14457	19070	15540	7771	25648	11326	26552	17685	45375	7769	19525	28700	15577
ENSG00000074803	23	37	43	101	204	122	57	84	36	18	16	57	40	53	68	69	30	52	107	77	75	26	59	88	26	92	14	87	36	35	97	47	65	42	47	48	125	57	39	106	163	27	51	67	32	162	33	34	42
ENSG00000074842	1824	2472	1422	1496	1527	1555	2389	3466	1642	2376	1786	1472	1205	1699	1722	1675	1605	1531	1284	1618	2388	1896	1799	1945	2829	1404	3544	1830	1566	2031	1574	1188	1487	1624	1628	1541	1762	1749	1900	2166	2456	1516	2884	1854	2474	2133	2489	3179	1657
ENSG00000074855	3898	2861	3335	1913	3745	2582	3702	2941	3320	3525	2165	3440	2898	4102	1252	2719	3108	3772	2300	1189	2099	3081	3675	3859	4313	2452	4049	2106	1967	1232	2341	2121	2192	3357	4157	3181	2394	2116	3008	4228	3136	3130	5826	2309	2572	3579	3780	3720	4100
ENSG00000074935	438	772	651	639	1214	494	742	1148	957	956	567	787	981	996	796	885	600	578	674	506	658	716	579	1111	1189	559	1822	642	642	425	812	935	750	715	1357	566	594	1031	443	1083	803	551	781	471	726	1459	687	499	727
ENSG00000074964	1344	2112	1225	1646	1567	1404	1212	584	1518	1090	927	1330	1518	1535	1039	1231	1229	993	1270	360	1352	1535	1050	1660	1188	1199	1189	2003	1080	1329	1357	1138	1607	1203	1106	1391	1556	1338	1194	1580	1611	1247	1520	1814	1211	1085	1346	1289	1247
ENSG00000074966	36	21	29	60	85	51	43	147	83	72	55	31	40	46	90	23	73	65	44	69	51	67	42	72	60	57	78	85	29	10	62	37	65	41	65	31	36	62	49	54	53	42	69	116	90	66	32	48	62
ENSG00000075035	39	26	4	35	91	26	19	2	23	20	31	11	32	101	17	58	10	9	38	15	18	14	36	20	10	35	19	34	32	68	14	18	78	41	41	22	55	14	53	165	50	23	36	27	15	11	22	78	37
ENSG00000075043	12	3665	19	127	6	13	4	7	26	143	1018	17	3	2	674	2	1	22	27	21	580	8	1	210	35	5	0	104	696	875	3	2	11	1174	69	160	40	20	0	127	17	20	417	217	20	30	17	6	132
ENSG00000075073	13	15	15	17	19	29	9	10	8	17	30	12	12	8	13	11	32	9	17	7	5	14	15	12	8	14	10	7	11	13	15	15	22	22	26	21	12	15	12	19	9	16	13	5	5	6	14	12	9
ENSG00000075089	474	686	447	647	524	387	540	342	466	315	540	455	669	547	348	630	685	517	522	245	521	526	470	581	463	573	601	521	449	650	551	523	524	593	710	622	382	586	438	385	590	477	748	388	677	328	744	352	583
ENSG00000075131	112	213	286	273	244	139	157	142	134	150	178	166	242	96	106	184	283	102	281	41	111	153	130	130	161	127	173	189	187	138	139	116	146	170	207	148	146	168	125	116	147	128	275	108	247	102	202	152	136
ENSG00000075142	2201	2917	2140	2662	1550	2034	2372	1034	2393	1205	2166	2033	1742	2014	1343	2199	2191	1853	2321	1331	2569	2273	1912	1866	1575	1959	2867	2448	2183	3094	2017	1970	1974	2176	2162	2072	1850	2396	1960	1510	2044	1939	2172	2282	3085	1513	2455	2369	2293
ENSG00000075151	3095	3846	2799	3453	2264	2394	3700	1988	2862	2116	3235	2547	3737	2208	2403	2870	3244	2906	3104	1419	3857	4227	2906	3627	2202	2943	3291	2991	2841	2655	3543	2008	2969	2910	3577	2665	2207	3452	2343	2464	3841	2793	3505	2798	4592	2317	3426	3042	3091
ENSG00000075188	433	464	337	591	315	400	553	191	435	220	419	417	590	393	168	526	635	345	516	39	365	473	471	533	267	514	449	535	491	553	547	458	488	477	606	398	388	604	351	238	432	414	581	419	712	259	549	433	438
ENSG00000075213	6	31	12	47	60	11	2	150	25	47	27	53	13	28	202	56	65	24	8	44	99	66	27	43	130	18	128	40	19	27	44	34	24	12	29	61	21	62	14	43	16	12	24	25	26	11	14	27	19
ENSG00000075218	43	96	36	37	28	26	17	37	14	85	48	30	71	19	21	56	98	32	42	11	21	46	43	69	77	59	34	48	64	50	100	51	22	68	80	126	104	94	51	34	65	38	23	95	22	17	42	25	101
ENSG00000075223	177	228	105	173	1136	146	110	80	290	204	122	89	106	99	553	179	130	48	249	46	311	150	146	203	205	222	301	124	282	198	93	597	854	192	240	324	361	177	176	380	298	236	231	201	396	414	291	308	366
ENSG00000075234	1161	1920	1566	1610	1521	857	1521	815	2533	1062	1864	1227	1640	1426	1509	1580	1479	1519	1582	1115	1214	1501	1329	1694	1076	1598	1712	1828	1344	1414	1417	1559	2219	1439	1677	1136	1209	2414	1455	1580	1486	1356	1162	1425	1598	1416	1092	1569	1649
ENSG00000075239	7389	3776	5633	6892	2817	6875	6818	480	6231	1478	5747	7155	7048	5794	1623	6754	6752	7641	8186	2034	4740	5241	5640	6354	1700	8876	1808	7252	7168	9750	7409	6063	6400	5995	6436	6093	5774	6723	4026	3208	5267	7829	3029	7134	3806	2707	5843	6205	6586
ENSG00000075240	1941	7081	2165	2948	1563	1497	1558	2467	1666	7632	4793	1466	1488	2303	6879	1743	1864	4686	1432	31767	4468	1560	1366	1936	2950	1646	2942	3022	1400	2164	1794	1133	1464	1632	1381	2222	1444	1998	1761	1858	5060	1694	1241	3101	1342	3405	1527	1917	2551
ENSG00000075275	170	144	111	177	268	125	95	118	95	298	107	139	165	211	227	147	190	127	104	61	106	172	175	287	124	247	227	137	103	65	108	140	145	162	100	141	212	204	130	328	274	103	130	128	167	266	78	216	202
ENSG00000075290	3	73	4	7	8	1	0	0	2	2	22	2	2	3	0	1	7	1	3	0	11	3	1	5	3	0	0	1	16	12	3	1	5	22	6	2	3	5	2	4	2	7	3	6	3	4	0	1	1
ENSG00000075292	3004	3519	3084	3496	4458	2697	3083	3923	3446	3627	2772	3261	3204	4266	3800	3086	3363	2808	3319	1517	3787	3124	2919	3474	3962	2578	4400	3084	2934	2680	3246	2967	2981	3364	4223	3149	2627	3400	2759	3210	3540	2514	4066	2432	4899	3490	3464	3182	3425
ENSG00000075303	779	503	607	677	552	401	573	270	546	362	623	618	678	493	321	623	612	504	651	150	469	490	575	717	480	600	349	473	515	597	725	681	521	544	707	601	422	704	646	445	590	531	638	373	506	394	642	623	722
ENSG00000075336	548	736	580	650	665	685	756	840	690	600	667	559	700	726	513	700	758	527	690	358	659	691	678	719	724	614	788	604	539	676	606	648	623	592	850	773	580	720	566	692	780	634	960	656	860	464	799	735	614
ENSG00000075340	2	549	5	50	33	13	7	12	10	29	218	5	2	10	71	15	3	12	11	7	129	11	16	35	22	14	8	22	86	109	13	10	14	194	23	36	31	18	5	23	10	7	141	35	14	17	17	16	37
ENSG00000075388	0	0	0	0	0	0	0	0	0	0	0	0	0	0	1	0	0	0	0	0	0	0	0	0	0	0	0	0	0	0	0	0	0	0	0	0	0	0	0	0	0	0	0	0	0	0	0	0	0
ENSG00000075391	701	824	629	825	873	669	783	732	883	973	1024	470	816	579	1094	802	694	631	749	1006	691	805	675	659	800	683	851	755	1013	706	787	604	801	735	559	739	726	1294	733	902	786	664	797	744	758	493	649	748	744
ENSG00000075399	1474	2748	1685	2108	1518	1649	1796	1228	1679	1867	1548	1509	960	2028	2833	1485	1428	1785	1025	1735	2010	1465	1755	1748	1574	1412	4393	2280	1130	1454	1346	1208	1085	1871	1577	1228	1678	1226	1919	1684	1945	1505	1624	1709	1539	1341	1218	1889	2174
ENSG00000075407	754	1064	899	958	1216	717	1010	987	940	1046	886	803	860	852	1038	781	773	693	958	747	878	893	706	916	870	741	1659	779	853	659	897	682	942	849	975	711	637	972	788	1129	1070	751	1003	733	1075	970	1066	777	863
ENSG00000075413	3568	2866	3390	3505	4584	4012	3626	4691	4067	3690	3067	3835	3824	3732	3879	4621	3904	3377	3734	3683	3182	3514	3105	3667	3118	3543	5583	3405	4061	3448	4107	3902	3945	3926	3971	3456	3738	4857	4123	4017	3670	3554	3344	3479	3840	4418	4075	3861	3504
ENSG00000075415	16134	16360	14721	21672	11610	18587	17969	12940	12894	15451	23536	16455	16913	12336	15836	21872	24301	17240	18194	28266	19455	16762	18374	14390	19967	18311	13738	17686	17347	22306	24951	15608	15716	26141	18932	19837	18851	19573	22312	12882	13246	18614	18809	17213	21549	13682	18886	19068	21262
ENSG00000075420	3865	3443	3357	3735	2295	2015	2721	1478	2856	2048	4619	2340	3411	2673	4273	3153	3245	3227	3065	5299	3139	2995	2684	3272	3314	3205	5159	2357	2506	2389	3236	2428	2994	2415	3083	3437	1885	3147	2513	2002	5370	3285	2674	3073	4873	2002	4186	3074	2688
ENSG00000075426	23134	19280	28615	22199	22072	19440	19533	13741	19651	19321	11018	25991	27875	22381	12843	24931	14548	23682	27576	35734	19450	18203	18912	29495	18260	20645	21954	19517	20407	18049	27781	19213	29642	17795	16627	23378	16072	20018	17041	14423	33112	20408	18931	12865	20025	35204	14860	23880	18181
ENSG00000075429	0	1	0	0	0	0	0	0	0	0	1	0	0	0	0	0	0	1	0	0	0	0	0	0	0	0	0	0	0	0	0	0	0	1	0	0	0	0	0	0	0	0	0	0	0	1	0	1	0
ENSG00000075461	1	233	2	12	17	3	1	6	4	12	63	3	3	1	30	5	1	10	6	1	39	10	4	18	1	5	4	4	33	57	5	9	1	55	4	6	5	1	0	10	4	5	29	15	1	6	1	0	14
ENSG00000075539	1347	1806	1270	2005	1234	1044	2030	839	1618	1056	1646	1272	1460	1061	897	1642	1367	1209	1403	620	1472	1794	1335	1720	974	1243	1393	2039	1968	1657	1491	1166	1477	1571	1398	1175	1136	2249	1561	1084	1586	1417	1349	1341	2405	836	1626	1281	1837
ENSG00000075568	2162	2393	2094	2466	2382	2011	2735	1609	2438	1892	2864	2125	2627	2285	1929	2405	2337	2304	2304	1048	2611	2757	2563	2774	2147	2352	2622	2011	1992	2156	2519	1806	2282	2097	2503	2349	1929	2703	2394	1731	2690	2140	2522	2008	3081	1706	2741	2386	2640
ENSG00000075618	2064	3237	1531	2032	3858	2469	2537	4119	2791	2281	4105	2170	2177	2795	2256	4237	3326	1924	1786	5160	1407	1704	2581	3313	3362	2765	3104	2769	2043	2694	2654	2676	1808	3381	3504	3792	2375	1986	2982	2347	2364	1776	3502	1884	2548	3252	3232	3385	1850
ENSG00000075624	62465	54996	50507	59859	57549	54740	70264	63278	69793	68688	52802	57894	49724	41895	65164	49830	49819	42139	64052	37090	77521	73867	60020	58655	88366	76596	51837	91898	53922	63634	38197	76325	72137	50027	51095	65357	68807	74860	63718	54175	68895	65328	96074	67755	102035	43879	60186	94307	63835
ENSG00000075643	1734	2006	886	1056	1579	1218	1884	1948	1066	1768	2269	1116	1339	2444	724	1715	1474	2218	1437	1470	978	1397	1349	1437	1809	1231	2613	1357	1001	1005	1092	1603	1108	1372	2564	2590	963	1289	1365	1195	1958	1245	2399	1515	1693	1349	2779	1829	1310
ENSG00000075651	3115	3270	3166	4060	2536	1772	2674	799	1686	1713	4184	3482	4248	2565	1869	3009	4089	3745	3081	1672	2466	2680	3591	3173	3082	3529	3151	3037	2301	3258	3801	1720	1848	3740	3636	2496	2609	2518	2720	1571	3864	2859	3053	2035	5017	1352	4113	2930	2863
ENSG00000075673	0	0	0	0	2	0	0	0	0	1	0	1	0	0	0	0	0	1	1	0	0	0	0	0	1	0	0	0	2	0	0	1	1	0	0	1	1	0	0	1	0	0	1	0	1	0	0	2	3
ENSG00000075702	71	157	59	63	73	53	28	36	75	160	71	55	86	31	47	67	96	74	58	19	42	64	57	76	50	93	53	78	67	51	100	50	29	92	95	148	115	103	53	48	69	47	74	86	43	41	69	45	76
ENSG00000075711	1404	1515	1432	1675	1665	1141	1331	1032	1321	1215	1465	1187	1931	1311	1080	1406	1278	1000	1435	798	1726	1275	1230	1443	1274	1589	1772	1164	1366	1594	1224	1193	1662	1487	1314	1252	1039	1821	1348	1376	1638	1321	1573	1239	1670	1272	1485	1523	1504
ENSG00000075785	7159	7381	7227	8821	5399	7399	7840	4843	9200	4627	9266	7024	9751	6577	4919	8254	9008	7154	7948	6270	9021	7363	7330	6868	7456	9474	7181	8601	7960	9448	8093	7971	9209	7191	8208	9273	6599	9407	7653	5283	9997	7661	8858	8541	10088	4776	8526	8538	7933
ENSG00000075790	1050	1062	928	1155	1259	944	1002	735	1030	904	1085	899	1015	944	898	1263	1159	775	1185	500	1150	1084	965	1104	1053	917	1199	811	949	1293	1115	1244	1143	1134	1275	1006	872	1179	1062	1236	1087	941	1131	837	1322	723	1263	1192	1288
ENSG00000075826	907	1483	1331	1190	1670	1755	901	352	2009	1043	1013	1333	1607	1611	1120	1244	1115	1471	1476	493	1335	1208	997	1799	870	1464	820	1448	1671	773	1759	1408	1024	1528	1527	846	1370	2186	1157	1829	1103	1115	883	1223	594	1458	709	1174	1334
ENSG00000075856	1654	1956	1527	1543	1880	1568	1769	1674	1790	1680	1628	1717	1831	2012	1599	1680	1565	1643	1658	1396	1672	1740	1612	2017	1658	1575	1815	1681	1563	1585	1475	1353	1900	1761	1860	1759	1363	1796	1663	1579	2118	1454	2050	1507	2120	1517	1804	1802	1529
ENSG00000075884	141	46	122	146	260	98	50	64	187	289	78	68	86	129	239	134	110	64	97	39	85	145	64	110	191	112	47	120	115	128	80	131	99	96	104	190	125	197	133	231	128	107	130	94	24	148	88	95	161
ENSG00000075886	11	15	13	15	16	10	14	11	21	11	13	10	10	18	5	10	9	12	15	8	13	19	20	20	15	17	13	8	10	8	16	10	9	15	15	7	10	31	4	6	14	20	25	15	16	5	13	20	15
ENSG00000075891	1	1	0	5	8	1	4	3	3	2	3	1	9	7	8	22	1	5	2	0	11	7	4	2	11	2	4	3	10	1	1	6	4	7	3	1	0	4	1	1	4	2	5	1	0	10	5	7	3
ENSG00000075914	2557	2461	3122	2150	2444	2756	2066	1289	2794	2097	2335	2064	2465	2778	2213	2514	2452	2239	2623	1679	1942	2374	2413	2177	1568	2659	2285	2279	3009	2647	2239	2572	2261	2385	2148	2420	2222	3221	2329	2657	2278	2937	2297	2223	2148	2021	2428	2250	2153
ENSG00000075945	1044	2702	1016	1615	962	1306	1735	427	2034	717	1762	1144	1646	1203	638	1133	1473	1133	1339	372	1766	1583	1204	1726	839	1357	1511	1372	1571	2671	1480	1153	1493	2004	1501	1526	1118	2063	1115	959	1840	1148	2446	1311	1726	856	1835	1127	1856
ENSG00000075975	847	1004	649	894	840	685	797	805	836	741	839	658	911	903	696	887	738	603	803	730	761	665	775	702	747	729	991	833	781	1030	745	736	800	778	868	768	629	904	835	591	901	669	831	732	875	548	726	808	886
ENSG00000076003	436	699	320	639	402	507	557	367	431	413	535	396	552	425	404	635	587	347	563	122	383	619	589	540	406	536	420	425	556	614	447	383	556	535	545	651	487	598	490	279	446	475	927	540	933	226	600	493	438
ENSG00000076043	1580	1684	1546	1800	1091	1716	1996	1051	1879	1266	2191	1549	1811	1679	1385	1793	2535	1791	1525	1919	1776	1818	1683	1713	1643	1569	3077	2484	1460	2361	3035	1627	1550	1858	1912	2170	1779	2025	1594	1100	2083	1836	2028	2468	2709	885	2859	2152	1932
ENSG00000076053	759	667	697	966	725	748	652	513	655	505	755	651	817	757	611	717	688	517	720	740	636	737	653	732	582	646	822	719	602	862	709	705	676	594	755	677	575	757	748	570	887	679	783	652	834	611	706	714	701
ENSG00000076067	1334	944	1510	1466	2063	1325	1122	1474	1475	1466	983	1137	1304	1299	1845	1621	1341	1254	1306	893	1348	1384	1138	1402	1418	1293	1505	1414	1188	1196	1236	1380	1488	1222	1241	1227	1274	1764	1465	1905	1122	1155	1257	1097	1179	1374	1261	1171	1313
ENSG00000076108	5022	4751	5785	4699	5376	4410	5370	2756	6173	3000	4670	4834	5967	5145	5178	4912	4227	5095	4671	4833	5106	5577	4911	5881	4095	5344	4669	5022	5277	3659	5150	3415	4763	5063	5026	3945	4468	5799	5447	4198	5275	5347	5226	4774	4978	3772	5333	4538	4981
ENSG00000076201	3304	3563	3110	3107	3676	3270	3495	2362	3683	2922	3117	3265	3701	3296	2601	3741	2826	3241	3252	2218	3236	3116	3236	3796	2737	3891	3931	4134	4023	3001	3003	2664	3891	3276	3237	2758	3161	3985	3757	3432	3715	3115	3682	3514	3503	2969	2844	3556	3481
ENSG00000076242	936	1370	697	1293	885	1017	1155	831	867	905	1234	854	1133	1288	709	1042	1149	796	1040	420	1027	1029	1070	1120	903	1103	1169	1160	809	1089	952	787	985	1088	1257	1171	937	1030	1037	880	1329	890	1894	1238	1675	789	1345	1442	1097
ENSG00000076248	3741	2421	2713	2721	2984	2382	3166	858	1878	1780	3572	3553	3716	3654	1480	3974	4071	3225	3146	2507	1909	2144	3142	4171	1806	3681	2072	2188	2129	3227	3888	3084	2575	3996	4292	3546	2222	2577	2695	2023	2539	2616	3379	2499	2589	2378	3547	3183	2608
ENSG00000076258	110	126	106	222	163	221	174	25	349	117	176	104	154	172	42	176	258	90	186	28	193	150	152	174	152	245	106	217	166	152	214	206	274	150	258	148	169	374	112	179	116	149	211	149	238	113	164	144	165
ENSG00000076321	608	619	598	798	785	594	740	481	790	506	660	580	706	577	532	720	711	566	820	308	549	762	643	687	540	562	575	581	770	712	652	685	848	516	761	686	473	812	521	643	959	698	712	551	786	565	795	634	597
ENSG00000076344	111	1484	182	266	416	291	153	253	431	941	581	126	501	676	821	285	112	170	198	108	287	121	88	202	580	153	172	452	414	415	264	252	196	891	441	278	422	120	245	600	420	331	383	200	108	166	304	82	452
ENSG00000076351	4240	5607	2369	4211	3584	3570	5281	3426	3972	3009	5308	3371	3720	4790	2437	3348	4318	5140	3305	3178	3521	4126	4598	4017	3421	4521	4543	4051	3139	3511	3584	3034	3081	4369	4666	4098	2826	3216	4822	3664	4040	3699	6618	4686	4389	3162	5637	4993	4519
ENSG00000076356	224	804	197	245	586	242	203	688	219	482	360	222	216	238	984	358	203	272	265	556	421	290	390	318	340	266	404	293	318	313	252	243	459	344	218	239	289	194	285	533	244	282	374	220	702	190	218	429	273
ENSG00000076382	138	489	101	209	106	147	116	618	117	636	219	122	206	258	459	147	222	191	120	649	144	143	136	203	224	173	190	225	212	180	208	143	95	299	259	424	191	279	118	169	255	114	156	263	107	208	149	91	240
ENSG00000076513	2276	1291	1530	2154	1411	1566	1576	1300	2229	1338	1893	1685	1604	1163	1668	1676	1537	1605	1683	869	1710	1758	1281	1537	1766	1817	2124	2098	1878	1960	1811	1525	1550	1621	1257	1187	1503	2526	1999	1194	1704	1835	1334	1630	1789	1091	2090	1449	2209
ENSG00000076554	58	560	63	299	115	212	216	50	176	310	290	60	348	164	222	82	202	147	112	142	177	147	274	140	388	100	288	319	344	634	123	129	239	374	109	114	99	247	201	118	205	167	231	99	423	159	449	283	206
ENSG00000076555	3650	2177	4058	3030	6244	4834	3959	1930	3507	4566	6054	3930	4608	4105	3694	4390	3043	5619	4266	9166	2997	3685	4061	4713	6158	4473	2957	2724	4176	4150	4113	6175	4552	4214	3604	2733	4114	4723	4451	4520	2763	5151	3316	3397	2834	4739	3852	6763	6413
ENSG00000076604	609	1441	613	1099	1489	710	1285	2215	733	1137	741	1008	492	1223	1486	846	751	1190	736	6632	724	773	841	1404	1635	528	3227	1169	726	616	970	843	441	782	1329	831	842	510	1343	920	1812	976	1137	958	1361	1900	825	1171	1661
ENSG00000076641	337	637	195	378	219	249	153	173	352	626	431	194	176	308	899	304	194	211	289	189	644	321	204	301	472	190	129	246	341	461	181	186	531	384	260	471	259	373	274	466	255	248	357	248	264	195	215	268	279
ENSG00000076650	279	337	345	282	399	317	332	375	363	387	349	385	389	364	480	380	294	311	343	159	313	349	335	383	278	330	411	321	323	379	328	275	415	326	412	344	318	434	349	381	372	308	376	353	382	389	409	384	312
ENSG00000076662	241	263	154	202	255	289	226	715	180	286	283	201	185	236	254	274	337	238	163	169	163	232	248	213	276	242	379	260	205	251	193	210	174	203	256	258	241	275	295	334	205	181	369	229	261	199	228	302	316
ENSG00000076685	2036	2755	2482	4391	1973	2336	2715	1736	2919	1550	2216	2010	2663	2661	1866	2252	2323	2487	2658	2206	2800	2894	2353	2665	2024	3669	3341	3430	2809	2578	2670	1926	2561	2059	2025	1779	2344	3166	2844	2110	3167	2541	2261	3050	2711	1635	2597	2375	3446
ENSG00000076706	626	1888	470	3690	5389	1469	1308	2609	504	3029	2156	1513	1886	1587	3197	1138	1330	3424	1194	8007	2097	1311	906	1475	6792	629	2345	2174	1023	1693	1629	3022	1469	1870	1532	1651	2105	976	1759	2629	2635	1467	1659	1999	2773	8749	972	4040	2574
ENSG00000076716	1635	316	2578	2376	361	244	2316	141	847	381	1889	516	2881	753	371	768	1857	166	1000	559	861	704	1177	637	247	1691	304	2258	759	1361	632	462	786	666	356	582	797	468	685	450	910	1415	601	730	1372	213	490	905	1012
ENSG00000076770	2748	840	1913	893	1069	1126	2410	173	2029	462	1103	1375	2076	3087	463	1157	1832	1150	1407	401	1369	2124	1426	2407	527	1934	426	1063	948	765	1485	2039	1530	1199	1766	1888	707	2295	1076	855	2275	1463	1150	1416	2199	1090	2654	1855	878
ENSG00000076826	385	534	384	304	563	320	425	266	826	270	418	175	453	708	224	436	369	233	443	94	295	571	235	551	301	319	572	629	311	470	411	541	498	531	596	228	335	304	694	492	661	229	405	415	525	397	217	386	491
ENSG00000076864	5269	7319	2576	3564	5718	6052	4673	1755	3452	9599	9958	4826	3827	10818	8708	4793	7204	12078	4256	19171	2957	3707	6889	5393	7965	5846	1336	3200	3114	3822	5308	4790	3157	5480	10787	13638	3611	2444	3998	8923	8035	4823	5341	3646	1400	10036	6053	5082	4414
ENSG00000076924	1560	1691	1648	1422	1945	1796	1544	1933	1807	1600	1380	1679	1851	2017	1871	1762	1477	1601	1575	1774	1423	1337	1357	1648	1600	1712	1968	1695	1692	1528	1498	1416	1762	1726	1462	1598	1632	1697	1650	1985	1618	1538	1735	1383	1638	1594	1492	1653	1322
ENSG00000076928	3308	2708	3041	2465	3529	3066	2172	2884	4511	2921	2042	2807	2946	3163	3433	2643	2597	2741	2238	1062	2852	3200	2231	3072	3385	2448	4221	4408	2747	2159	2363	2438	2674	2530	2562	2406	2769	3596	2352	3596	2574	2644	3283	2431	2141	2614	2256	2414	3111
ENSG00000076944	1769	719	1478	1273	778	1145	1221	1011	2059	1032	1446	981	1624	1298	1215	1235	1163	718	916	630	1012	1311	869	1163	991	1339	2614	2936	1465	1417	1484	1195	1343	1123	942	951	1654	2225	2225	844	1945	1231	1759	1192	1287	945	1076	1326	1151
ENSG00000076984	1603	1506	1358	1067	1714	1668	1316	1787	1478	1769	1465	1529	1794	1701	1715	1506	1351	1393	1307	1399	1188	1235	1380	1487	1631	1285	2045	1396	1401	1255	1521	1439	1544	1459	1593	1586	1205	1518	1337	1869	1455	1343	1402	1266	1425	1309	1385	1390	1318
ENSG00000077009	14	6	13	16	23	11	26	205	6	201	110	21	25	7	94	9	23	19	8	63	10	11	21	9	121	29	28	7	19	19	37	13	16	20	11	11	24	10	19	26	5	52	43	16	9	20	22	95	41
ENSG00000077044	867	954	1240	992	1043	1038	1080	1060	804	988	1292	896	780	960	1379	1375	905	1424	941	1316	1168	974	1134	1445	1710	992	3079	1040	1292	804	1015	673	1008	1143	1106	954	954	1089	1160	1069	1037	1138	1061	825	1251	732	1136	1372	1239
ENSG00000077063	94	151	118	178	270	97	61	49	255	92	124	87	99	83	106	59	114	74	95	41	128	145	50	145	115	97	85	166	119	74	97	104	125	93	136	104	91	150	104	208	162	95	100	60	50	92	80	85	111
ENSG00000077080	0	224	2	11	2	0	0	1	3	14	73	1	1	0	28	0	0	3	3	1	40	0	0	13	2	0	4	7	44	90	1	1	2	97	4	8	3	3	0	13	2	1	48	18	1	5	2	2	12
ENSG00000077092	223	163	161	211	437	197	165	200	244	540	156	152	171	283	326	389	259	97	216	69	210	122	193	120	162	278	239	187	234	272	218	222	655	241	222	303	294	492	174	733	142	209	240	217	148	248	211	217	163
ENSG00000077097	3817	3172	3052	4150	3036	2922	3056	1224	3139	1975	3481	3101	4484	2956	2159	4043	3079	2615	3974	1767	3945	3343	3555	3574	2078	3315	3156	3225	3527	3550	2998	2566	4475	3215	3248	2978	2884	4033	3333	2645	3501	3201	3672	2907	4627	2672	4277	4063	3595
ENSG00000077147	5521	4512	4474	5637	4617	3691	4795	2619	4184	3040	4941	3942	5332	3765	3975	5592	4613	3802	5573	3788	5341	5306	4480	4883	4597	4598	4124	3655	4416	5229	4453	4584	5808	4085	4304	4565	3864	4878	5172	3854	5452	4516	4425	4057	5661	3814	6135	5755	5507
ENSG00000077150	1067	2109	973	1603	1745	1019	1114	2072	1155	2159	1197	1081	898	1990	2573	1177	1014	1202	1014	3865	1627	1470	982	1322	2276	1229	4374	1929	915	1086	1128	1002	977	1110	1174	1306	2459	1655	1490	1445	3651	1135	1607	1189	1691	1527	1735	1019	1800
ENSG00000077152	58	195	66	93	24	61	97	51	56	110	70	57	114	72	21	108	194	45	75	14	49	70	67	73	42	120	49	85	69	115	173	65	42	92	142	107	87	112	41	42	97	43	100	66	97	18	112	33	127
ENSG00000077157	1217	1588	995	1589	2858	1173	872	1573	1048	2461	1422	1007	1250	1264	1757	1169	841	1166	1330	620	1238	1119	1030	1066	1160	996	951	1404	1192	984	1138	1039	1516	1152	1038	1354	1366	1396	1380	2320	1598	1006	1163	984	800	1030	951	1826	1148
ENSG00000077232	1798	2875	1343	2122	2094	1510	2093	1410	1911	1908	1872	1345	1418	1184	1778	1853	1659	1305	1880	788	2403	1913	1665	1810	2079	1685	2478	1588	1687	2386	1495	1483	2206	1489	1750	1489	1679	1901	1601	1830	2178	1499	2380	1740	2548	1466	2226	2284	2196
ENSG00000077235	3404	4459	2470	3231	3592	3445	3786	3622	3018	2836	3982	3516	3672	3502	2548	3541	3414	3502	2956	2899	2998	3555	3276	4193	3150	3320	3856	3186	2576	2857	2801	2491	3447	3928	3864	4024	2521	3187	3224	2762	3839	2856	4639	3219	4684	2867	4558	3787	3060
ENSG00000077238	2282	3833	4600	5165	2020	1702	2738	9500	2936	2528	1346	2589	1779	1816	5362	2544	2214	3398	2607	4975	4726	4561	1720	4006	5119	1521	17593	5664	3291	4273	2953	1699	2438	2988	1584	1239	2835	3166	3617	2492	3064	4362	2456	4167	9237	1646	2155	4503	3598
ENSG00000077254	2735	2787	2028	3004	2451	2550	2599	1181	2441	1590	2745	2388	3149	1907	1704	2971	2960	2736	2913	1315	2377	2694	2268	2810	1791	2402	1843	2349	2393	2678	3076	2428	2570	2648	2808	2534	1968	3068	2334	1782	2763	2390	2490	2126	2651	1880	3445	2274	2942
ENSG00000077264	104	1204	52	170	134	67	80	10	114	120	519	38	57	105	192	199	63	39	129	22	368	39	112	115	55	140	74	90	362	405	54	73	169	719	156	125	143	60	165	275	123	52	336	162	59	46	69	172	106
ENSG00000077274	0	2	2	4	26	4	8	0	1	3	5	1	0	10	2	0	2	4	3	1	0	3	1	3	3	6	3	5	2	4	2	6	6	2	3	3	4	1	12	5	13	2	2	2	7	2	0	8	0
ENSG00000077279	0	62	1	1	0	2	0	0	0	1	22	0	0	0	4	1	0	0	1	1	23	0	0	4	1	0	1	4	17	19	1	0	1	27	1	3	2	0	0	3	0	0	3	9	0	1	0	1	1
ENSG00000077312	1154	1567	1304	1358	2031	1285	1558	2067	1380	1927	1011	1239	1100	1655	2006	1141	1126	1145	1139	1324	1511	1325	1285	1327	2084	1442	2395	1406	1414	1284	1126	1440	1514	1122	1137	1029	1568	1181	1183	2285	1547	1225	1919	1490	1998	1388	965	2231	1244
ENSG00000077327	0	6	4	0	1	0	2	0	4	3	3	2	2	1	3	5	1	0	1	0	4	2	1	1	1	1	0	3	5	2	2	2	2	7	2	0	2	0	0	2	3	5	2	0	1	1	0	4	2
ENSG00000077348	321	695	312	516	330	679	593	310	396	283	516	466	392	421	309	589	544	440	443	391	539	466	618	419	389	587	695	485	512	534	482	416	409	576	450	494	539	447	527	358	375	573	658	598	755	460	525	508	436
ENSG00000077380	2184	1960	1730	2236	1576	1715	2427	1053	2152	1397	2616	1701	2520	2122	1189	2054	2271	1897	2248	877	2061	2272	1905	2382	1496	2266	1644	1969	1765	2153	2114	1722	2305	1985	2388	2514	1622	2168	1604	1394	2545	1782	2788	2011	2631	1289	2568	2361	2092
ENSG00000077420	552	213	224	365	123	337	396	261	620	108	204	308	505	277	280	172	418	300	196	48	676	487	210	333	164	355	163	664	356	344	214	458	329	218	227	249	339	610	182	314	478	279	520	521	119	274	333	230	479
ENSG00000077454	3651	3622	2588	2390	3950	3403	2900	4042	4156	5748	3352	3147	2773	3926	4318	2977	3141	3285	2652	4340	3054	2362	2917	3554	4306	3114	3945	3666	2616	2470	2342	2876	2986	3707	3618	3619	3245	3139	4005	4183	3300	2600	3886	3230	2424	3536	2714	3122	3984
ENSG00000077458	680	452	1069	796	995	660	427	424	717	701	564	867	840	494	740	828	651	744	871	236	687	703	739	843	895	613	614	564	1002	651	961	807	700	799	818	536	828	1127	826	885	513	874	561	444	647	680	705	643	785
ENSG00000077463	474	803	531	635	729	695	689	1150	737	844	575	545	638	854	712	628	652	716	467	537	570	564	502	686	795	649	1513	770	568	565	676	589	497	598	685	575	592	596	677	722	712	584	699	693	761	513	614	656	670
ENSG00000077498	1	0	0	0	0	1	0	0	0	1	0	0	0	0	0	0	1	0	0	0	0	0	0	0	1	1	2	0	1	0	0	0	1	0	0	0	1	0	0	0	0	0	0	1	0	0	1	0	1
ENSG00000077514	288	453	312	399	409	295	302	378	363	408	346	320	395	433	291	319	329	281	325	127	319	370	285	394	338	312	421	361	320	331	355	294	383	285	429	346	284	350	284	260	456	284	459	257	424	250	374	339	348
ENSG00000077522	62	42	36	57	89	143	5	10	27	47	6	62	74	10	73	13	2	17	77	24	21	38	29	36	26	8	200	23	25	25	2	41	61	11	36	17	51	33	17	33	30	11	5	51	35	53	44	17	103
ENSG00000077549	5998	5582	6092	6493	4764	5874	7568	4127	8748	4034	5967	6138	6393	5083	5012	5704	6783	5452	5476	4366	6688	7898	5747	5912	5421	7907	7603	7199	6997	7899	6145	5398	5946	5967	5335	6484	6614	8018	7423	4124	6556	6072	6524	6393	8299	3944	7283	7285	6884
ENSG00000077585	261	267	424	464	229	366	334	214	522	197	300	219	372	408	324	267	391	97	264	146	275	421	222	304	312	318	190	483	344	593	281	314	243	216	316	244	227	411	324	205	601	212	256	240	220	181	389	159	209
ENSG00000077616	722	568	717	1746	2747	665	522	190	1201	477	444	796	980	662	383	899	947	605	1279	84	553	1167	777	1355	255	471	400	808	1032	520	986	1446	1315	1224	1062	493	1271	1584	591	730	344	1027	746	631	719	2208	833	439	799
ENSG00000077684	1863	1716	1557	1668	3414	2038	2325	1466	2261	1106	1737	1814	2109	2451	1942	2489	1991	1710	2305	943	1929	1976	1689	2033	1408	1880	2043	1888	1901	1595	1917	2547	3065	2145	2683	1982	1378	2516	1847	2692	2318	1606	2488	2004	2157	2765	2704	2454	1872
ENSG00000077713	147	190	76	251	223	164	221	130	250	337	169	131	206	158	144	157	205	54	146	67	148	189	148	133	196	196	260	229	105	238	59	251	171	162	121	131	189	208	239	186	196	179	173	174	240	65	224	219	224
ENSG00000077721	1332	1593	1316	1727	1522	1223	1438	1086	1440	1353	1628	1254	1360	1605	1187	1611	1704	1263	1438	1267	1486	1475	1200	1672	1382	1371	1462	1499	1224	1763	1481	1484	1252	1481	1880	1705	1190	1523	1502	1023	1689	1278	1758	1317	1515	1358	1657	1342	1599
ENSG00000077782	892	1811	689	978	2611	1854	1211	2196	1086	1616	1628	1017	1083	2958	1744	1180	716	879	1029	2179	1106	1758	1271	1282	2939	808	962	1194	991	1269	732	1188	1352	1292	1106	992	688	1215	938	2044	1369	784	1158	837	624	1249	1231	1229	936
ENSG00000077800	12	12	19	32	46	32	12	8	37	19	20	29	27	18	20	26	23	20	24	15	17	18	13	19	21	23	13	23	41	12	36	35	23	15	28	21	30	32	18	32	12	29	13	24	13	21	12	33	17
ENSG00000077935	3	1	4	3	10	0	0	4	4	4	4	5	3	5	4	1	1	2	5	2	3	6	5	3	1	1	7	3	3	2	3	4	4	2	3	2	7	1	3	5	2	1	4	4	10	2	3	6	4
ENSG00000077942	7883	2996	2193	8868	16180	10397	7380	2205	7498	5374	5433	4538	4295	14900	3358	10117	4987	4382	10846	2095	5090	9024	8095	9626	4841	7487	5757	8985	4796	9573	5075	3594	17078	5807	5913	10262	6489	7145	10856	13678	16126	5681	7654	7577	2685	1769	7572	9930	5960
ENSG00000077943	765	542	948	928	1241	236	1109	333	783	2066	705	261	549	1031	889	1209	391	364	598	414	705	827	670	354	645	1083	258	677	626	865	627	736	1844	690	653	816	702	717	1026	2464	1805	848	639	821	470	698	592	1258	489
ENSG00000077984	91	56	13	33	45	24	13	78	29	27	7	17	17	34	37	10	41	31	19	14	36	25	12	37	58	27	13	40	21	39	11	57	12	15	4	13	32	59	80	11	46	31	39	13	11	18	32	22	45
ENSG00000078018	142	2395	148	350	305	179	205	92	208	416	903	111	168	102	449	273	154	168	219	83	748	145	117	282	129	173	192	162	764	944	158	150	326	1364	213	289	227	141	102	317	211	170	775	235	385	136	162	235	190
ENSG00000078043	942	817	981	1030	1402	998	954	720	1305	892	1008	984	1304	953	1027	1270	1094	906	1167	844	999	878	966	1039	1357	1018	931	1023	1018	1017	1039	1140	1130	951	1174	1034	889	1181	1078	857	1103	938	1021	740	821	1213	1073	957	1100
ENSG00000078053	21	141	16	20	78	42	35	51	14	24	59	13	16	36	29	22	28	36	18	26	71	24	35	22	38	16	24	20	54	120	20	23	29	53	25	18	17	37	42	61	44	24	65	14	14	10	21	46	16
ENSG00000078061	2659	2889	2542	2966	2678	3123	3344	1927	3169	1859	2485	2540	2958	2968	2250	3072	2750	3146	2413	1784	2825	2718	2879	3249	2136	3165	3802	3500	2643	3254	2865	2550	2747	2775	2844	2825	2400	3168	3336	2819	2887	2711	3012	2892	3545	2005	2677	3583	2869
ENSG00000078070	1965	1738	1353	1918	1037	1377	1334	455	1675	738	2525	1628	1463	2009	1074	2259	2542	1647	1551	657	1488	1138	2327	1783	941	1886	1072	2001	1497	1601	3215	1652	1258	2701	2238	2292	1816	1668	1673	1305	2103	2589	1557	1240	1708	1340	1750	1714	1743
ENSG00000078081	13	48	8	27	28	2	23	46	11	8	43	3	3	14	13	17	57	30	23	11	22	16	15	24	37	29	114	12	12	23	9	31	22	21	135	40	30	41	29	26	59	7	93	23	115	24	102	28	17
ENSG00000078098	7	25	1	33	38	41	10	17	6	8	16	14	17	14	9	18	22	12	15	8	11	18	10	2	28	6	30	32	8	38	32	19	16	36	18	15	36	13	19	22	31	10	8	5	5	3	8	17	9
ENSG00000078114	184	2292	149	376	312	259	246	73	209	230	1014	394	177	179	633	277	673	193	410	166	847	498	450	446	551	269	51	211	1167	1344	180	341	204	1190	428	584	226	117	142	222	381	201	840	454	250	241	494	164	241
ENSG00000078124	548	515	529	835	567	448	474	389	604	560	500	364	468	321	532	481	547	291	574	279	561	732	492	557	485	540	378	492	494	501	480	753	511	477	460	574	425	642	468	531	463	449	506	532	285	449	532	479	707
ENSG00000078140	2085	2078	1674	1989	1914	1771	1949	1951	1824	1454	1849	1796	2008	1741	1748	2362	2115	1724	2114	1671	2091	2150	1822	1997	2095	1566	3105	1872	1755	2095	1764	2233	2124	1663	2198	2058	1444	2016	2059	1372	2262	1690	2361	1697	2846	1398	2400	2289	2093
ENSG00000078142	1648	1409	1175	1546	1224	1182	1292	714	1549	699	1748	1438	1631	1285	1040	1612	1453	1493	1693	1228	1460	1419	1387	1502	1181	1427	1096	1420	1330	1603	1493	1332	1520	1512	1498	1300	1202	1564	1282	1066	1586	1270	1552	1342	1749	885	1789	1557	1487
ENSG00000078177	192	215	198	322	287	160	210	88	170	193	182	193	269	183	166	220	180	143	223	64	203	208	246	285	156	246	237	160	226	203	187	171	217	230	232	148	216	272	232	146	251	168	225	125	234	244	238	234	262
ENSG00000078237	307	495	192	571	231	448	426	365	297	241	497	251	274	369	234	306	690	363	363	364	308	402	230	541	278	315	391	470	199	414	476	365	214	203	539	375	223	390	272	186	621	179	413	396	455	231	522	276	543
ENSG00000078246	1354	973	1486	1845	1389	954	1271	987	1092	1369	1028	922	1166	1335	1102	1182	984	1451	934	953	1584	1113	937	1028	1351	1366	1959	1202	754	738	1170	1074	1301	926	1202	1433	834	1276	1032	1470	1530	1203	1102	1312	1490	1073	1698	1146	1224
ENSG00000078269	1238	1109	508	772	876	653	944	386	856	638	604	953	513	581	824	739	1116	1296	920	515	1230	1560	701	1286	543	834	1028	1054	570	810	860	786	1076	847	871	853	863	865	875	541	1363	820	661	1114	1045	570	1643	823	953
ENSG00000078295	27	390	65	61	449	47	68	111	121	90	130	36	26	66	195	82	45	46	83	29	148	36	44	141	32	42	111	64	172	181	33	299	231	151	116	98	150	60	33	262	260	87	117	77	54	221	72	98	137
ENSG00000078304	2914	3232	3141	3940	2830	2912	3158	1489	2889	1754	3320	2730	3803	2531	1875	3558	3178	2895	3559	1713	3263	3064	2545	3448	2278	3645	3323	3354	3079	4144	3645	2896	3582	2983	2694	2578	3080	3736	3410	2178	3162	2899	2526	2908	3335	2362	3385	3060	3519
ENSG00000078319	326	381	405	290	303	286	358	209	359	286	452	424	393	413	246	295	386	303	298	186	357	458	360	376	315	402	336	298	343	283	342	182	339	310	333	384	310	361	339	336	434	327	353	278	319	227	438	367	280
ENSG00000078328	1	46	7	22	3	7	0	2	8	9	12	10	4	1	12	1	1	10	9	0	16	15	5	11	3	0	8	3	35	29	1	4	27	61	13	23	17	23	2	14	12	2	25	4	6	35	7	2	21
ENSG00000078369	8771	8675	7240	8495	6372	8165	8993	6084	8580	6069	8805	6568	9058	7472	6573	9350	9260	6848	8300	5813	7956	8866	8508	8885	6730	9521	7530	8267	7676	10081	8787	7097	8491	8422	8727	10049	7569	8750	9366	6356	9458	9161	9219	8135	9606	5702	8462	10116	8240
ENSG00000078399	243	247	353	167	316	184	190	284	116	239	405	129	314	364	146	339	285	266	331	155	158	239	295	343	364	169	539	193	162	217	157	191	153	305	392	191	126	165	262	295	264	281	126	288	280	399	299	326	184
ENSG00000078401	52	92	38	98	47	41	56	114	87	121	56	47	56	78	215	107	164	60	49	44	138	140	83	89	154	73	533	118	49	67	56	119	42	52	59	81	136	47	126	58	68	90	60	40	159	41	60	72	53
ENSG00000078403	1204	1127	1076	1392	1645	1241	1297	826	1206	1215	1303	1353	1498	1282	1124	1401	1415	1162	1349	565	1291	1363	1258	1549	1264	1438	1420	1245	1185	868	1316	1344	1436	1247	1400	1093	967	1611	1472	1505	1241	1136	1298	1286	1204	1346	1370	1217	1141
ENSG00000078487	241	225	197	242	267	342	200	170	100	249	252	208	293	266	151	234	328	259	231	99	190	150	275	191	160	203	284	185	229	175	231	184	274	212	302	266	166	247	170	285	222	189	219	215	233	233	203	301	142
ENSG00000078549	8	2914	13	165	191	97	13	4	11	79	898	22	11	41	233	12	5	8	25	12	970	14	35	114	55	2	34	129	929	1130	8	37	38	1005	52	131	24	21	15	103	23	13	422	232	58	10	8	25	110
ENSG00000078579	10	15	20	9	57	9	9	5	17	8	10	7	15	21	20	20	15	3	21	4	9	3	18	24	4	10	18	19	22	19	7	30	11	15	25	2	15	13	14	25	11	11	14	7	7	50	6	16	13
ENSG00000078589	6	2	2	3	6	1	1	3	2	1	1	3	1	2	6	0	6	11	2	2	6	6	1	4	10	2	0	5	0	3	1	1	1	1	1	0	0	5	5	4	4	9	2	2	1	4	8	0	8
ENSG00000078596	187	148	103	274	1314	353	216	156	255	586	251	169	169	318	318	219	163	104	171	154	178	250	180	164	275	214	131	134	178	186	204	438	339	163	176	330	186	262	137	610	364	129	122	150	172	287	290	302	203
ENSG00000078618	4205	5634	3592	5133	4051	3707	5047	6451	4109	4313	4952	3899	4497	4673	3513	4804	5103	4592	4172	2579	5160	5112	4312	4934	5366	3991	6818	5267	4061	4656	4346	3638	3550	4410	5785	4749	3598	5295	4094	3726	5186	3506	5951	4505	6833	3634	5529	5346	4818
ENSG00000078668	2586	2102	2166	2560	1948	2267	2609	1778	2283	1785	2728	2212	2467	1978	1780	2767	2798	1950	2354	942	2443	2407	2119	2332	2659	2280	2680	2791	2364	2930	2990	2474	2002	2461	2710	2392	2405	3090	2448	1550	2406	2115	2830	2219	2919	1422	2821	2507	2846
ENSG00000078674	3113	2927	3533	4242	3635	2838	3000	1820	3643	2350	3276	3089	4689	3530	2061	3854	3321	2523	4371	1470	3160	3560	3018	3972	2328	3358	3915	3329	4016	3559	3701	2534	3979	3488	3582	2868	2702	4639	2972	2780	3754	3033	3577	2663	4912	3419	3654	3505	3346
ENSG00000078687	661	738	608	692	1084	522	647	642	733	659	626	528	584	569	686	694	523	652	588	261	612	636	619	683	602	748	658	582	659	604	545	580	813	695	520	541	531	730	646	874	672	578	587	604	442	553	478	586	666
ENSG00000078699	726	958	818	848	1012	642	743	810	826	1090	871	792	845	980	636	852	795	849	700	288	766	776	626	1001	1029	873	1150	900	811	598	804	692	825	887	957	859	664	1073	817	845	824	643	803	735	709	874	764	710	751
ENSG00000078725	5	491	9	23	10	10	5	7	13	39	150	15	3	6	109	23	2	19	13	13	109	29	5	31	19	0	5	45	191	279	11	7	22	193	15	29	21	14	10	30	17	3	69	26	9	7	11	7	24
ENSG00000078747	1782	1527	1495	1815	1551	1401	1616	1026	1479	1241	1495	1308	1909	1464	1415	1808	1607	1300	1793	1148	1705	1737	1452	1798	1190	1530	1471	1412	1577	1820	1528	1501	1762	1489	1657	1470	1115	1797	1650	1072	1934	1353	1632	1311	1876	1296	2010	1757	1599
ENSG00000078795	477	253	367	479	273	274	257	154	551	204	380	288	425	205	244	370	342	328	474	209	333	348	272	372	229	451	234	318	260	310	473	344	396	343	416	281	427	357	360	207	307	356	244	370	332	316	461	333	445
ENSG00000078804	1391	2910	1801	2263	2161	1620	1351	2269	1161	3272	3126	2005	2835	1167	3166	2135	1658	3190	2482	7472	1659	2959	2103	2302	2101	2367	1132	1244	1771	1826	2190	2251	1897	1568	2111	2858	1713	1957	2284	2017	1679	2824	1335	1176	1123	2715	1380	1183	3333
ENSG00000078808	4019	5059	4243	3719	4145	5151	5459	5750	6203	4138	5512	4511	4231	5029	3749	5091	4693	4241	3813	5188	4870	4523	4741	5246	7103	5085	6883	4695	4322	5559	5106	3190	4666	4907	4152	4501	4172	6032	6295	4412	4965	4811	6559	5082	7230	4339	5100	6071	4692
ENSG00000078814	81	88	96	63	190	80	73	56	147	163	81	106	107	150	105	89	54	84	66	47	67	72	59	127	67	127	144	77	92	62	79	69	128	85	98	65	102	179	92	181	65	128	96	58	77	171	84	57	88
ENSG00000078898	0	2	3	2	0	0	0	2	1	1	5	2	1	1	0	3	2	1	19	4	33	2	3	5	4	0	2	0	0	19	1	0	1	2	0	1	3	0	8	1	3	1	3	0	3	0	0	1	0
ENSG00000078900	27	49	45	24	60	28	27	42	32	63	30	23	32	42	29	37	29	21	27	19	25	17	42	31	40	44	69	33	41	35	40	48	31	42	32	33	45	29	36	58	26	30	26	22	18	67	23	28	26
ENSG00000078902	2604	3154	1954	2332	2664	2452	2624	2680	2720	2101	2838	2482	3283	2787	2567	3178	2835	2794	2319	3311	2149	1852	2268	3089	2400	2753	2627	2738	2294	3457	2935	2199	2945	2216	3146	2863	2019	2269	2844	2534	3139	2117	2342	2509	1977	2182	2354	2668	2544
ENSG00000078967	1264	838	902	794	1040	984	944	743	923	645	1046	901	943	853	878	975	992	943	1006	624	756	925	816	923	695	913	894	978	934	1234	1033	1059	970	859	935	748	891	1104	1033	995	919	831	962	955	972	855	953	1009	833
ENSG00000079101	10	96	6	13	18	4	9	4	23	6	28	6	11	16	3	13	10	1	5	2	7	8	1	4	6	10	8	16	41	8	11	3	11	93	29	10	10	14	8	2	11	1	21	13	16	9	7	2	9
ENSG00000079102	106	222	226	242	542	266	265	91	309	188	287	204	239	296	146	180	191	107	265	26	218	296	185	144	95	213	213	227	179	140	152	213	244	184	222	151	132	237	223	350	343	95	205	209	173	192	243	168	113
ENSG00000079112	3	1	8	2	13	1	5	2	6	5	17	8	7	4	4	8	11	2	7	1	11	1	3	10	9	10	3	2	5	1	7	4	5	10	4	3	4	7	11	2	8	3	7	5	7	0	6	6	4
ENSG00000079134	748	788	1167	1001	1630	709	732	1381	1153	1459	728	946	1018	1102	1613	990	869	789	913	872	901	812	682	1018	1389	837	1572	1014	1007	628	948	999	835	923	1130	735	942	1451	882	1422	833	861	949	791	938	1443	967	804	987
ENSG00000079150	144	190	164	273	395	234	248	174	315	234	180	128	110	186	147	234	141	132	214	97	296	260	195	213	155	227	225	155	178	317	113	235	308	174	148	184	187	275	167	370	296	139	238	173	286	190	175	283	209
ENSG00000079156	27	328	9	81	39	15	14	45	31	39	116	24	6	33	53	50	17	60	18	4	73	23	10	23	30	15	104	37	106	227	10	30	24	87	31	45	38	41	24	25	76	13	45	47	98	19	23	23	28
ENSG00000079215	1538	498	1562	1218	422	1087	961	895	1833	356	316	760	1429	985	1201	511	1219	567	1175	689	1128	1323	695	1321	327	705	293	1501	795	758	560	1276	868	573	847	904	802	1568	503	814	1525	850	1227	1108	557	685	1046	709	1886
ENSG00000079246	5319	6549	4737	7042	4083	5290	6262	2863	5207	3024	6122	4996	5939	4544	4024	6450	5829	5087	6260	3062	6536	6776	5398	5973	3782	6031	5904	6475	6004	8349	5628	4475	6028	6160	5490	5128	4520	6808	5711	3557	5340	4866	6827	5353	8649	3599	6571	6409	5857
ENSG00000079257	659	2040	1011	3628	379	662	1714	1939	1185	355	1065	560	576	458	1077	1000	795	644	792	1049	3249	1416	566	789	1235	850	10065	3123	1274	3100	953	409	516	1752	457	459	631	1281	1341	351	1185	776	1149	2869	3164	159	1471	1794	1620
ENSG00000079263	122	100	92	123	103	83	110	95	131	82	77	72	75	94	107	60	92	74	80	44	119	156	80	137	172	115	159	148	83	59	110	65	42	72	83	74	73	128	95	89	110	109	141	80	129	92	93	82	99
ENSG00000079277	1703	1407	1648	1776	1938	1809	1579	1809	2969	1493	1440	1768	1714	1781	1877	1587	1676	1533	1743	864	1572	2174	1680	2225	1757	1774	1762	2594	1744	1520	1655	2047	1472	1564	2233	1504	1769	2634	1490	2050	1453	1867	1777	1834	1147	1900	1466	1328	1975
ENSG00000079308	14693	12133	10761	13236	15980	12332	12907	7342	10677	11687	15586	11480	15018	13661	13726	17463	10706	12860	13903	25400	11875	13039	11500	15317	14592	14611	9185	13428	12490	11149	10766	10669	19865	12792	12619	13358	11728	14724	16301	17534	15652	12053	11099	12487	11879	9471	12573	16734	11710
ENSG00000079313	3024	4388	2737	2454	5914	2919	3763	6260	2664	7267	4012	3372	2629	4664	4258	4095	3870	4840	2946	8536	2660	2791	4589	4192	6651	2682	5010	3042	2635	2455	2302	3104	2154	4055	4861	4024	3026	2208	4636	5003	3307	3979	4058	2767	2897	5455	2960	4077	4171
ENSG00000079332	4028	4412	2734	3922	2866	3585	3874	3548	3153	2629	4777	3388	2880	3092	3277	4332	3288	3696	3555	5496	3479	3774	3683	3852	2716	3388	3302	3805	3167	4908	3645	2891	3364	3588	3005	3376	3034	3589	4065	2512	3974	3339	3296	3668	3711	2752	4536	4238	4273
ENSG00000079335	75	88	87	139	156	85	62	62	136	129	89	90	122	114	126	130	100	73	97	21	69	74	77	91	84	86	130	113	66	88	66	109	130	67	93	104	84	138	114	108	104	75	81	79	110	90	111	90	131
ENSG00000079337	596	471	302	473	1617	575	431	418	280	831	485	567	430	847	310	691	612	546	383	229	358	590	396	549	545	457	650	578	353	250	457	974	515	638	903	573	570	440	423	1304	439	278	411	349	309	554	459	712	435
ENSG00000079385	802	666	624	1230	505	599	768	768	768	1188	494	692	1140	694	2342	909	1448	732	628	407	1280	1309	691	689	468	1108	1691	1375	1015	995	974	835	557	1344	470	566	607	1077	873	868	773	1032	901	1152	947	910	741	397	781
ENSG00000079387	399	393	328	465	455	341	349	289	452	343	372	358	397	391	374	425	343	313	448	142	402	407	356	341	306	353	450	397	400	453	335	372	453	420	337	272	336	416	445	359	482	376	419	303	423	285	363	355	412
ENSG00000079393	0	2	1	1	0	4	1	1	0	2	5	0	3	0	8	0	4	1	2	1	3	0	1	1	0	5	40	1	0	3	4	4	2	1	2	0	2	9	8	1	2	1	3	2	5	1	4	2	6
ENSG00000079432	4189	6368	4614	5433	3992	4730	4451	2500	3723	2765	4654	4760	4561	3637	3316	4415	4169	4773	3740	2138	6144	4198	4018	5077	4856	5365	5637	5881	4792	4605	4651	2557	3818	4769	4170	3760	4119	3399	5564	3040	4685	4168	3955	4810	4909	2927	3570	4023	5298
ENSG00000079435	942	3775	620	1337	572	890	951	1690	564	1827	2503	1081	877	2527	2054	1298	979	3054	915	6176	873	1400	1095	1154	2892	509	2291	917	695	1742	1094	3514	752	1257	2155	2362	711	641	1019	827	2357	1521	1339	1050	1094	1389	1223	1804	2927
ENSG00000079459	2932	7716	2613	4002	2158	2970	4496	1260	3322	4325	17962	4226	4315	9156	3424	8784	9934	6052	3917	2445	3207	3479	3580	4607	6451	3706	3362	3624	3223	5546	6383	4347	3281	4119	18166	9822	2449	3950	4322	1724	6960	3935	7424	4296	5078	2550	5161	4617	7477
ENSG00000079462	415	652	396	486	327	489	634	243	404	392	538	394	375	471	293	521	636	382	354	315	499	350	503	443	396	656	658	632	379	515	512	459	298	579	582	556	470	273	532	291	516	431	706	496	744	398	437	558	351
ENSG00000079482	386	262	783	677	698	617	460	342	669	234	328	421	977	297	227	288	360	483	830	77	381	470	573	754	210	884	232	459	448	584	766	467	478	470	435	371	669	1032	634	559	757	572	315	627	272	455	376	342	959
ENSG00000079557	0	0	2	0	0	0	1	0	0	0	2	1	1	5	4	0	0	0	1	0	14	8	5	1	3	2	1	1	0	1	3	1	3	1	3	0	0	4	0	0	1	1	3	0	2	0	0	1	0
ENSG00000079616	567	864	551	620	836	861	562	407	485	698	451	655	758	594	379	712	683	488	631	219	554	525	638	634	436	617	676	689	782	801	561	614	622	790	517	568	917	921	731	681	414	561	539	581	517	610	504	564	581
ENSG00000079689	161	74	22	52	21	81	82	3	54	10	80	58	28	18	46	21	13	90	47	4	62	47	62	27	35	79	0	51	95	90	29	58	9	142	29	23	15	33	39	20	32	23	74	67	14	9	91	36	36
ENSG00000079691	458	433	541	802	530	621	565	276	712	373	713	372	365	373	346	935	769	515	1024	175	670	789	775	917	504	783	530	609	480	482	429	588	1020	422	636	914	520	348	616	597	540	624	494	982	704	853	695	972	656
ENSG00000079739	7042	5363	3614	5215	1770	3454	4808	919	3511	1307	6036	3932	3439	3661	2069	4223	5597	5122	3644	2367	5435	4311	4455	4005	3098	4488	3929	6731	3346	6208	6431	3433	3172	5142	3961	4424	3215	3549	4770	2040	3027	3926	4347	5181	7137	2054	5670	6697	5904
ENSG00000079785	3373	3852	2303	3496	2299	2699	3719	1771	2799	1651	3349	2964	3804	3273	1627	3554	3320	2903	3497	1546	3266	3295	3026	3455	1891	3256	2871	3178	3100	3873	3320	2945	3429	3285	3710	3334	2436	3457	2542	1927	3379	2712	3636	2865	4706	2030	4245	3925	3381
ENSG00000079805	7140	6602	6428	6648	6189	7046	8131	4766	7837	5430	8362	6576	8103	6178	5620	7538	8360	7203	7030	5363	6424	7597	7400	8626	6521	7685	6918	7732	7279	7263	6995	5378	6516	7259	8414	7314	6595	8197	8341	5983	7475	6979	8426	7128	6912	6289	7189	8212	6888
ENSG00000079819	2173	2054	2127	2651	3762	2015	1935	805	2646	2027	1834	2132	2888	2569	2049	2356	1722	2228	2770	1287	2380	2018	2241	2582	1706	2245	1885	1978	3120	2197	1846	2092	3129	2306	1865	2303	2105	2924	1879	3124	2608	1976	2456	2248	1757	1932	1810	2560	3019
ENSG00000079841	5	276	4	23	2	6	1	1	5	18	72	3	2	1	38	0	0	15	10	3	67	4	0	12	4	3	0	11	63	63	2	1	2	100	10	16	7	1	0	6	4	5	60	22	9	10	4	7	6
ENSG00000079931	1099	1243	1223	1365	1936	937	1159	427	1073	1166	1347	845	782	1438	810	1551	1056	733	1595	334	1787	1375	1240	1670	355	2495	1200	1039	1066	2404	1354	1354	2201	1474	1572	1338	1283	1487	1880	3006	1678	1119	1615	754	1745	1076	985	1424	1100
ENSG00000079950	1423	1023	1321	1236	1528	1066	1049	784	1897	1260	1357	1125	1766	1217	1163	1388	1477	861	1330	365	1137	1168	998	1352	1243	1311	1109	1470	1161	1657	1460	1444	1540	1106	1419	1360	970	1712	1225	1385	1526	1011	1293	978	1077	1023	1371	1126	1278
ENSG00000079974	667	891	913	825	1183	846	652	922	962	1046	947	811	899	1087	747	897	964	721	808	204	658	680	761	897	737	832	1240	844	729	547	876	830	909	892	1300	943	698	1159	747	1090	903	729	861	915	698	826	830	699	671
ENSG00000079999	2295	2352	1652	1908	1888	2468	2349	1478	1686	1415	2232	2342	2630	2152	1257	2828	2479	2106	2071	1008	1837	2096	2263	2443	1416	2123	2158	2218	2093	2664	2247	1976	2330	2232	2780	2329	1678	2161	2197	1682	2371	1852	2405	1844	2322	1350	2395	2267	1829
ENSG00000080007	17	18	74	23	40	35	30	4	6	1	4	38	79	27	16	22	37	48	14	10	15	9	24	6	32	10	12	49	33	42	36	22	32	51	68	13	24	131	44	32	26	2	12	9	9	33	46	46	60
ENSG00000080031	1403	1773	1775	1162	881	886	1007	2041	1263	1654	1586	578	1259	1055	2590	1310	1197	1777	812	3611	1326	1005	768	1099	3408	1003	2176	1183	1190	1308	1000	638	939	1118	890	1551	980	1204	1376	1131	1455	2183	1268	1440	1393	1492	1610	1203	1674
ENSG00000080166	20	49	47	71	130	103	57	13	74	126	70	44	125	53	11	80	130	13	80	5	34	33	77	71	84	63	83	37	123	30	64	77	39	88	86	82	77	359	67	48	40	93	89	39	58	44	93	32	62
ENSG00000080189	2104	2006	2010	2034	2581	1773	1775	5500	2211	3151	2462	2176	1793	2196	3371	2330	1879	2435	1818	3797	1983	1780	1891	2030	2657	2231	3308	2253	1892	2532	2064	1985	1725	2247	2112	2067	2109	2250	2903	2628	1770	2051	1919	2064	1667	2562	2357	2499	2278
ENSG00000080200	962	988	752	1195	885	749	854	696	983	793	880	588	764	828	927	1061	790	659	900	347	953	796	872	888	971	967	1099	936	754	866	875	848	957	771	1067	893	600	1101	797	1045	1190	706	904	903	1018	482	943	994	1074
ENSG00000080224	1	1	1	1	1	0	1	1	1	1	4	1	0	1	1	0	0	1	3	0	1	0	1	1	0	0	1	2	0	0	1	0	1	1	0	4	2	0	0	2	2	1	2	2	2	1	2	1	0
ENSG00000080293	15	6	18	23	92	14	21	2	56	27	4	16	86	48	4	22	22	23	36	11	9	14	10	17	19	23	24	17	14	16	22	13	28	10	21	7	23	47	14	53	16	25	23	19	23	28	23	32	41
ENSG00000080298	196	353	295	308	450	179	166	148	303	287	248	265	304	266	215	294	275	227	300	68	358	188	211	266	350	240	325	193	245	187	244	274	268	331	315	231	168	314	181	307	302	230	293	183	274	290	257	250	277
ENSG00000080345	1308	1289	1183	1265	1629	927	1069	907	1251	1094	1257	1233	1250	1199	1477	1357	957	1084	1419	1450	1362	1234	1082	1509	1225	1062	1358	1099	1034	1054	1376	1111	1494	1233	1400	1164	949	1354	1163	1012	1457	976	1353	1024	1473	1131	1431	1357	1436
ENSG00000080371	2044	2324	2302	2486	2489	1639	1885	1984	2275	2059	2255	1978	2324	2247	3061	2232	2039	2004	2165	5748	2668	2123	1907	2104	2697	2194	2284	2018	1945	3033	2247	2327	2249	1942	2349	2492	1663	2379	2244	1724	2530	2175	2145	1579	2248	2652	2326	2187	2724
ENSG00000080493	22	44	12	48	53	54	31	5	31	70	28	26	34	28	31	29	46	24	71	9	42	35	32	65	73	37	24	24	34	34	68	62	20	45	31	74	29	27	11	23	23	41	58	14	8	40	41	31	53
ENSG00000080503	5011	3903	4220	5302	4662	4174	4865	1283	5081	2130	3933	4409	5633	4778	1674	4593	4476	4100	5758	994	4788	5207	5216	5920	2682	5264	3036	3672	4665	4712	4608	4103	5659	4569	4773	4724	4016	4864	4480	3566	4825	4451	5737	3903	6368	4229	4878	5034	4650
ENSG00000080511	1	0	0	0	2	0	0	0	0	0	0	0	0	0	2	1	0	0	0	0	0	0	0	1	0	0	0	0	0	1	0	2	0	0	0	0	0	0	1	0	0	0	0	0	0	1	0	1	0
ENSG00000080546	1346	1031	1605	1956	1390	1273	1418	659	2171	761	1468	1224	2318	1702	1176	1556	2553	837	2057	312	852	1233	848	2139	917	1388	798	1533	1468	1634	2626	1687	1343	1330	1953	1310	1102	2573	1047	1177	1585	1256	1249	1314	1054	1198	1989	1169	1183
ENSG00000080561	299	240	476	411	310	289	444	162	314	225	392	216	400	289	173	356	340	252	404	152	353	388	337	412	275	468	470	271	276	367	423	225	408	301	313	303	311	354	339	188	560	362	437	317	566	293	486	330	328
ENSG00000080572	1	0	2	1	3	0	2	0	0	0	0	0	2	0	0	0	3	0	2	0	0	3	3	1	0	2	0	3	0	1	1	3	1	1	1	0	1	3	1	0	0	1	1	0	1	2	0	2	0
ENSG00000080573	1009	931	659	703	717	938	1149	184	1138	842	629	536	846	563	506	1080	1242	794	580	324	859	1137	819	1010	1585	1255	762	763	742	492	923	836	713	1080	1187	857	597	963	1090	842	588	782	1571	1040	569	479	1083	1166	922
ENSG00000080603	5776	4779	4671	4433	4707	4791	4767	3487	4601	3730	5019	5673	5575	4750	3401	4978	4072	5323	4850	2737	4176	5461	5168	6016	3309	4936	4784	4852	4468	3277	4386	3479	5626	4904	5173	4914	3613	5238	4584	4033	5942	3881	4963	4513	4633	3928	4782	4776	4439
ENSG00000080608	836	716	619	964	853	749	788	1621	624	710	970	864	875	830	1577	726	631	713	981	1379	891	767	784	764	812	627	1305	832	661	765	743	533	740	648	789	602	549	851	721	646	957	691	1024	785	1165	758	955	855	875
ENSG00000080618	0	1	1	2	1	3	4	3	3	1	2	1	1	6	2	4	1	3	3	0	11	4	12	5	2	2	5	1	1	1	6	2	6	2	5	1	1	6	3	1	0	6	9	1	2	0	2	2	0
ENSG00000080644	8	7947	45	499	17	78	8	7	34	150	2574	26	41	28	814	13	2	3	7	40	2356	7	14	245	81	7	5	464	1759	2807	8	2	3	2320	109	225	9	20	9	113	22	30	1504	715	119	4	10	32	341
ENSG00000080709	2243	1374	1167	857	795	1669	2759	169	1116	1162	4346	1902	2499	1538	872	1976	2249	1384	1134	384	1388	1586	3191	1042	755	1617	431	1249	1027	1439	2674	1209	1141	2141	1467	2383	787	779	1716	390	1550	1393	1764	1411	2331	454	2995	1177	789
ENSG00000080802	634	683	545	710	685	540	660	736	649	607	703	550	747	775	673	635	697	528	709	353	569	695	579	635	593	562	635	641	579	593	594	615	733	584	887	802	436	651	496	559	867	559	743	562	801	497	709	489	582
ENSG00000080815	2103	1540	1537	1844	1226	1506	1866	907	1827	896	1794	1668	1863	1478	959	1832	2010	1461	1727	866	1728	1937	1508	1695	1128	1675	1106	1731	1545	2141	1842	1717	1809	1655	1678	1839	1288	2079	1710	1064	1823	1619	1685	1723	1602	945	2195	1805	1828
ENSG00000080819	738	833	673	793	835	654	720	644	1049	748	996	701	790	1142	438	892	945	775	822	275	665	706	779	814	962	831	863	899	701	825	967	683	745	821	1150	880	584	1015	933	678	1098	718	963	605	789	547	960	704	876
ENSG00000080822	1170	1595	1261	1368	1666	1043	881	1361	1353	1831	1006	1005	1175	1290	1585	1344	1071	1106	1071	1815	1298	997	897	1210	2150	892	1463	1017	1029	1281	879	1249	1317	1099	1213	1189	892	1217	1041	1315	1479	1021	1204	1010	1197	1446	1299	1189	1353
ENSG00000080823	365	702	703	768	865	613	601	783	754	653	591	738	588	863	604	564	494	454	492	216	547	491	559	689	703	604	1142	579	481	469	617	439	353	631	741	423	696	672	709	744	535	592	757	423	565	727	581	491	560
ENSG00000080824	16072	39467	13703	26149	19245	16466	39491	21902	40854	45674	27141	16232	41811	168574	15335	19894	42501	22004	21645	17605	26221	29617	38253	72843	37206	31932	33176	29927	13871	18159	48730	19545	23215	28775	93364	62357	16198	17980	13714	15184	74551	16160	86531	25655	28621	64422	52190	48999	32098
ENSG00000080839	154	225	137	199	184	149	235	91	231	171	182	138	215	139	82	152	212	112	189	29	139	221	197	221	99	193	210	215	144	140	164	189	186	178	238	228	176	239	152	158	192	142	317	176	270	141	198	183	182
ENSG00000080845	3359	3743	2869	3410	3591	3610	3394	7386	3082	4529	4625	3313	3362	2986	5693	3452	3330	3707	3051	8705	3403	3151	3218	3983	4005	3705	7021	3213	2654	2890	3529	3032	3208	3503	3718	3614	3330	3188	4208	2945	2987	3252	3682	3233	4568	2682	3701	3305	3147
ENSG00000080854	3	222	6	42	71	9	29	30	19	28	105	5	13	71	28	11	5	6	8	25	65	7	19	23	36	24	46	50	36	42	9	13	28	78	15	20	16	13	12	28	36	12	91	28	26	15	12	39	20
ENSG00000080910	0	0	0	0	0	1	3	0	0	0	1	1	0	1	0	0	0	0	0	0	5	3	3	3	4	1	0	4	0	0	1	0	1	0	0	0	0	1	0	0	0	2	3	1	2	0	0	4	0
ENSG00000080947	284	340	384	317	924	218	320	147	579	577	314	455	388	646	277	351	290	381	357	135	256	290	287	582	359	316	456	315	319	167	312	336	313	323	408	343	307	429	295	705	452	292	510	249	206	674	355	277	268
ENSG00000080986	25	63	12	30	19	7	13	10	10	79	18	15	32	11	10	34	55	11	17	7	7	27	30	31	3	29	12	39	46	26	45	38	12	63	51	82	51	49	19	12	42	15	9	32	7	10	35	6	49
ENSG00000081014	458	497	395	479	536	380	474	334	541	403	567	359	427	619	369	544	477	420	511	241	414	469	433	445	496	356	556	429	400	475	569	495	436	412	634	503	346	495	502	372	648	433	513	293	556	391	579	464	560
ENSG00000081019	703	557	656	708	854	503	569	401	656	452	583	609	794	659	578	734	638	495	793	357	615	612	549	711	674	574	676	599	574	677	751	709	827	608	715	570	572	656	684	508	780	620	560	516	643	533	737	702	647
ENSG00000081026	341	512	335	431	340	270	455	150	421	276	368	330	458	359	158	384	388	277	428	100	424	400	338	515	318	380	279	327	442	401	381	319	481	446	415	321	306	401	319	314	483	328	545	309	439	351	403	406	359
ENSG00000081041	58	243	42	288	275	95	115	85	91	349	25	96	77	178	624	38	125	140	176	140	161	201	229	84	134	47	256	231	93	90	93	168	27	17	27	28	190	76	86	151	1643	76	103	203	99	498	59	49	163
ENSG00000081051	0	1	0	8	47	25	9	0	6	3	39	8	0	2	19	32	6	3	9	4	7	9	10	6	4	4	0	4	2	6	12	10	21	15	10	14	5	1	12	18	23	0	6	0	17	13	22	10	4
ENSG00000081052	874	787	1252	1151	1906	1503	1167	339	1711	1143	779	774	1973	1353	1436	1793	856	1254	1768	500	1138	886	1512	2174	810	2156	1138	1094	1116	902	2010	1076	3045	1035	1452	1805	1534	1969	1075	2145	1329	1399	1350	1223	1193	1322	1531	1282	1414
ENSG00000081059	315	251	166	217	719	313	345	124	360	159	217	294	480	326	662	465	292	267	321	506	222	247	274	481	188	410	403	299	218	306	339	264	444	277	307	283	286	301	396	528	437	260	222	216	190	522	309	346	412
ENSG00000081087	1720	1861	1361	2103	1390	1351	1974	1255	1633	1133	1799	1625	2210	1227	1091	1723	1983	1597	1744	809	1838	1703	1423	1783	1801	1911	1676	1575	1580	2562	1649	1608	1803	1193	1951	1624	1325	2052	1857	1187	2273	1473	1613	1493	1866	938	1712	2066	2348
ENSG00000081138	0	34	0	0	2	0	0	1	2	11	7	0	0	0	1	1	0	1	4	2	12	3	2	2	1	4	1	0	0	7	0	0	7	0	1	1	3	1	1	4	1	3	3	0	1	3	2	5	1
ENSG00000081148	15	61	14	23	32	14	26	14	34	13	39	15	22	40	10	34	17	27	26	1	34	17	26	20	26	20	12	13	13	50	18	26	32	26	38	24	16	29	15	25	20	13	47	23	18	7	9	24	15
ENSG00000081154	2176	2283	2395	3433	3360	1974	1972	1538	2283	2115	2205	1839	2854	2363	2242	2780	2430	1719	2939	1541	2614	2037	1953	2654	2474	2366	2846	2149	2309	2835	2662	2707	2860	2064	2848	2287	2012	3224	2614	2589	2988	2153	2197	1989	2626	2448	2413	2796	2641
ENSG00000081177	667	720	626	698	726	597	744	263	800	468	765	582	719	701	376	703	819	558	661	102	657	656	609	729	538	722	669	681	635	722	730	623	657	684	844	830	529	768	622	533	786	580	808	579	836	455	763	680	685
ENSG00000081181	535	566	581	569	567	411	576	679	584	708	853	498	614	767	599	679	658	518	552	1054	506	538	433	558	692	550	1166	611	590	723	690	550	619	656	728	725	489	794	636	589	860	499	761	496	709	949	639	713	542
ENSG00000081189	1769	951	2919	2076	2099	1704	1448	928	2461	1561	1776	1328	2061	1318	2403	1735	1725	1066	2240	747	2472	1914	1813	2000	1846	2182	1488	1646	2073	2387	2646	1748	2321	1374	1521	1640	2353	2953	1744	1567	1985	2439	1499	1177	2239	1740	2137	1862	2075
ENSG00000081237	948	329	542	691	331	331	295	430	978	206	226	273	416	393	658	248	645	212	373	167	447	727	344	560	410	331	117	850	585	438	263	452	362	228	326	437	554	1132	398	206	598	393	539	512	158	282	549	312	860
ENSG00000081248	2	7	3	3	4	6	0	0	0	2	1	0	2	1	7	0	3	2	6	0	1	4	1	0	0	0	16	2	1	2	0	3	2	1	1	1	2	0	5	0	0	2	2	7	4	6	2	4	16
ENSG00000081277	44	73	55	37	120	84	15	13	12	71	55	79	63	28	70	48	29	39	101	45	49	45	35	79	211	10	31	23	65	23	50	66	98	64	43	37	69	30	32	8	10	22	29	37	53	35	43	47	63
ENSG00000081307	2559	2424	2802	2462	2681	2293	2496	1959	2362	2146	2607	2754	2661	2346	2158	2874	2646	2311	2958	1628	2415	2189	2595	2859	3644	2159	2843	2184	2314	2414	2877	2309	2635	2647	2785	2547	2002	3158	2468	2115	2725	2647	2905	2385	3313	2282	2931	2749	2687
ENSG00000081320	448	193	456	585	633	349	259	301	711	404	278	397	1030	333	527	466	459	289	397	315	520	597	508	503	322	539	277	574	379	382	257	475	438	374	232	376	381	564	357	423	386	324	424	410	187	844	418	453	618
ENSG00000081377	816	1463	803	1498	1322	1044	1085	536	1355	721	882	1469	852	892	1010	1091	810	796	837	234	768	1395	564	1150	607	845	1752	1918	941	1488	869	930	1228	950	888	853	1072	1251	1024	790	1303	639	792	710	1019	742	1144	746	986
ENSG00000081386	527	426	382	517	515	317	479	478	402	385	524	380	477	476	305	496	427	346	470	169	409	579	452	490	326	416	425	467	377	340	423	316	422	440	481	389	334	405	432	464	527	429	508	383	471	337	523	470	469
ENSG00000081479	2	0	2	4	0	5	2	2	1	2	1	3	0	2	8	0	0	0	4	1	1	4	2	1	6	2	2	1	4	2	2	4	5	1	4	2	2	0	3	2	0	1	9	5	2	2	1	3	0
ENSG00000081665	388	495	386	495	877	474	364	660	396	775	575	428	430	477	530	622	495	422	587	549	492	506	444	541	494	525	637	500	517	343	566	454	489	497	577	388	387	476	421	630	432	482	464	314	437	640	414	450	417
ENSG00000081692	1961	1063	1034	1103	914	2389	1393	1434	1839	894	1380	1563	1370	1227	2237	1516	1096	1326	1219	2443	1060	1231	1683	1623	787	1388	1439	1461	1359	1819	1123	796	1267	1390	824	1024	1321	1415	1404	1128	1052	1380	1012	1299	1133	1009	1252	1263	1296
ENSG00000081721	351	328	256	294	390	409	261	287	375	314	287	292	305	387	302	357	322	264	355	180	294	282	255	407	238	264	386	353	238	329	287	331	353	276	298	246	254	286	318	369	308	270	302	287	324	312	368	379	312
ENSG00000081760	548	1193	427	841	519	635	673	419	743	662	1406	606	628	944	590	1099	1066	1032	539	505	610	755	618	911	1243	822	717	821	572	1072	1033	710	611	687	1427	988	597	947	787	412	963	670	692	824	585	437	662	931	1062
ENSG00000081791	3633	3280	3507	3837	4387	3561	3871	2413	3840	3227	3205	3587	3810	3475	3786	4275	3785	4219	3643	2862	2897	3281	3937	4090	3675	4188	3309	3305	3585	3351	4008	3226	3610	4177	4270	4432	3355	3956	4026	4519	3733	3515	3744	3487	2806	3872	3608	3547	3626
ENSG00000081800	0	0	0	1	0	1	1	0	0	0	1	0	0	1	0	0	0	0	0	0	0	0	2	1	0	0	0	0	0	0	1	1	0	0	1	0	0	1	0	0	0	0	1	0	1	0	0	0	0
ENSG00000081803	2069	1819	1371	1809	1207	803	2034	624	1399	856	2242	1260	1930	1651	589	1764	1593	1416	2012	845	1549	1761	1466	1915	968	1736	1035	1795	1589	2316	2403	1294	1305	1745	1942	1202	1100	1812	1543	1006	2067	1370	1778	1238	1725	1208	1802	1816	1425
ENSG00000081818	54	143	35	45	113	40	56	17	69	80	77	27	52	60	91	38	37	15	38	18	123	57	54	48	80	56	44	27	55	112	54	40	52	53	44	60	59	43	25	128	83	56	56	69	44	26	43	67	68
ENSG00000081842	81	594	47	136	124	61	117	33	153	146	335	34	72	166	122	110	64	61	115	9	212	110	122	125	43	107	73	72	152	300	55	39	146	260	101	113	126	118	71	200	104	73	220	126	80	40	101	104	67
ENSG00000081853	3972	5320	4792	5561	4974	4148	5116	2542	5349	3160	3628	4451	4992	4092	3463	5005	3444	3977	4197	2469	5323	4323	3930	4296	3469	5556	5286	5009	4673	5311	3604	3931	5512	4185	3778	4010	4776	4593	5551	4387	4918	4336	3877	4761	4939	3364	4516	5402	4535
ENSG00000081870	602	606	564	599	540	528	543	186	496	397	566	634	721	521	283	668	641	422	563	186	439	471	553	586	502	494	726	544	656	659	620	672	478	647	585	450	614	529	544	440	453	623	663	355	731	461	695	544	580
ENSG00000081913	2135	1630	2607	2148	2542	2165	2676	593	2357	893	1888	2231	3044	2816	1009	3033	2362	2073	2747	1455	2369	2041	3198	3584	1010	2844	1576	2673	2370	2345	2723	2121	2557	2788	2854	1771	1709	2400	2676	1335	2491	2478	2115	1908	2961	2243	2438	2849	2332
ENSG00000081923	859	545	833	1069	572	708	1148	329	1006	808	768	722	779	492	650	794	745	496	1020	593	766	1333	739	794	478	1017	779	919	1177	1001	923	404	822	627	401	467	775	1437	769	559	793	839	526	823	1466	532	896	554	1075
ENSG00000081985	9	10	15	24	47	6	36	15	14	22	12	11	22	62	17	35	12	20	16	11	10	57	24	22	19	3	21	14	9	11	6	12	8	4	10	4	7	6	3	34	24	16	35	24	21	46	16	27	4
ENSG00000082014	2702	3350	3348	4006	4814	3677	4401	4730	4559	6064	2548	2978	4355	5324	3883	3621	3745	4095	3881	2152	2918	4301	2922	4037	3839	3549	5486	4387	3734	3824	2891	3584	3383	3387	4391	3606	3840	3974	4003	5133	3501	2946	3549	3942	2394	4922	2754	3397	3360
ENSG00000082068	653	547	649	711	586	594	574	392	728	590	611	712	821	673	581	688	714	628	774	247	732	683	656	724	520	673	518	696	698	718	667	626	715	686	651	564	584	782	630	499	636	596	683	586	711	548	692	734	604
ENSG00000082074	323	187	211	302	156	134	113	255	569	94	96	125	211	204	443	65	204	84	172	78	212	299	134	227	121	140	74	414	215	184	99	210	144	97	134	140	221	366	124	141	365	139	295	213	125	197	240	90	294
ENSG00000082126	40	30	48	16	35	12	45	43	31	45	35	11	8	7	40	17	19	21	15	27	56	8	32	13	50	14	33	22	15	17	14	15	107	23	12	8	50	24	50	23	6	21	30	68	109	21	45	53	42
ENSG00000082146	1984	1295	1913	2472	2979	2682	2031	529	2075	866	2144	1984	2577	1484	1255	2617	2736	1218	2574	461	1646	2191	2316	2405	1613	2215	1347	1798	1992	2183	2493	2724	1655	2208	2278	1828	2211	2033	2107	1461	1716	2507	1661	1591	1879	1962	2270	1615	1818
ENSG00000082153	3315	4122	2020	4040	2796	2818	3381	4582	2675	3066	5261	2389	2647	2642	5094	3330	3454	3666	3371	9516	2794	3181	2732	3190	4211	2918	4311	2960	2473	4977	2949	3190	3181	2842	3393	4009	2356	3343	3067	2448	3818	2562	3070	3531	3886	3703	3810	3770	4212
ENSG00000082175	620	351	144	261	493	251	531	123	406	217	604	347	406	507	290	430	504	315	506	98	415	608	211	542	233	499	132	216	372	280	286	396	487	358	516	422	310	228	223	365	708	292	761	246	250	137	569	242	351
ENSG00000082196	70	87	114	68	239	74	34	49	71	178	100	90	75	114	79	149	53	70	83	18	91	56	64	86	146	69	94	64	125	57	94	76	80	102	90	58	94	114	88	109	48	83	83	66	55	100	40	51	64
ENSG00000082212	1344	1763	1157	1506	901	1069	1758	1133	1379	899	2143	1273	1380	1376	1232	985	2375	1012	1373	640	1175	1450	1325	1646	1474	1188	1619	1370	1068	1339	1244	1221	994	1475	1735	1917	1135	1420	1205	760	1819	1372	2875	1397	1939	914	2678	1369	1573
ENSG00000082213	459	507	376	482	471	402	512	381	498	317	476	378	482	421	395	551	444	384	500	207	447	498	448	442	485	490	464	419	452	540	522	551	522	428	541	408	353	516	509	323	573	441	541	386	717	306	639	439	545
ENSG00000082258	1333	1657	1313	1519	2386	1351	1217	1633	1621	2114	1400	1392	1353	1781	1689	1548	1322	1259	1456	2012	1635	1335	1377	1549	2182	1281	1760	1444	1348	1126	1408	1578	1341	1325	1882	1439	1325	1484	1452	1482	1578	1296	1794	1270	1549	1886	1503	1324	1783
ENSG00000082269	384	366	384	436	581	253	354	285	525	331	409	344	413	410	362	378	382	362	466	167	394	365	346	531	344	354	432	373	389	391	383	441	387	384	475	388	315	584	442	410	472	330	364	316	401	417	426	270	440
ENSG00000082293	1	23	0	2	1	0	0	0	0	1	7	1	0	0	2	3	2	0	2	1	8	1	3	1	2	0	0	3	4	21	1	0	2	3	0	0	1	0	0	1	1	0	4	0	1	0	2	1	3
ENSG00000082397	4064	6293	3794	4431	2610	3342	4269	1997	3835	2049	6280	3277	3790	3772	4730	3619	5312	3399	4325	2731	3880	5091	3625	4461	3229	2967	2812	3887	3956	3883	3974	3224	3585	4427	4295	4816	3116	3807	2116	1819	5056	3878	4649	4254	4276	2627	6288	3190	3496
ENSG00000082438	8719	8006	6396	10775	3534	8694	11205	1926	9322	1843	5458	5830	7949	3599	2107	8324	9696	6245	9170	3402	9021	9875	6671	7603	3772	7222	7491	8220	9399	8205	10852	6699	7387	6354	7103	7222	6048	9535	5363	3573	8613	9494	6009	9131	13382	4137	8602	7595	8350
ENSG00000082458	375	537	436	407	603	304	489	72	641	329	344	326	579	512	278	496	353	377	439	77	392	369	409	483	239	538	449	376	364	353	500	283	630	473	482	383	507	523	555	410	490	380	510	346	343	397	409	556	532
ENSG00000082482	4599	1966	4562	4809	4190	3034	2907	313	2389	510	1566	3300	5581	2956	1016	3570	4506	2375	4673	802	2325	2500	3694	5651	764	4861	1566	2243	1868	2895	4326	4023	4910	3260	5175	2617	3281	2644	3171	1960	5362	3348	2217	2465	2804	3218	2863	3108	2894
ENSG00000082497	3	87	2	18	59	11	3	0	7	7	24	1	8	12	7	10	5	2	4	4	24	9	3	5	12	1	2	4	19	46	4	13	11	23	14	9	4	4	8	25	8	0	27	17	5	2	5	11	2
ENSG00000082512	488	378	564	511	1286	421	410	561	613	1003	391	570	399	495	692	559	404	454	523	466	506	473	383	733	1028	540	790	791	549	444	451	524	604	418	651	388	528	816	550	920	427	349	539	374	320	979	457	542	634
ENSG00000082515	712	711	651	723	534	666	664	612	659	594	715	679	684	726	538	810	866	625	656	533	675	565	626	638	666	650	932	763	597	753	734	726	634	844	788	765	727	724	604	561	728	686	987	720	775	552	854	746	785
ENSG00000082516	607	800	463	643	511	520	463	536	504	373	781	531	818	664	386	653	657	563	657	507	465	648	605	822	412	644	553	571	479	589	535	521	611	631	758	739	346	572	457	418	822	515	980	593	873	389	846	728	544
ENSG00000082556	0	4	0	0	1	0	0	0	0	1	0	1	0	0	2	0	0	0	2	0	2	1	0	1	2	2	0	1	0	4	1	0	0	2	0	0	2	1	0	0	0	0	5	0	1	0	0	2	0
ENSG00000082641	15556	13195	12372	15382	10360	14653	17326	6043	15692	6999	18082	13508	22552	12743	6072	17512	20115	11985	14276	4359	11912	14584	12949	14391	11071	20086	13084	13706	16637	17772	19435	9814	17785	14902	17412	16757	14528	21216	16090	11437	14711	14022	13382	14396	15190	7694	15231	15962	13327
ENSG00000082684	43	54	41	62	100	75	39	42	62	164	63	92	58	57	116	63	87	28	48	155	110	98	61	40	92	73	76	47	71	50	57	58	131	73	54	107	143	128	62	193	29	49	35	107	37	106	39	18	102
ENSG00000082701	2092	1606	1835	2004	1687	1717	1608	950	1627	991	2196	1858	2513	1456	1252	2160	2085	1540	2373	786	1828	1762	2011	1845	1260	1933	1183	1505	1866	1849	2026	1822	2308	1914	1943	2089	1568	1737	2013	1166	1907	1799	1722	1535	2178	1040	1912	2044	1737
ENSG00000082781	1970	2888	2490	2557	2678	3431	2774	3886	2749	2186	3837	1561	2807	1825	2335	3136	2776	2656	3564	1397	2406	3035	2104	2793	2545	3006	4590	3286	3363	4419	3941	2020	3620	2993	2098	2403	2953	4923	3579	2620	2341	2697	2150	3541	4796	2091	3138	3975	2571
ENSG00000082805	1802	1897	1682	2307	1977	2020	1989	1652	1870	1133	2812	1681	2696	1679	1697	1994	1604	1827	2480	1527	2074	2706	2016	2238	1268	1982	2100	1898	2384	1903	2319	1365	2250	2144	1584	1814	1610	2404	1961	1377	2420	2021	2099	1791	3179	1488	2306	2453	1547
ENSG00000082898	2899	4774	2877	4473	3834	2677	4211	6377	3248	4228	3541	2860	4562	7099	1705	3838	4170	2701	3889	945	4170	3898	3540	5503	5411	4020	5091	3693	2813	2712	3319	3442	3448	3350	6371	4238	2507	4363	4201	3153	4610	2556	8768	3645	7678	3171	4460	4471	3705
ENSG00000082929	1	2	0	0	1	2	0	2	2	1	1	1	2	0	0	0	1	0	1	0	1	1	0	1	12	0	4	1	0	0	1	0	0	0	0	0	2	1	3	1	1	1	0	0	0	0	0	0	1
ENSG00000082996	1755	1299	1849	1712	1466	1466	1441	1129	1662	1116	1671	1348	1819	1393	1096	1798	1870	1025	1618	510	1516	1360	1385	1390	1496	1565	1365	1293	1394	2180	1605	1600	1699	1436	1675	1847	1304	1725	1584	1251	1689	1331	1548	1313	1775	1016	1870	1839	1768
ENSG00000083067	103	73	63	139	119	65	65	14	195	43	30	31	41	43	45	134	47	69	65	7	180	141	108	115	60	139	81	87	100	62	149	66	119	96	66	34	83	171	126	47	51	75	70	99	69	70	202	80	94
ENSG00000083093	266	289	244	327	262	241	314	317	261	152	253	273	404	274	265	305	260	234	305	106	298	270	257	330	174	308	320	290	239	303	302	269	351	302	368	260	205	316	260	248	355	214	322	280	327	160	348	319	317
ENSG00000083097	1239	1651	1509	1490	1660	1128	1212	1100	1629	1070	1531	1273	1141	1025	1630	1436	1224	1225	1462	981	1318	1269	1232	1641	1296	1254	1876	1538	1583	1498	1305	1072	1322	1653	1183	971	1090	1789	1423	1113	1373	1401	1465	1183	1755	1209	1592	1179	1364
ENSG00000083099	1271	1506	999	1713	1155	1316	1499	906	1237	1038	1887	1170	1723	1181	726	1612	1799	1186	1671	529	1388	1292	1407	1554	1270	1540	1410	1427	1217	1577	1747	1255	1482	1472	1828	1598	1056	1620	1666	1089	1712	1211	2052	1275	1760	856	1881	1497	1496
ENSG00000083123	591	606	733	935	515	693	745	164	834	457	677	505	611	547	241	770	915	526	684	214	548	411	808	615	432	866	358	692	622	1006	924	657	599	882	708	660	698	910	533	613	682	689	647	637	632	434	539	544	866
ENSG00000083168	1363	1309	1325	1336	1426	1097	1352	1280	1195	1267	1274	1266	1571	1252	1280	1315	1091	1064	1402	911	1511	1642	1257	1588	1119	1299	1416	1278	1262	984	1112	917	1733	1049	1171	1168	938	1291	1148	990	1968	1117	1302	1195	1819	1205	1373	1406	1229
ENSG00000083223	1016	617	919	910	932	706	703	532	892	565	664	802	1075	686	745	870	808	700	895	338	827	915	720	974	780	738	917	816	849	829	963	680	936	676	908	693	641	1344	717	722	984	791	873	605	988	870	994	650	927
ENSG00000083290	1033	784	969	838	1259	882	794	344	896	781	871	909	1071	862	728	1155	895	860	997	264	615	909	921	1116	686	900	609	855	912	940	929	900	1009	890	1012	891	815	1230	1083	861	757	883	724	704	575	801	1130	812	899
ENSG00000083307	3	8	1	1	3	3	1	1	1	4	5	6	3	0	3	7	4	0	4	3	3	4	0	2	2	2	3	1	5	2	4	3	6	4	5	4	3	1	3	1	2	2	10	2	8	1	1	2	1
ENSG00000083312	3251	3435	2615	4418	3085	2649	3997	2385	3445	2136	4255	2955	4547	2607	2330	3777	4089	3046	3991	1534	3423	4110	2835	3678	2737	3700	3476	3735	3494	4020	4128	2837	3500	3125	3840	3661	2601	4677	3494	1985	4413	3028	3743	3255	4988	2000	4217	3029	4182
ENSG00000083444	2130	3003	2209	2260	1645	1917	3540	2023	3546	2022	2262	1830	2604	4591	1496	2827	3070	1634	1853	925	2080	3369	2519	3674	2908	3427	3175	2739	1898	2330	2391	2052	2388	2524	3457	3296	2107	3693	2292	2847	4022	1999	3642	2502	3058	1715	4034	3433	2036
ENSG00000083454	37	21	22	36	28	26	27	43	31	23	8	7	21	30	27	18	39	11	14	17	49	31	13	30	58	60	91	81	20	48	27	20	11	11	24	18	30	66	91	24	22	26	31	35	27	16	27	29	91
ENSG00000083457	428	456	426	433	716	457	503	736	478	701	548	424	477	729	571	570	509	454	491	303	438	492	519	588	555	439	836	544	423	420	584	661	490	540	659	624	443	616	524	704	489	499	635	492	570	506	475	660	619
ENSG00000083520	1123	1257	1055	1342	1221	983	1138	844	1111	814	1161	961	1233	1007	1066	1229	1067	836	1202	1069	1223	1154	1197	1361	908	1209	1104	1140	1128	1342	1286	966	1348	1225	1202	931	914	1394	1098	1053	1251	1044	1351	1007	1495	918	1355	1343	1335
ENSG00000083535	316	297	238	418	595	358	325	337	390	410	330	317	314	292	430	342	362	243	392	153	393	365	364	383	327	328	553	301	350	419	317	312	470	344	385	333	293	493	236	441	433	315	477	279	428	501	383	354	363
ENSG00000083544	466	397	535	591	763	517	506	499	533	604	520	461	541	487	389	605	547	391	614	180	401	549	513	547	572	547	553	340	539	476	492	555	507	465	624	466	505	593	474	567	494	525	619	520	487	611	628	467	497
ENSG00000083622	0	0	0	0	0	0	0	0	0	0	0	0	0	0	0	0	0	0	0	0	0	0	0	0	0	0	0	0	0	0	0	0	0	0	0	0	0	0	0	0	0	0	0	0	0	0	0	0	0
ENSG00000083635	219	239	158	207	237	235	214	231	237	133	249	192	199	236	252	267	195	182	240	224	209	222	254	217	175	226	200	214	165	256	198	234	251	199	264	230	184	211	191	187	303	197	242	174	365	140	226	249	229
ENSG00000083642	921	1012	756	843	793	495	655	584	766	596	770	752	795	918	596	921	715	736	831	399	968	863	735	998	630	700	761	685	770	944	820	695	890	850	1010	822	535	907	670	640	900	693	826	658	895	543	767	895	804
ENSG00000083720	352	753	784	1006	640	604	944	316	1139	441	698	339	449	654	386	826	707	608	649	375	849	496	815	690	552	1131	759	814	747	1099	685	647	937	843	880	635	809	931	972	668	802	613	1095	504	1057	521	1058	874	1103
ENSG00000083750	541	597	545	742	742	648	546	225	641	419	583	557	751	720	495	864	713	626	626	292	637	499	575	607	479	704	384	612	676	631	802	610	633	692	683	645	721	603	641	589	694	607	511	497	425	560	687	755	587
ENSG00000083782	0	0	0	0	0	0	0	1	1	0	0	0	0	0	3	0	0	0	1	0	1	0	0	0	0	0	0	0	0	0	0	0	0	0	0	1	0	0	0	1	0	0	0	0	0	0	0	0	0
ENSG00000083799	2208	2936	1844	2716	1592	1704	1948	1559	2114	1601	3212	2050	2391	1960	2412	2053	2178	2362	2134	2607	2548	2210	2079	2233	2216	2351	2178	2419	2066	2558	2264	1787	2403	2031	2341	2470	2010	2541	2298	1264	3234	1911	2273	1955	2603	1664	3772	2381	2668
ENSG00000083807	326	639	460	547	566	516	491	503	512	466	456	443	372	541	764	486	478	421	350	627	416	379	383	369	474	445	762	567	428	411	409	386	380	501	499	376	460	436	406	655	468	437	475	525	386	449	370	468	425
ENSG00000083812	336	559	490	536	250	343	326	185	458	193	384	387	357	390	221	337	300	472	330	583	477	348	333	407	220	370	494	445	356	367	363	215	363	357	350	366	282	396	343	299	485	385	344	529	410	165	325	373	420
ENSG00000083814	486	398	463	427	668	424	436	432	611	499	367	467	485	664	351	394	396	314	455	203	374	538	329	616	312	430	573	559	417	306	337	325	368	530	397	392	386	379	498	544	166	427	454	434	363	286	432	466	371
ENSG00000083817	131	174	147	164	130	143	172	95	127	65	156	114	194	173	83	187	158	118	169	132	120	175	114	182	71	129	96	170	135	169	152	133	179	183	173	146	129	115	109	101	115	119	134	152	181	49	154	167	144
ENSG00000083828	183	143	157	146	242	195	122	257	202	233	136	136	136	205	184	145	158	130	155	263	148	174	211	204	228	124	230	161	118	82	109	147	167	145	166	184	96	195	108	192	220	97	264	117	175	229	227	178	149
ENSG00000083838	477	965	666	894	785	661	627	710	700	480	582	602	575	741	1021	629	551	658	510	923	646	504	508	634	651	650	1140	810	584	618	604	477	527	724	634	496	637	591	595	754	720	604	652	853	582	504	562	624	642
ENSG00000083844	823	917	729	800	988	660	715	705	1010	812	898	695	743	945	626	758	614	779	823	1147	676	851	686	807	778	611	867	825	676	576	647	825	832	729	784	937	607	739	733	851	920	663	929	685	851	646	791	672	696
ENSG00000083845	9369	9468	8790	14250	16988	14592	12252	23456	11146	17388	12680	11114	11886	12667	22391	14643	14317	9565	12425	13110	9573	11296	12042	11009	17085	12570	17676	10787	12231	9895	12763	9695	11615	13945	13647	12611	13013	12419	16721	22732	10676	12089	16420	10127	14326	15607	9369	15432	7723
ENSG00000083857	77	213	200	337	406	105	117	68	147	105	226	81	90	215	142	337	98	182	169	134	658	126	393	574	207	126	391	180	223	411	88	223	234	225	160	113	177	89	242	95	169	162	161	376	208	151	288	542	141
ENSG00000083896	1750	1705	2050	1891	2192	1643	1641	1558	2256	1703	1762	1967	2309	2447	1638	1887	1455	1736	2091	1785	2179	1913	1762	2026	1897	1821	1589	1947	1912	1747	1667	1773	2495	1734	1813	1799	1469	2433	1736	1888	2270	1776	1878	1721	2103	2003	1773	1875	1819
ENSG00000083937	1273	1192	960	1320	1042	932	1050	615	1036	710	1365	1055	1390	836	761	1416	1159	878	1217	844	1230	991	943	873	1031	1009	1134	1083	1168	2026	1220	1038	1305	874	1132	1037	898	1114	1151	778	1386	1149	1038	1049	1274	736	1360	1474	1390
ENSG00000084070	1507	1380	1148	1121	998	1090	992	1370	1897	727	1069	917	1698	1481	1347	946	1474	877	1096	568	1234	1358	824	1162	1268	1037	915	2600	1215	1435	922	1370	1299	1068	1115	1193	1028	1902	1187	1055	1402	1070	1818	1362	954	922	1441	1059	1553
ENSG00000084072	881	1470	1183	978	956	841	855	833	836	799	1057	1036	956	872	998	992	1194	738	848	508	1011	1008	912	1126	1095	955	1294	945	1035	1356	973	989	837	1005	1051	862	1140	1075	823	927	940	1277	1463	837	989	932	822	955	905
ENSG00000084073	1755	1627	1178	2071	1292	1249	1811	1404	1647	917	1913	1133	1721	1275	929	1928	1965	1148	1609	760	1933	1961	1531	1615	1232	1971	1447	1470	1374	1758	2167	1659	1825	1217	1978	2135	1181	1592	1652	927	2217	1516	1445	1703	2275	861	2021	2142	2035
ENSG00000084090	5737	4427	5733	5374	4006	4259	5383	2336	4884	1884	4831	4678	6058	5182	2692	5838	5073	5058	5853	4280	5135	5606	4657	6357	2801	6547	3945	4944	4118	6614	5776	5342	5530	4686	5436	5165	4000	5537	5430	3442	5584	5073	4783	4803	5352	3600	5641	5786	5340
ENSG00000084092	662	637	539	1004	618	871	662	652	588	301	876	681	782	584	285	957	1054	513	923	143	575	761	702	747	374	894	445	652	754	768	1218	705	681	1058	946	726	731	808	944	517	679	699	818	508	820	329	804	732	601
ENSG00000084093	977	644	727	1032	1011	751	835	508	1118	566	927	782	1298	820	681	1117	968	676	1206	417	863	967	862	951	714	821	905	990	777	818	840	963	1256	828	974	807	873	1037	1012	672	1254	737	985	643	1193	579	905	900	957
ENSG00000084110	18	9	12	11	15	12	8	17	9	17	6	13	10	5	29	9	30	5	18	18	19	11	16	12	13	10	13	18	11	11	9	27	13	9	11	5	15	51	50	8	5	8	12	7	11	3	8	23	15
ENSG00000084112	1468	2168	1749	1807	1949	1295	1476	1472	1236	1176	1239	1062	1275	1504	1926	1666	1097	1447	1446	1156	1724	1625	1467	1776	1679	1326	3151	1569	1536	1449	1438	1120	1569	1331	1394	1201	1407	1493	1541	1322	2119	1613	1334	1147	1950	1026	1457	1501	1560
ENSG00000084207	4412	5796	4800	4561	4307	5758	8532	6572	6826	5042	5052	5703	4599	5811	4405	6008	5158	5440	4186	5369	5460	6036	6792	5758	6365	4754	8313	5624	6153	7096	4754	3454	5621	6901	4923	6010	6449	5947	4938	4746	5906	5262	10630	5917	8847	4158	5845	7970	5765
ENSG00000084234	9365	7892	12481	11982	8900	8874	11353	4703	15710	5951	11369	8061	11690	10551	6527	11488	10937	7198	10895	3823	11317	13135	9451	11222	6445	11961	6837	9009	12817	13868	10599	8482	13457	9850	9921	10023	8951	16458	11383	7848	11742	9558	10865	9878	13070	7104	10810	11844	9714
ENSG00000084444	169	370	173	271	238	174	283	230	346	196	237	184	253	340	194	199	268	227	234	86	233	257	199	268	330	198	391	233	180	177	219	245	271	231	281	295	111	194	215	192	316	151	330	272	289	152	372	211	295
ENSG00000084453	1	0	1	0	0	0	0	1	1	11	1	0	1	2	1	0	0	5	14	0	0	2	1	5	0	0	0	0	3	1	0	0	0	0	1	0	11	0	0	1	0	0	0	0	2	7	3	1	0
ENSG00000084463	2606	2804	2730	3249	2039	2592	2408	1856	2568	1718	2771	2865	2932	2500	2052	2944	2371	3258	3157	2660	3009	2758	2523	2817	2190	2500	2101	2661	2944	3779	2619	2217	3117	3160	2322	2791	2337	3225	2726	1807	2832	3034	2480	2569	3361	2076	2903	2687	2874
ENSG00000084623	4525	5248	4173	5583	3886	4517	5451	5104	4372	3385	5230	4610	4315	4343	3948	4807	4916	4641	4681	4217	5575	5097	4742	4786	4740	4879	9220	4974	4340	4563	4427	4438	4830	4846	4419	5626	4674	4939	4877	4128	5643	4592	6850	5533	9064	4279	6138	6656	4730
ENSG00000084628	141	882	185	257	136	344	329	6687	356	2705	1748	161	233	511	4669	288	335	479	422	18463	306	287	83	125	2773	333	872	217	337	532	396	142	339	320	224	522	341	249	302	185	558	515	458	394	240	422	422	449	311
ENSG00000084636	1283	1159	1007	1214	3045	1556	1007	273	1919	2211	1489	830	1226	2439	2186	1834	734	1086	1213	657	958	1273	1068	1571	1298	1203	1386	1412	1341	1396	1366	934	2074	1702	1419	1841	1931	1670	1520	3293	1588	1217	1248	1343	919	748	1266	1826	1474
ENSG00000084652	4033	5220	3353	5093	4908	3838	5324	3552	3964	2842	4008	4028	4014	5591	3389	4451	3569	4458	4257	3698	4026	4677	4044	5167	3123	4055	6080	4896	3530	4137	4048	2979	4451	3839	4458	3718	3060	4424	4942	3544	5969	3244	4219	4944	4782	2869	4402	4842	4521
ENSG00000084674	5	22	19	11	22	6	23	4	9	8	21	11	18	39	10	10	7	11	17	2	85	22	55	30	36	27	17	24	11	12	52	21	37	36	4	13	8	23	26	2	11	13	55	5	28	0	3	29	5
ENSG00000084676	3291	2431	3069	3647	2532	2718	2819	949	2928	1483	2488	2499	2795	1999	1643	2815	2560	2173	2582	998	2876	2954	2489	3286	1720	2307	2086	2127	2759	2628	2690	2437	2758	2945	2446	2607	2060	2925	2117	1926	2889	2589	2617	2498	2935	2038	2826	2143	2181
ENSG00000084693	1881	1503	1797	2119	1727	1982	1940	963	1673	1311	2279	1635	1901	1856	1476	2051	2383	1477	1786	1065	1443	1598	1810	1863	1359	2027	1784	1822	1638	2088	2069	1638	1738	2181	2018	1761	1672	1941	2486	1693	1602	1708	2056	1559	1838	1606	2050	2045	1505
ENSG00000084710	32	1161	134	650	167	80	282	1065	333	159	788	44	59	162	251	145	145	326	86	227	559	222	119	317	259	138	795	650	157	284	133	79	64	410	190	187	162	133	276	98	420	210	450	492	1104	145	279	109	692
ENSG00000084731	544	1344	268	485	300	283	515	141	494	336	973	327	472	517	391	433	695	546	259	182	342	429	348	404	379	298	447	529	430	595	590	414	301	679	658	842	313	366	425	380	720	323	599	429	464	271	776	488	447
ENSG00000084733	3839	4023	3035	4892	2923	3552	4607	3752	3803	2863	5322	3094	4381	3672	2974	4366	4791	3126	4311	3536	4251	4746	3820	4269	3427	4533	3436	3948	3285	3875	4205	4162	4365	3619	4718	5101	2969	4004	3393	2462	5297	3595	4650	4455	5733	2746	5029	4264	3895
ENSG00000084734	288	1479	539	821	174	343	1058	1622	305	646	672	326	271	658	625	328	642	734	260	1083	918	794	527	412	1008	433	4468	908	432	328	305	243	315	379	473	279	477	557	709	376	1000	374	1242	927	1438	361	999	875	734
ENSG00000084754	11205	9040	9647	10145	5331	8657	10950	3400	8566	4180	9672	7780	8772	9412	5270	10815	9937	10948	10077	5700	8766	11826	9355	10151	5205	8698	7671	9030	8560	11073	10883	7477	7919	9849	8692	9129	7731	8943	8691	5696	9651	10556	9233	9133	9711	5950	12062	11358	10907
ENSG00000084764	672	1768	780	801	931	785	1095	734	1030	994	990	796	1036	1189	651	885	872	930	821	376	975	926	682	953	881	553	1154	879	1194	1159	806	722	852	1159	957	959	906	930	750	935	978	805	1274	863	795	641	965	830	857
ENSG00000084774	1182	1790	903	1434	1148	1197	2042	1230	1283	1346	1250	1312	1329	1558	981	1404	1030	1264	1175	249	1338	1714	1433	1759	861	1568	1948	1586	1281	1022	1080	834	1334	1172	1556	1182	1103	1463	1440	1474	1519	1088	1787	1635	1951	914	1094	1840	1189
ENSG00000085063	7574	9844	7567	10340	5190	7236	12216	9226	8707	6132	8425	7260	10375	7531	8265	10349	9231	5829	7621	5302	9904	7179	8431	8803	8196	8783	9502	12805	10241	14088	9778	7043	8586	10121	7878	7533	7128	10956	9652	5179	8046	6443	8201	8814	15468	4409	8907	9975	6550
ENSG00000085117	424	548	345	538	388	499	587	118	479	175	401	313	356	273	217	580	678	329	291	131	449	444	345	255	290	566	651	694	422	647	565	427	609	504	286	495	525	856	646	329	368	242	478	374	816	300	488	453	482
ENSG00000085185	598	742	521	707	779	605	676	456	823	634	599	731	750	784	464	708	645	649	704	472	465	660	676	772	648	700	829	713	588	417	444	542	695	766	919	1004	446	639	727	592	843	601	896	515	686	568	571	541	627
ENSG00000085224	2486	2182	2357	3138	2588	1837	2487	848	2244	1484	2488	2233	3570	2096	1395	2709	2607	1961	2973	1039	2719	2863	2580	3077	1655	2656	1491	1796	2558	2175	3086	2117	2863	2360	2707	2642	1899	2741	2186	1549	2822	2348	2467	1580	3238	1950	2755	2570	2421
ENSG00000085231	782	960	731	860	699	742	903	1404	763	887	1024	832	972	1005	584	1022	1025	840	887	954	914	822	800	906	1147	715	1036	741	656	850	900	1342	845	750	1081	1171	632	731	637	754	1342	802	1097	887	1091	669	998	927	978
ENSG00000085265	139	37	19	32	24	30	23	64	10	31	31	16	31	103	78	37	54	21	26	32	21	64	14	16	34	59	22	88	47	43	20	112	21	85	18	35	130	271	138	30	39	14	54	57	6	17	34	12	79
ENSG00000085274	502	503	415	601	578	435	430	397	505	399	475	436	557	538	373	537	512	421	547	316	494	473	502	528	436	503	494	493	421	496	456	533	614	481	594	490	385	561	469	443	618	459	512	381	576	406	481	462	499
ENSG00000085276	33	37	12	82	147	31	53	40	31	43	41	37	22	64	28	41	58	35	24	18	67	47	29	25	277	15	89	35	19	30	34	125	36	40	54	11	68	24	34	117	71	35	56	27	29	42	47	101	69
ENSG00000085365	801	1208	838	953	806	604	745	403	812	520	866	670	952	726	598	865	830	618	970	426	955	854	704	918	805	688	765	578	828	1115	773	982	1010	820	851	750	637	877	793	560	1112	755	966	555	905	619	1017	861	914
ENSG00000085377	1126	1294	819	1291	956	1034	1329	1016	1261	681	1328	907	1111	1138	735	1188	1153	1180	1223	809	1230	1426	1261	1473	1051	1269	1274	1217	967	1166	1028	1124	1093	1103	1382	1246	853	1185	1006	855	1468	997	1567	1142	1646	805	1418	1407	1096
ENSG00000085382	351	415	367	358	388	272	338	163	555	332	351	379	416	325	273	361	387	291	385	75	430	350	343	475	355	335	418	371	390	459	350	392	381	347	497	406	293	427	368	276	436	345	421	274	390	281	456	328	416
ENSG00000085415	675	754	624	781	731	630	685	830	668	712	754	767	620	505	1259	861	663	603	758	1181	963	757	713	763	794	692	1013	674	629	910	586	812	784	707	682	787	559	849	787	549	733	752	765	614	1004	594	734	731	861
ENSG00000085433	467	491	338	473	409	356	389	273	499	364	508	381	517	422	200	415	497	362	488	194	320	384	377	487	303	338	341	400	362	465	364	411	473	449	555	492	310	451	365	334	592	335	543	346	442	281	488	351	411
ENSG00000085449	1486	1611	1010	1817	1134	892	1273	657	1314	861	1129	1083	1398	1022	946	1291	1285	903	1401	505	1420	1619	1033	1504	1042	1330	1427	1589	1132	1524	1235	1277	1419	1179	1196	1175	985	1363	1415	781	1476	1207	1021	1206	1972	922	1474	1386	1318
ENSG00000085465	44	56	69	68	168	45	41	78	90	145	66	87	41	153	103	96	34	155	81	44	78	65	38	63	101	52	112	54	129	54	59	139	55	94	111	74	81	109	84	142	44	73	30	96	25	88	35	87	73
ENSG00000085491	1747	921	874	1192	859	959	960	479	1150	607	818	1082	1273	615	505	1070	1391	653	1286	121	1074	1641	1155	1552	557	1009	426	954	767	1158	1432	1330	1366	853	1153	1142	829	1321	1301	554	1160	1108	1118	723	1202	479	1479	1033	1347
ENSG00000085511	552	887	618	741	1043	543	725	644	921	766	807	682	802	782	710	801	633	674	753	212	740	728	701	818	617	757	1041	658	765	562	674	560	784	669	872	667	589	915	722	968	792	590	984	636	998	827	708	877	802
ENSG00000085514	520	710	951	410	1374	506	400	1005	692	1473	701	721	537	741	1763	316	723	324	391	817	368	732	273	450	906	427	517	494	390	206	554	568	373	359	474	774	489	631	327	837	754	382	426	372	195	572	780	654	337
ENSG00000085552	1	23	6	5	13	11	8	1	11	11	10	8	14	16	2	6	3	18	12	4	12	22	12	11	13	9	31	34	17	2	6	11	3	4	2	2	6	10	20	7	18	3	17	18	4	5	14	13	49
ENSG00000085563	22571	11451	8252	13062	4322	14153	17007	23071	6648	10132	36252	11866	13488	10392	6457	14890	25283	19459	10544	14902	15026	23341	13924	11643	12710	8910	4915	8031	9698	8969	16959	8989	17414	13192	12944	14451	10886	13161	13731	4377	15076	15996	18733	18901	17968	5732	29711	17202	11896
ENSG00000085644	632	827	703	672	858	673	898	679	765	713	838	683	941	836	562	819	829	649	673	335	555	658	742	975	642	897	660	924	653	729	731	707	734	779	800	690	663	851	846	785	1067	779	976	728	839	484	669	694	754
ENSG00000085662	118825	130663	90177	84412	47366	83022	158077	38181	123643	74345	114961	117507	100951	127673	55493	95918	153934	157767	98198	122599	85197	113319	139419	125046	80256	134573	36948	112851	74510	113378	119924	131775	52436	130738	102808	105854	97309	102702	120712	79325	141594	128043	84889	96161	81378	93114	119673	133564	107281
ENSG00000085719	2193	2193	1995	2604	2013	2152	2335	725	2380	1127	2582	1965	2767	1873	1211	2668	2578	1902	2643	838	2535	2412	2318	2679	1581	2359	2125	2138	2293	2551	2805	2358	2517	2468	2566	2442	1610	2877	2397	1526	2613	2405	2548	2170	3319	1537	2814	2382	2535
ENSG00000085721	1087	1504	939	1194	1638	1262	1365	1587	1170	969	1556	1214	1352	1270	1396	1445	1376	1116	1443	2375	1259	1080	1316	1343	1378	1093	1301	1122	1121	1369	1106	1258	1266	1244	1547	1102	875	1562	1225	1187	1462	1082	1553	1144	1206	977	1195	1326	1445
ENSG00000085733	11944	9313	13227	11512	17755	13263	11604	7153	14548	13992	11442	14297	15030	13443	11663	14101	10856	13872	13010	10092	11181	10957	11185	13807	12346	16033	14455	11729	12797	11708	13930	11722	14864	11838	12805	12853	13486	14482	12438	14175	12434	12783	10643	10860	10896	13599	11451	13448	11369
ENSG00000085741	756	498	311	213	1698	1296	748	255	1017	980	238	917	940	1054	439	801	731	931	660	1043	378	805	553	1180	525	847	183	453	396	248	784	1266	513	514	635	847	651	457	600	884	333	1036	871	611	218	2285	701	531	399
ENSG00000085760	915	814	800	1183	784	841	952	822	859	657	1148	888	986	978	497	1015	1292	835	1161	294	870	1043	970	1032	699	1100	1051	1045	986	1073	1139	878	971	989	1269	1037	920	1320	1059	766	1069	866	1165	888	1215	751	1262	1084	952
ENSG00000085788	1521	1389	1410	1429	1787	1540	1319	616	1621	1016	1421	1383	1259	844	1332	1697	1073	1267	1906	618	1528	1344	1327	1379	1527	1240	1174	1243	1540	1573	1456	1456	1522	1668	1345	1075	1277	1736	1581	1136	1207	1638	1481	1235	1163	1239	1546	1428	1480
ENSG00000085831	247	518	320	806	249	477	669	68	308	183	326	445	958	279	125	374	706	258	506	119	480	476	441	425	287	674	1054	739	293	547	661	282	444	281	556	287	414	392	551	139	591	380	563	360	749	193	471	556	387
ENSG00000085832	3263	2549	3168	4224	5326	3570	3277	1486	3080	2158	4426	3486	4830	3511	3051	4927	4016	2591	4494	1884	3558	3743	3650	4342	2928	3643	3270	2743	3423	4076	4119	3940	3879	3900	3875	3656	3290	3977	3276	2733	4912	3859	3544	2679	3609	3902	4369	3587	3385
ENSG00000085840	34	99	36	52	43	27	28	66	22	80	55	48	55	28	58	68	51	87	44	47	24	37	52	45	42	33	33	25	39	39	45	53	37	45	52	68	39	64	32	45	40	38	63	60	60	49	49	35	53
ENSG00000085871	1386	1257	1563	1591	1095	1363	1760	743	1914	1014	1415	1287	1758	1682	685	1555	1821	1172	1429	1105	1251	1407	1248	1592	1168	1784	1366	2040	1752	1842	1809	1730	1446	1430	1483	1170	1576	1935	1400	1083	1593	1324	1665	1636	1442	1314	1838	1841	2087
ENSG00000085872	1676	2179	1523	1582	2024	1888	1874	2816	1832	1862	1992	1763	2009	2089	2421	2093	1602	1753	1685	3840	1591	1646	1749	2140	1793	1805	2283	1818	1636	1613	1518	1511	2044	1881	1938	1724	1346	1754	1900	1741	1969	1693	2030	1777	1820	1683	1853	1909	1694
ENSG00000085978	760	880	651	854	1065	870	887	945	985	979	856	809	856	1153	753	1001	847	919	818	863	709	854	763	922	666	811	1030	906	735	800	811	768	971	836	1076	928	642	939	786	933	1095	673	1015	797	820	919	851	765	931
ENSG00000085982	2023	2548	2360	2433	2376	2794	2805	1417	2571	2709	2292	2872	2833	2374	1250	2912	2699	2336	2228	571	2622	2505	2475	2814	2967	2413	4798	2823	2273	2363	2429	2257	2025	2648	3171	2118	2657	3282	3168	2616	2622	2317	2675	2285	3624	2230	2724	2440	2257
ENSG00000085998	3316	3680	2837	3041	3333	2785	3610	2335	3117	2815	3412	2867	3030	3293	2814	3120	3653	3369	2645	2010	2823	3097	3073	3319	3599	3315	5449	3192	2780	3389	3021	2208	2547	3129	3527	2814	2208	3256	4074	2832	3128	3184	4179	3138	4372	3179	3958	3946	3680
ENSG00000085999	58	152	40	77	70	33	35	64	47	188	67	48	47	64	90	67	89	50	54	91	29	40	51	50	73	64	73	60	48	48	68	70	21	66	95	83	60	67	52	59	71	46	77	60	43	72	58	36	55
ENSG00000086015	1154	1780	1249	1310	2054	1353	1352	2078	1333	1734	1431	1425	1686	1669	1660	1381	1277	1527	1236	1197	1338	1153	1364	1667	1804	1890	2314	1420	1312	1328	1590	992	1327	1374	1641	1489	1165	1505	1408	1534	1648	1294	1537	1247	1476	1332	1609	1350	1268
ENSG00000086061	5523	9185	2693	5827	4010	3866	7565	3643	5358	5186	4295	3890	6309	22366	3936	4027	5537	4787	4131	11502	5809	6276	5887	6524	4128	2906	5114	4797	3129	5402	4493	4570	4654	4507	11027	9279	2804	3794	2507	3374	14726	3355	12946	5925	6123	6843	6135	6605	6737
ENSG00000086062	3549	4200	2222	5075	2504	3294	3505	4956	3077	2628	4017	2937	2952	2147	5030	4181	3246	3448	3614	6691	4200	4311	3388	3637	3101	3725	4996	4102	3131	4384	2467	2332	4058	2955	2872	4391	2789	3631	4599	2544	4293	3289	2726	3630	5363	3362	3377	3869	3656
ENSG00000086065	1766	1860	1638	1948	1707	1475	1813	1095	1844	1474	1946	1685	2118	1828	1017	1710	2225	1341	1802	837	1801	1755	1654	1968	1670	1825	2108	1664	1779	2106	2022	1670	2068	1824	2092	2151	1449	2065	1445	1457	2195	1716	2374	1600	2261	1350	2162	1876	1698
ENSG00000086102	1830	1483	1436	1664	1542	1680	1617	4152	1513	2675	1709	1403	1624	1445	1887	1653	1358	1497	1588	4319	1933	1534	1264	1489	1661	1559	1673	1648	1436	1518	1302	1216	1697	1444	1497	1343	1444	1786	1445	1464	1631	1394	1639	1777	1707	1739	1839	1589	1422
ENSG00000086159	6	6	0	4	24	2	4	0	5	2	11	2	4	6	19	6	1	1	4	2	5	3	1	6	2	2	3	4	20	4	1	6	3	10	12	11	3	5	4	6	3	3	10	9	0	6	5	3	3
ENSG00000086189	692	715	587	838	798	649	722	600	661	674	836	707	724	505	949	892	719	591	826	627	677	658	655	797	694	723	934	743	721	992	755	784	757	642	828	685	585	889	685	595	711	678	721	601	841	635	828	646	744
ENSG00000086200	568	598	419	735	651	501	612	511	557	517	737	532	724	616	398	628	804	512	669	330	514	650	561	684	499	703	623	561	511	621	711	604	592	490	732	681	421	739	508	641	667	479	845	496	818	501	806	739	606
ENSG00000086205	6	19	3	27	32	18	12	25	6	34	25	8	15	27	12	4	19	11	13	5	14	18	9	9	12	29	22	2	9	16	8	7	11	9	8	13	10	17	10	14	25	14	10	9	8	11	14	18	19
ENSG00000086232	4933	4298	4424	4836	4343	4797	5200	2824	4144	2372	5346	4396	4510	3400	2688	6091	5395	3935	5002	2344	5060	4752	4707	5219	3752	5173	4088	5340	4870	6626	5640	4828	5013	5909	5191	4344	4741	5051	5060	3113	5058	4879	5183	4429	5682	3941	5226	4824	4285
ENSG00000086288	4	0	3	1	8	6	0	10	24	6	2	3	0	1	10	1	7	2	10	3	0	1	4	4	8	0	1	5	1	1	4	7	3	0	1	3	1	3	2	24	1	2	4	3	0	28	1	1	8
ENSG00000086289	2683	2762	2245	2834	1642	2698	4289	532	3026	942	2006	2293	3462	2083	917	2184	3628	2017	3105	390	3331	3055	2269	2356	1267	2602	2117	2664	1798	3358	3381	2358	3134	2533	2651	2736	2195	3483	2832	1230	2796	2169	3010	4224	2677	1159	3465	3389	3748
ENSG00000086300	425	1610	653	1772	308	729	1182	226	433	264	608	354	661	515	550	673	936	542	415	152	1417	538	594	680	1322	827	2603	1457	355	1208	1037	381	434	493	647	548	380	758	991	452	2660	402	880	662	2154	306	1266	709	1139
ENSG00000086475	1409	1503	1302	1505	1707	1500	1521	1750	1505	1263	1568	1340	1455	1415	1274	1716	1631	1313	1461	1175	1517	1452	1427	1612	1406	1516	1432	1442	1475	1661	1267	1657	1589	1396	1670	1532	1285	1400	1581	1413	1590	1368	1535	1384	1532	1464	1753	1693	1327
ENSG00000086504	1417	1574	1342	1622	1400	1698	1590	1464	1683	1386	1758	1647	1609	1590	1341	1666	1822	1458	1369	1556	1475	1403	1390	1615	1400	1727	2472	1803	1579	1870	1886	1407	1403	1976	1669	1586	1749	1600	1838	1476	1399	1664	1703	1527	1889	1363	1760	1658	1584
ENSG00000086506	4	9	0	0	1	1	1	10	2	1	0	1	1	1	0	0	1	1	1	0	2	1	0	0	3	0	4	0	2	3	0	0	0	2	1	0	4	0	2	2	1	0	1	2	1	2	6	0	2
ENSG00000086544	1009	994	894	1149	882	913	1034	1380	934	1050	666	984	954	1249	1364	973	905	841	808	1801	872	1027	1074	1021	1246	737	1893	1135	951	1132	928	696	804	776	814	932	714	882	993	962	1522	918	990	885	926	637	886	1082	1104
ENSG00000086548	5	18	8	2	8	4	4	4	10	3	18	13	3	5	1	4	14	3	7	35	13	5	2	4	5	8	6	6	5	2	12	3	9	13	1	7	3	6	5	2	6	6	4	5	7	1	5	8	6
ENSG00000086570	35	47	26	25	37	39	29	20	128	53	38	43	36	43	48	30	32	34	51	16	54	44	15	53	26	12	25	54	70	27	23	24	46	41	18	21	63	79	25	31	41	48	60	32	20	25	29	32	31
ENSG00000086589	1100	1058	1082	1208	1285	1078	1052	1077	1155	956	1111	996	1364	1337	970	1340	1143	932	1246	726	1079	1073	928	1218	1060	1148	1441	1151	1048	1186	1183	1281	1180	1165	1452	1056	927	1359	1109	1152	1243	1011	1126	981	1248	922	1088	1092	1142
ENSG00000086598	5857	5463	3857	5255	3631	4303	5816	3640	4087	2472	4521	3980	4043	3792	2770	5315	4446	4130	4872	2647	5839	5483	5082	5070	3849	4235	4398	4233	3883	6742	4262	4299	4962	4137	4309	4553	3527	4818	5969	3349	5994	4375	5278	4890	5788	3251	6522	7218	5434
ENSG00000086619	437	774	436	493	637	411	536	285	540	610	415	386	343	674	442	642	582	432	535	284	505	481	470	518	600	332	618	319	413	456	560	508	397	504	671	642	342	492	449	546	774	431	451	401	286	469	791	503	721
ENSG00000086666	2030	2012	2186	2932	2270	2075	2201	1228	2312	1911	2342	2096	2856	2254	1845	2571	2668	2654	2616	2244	2825	2264	2168	2345	2073	2386	2366	2248	2182	2918	2468	2573	2579	2454	2900	2152	1689	2778	2425	1506	2690	2300	2194	2247	2448	1916	2906	2243	2873
ENSG00000086696	1	3	3	1	3	1	1	3	1	2	6	2	1	0	1	1	3	1	2	3	2	3	3	1	3	3	3	1	3	1	5	2	1	1	2	2	1	0	1	1	2	3	3	1	1	4	1	6	2
ENSG00000086712	1182	1396	1687	1522	1198	1101	1112	783	1507	1440	1406	1089	1234	1949	1332	1482	1095	1325	1436	1940	1596	1338	1150	1485	1232	1519	1156	1090	964	1345	1429	1161	1157	1063	1323	1506	1040	1411	986	1186	1426	1626	1222	876	1067	1600	1487	1012	1504
ENSG00000086717	1	19	8	11	4	11	5	5	8	7	12	2	3	9	3	8	9	3	7	2	7	2	4	0	5	4	6	3	5	2	14	3	3	13	19	3	4	8	0	2	4	12	6	4	4	7	4	6	1
ENSG00000086730	476	248	313	345	250	303	241	379	451	185	156	165	295	400	543	161	236	114	210	160	168	339	237	343	174	177	154	375	289	212	116	269	187	185	223	383	360	317	151	416	485	215	333	313	104	348	319	265	369
ENSG00000086758	8820	10766	7274	8299	5877	7490	10437	4683	7769	4559	9440	8197	8813	6900	5094	8401	8056	8483	8589	4645	9873	10845	9330	11282	5001	9513	7829	8300	8537	7193	8153	5266	8899	9030	8597	8791	6088	9087	7436	6001	10694	8147	10434	8165	13002	5414	9590	8846	7304
ENSG00000086827	444	523	309	518	426	449	466	385	410	313	501	399	503	409	231	462	464	360	507	205	378	487	401	539	352	387	480	459	356	542	444	383	473	443	520	453	279	497	348	358	520	347	691	428	619	277	576	453	460
ENSG00000086848	773	790	705	788	790	607	779	514	718	535	761	537	667	588	729	843	723	694	697	398	700	660	666	760	743	690	902	702	648	891	681	695	752	691	692	638	651	757	743	584	709	643	900	712	784	684	889	812	677
ENSG00000086967	20	20	9	8	13	31	1	4	6	5	8	13	15	0	61	1	1	0	23	0	17	8	16	6	0	1	70	1	3	8	0	6	8	6	33	0	7	7	18	5	7	6	3	18	5	4	11	0	41
ENSG00000086991	13	28	5	7	45	43	2	15	2	22	16	5	3	14	11	10	8	2	14	7	18	3	8	5	118	3	30	9	10	24	6	5	13	19	8	2	0	4	6	11	6	4	14	7	2	1	7	32	19
ENSG00000087008	723	606	631	605	653	489	546	559	725	489	724	711	631	627	459	626	609	694	523	352	418	689	501	965	754	586	679	832	517	610	629	524	711	742	819	596	499	685	751	493	645	599	610	576	540	537	637	745	751
ENSG00000087053	608	777	673	946	697	607	890	598	765	682	848	531	776	715	691	717	702	552	782	331	899	795	674	800	852	844	1082	658	598	945	768	765	791	614	890	777	603	814	854	644	1099	745	1033	689	1065	739	858	873	1002
ENSG00000087074	1479	2064	1275	1723	2977	1493	1345	3211	1947	8422	1483	1843	1702	5657	5179	1573	2026	1786	1750	2241	1653	1326	2111	1311	6838	2184	5125	1717	1320	1535	1368	1479	2565	1420	1234	1820	1639	1637	2076	3665	4947	1330	1591	1484	1749	19462	2486	2199	1566
ENSG00000087076	368	815	817	795	721	1104	1321	135	844	392	868	905	1676	673	721	1158	1298	946	717	683	621	595	724	920	748	1640	416	1628	1282	827	1182	1273	823	614	1282	791	1210	1078	1085	1012	1655	851	417	632	283	381	853	851	780
ENSG00000087077	2419	2166	2402	2561	2631	3247	2627	905	2369	1833	2608	2830	2763	2254	1810	2797	2717	2791	2778	2022	2447	2350	2632	2865	1627	2937	2140	2672	2598	2244	2435	2414	2953	2606	2661	2155	2177	3272	3065	2340	2284	2397	1953	2255	2411	1997	2244	2585	2273
ENSG00000087085	21	574	13	43	74	65	12	26	50	175	187	19	91	251	159	62	15	11	37	42	165	51	19	122	145	13	138	47	112	158	72	42	19	446	51	45	62	21	32	72	62	22	266	87	40	41	58	26	85
ENSG00000087086	47860	50621	70066	49456	31653	68187	66530	37733	68055	29654	36848	58160	65326	65784	56255	48246	50030	50843	34848	27917	51396	73795	34703	34157	35879	41678	85644	90302	52386	76058	38131	57296	42774	29811	48293	36050	46768	88857	77158	42754	69181	44367	46348	42699	49920	28784	51561	42786	35010
ENSG00000087087	4190	4439	3358	3600	6127	4538	4810	6007	4780	5401	3783	4958	3821	4837	5205	4469	3228	5046	3811	6819	4871	4014	4351	4782	4132	3856	5616	4236	3549	2904	3678	3862	4205	4193	4754	3969	3863	4436	3933	6789	4764	3227	4247	4343	3851	4965	3657	5156	4677
ENSG00000087088	1052	967	1208	1479	1241	1302	1112	1007	1433	1089	1121	1325	1481	1404	926	1055	1930	1066	1365	272	856	1230	986	1456	927	1772	1576	1563	1026	946	1932	1192	963	788	1641	1172	1082	1791	1190	1025	1751	885	1233	1042	1095	932	1136	1056	774
ENSG00000087095	2044	1974	2248	2334	2875	2266	1954	1008	2482	1222	2733	1955	3104	2706	3029	2719	2024	2248	2458	2150	1854	2041	1878	2091	1424	2361	1973	2501	2422	2273	2736	1915	2572	2207	1951	2040	1962	2731	2682	2074	2572	2274	1676	1644	2015	2524	2408	1978	1954
ENSG00000087111	1552	1807	1368	1656	1192	1605	1962	922	1973	942	1805	1384	1523	1448	932	2004	1806	1422	1415	863	1663	1660	1567	1481	1176	1799	1549	1741	1647	2139	1582	1345	1751	1613	1591	1746	1239	1926	1985	1267	1336	1605	1786	1601	2087	913	1667	1747	1633
ENSG00000087116	2330	957	1604	1369	660	1036	706	620	1842	1306	965	993	928	1285	2566	1436	1563	683	1121	563	1160	1784	717	1357	1281	1171	981	2508	1449	1682	1223	1157	1550	958	1194	1536	1044	2644	1412	1461	1517	1121	1158	1462	622	610	961	1014	1153
ENSG00000087128	1	4	4	1	4	3	1	1	1	1	7	6	0	3	2	3	9	5	5	10	6	0	0	5	6	5	3	5	3	4	1	0	4	11	0	2	6	4	1	1	2	7	7	2	1	3	1	8	3
ENSG00000087152	1879	2170	1708	1600	2333	1989	1723	2270	2003	1653	1527	1726	1691	1768	1851	1885	1471	1818	1469	2289	1665	1591	1411	1908	1701	1655	2735	2277	1723	1773	1615	1681	1733	1845	2023	1873	1723	1817	2234	2074	1859	1525	1730	1852	1782	1819	1757	1862	1820
ENSG00000087157	933	1270	1193	1093	1114	939	936	1342	1230	1002	981	948	846	1304	1497	1019	917	1069	804	892	1090	1060	885	1259	1222	901	2158	1189	974	814	1121	719	1011	757	1107	900	864	1102	1045	1022	1433	1056	1118	1070	1151	865	997	1062	1047
ENSG00000087191	3719	5145	3859	4051	4223	4636	5346	4626	4211	4291	4257	4600	3787	4497	3288	4829	4406	4012	4304	2673	4653	4753	4594	3913	4349	3760	6461	4228	4632	5022	4182	3908	4202	4626	4989	4834	4239	4145	4063	4441	4725	3621	6722	3937	5477	3762	5005	5473	3980
ENSG00000087206	1196	835	863	934	1420	1109	741	1054	849	1141	850	1089	1053	1212	1232	1060	912	866	1004	838	1036	871	831	1027	1026	840	1653	1049	959	834	909	1035	1097	952	1166	1122	734	872	789	1346	1066	800	950	785	1199	1275	873	1175	794
ENSG00000087237	79	66	37	65	58	91	46	38	41	88	43	59	81	71	126	36	83	41	42	69	109	50	66	31	61	52	54	72	125	57	38	73	93	78	20	88	99	189	65	227	73	38	34	106	87	146	53	39	51
ENSG00000087245	4319	1790	2652	5920	5891	7674	3937	1697	8244	4273	3150	2859	3935	6239	5463	8347	2504	3874	6556	1877	3547	4337	6817	8794	4165	5230	2956	4868	3614	7259	2908	2248	10535	2868	3152	6696	4817	6036	8439	9648	8954	3093	2680	5456	1692	1852	4799	5672	3645
ENSG00000087250	82	809	273	364	1084	274	1534	2829	435	730	430	286	162	2446	698	391	426	819	373	1335	377	255	458	370	3504	213	2906	410	248	447	583	308	319	189	581	628	712	167	919	985	1511	367	1914	443	659	1351	920	785	797
ENSG00000087253	951	733	655	791	463	808	601	165	794	329	804	612	1019	525	468	627	688	563	551	118	631	820	674	837	464	762	506	480	534	651	891	656	577	499	705	545	670	829	704	357	634	483	773	616	623	366	942	611	871
ENSG00000087258	185	2709	105	463	241	190	159	114	241	318	905	103	140	172	451	138	150	197	244	62	652	343	159	298	90	252	91	427	791	907	143	108	187	810	159	534	175	320	239	309	231	137	507	484	98	131	135	156	302
ENSG00000087263	1390	1785	1054	1618	1368	1331	1660	1933	1163	2109	2380	1134	1050	1975	1762	1541	1306	1628	1399	5153	1685	1552	1381	1475	1799	1269	1929	1256	1005	1606	1140	1243	1230	1249	1923	2047	983	1066	1355	1210	2361	1175	1869	1584	1817	1672	2157	1963	1641
ENSG00000087266	2094	1594	1713	1989	1374	1526	1446	1572	2599	1385	1102	1299	1739	1885	2195	1586	1605	1265	1296	786	1598	2207	1451	1848	1587	1381	3356	2643	2011	1213	1301	1375	1425	1370	1551	1385	1770	2912	1553	1662	1632	1901	1766	1987	1171	848	1262	1331	2327
ENSG00000087269	1660	1492	1093	1671	1116	1538	1653	1075	1031	1016	1815	1390	1391	1430	1251	1930	1325	1794	1638	1169	1493	1695	1580	1650	1113	1347	1471	1417	1619	1727	1506	1060	1466	1380	1450	1464	1087	1404	1292	1031	1541	1322	1801	1292	1941	872	1478	1899	1410
ENSG00000087274	7857	6974	7855	7974	7972	7149	7695	3473	7888	5109	7577	6857	8301	7382	5038	8699	6645	6537	7984	3746	7829	8233	7009	8752	4542	8411	6807	8853	8432	10199	6742	6172	9978	7763	7296	6849	6613	10204	8949	7416	7104	6685	7281	7366	7467	4796	7490	8985	7136
ENSG00000087299	211	248	217	296	174	216	301	130	274	128	306	209	240	192	110	294	393	177	258	52	147	224	260	280	138	278	156	176	202	266	313	180	234	267	344	246	179	305	211	173	213	264	304	193	279	106	290	213	217
ENSG00000087301	201	169	229	195	289	224	153	45	255	163	245	164	265	128	161	322	289	135	307	48	211	207	208	160	162	207	96	134	330	254	229	253	300	240	233	243	144	366	232	175	167	217	195	175	95	140	165	158	229
ENSG00000087302	3141	3034	2486	3681	3080	2833	3139	2761	2802	2997	3828	2856	3400	2590	3006	3772	3656	2711	3272	2846	3395	3380	2921	3272	3079	3119	4004	3294	3171	4243	3516	3137	3122	2914	3840	3211	3292	3862	3673	2702	3487	3021	3595	3137	3950	2447	3759	3490	3491
ENSG00000087303	944	669	251	703	1009	657	821	418	826	1668	917	538	502	605	1169	725	781	448	682	222	725	1393	877	691	625	866	800	529	687	763	778	534	1102	621	696	1084	976	867	874	1024	1025	744	879	861	1133	409	555	588	691
ENSG00000087338	462	452	436	607	415	340	431	248	497	243	435	340	507	312	318	500	465	362	445	174	377	397	384	452	352	514	399	436	355	541	499	495	483	466	468	386	316	544	433	302	510	441	430	335	405	240	451	400	502
ENSG00000087365	4943	5640	4412	6069	4516	4905	5739	4414	4947	4726	5331	4804	5492	5363	3987	5748	4776	4807	5124	3600	5389	5878	5072	5688	4588	5671	6280	5334	5939	5941	5473	3508	6071	5385	4937	4957	4545	5712	4882	4303	5818	4529	6387	5185	6960	4170	5594	7034	5311
ENSG00000087448	932	1240	1046	996	1149	866	1113	450	994	724	1067	1010	886	878	551	1159	974	945	1264	151	1019	973	1068	1166	773	901	1167	1032	753	802	974	1012	1247	1132	1289	1090	768	1249	1214	736	1188	968	1077	894	1253	577	1333	970	1169
ENSG00000087460	25683	64686	26296	34656	24195	32729	33686	24611	33626	29231	51793	25116	35689	27142	30229	32015	38708	21818	25978	35881	35851	23495	32908	25776	32641	31995	30055	29988	38678	55169	38886	29222	30329	62280	29127	39087	35156	35533	29592	24387	29275	34836	41196	25879	39575	29302	29511	37412	30348
ENSG00000087470	1740	2129	1548	1871	2131	1670	1866	1550	1944	1604	1960	1598	1620	1369	1968	1722	1677	1640	2012	1435	2081	1862	1740	1682	1717	1643	2229	1838	1699	1952	1540	1874	1837	1753	2051	1920	1355	2033	1520	1478	2173	1531	2340	1874	2374	1723	2500	1830	2063
ENSG00000087494	6	7	2	6	45	3	13	10	9	4	5	6	7	12	25	7	3	8	5	6	7	13	7	2	8	7	22	4	8	7	12	6	9	7	20	13	12	9	22	19	13	6	5	2	12	1	10	6	7
ENSG00000087495	6	33	6	46	29	17	47	4	46	53	38	51	36	29	47	19	13	21	29	7	18	22	8	53	17	37	6	16	29	16	25	19	86	24	14	96	40	12	13	44	55	8	46	29	7	22	13	27	40
ENSG00000087502	791	946	694	954	824	625	850	730	786	743	898	560	745	833	705	842	975	596	758	444	815	951	695	813	819	746	1013	716	595	1034	814	791	736	621	931	839	552	723	834	722	1163	646	974	667	1018	735	1145	741	929
ENSG00000087510	22	13	38	38	7	7	8	19	34	31	31	89	23	9	106	6	29	11	20	17	31	20	19	34	25	18	20	32	17	25	40	9	13	11	13	9	15	16	10	11	39	24	25	49	9	21	17	21	32
ENSG00000087586	70	129	49	121	41	46	64	80	60	141	95	86	123	90	49	74	105	77	65	150	39	68	80	74	76	82	37	97	61	62	102	70	83	95	120	231	85	98	72	43	182	64	102	64	65	50	79	43	135
ENSG00000087589	68	29	125	53	43	48	22	43	77	27	24	54	69	51	253	32	48	62	72	26	57	38	86	79	36	58	16	66	98	69	27	39	69	24	33	54	84	92	43	56	53	51	52	34	19	91	54	87	71
ENSG00000087842	602	649	488	799	269	704	1176	137	667	413	515	545	582	753	185	790	1077	940	566	77	574	942	823	678	353	917	839	916	825	713	802	598	436	719	1017	793	533	1105	563	361	752	741	947	804	687	134	812	642	544
ENSG00000087884	1851	1027	1474	1154	1246	1592	1373	1582	1138	1625	2029	1955	1548	1319	1405	1734	1632	1939	1732	2358	1120	1781	2308	1403	1324	1213	1026	1282	1681	1685	1353	1422	1283	1481	1387	1578	1822	1174	1220	1593	1326	2183	1703	1563	1474	1892	1610	2150	1783
ENSG00000087903	121	272	153	144	436	189	225	498	163	333	164	164	171	217	218	158	173	157	148	160	210	144	202	219	364	173	652	187	171	172	175	220	239	203	286	192	126	250	161	201	215	142	348	175	285	159	172	264	151
ENSG00000087995	409	491	303	483	405	433	554	462	379	343	525	366	450	464	404	412	453	403	481	341	381	469	416	495	372	497	418	492	393	477	429	351	394	379	545	517	312	368	424	290	481	349	599	464	601	299	557	522	442
ENSG00000088002	11	15	6	9	8	19	16	6	22	9	13	8	17	17	11	11	11	11	16	22	12	19	16	11	7	14	12	9	11	13	22	9	8	14	19	14	21	18	8	8	11	11	26	5	10	8	10	13	8
ENSG00000088035	329	393	293	463	388	375	428	300	335	365	455	248	337	401	189	393	500	289	392	131	402	594	394	435	324	310	476	346	298	389	362	464	338	380	525	452	290	421	356	283	341	337	580	357	555	244	459	388	388
ENSG00000088038	2290	2293	2085	1826	3126	1949	2430	2183	2702	2955	2466	2592	2173	2974	2516	2189	2083	2371	2045	1912	1814	2135	2231	2629	2510	2171	2868	2135	2037	1663	2230	1998	2165	2383	2662	2675	1903	2170	2213	2767	3014	1918	2849	2183	2072	2650	2226	2022	1987
ENSG00000088053	4	4	1	0	4	4	0	6	7	5	0	2	1	5	4	4	13	1	1	1	2	0	2	4	4	5	13	1	5	1	4	0	4	0	3	0	7	2	0	8	3	5	6	2	4	2	4	2	5
ENSG00000088179	616	519	743	647	633	407	518	302	671	415	693	474	752	525	396	736	552	523	687	210	592	562	492	674	499	636	712	551	527	623	687	579	699	608	651	569	581	737	646	417	866	605	489	507	814	626	801	616	707
ENSG00000088205	1351	1409	1139	1706	1465	1217	1529	1305	1295	853	1383	1282	1544	1417	1434	1403	1280	1286	1490	1850	1595	1530	1380	1503	1387	1322	1519	1345	1176	1471	1314	1248	1647	1192	1479	1194	978	1494	1185	1192	1629	1232	1656	1223	1798	1094	1507	1553	1634
ENSG00000088247	4461	4667	4176	3923	4215	4212	4404	3615	4727	3589	4519	4630	4905	4226	4199	4875	3932	4540	4271	4953	4280	4172	4165	5199	4162	4579	5344	4037	4122	4021	4061	3446	4966	4575	4348	4037	3532	4419	4538	3300	4927	3626	4592	3747	4771	3437	4773	4160	4250
ENSG00000088256	3161	3640	2450	2967	4171	3255	3136	2673	2974	2944	3540	2803	3210	3043	2824	4058	2939	3297	3079	4769	2314	2833	3290	4824	3247	3077	3538	2728	2573	3412	3029	2767	3708	3352	3579	3060	2331	2855	3956	3638	3287	3045	3512	2692	2989	3306	3131	3492	3513
ENSG00000088280	2925	3170	3815	4055	3353	3213	4259	820	3508	2220	2003	2924	3700	3550	1293	3194	2799	3729	3765	818	2912	4261	3284	4046	2444	4209	4112	4004	3522	3009	3370	2547	2295	2783	3090	2852	3325	3676	4319	2472	3397	4113	3342	4128	3193	2805	2900	3475	4369
ENSG00000088298	1169	1405	1083	1508	901	1010	1743	1059	1217	1020	1474	899	1071	1120	885	1152	1641	1230	893	367	1599	1478	1197	1207	1284	1333	2129	1568	1081	1664	1368	817	888	1166	1131	956	1071	1150	1529	1003	1526	1119	1701	1328	2202	791	1610	1964	1208
ENSG00000088305	43	87	74	106	88	70	91	85	104	102	69	60	76	51	40	67	96	69	61	3	51	72	67	84	51	93	136	122	102	39	64	87	70	77	82	58	81	143	69	71	51	55	60	88	76	61	85	62	79
ENSG00000088320	154	62	100	72	214	46	36	7	49	316	97	61	79	74	36	98	48	51	52	12	24	39	20	68	61	14	21	53	97	118	78	48	96	65	59	150	123	166	101	600	26	55	48	34	14	79	26	95	47
ENSG00000088325	69	238	32	121	59	83	108	27	42	188	116	52	174	33	29	87	220	51	118	12	60	105	183	114	55	133	36	106	85	94	259	99	76	185	195	315	186	187	71	86	143	38	70	135	71	51	102	107	164
ENSG00000088340	143	167	289	259	496	177	166	182	779	798	403	171	128	465	363	290	397	223	207	237	148	170	130	223	651	295	355	350	271	129	429	128	83	354	624	171	467	512	458	451	146	233	272	179	102	109	434	264	355
ENSG00000088356	410	502	353	534	544	600	649	804	734	473	631	539	611	728	503	637	622	399	548	487	399	491	444	559	454	590	707	595	463	638	594	483	500	488	632	587	499	556	553	563	680	534	662	499	604	367	618	516	596
ENSG00000088367	7343	13204	4109	8341	7039	6161	10098	13342	8103	9156	15020	5056	5346	11997	5575	6472	8789	15068	6576	13014	8023	8261	10657	7571	15356	8395	8300	6742	6145	6777	8017	7324	5267	8069	11716	11778	6131	5589	10254	7857	13467	8834	17155	8585	9970	8054	11060	11233	12692
ENSG00000088386	2	2	3	0	10	1	1	4	3	0	5	6	1	0	5	2	1	1	2	20	4	25	1	1	7	0	6	13	2	1	1	7	5	1	2	3	1	2	4	2	3	2	7	0	3	2	4	9	1
ENSG00000088387	1705	1314	1164	1708	1964	1271	1608	1530	1335	1351	1331	1284	2203	1099	1123	1930	1792	1148	1803	618	1546	1868	1486	1658	2958	2063	2077	1465	1609	1752	2039	1301	2496	1397	1696	1340	1534	2076	1676	1498	1578	1592	1664	1012	2689	1034	1662	1702	1555
ENSG00000088448	2260	3168	3165	3413	4590	2432	2184	2516	3251	3077	2248	2632	3038	3972	3146	3160	2719	2915	2820	2087	3242	2366	2115	3021	3503	2625	4409	2888	2649	2199	3009	3540	2686	2574	3191	2502	2825	3319	3048	3547	2760	2440	2254	2151	2158	3285	2388	2756	2910
ENSG00000088451	382	439	300	405	405	337	366	353	385	278	370	369	412	469	289	429	437	307	381	260	254	351	318	393	417	378	502	367	329	463	354	422	415	347	515	313	284	430	361	376	453	336	400	346	463	275	462	370	399
ENSG00000088538	353	652	912	1081	1041	713	611	154	426	300	640	301	1786	836	578	724	538	566	900	688	818	520	686	658	795	287	298	379	809	722	846	299	496	1008	697	181	1104	350	553	328	745	621	804	437	503	853	395	368	333
ENSG00000088543	441	423	500	557	569	711	642	140	860	432	556	462	597	524	271	596	531	506	501	195	339	360	561	500	280	616	523	637	641	694	603	377	573	531	543	432	587	605	463	572	490	471	581	561	423	452	387	628	515
ENSG00000088682	2059	2178	2308	2180	1923	2646	2653	2412	2018	2329	4047	2266	2276	2838	2176	2428	3786	2357	2495	1455	1865	2299	2982	2486	2871	2388	2117	2325	2090	1913	2762	2391	1882	2570	3212	3557	1988	2715	2502	2144	2679	2480	4541	2225	2499	2353	3365	2415	2122
ENSG00000088726	1	4	2	6	7	7	7	4	4	4	7	6	6	7	4	9	5	6	3	5	8	6	3	4	5	5	17	8	5	5	6	3	4	3	3	1	15	8	5	2	3	6	3	3	13	5	6	2	6
ENSG00000088727	88	194	95	146	157	167	142	178	111	159	258	143	149	170	115	152	182	122	147	144	113	95	174	141	132	173	187	127	141	163	200	109	108	202	183	169	141	174	139	171	139	152	289	138	239	145	191	137	119
ENSG00000088756	180	111	244	162	187	56	110	45	345	285	209	90	143	119	157	248	207	67	113	16	76	157	71	66	169	197	171	149	210	250	64	69	269	170	66	226	213	141	203	108	141	104	174	150	542	106	166	101	116
ENSG00000088766	2440	1321	2687	2591	1909	2581	2299	1003	2773	1245	2176	2871	2212	1528	1778	2774	2442	1876	2262	1017	2754	2423	1716	2557	1710	3514	2489	3184	3350	3878	3712	2551	3573	2402	1920	1361	2721	5640	4939	1465	2004	3064	1588	2571	2996	1553	2643	2812	3781
ENSG00000088782	0	0	0	0	0	0	0	0	0	0	0	0	0	0	0	0	0	0	0	0	0	0	0	0	0	0	0	0	0	0	0	0	0	0	0	0	0	0	0	0	0	0	1	0	0	0	0	0	0
ENSG00000088808	878	950	758	829	1024	927	996	1125	1483	1396	1022	801	782	754	915	1181	960	957	874	488	885	989	822	1083	1166	1113	1090	1249	1284	890	698	788	1155	989	930	983	953	1743	1152	1078	732	862	1136	1102	766	1187	1050	977	949
ENSG00000088812	4660	3846	2907	3994	2047	3473	4357	1413	3424	1754	3830	3570	4314	2350	1671	3387	4428	3705	3664	2363	3475	3820	5125	3282	1869	3896	1778	2692	3659	4263	4263	2732	3266	3778	3172	4152	2683	3539	4126	2160	3274	3840	3513	3441	3649	1861	3692	4594	4327
ENSG00000088826	114	314	116	193	272	195	238	713	188	229	161	123	140	173	586	264	111	156	219	376	137	197	333	179	435	195	285	140	242	193	182	131	231	166	180	145	146	226	150	249	247	211	171	154	187	97	185	105	202
ENSG00000088827	5862	554	2736	2696	411	1345	1163	2076	7184	1537	1791	1375	4713	5330	1175	1108	2086	775	1323	150	1775	4909	760	1925	544	1190	780	7783	1582	1895	988	1959	1623	746	1776	1257	1725	3027	1185	1358	3507	1329	2126	3015	689	918	1237	692	2165
ENSG00000088832	4310	5450	3691	6299	3760	4388	5080	13442	4796	7187	7121	3634	4016	4804	6556	5450	5959	4813	3720	15248	5416	4852	4068	3618	12707	4642	9261	5377	3923	5756	5640	4399	4336	4602	4479	7175	4145	4289	6294	4747	5646	4863	6080	4719	8242	4167	5554	5889	6255
ENSG00000088833	3387	4209	2406	2804	2743	2951	3382	6822	2481	4648	5405	2593	2994	4174	4417	2866	3302	4334	2637	8401	2930	2675	3376	2906	5808	2623	4126	3246	2211	3124	2868	2410	2647	2887	3528	5150	2681	2648	3266	2842	5272	3115	5471	3418	3715	3026	4298	3889	3796
ENSG00000088836	1660	273	506	402	516	471	445	405	685	300	218	1014	470	524	263	441	548	694	521	232	156	241	467	841	334	747	350	537	322	269	772	1270	318	461	1036	669	413	668	352	685	948	379	392	732	204	557	390	713	305
ENSG00000088854	2160	1468	1566	1688	1822	1362	1612	686	1897	1624	1338	1867	2846	1353	1142	1502	2052	1688	1517	465	1203	1645	1422	1994	1295	1975	1034	1756	1433	1754	1882	1408	1964	1477	1922	2155	1380	2070	1595	1656	1760	1352	1537	1313	1152	1356	1764	1252	1521
[truncated: 59,742 more rows]
[truncated: 168 more columns]
