# Supplementary material for: Analysis of High-Risk Neuroblastoma Transcriptome Reveals Gene Co-Expression Signatures and Functional Features
Source: Biology (Basel). 2023 Sep 12;12(9):1230. doi: 10.3390/biology12091230 (PMC10525871; doi:10.3390/biology12091230)
Supplement: Supplementary file 1 [file biology-12-01230-s001.zip › File S1/degs_blue.csv]

	genes_blue	symbol
1	ENSG00000000971	CFH
2	ENSG00000003402	CFLAR
3	ENSG00000005189	REXO5
4	ENSG00000005486	RHBDD2
5	ENSG00000005893	LAMP2
6	ENSG00000006634	DBF4
7	ENSG00000006652	IFRD1
8	ENSG00000007968	E2F2
9	ENSG00000008282	SYPL1
10	ENSG00000008311	AASS
11	ENSG00000010278	CD9
12	ENSG00000010292	NCAPD2
13	ENSG00000011426	ANLN
14	ENSG00000011465	DCN
15	ENSG00000012048	BRCA1
16	ENSG00000013573	DDX11
17	ENSG00000013810	TACC3
18	ENSG00000018408	WWTR1
19	ENSG00000024526	DEPDC1
20	ENSG00000029993	HMGB3
21	ENSG00000035499	DEPDC1B
22	ENSG00000040275	SPDL1
23	ENSG00000042088	TDP1
24	ENSG00000049167	ERCC8
25	ENSG00000051180	RAD51
26	ENSG00000051341	POLQ
27	ENSG00000060138	YBX3
28	ENSG00000062822	POLD1
29	ENSG00000063127	SLC6A16
30	ENSG00000065328	MCM10
31	ENSG00000066279	ASPM
32	ENSG00000067113	PLPP1
33	ENSG00000067208	EVI5
34	ENSG00000068489	PRR11
35	ENSG00000070731	ST6GALNAC2
36	ENSG00000071539	TRIP13
37	ENSG00000071564	TCF3
38	ENSG00000071967	CYBRD1
39	ENSG00000072501	SMC1A
40	ENSG00000072571	HMMR
41	ENSG00000073111	MCM2
42	ENSG00000075218	GTSE1
43	ENSG00000075702	WDR62
44	ENSG00000076003	MCM6
45	ENSG00000076382	SPAG5
46	ENSG00000077152	UBE2T
47	ENSG00000078177	N4BP2
48	ENSG00000079308	TNS1
49	ENSG00000079462	PAFAH1B3
50	ENSG00000079616	KIF22
51	ENSG00000079931	MOXD1
52	ENSG00000080839	RBL1
53	ENSG00000080986	NDC80
54	ENSG00000081189	MEF2C
55	ENSG00000081377	CDC14B
56	ENSG00000083817	ZNF416
57	ENSG00000084774	CAD
58	ENSG00000085063	CD59
59	ENSG00000085832	EPS15
60	ENSG00000085840	ORC1
61	ENSG00000085999	RAD54L
62	ENSG00000086289	EPDR1
63	ENSG00000087586	AURKA
64	ENSG00000088325	TPX2
65	ENSG00000089154	GCN1
66	ENSG00000089157	RPLP0
67	ENSG00000089356	FXYD3
68	ENSG00000089472	HEPH
69	ENSG00000089685	BIRC5
70	ENSG00000090889	KIF4A
71	ENSG00000091127	PUS7
72	ENSG00000091651	ORC6
73	ENSG00000092068	SLC7A8
74	ENSG00000092470	WDR76
75	ENSG00000092853	CLSPN
76	ENSG00000093009	CDC45
77	ENSG00000094804	CDC6
78	ENSG00000094963	FMO2
79	ENSG00000095002	MSH2
80	ENSG00000095794	CREM
81	ENSG00000096433	ITPR3
82	ENSG00000099364	FBXL19
83	ENSG00000099901	RANBP1
84	ENSG00000099956	SMARCB1
85	ENSG00000100162	CENPM
86	ENSG00000100284	TOM1
87	ENSG00000100296	THOC5
88	ENSG00000100297	MCM5
89	ENSG00000100307	CBX7
90	ENSG00000100350	FOXRED2
91	ENSG00000100426	ZBED4
92	ENSG00000100479	POLE2
93	ENSG00000100526	CDKN3
94	ENSG00000100629	CEP128
95	ENSG00000100749	VRK1
96	ENSG00000100802	C14orf93
97	ENSG00000101003	GINS1
98	ENSG00000101057	MYBL2
99	ENSG00000101189	MRGBP
100	ENSG00000101306	MYLK2
101	ENSG00000101349	PAK5
102	ENSG00000101412	E2F1
103	ENSG00000101439	CST3
104	ENSG00000101447	FAM83D
105	ENSG00000101811	CSTF2
106	ENSG00000101868	POLA1
107	ENSG00000101945	SUV39H1
108	ENSG00000102024	PLS3
109	ENSG00000102158	MAGT1
110	ENSG00000102384	CENPI
111	ENSG00000102547	CAB39L
112	ENSG00000102580	DNAJC3
113	ENSG00000103175	WFDC1
114	ENSG00000103196	CRISPLD2
115	ENSG00000103995	CEP152
116	ENSG00000104324	CPQ
117	ENSG00000104738	MCM4
118	ENSG00000105011	ASF1B
119	ENSG00000105202	FBL
120	ENSG00000105357	MYH14
121	ENSG00000105486	LIG1
122	ENSG00000105711	SCN1B
123	ENSG00000106268	NUDT1
124	ENSG00000106443	PHF14
125	ENSG00000106462	EZH2
126	ENSG00000106546	AHR
127	ENSG00000106571	GLI3
128	ENSG00000106991	ENG
129	ENSG00000107968	MAP3K8
130	ENSG00000108055	SMC3
131	ENSG00000108381	ASPA
132	ENSG00000108556	CHRNE
133	ENSG00000108771	DHX58
134	ENSG00000109255	NMU
135	ENSG00000109501	WFS1
136	ENSG00000109674	NEIL3
137	ENSG00000109685	NSD2
138	ENSG00000109805	NCAPG
139	ENSG00000110002	VWA5A
140	ENSG00000110108	TMEM109
141	ENSG00000110841	PPFIBP1
142	ENSG00000111206	FOXM1
143	ENSG00000111247	RAD51AP1
144	ENSG00000111404	RERGL
145	ENSG00000111602	TIMELESS
146	ENSG00000111665	CDCA3
147	ENSG00000112029	FBXO5
148	ENSG00000112118	MCM3
149	ENSG00000112242	E2F3
150	ENSG00000112312	GMNN
151	ENSG00000112742	TTK
152	ENSG00000112773	TENT5A
153	ENSG00000112877	CEP72
154	ENSG00000112984	KIF20A
155	ENSG00000113368	LMNB1
156	ENSG00000113648	MACROH2A1
157	ENSG00000113916	BCL6
158	ENSG00000114346	ECT2
159	ENSG00000115163	CENPA
160	ENSG00000115183	TANC1
161	ENSG00000115241	PPM1G
162	ENSG00000115461	IGFBP5
163	ENSG00000115539	PDCL3
164	ENSG00000116044	NFE2L2
165	ENSG00000116661	FBXO2
166	ENSG00000116729	WLS
167	ENSG00000117298	ECE1
168	ENSG00000117399	CDC20
169	ENSG00000117525	F3
170	ENSG00000117643	MAN1C1
171	ENSG00000117650	NEK2
172	ENSG00000117724	CENPF
173	ENSG00000118162	KPTN
174	ENSG00000118193	KIF14
175	ENSG00000118412	CASP8AP2
176	ENSG00000118655	DCLRE1B
177	ENSG00000119772	DNMT3A
178	ENSG00000119866	BCL11A
179	ENSG00000119969	HELLS
180	ENSG00000120306	CYSTM1
181	ENSG00000120334	CENPL
182	ENSG00000120594	PLXDC2
183	ENSG00000120647	CCDC77
184	ENSG00000120690	ELF1
185	ENSG00000120802	TMPO
186	ENSG00000120885	CLU
187	ENSG00000120896	SORBS3
188	ENSG00000121064	SCPEP1
189	ENSG00000121152	NCAPH
190	ENSG00000121621	KIF18A
191	ENSG00000121900	TMEM54
192	ENSG00000122952	ZWINT
193	ENSG00000123095	BHLHE41
194	ENSG00000123096	SSPN
195	ENSG00000123146	ADGRE5
196	ENSG00000123219	CENPK
197	ENSG00000123342	MMP19
198	ENSG00000123473	STIL
199	ENSG00000123485	HJURP
200	ENSG00000124145	SDC4
201	ENSG00000124313	IQSEC2
202	ENSG00000124562	SNRPC
203	ENSG00000124635	H2BC11
204	ENSG00000124657	OR2B6
205	ENSG00000124659	TBCC
206	ENSG00000124795	DEK
207	ENSG00000125319	HROB
208	ENSG00000125686	MED1
209	ENSG00000125898	FAM110A
210	ENSG00000126218	F10
211	ENSG00000126458	RRAS
212	ENSG00000126787	DLGAP5
213	ENSG00000127564	PKMYT1
214	ENSG00000127586	CHTF18
215	ENSG00000128408	RIBC2
216	ENSG00000128652	HOXD3
217	ENSG00000128849	CGNL1
218	ENSG00000128944	KNSTRN
219	ENSG00000129028	THAP10
220	ENSG00000129173	E2F8
221	ENSG00000129195	PIMREG
222	ENSG00000129566	TEP1
223	ENSG00000129675	ARHGEF6
224	ENSG00000129680	MAP7D3
225	ENSG00000129810	SGO1
226	ENSG00000130340	SNX9
227	ENSG00000130377	ACSBG2
228	ENSG00000130517	PGPEP1
229	ENSG00000130695	CEP85
230	ENSG00000130713	EXOSC2
231	ENSG00000130726	TRIM28
232	ENSG00000130813	SHFL
233	ENSG00000130816	DNMT1
234	ENSG00000131018	SYNE1
235	ENSG00000131153	GINS2
236	ENSG00000131351	HAUS8
237	ENSG00000131650	KREMEN2
238	ENSG00000131724	IL13RA1
239	ENSG00000131747	TOP2A
240	ENSG00000131849	ZNF132
241	ENSG00000131944	FAAP24
242	ENSG00000132122	SPATA6
243	ENSG00000132182	NUP210
244	ENSG00000132334	PTPRE
245	ENSG00000132436	FIGNL1
246	ENSG00000132646	PCNA
247	ENSG00000132677	RHBG
248	ENSG00000133121	STARD13
249	ENSG00000133302	SLF1
250	ENSG00000133794	BMAL1
251	ENSG00000133863	TEX15
252	ENSG00000134057	CCNB1
253	ENSG00000134222	PSRC1
254	ENSG00000134352	IL6ST
255	ENSG00000134690	CDCA8
256	ENSG00000134901	POGLUT2
257	ENSG00000135378	PRRG4
258	ENSG00000135451	TROAP
259	ENSG00000135476	ESPL1
260	ENSG00000135535	CD164
261	ENSG00000135747	ZNF670-ZNF695
262	ENSG00000135842	NIBAN1
263	ENSG00000136104	RNASEH2B
264	ENSG00000136108	CKAP2
265	ENSG00000136147	PHF11
266	ENSG00000136156	ITM2B
267	ENSG00000136160	EDNRB
268	ENSG00000136436	CALCOCO2
269	ENSG00000136492	BRIP1
270	ENSG00000136824	SMC2
271	ENSG00000136869	TLR4
272	ENSG00000136938	ANP32B
273	ENSG00000136982	DSCC1
274	ENSG00000137076	TLN1
275	ENSG00000137310	TCF19
276	ENSG00000137404	NRM
277	ENSG00000137462	TLR2
278	ENSG00000137491	SLCO2B1
279	ENSG00000137563	GGH
280	ENSG00000137575	SDCBP
281	ENSG00000137807	KIF23
282	ENSG00000137812	KNL1
283	ENSG00000138160	KIF11
284	ENSG00000138180	CEP55
285	ENSG00000138182	KIF20B
286	ENSG00000138326	RPS24
287	ENSG00000138346	DNA2
288	ENSG00000138376	BARD1
289	ENSG00000138658	ZGRF1
290	ENSG00000138778	CENPE
291	ENSG00000139211	AMIGO2
292	ENSG00000139618	BRCA2
293	ENSG00000139734	DIAPH3
294	ENSG00000139737	SLAIN1
295	ENSG00000139793	MBNL2
296	ENSG00000139926	FRMD6
297	ENSG00000140350	ANP32A
298	ENSG00000140451	PIF1
299	ENSG00000140534	TICRR
300	ENSG00000140545	MFGE8
301	ENSG00000141028	NA
302	ENSG00000141499	WRAP53
303	ENSG00000141552	ANAPC11
304	ENSG00000141753	IGFBP4
305	ENSG00000142089	IFITM3
306	ENSG00000142188	TMEM50B
307	ENSG00000142230	SAE1
308	ENSG00000142731	PLK4
309	ENSG00000142733	MAP3K6
310	ENSG00000142910	TINAGL1
311	ENSG00000142945	KIF2C
312	ENSG00000143226	FCGR2A
313	ENSG00000143228	NUF2
314	ENSG00000143321	HDGF
315	ENSG00000143476	DTL
316	ENSG00000143621	ILF2
317	ENSG00000143799	PARP1
318	ENSG00000143842	SOX13
319	ENSG00000144354	CDCA7
320	ENSG00000144395	CCDC150
321	ENSG00000144554	FANCD2
322	ENSG00000144857	BOC
323	ENSG00000145012	LPP
324	ENSG00000145375	SPATA5
325	ENSG00000145386	CCNA2
326	ENSG00000145390	USP53
327	ENSG00000145604	SKP2
328	ENSG00000145730	PAM
329	ENSG00000146143	PRIM2
330	ENSG00000146263	MMS22L
331	ENSG00000146410	MTFR2
332	ENSG00000146670	CDCA5
333	ENSG00000146918	NCAPG2
334	ENSG00000147027	TMEM47
335	ENSG00000147274	RBMX
336	ENSG00000147459	DOCK5
337	ENSG00000147642	SYBU
338	ENSG00000148019	CEP78
339	ENSG00000148459	PDSS1
340	ENSG00000148773	MKI67
341	ENSG00000148835	TAF5
342	ENSG00000149136	SSRP1
343	ENSG00000149503	INCENP
344	ENSG00000149548	CCDC15
345	ENSG00000149554	CHEK1
346	ENSG00000149591	TAGLN
347	ENSG00000150457	LATS2
348	ENSG00000150907	FOXO1
349	ENSG00000151650	VENTX
350	ENSG00000151725	CENPU
351	ENSG00000151849	CENPJ
352	ENSG00000151929	BAG3
353	ENSG00000152147	GEMIN6
354	ENSG00000152240	HAUS1
355	ENSG00000152253	SPC25
356	ENSG00000152455	SUV39H2
357	ENSG00000152527	PLEKHH2
358	ENSG00000153044	CENPH
359	ENSG00000153246	PLA2R1
360	ENSG00000154099	DNAAF1
361	ENSG00000154258	ABCA9
362	ENSG00000154262	ABCA6
363	ENSG00000154839	SKA1
364	ENSG00000155324	GRAMD2B
365	ENSG00000155366	RHOC
366	ENSG00000156509	FBXO43
367	ENSG00000156802	ATAD2
368	ENSG00000156876	SASS6
369	ENSG00000156970	BUB1B
370	ENSG00000157150	TIMP4
371	ENSG00000157368	IL34
372	ENSG00000157456	CCNB2
373	ENSG00000157657	ZNF618
374	ENSG00000157999	ANKRD61
375	ENSG00000158402	CDC25C
376	ENSG00000158427	TMSB15B
377	ENSG00000159055	MIS18A
378	ENSG00000159259	CHAF1B
379	ENSG00000159658	EFCAB14
380	ENSG00000159958	TNFRSF13C
381	ENSG00000160208	RRP1B
382	ENSG00000160229	ZNF66
383	ENSG00000160298	C21orf58
384	ENSG00000160712	IL6R
385	ENSG00000160949	TONSL
386	ENSG00000160957	RECQL4
387	ENSG00000160993	ALKBH4
388	ENSG00000161281	COX7A1
389	ENSG00000161800	RACGAP1
390	ENSG00000161860	SYCE2
391	ENSG00000161888	SPC24
392	ENSG00000162062	TEDC2
393	ENSG00000162063	CCNF
394	ENSG00000162129	CLPB
395	ENSG00000162407	PLPP3
396	ENSG00000162512	SDC3
397	ENSG00000162595	DIRAS3
398	ENSG00000162775	RBM15
399	ENSG00000162976	SLC66A3
400	ENSG00000163006	CCDC138
401	ENSG00000163430	FSTL1
402	ENSG00000163507	CIP2A
403	ENSG00000163513	TGFBR2
404	ENSG00000163535	SGO2
405	ENSG00000163781	TOPBP1
406	ENSG00000163808	KIF15
407	ENSG00000163918	RFC4
408	ENSG00000164032	H2AZ1
409	ENSG00000164035	EMCN
410	ENSG00000164045	CDC25A
411	ENSG00000164104	HMGB2
412	ENSG00000164105	SAP30
413	ENSG00000164109	MAD2L1
414	ENSG00000164111	ANXA5
415	ENSG00000164197	RNF180
416	ENSG00000164307	ERAP1
417	ENSG00000164362	TERT
418	ENSG00000164611	PTTG1
419	ENSG00000164877	MICALL2
420	ENSG00000165072	MAMDC2
421	ENSG00000165092	ALDH1A1
422	ENSG00000165169	DYNLT3
423	ENSG00000165209	STRBP
424	ENSG00000165244	ZNF367
425	ENSG00000165304	MELK
426	ENSG00000165424	ZCCHC24
427	ENSG00000165475	CRYL1
428	ENSG00000165480	SKA3
429	ENSG00000165490	DDIAS
430	ENSG00000165891	E2F7
431	ENSG00000166153	DEPDC4
432	ENSG00000166401	SERPINB8
433	ENSG00000166508	MCM7
434	ENSG00000166704	ZNF606
435	ENSG00000166788	SAAL1
436	ENSG00000166803	PCLAF
437	ENSG00000166851	PLK1
438	ENSG00000166860	ZBTB39
439	ENSG00000166881	NEMP1
440	ENSG00000167513	CDT1
441	ENSG00000167554	ZNF610
442	ENSG00000167670	CHAF1A
443	ENSG00000167900	TK1
444	ENSG00000167992	VWCE
445	ENSG00000168061	SAC3D1
446	ENSG00000168078	PBK
447	ENSG00000168216	LMBRD1
448	ENSG00000168309	FAM107A
449	ENSG00000168393	DTYMK
450	ENSG00000168411	RFWD3
451	ENSG00000168496	FEN1
452	ENSG00000168631	MUCL3
453	ENSG00000169116	PARM1
454	ENSG00000169499	PLEKHA2
455	ENSG00000169607	CKAP2L
456	ENSG00000169679	BUB1
457	ENSG00000169683	LRRC45
458	ENSG00000169951	ZNF764
459	ENSG00000170075	GPR37L1
460	ENSG00000170271	FAXDC2
461	ENSG00000170312	CDK1
462	ENSG00000170577	SIX2
463	ENSG00000170629	NA
464	ENSG00000170734	POLH
465	ENSG00000170779	CDCA4
466	ENSG00000171241	SHCBP1
467	ENSG00000171320	ESCO2
468	ENSG00000171792	RHNO1
469	ENSG00000171848	RRM2
470	ENSG00000172009	THOP1
471	ENSG00000172243	CLEC7A
472	ENSG00000172244	C5orf34
473	ENSG00000172380	GNG12
474	ENSG00000172687	ZNF738
475	ENSG00000173193	PARP14
476	ENSG00000173207	CKS1B
477	ENSG00000173457	PPP1R14B
478	ENSG00000173473	SMARCC1
479	ENSG00000174371	EXO1
480	ENSG00000174442	ZWILCH
481	ENSG00000174799	CEP135
482	ENSG00000174989	FBXW8
483	ENSG00000175063	UBE2C
484	ENSG00000175322	ZNF519
485	ENSG00000175643	RMI2
486	ENSG00000175691	ZNF77
487	ENSG00000176208	ATAD5
488	ENSG00000176485	PLAAT3
489	ENSG00000176533	GNG7
490	ENSG00000176619	LMNB2
491	ENSG00000176761	NA
492	ENSG00000176912	NA
493	ENSG00000177084	POLE
494	ENSG00000177602	HASPIN
495	ENSG00000177627	C12orf54
496	ENSG00000177732	SOX12
497	ENSG00000178295	GEN1
498	ENSG00000178631	NA
499	ENSG00000178776	C5orf46
500	ENSG00000178999	AURKB
501	ENSG00000179071	CCDC89
502	ENSG00000179094	PER1
503	ENSG00000180155	LYNX1
504	ENSG00000180385	NA
505	ENSG00000180592	SKIDA1
506	ENSG00000180855	ZNF443
507	ENSG00000181218	H2AC25
508	ENSG00000181418	DDN
509	ENSG00000181450	ZNF678
510	ENSG00000181544	FANCB
511	ENSG00000181896	ZNF101
512	ENSG00000182010	RTKN2
513	ENSG00000182158	CREB3L2
514	ENSG00000182179	UBA7
515	ENSG00000182326	C1S
516	ENSG00000182504	CEP97
517	ENSG00000183207	RUVBL2
518	ENSG00000183337	BCOR
519	ENSG00000183647	ZNF530
520	ENSG00000183684	ALYREF
521	ENSG00000183763	TRAIP
522	ENSG00000183814	LIN9
523	ENSG00000183850	ZNF730
524	ENSG00000183856	IQGAP3
525	ENSG00000184205	TSPYL2
526	ENSG00000184445	KNTC1
527	ENSG00000184635	ZNF93
528	ENSG00000184661	CDCA2
529	ENSG00000184743	ATL3
530	ENSG00000184785	SMIM10
531	ENSG00000184897	H1-10
532	ENSG00000184992	BRI3BP
533	ENSG00000185201	IFITM2
534	ENSG00000185480	PARPBP
535	ENSG00000185551	NR2F2
536	ENSG00000185670	ZBTB3
537	ENSG00000185697	MYBL1
538	ENSG00000185761	ADAMTSL5
539	ENSG00000185869	ZNF829
540	ENSG00000185885	IFITM1
541	ENSG00000186185	KIF18B
542	ENSG00000186193	SAPCD2
543	ENSG00000186280	KDM4D
544	ENSG00000186462	NAP1L2
545	ENSG00000186564	FOXD2
546	ENSG00000186603	HPDL
547	ENSG00000186767	SPIN4
548	ENSG00000186777	ZNF732
549	ENSG00000186871	ERCC6L
550	ENSG00000186994	KANK3
551	ENSG00000187479	C11orf96
552	ENSG00000187607	ZNF286A
553	ENSG00000187720	THSD4
554	ENSG00000187840	EIF4EBP1
555	ENSG00000188033	ZNF490
556	ENSG00000188610	FAM72B
557	ENSG00000188992	LIPI
558	ENSG00000189046	ALKBH2
559	ENSG00000189057	FAM111B
560	ENSG00000189091	SF3B3
561	ENSG00000196081	ZNF724
562	ENSG00000196172	ZNF681
563	ENSG00000196296	ATP2A1
564	ENSG00000196437	ZNF569
565	ENSG00000196569	LAMA2
566	ENSG00000196584	XRCC2
567	ENSG00000196670	ZFP62
568	ENSG00000196739	COL27A1
569	ENSG00000196787	H2AC11
570	ENSG00000196793	ZNF239
571	ENSG00000196812	ZSCAN16
572	ENSG00000196954	CASP4
573	ENSG00000197124	ZNF682
574	ENSG00000197256	KANK2
575	ENSG00000197299	BLM
576	ENSG00000197472	ZNF695
577	ENSG00000197933	ZNF823
578	ENSG00000198028	ZNF560
579	ENSG00000198053	SIRPA
580	ENSG00000198056	PRIM1
581	ENSG00000198134	NA
582	ENSG00000198155	NA
583	ENSG00000198331	HYLS1
584	ENSG00000198517	MAFK
585	ENSG00000198521	ZNF43
586	ENSG00000198554	WDHD1
587	ENSG00000198700	IPO9
588	ENSG00000198826	ARHGAP11A
589	ENSG00000198947	DMD
590	ENSG00000202058	RN7SKP80
591	ENSG00000203362	NA
592	ENSG00000203760	CENPW
593	ENSG00000204314	PRRT1
594	ENSG00000204315	FKBPL
595	ENSG00000204366	ZBTB12
596	ENSG00000204525	HLA-C
597	ENSG00000204628	RACK1
598	ENSG00000205208	C4orf46
599	ENSG00000205364	MT1M
600	ENSG00000206053	JPT2
601	ENSG00000206432	TMEM200C
602	ENSG00000213131	NA
603	ENSG00000213588	ZBTB9
604	ENSG00000213694	S1PR3
605	ENSG00000213967	ZNF726
606	ENSG00000214826	NA
607	ENSG00000215165	NA
608	ENSG00000215397	SCRT2
609	ENSG00000215417	MIR17HG
610	ENSG00000218018	NA
611	ENSG00000218582	NA
612	ENSG00000220157	NA
613	ENSG00000221869	CEBPD
614	ENSG00000221968	FADS3
615	ENSG00000223658	C1GALT1C1L
616	ENSG00000225742	NA
617	ENSG00000226086	EIF3LP3
618	ENSG00000226562	CYP4F26P
619	ENSG00000226944	RNF207-AS1
620	ENSG00000228716	DHFR
621	ENSG00000228915	OR7E128P
622	ENSG00000229676	ZNF492
623	ENSG00000229965	RPS3AP7
624	ENSG00000230453	ANKRD18B
625	ENSG00000231205	NA
626	ENSG00000231556	RSL24D1P3
627	ENSG00000231721	LINC-PINT
628	ENSG00000232341	RPL4P2
629	ENSG00000232445	NA
630	ENSG00000232453	LINC02777
631	ENSG00000232648	NA
632	ENSG00000232677	LINC00665
633	ENSG00000232871	SEC1P
634	ENSG00000232901	NA
635	ENSG00000234003	MTATP6P27
636	ENSG00000234129	NA
637	ENSG00000234444	ZNF736
638	ENSG00000234616	JRK
639	ENSG00000234745	HLA-B
640	ENSG00000235560	ZNF747-DT
641	ENSG00000235587	NA
642	ENSG00000236155	ZPLD2P
643	ENSG00000236908	NA
644	ENSG00000236976	RPL6P20
645	ENSG00000237594	TIAM1-AS1
646	ENSG00000237649	KIFC1
647	ENSG00000239494	RN7SL333P
648	ENSG00000239697	TNFSF12
649	ENSG00000243244	STON1
650	ENSG00000245526	LINC00461
651	ENSG00000247240	UBL7-DT
652	ENSG00000247735	NA
653	ENSG00000248309	MEF2C-AS1
654	ENSG00000249115	HAUS5
655	ENSG00000249252	C1QTNF7-AS1
656	ENSG00000249459	NA
657	ENSG00000251485	NA
658	ENSG00000251493	FOXD1
659	ENSG00000253559	NA
660	ENSG00000253669	NA
661	ENSG00000255121	NA
662	ENSG00000255624	C10orf88B
663	ENSG00000256043	CTSO
664	ENSG00000256229	ZNF486
665	ENSG00000256235	SMIM3
666	ENSG00000257167	TMPO-AS1
667	ENSG00000258739	NA
668	ENSG00000258815	NA
669	ENSG00000259134	LINC00924
670	ENSG00000259895	TEDC2-AS1
671	ENSG00000260442	ATP2A1-AS1
672	ENSG00000261008	LINC01572
673	ENSG00000261645	DISC1FP1
674	ENSG00000261649	GOLGA6L7
675	ENSG00000262001	NA
676	ENSG00000262904	TMPOP2
677	ENSG00000263968	RN7SL381P
678	ENSG00000265688	MILIP
679	ENSG00000266964	FXYD1
680	ENSG00000267272	LINC01140
681	ENSG00000267500	NA
682	ENSG00000267920	NA
683	ENSG00000268654	MIMT1
684	ENSG00000269119	NA
685	ENSG00000270325	BNIP3P9
686	ENSG00000270959	LPP-AS2
687	ENSG00000271013	NA
688	ENSG00000271270	TMCC1-DT
689	ENSG00000271524	BNIP3P17
690	ENSG00000271550	BNIP3P11
691	ENSG00000272721	NA
692	ENSG00000274290	H2BC6
693	ENSG00000275591	XKR5
694	ENSG00000275713	H2BC9
695	ENSG00000276043	UHRF1
696	ENSG00000277075	H2AC8
697	ENSG00000277161	PIGW
698	ENSG00000277224	H2BC7
699	ENSG00000277462	ZNF670
700	ENSG00000278023	RDM1
701	ENSG00000278129	ZNF8
702	ENSG00000278200	NA
703	ENSG00000278238	NA
704	ENSG00000278828	H3C10
