# Supplementary material for: Analysis of High-Risk Neuroblastoma Transcriptome Reveals Gene Co-Expression Signatures and Functional Features
Source: Biology (Basel). 2023 Sep 12;12(9):1230. doi: 10.3390/biology12091230 (PMC10525871; doi:10.3390/biology12091230)
Supplement: Supplementary file 1 [file biology-12-01230-s001.zip › File S1/degs_brown.csv]

	genes_brown	symbol
1	ENSG00000006116	CACNG3
2	ENSG00000006740	ARHGAP44
3	ENSG00000007001	UPP2
4	ENSG00000008056	SYN1
5	ENSG00000008196	TFAP2B
6	ENSG00000008283	CYB561
7	ENSG00000008300	CELSR3
8	ENSG00000008710	PKD1
9	ENSG00000009694	TENM1
10	ENSG00000010438	PRSS3
11	ENSG00000011201	ANOS1
12	ENSG00000011347	SYT7
13	ENSG00000013293	SLC7A14
14	ENSG00000015592	STMN4
15	ENSG00000018236	CNTN1
16	ENSG00000019505	SYT13
17	ENSG00000026508	CD44
18	ENSG00000026559	KCNG1
19	ENSG00000027644	INSRR
20	ENSG00000035862	TIMP2
21	ENSG00000036530	CYP46A1
22	ENSG00000036565	SLC18A1
23	ENSG00000040731	CDH10
24	ENSG00000041353	RAB27B
25	ENSG00000047597	XK
26	ENSG00000048052	HDAC9
27	ENSG00000049540	ELN
28	ENSG00000054356	PTPRN
29	ENSG00000055118	KCNH2
30	ENSG00000058404	CAMK2B
31	ENSG00000059915	PSD
32	ENSG00000060709	RIMBP2
33	ENSG00000061918	GUCY1B1
34	ENSG00000062096	ARSF
35	ENSG00000064763	FAR2
36	ENSG00000065609	SNAP91
37	ENSG00000066032	CTNNA2
38	ENSG00000066735	KIF26A
39	ENSG00000067715	SYT1
40	ENSG00000069188	SDK2
41	ENSG00000070182	SPTB
42	ENSG00000070601	FRMPD1
43	ENSG00000070729	CNGB1
44	ENSG00000070808	CAMK2A
45	ENSG00000071073	MGAT4A
46	ENSG00000072041	SLC6A15
47	ENSG00000072182	ASIC4
48	ENSG00000072195	SPEG
49	ENSG00000074211	PPP2R2C
50	ENSG00000074317	SNCB
51	ENSG00000075043	KCNQ2
52	ENSG00000075340	ADD2
53	ENSG00000076344	RGS11
54	ENSG00000076554	TPD52
55	ENSG00000076641	PAG1
56	ENSG00000077080	ACTL6B
57	ENSG00000077264	PAK3
58	ENSG00000078018	MAP2
59	ENSG00000078549	ADCYAP1R1
60	ENSG00000078725	BRINP1
61	ENSG00000079156	OSBPL6
62	ENSG00000079841	RIMS1
63	ENSG00000080644	CHRNA3
64	ENSG00000086159	AQP6
65	ENSG00000087085	ACHE
66	ENSG00000087258	GNAO1
67	ENSG00000089101	CFAP61
68	ENSG00000089169	RPH3A
69	ENSG00000089199	CHGB
70	ENSG00000090534	THPO
71	ENSG00000091409	ITGA6
72	ENSG00000092051	JPH4
73	ENSG00000092096	SLC22A17
74	ENSG00000100095	SEZ6L
75	ENSG00000100167	SEPTIN3
76	ENSG00000100321	SYNGR1
77	ENSG00000100505	TRIM9
78	ENSG00000100604	CHGA
79	ENSG00000100678	SLC8A3
80	ENSG00000100842	EFS
81	ENSG00000100884	CPNE6
82	ENSG00000101144	BMP7
83	ENSG00000101290	CDS2
84	ENSG00000101298	SNPH
85	ENSG00000101333	PLCB4
86	ENSG00000101445	PPP1R16B
87	ENSG00000101489	CELF4
88	ENSG00000101746	NOL4
89	ENSG00000102003	SYP
90	ENSG00000102109	PCSK1N
91	ENSG00000102241	HTATSF1
92	ENSG00000102316	MAGED2
93	ENSG00000102452	NALCN
94	ENSG00000103460	TOX3
95	ENSG00000103528	SYT17
96	ENSG00000103546	SLC6A2
97	ENSG00000104112	SCG3
98	ENSG00000104435	STMN2
99	ENSG00000104490	NCALD
100	ENSG00000105270	CLIP3
101	ENSG00000105278	ZFR2
102	ENSG00000105290	APLP1
103	ENSG00000105409	ATP1A3
104	ENSG00000105613	MAST1
105	ENSG00000105696	TMEM59L
106	ENSG00000105737	GRIK5
107	ENSG00000106078	COBL
108	ENSG00000106089	STX1A
109	ENSG00000106772	PRUNE2
110	ENSG00000106789	CORO2A
111	ENSG00000107281	NPDC1
112	ENSG00000107282	APBA1
113	ENSG00000107731	UNC5B
114	ENSG00000107954	NEURL1
115	ENSG00000108018	SORCS1
116	ENSG00000108309	RUNDC3A
117	ENSG00000108684	ASIC2
118	ENSG00000108852	MPP2
119	ENSG00000109132	PHOX2B
120	ENSG00000109436	TBC1D9
121	ENSG00000109472	CPE
122	ENSG00000109832	DDX25
123	ENSG00000109956	B3GAT1
124	ENSG00000110237	ARHGEF17
125	ENSG00000110328	GALNT18
126	ENSG00000110900	TSPAN11
127	ENSG00000111052	LIN7A
128	ENSG00000112038	OPRM1
129	ENSG00000112139	MDGA1
130	ENSG00000112530	PACRG
131	ENSG00000112902	SEMA5A
132	ENSG00000113196	HAND1
133	ENSG00000113327	GABRG2
134	ENSG00000113763	UNC5A
135	ENSG00000114270	COL7A1
136	ENSG00000115266	APC2
137	ENSG00000115297	TLX2
138	ENSG00000115423	DNAH6
139	ENSG00000116147	TNR
140	ENSG00000116254	CHD5
141	ENSG00000116299	ELAPOR1
142	ENSG00000116329	OPRD1
143	ENSG00000116396	KCNC4
144	ENSG00000116675	DNAJC6
145	ENSG00000116981	NT5C1A
146	ENSG00000116983	HPCAL4
147	ENSG00000116985	BMP8B
148	ENSG00000117016	RIMS3
149	ENSG00000117152	RGS4
150	ENSG00000117477	CCDC181
151	ENSG00000117602	RCAN3
152	ENSG00000117971	CHRNB4
153	ENSG00000118160	SLC8A2
154	ENSG00000118473	SGIP1
155	ENSG00000118733	OLFM3
156	ENSG00000119714	GPR68
157	ENSG00000119946	CNNM1
158	ENSG00000119973	PRLHR
159	ENSG00000120251	GRIA2
160	ENSG00000120645	IQSEC3
161	ENSG00000121653	MAPK8IP1
162	ENSG00000121753	ADGRB2
163	ENSG00000121895	TMEM156
164	ENSG00000122012	SV2C
165	ENSG00000122585	NPY
166	ENSG00000122735	DNAI1
167	ENSG00000123453	SARDH
168	ENSG00000123454	DBH
169	ENSG00000123570	RAB9B
170	ENSG00000123901	GPR83
171	ENSG00000124225	PMEPA1
172	ENSG00000124302	CHST8
173	ENSG00000125355	TMEM255A
174	ENSG00000125848	FLRT3
175	ENSG00000126500	FLRT1
176	ENSG00000126950	TMEM35A
177	ENSG00000127561	SYNGR3
178	ENSG00000127585	FBXL16
179	ENSG00000128285	MCHR1
180	ENSG00000128482	RNF112
181	ENSG00000128564	VGF
182	ENSG00000129159	KCNC1
183	ENSG00000129990	SYT5
184	ENSG00000130035	GALNT8
185	ENSG00000130226	DPP6
186	ENSG00000130294	KIF1A
187	ENSG00000130477	UNC13A
188	ENSG00000130540	SULT4A1
189	ENSG00000130558	OLFM1
190	ENSG00000130643	CALY
191	ENSG00000131398	KCNC3
192	ENSG00000131409	LRRC4B
193	ENSG00000131435	PDLIM4
194	ENSG00000131711	MAP1B
195	ENSG00000131951	LRRC9
196	ENSG00000131979	GCH1
197	ENSG00000132026	RTBDN
198	ENSG00000132329	RAMP1
199	ENSG00000132359	RAP1GAP2
200	ENSG00000132437	DDC
201	ENSG00000132554	RGS22
202	ENSG00000132563	REEP2
203	ENSG00000132639	SNAP25
204	ENSG00000132718	SYT11
205	ENSG00000132821	VSTM2L
206	ENSG00000132872	SYT4
207	ENSG00000132938	MTUS2
208	ENSG00000133169	BEX1
209	ENSG00000133519	NA
210	ENSG00000133661	SFTPD
211	ENSG00000133958	UNC79
212	ENSG00000134207	SYT6
213	ENSG00000135127	BICDL1
214	ENSG00000135298	ADGRB3
215	ENSG00000135312	HTR1B
216	ENSG00000135406	PRPH
217	ENSG00000135472	FAIM2
218	ENSG00000135916	ITM2C
219	ENSG00000136002	ARHGEF4
220	ENSG00000136267	DGKB
221	ENSG00000136274	NACAD
222	ENSG00000136531	SCN2A
223	ENSG00000136842	TMOD1
224	ENSG00000137261	KIAA0319
225	ENSG00000137642	SORL1
226	ENSG00000137868	STRA6
227	ENSG00000137941	TTLL7
228	ENSG00000138311	ZNF365
229	ENSG00000138378	STAT4
230	ENSG00000138622	HCN4
231	ENSG00000138696	BMPR1B
232	ENSG00000138944	SHISAL1
233	ENSG00000139182	CLSTN3
234	ENSG00000139200	PIANP
235	ENSG00000139629	GALNT6
236	ENSG00000139767	SRRM4
237	ENSG00000139970	RTN1
238	ENSG00000139998	RAB15
239	ENSG00000140323	DISP2
240	ENSG00000142875	PRKACB
241	ENSG00000143248	RGS5
242	ENSG00000143340	FAM163A
243	ENSG00000143473	KCNH1
244	ENSG00000143603	KCNN3
245	ENSG00000143858	SYT2
246	ENSG00000144045	DQX1
247	ENSG00000144278	GALNT13
248	ENSG00000144285	SCN1A
249	ENSG00000144290	SLC4A10
250	ENSG00000144339	TMEFF2
251	ENSG00000144369	FAM171B
252	ENSG00000144406	UNC80
253	ENSG00000144583	MARCHF4
254	ENSG00000144681	STAC
255	ENSG00000144815	NXPE3
256	ENSG00000144821	MYH15
257	ENSG00000144834	TAGLN3
258	ENSG00000144935	TRPC1
259	ENSG00000145242	EPHA5
260	ENSG00000145248	SLC10A4
261	ENSG00000145335	SNCA
262	ENSG00000145362	ANK2
263	ENSG00000145526	CDH18
264	ENSG00000145675	PIK3R1
265	ENSG00000145888	GLRA1
266	ENSG00000145920	CPLX2
267	ENSG00000145990	GFOD1
268	ENSG00000146090	RASGEF1C
269	ENSG00000146151	HMGCLL1
270	ENSG00000146216	TTBK1
271	ENSG00000146221	TCTE1
272	ENSG00000146267	FAXC
273	ENSG00000146352	CLVS2
274	ENSG00000146530	VWDE
275	ENSG00000147251	DOCK11
276	ENSG00000147256	ARHGAP36
277	ENSG00000147571	CRH
278	ENSG00000148219	ASTN2
279	ENSG00000148357	HMCN2
280	ENSG00000148408	CACNA1B
281	ENSG00000148600	CDHR1
282	ENSG00000148798	INA
283	ENSG00000148948	LRRC4C
284	ENSG00000149177	PTPRJ
285	ENSG00000149295	DRD2
286	ENSG00000149488	TMC2
287	ENSG00000149571	KIRREL3
288	ENSG00000149575	SCN2B
289	ENSG00000149654	CDH22
290	ENSG00000149970	CNKSR2
291	ENSG00000150551	LYPD1
292	ENSG00000150627	WDR17
293	ENSG00000151025	GPR158
294	ENSG00000151079	KCNA6
295	ENSG00000151150	ANK3
296	ENSG00000151320	AKAP6
297	ENSG00000151715	TMEM45B
298	ENSG00000151892	GFRA1
299	ENSG00000151917	BEND6
300	ENSG00000152214	RIT2
301	ENSG00000152495	CAMK4
302	ENSG00000152578	GRIA4
303	ENSG00000152910	CNTNAP4
304	ENSG00000152932	RAB3C
305	ENSG00000152954	NRSN1
306	ENSG00000153132	CLGN
307	ENSG00000153233	PTPRR
308	ENSG00000153237	CCDC148
309	ENSG00000153253	SCN3A
310	ENSG00000154080	CHST9
311	ENSG00000154118	JPH3
312	ENSG00000154122	ANKH
313	ENSG00000154153	RETREG1
314	ENSG00000154277	UCHL1
315	ENSG00000154319	FAM167A
316	ENSG00000154917	RAB6B
317	ENSG00000154975	CA10
318	ENSG00000155052	CNTNAP5
319	ENSG00000155093	PTPRN2
320	ENSG00000155265	GOLGA7B
321	ENSG00000155816	FMN2
322	ENSG00000155974	GRIP1
323	ENSG00000155980	KIF5A
324	ENSG00000156097	GPR61
325	ENSG00000156113	KCNMA1
326	ENSG00000156299	TIAM1
327	ENSG00000156453	PCDH1
328	ENSG00000156475	PPP2R2B
329	ENSG00000156687	UNC5D
330	ENSG00000156959	LHFPL4
331	ENSG00000157005	SST
332	ENSG00000157064	NMNAT2
333	ENSG00000157152	SYN2
334	ENSG00000157445	CACNA2D3
335	ENSG00000157542	KCNJ6
336	ENSG00000157856	DRC1
337	ENSG00000158089	GALNT14
338	ENSG00000158258	CLSTN2
339	ENSG00000158445	KCNB1
340	ENSG00000158555	GDPD5
341	ENSG00000159082	SYNJ1
342	ENSG00000159248	GJD2
343	ENSG00000159409	CELF3
344	ENSG00000159713	TPPP3
345	ENSG00000160460	SPTBN4
346	ENSG00000160716	CHRNB2
347	ENSG00000161544	CYGB
348	ENSG00000162004	CCDC78
349	ENSG00000162188	GNG3
350	ENSG00000162374	ELAVL4
351	ENSG00000162426	SLC45A1
352	ENSG00000162631	NTNG1
353	ENSG00000162706	CADM3
354	ENSG00000162877	PM20D1
355	ENSG00000162951	LRRTM1
356	ENSG00000162989	KCNJ3
357	ENSG00000163012	ZSWIM2
358	ENSG00000163132	MSX1
359	ENSG00000163497	FEV
360	ENSG00000163499	CRYBA2
361	ENSG00000163618	CADPS
362	ENSG00000163630	SYNPR
363	ENSG00000163873	GRIK3
364	ENSG00000163975	MELTF
365	ENSG00000164050	PLXNB1
366	ENSG00000164061	BSN
367	ENSG00000164100	NDST3
368	ENSG00000164106	SCRG1
369	ENSG00000164107	HAND2
370	ENSG00000164161	HHIP
371	ENSG00000164318	EGFLAM
372	ENSG00000164418	GRIK2
373	ENSG00000164532	TBX20
374	ENSG00000164619	BMPER
375	ENSG00000164638	SLC29A4
376	ENSG00000164659	ELAPOR2
377	ENSG00000165023	DIRAS2
378	ENSG00000165181	SHOC1
379	ENSG00000165462	PHOX2A
380	ENSG00000165548	TMEM63C
381	ENSG00000165606	DRGX
382	ENSG00000166025	AMOTL1
383	ENSG00000166073	GPR176
384	ENSG00000166105	GLB1L3
385	ENSG00000166111	SVOP
386	ENSG00000166206	GABRB3
387	ENSG00000166257	SCN3B
388	ENSG00000166402	TUB
389	ENSG00000166448	TMEM130
390	ENSG00000166664	CHRFAM7A
391	ENSG00000166793	YPEL4
392	ENSG00000166862	CACNG2
393	ENSG00000166897	ELFN2
394	ENSG00000166922	SCG5
395	ENSG00000166924	NYAP1
396	ENSG00000166963	MAP1A
397	ENSG00000167194	C16orf92
398	ENSG00000167414	GNG8
399	ENSG00000167654	ATCAY
400	ENSG00000167964	RAB26
401	ENSG00000168081	PNOC
402	ENSG00000168243	GNG4
403	ENSG00000168268	NT5DC2
404	ENSG00000168502	MTCL1
405	ENSG00000168539	CHRM1
406	ENSG00000168546	GFRA2
407	ENSG00000168824	NSG1
408	ENSG00000168843	FSTL5
409	ENSG00000169064	ZBBX
410	ENSG00000169213	RAB3B
411	ENSG00000169427	KCNK9
412	ENSG00000169432	SCN9A
413	ENSG00000169436	COL22A1
414	ENSG00000169439	SDC2
415	ENSG00000169618	PROKR1
416	ENSG00000169684	CHRNA5
417	ENSG00000169862	CTNND2
418	ENSG00000170017	ALCAM
419	ENSG00000170091	NSG2
420	ENSG00000170382	LRRN2
421	ENSG00000170419	VSTM2A
422	ENSG00000170921	TANC2
423	ENSG00000170927	PKHD1
424	ENSG00000171033	PKIA
425	ENSG00000171130	ATP6V0E2
426	ENSG00000171345	KRT19
427	ENSG00000171368	TPPP
428	ENSG00000171435	KSR2
429	ENSG00000171450	CDK5R2
430	ENSG00000171603	CLSTN1
431	ENSG00000171722	SPATA46
432	ENSG00000171811	CFAP46
433	ENSG00000171815	PCDHB1
434	ENSG00000171914	TLN2
435	ENSG00000171951	SCG2
436	ENSG00000172209	GPR22
437	ENSG00000172260	NEGR1
438	ENSG00000172461	FUT9
439	ENSG00000173404	INSM1
440	ENSG00000173805	HAP1
441	ENSG00000173930	SLCO4C1
442	ENSG00000174460	ZCCHC12
443	ENSG00000174469	CNTNAP2
444	ENSG00000174482	LINGO2
445	ENSG00000174871	CNIH2
446	ENSG00000174938	SEZ6L2
447	ENSG00000175093	SPSB4
448	ENSG00000175161	CADM2
449	ENSG00000175264	CHST1
450	ENSG00000175267	VWA3A
451	ENSG00000175344	CHRNA7
452	ENSG00000175426	PCSK1
453	ENSG00000175785	PRIMA1
454	ENSG00000176204	LRRTM4
455	ENSG00000176840	MIR7-3HG
456	ENSG00000177103	DSCAML1
457	ENSG00000177272	KCNA3
458	ENSG00000177301	KCNA2
459	ENSG00000177335	LINC02904
460	ENSG00000177511	ST8SIA3
461	ENSG00000177669	MBOAT4
462	ENSG00000178104	PDE4DIP
463	ENSG00000178233	TMEM151B
464	ENSG00000178473	UCN3
465	ENSG00000178796	RIIAD1
466	ENSG00000178965	ERICH3
467	ENSG00000179083	FAM133A
468	ENSG00000179292	TMEM151A
469	ENSG00000179348	GATA2
470	ENSG00000179915	NRXN1
471	ENSG00000180176	TH
472	ENSG00000180660	MAB21L1
473	ENSG00000180720	CHRM4
474	ENSG00000181215	C4orf50
475	ENSG00000181541	MAB21L2
476	ENSG00000181585	TMIE
477	ENSG00000182050	MGAT4C
478	ENSG00000182132	KCNIP1
479	ENSG00000182256	GABRG3
480	ENSG00000182575	NXPH3
481	ENSG00000182771	GRID1
482	ENSG00000182809	CRIP2
483	ENSG00000182916	TCEAL7
484	ENSG00000183092	BEGAIN
485	ENSG00000183454	GRIN2A
486	ENSG00000183570	PCBP3
487	ENSG00000183662	TAFA1
488	ENSG00000183715	OPCML
489	ENSG00000183775	KCTD16
490	ENSG00000183778	B3GALT5
491	ENSG00000183785	TUBA8
492	ENSG00000183807	FAM162B
493	ENSG00000183960	KCNH8
494	ENSG00000184144	CNTN2
495	ENSG00000184156	KCNQ3
496	ENSG00000184185	KCNJ12
497	ENSG00000184226	PCDH9
498	ENSG00000184261	KCNK12
499	ENSG00000184305	CCSER1
500	ENSG00000184347	SLIT3
501	ENSG00000184388	PABPC1L2B
502	ENSG00000184515	BEX5
503	ENSG00000184524	CEND1
504	ENSG00000184613	NELL2
505	ENSG00000184809	NA
506	ENSG00000184905	TCEAL2
507	ENSG00000185008	ROBO2
508	ENSG00000185442	FAM174B
509	ENSG00000185760	KCNQ5
510	ENSG00000185823	NPAP1
511	ENSG00000185915	KLHL34
512	ENSG00000186094	AGBL4
513	ENSG00000186288	PABPC1L2A
514	ENSG00000186310	NAP1L3
515	ENSG00000186472	PCLO
516	ENSG00000186487	MYT1L
517	ENSG00000186684	CYP27C1
518	ENSG00000186868	MAPT
519	ENSG00000187902	SHISA7
520	ENSG00000187905	LRRC74B
521	ENSG00000188385	JAKMIP3
522	ENSG00000188869	TMC3
523	ENSG00000196071	OR2L13
524	ENSG00000196639	HRH1
525	ENSG00000196990	FAM163B
526	ENSG00000197177	ADGRA1
527	ENSG00000197308	GATA3-AS1
528	ENSG00000197444	OGDHL
529	ENSG00000198216	CACNA1E
530	ENSG00000198354	DCAF12L2
531	ENSG00000198400	NTRK1
532	ENSG00000198513	ATL1
533	ENSG00000198570	RD3
534	ENSG00000198576	ARC
535	ENSG00000198668	CALM1
536	ENSG00000198689	SLC9A6
537	ENSG00000198732	SMOC1
538	ENSG00000198768	APCDD1L
539	ENSG00000198825	INPP5F
540	ENSG00000198910	L1CAM
541	ENSG00000198929	NOS1AP
542	ENSG00000198944	SOWAHA
543	ENSG00000203877	RIPPLY2
544	ENSG00000203930	LINC00632
545	ENSG00000204033	LRIT2
546	ENSG00000204060	FOXO6
547	ENSG00000204065	TCEAL5
548	ENSG00000204071	TCEAL6
549	ENSG00000204347	BTBD17
550	ENSG00000204396	VWA7
551	ENSG00000204442	NALF1
552	ENSG00000204653	ASPDH
553	ENSG00000204791	NA
554	ENSG00000204950	LRRC10B
555	ENSG00000205086	LINC02898
556	ENSG00000205704	SMIM45
557	ENSG00000205856	C22orf42
558	ENSG00000205871	RPS3AP47
559	ENSG00000206579	XKR4
560	ENSG00000213082	NA
561	ENSG00000213171	LINGO4
562	ENSG00000213371	NAP1L1P3
563	ENSG00000213399	RPS2P17
564	ENSG00000213638	ADAT3
565	ENSG00000213996	TM6SF2
566	ENSG00000214100	NA
567	ENSG00000215217	CFAP90
568	ENSG00000215644	GCGR
569	ENSG00000221866	PLXNA4
570	ENSG00000223572	CKMT1B
571	ENSG00000223573	TINCR
572	ENSG00000223764	LINC02593
573	ENSG00000223802	CERS1
574	ENSG00000224223	VSTM2A-OT1
575	ENSG00000224536	CSRP1-AS1
576	ENSG00000224928	NA
577	ENSG00000225206	MIR137HG
578	ENSG00000225670	NA
579	ENSG00000225756	DBH-AS1
580	ENSG00000225783	MIAT
581	ENSG00000225936	SLC18A2-AS1
582	ENSG00000226074	NA
583	ENSG00000226790	NA
584	ENSG00000227051	C14orf132
585	ENSG00000227525	RPL7P6
586	ENSG00000230417	LINC00595
587	ENSG00000230910	NA
588	ENSG00000231738	TSPAN19
589	ENSG00000231824	AKAIN1
590	ENSG00000231878	NA
591	ENSG00000232134	RPS15AP12
592	ENSG00000232973	CYP1B1-AS1
593	ENSG00000233670	PIRT
594	ENSG00000233930	KRTAP5-AS1
595	ENSG00000234145	NAP1L4P3
596	ENSG00000234498	RPL13AP20
597	ENSG00000235024	NA
598	ENSG00000235481	UBE2R2-AS1
599	ENSG00000235489	NA
600	ENSG00000235597	LINC01102
601	ENSG00000235848	NA
602	ENSG00000236137	CD101-AS1
603	ENSG00000237125	HAND2-AS1
604	ENSG00000237289	CKMT1B
605	ENSG00000237515	SHISA9
606	ENSG00000239887	C1orf226
607	ENSG00000240694	PNMA2
608	ENSG00000241511	RPS15AP24
609	ENSG00000242686	NA
610	ENSG00000244723	NA
611	ENSG00000245870	LINC00682
612	ENSG00000248538	LOC157273
613	ENSG00000248859	LINC01574
614	ENSG00000249599	BMPR1B-DT
615	ENSG00000249896	NA
616	ENSG00000250007	GJD2-DT
617	ENSG00000250120	PCDHA10
618	ENSG00000250467	NA
619	ENSG00000250510	GPR162
620	ENSG00000253930	NA
621	ENSG00000254585	MAGEL2
622	ENSG00000254656	RTL1
623	ENSG00000255521	CD44-DT
624	ENSG00000255545	B3GAT1-DT
625	ENSG00000256576	LINC02361
626	ENSG00000256925	NA
627	ENSG00000257467	PPFIA2-AS1
628	ENSG00000258334	TROAP-AS1
629	ENSG00000258499	LINC02287
630	ENSG00000258986	TMEM179
631	ENSG00000259905	PWRN1
632	ENSG00000260230	FRRS1L
633	ENSG00000261603	PRSS46P
634	ENSG00000261678	SCRT1
635	ENSG00000263874	LASP1NB
636	ENSG00000265962	GACAT2
637	ENSG00000267452	LINC02072
638	ENSG00000267750	NA
639	ENSG00000268089	GABRQ
640	ENSG00000270607	NA
641	ENSG00000271474	NA
642	ENSG00000272398	CD24
643	ENSG00000274588	DGKK
644	ENSG00000277200	CCDC92B
645	ENSG00000277363	SRCIN1
646	ENSG00000277586	NEFL
647	ENSG00000279685	MAPT-IT1
648	ENSG00000282164	PEG13
649	ENSG00000283154	SCHIP1
650	ENSG00000283503	LINC01902
