# Supplementary material for: Analysis of High-Risk Neuroblastoma Transcriptome Reveals Gene Co-Expression Signatures and Functional Features
Source: Biology (Basel). 2023 Sep 12;12(9):1230. doi: 10.3390/biology12091230 (PMC10525871; doi:10.3390/biology12091230)
Supplement: Supplementary file 1 [file biology-12-01230-s001.zip › File S1/edges_degs_blue.csv]

	fromNode	toNode	correlation	pvalue	fromAltName	toAltName
1	ENSG00000006116	ENSG00000006740	0.45968467891203	0.000283318653056197	CACNG3	ARHGAP44
2	ENSG00000006116	ENSG00000007001	0.342276843149976	0.00854067605946196	CACNG3	UPP2
3	ENSG00000006740	ENSG00000007001	0.0386830592612707	0.773120010789458	ARHGAP44	UPP2
4	ENSG00000006116	ENSG00000008056	0.407979245888703	0.0014778633367043	CACNG3	SYN1
5	ENSG00000006740	ENSG00000008056	0.577566052501903	2.06690525716979e-06	ARHGAP44	SYN1
6	ENSG00000007001	ENSG00000008056	-0.0592695051718961	0.658528330883644	UPP2	SYN1
7	ENSG00000006116	ENSG00000008196	0.301047718881284	0.021655515243433	CACNG3	TFAP2B
8	ENSG00000006740	ENSG00000008196	-0.00133601009004379	0.992058580739337	ARHGAP44	TFAP2B
9	ENSG00000007001	ENSG00000008196	0.604917641767833	4.92028104037701e-07	UPP2	TFAP2B
10	ENSG00000008056	ENSG00000008196	-0.244387473400746	0.0644827989196535	SYN1	TFAP2B
11	ENSG00000006116	ENSG00000008283	0.140854606661359	0.291592769799532	CACNG3	CYB561
12	ENSG00000006740	ENSG00000008283	0.287512943829678	0.0286402727127242	ARHGAP44	CYB561
13	ENSG00000007001	ENSG00000008283	-0.0645810005879465	0.630068149368242	UPP2	CYB561
14	ENSG00000008056	ENSG00000008283	0.674645304916796	6.36960661992703e-09	SYN1	CYB561
15	ENSG00000008196	ENSG00000008283	-0.216848396983592	0.102041121940068	TFAP2B	CYB561
16	ENSG00000006116	ENSG00000008300	0.163137481916926	0.221107296900311	CACNG3	CELSR3
17	ENSG00000006740	ENSG00000008300	-0.152449830746222	0.253270280211333	ARHGAP44	CELSR3
18	ENSG00000007001	ENSG00000008300	0.387977869470644	0.00261879177777335	UPP2	CELSR3
19	ENSG00000008056	ENSG00000008300	-0.402144744863282	0.00175263991530383	SYN1	CELSR3
20	ENSG00000008196	ENSG00000008300	0.589727818205698	1.10974686506893e-06	TFAP2B	CELSR3
21	ENSG00000008283	ENSG00000008300	-0.201079384948301	0.130141287182656	CYB561	CELSR3
22	ENSG00000006116	ENSG00000008710	0.09881732019425	0.460516352036568	CACNG3	PKD1
23	ENSG00000006740	ENSG00000008710	-0.0824809365048704	0.538203347493225	ARHGAP44	PKD1
24	ENSG00000007001	ENSG00000008710	0.32496977293974	0.0128110049174777	UPP2	PKD1
25	ENSG00000008056	ENSG00000008710	-0.169083756400465	0.204501549149182	SYN1	PKD1
26	ENSG00000008196	ENSG00000008710	0.500503617208235	6.30832577874774e-05	TFAP2B	PKD1
27	ENSG00000008283	ENSG00000008710	0.00899863762384863	0.946549015822859	CYB561	PKD1
28	ENSG00000008300	ENSG00000008710	0.650740107780131	3.20622044469587e-08	CELSR3	PKD1
29	ENSG00000006116	ENSG00000009694	0.0282320206486137	0.833378846717038	CACNG3	TENM1
30	ENSG00000006740	ENSG00000009694	0.0895804950387596	0.503674151047088	ARHGAP44	TENM1
31	ENSG00000007001	ENSG00000009694	0.0349463307707524	0.794532689081103	UPP2	TENM1
32	ENSG00000008056	ENSG00000009694	-0.01572351533381	0.906743423416585	SYN1	TENM1
33	ENSG00000008196	ENSG00000009694	0.180787125798866	0.174437527550654	TFAP2B	TENM1
34	ENSG00000008283	ENSG00000009694	0.193445407448514	0.145683446971733	CYB561	TENM1
35	ENSG00000008300	ENSG00000009694	0.247853359974155	0.060670271882322	CELSR3	TENM1
36	ENSG00000008710	ENSG00000009694	0.421369132020931	0.000987630275887552	PKD1	TENM1
37	ENSG00000006116	ENSG00000010438	0.214965612975838	0.105125273404052	CACNG3	PRSS3
38	ENSG00000006740	ENSG00000010438	0.197026459879003	0.138228926049797	ARHGAP44	PRSS3
39	ENSG00000007001	ENSG00000010438	0.0522935657027928	0.69664500468798	UPP2	PRSS3
40	ENSG00000008056	ENSG00000010438	0.426743815563964	0.000836170194647101	SYN1	PRSS3
41	ENSG00000008196	ENSG00000010438	-0.0646479909481198	0.629712477957755	TFAP2B	PRSS3
42	ENSG00000008283	ENSG00000010438	0.290350268237971	0.0270375804700691	CYB561	PRSS3
43	ENSG00000008300	ENSG00000010438	-0.209581154141557	0.11434323674265	CELSR3	PRSS3
44	ENSG00000008710	ENSG00000010438	-0.322646035704325	0.0135051959499242	PKD1	PRSS3
45	ENSG00000009694	ENSG00000010438	-0.296525918963989	0.0238081535206498	TENM1	PRSS3
46	ENSG00000006116	ENSG00000011201	0.154444242588629	0.247039971020245	CACNG3	ANOS1
47	ENSG00000006740	ENSG00000011201	0.207582841660433	0.117917442673183	ARHGAP44	ANOS1
48	ENSG00000007001	ENSG00000011201	0.026449485993039	0.843762776339902	UPP2	ANOS1
49	ENSG00000008056	ENSG00000011201	0.228628934768132	0.0843064102408715	SYN1	ANOS1
50	ENSG00000008196	ENSG00000011201	-0.240353103337519	0.0691604357628481	TFAP2B	ANOS1
51	ENSG00000008283	ENSG00000011201	0.167022370112329	0.210155191383529	CYB561	ANOS1
52	ENSG00000008300	ENSG00000011201	-0.37210453849893	0.00402444742527308	CELSR3	ANOS1
53	ENSG00000008710	ENSG00000011201	-0.165949462661952	0.213140946036551	PKD1	ANOS1
54	ENSG00000009694	ENSG00000011201	-0.221410796927298	0.0948581860637088	TENM1	ANOS1
55	ENSG00000010438	ENSG00000011201	0.189822793464203	0.153525052706947	PRSS3	ANOS1
56	ENSG00000006116	ENSG00000011347	0.246405810933334	0.0622398856462056	CACNG3	SYT7
57	ENSG00000006740	ENSG00000011347	0.103376652896829	0.439979956215125	ARHGAP44	SYT7
58	ENSG00000007001	ENSG00000011347	0.123299896428688	0.356472351795379	UPP2	SYT7
59	ENSG00000008056	ENSG00000011347	0.171388879873324	0.198307874943824	SYN1	SYT7
60	ENSG00000008196	ENSG00000011347	0.29930000727707	0.0224671332354816	TFAP2B	SYT7
61	ENSG00000008283	ENSG00000011347	0.295458255083411	0.0243419698212741	CYB561	SYT7
62	ENSG00000008300	ENSG00000011347	0.271196049411315	0.039477821512818	CELSR3	SYT7
63	ENSG00000008710	ENSG00000011347	0.377851861841394	0.0034529697016259	PKD1	SYT7
64	ENSG00000009694	ENSG00000011347	0.402830178250662	0.00171814875069876	TENM1	SYT7
65	ENSG00000010438	ENSG00000011347	-0.150059840833858	0.260875464495304	PRSS3	SYT7
66	ENSG00000011201	ENSG00000011347	-0.198791154758141	0.134662352488475	ANOS1	SYT7
67	ENSG00000006116	ENSG00000013293	0.400899350291584	0.00181689640757665	CACNG3	SLC7A14
68	ENSG00000006740	ENSG00000013293	0.456235187070758	0.000318965180386099	ARHGAP44	SLC7A14
69	ENSG00000007001	ENSG00000013293	-0.0639719321986535	0.633305691586423	UPP2	SLC7A14
70	ENSG00000008056	ENSG00000013293	0.698493795772257	1.08714481861227e-09	SYN1	SLC7A14
71	ENSG00000008196	ENSG00000013293	-0.277951464979573	0.0346385944707444	TFAP2B	SLC7A14
72	ENSG00000008283	ENSG00000013293	0.552744393513618	6.82485302894165e-06	CYB561	SLC7A14
73	ENSG00000008300	ENSG00000013293	-0.235392065811869	0.0752799530749426	CELSR3	SLC7A14
74	ENSG00000008710	ENSG00000013293	-0.0681636519114636	0.611165619724302	PKD1	SLC7A14
75	ENSG00000009694	ENSG00000013293	0.0837449381831444	0.531972302440359	TENM1	SLC7A14
76	ENSG00000010438	ENSG00000013293	0.270897798015482	0.0397037283518049	PRSS3	SLC7A14
77	ENSG00000011201	ENSG00000013293	0.205195767359628	0.122298043493867	ANOS1	SLC7A14
78	ENSG00000011347	ENSG00000013293	0.235465280342831	0.0751866155848377	SYT7	SLC7A14
79	ENSG00000006116	ENSG00000015592	0.33251068016198	0.0107656056327738	CACNG3	STMN4
80	ENSG00000006740	ENSG00000015592	0.0396017110889038	0.767880796864666	ARHGAP44	STMN4
81	ENSG00000007001	ENSG00000015592	0.283420513075971	0.0310915366991886	UPP2	STMN4
82	ENSG00000008056	ENSG00000015592	0.0976508768011941	0.465852823128687	SYN1	STMN4
83	ENSG00000008196	ENSG00000015592	0.435195148440345	0.000640000935180796	TFAP2B	STMN4
84	ENSG00000008283	ENSG00000015592	0.0395442717517646	0.768208082762786	CYB561	STMN4
85	ENSG00000008300	ENSG00000015592	0.170896652768414	0.19961910676367	CELSR3	STMN4
86	ENSG00000008710	ENSG00000015592	0.0267842486655065	0.84181058671416	PKD1	STMN4
87	ENSG00000009694	ENSG00000015592	0.339750638388423	0.00907396673366678	TENM1	STMN4
88	ENSG00000010438	ENSG00000015592	0.0130871105006206	0.922327002248698	PRSS3	STMN4
89	ENSG00000011201	ENSG00000015592	-0.373778918953599	0.00384990813047414	ANOS1	STMN4
90	ENSG00000011347	ENSG00000015592	0.339506802078486	0.00912693979183588	SYT7	STMN4
91	ENSG00000013293	ENSG00000015592	0.00877594590480621	0.947869925689781	SLC7A14	STMN4
92	ENSG00000006116	ENSG00000018236	-0.00715440108468742	0.95749220135808	CACNG3	CNTN1
93	ENSG00000006740	ENSG00000018236	0.0162450657152887	0.903664527313653	ARHGAP44	CNTN1
94	ENSG00000007001	ENSG00000018236	0.0128527158549164	0.923713982595933	UPP2	CNTN1
95	ENSG00000008056	ENSG00000018236	0.164844129122413	0.216247963531919	SYN1	CNTN1
96	ENSG00000008196	ENSG00000018236	0.158204239053275	0.235580158457162	TFAP2B	CNTN1
97	ENSG00000008283	ENSG00000018236	0.446192286732747	0.000447230295808954	CYB561	CNTN1
98	ENSG00000008300	ENSG00000018236	0.156227246358586	0.241559204017942	CELSR3	CNTN1
99	ENSG00000008710	ENSG00000018236	0.294052226815609	0.0250603287329803	PKD1	CNTN1
100	ENSG00000009694	ENSG00000018236	0.410265816207096	0.00138117256319248	TENM1	CNTN1
101	ENSG00000010438	ENSG00000018236	-0.18599058951612	0.162155642050213	PRSS3	CNTN1
102	ENSG00000011201	ENSG00000018236	-0.130289607055638	0.329649905215782	ANOS1	CNTN1
103	ENSG00000011347	ENSG00000018236	0.510069643285304	4.31255051782653e-05	SYT7	CNTN1
104	ENSG00000013293	ENSG00000018236	0.196264512722331	0.139790580630102	SLC7A14	CNTN1
105	ENSG00000015592	ENSG00000018236	0.223816169876213	0.0912332950483214	STMN4	CNTN1
106	ENSG00000006116	ENSG00000019505	0.230159025956136	0.0821931587508467	CACNG3	SYT13
107	ENSG00000006740	ENSG00000019505	-0.049735320605798	0.71081845932421	ARHGAP44	SYT13
108	ENSG00000007001	ENSG00000019505	0.0286352329438635	0.831033834819008	UPP2	SYT13
109	ENSG00000008056	ENSG00000019505	0.067296279464152	0.61571954233109	SYN1	SYT13
110	ENSG00000008196	ENSG00000019505	0.198477651897263	0.13529085593611	TFAP2B	SYT13
111	ENSG00000008283	ENSG00000019505	0.193858238589021	0.144809116951134	CYB561	SYT13
112	ENSG00000008300	ENSG00000019505	0.165862436427869	0.213384427659864	CELSR3	SYT13
113	ENSG00000008710	ENSG00000019505	0.00427356761753382	0.974601120225644	PKD1	SYT13
114	ENSG00000009694	ENSG00000019505	0.164927537082141	0.216012408893048	TENM1	SYT13
115	ENSG00000010438	ENSG00000019505	-0.186972033859021	0.15991212349384	PRSS3	SYT13
116	ENSG00000011201	ENSG00000019505	-0.258520395214816	0.0500632540299168	ANOS1	SYT13
117	ENSG00000011347	ENSG00000019505	0.525043484382858	2.32294525157606e-05	SYT7	SYT13
118	ENSG00000013293	ENSG00000019505	0.071340435952295	0.594612281092275	SLC7A14	SYT13
119	ENSG00000015592	ENSG00000019505	0.404801219259003	0.00162232360834325	STMN4	SYT13
120	ENSG00000018236	ENSG00000019505	0.484495465531014	0.000116301297041765	CNTN1	SYT13
121	ENSG00000006116	ENSG00000026508	0.261816832731962	0.0471098021645839	CACNG3	CD44
122	ENSG00000006740	ENSG00000026508	0.2718442484498	0.0389905102079986	ARHGAP44	CD44
123	ENSG00000007001	ENSG00000026508	0.0364607020232921	0.78583570773618	UPP2	CD44
124	ENSG00000008056	ENSG00000026508	0.477813119260526	0.000148817272763946	SYN1	CD44
125	ENSG00000008196	ENSG00000026508	-0.0985634432611215	0.461674997158851	TFAP2B	CD44
126	ENSG00000008283	ENSG00000026508	0.526877498410261	2.14906702562523e-05	CYB561	CD44
127	ENSG00000008300	ENSG00000026508	-0.180125400647174	0.176046573032319	CELSR3	CD44
128	ENSG00000008710	ENSG00000026508	-0.186231970663007	0.161601729340044	PKD1	CD44
129	ENSG00000009694	ENSG00000026508	0.123833267518653	0.354379666987436	TENM1	CD44
130	ENSG00000010438	ENSG00000026508	0.140138123944595	0.294078906075788	PRSS3	CD44
131	ENSG00000011201	ENSG00000026508	0.137506716253068	0.303327999866418	ANOS1	CD44
132	ENSG00000011347	ENSG00000026508	0.415421159739756	0.00118368018602144	SYT7	CD44
133	ENSG00000013293	ENSG00000026508	0.500037065715674	6.42458438520066e-05	SLC7A14	CD44
134	ENSG00000015592	ENSG00000026508	0.147982520836536	0.267609303728584	STMN4	CD44
135	ENSG00000018236	ENSG00000026508	0.486918684341792	0.000106220797417844	CNTN1	CD44
136	ENSG00000019505	ENSG00000026508	0.568890739902561	3.17279180106489e-06	SYT13	CD44
137	ENSG00000006116	ENSG00000026559	0.167261478920526	0.209493817454301	CACNG3	KCNG1
138	ENSG00000006740	ENSG00000026559	-0.0987028456375936	0.461038595751632	ARHGAP44	KCNG1
139	ENSG00000007001	ENSG00000026559	0.30708223770465	0.0190413055652734	UPP2	KCNG1
140	ENSG00000008056	ENSG00000026559	-0.226691964030231	0.0870427002389726	SYN1	KCNG1
141	ENSG00000008196	ENSG00000026559	0.49698014074647	7.23646198292904e-05	TFAP2B	KCNG1
142	ENSG00000008283	ENSG00000026559	-0.344528232282177	0.00808858680700864	CYB561	KCNG1
143	ENSG00000008300	ENSG00000026559	0.247621792887315	0.0609191995413174	CELSR3	KCNG1
144	ENSG00000008710	ENSG00000026559	0.301464593797135	0.0214656334669607	PKD1	KCNG1
145	ENSG00000009694	ENSG00000026559	0.135226484579929	0.311493208721136	TENM1	KCNG1
146	ENSG00000010438	ENSG00000026559	-0.037969571186286	0.777196108951763	PRSS3	KCNG1
147	ENSG00000011201	ENSG00000026559	-0.0808407080590802	0.546341797688974	ANOS1	KCNG1
148	ENSG00000011347	ENSG00000026559	-0.120493746995176	0.367606655823422	SYT7	KCNG1
149	ENSG00000013293	ENSG00000026559	-0.136078234412168	0.308426859761211	SLC7A14	KCNG1
150	ENSG00000015592	ENSG00000026559	0.0862788807958305	0.519588991826803	STMN4	KCNG1
151	ENSG00000018236	ENSG00000026559	-0.0557840129437079	0.677472704865606	CNTN1	KCNG1
152	ENSG00000019505	ENSG00000026559	-0.0720343884147786	0.59102298981121	SYT13	KCNG1
153	ENSG00000026508	ENSG00000026559	-0.203740315019015	0.125029062518392	CD44	KCNG1
154	ENSG00000006116	ENSG00000027644	0.265888043928763	0.0436605652097501	CACNG3	INSRR
155	ENSG00000006740	ENSG00000027644	0.146550047633745	0.27231993541371	ARHGAP44	INSRR
156	ENSG00000007001	ENSG00000027644	0.451239037793934	0.000377860190614587	UPP2	INSRR
157	ENSG00000008056	ENSG00000027644	-0.0683691329364488	0.61008892429226	SYN1	INSRR
158	ENSG00000008196	ENSG00000027644	0.679268791113972	4.57965843025931e-09	TFAP2B	INSRR
159	ENSG00000008283	ENSG00000027644	0.00732878978972472	0.956457062163192	CYB561	INSRR
160	ENSG00000008300	ENSG00000027644	0.506861499376899	4.905467452887e-05	CELSR3	INSRR
161	ENSG00000008710	ENSG00000027644	0.45837042579588	0.000296448062668819	PKD1	INSRR
162	ENSG00000009694	ENSG00000027644	0.284714431980338	0.0302982555696767	TENM1	INSRR
163	ENSG00000010438	ENSG00000027644	-0.142616273721566	0.285538534904258	PRSS3	INSRR
164	ENSG00000011201	ENSG00000027644	-0.249331966913066	0.059100085193742	ANOS1	INSRR
165	ENSG00000011347	ENSG00000027644	0.464504600472829	0.000239575456228325	SYT7	INSRR
166	ENSG00000013293	ENSG00000027644	-0.114764782717785	0.390983287200379	SLC7A14	INSRR
167	ENSG00000015592	ENSG00000027644	0.320814663800414	0.0140748508982613	STMN4	INSRR
168	ENSG00000018236	ENSG00000027644	0.409651160627234	0.00140658998706389	CNTN1	INSRR
169	ENSG00000019505	ENSG00000027644	0.336871033045638	0.00971691811959907	SYT13	INSRR
170	ENSG00000026508	ENSG00000027644	0.178217834930365	0.180745198770626	CD44	INSRR
171	ENSG00000026559	ENSG00000027644	0.16469154662546	0.216679341278107	KCNG1	INSRR
172	ENSG00000006116	ENSG00000035862	0.565216319944266	3.7904251848353e-06	CACNG3	TIMP2
173	ENSG00000006740	ENSG00000035862	0.608534993916903	4.02847158520458e-07	ARHGAP44	TIMP2
174	ENSG00000007001	ENSG00000035862	0.164901770816181	0.216085156895668	UPP2	TIMP2
175	ENSG00000008056	ENSG00000035862	0.721442737145446	1.67359459624095e-10	SYN1	TIMP2
176	ENSG00000008196	ENSG00000035862	-0.0239292917276039	0.858488642112763	TFAP2B	TIMP2
177	ENSG00000008283	ENSG00000035862	0.504160913262097	5.46189256991347e-05	CYB561	TIMP2
178	ENSG00000008300	ENSG00000035862	-0.22854220003215	0.0844274711708346	CELSR3	TIMP2
179	ENSG00000008710	ENSG00000035862	-0.0930514727397222	0.487217083966137	PKD1	TIMP2
180	ENSG00000009694	ENSG00000035862	-0.108130255239109	0.419124025923539	TENM1	TIMP2
181	ENSG00000010438	ENSG00000035862	0.478187499632975	0.000146795558402912	PRSS3	TIMP2
182	ENSG00000011201	ENSG00000035862	0.338548895331057	0.00933765178071022	ANOS1	TIMP2
183	ENSG00000011347	ENSG00000035862	0.0571051986547802	0.670267615670466	SYT7	TIMP2
184	ENSG00000013293	ENSG00000035862	0.57598359611139	2.23701536250509e-06	SLC7A14	TIMP2
185	ENSG00000015592	ENSG00000035862	0.112712315179721	0.399567260138329	STMN4	TIMP2
186	ENSG00000018236	ENSG00000035862	0.0943510637690047	0.481128818994676	CNTN1	TIMP2
187	ENSG00000019505	ENSG00000035862	0.0444723500622448	0.740280050849746	SYT13	TIMP2
188	ENSG00000026508	ENSG00000035862	0.508365509494575	4.61872433854538e-05	CD44	TIMP2
189	ENSG00000026559	ENSG00000035862	-0.168971163032882	0.204807545029772	KCNG1	TIMP2
190	ENSG00000027644	ENSG00000035862	0.0079887621510268	0.952540248962927	INSRR	TIMP2
191	ENSG00000006116	ENSG00000036530	0.38154365683512	0.0031249416218817	CACNG3	CYP46A1
192	ENSG00000006740	ENSG00000036530	0.437828515797086	0.000588008622407932	ARHGAP44	CYP46A1
193	ENSG00000007001	ENSG00000036530	0.19303811118834	0.146549901976243	UPP2	CYP46A1
194	ENSG00000008056	ENSG00000036530	0.789019399723496	1.88959958791202e-13	SYN1	CYP46A1
195	ENSG00000008196	ENSG00000036530	0.0482161714893832	0.719281644837771	TFAP2B	CYP46A1
196	ENSG00000008283	ENSG00000036530	0.591341497391049	1.019891268772e-06	CYB561	CYP46A1
197	ENSG00000008300	ENSG00000036530	-0.212229631057402	0.109734705438355	CELSR3	CYP46A1
198	ENSG00000008710	ENSG00000036530	0.00950205798653313	0.943563478705213	PKD1	CYP46A1
199	ENSG00000009694	ENSG00000036530	0.164003910377024	0.218630885469587	TENM1	CYP46A1
200	ENSG00000010438	ENSG00000036530	0.402946841698885	0.0017123390715037	PRSS3	CYP46A1
201	ENSG00000011201	ENSG00000036530	0.154039390943321	0.248296153293025	ANOS1	CYP46A1
202	ENSG00000011347	ENSG00000036530	0.286359262733933	0.0293143241187093	SYT7	CYP46A1
203	ENSG00000013293	ENSG00000036530	0.52780902713684	2.06544096539307e-05	SLC7A14	CYP46A1
204	ENSG00000015592	ENSG00000036530	0.158935455840491	0.233394765227705	STMN4	CYP46A1
205	ENSG00000018236	ENSG00000036530	0.136763162534761	0.30597521767069	CNTN1	CYP46A1
206	ENSG00000019505	ENSG00000036530	0.141003066288788	0.291079351219193	SYT13	CYP46A1
207	ENSG00000026508	ENSG00000036530	0.427827460375192	0.0008083013217699	CD44	CYP46A1
208	ENSG00000026559	ENSG00000036530	-0.0207525758424561	0.877118521448292	KCNG1	CYP46A1
209	ENSG00000027644	ENSG00000036530	0.1280345034704	0.338161069929571	INSRR	CYP46A1
210	ENSG00000035862	ENSG00000036530	0.615122611823118	2.78079552717969e-07	TIMP2	CYP46A1
211	ENSG00000006116	ENSG00000036565	0.19523530503313	0.141920922830096	CACNG3	SLC18A1
212	ENSG00000006740	ENSG00000036565	-0.0855310198705788	0.523228657200885	ARHGAP44	SLC18A1
213	ENSG00000007001	ENSG00000036565	0.291154029319655	0.0265975032739045	UPP2	SLC18A1
214	ENSG00000008056	ENSG00000036565	-0.134163179577341	0.315348518542626	SYN1	SLC18A1
215	ENSG00000008196	ENSG00000036565	0.571018398010916	2.85946828926242e-06	TFAP2B	SLC18A1
216	ENSG00000008283	ENSG00000036565	0.0565908899185003	0.673068936994838	CYB561	SLC18A1
217	ENSG00000008300	ENSG00000036565	0.566093641478025	3.63352817478457e-06	CELSR3	SLC18A1
218	ENSG00000008710	ENSG00000036565	0.343378715618351	0.0083167412841556	PKD1	SLC18A1
219	ENSG00000009694	ENSG00000036565	0.315571616799855	0.0158211372190635	TENM1	SLC18A1
220	ENSG00000010438	ENSG00000036565	-0.0844687536081801	0.528420251653163	PRSS3	SLC18A1
221	ENSG00000011201	ENSG00000036565	-0.281230662001751	0.032473586182791	ANOS1	SLC18A1
222	ENSG00000011347	ENSG00000036565	0.220132965044684	0.0968290129248599	SYT7	SLC18A1
223	ENSG00000013293	ENSG00000036565	-0.0849891451131017	0.525873766001256	SLC7A14	SLC18A1
224	ENSG00000015592	ENSG00000036565	0.278344188051499	0.0343731492594932	STMN4	SLC18A1
225	ENSG00000018236	ENSG00000036565	0.235107753295306	0.0756432815566837	CNTN1	SLC18A1
226	ENSG00000019505	ENSG00000036565	0.37950528758087	0.00330246616457286	SYT13	SLC18A1
227	ENSG00000026508	ENSG00000036565	0.0416669579782268	0.756140306712787	CD44	SLC18A1
228	ENSG00000026559	ENSG00000036565	0.173900124811163	0.191713577801347	KCNG1	SLC18A1
229	ENSG00000027644	ENSG00000036565	0.448596627923865	0.000412855975004289	INSRR	SLC18A1
230	ENSG00000035862	ENSG00000036565	-0.0731954598274555	0.585039429647872	TIMP2	SLC18A1
231	ENSG00000036530	ENSG00000036565	0.188412680294781	0.156660380634825	CYP46A1	SLC18A1
232	ENSG00000006116	ENSG00000040731	0.385880200485799	0.0027751527105826	CACNG3	CDH10
233	ENSG00000006740	ENSG00000040731	-0.0850594650161789	0.525530131085444	ARHGAP44	CDH10
234	ENSG00000007001	ENSG00000040731	-0.0901881657002964	0.500772518371547	UPP2	CDH10
235	ENSG00000008056	ENSG00000040731	-0.057728979930164	0.666876002463755	SYN1	CDH10
236	ENSG00000008196	ENSG00000040731	-0.213032431827741	0.108366370676887	TFAP2B	CDH10
237	ENSG00000008283	ENSG00000040731	-0.183126770496662	0.168834139698789	CYB561	CDH10
238	ENSG00000008300	ENSG00000040731	-0.0512421644761837	0.702457949676023	CELSR3	CDH10
239	ENSG00000008710	ENSG00000040731	-0.0978964697339471	0.464726467625641	PKD1	CDH10
240	ENSG00000009694	ENSG00000040731	-0.117905587293341	0.37806061779233	TENM1	CDH10
241	ENSG00000010438	ENSG00000040731	-0.0356679592633392	0.790385231672639	PRSS3	CDH10
242	ENSG00000011201	ENSG00000040731	-0.0992745867153848	0.458433473487587	ANOS1	CDH10
243	ENSG00000011347	ENSG00000040731	-0.0379427373433084	0.777349525721637	SYT7	CDH10
244	ENSG00000013293	ENSG00000040731	0.156366485189495	0.24113473203338	SLC7A14	CDH10
245	ENSG00000015592	ENSG00000040731	-0.0190373768091754	0.887205588356031	STMN4	CDH10
246	ENSG00000018236	ENSG00000040731	-0.201760559077326	0.128817820681199	CNTN1	CDH10
247	ENSG00000019505	ENSG00000040731	-0.110629326177757	0.408390630086369	SYT13	CDH10
248	ENSG00000026508	ENSG00000040731	-0.14566524028138	0.27525700768241	CD44	CDH10
249	ENSG00000026559	ENSG00000040731	0.150447790328184	0.259630637383714	KCNG1	CDH10
250	ENSG00000027644	ENSG00000040731	-0.162819472032027	0.222021115943118	INSRR	CDH10
251	ENSG00000035862	ENSG00000040731	-0.0310027999504591	0.817294637269308	TIMP2	CDH10
252	ENSG00000036530	ENSG00000040731	-0.147646304685688	0.268710011759596	CYP46A1	CDH10
253	ENSG00000036565	ENSG00000040731	-0.123094114751977	0.357281758898723	SLC18A1	CDH10
254	ENSG00000006116	ENSG00000041353	0.301174500055735	0.0215976179444943	CACNG3	RAB27B
255	ENSG00000006740	ENSG00000041353	0.251031516181135	0.0573359820367292	ARHGAP44	RAB27B
256	ENSG00000007001	ENSG00000041353	0.0680437336513165	0.61179435506128	UPP2	RAB27B
257	ENSG00000008056	ENSG00000041353	0.263355325695227	0.0457810290550635	SYN1	RAB27B
258	ENSG00000008196	ENSG00000041353	0.112101233607331	0.402144113659246	TFAP2B	RAB27B
259	ENSG00000008283	ENSG00000041353	0.321979487256324	0.0137101912647222	CYB561	RAB27B
260	ENSG00000008300	ENSG00000041353	0.0349450156779417	0.794540252589334	CELSR3	RAB27B
261	ENSG00000008710	ENSG00000041353	-0.0930793201087542	0.487086202928616	PKD1	RAB27B
262	ENSG00000009694	ENSG00000041353	0.273955894074678	0.0374373418339304	TENM1	RAB27B
263	ENSG00000010438	ENSG00000041353	0.0537278821157525	0.688742937867189	PRSS3	RAB27B
264	ENSG00000011201	ENSG00000041353	-0.146814333478683	0.271446714836121	ANOS1	RAB27B
265	ENSG00000011347	ENSG00000041353	0.311167617825885	0.0174281156999734	SYT7	RAB27B
266	ENSG00000013293	ENSG00000041353	0.415032034188531	0.00119764881858364	SLC7A14	RAB27B
267	ENSG00000015592	ENSG00000041353	0.371596940567398	0.00407872240186569	STMN4	RAB27B
268	ENSG00000018236	ENSG00000041353	0.30048946482045	0.0219120196518436	CNTN1	RAB27B
269	ENSG00000019505	ENSG00000041353	0.440822284473287	0.000533567855371064	SYT13	RAB27B
270	ENSG00000026508	ENSG00000041353	0.615270596616585	2.75746904199181e-07	CD44	RAB27B
271	ENSG00000026559	ENSG00000041353	-0.160037564703905	0.230127376714006	KCNG1	RAB27B
272	ENSG00000027644	ENSG00000041353	0.144377037890566	0.279570603631395	INSRR	RAB27B
273	ENSG00000035862	ENSG00000041353	0.396460151810537	0.00206341695851053	TIMP2	RAB27B
274	ENSG00000036530	ENSG00000041353	0.254155845072612	0.054204236003808	CYP46A1	RAB27B
275	ENSG00000036565	ENSG00000041353	0.352635075744105	0.00662874798608737	SLC18A1	RAB27B
276	ENSG00000040731	ENSG00000041353	-0.0209062483787735	0.87621569759855	CDH10	RAB27B
277	ENSG00000006116	ENSG00000047597	0.0873953284179477	0.514179253825948	CACNG3	XK
278	ENSG00000006740	ENSG00000047597	0.0859549580122178	0.521163886924878	ARHGAP44	XK
279	ENSG00000007001	ENSG00000047597	-0.11918247023883	0.372881018727463	UPP2	XK
280	ENSG00000008056	ENSG00000047597	0.236019530178759	0.0744830090772441	SYN1	XK
281	ENSG00000008196	ENSG00000047597	-0.0970127612131232	0.468786277835699	TFAP2B	XK
282	ENSG00000008283	ENSG00000047597	0.403953011004888	0.00166295800260352	CYB561	XK
283	ENSG00000008300	ENSG00000047597	-0.0375776512419549	0.779437664565882	CELSR3	XK
284	ENSG00000008710	ENSG00000047597	0.0768675831227388	0.566297995620968	PKD1	XK
285	ENSG00000009694	ENSG00000047597	0.436956365543487	0.000604788233627307	TENM1	XK
286	ENSG00000010438	ENSG00000047597	-0.243512364919722	0.0654752349178986	PRSS3	XK
287	ENSG00000011201	ENSG00000047597	-0.239675701357268	0.069971787802571	ANOS1	XK
288	ENSG00000011347	ENSG00000047597	0.344997200120463	0.00799708389016285	SYT7	XK
289	ENSG00000013293	ENSG00000047597	0.199091126912432	0.134063033193024	SLC7A14	XK
290	ENSG00000015592	ENSG00000047597	0.288761576698142	0.027925425536762	STMN4	XK
291	ENSG00000018236	ENSG00000047597	0.551561846829063	7.20740252235785e-06	CNTN1	XK
292	ENSG00000019505	ENSG00000047597	0.433622490771795	0.000673000115351208	SYT13	XK
293	ENSG00000026508	ENSG00000047597	0.355635794254864	0.00615002783232343	CD44	XK
294	ENSG00000026559	ENSG00000047597	-0.00668400394365253	0.960284735062817	KCNG1	XK
295	ENSG00000027644	ENSG00000047597	0.140441069179148	0.29302602871448	INSRR	XK
296	ENSG00000035862	ENSG00000047597	0.112300593687193	0.401302373664473	TIMP2	XK
297	ENSG00000036530	ENSG00000047597	0.171643783630489	0.197631256688228	CYP46A1	XK
298	ENSG00000036565	ENSG00000047597	0.0476010873875002	0.722717894980771	SLC18A1	XK
299	ENSG00000040731	ENSG00000047597	0.00250658935705488	0.985101107137565	CDH10	XK
300	ENSG00000041353	ENSG00000047597	0.185356987809044	0.16361623817762	RAB27B	XK
301	ENSG00000006116	ENSG00000048052	-0.150638939511763	0.259018764286981	CACNG3	HDAC9
302	ENSG00000006740	ENSG00000048052	0.113290153548473	0.39713950160116	ARHGAP44	HDAC9
303	ENSG00000007001	ENSG00000048052	-0.156626995548568	0.240341934675236	UPP2	HDAC9
304	ENSG00000008056	ENSG00000048052	-0.181226570688508	0.173374896605984	SYN1	HDAC9
305	ENSG00000008196	ENSG00000048052	0.0603209463533091	0.652854471630076	TFAP2B	HDAC9
306	ENSG00000008283	ENSG00000048052	-0.236047879100035	0.0744471620015248	CYB561	HDAC9
307	ENSG00000008300	ENSG00000048052	0.127826661568352	0.338952351482887	CELSR3	HDAC9
308	ENSG00000008710	ENSG00000048052	-0.124981505819136	0.349900232497642	PKD1	HDAC9
309	ENSG00000009694	ENSG00000048052	-0.00741860967218137	0.955923935671594	TENM1	HDAC9
310	ENSG00000010438	ENSG00000048052	-0.0790897158917174	0.555094778383121	PRSS3	HDAC9
311	ENSG00000011201	ENSG00000048052	-0.188548598601134	0.156356130873685	ANOS1	HDAC9
312	ENSG00000011347	ENSG00000048052	-0.244934415802967	0.0638686852560113	SYT7	HDAC9
313	ENSG00000013293	ENSG00000048052	-0.0281089105665142	0.834095121814956	SLC7A14	HDAC9
314	ENSG00000015592	ENSG00000048052	-0.0639745090972014	0.633291979456945	STMN4	HDAC9
315	ENSG00000018236	ENSG00000048052	-0.265887819418609	0.043660749535996	CNTN1	HDAC9
316	ENSG00000019505	ENSG00000048052	-0.197392130036039	0.137484125054521	SYT13	HDAC9
317	ENSG00000026508	ENSG00000048052	-0.259049798681326	0.0495790060698909	CD44	HDAC9
318	ENSG00000026559	ENSG00000048052	0.0804908203229693	0.548085507942668	KCNG1	HDAC9
319	ENSG00000027644	ENSG00000048052	-0.143495574148289	0.282547843348121	INSRR	HDAC9
320	ENSG00000035862	ENSG00000048052	-0.0563653520427748	0.674298786141108	TIMP2	HDAC9
321	ENSG00000036530	ENSG00000048052	-0.19014995282962	0.152804308298891	CYP46A1	HDAC9
322	ENSG00000036565	ENSG00000048052	0.175576914948274	0.187398774020287	SLC18A1	HDAC9
323	ENSG00000040731	ENSG00000048052	0.0388066899378853	0.772414334087531	CDH10	HDAC9
324	ENSG00000041353	ENSG00000048052	0.11634614618625	0.384444546027949	RAB27B	HDAC9
325	ENSG00000047597	ENSG00000048052	-0.20037024807124	0.131529963598754	XK	HDAC9
326	ENSG00000006116	ENSG00000049540	0.117078799567997	0.381437311355132	CACNG3	ELN
327	ENSG00000006740	ENSG00000049540	-0.0207982987514699	0.876849883735293	ARHGAP44	ELN
328	ENSG00000007001	ENSG00000049540	0.340265258886622	0.00896304202646059	UPP2	ELN
329	ENSG00000008056	ENSG00000049540	-0.216948026347529	0.101879894339898	SYN1	ELN
330	ENSG00000008196	ENSG00000049540	0.231894914419773	0.0798465135097364	TFAP2B	ELN
331	ENSG00000008283	ENSG00000049540	-0.288057613880687	0.0283265840018347	CYB561	ELN
332	ENSG00000008300	ENSG00000049540	0.136845884494514	0.305679974543594	CELSR3	ELN
333	ENSG00000008710	ENSG00000049540	0.246225584025744	0.0624375773848342	PKD1	ELN
334	ENSG00000009694	ENSG00000049540	-0.0429671645282185	0.748776721217288	TENM1	ELN
335	ENSG00000010438	ENSG00000049540	-0.125306426012198	0.348639048076324	PRSS3	ELN
336	ENSG00000011201	ENSG00000049540	0.0140806955958039	0.916450274450982	ANOS1	ELN
337	ENSG00000011347	ENSG00000049540	-0.154226249859195	0.247715824298478	SYT7	ELN
338	ENSG00000013293	ENSG00000049540	-0.173275189162834	0.193339739649963	SLC7A14	ELN
339	ENSG00000015592	ENSG00000049540	0.0219866229642053	0.869872999770588	STMN4	ELN
340	ENSG00000018236	ENSG00000049540	-0.0994874146326327	0.457465784283193	CNTN1	ELN
341	ENSG00000019505	ENSG00000049540	-0.177746659594433	0.181919600044207	SYT13	ELN
342	ENSG00000026508	ENSG00000049540	-0.190919719251736	0.151118367893322	CD44	ELN
343	ENSG00000026559	ENSG00000049540	0.185542870556997	0.163186739827847	KCNG1	ELN
344	ENSG00000027644	ENSG00000049540	-0.00739486454238071	0.956064873186765	INSRR	ELN
345	ENSG00000035862	ENSG00000049540	0.138797137176032	0.298769074213516	TIMP2	ELN
346	ENSG00000036530	ENSG00000049540	-0.0919361398293185	0.492474240380675	CYP46A1	ELN
347	ENSG00000036565	ENSG00000049540	0.0104715788511778	0.937815938139678	SLC18A1	ELN
348	ENSG00000040731	ENSG00000049540	0.00792938947265044	0.952892570486064	CDH10	ELN
349	ENSG00000041353	ENSG00000049540	-0.15882956083361	0.233710385438253	RAB27B	ELN
350	ENSG00000047597	ENSG00000049540	-0.210472653353575	0.112775708743896	XK	ELN
351	ENSG00000048052	ENSG00000049540	-0.0401464584910726	0.764778867968803	HDAC9	ELN
352	ENSG00000006116	ENSG00000054356	0.34938025346685	0.00718455801715256	CACNG3	PTPRN
353	ENSG00000006740	ENSG00000054356	0.543542979582864	1.03761134466751e-05	ARHGAP44	PTPRN
354	ENSG00000007001	ENSG00000054356	-0.00891481803432712	0.947046180377229	UPP2	PTPRN
355	ENSG00000008056	ENSG00000054356	0.777597386522135	7.00772773143399e-13	SYN1	PTPRN
356	ENSG00000008196	ENSG00000054356	-0.199217286272115	0.133811577729835	TFAP2B	PTPRN
357	ENSG00000008283	ENSG00000054356	0.679018111245637	4.66302352286618e-09	CYB561	PTPRN
358	ENSG00000008300	ENSG00000054356	-0.388758056248679	0.00256266636267988	CELSR3	PTPRN
359	ENSG00000008710	ENSG00000054356	-0.131034147793543	0.326869784981665	PKD1	PTPRN
360	ENSG00000009694	ENSG00000054356	-0.0788390317450312	0.556353349084348	TENM1	PTPRN
361	ENSG00000010438	ENSG00000054356	0.504424959314766	5.40502957724343e-05	PRSS3	PTPRN
362	ENSG00000011201	ENSG00000054356	0.448148774777709	0.00041907093219562	ANOS1	PTPRN
363	ENSG00000011347	ENSG00000054356	0.0584849213100842	0.662774676170308	SYT7	PTPRN
364	ENSG00000013293	ENSG00000054356	0.657837049155412	2.01443395297929e-08	SLC7A14	PTPRN
365	ENSG00000015592	ENSG00000054356	-0.0432388348116906	0.74724093100368	STMN4	PTPRN
366	ENSG00000018236	ENSG00000054356	0.103155015996549	0.440966286416607	CNTN1	PTPRN
367	ENSG00000019505	ENSG00000054356	-0.0962667880945743	0.472228129391856	SYT13	PTPRN
368	ENSG00000026508	ENSG00000054356	0.381415773446627	0.00313582510867194	CD44	PTPRN
369	ENSG00000026559	ENSG00000054356	-0.153390551160821	0.250318441151307	KCNG1	PTPRN
370	ENSG00000027644	ENSG00000054356	-0.116729305662339	0.382870081146096	INSRR	PTPRN
371	ENSG00000035862	ENSG00000054356	0.703178265652801	7.52747197907411e-10	TIMP2	PTPRN
372	ENSG00000036530	ENSG00000054356	0.646060450923946	4.32737743416567e-08	CYP46A1	PTPRN
373	ENSG00000036565	ENSG00000054356	-0.194292725344703	0.143893153524131	SLC18A1	PTPRN
374	ENSG00000040731	ENSG00000054356	-0.0428157988105742	0.749632834059985	CDH10	PTPRN
375	ENSG00000041353	ENSG00000054356	0.180773708836609	0.174470045651542	RAB27B	PTPRN
376	ENSG00000047597	ENSG00000054356	0.0484305287742917	0.7180854009227	XK	PTPRN
377	ENSG00000048052	ENSG00000054356	-0.0981892788406807	0.463385494473822	HDAC9	PTPRN
378	ENSG00000049540	ENSG00000054356	-0.202171416393416	0.128024491819188	ELN	PTPRN
379	ENSG00000006116	ENSG00000055118	0.184466973075109	0.165684185364339	CACNG3	KCNH2
380	ENSG00000006740	ENSG00000055118	0.061019807849998	0.64909398137976	ARHGAP44	KCNH2
381	ENSG00000007001	ENSG00000055118	0.0228831965460267	0.864615526373789	UPP2	KCNH2
382	ENSG00000008056	ENSG00000055118	0.228442282248124	0.0845671020609464	SYN1	KCNH2
383	ENSG00000008196	ENSG00000055118	0.15905449758513	0.233040312334521	TFAP2B	KCNH2
384	ENSG00000008283	ENSG00000055118	0.212948456844144	0.10850888374797	CYB561	KCNH2
385	ENSG00000008300	ENSG00000055118	0.102037802089488	0.445956846839059	CELSR3	KCNH2
386	ENSG00000008710	ENSG00000055118	0.279531928007969	0.0335806149224962	PKD1	KCNH2
387	ENSG00000009694	ENSG00000055118	0.390019224149049	0.00247420038207125	TENM1	KCNH2
388	ENSG00000010438	ENSG00000055118	-0.119601078934787	0.371192311000295	PRSS3	KCNH2
389	ENSG00000011201	ENSG00000055118	-0.368912199554248	0.00437667466173774	ANOS1	KCNH2
390	ENSG00000011347	ENSG00000055118	0.511121605464069	4.13301319430737e-05	SYT7	KCNH2
391	ENSG00000013293	ENSG00000055118	0.17533520659849	0.188016409940623	SLC7A14	KCNH2
392	ENSG00000015592	ENSG00000055118	0.315804039413063	0.015739972683106	STMN4	KCNH2
393	ENSG00000018236	ENSG00000055118	0.28069452579701	0.0328196416495683	CNTN1	KCNH2
394	ENSG00000019505	ENSG00000055118	0.181241290478233	0.173339384026078	SYT13	KCNH2
395	ENSG00000026508	ENSG00000055118	0.0958190589524352	0.474300396104201	CD44	KCNH2
396	ENSG00000026559	ENSG00000055118	0.0563435773430299	0.674417567613099	KCNG1	KCNH2
397	ENSG00000027644	ENSG00000055118	0.149854821015582	0.261534938122438	INSRR	KCNH2
398	ENSG00000035862	ENSG00000055118	0.0331776588351581	0.804721586677199	TIMP2	KCNH2
399	ENSG00000036530	ENSG00000055118	0.20279693211979	0.12682378100027	CYP46A1	KCNH2
400	ENSG00000036565	ENSG00000055118	0.176490767776293	0.185076783601782	SLC18A1	KCNH2
401	ENSG00000040731	ENSG00000055118	0.164801971633534	0.216367090037792	CDH10	KCNH2
402	ENSG00000041353	ENSG00000055118	0.196358636002119	0.139596957639944	RAB27B	KCNH2
403	ENSG00000047597	ENSG00000055118	0.515608642989469	3.44198941093499e-05	XK	KCNH2
404	ENSG00000048052	ENSG00000055118	-0.055281046796574	0.680223237640077	HDAC9	KCNH2
405	ENSG00000049540	ENSG00000055118	-0.0409795487735817	0.760042149829284	ELN	KCNH2
406	ENSG00000054356	ENSG00000055118	0.0834075720670317	0.533631903502231	PTPRN	KCNH2
407	ENSG00000006116	ENSG00000058404	0.446429357921631	0.000443729054268482	CACNG3	CAMK2B
408	ENSG00000006740	ENSG00000058404	0.300648915782898	0.0218384947291139	ARHGAP44	CAMK2B
409	ENSG00000007001	ENSG00000058404	0.574078422090737	2.45914795327096e-06	UPP2	CAMK2B
410	ENSG00000008056	ENSG00000058404	0.152186087369797	0.254102083025758	SYN1	CAMK2B
411	ENSG00000008196	ENSG00000058404	0.558791381965523	5.14696985431939e-06	TFAP2B	CAMK2B
412	ENSG00000008283	ENSG00000058404	0.0782881001479475	0.559124072964276	CYB561	CAMK2B
413	ENSG00000008300	ENSG00000058404	0.406273870839598	0.00155388130751222	CELSR3	CAMK2B
414	ENSG00000008710	ENSG00000058404	0.330693273625598	0.0112307909449747	PKD1	CAMK2B
415	ENSG00000009694	ENSG00000058404	0.193064307362347	0.146494058832323	TENM1	CAMK2B
416	ENSG00000010438	ENSG00000058404	-0.058190313012282	0.664371899116727	PRSS3	CAMK2B
417	ENSG00000011201	ENSG00000058404	-0.167157722480979	0.209780626982279	ANOS1	CAMK2B
418	ENSG00000011347	ENSG00000058404	0.445751293240319	0.000453809998049115	SYT7	CAMK2B
419	ENSG00000013293	ENSG00000058404	0.102220508330383	0.445138569599688	SLC7A14	CAMK2B
420	ENSG00000015592	ENSG00000058404	0.481304241663135	0.000130915660180531	STMN4	CAMK2B
421	ENSG00000018236	ENSG00000058404	0.233394442333141	0.077862321504254	CNTN1	CAMK2B
422	ENSG00000019505	ENSG00000058404	0.39882557711932	0.00192857692594739	SYT13	CAMK2B
423	ENSG00000026508	ENSG00000058404	0.170760392105958	0.199983174649043	CD44	CAMK2B
424	ENSG00000026559	ENSG00000058404	0.0602646778365657	0.653157621029602	KCNG1	CAMK2B
425	ENSG00000027644	ENSG00000058404	0.496998139236975	7.2314174175192e-05	INSRR	CAMK2B
426	ENSG00000035862	ENSG00000058404	0.206226956661925	0.120390734005119	TIMP2	CAMK2B
427	ENSG00000036530	ENSG00000058404	0.312492311405101	0.0169307237243053	CYP46A1	CAMK2B
428	ENSG00000036565	ENSG00000058404	0.573064826931216	2.58555667675964e-06	SLC18A1	CAMK2B
429	ENSG00000040731	ENSG00000058404	-0.147861523635167	0.268005077823102	CDH10	CAMK2B
430	ENSG00000041353	ENSG00000058404	0.344274218098109	0.00813852854454855	RAB27B	CAMK2B
431	ENSG00000047597	ENSG00000058404	0.120810791029282	0.36633822723419	XK	CAMK2B
432	ENSG00000048052	ENSG00000058404	-0.0249456643637541	0.85254376841351	HDAC9	CAMK2B
433	ENSG00000049540	ENSG00000058404	0.120931119608248	0.365857513268437	ELN	CAMK2B
434	ENSG00000054356	ENSG00000058404	0.0366625544324098	0.784678412724393	PTPRN	CAMK2B
435	ENSG00000055118	ENSG00000058404	0.356179264298279	0.0060666429934515	KCNH2	CAMK2B
436	ENSG00000006116	ENSG00000059915	0.196324506577878	0.139667142780569	CACNG3	PSD
437	ENSG00000006740	ENSG00000059915	0.144548925995177	0.278992459411455	ARHGAP44	PSD
438	ENSG00000007001	ENSG00000059915	0.047200409295963	0.724959272178004	UPP2	PSD
439	ENSG00000008056	ENSG00000059915	0.162835588701626	0.221974740588942	SYN1	PSD
440	ENSG00000008196	ENSG00000059915	0.249675245700061	0.0587402795517282	TFAP2B	PSD
441	ENSG00000008283	ENSG00000059915	0.169058042605319	0.204571403210321	CYB561	PSD
442	ENSG00000008300	ENSG00000059915	0.280861636829635	0.032711449882592	CELSR3	PSD
443	ENSG00000008710	ENSG00000059915	0.357646487463637	0.0058464540906189	PKD1	PSD
444	ENSG00000009694	ENSG00000059915	0.44584603680763	0.00045238904190148	TENM1	PSD
445	ENSG00000010438	ENSG00000059915	-0.191675867568322	0.149475718089446	PRSS3	PSD
446	ENSG00000011201	ENSG00000059915	-0.395358879974978	0.00212901670486332	ANOS1	PSD
447	ENSG00000011347	ENSG00000059915	0.299535618653135	0.0223562399255406	SYT7	PSD
448	ENSG00000013293	ENSG00000059915	0.192714021550133	0.147242084270075	SLC7A14	PSD
449	ENSG00000015592	ENSG00000059915	0.398405323917392	0.00195194237192831	STMN4	PSD
450	ENSG00000018236	ENSG00000059915	0.411435660532438	0.00133393235319756	CNTN1	PSD
451	ENSG00000019505	ENSG00000059915	0.282856995719746	0.0314424011888352	SYT13	PSD
452	ENSG00000026508	ENSG00000059915	0.0825613107541944	0.537806074960989	CD44	PSD
453	ENSG00000026559	ENSG00000059915	0.115560002173357	0.387686979530767	KCNG1	PSD
454	ENSG00000027644	ENSG00000059915	0.267013723187715	0.0427443703906247	INSRR	PSD
455	ENSG00000035862	ENSG00000059915	0.147228197784477	0.270083028312051	TIMP2	PSD
456	ENSG00000036530	ENSG00000059915	0.195196611535848	0.142001484471756	CYP46A1	PSD
457	ENSG00000036565	ENSG00000059915	0.359135017137131	0.00563026023026758	SLC18A1	PSD
458	ENSG00000040731	ENSG00000059915	0.0114679848139401	0.93191230208135	CDH10	PSD
459	ENSG00000041353	ENSG00000059915	0.296823974068998	0.0236609063637578	RAB27B	PSD
460	ENSG00000047597	ENSG00000059915	0.477561604404639	0.000150189776948473	XK	PSD
461	ENSG00000048052	ENSG00000059915	0.113378099374985	0.396770762240608	HDAC9	PSD
462	ENSG00000049540	ENSG00000059915	-0.0130040105970528	0.922818702133237	ELN	PSD
463	ENSG00000054356	ENSG00000059915	0.075368601923827	0.573914447244407	PTPRN	PSD
464	ENSG00000055118	ENSG00000059915	0.501926466209548	5.96562387242816e-05	KCNH2	PSD
465	ENSG00000058404	ENSG00000059915	0.475390615530991	0.000162527558583481	CAMK2B	PSD
466	ENSG00000006116	ENSG00000060709	0.0574743858123645	0.668259482269002	CACNG3	RIMBP2
467	ENSG00000006740	ENSG00000060709	-0.166324490686315	0.212093926514834	ARHGAP44	RIMBP2
468	ENSG00000007001	ENSG00000060709	0.475819407641185	0.00016001960724088	UPP2	RIMBP2
469	ENSG00000008056	ENSG00000060709	-0.355165624197618	0.00622297447415354	SYN1	RIMBP2
470	ENSG00000008196	ENSG00000060709	0.593286521083228	9.206376847537e-07	TFAP2B	RIMBP2
471	ENSG00000008283	ENSG00000060709	-0.191125663679742	0.150669655982782	CYB561	RIMBP2
472	ENSG00000008300	ENSG00000060709	0.79487071209565	9.37028232783632e-14	CELSR3	RIMBP2
473	ENSG00000008710	ENSG00000060709	0.59815353058674	7.10454310492992e-07	PKD1	RIMBP2
474	ENSG00000009694	ENSG00000060709	0.187161882726324	0.159480789979536	TENM1	RIMBP2
475	ENSG00000010438	ENSG00000060709	-0.110818235331202	0.407585803016958	PRSS3	RIMBP2
476	ENSG00000011201	ENSG00000060709	-0.316633833513262	0.0154530996084739	ANOS1	RIMBP2
477	ENSG00000011347	ENSG00000060709	0.0992967623741658	0.458332592776853	SYT7	RIMBP2
478	ENSG00000013293	ENSG00000060709	-0.216797248193267	0.102123971407609	SLC7A14	RIMBP2
479	ENSG00000015592	ENSG00000060709	0.23136072384119	0.0805629413788784	STMN4	RIMBP2
480	ENSG00000018236	ENSG00000060709	0.18372342298947	0.167426437462844	CNTN1	RIMBP2
481	ENSG00000019505	ENSG00000060709	0.0129944783009042	0.92287510631026	SYT13	RIMBP2
482	ENSG00000026508	ENSG00000060709	-0.191718882736115	0.149382672406672	CD44	RIMBP2
483	ENSG00000026559	ENSG00000060709	0.33527573365082	0.0100898366003888	KCNG1	RIMBP2
484	ENSG00000027644	ENSG00000060709	0.441632156266854	0.000519647552702285	INSRR	RIMBP2
485	ENSG00000035862	ENSG00000060709	-0.119279006653072	0.372491171412838	TIMP2	RIMBP2
486	ENSG00000036530	ENSG00000060709	-0.107327697082423	0.42260491261888	CYP46A1	RIMBP2
487	ENSG00000036565	ENSG00000060709	0.550607267435855	7.53065038949785e-06	SLC18A1	RIMBP2
488	ENSG00000040731	ENSG00000060709	-0.15710185648472	0.238901416825242	CDH10	RIMBP2
489	ENSG00000041353	ENSG00000060709	0.0102702191706099	0.939009394597048	RAB27B	RIMBP2
490	ENSG00000047597	ENSG00000060709	-0.0167877642258106	0.900462282524646	XK	RIMBP2
491	ENSG00000048052	ENSG00000060709	0.0461836836110467	0.73065705713403	HDAC9	RIMBP2
492	ENSG00000049540	ENSG00000060709	0.20897789924558	0.115413370831969	ELN	RIMBP2
493	ENSG00000054356	ENSG00000060709	-0.324958190406523	0.0128143874067326	PTPRN	RIMBP2
494	ENSG00000055118	ENSG00000060709	0.0234360756500486	0.861376353490882	KCNH2	RIMBP2
495	ENSG00000058404	ENSG00000060709	0.376470703587921	0.00358331228954301	CAMK2B	RIMBP2
496	ENSG00000059915	ENSG00000060709	0.258807534920996	0.0498001294560975	PSD	RIMBP2
497	ENSG00000006116	ENSG00000061918	0.208815572758612	0.115702631301546	CACNG3	GUCY1B1
498	ENSG00000006740	ENSG00000061918	0.434297494041118	0.000658652500705514	ARHGAP44	GUCY1B1
499	ENSG00000007001	ENSG00000061918	0.0191020975799555	0.886824633016318	UPP2	GUCY1B1
500	ENSG00000008056	ENSG00000061918	0.460884904516096	0.000271793642802942	SYN1	GUCY1B1
501	ENSG00000008196	ENSG00000061918	-0.079140058163018	0.554842196123867	TFAP2B	GUCY1B1
502	ENSG00000008283	ENSG00000061918	0.248445804676784	0.0600371428128712	CYB561	GUCY1B1
503	ENSG00000008300	ENSG00000061918	-0.270751440748487	0.0398149746008207	CELSR3	GUCY1B1
504	ENSG00000008710	ENSG00000061918	-0.0529603092772632	0.692967674359479	PKD1	GUCY1B1
505	ENSG00000009694	ENSG00000061918	-0.294198634804262	0.0249847036743687	TENM1	GUCY1B1
506	ENSG00000010438	ENSG00000061918	0.34826214838197	0.00738466479008659	PRSS3	GUCY1B1
507	ENSG00000011201	ENSG00000061918	0.388870942008558	0.00255463477629414	ANOS1	GUCY1B1
508	ENSG00000011347	ENSG00000061918	-0.0221080996599517	0.869160332012046	SYT7	GUCY1B1
509	ENSG00000013293	ENSG00000061918	0.20367111923975	0.125160044283459	SLC7A14	GUCY1B1
510	ENSG00000015592	ENSG00000061918	-0.188858521338996	0.155664007523558	STMN4	GUCY1B1
511	ENSG00000018236	ENSG00000061918	-0.0436258747948305	0.745054626252942	CNTN1	GUCY1B1
512	ENSG00000019505	ENSG00000061918	-0.0565292355366419	0.673405051600209	SYT13	GUCY1B1
513	ENSG00000026508	ENSG00000061918	0.232951884981242	0.0784438115317014	CD44	GUCY1B1
514	ENSG00000026559	ENSG00000061918	-0.220388261499165	0.0964327385096326	KCNG1	GUCY1B1
515	ENSG00000027644	ENSG00000061918	-0.0553922139825246	0.679614948108396	INSRR	GUCY1B1
516	ENSG00000035862	ENSG00000061918	0.586922645299357	1.28380581454479e-06	TIMP2	GUCY1B1
517	ENSG00000036530	ENSG00000061918	0.398050026883848	0.00197189320623359	CYP46A1	GUCY1B1
518	ENSG00000036565	ENSG00000061918	-0.0648338864025021	0.628725942281237	SLC18A1	GUCY1B1
519	ENSG00000040731	ENSG00000061918	-0.173028100764149	0.193985406237406	CDH10	GUCY1B1
520	ENSG00000041353	ENSG00000061918	0.0770814221164849	0.565215319742221	RAB27B	GUCY1B1
521	ENSG00000047597	ENSG00000061918	-0.191348168348976	0.150185973845724	XK	GUCY1B1
522	ENSG00000048052	ENSG00000061918	-0.0747975835329586	0.576828205330103	HDAC9	GUCY1B1
523	ENSG00000049540	ENSG00000061918	0.216925759055738	0.101915911786875	ELN	GUCY1B1
524	ENSG00000054356	ENSG00000061918	0.412342050989895	0.00129833335192497	PTPRN	GUCY1B1
525	ENSG00000055118	ENSG00000061918	-0.156213760902623	0.241600341824393	KCNH2	GUCY1B1
526	ENSG00000058404	ENSG00000061918	0.0958142211615289	0.474322813816432	CAMK2B	GUCY1B1
527	ENSG00000059915	ENSG00000061918	-0.14333050036168	0.283107713966796	PSD	GUCY1B1
528	ENSG00000060709	ENSG00000061918	-0.185659869533362	0.162916827908747	RIMBP2	GUCY1B1
529	ENSG00000006116	ENSG00000062096	0.244368107735877	0.0645046295284901	CACNG3	ARSF
530	ENSG00000006740	ENSG00000062096	-0.0427348079747082	0.750091035343899	ARHGAP44	ARSF
531	ENSG00000007001	ENSG00000062096	0.208118572577775	0.116950967991551	UPP2	ARSF
532	ENSG00000008056	ENSG00000062096	0.0253912566021854	0.849939998410543	SYN1	ARSF
533	ENSG00000008196	ENSG00000062096	0.536764402373367	1.40177795324714e-05	TFAP2B	ARSF
534	ENSG00000008283	ENSG00000062096	-0.0845916862331501	0.527818141964092	CYB561	ARSF
535	ENSG00000008300	ENSG00000062096	0.240155921113054	0.0693958294071848	CELSR3	ARSF
536	ENSG00000008710	ENSG00000062096	0.314389933989245	0.016239354386103	PKD1	ARSF
537	ENSG00000009694	ENSG00000062096	0.281474200507052	0.0323173986797365	TENM1	ARSF
538	ENSG00000010438	ENSG00000062096	-0.0632726000697492	0.637031477736265	PRSS3	ARSF
539	ENSG00000011201	ENSG00000062096	-0.137391550608097	0.303737043094867	ANOS1	ARSF
540	ENSG00000011347	ENSG00000062096	0.181426542380202	0.172892902195489	SYT7	ARSF
541	ENSG00000013293	ENSG00000062096	-0.0756196504327753	0.572635562691953	SLC7A14	ARSF
542	ENSG00000015592	ENSG00000062096	0.258510121681765	0.0500726892968031	STMN4	ARSF
543	ENSG00000018236	ENSG00000062096	0.0868322314847073	0.516904168755009	CNTN1	ARSF
544	ENSG00000019505	ENSG00000062096	0.372213327579355	0.00401289847638675	SYT13	ARSF
545	ENSG00000026508	ENSG00000062096	-0.0393802451570974	0.769142917635782	CD44	ARSF
546	ENSG00000026559	ENSG00000062096	0.491503198762346	8.93107814337046e-05	KCNG1	ARSF
547	ENSG00000027644	ENSG00000062096	0.297963935780786	0.023104806780023	INSRR	ARSF
548	ENSG00000035862	ENSG00000062096	-0.00518031376870696	0.969214476222866	TIMP2	ARSF
549	ENSG00000036530	ENSG00000062096	0.277976414442383	0.0346216803773611	CYP46A1	ARSF
550	ENSG00000036565	ENSG00000062096	0.538423599492423	1.30305271333064e-05	SLC18A1	ARSF
551	ENSG00000040731	ENSG00000062096	-0.0919465539059907	0.492425016837963	CDH10	ARSF
552	ENSG00000041353	ENSG00000062096	0.0640863415763314	0.632697017342109	RAB27B	ARSF
553	ENSG00000047597	ENSG00000062096	0.154036540338831	0.248305013594577	XK	ARSF
554	ENSG00000048052	ENSG00000062096	0.162867660394369	0.221882475097344	HDAC9	ARSF
555	ENSG00000049540	ENSG00000062096	0.0416216690210281	0.756397189089911	ELN	ARSF
556	ENSG00000054356	ENSG00000062096	-0.068238416575722	0.610773767209979	PTPRN	ARSF
557	ENSG00000055118	ENSG00000062096	0.201782991004643	0.128774410948184	KCNH2	ARSF
558	ENSG00000058404	ENSG00000062096	0.31357235884952	0.016534207988409	CAMK2B	ARSF
559	ENSG00000059915	ENSG00000062096	0.316126797275228	0.0156278531764698	PSD	ARSF
560	ENSG00000060709	ENSG00000062096	0.167593760510313	0.208577164988659	RIMBP2	ARSF
561	ENSG00000061918	ENSG00000062096	0.0203111867363877	0.879712536995953	GUCY1B1	ARSF
562	ENSG00000006116	ENSG00000064763	0.351988081479559	0.00673613630999848	CACNG3	FAR2
563	ENSG00000006740	ENSG00000064763	0.466114621492672	0.000226398106176751	ARHGAP44	FAR2
564	ENSG00000007001	ENSG00000064763	0.118654330310896	0.375018178911764	UPP2	FAR2
565	ENSG00000008056	ENSG00000064763	0.209858878345059	0.113853134011632	SYN1	FAR2
566	ENSG00000008196	ENSG00000064763	0.191827220057046	0.149148519562193	TFAP2B	FAR2
567	ENSG00000008283	ENSG00000064763	0.136118786849675	0.308281354705253	CYB561	FAR2
568	ENSG00000008300	ENSG00000064763	0.197862419466847	0.136530665244606	CELSR3	FAR2
569	ENSG00000008710	ENSG00000064763	0.134297472199688	0.31485992764524	PKD1	FAR2
570	ENSG00000009694	ENSG00000064763	0.320479715384625	0.0141812389779257	TENM1	FAR2
571	ENSG00000010438	ENSG00000064763	-0.0626546067696729	0.640331371074268	PRSS3	FAR2
572	ENSG00000011201	ENSG00000064763	-0.113648692577337	0.395637480078818	ANOS1	FAR2
573	ENSG00000011347	ENSG00000064763	0.343415420804412	0.00830937043416125	SYT7	FAR2
574	ENSG00000013293	ENSG00000064763	0.207642345852645	0.11780979533952	SLC7A14	FAR2
575	ENSG00000015592	ENSG00000064763	0.336805478837019	0.00973200331305435	STMN4	FAR2
576	ENSG00000018236	ENSG00000064763	0.0805651655394711	0.547714775307321	CNTN1	FAR2
577	ENSG00000019505	ENSG00000064763	0.227010880033502	0.0865874449155615	SYT13	FAR2
578	ENSG00000026508	ENSG00000064763	0.159331860560629	0.232215891337717	CD44	FAR2
579	ENSG00000026559	ENSG00000064763	-0.0826210759583682	0.537510761376328	KCNG1	FAR2
580	ENSG00000027644	ENSG00000064763	0.26567542526506	0.043835415004561	INSRR	FAR2
581	ENSG00000035862	ENSG00000064763	0.263213034468342	0.0459026202116755	TIMP2	FAR2
582	ENSG00000036530	ENSG00000064763	0.165947150464449	0.213147412568559	CYP46A1	FAR2
583	ENSG00000036565	ENSG00000064763	0.296367398623429	0.0238867812799823	SLC18A1	FAR2
584	ENSG00000040731	ENSG00000064763	0.0407799817770618	0.761176042042147	CDH10	FAR2
585	ENSG00000041353	ENSG00000064763	0.299291152997576	0.022471309660387	RAB27B	FAR2
586	ENSG00000047597	ENSG00000064763	0.300939404445576	0.0217050833677668	XK	FAR2
587	ENSG00000048052	ENSG00000064763	0.0288523662681999	0.829771630258246	HDAC9	FAR2
588	ENSG00000049540	ENSG00000064763	0.041529669701511	0.756919096786245	ELN	FAR2
589	ENSG00000054356	ENSG00000064763	0.0946685766895128	0.479647499606054	PTPRN	FAR2
590	ENSG00000055118	ENSG00000064763	0.322783513391832	0.0134632443566569	KCNH2	FAR2
591	ENSG00000058404	ENSG00000064763	0.457469080549049	0.000305770379348314	CAMK2B	FAR2
592	ENSG00000059915	ENSG00000064763	0.36217816744167	0.00520999571390357	PSD	FAR2
593	ENSG00000060709	ENSG00000064763	0.11497890440096	0.390094094697888	RIMBP2	FAR2
594	ENSG00000061918	ENSG00000064763	0.131853663697414	0.323826889910177	GUCY1B1	FAR2
595	ENSG00000062096	ENSG00000064763	0.165844435297274	0.213434815511962	ARSF	FAR2
596	ENSG00000006116	ENSG00000065609	0.222775889802572	0.0927874668787965	CACNG3	SNAP91
597	ENSG00000006740	ENSG00000065609	0.136487578924579	0.306960130310943	ARHGAP44	SNAP91
598	ENSG00000007001	ENSG00000065609	0.232567880209585	0.078951148811	UPP2	SNAP91
599	ENSG00000008056	ENSG00000065609	0.202163742249494	0.128039275956316	SYN1	SNAP91
600	ENSG00000008196	ENSG00000065609	0.254262029785455	0.0541002899117584	TFAP2B	SNAP91
601	ENSG00000008283	ENSG00000065609	0.203356447630959	0.125757004023576	CYB561	SNAP91
602	ENSG00000008300	ENSG00000065609	0.240487493391507	0.0690003685669858	CELSR3	SNAP91
603	ENSG00000008710	ENSG00000065609	0.327800326976597	0.0120070930661873	PKD1	SNAP91
604	ENSG00000009694	ENSG00000065609	0.341653199721287	0.00866972932234233	TENM1	SNAP91
605	ENSG00000010438	ENSG00000065609	-0.0961218079727414	0.472898622679747	PRSS3	SNAP91
606	ENSG00000011201	ENSG00000065609	-0.292428452576406	0.0259120723389827	ANOS1	SNAP91
607	ENSG00000011347	ENSG00000065609	0.368400571697204	0.00443558311466896	SYT7	SNAP91
608	ENSG00000013293	ENSG00000065609	0.220539755040745	0.0961981857635879	SLC7A14	SNAP91
609	ENSG00000015592	ENSG00000065609	0.421428459409702	0.000985831723458119	STMN4	SNAP91
610	ENSG00000018236	ENSG00000065609	0.315324054658095	0.015907982201715	CNTN1	SNAP91
611	ENSG00000019505	ENSG00000065609	0.192210573530631	0.148322154016678	SYT13	SNAP91
612	ENSG00000026508	ENSG00000065609	0.175097359276522	0.188625605021345	CD44	SNAP91
613	ENSG00000026559	ENSG00000065609	0.0261846827513972	0.845307655508204	KCNG1	SNAP91
614	ENSG00000027644	ENSG00000065609	0.415092273012035	0.00119547675116793	INSRR	SNAP91
615	ENSG00000035862	ENSG00000065609	0.209162535497353	0.115085027945969	TIMP2	SNAP91
616	ENSG00000036530	ENSG00000065609	0.143705118191025	0.281838198198102	CYP46A1	SNAP91
617	ENSG00000036565	ENSG00000065609	0.154461539207971	0.246986399341405	SLC18A1	SNAP91
618	ENSG00000040731	ENSG00000065609	-0.112273045272137	0.401418627523082	CDH10	SNAP91
619	ENSG00000041353	ENSG00000065609	0.244946227038325	0.0638554754751626	RAB27B	SNAP91
620	ENSG00000047597	ENSG00000065609	0.5609596154273	4.64541135425378e-06	XK	SNAP91
621	ENSG00000048052	ENSG00000065609	-0.203090405094145	0.126263391661618	HDAC9	SNAP91
622	ENSG00000049540	ENSG00000065609	-0.0551336767263089	0.68102993584214	ELN	SNAP91
623	ENSG00000054356	ENSG00000065609	0.0738999947530239	0.581422029483882	PTPRN	SNAP91
624	ENSG00000055118	ENSG00000065609	0.483183660450734	0.000122117401303745	KCNH2	SNAP91
625	ENSG00000058404	ENSG00000065609	0.472978452192253	0.000177318845202556	CAMK2B	SNAP91
626	ENSG00000059915	ENSG00000065609	0.570861211427203	2.88158963268614e-06	PSD	SNAP91
627	ENSG00000060709	ENSG00000065609	0.283761800150699	0.0308806339141507	RIMBP2	SNAP91
628	ENSG00000061918	ENSG00000065609	-0.159707171211294	0.231103544813598	GUCY1B1	SNAP91
629	ENSG00000062096	ENSG00000065609	0.0912988670640398	0.49549127430889	ARSF	SNAP91
630	ENSG00000064763	ENSG00000065609	0.34692763481894	0.00762985417431383	FAR2	SNAP91
631	ENSG00000006116	ENSG00000066032	0.154774973472059	0.246016991441298	CACNG3	CTNNA2
632	ENSG00000006740	ENSG00000066032	-0.0357888669901347	0.789690892865569	ARHGAP44	CTNNA2
633	ENSG00000007001	ENSG00000066032	0.230490892715816	0.0817403709082454	UPP2	CTNNA2
634	ENSG00000008056	ENSG00000066032	0.0247738143523791	0.853548374823363	SYN1	CTNNA2
635	ENSG00000008196	ENSG00000066032	0.12421200411872	0.352898285126237	TFAP2B	CTNNA2
636	ENSG00000008283	ENSG00000066032	0.162779332383976	0.222136646222446	CYB561	CTNNA2
637	ENSG00000008300	ENSG00000066032	0.290134395057466	0.0271568121057455	CELSR3	CTNNA2
638	ENSG00000008710	ENSG00000066032	0.146928508264776	0.271070050460273	PKD1	CTNNA2
639	ENSG00000009694	ENSG00000066032	0.505747381656364	5.12836097066316e-05	TENM1	CTNNA2
640	ENSG00000010438	ENSG00000066032	0.0119781630153868	0.928890921764634	PRSS3	CTNNA2
641	ENSG00000011201	ENSG00000066032	-0.304909841960231	0.019949668458394	ANOS1	CTNNA2
642	ENSG00000011347	ENSG00000066032	0.241151503144172	0.0682138309313955	SYT7	CTNNA2
643	ENSG00000013293	ENSG00000066032	0.0527205234340088	0.694289374455869	SLC7A14	CTNNA2
644	ENSG00000015592	ENSG00000066032	0.503810831534042	5.53813349777332e-05	STMN4	CTNNA2
645	ENSG00000018236	ENSG00000066032	0.268670841386244	0.0414244606693535	CNTN1	CTNNA2
646	ENSG00000019505	ENSG00000066032	0.218575062459348	0.0992747298394625	SYT13	CTNNA2
647	ENSG00000026508	ENSG00000066032	0.135153896975655	0.311755429569256	CD44	CTNNA2
648	ENSG00000026559	ENSG00000066032	-0.0230121530303755	0.86385980436624	KCNG1	CTNNA2
649	ENSG00000027644	ENSG00000066032	0.297652058157941	0.0232558394079776	INSRR	CTNNA2
650	ENSG00000035862	ENSG00000066032	0.00274623802812369	0.983676846585301	TIMP2	CTNNA2
651	ENSG00000036530	ENSG00000066032	0.101637079105282	0.447754460301652	CYP46A1	CTNNA2
652	ENSG00000036565	ENSG00000066032	0.256346751740439	0.0520920890839944	SLC18A1	CTNNA2
653	ENSG00000040731	ENSG00000066032	-0.0655760082705278	0.624793984602191	CDH10	CTNNA2
654	ENSG00000041353	ENSG00000066032	0.274290029808312	0.0371963360349252	RAB27B	CTNNA2
655	ENSG00000047597	ENSG00000066032	0.433274233486495	0.000680512522051036	XK	CTNNA2
656	ENSG00000048052	ENSG00000066032	-0.0570629978183457	0.670497306635696	HDAC9	CTNNA2
657	ENSG00000049540	ENSG00000066032	-0.110277825592704	0.409890608644748	ELN	CTNNA2
658	ENSG00000054356	ENSG00000066032	-0.0285216873769093	0.831694048780974	PTPRN	CTNNA2
659	ENSG00000055118	ENSG00000066032	0.279397862206846	0.0336693036569247	KCNH2	CTNNA2
660	ENSG00000058404	ENSG00000066032	0.339703677176601	0.0090841481725068	CAMK2B	CTNNA2
661	ENSG00000059915	ENSG00000066032	0.464052973527405	0.000243395507319555	PSD	CTNNA2
662	ENSG00000060709	ENSG00000066032	0.304122813636216	0.0202877122507732	RIMBP2	CTNNA2
663	ENSG00000061918	ENSG00000066032	-0.287559035845669	0.0286136149679581	GUCY1B1	CTNNA2
664	ENSG00000062096	ENSG00000066032	0.0373757098308624	0.78059335101203	ARSF	CTNNA2
665	ENSG00000064763	ENSG00000066032	0.312783240830225	0.0168231246511019	FAR2	CTNNA2
666	ENSG00000065609	ENSG00000066032	0.510236957926678	4.28352212766825e-05	SNAP91	CTNNA2
667	ENSG00000006116	ENSG00000066735	-0.114752510763768	0.391034285740723	CACNG3	KIF26A
668	ENSG00000006740	ENSG00000066735	-0.2524233080467	0.0559232691313873	ARHGAP44	KIF26A
669	ENSG00000007001	ENSG00000066735	0.0246910932469788	0.854032031062387	UPP2	KIF26A
670	ENSG00000008056	ENSG00000066735	-0.512777371712158	3.86434683914416e-05	SYN1	KIF26A
671	ENSG00000008196	ENSG00000066735	0.242355399128924	0.066806083427503	TFAP2B	KIF26A
672	ENSG00000008283	ENSG00000066735	-0.498343873139211	6.86327275365439e-05	CYB561	KIF26A
673	ENSG00000008300	ENSG00000066735	0.514078060861377	3.66470444239653e-05	CELSR3	KIF26A
674	ENSG00000008710	ENSG00000066735	0.273894256506934	0.0374819407838658	PKD1	KIF26A
675	ENSG00000009694	ENSG00000066735	-0.0745128127016139	0.57828384744157	TENM1	KIF26A
676	ENSG00000010438	ENSG00000066735	-0.0823453641226042	0.538873776938529	PRSS3	KIF26A
677	ENSG00000011201	ENSG00000066735	-0.260014408302196	0.0487065019632129	ANOS1	KIF26A
678	ENSG00000011347	ENSG00000066735	-0.182100642383441	0.171275291515957	SYT7	KIF26A
679	ENSG00000013293	ENSG00000066735	-0.423972562120798	0.000911426187672593	SLC7A14	KIF26A
680	ENSG00000015592	ENSG00000066735	-0.00308666276383347	0.981653749979456	STMN4	KIF26A
681	ENSG00000018236	ENSG00000066735	-0.241223364331957	0.0681291412217475	CNTN1	KIF26A
682	ENSG00000019505	ENSG00000066735	-0.0797408566650114	0.551832036611772	SYT13	KIF26A
683	ENSG00000026508	ENSG00000066735	-0.455081692906365	0.000331766886217721	CD44	KIF26A
684	ENSG00000026559	ENSG00000066735	0.418264770882873	0.00108596636833824	KCNG1	KIF26A
685	ENSG00000027644	ENSG00000066735	-0.00968568602838585	0.942474661438215	INSRR	KIF26A
686	ENSG00000035862	ENSG00000066735	-0.326248245508024	0.0124423410329833	TIMP2	KIF26A
687	ENSG00000036530	ENSG00000066735	-0.359019921761168	0.00564672276227629	CYP46A1	KIF26A
688	ENSG00000036565	ENSG00000066735	0.151532723453301	0.25617064402972	SLC18A1	KIF26A
689	ENSG00000040731	ENSG00000066735	0.0888737578502626	0.507059656250336	CDH10	KIF26A
690	ENSG00000041353	ENSG00000066735	-0.328786444026183	0.0117374324024642	RAB27B	KIF26A
691	ENSG00000047597	ENSG00000066735	-0.15392906975503	0.248639212651969	XK	KIF26A
692	ENSG00000048052	ENSG00000066735	0.288358942448393	0.0281542823151519	HDAC9	KIF26A
693	ENSG00000049540	ENSG00000066735	0.15115388545631	0.257375249224503	ELN	KIF26A
694	ENSG00000054356	ENSG00000066735	-0.447443529418441	0.000429030208472625	PTPRN	KIF26A
695	ENSG00000055118	ENSG00000066735	-0.166584488877374	0.211370177733457	KCNH2	KIF26A
696	ENSG00000058404	ENSG00000066735	-0.0395582987379901	0.768128154123839	CAMK2B	KIF26A
697	ENSG00000059915	ENSG00000066735	-0.0380751766406696	0.776592414452209	PSD	KIF26A
698	ENSG00000060709	ENSG00000066735	0.436105597614732	0.000621572885701749	RIMBP2	KIF26A
699	ENSG00000061918	ENSG00000066735	-0.150545103931541	0.259319012652203	GUCY1B1	KIF26A
700	ENSG00000062096	ENSG00000066735	0.209830557022356	0.11390303912753	ARSF	KIF26A
701	ENSG00000064763	ENSG00000066735	-0.0933251650088921	0.485931547981207	FAR2	KIF26A
702	ENSG00000065609	ENSG00000066735	-0.148203213203384	0.266888440183573	SNAP91	KIF26A
703	ENSG00000066032	ENSG00000066735	0.00666166753106845	0.960417348232608	CTNNA2	KIF26A
704	ENSG00000006116	ENSG00000067715	0.151945742047663	0.254861701327333	CACNG3	SYT1
705	ENSG00000006740	ENSG00000067715	0.314917245327177	0.0160515768258056	ARHGAP44	SYT1
706	ENSG00000007001	ENSG00000067715	0.193140529499117	0.146331663977966	UPP2	SYT1
707	ENSG00000008056	ENSG00000067715	0.373316680221787	0.00389741100015195	SYN1	SYT1
708	ENSG00000008196	ENSG00000067715	0.0284156433352756	0.832310749279298	TFAP2B	SYT1
709	ENSG00000008283	ENSG00000067715	0.354918872318838	0.00626156023382096	CYB561	SYT1
710	ENSG00000008300	ENSG00000067715	-0.0440102597324265	0.742885295080293	CELSR3	SYT1
711	ENSG00000008710	ENSG00000067715	0.0501972677015471	0.708251757323169	PKD1	SYT1
712	ENSG00000009694	ENSG00000067715	-0.12985803363708	0.331268204457885	TENM1	SYT1
713	ENSG00000010438	ENSG00000067715	0.364287542603344	0.00493510982853618	PRSS3	SYT1
714	ENSG00000011201	ENSG00000067715	0.152078587855212	0.25444164863262	ANOS1	SYT1
715	ENSG00000011347	ENSG00000067715	0.202217264480143	0.127936192985859	SYT7	SYT1
716	ENSG00000013293	ENSG00000067715	0.469765001930036	0.000198936674546735	SLC7A14	SYT1
717	ENSG00000015592	ENSG00000067715	-0.0640206413034489	0.633046522632193	STMN4	SYT1
718	ENSG00000018236	ENSG00000067715	0.27759758118011	0.0348792446962314	CNTN1	SYT1
719	ENSG00000019505	ENSG00000067715	0.0319375913664219	0.81188472221262	SYT13	SYT1
720	ENSG00000026508	ENSG00000067715	0.363394986941265	0.00504982703737711	CD44	SYT1
721	ENSG00000026559	ENSG00000067715	0.0259805857774376	0.84649876576907	KCNG1	SYT1
722	ENSG00000027644	ENSG00000067715	0.0675126140962671	0.614582373950701	INSRR	SYT1
723	ENSG00000035862	ENSG00000067715	0.427240115536954	0.000823300649529513	TIMP2	SYT1
724	ENSG00000036530	ENSG00000067715	0.308355662214426	0.0185253746176444	CYP46A1	SYT1
725	ENSG00000036565	ENSG00000067715	0.00794963813197924	0.952772412550608	SLC18A1	SYT1
726	ENSG00000040731	ENSG00000067715	-0.111366355996622	0.405255806821943	CDH10	SYT1
727	ENSG00000041353	ENSG00000067715	0.305482063952895	0.0197069018202394	RAB27B	SYT1
728	ENSG00000047597	ENSG00000067715	0.0311178481897187	0.816628356421936	XK	SYT1
729	ENSG00000048052	ENSG00000067715	-0.0650755590767354	0.627444364238952	HDAC9	SYT1
730	ENSG00000049540	ENSG00000067715	-0.00456828632441844	0.972850170000832	ELN	SYT1
731	ENSG00000054356	ENSG00000067715	0.39214035707757	0.00233152718885021	PTPRN	SYT1
732	ENSG00000055118	ENSG00000067715	0.134504126652042	0.314109012034066	KCNH2	SYT1
733	ENSG00000058404	ENSG00000067715	0.185768143087	0.162667337151381	CAMK2B	SYT1
734	ENSG00000059915	ENSG00000067715	0.00879972858157565	0.947728850542624	PSD	SYT1
735	ENSG00000060709	ENSG00000067715	0.0907436770078093	0.498127509795668	RIMBP2	SYT1
736	ENSG00000061918	ENSG00000067715	0.366543131806013	0.00465536439018344	GUCY1B1	SYT1
737	ENSG00000062096	ENSG00000067715	-0.0715190250026564	0.593687649353409	ARSF	SYT1
738	ENSG00000064763	ENSG00000067715	0.134009251335376	0.315909144557127	FAR2	SYT1
739	ENSG00000065609	ENSG00000067715	0.159757455333583	0.230954792888557	SNAP91	SYT1
740	ENSG00000066032	ENSG00000067715	0.00265116111051107	0.98424189420247	CTNNA2	SYT1
741	ENSG00000066735	ENSG00000067715	-0.154144039714514	0.247971031000428	KIF26A	SYT1
742	ENSG00000006116	ENSG00000069188	-0.174194431703419	0.190951153434639	CACNG3	SDK2
743	ENSG00000006740	ENSG00000069188	-0.0719555022973143	0.591430519340125	ARHGAP44	SDK2
744	ENSG00000007001	ENSG00000069188	-0.192097104830797	0.148566394452744	UPP2	SDK2
745	ENSG00000008056	ENSG00000069188	-0.0341905499081267	0.798882497291733	SYN1	SDK2
746	ENSG00000008196	ENSG00000069188	-0.205655286148947	0.121445289583322	TFAP2B	SDK2
747	ENSG00000008283	ENSG00000069188	0.314668683407456	0.0161398580344772	CYB561	SDK2
748	ENSG00000008300	ENSG00000069188	0.0966592849584842	0.470415498791293	CELSR3	SDK2
749	ENSG00000008710	ENSG00000069188	0.0960556206812982	0.473204890150724	PKD1	SDK2
750	ENSG00000009694	ENSG00000069188	0.365365696395892	0.0047996005266655	TENM1	SDK2
751	ENSG00000010438	ENSG00000069188	-0.0717824989209116	0.592324702793467	PRSS3	SDK2
752	ENSG00000011201	ENSG00000069188	0.0158100673389182	0.906232380758986	ANOS1	SDK2
753	ENSG00000011347	ENSG00000069188	-0.0523069429861956	0.696571155596665	SYT7	SDK2
754	ENSG00000013293	ENSG00000069188	0.200924865998405	0.130442928577683	SLC7A14	SDK2
755	ENSG00000015592	ENSG00000069188	-0.0891055787773716	0.505947876811955	STMN4	SDK2
756	ENSG00000018236	ENSG00000069188	0.346906422525682	0.00763380812716341	CNTN1	SDK2
757	ENSG00000019505	ENSG00000069188	-0.0564054334503504	0.674080161819518	SYT13	SDK2
758	ENSG00000026508	ENSG00000069188	0.0280538427065477	0.834415559254372	CD44	SDK2
759	ENSG00000026559	ENSG00000069188	-0.155692308880249	0.243194727775536	KCNG1	SDK2
760	ENSG00000027644	ENSG00000069188	-0.113563664044219	0.395993386278267	INSRR	SDK2
761	ENSG00000035862	ENSG00000069188	-0.117676518987981	0.378994359378711	TIMP2	SDK2
762	ENSG00000036530	ENSG00000069188	-0.0778059980694281	0.561553976344644	CYP46A1	SDK2
763	ENSG00000036565	ENSG00000069188	0.288788855430447	0.0279099769374271	SLC18A1	SDK2
764	ENSG00000040731	ENSG00000069188	-0.052427458752955	0.695905976346309	CDH10	SDK2
765	ENSG00000041353	ENSG00000069188	0.138651124938922	0.299282675746453	RAB27B	SDK2
766	ENSG00000047597	ENSG00000069188	0.0901898380702356	0.500764544703616	XK	SDK2
767	ENSG00000048052	ENSG00000069188	0.084973993640672	0.525947821903426	HDAC9	SDK2
768	ENSG00000049540	ENSG00000069188	-0.0605761428432528	0.651480288543598	ELN	SDK2
769	ENSG00000054356	ENSG00000069188	0.0702395509484289	0.600326111637261	PTPRN	SDK2
770	ENSG00000055118	ENSG00000069188	0.0877464764697195	0.512483680316894	KCNH2	SDK2
771	ENSG00000058404	ENSG00000069188	-0.0634220398513951	0.636234562674123	CAMK2B	SDK2
772	ENSG00000059915	ENSG00000069188	0.184148228130577	0.166429421524808	PSD	SDK2
773	ENSG00000060709	ENSG00000069188	0.170476221491179	0.200743952751754	RIMBP2	SDK2
774	ENSG00000061918	ENSG00000069188	-0.154185357258813	0.247842745701558	GUCY1B1	SDK2
775	ENSG00000062096	ENSG00000069188	-0.144847962495821	0.277988539313976	ARSF	SDK2
776	ENSG00000064763	ENSG00000069188	-0.0539955785352425	0.687271742211792	FAR2	SDK2
777	ENSG00000065609	ENSG00000069188	-0.0113030181620408	0.932889474876947	SNAP91	SDK2
778	ENSG00000066032	ENSG00000069188	0.122430435718665	0.359899889996637	CTNNA2	SDK2
779	ENSG00000066735	ENSG00000069188	-0.156982840861551	0.239261899718834	KIF26A	SDK2
780	ENSG00000067715	ENSG00000069188	0.0459087655498535	0.73220021434248	SYT1	SDK2
781	ENSG00000006116	ENSG00000070182	0.0933968307195275	0.485595228432284	CACNG3	SPTB
782	ENSG00000006740	ENSG00000070182	-0.129437047769338	0.33285160997786	ARHGAP44	SPTB
783	ENSG00000007001	ENSG00000070182	0.349963543725425	0.00708205844260967	UPP2	SPTB
784	ENSG00000008056	ENSG00000070182	-0.126671971917135	0.343369431411971	SYN1	SPTB
785	ENSG00000008196	ENSG00000070182	0.406050257675913	0.00156410441156307	TFAP2B	SPTB
786	ENSG00000008283	ENSG00000070182	-0.0581594333746843	0.664539399548646	CYB561	SPTB
787	ENSG00000008300	ENSG00000070182	0.442968330777386	0.000497399123094766	CELSR3	SPTB
788	ENSG00000008710	ENSG00000070182	0.396680953273636	0.0020504836071944	PKD1	SPTB
789	ENSG00000009694	ENSG00000070182	-0.0450653778355033	0.736940832996198	TENM1	SPTB
790	ENSG00000010438	ENSG00000070182	-0.040124751916921	0.764902400822401	PRSS3	SPTB
791	ENSG00000011201	ENSG00000070182	-0.151272522191965	0.256997605096229	ANOS1	SPTB
792	ENSG00000011347	ENSG00000070182	0.328264377464501	0.0118795369288778	SYT7	SPTB
793	ENSG00000013293	ENSG00000070182	-0.0774019016219432	0.563594533355434	SLC7A14	SPTB
794	ENSG00000015592	ENSG00000070182	0.214785260265613	0.105424442426175	STMN4	SPTB
795	ENSG00000018236	ENSG00000070182	0.137412104569786	0.303664013784039	CNTN1	SPTB
796	ENSG00000019505	ENSG00000070182	0.240839164279297	0.0685829068108355	SYT13	SPTB
797	ENSG00000026508	ENSG00000070182	0.0617043757849233	0.645418819968212	CD44	SPTB
798	ENSG00000026559	ENSG00000070182	0.187966861593961	0.157661400503957	KCNG1	SPTB
799	ENSG00000027644	ENSG00000070182	0.28598228813618	0.0295374335660816	INSRR	SPTB
800	ENSG00000035862	ENSG00000070182	0.0203691509871456	0.879371812550421	TIMP2	SPTB
801	ENSG00000036530	ENSG00000070182	0.120411422470783	0.367936454233935	CYP46A1	SPTB
802	ENSG00000036565	ENSG00000070182	0.458272979443815	0.000297443284779764	SLC18A1	SPTB
803	ENSG00000040731	ENSG00000070182	-0.0841215216026597	0.530122789841097	CDH10	SPTB
804	ENSG00000041353	ENSG00000070182	0.0540462588137945	0.686993344951661	RAB27B	SPTB
805	ENSG00000047597	ENSG00000070182	0.0334292832676613	0.803270025330172	XK	SPTB
806	ENSG00000048052	ENSG00000070182	-0.0579422348330558	0.665718009827432	HDAC9	SPTB
807	ENSG00000049540	ENSG00000070182	0.120015346595799	0.369525669150552	ELN	SPTB
808	ENSG00000054356	ENSG00000070182	-0.113191423866996	0.397553695028534	PTPRN	SPTB
809	ENSG00000055118	ENSG00000070182	0.1801060997984	0.176093665866377	KCNH2	SPTB
810	ENSG00000058404	ENSG00000070182	0.402869472293863	0.00171618999513501	CAMK2B	SPTB
811	ENSG00000059915	ENSG00000070182	0.0936636965346753	0.484343934321821	PSD	SPTB
812	ENSG00000060709	ENSG00000070182	0.523121185517023	2.51909880741863e-05	RIMBP2	SPTB
813	ENSG00000061918	ENSG00000070182	0.123442111348386	0.355913631253447	GUCY1B1	SPTB
814	ENSG00000062096	ENSG00000070182	0.295032753303063	0.0245575089506671	ARSF	SPTB
815	ENSG00000064763	ENSG00000070182	0.0382394018398436	0.775653880560512	FAR2	SPTB
816	ENSG00000065609	ENSG00000070182	0.203989633775478	0.124557985229488	SNAP91	SPTB
817	ENSG00000066032	ENSG00000070182	0.119713369919842	0.370740105004812	CTNNA2	SPTB
818	ENSG00000066735	ENSG00000070182	0.405626180935024	0.00158365785911774	KIF26A	SPTB
819	ENSG00000067715	ENSG00000070182	0.184690788847819	0.165162358420539	SYT1	SPTB
820	ENSG00000069188	ENSG00000070182	-0.151002535056838	0.257857570938491	SDK2	SPTB
821	ENSG00000006116	ENSG00000070601	0.226883592071524	0.0867689247488905	CACNG3	FRMPD1
822	ENSG00000006740	ENSG00000070601	0.204503648351397	0.123591028390051	ARHGAP44	FRMPD1
823	ENSG00000007001	ENSG00000070601	0.247854193980731	0.0606693768345552	UPP2	FRMPD1
824	ENSG00000008056	ENSG00000070601	0.251385843956803	0.0569736174588971	SYN1	FRMPD1
825	ENSG00000008196	ENSG00000070601	-0.0087696773205463	0.947907110223603	TFAP2B	FRMPD1
826	ENSG00000008283	ENSG00000070601	0.270467231314138	0.0400317373538062	CYB561	FRMPD1
827	ENSG00000008300	ENSG00000070601	0.042897126274404	0.749172814808384	CELSR3	FRMPD1
828	ENSG00000008710	ENSG00000070601	-0.120662831465762	0.36692985242923	PKD1	FRMPD1
829	ENSG00000009694	ENSG00000070601	-0.158409168514649	0.234966268394218	TENM1	FRMPD1
830	ENSG00000010438	ENSG00000070601	0.311395276135458	0.017341758809307	PRSS3	FRMPD1
831	ENSG00000011201	ENSG00000070601	0.133464096176413	0.317899784990263	ANOS1	FRMPD1
832	ENSG00000011347	ENSG00000070601	-0.0603556517865183	0.65266752220253	SYT7	FRMPD1
833	ENSG00000013293	ENSG00000070601	0.510614192187419	4.21873373834813e-05	SLC7A14	FRMPD1
834	ENSG00000015592	ENSG00000070601	-0.0360950300092959	0.787933413008575	STMN4	FRMPD1
835	ENSG00000018236	ENSG00000070601	-0.0368449305187969	0.783633180810545	CNTN1	FRMPD1
836	ENSG00000019505	ENSG00000070601	-0.11051554167785	0.408875840692136	SYT13	FRMPD1
837	ENSG00000026508	ENSG00000070601	0.245170572787771	0.0636049819593947	CD44	FRMPD1
838	ENSG00000026559	ENSG00000070601	-0.0770438418794932	0.565405519943261	KCNG1	FRMPD1
839	ENSG00000027644	ENSG00000070601	-0.0109132880891192	0.935198412326221	INSRR	FRMPD1
840	ENSG00000035862	ENSG00000070601	0.377845392318576	0.00345357032474825	TIMP2	FRMPD1
841	ENSG00000036530	ENSG00000070601	0.175415091542539	0.187812118948363	CYP46A1	FRMPD1
842	ENSG00000036565	ENSG00000070601	-0.010080114681701	0.940136264040041	SLC18A1	FRMPD1
843	ENSG00000040731	ENSG00000070601	0.0415247949016766	0.756946754301655	CDH10	FRMPD1
844	ENSG00000041353	ENSG00000070601	0.176797028726276	0.184303263780397	RAB27B	FRMPD1
845	ENSG00000047597	ENSG00000070601	-0.0935881763891886	0.484697864415529	XK	FRMPD1
846	ENSG00000048052	ENSG00000070601	0.2513798047052	0.0569797781276911	HDAC9	FRMPD1
847	ENSG00000049540	ENSG00000070601	-0.0355141288254331	0.791268870269692	ELN	FRMPD1
848	ENSG00000054356	ENSG00000070601	0.422414200571839	0.000956376793864511	PTPRN	FRMPD1
849	ENSG00000055118	ENSG00000070601	-0.0679556952489318	0.612256120499576	KCNH2	FRMPD1
850	ENSG00000058404	ENSG00000070601	0.00890114579578915	0.94712727731841	CAMK2B	FRMPD1
851	ENSG00000059915	ENSG00000070601	0.00460390393636686	0.972638571038241	PSD	FRMPD1
852	ENSG00000060709	ENSG00000070601	0.0179224748333499	0.893771963170199	RIMBP2	FRMPD1
853	ENSG00000061918	ENSG00000070601	0.0512288945798757	0.702531424891122	GUCY1B1	FRMPD1
854	ENSG00000062096	ENSG00000070601	-0.157665416107012	0.237199530863998	ARSF	FRMPD1
855	ENSG00000064763	ENSG00000070601	0.0440725268792359	0.742534067941941	FAR2	FRMPD1
856	ENSG00000065609	ENSG00000070601	0.0207580788284198	0.877086188795951	SNAP91	FRMPD1
857	ENSG00000066032	ENSG00000070601	0.128344637604926	0.336982496296655	CTNNA2	FRMPD1
858	ENSG00000066735	ENSG00000070601	-0.148756062991022	0.265088335885711	KIF26A	FRMPD1
859	ENSG00000067715	ENSG00000070601	0.300282079141995	0.0220079612738096	SYT1	FRMPD1
860	ENSG00000069188	ENSG00000070601	0.0635893976007558	0.635342582774342	SDK2	FRMPD1
861	ENSG00000070182	ENSG00000070601	0.00609551057415271	0.963779016097541	SPTB	FRMPD1
862	ENSG00000006116	ENSG00000070729	-0.133752976688331	0.316843940510061	CACNG3	CNGB1
863	ENSG00000006740	ENSG00000070729	0.160659694973463	0.22829700540687	ARHGAP44	CNGB1
864	ENSG00000007001	ENSG00000070729	-0.193837538784948	0.144852863456709	UPP2	CNGB1
865	ENSG00000008056	ENSG00000070729	0.0941747139883058	0.481952603787417	SYN1	CNGB1
866	ENSG00000008196	ENSG00000070729	-0.058378732131243	0.663350210791027	TFAP2B	CNGB1
867	ENSG00000008283	ENSG00000070729	0.282087299630633	0.0319269727326543	CYB561	CNGB1
868	ENSG00000008300	ENSG00000070729	0.0328035865787976	0.806880730036361	CELSR3	CNGB1
869	ENSG00000008710	ENSG00000070729	0.247590216981458	0.060953206372683	PKD1	CNGB1
870	ENSG00000009694	ENSG00000070729	0.533020456358949	1.65057889938147e-05	TENM1	CNGB1
871	ENSG00000010438	ENSG00000070729	-0.347088619864783	0.0075999048616151	PRSS3	CNGB1
872	ENSG00000011201	ENSG00000070729	-0.300241622875993	0.0220267186991745	ANOS1	CNGB1
873	ENSG00000011347	ENSG00000070729	0.462873407974177	0.000253636360435294	SYT7	CNGB1
874	ENSG00000013293	ENSG00000070729	0.294618925158904	0.0247686755872047	SLC7A14	CNGB1
875	ENSG00000015592	ENSG00000070729	0.15052238424022	0.259391744744819	STMN4	CNGB1
876	ENSG00000018236	ENSG00000070729	0.461011757370027	0.00027060087018338	CNTN1	CNGB1
877	ENSG00000019505	ENSG00000070729	0.184099769031591	0.16654293487164	SYT13	CNGB1
878	ENSG00000026508	ENSG00000070729	0.247228352114153	0.0613440234001397	CD44	CNGB1
879	ENSG00000026559	ENSG00000070729	-0.152832654311239	0.252066204081201	KCNG1	CNGB1
880	ENSG00000027644	ENSG00000070729	0.16225536471652	0.223648577461459	INSRR	CNGB1
881	ENSG00000035862	ENSG00000070729	-0.0467728238372671	0.72735369937662	TIMP2	CNGB1
882	ENSG00000036530	ENSG00000070729	0.0315581840809459	0.814079426524653	CYP46A1	CNGB1
883	ENSG00000036565	ENSG00000070729	-0.027992691596177	0.83477142620679	SLC18A1	CNGB1
884	ENSG00000040731	ENSG00000070729	-0.0970444460178403	0.468640386700301	CDH10	CNGB1
885	ENSG00000041353	ENSG00000070729	0.299452183521871	0.022395456606902	RAB27B	CNGB1
886	ENSG00000047597	ENSG00000070729	0.378617270541986	0.00338255941387744	XK	CNGB1
887	ENSG00000048052	ENSG00000070729	0.0408924729699457	0.760536832299696	HDAC9	CNGB1
888	ENSG00000049540	ENSG00000070729	-0.126947771179291	0.342311167758077	ELN	CNGB1
889	ENSG00000054356	ENSG00000070729	0.0107145683845405	0.936375923217291	PTPRN	CNGB1
890	ENSG00000055118	ENSG00000070729	0.497759628142871	7.02092968156709e-05	KCNH2	CNGB1
891	ENSG00000058404	ENSG00000070729	0.109334403764025	0.413932246585156	CAMK2B	CNGB1
892	ENSG00000059915	ENSG00000070729	0.409231308625961	0.00142419215102008	PSD	CNGB1
893	ENSG00000060709	ENSG00000070729	0.0165079015483912	0.902113445610665	RIMBP2	CNGB1
894	ENSG00000061918	ENSG00000070729	-0.258734780149147	0.0498666923788096	GUCY1B1	CNGB1
895	ENSG00000062096	ENSG00000070729	-0.154321984002823	0.247418860254713	ARSF	CNGB1
896	ENSG00000064763	ENSG00000070729	0.170343529151767	0.201099897921921	FAR2	CNGB1
897	ENSG00000065609	ENSG00000070729	0.291714905477666	0.0262939895603798	SNAP91	CNGB1
898	ENSG00000066032	ENSG00000070729	0.241686733537048	0.0675850700753149	CTNNA2	CNGB1
899	ENSG00000066735	ENSG00000070729	-0.317036344415018	0.0153155652209815	KIF26A	CNGB1
900	ENSG00000067715	ENSG00000070729	0.141252281494774	0.290218819706355	SYT1	CNGB1
901	ENSG00000069188	ENSG00000070729	0.377576576041833	0.00347860883420026	SDK2	CNGB1
902	ENSG00000070182	ENSG00000070729	-0.137505093924134	0.303333759549838	SPTB	CNGB1
903	ENSG00000070601	ENSG00000070729	0.024683872125379	0.854074254268417	FRMPD1	CNGB1
904	ENSG00000006116	ENSG00000070808	0.399068956941713	0.00191515989589419	CACNG3	CAMK2A
905	ENSG00000006740	ENSG00000070808	0.594299207913009	8.72613796776278e-07	ARHGAP44	CAMK2A
906	ENSG00000007001	ENSG00000070808	-0.0114676152881645	0.931914490840196	UPP2	CAMK2A
907	ENSG00000008056	ENSG00000070808	0.837670471767967	2.22044604925031e-16	SYN1	CAMK2A
908	ENSG00000008196	ENSG00000070808	-0.162822660915034	0.222011939468291	TFAP2B	CAMK2A
909	ENSG00000008283	ENSG00000070808	0.62383403108516	1.68096933705897e-07	CYB561	CAMK2A
910	ENSG00000008300	ENSG00000070808	-0.26557866646246	0.0439151761246999	CELSR3	CAMK2A
911	ENSG00000008710	ENSG00000070808	0.0428085446398154	0.749673870637403	PKD1	CAMK2A
912	ENSG00000009694	ENSG00000070808	0.0344527583246514	0.797372692157745	TENM1	CAMK2A
913	ENSG00000010438	ENSG00000070808	0.10173002350918	0.447337162141699	PRSS3	CAMK2A
914	ENSG00000011201	ENSG00000070808	0.239850210699859	0.0697620476599465	ANOS1	CAMK2A
915	ENSG00000011347	ENSG00000070808	0.225353619640557	0.0889737252090801	SYT7	CAMK2A
916	ENSG00000013293	ENSG00000070808	0.596950753911398	7.57746293933437e-07	SLC7A14	CAMK2A
917	ENSG00000015592	ENSG00000070808	0.0980706929193133	0.463928327596629	STMN4	CAMK2A
918	ENSG00000018236	ENSG00000070808	0.183100989805565	0.168895159067247	CNTN1	CAMK2A
919	ENSG00000019505	ENSG00000070808	0.118624307332507	0.375139890084744	SYT13	CAMK2A
920	ENSG00000026508	ENSG00000070808	0.378862369149435	0.0033602830483348	CD44	CAMK2A
921	ENSG00000026559	ENSG00000070808	-0.187767888581118	0.158109683426745	KCNG1	CAMK2A
922	ENSG00000027644	ENSG00000070808	0.00452641250227375	0.973098938559231	INSRR	CAMK2A
923	ENSG00000035862	ENSG00000070808	0.622539017357608	1.81334756987894e-07	TIMP2	CAMK2A
924	ENSG00000036530	ENSG00000070808	0.676355344772792	5.64180524520452e-09	CYP46A1	CAMK2A
925	ENSG00000036565	ENSG00000070808	-0.134040644917266	0.315794753532884	SLC18A1	CAMK2A
926	ENSG00000040731	ENSG00000070808	-0.101669117920567	0.447610589374356	CDH10	CAMK2A
927	ENSG00000041353	ENSG00000070808	0.131329447793297	0.32577124866208	RAB27B	CAMK2A
928	ENSG00000047597	ENSG00000070808	0.320669882647724	0.0141207526740759	XK	CAMK2A
929	ENSG00000048052	ENSG00000070808	-0.198136524001345	0.135977243456336	HDAC9	CAMK2A
930	ENSG00000049540	ENSG00000070808	-0.182293720781497	0.170814006667975	ELN	CAMK2A
931	ENSG00000054356	ENSG00000070808	0.71632124827642	2.58145949061372e-10	PTPRN	CAMK2A
932	ENSG00000055118	ENSG00000070808	0.208086077160953	0.117009417754473	KCNH2	CAMK2A
933	ENSG00000058404	ENSG00000070808	0.230035889259283	0.0823616647271845	CAMK2B	CAMK2A
934	ENSG00000059915	ENSG00000070808	0.218765798149546	0.0989727473138491	PSD	CAMK2A
935	ENSG00000060709	ENSG00000070808	-0.236148941068269	0.0743194811987555	RIMBP2	CAMK2A
936	ENSG00000061918	ENSG00000070808	0.330623770698623	0.011248920458554	GUCY1B1	CAMK2A
937	ENSG00000062096	ENSG00000070808	0.00725299390406753	0.956906963885292	ARSF	CAMK2A
938	ENSG00000064763	ENSG00000070808	0.228222334214948	0.0848751105873955	FAR2	CAMK2A
939	ENSG00000065609	ENSG00000070808	0.241254664285428	0.0680922799663328	SNAP91	CAMK2A
940	ENSG00000066032	ENSG00000070808	-0.0531335416381684	0.692013382319659	CTNNA2	CAMK2A
941	ENSG00000066735	ENSG00000070808	-0.408810778656741	0.0014420204812251	KIF26A	CAMK2A
942	ENSG00000067715	ENSG00000070808	0.145000925014413	0.277475942376191	SYT1	CAMK2A
943	ENSG00000069188	ENSG00000070808	-0.0160849231772778	0.904609757476379	SDK2	CAMK2A
944	ENSG00000070182	ENSG00000070808	-0.0387447338283132	0.772767953101962	SPTB	CAMK2A
945	ENSG00000070601	ENSG00000070808	0.141891906428429	0.288017848325829	FRMPD1	CAMK2A
946	ENSG00000070729	ENSG00000070808	0.191474170250145	0.149912581458073	CNGB1	CAMK2A
947	ENSG00000006116	ENSG00000071073	0.219711076755213	0.0974866488692387	CACNG3	MGAT4A
948	ENSG00000006740	ENSG00000071073	0.232241760757842	0.0793840454503107	ARHGAP44	MGAT4A
949	ENSG00000007001	ENSG00000071073	0.245929707844585	0.0627632207031308	UPP2	MGAT4A
950	ENSG00000008056	ENSG00000071073	0.414240607933696	0.00122651694573328	SYN1	MGAT4A
951	ENSG00000008196	ENSG00000071073	0.139793718466152	0.295278871412904	TFAP2B	MGAT4A
952	ENSG00000008283	ENSG00000071073	0.578571774756097	1.96515562000954e-06	CYB561	MGAT4A
953	ENSG00000008300	ENSG00000071073	0.0153598346151715	0.908891169031413	CELSR3	MGAT4A
954	ENSG00000008710	ENSG00000071073	0.201488944827589	0.129344320357063	PKD1	MGAT4A
955	ENSG00000009694	ENSG00000071073	0.248786969231518	0.059674975040789	TENM1	MGAT4A
956	ENSG00000010438	ENSG00000071073	-0.0613682771738522	0.647222148365452	PRSS3	MGAT4A
957	ENSG00000011201	ENSG00000071073	-0.0165391081967657	0.901929308823711	ANOS1	MGAT4A
958	ENSG00000011347	ENSG00000071073	0.508537147165381	4.58700310890237e-05	SYT7	MGAT4A
959	ENSG00000013293	ENSG00000071073	0.361731617695859	0.00526988479252166	SLC7A14	MGAT4A
960	ENSG00000015592	ENSG00000071073	0.285980627088742	0.0295384197790545	STMN4	MGAT4A
961	ENSG00000018236	ENSG00000071073	0.528344634779071	2.01873258611762e-05	CNTN1	MGAT4A
962	ENSG00000019505	ENSG00000071073	0.415302139136673	0.00118793710346887	SYT13	MGAT4A
963	ENSG00000026508	ENSG00000071073	0.616817691453022	2.52435935266249e-07	CD44	MGAT4A
964	ENSG00000026559	ENSG00000071073	-0.237155419411922	0.0730573834741568	KCNG1	MGAT4A
965	ENSG00000027644	ENSG00000071073	0.426172218157633	0.000851216966771373	INSRR	MGAT4A
966	ENSG00000035862	ENSG00000071073	0.42636277207125	0.000846173889989421	TIMP2	MGAT4A
967	ENSG00000036530	ENSG00000071073	0.37566979164533	0.00366087371336943	CYP46A1	MGAT4A
968	ENSG00000036565	ENSG00000071073	0.157573490006999	0.237476566811929	SLC18A1	MGAT4A
969	ENSG00000040731	ENSG00000071073	-0.197381268575454	0.137506204324564	CDH10	MGAT4A
970	ENSG00000041353	ENSG00000071073	0.530413816485231	1.8473228686755e-05	RAB27B	MGAT4A
971	ENSG00000047597	ENSG00000071073	0.314318159385777	0.0162650582168347	XK	MGAT4A
972	ENSG00000048052	ENSG00000071073	-0.254789229774599	0.053586598388331	HDAC9	MGAT4A
973	ENSG00000049540	ENSG00000071073	-0.141260897810333	0.290189097689092	ELN	MGAT4A
974	ENSG00000054356	ENSG00000071073	0.366211635681582	0.00469558149000515	PTPRN	MGAT4A
975	ENSG00000055118	ENSG00000071073	0.216286267783065	0.102954505838753	KCNH2	MGAT4A
976	ENSG00000058404	ENSG00000071073	0.381800887952295	0.00310315142799067	CAMK2B	MGAT4A
977	ENSG00000059915	ENSG00000071073	0.320979389319651	0.0140227817529708	PSD	MGAT4A
978	ENSG00000060709	ENSG00000071073	0.0348163413351005	0.795280389572195	RIMBP2	MGAT4A
979	ENSG00000061918	ENSG00000071073	0.255004149424381	0.0533783257537643	GUCY1B1	MGAT4A
980	ENSG00000062096	ENSG00000071073	-0.0315552867847895	0.814096191596175	ARSF	MGAT4A
981	ENSG00000064763	ENSG00000071073	0.270992227610985	0.039632088648911	FAR2	MGAT4A
982	ENSG00000065609	ENSG00000071073	0.473402679351734	0.000174631436179684	SNAP91	MGAT4A
983	ENSG00000066032	ENSG00000071073	0.274135201530694	0.0373078505112399	CTNNA2	MGAT4A
984	ENSG00000066735	ENSG00000071073	-0.460428711247394	0.00027612285707157	KIF26A	MGAT4A
985	ENSG00000067715	ENSG00000071073	0.322438326346092	0.0135687919857148	SYT1	MGAT4A
986	ENSG00000069188	ENSG00000071073	0.102685490961296	0.443059836904677	SDK2	MGAT4A
987	ENSG00000070182	ENSG00000071073	0.0493211337230049	0.713122509490781	SPTB	MGAT4A
988	ENSG00000070601	ENSG00000071073	0.146356682321853	0.272960012719796	FRMPD1	MGAT4A
989	ENSG00000070729	ENSG00000071073	0.317831526632987	0.0150469374669187	CNGB1	MGAT4A
990	ENSG00000070808	ENSG00000071073	0.405483985515265	0.00159026308022003	CAMK2A	MGAT4A
991	ENSG00000006116	ENSG00000072041	0.0360763557144048	0.788040579832277	CACNG3	SLC6A15
992	ENSG00000006740	ENSG00000072041	0.299741668497613	0.0222596399069408	ARHGAP44	SLC6A15
993	ENSG00000007001	ENSG00000072041	-0.232799112986697	0.078645339907085	UPP2	SLC6A15
994	ENSG00000008056	ENSG00000072041	-0.01123558832806	0.933288920983007	SYN1	SLC6A15
995	ENSG00000008196	ENSG00000072041	-0.266715916744875	0.04298520384115	TFAP2B	SLC6A15
996	ENSG00000008283	ENSG00000072041	-0.238796847129242	0.071035733874591	CYB561	SLC6A15
997	ENSG00000008300	ENSG00000072041	-0.145978252891918	0.274215583574331	CELSR3	SLC6A15
998	ENSG00000008710	ENSG00000072041	-0.198761513360959	0.134721682731356	PKD1	SLC6A15
999	ENSG00000009694	ENSG00000072041	0.00423352452048467	0.974839029222602	TENM1	SLC6A15
1000	ENSG00000010438	ENSG00000072041	-0.00496230456580223	0.970509472649454	PRSS3	SLC6A15
1001	ENSG00000011201	ENSG00000072041	-0.0443244259569557	0.741113726450654	ANOS1	SLC6A15
1002	ENSG00000011347	ENSG00000072041	-0.183954404008705	0.166883785865733	SYT7	SLC6A15
1003	ENSG00000013293	ENSG00000072041	0.190881744960103	0.151201214370927	SLC7A14	SLC6A15
1004	ENSG00000015592	ENSG00000072041	-0.0597692487749075	0.655829169738125	STMN4	SLC6A15
1005	ENSG00000018236	ENSG00000072041	-0.253430536178751	0.054918597238486	CNTN1	SLC6A15
1006	ENSG00000019505	ENSG00000072041	-0.240184092426549	0.0693621597117002	SYT13	SLC6A15
1007	ENSG00000026508	ENSG00000072041	-0.227028002426634	0.0865630555651968	CD44	SLC6A15
1008	ENSG00000026559	ENSG00000072041	0.148344171940482	0.266428697065955	KCNG1	SLC6A15
1009	ENSG00000027644	ENSG00000072041	-0.322188929947625	0.0136454915657187	INSRR	SLC6A15
1010	ENSG00000035862	ENSG00000072041	-0.147905510711696	0.267861153670506	TIMP2	SLC6A15
1011	ENSG00000036530	ENSG00000072041	-0.164298072562858	0.21779454110705	CYP46A1	SLC6A15
1012	ENSG00000036565	ENSG00000072041	-0.215519125285283	0.104211199566908	SLC18A1	SLC6A15
1013	ENSG00000040731	ENSG00000072041	0.282663217550622	0.0315638147440411	CDH10	SLC6A15
1014	ENSG00000041353	ENSG00000072041	0.0403046767034074	0.763878618799943	RAB27B	SLC6A15
1015	ENSG00000047597	ENSG00000072041	-0.0142725862111458	0.915315806639084	XK	SLC6A15
1016	ENSG00000048052	ENSG00000072041	0.238407863465755	0.0715107405205533	HDAC9	SLC6A15
1017	ENSG00000049540	ENSG00000072041	-0.0151772071186596	0.909969935736251	ELN	SLC6A15
1018	ENSG00000054356	ENSG00000072041	-0.0366066981111961	0.784998611575571	PTPRN	SLC6A15
1019	ENSG00000055118	ENSG00000072041	0.185075946034805	0.164267182959366	KCNH2	SLC6A15
1020	ENSG00000058404	ENSG00000072041	-0.0198669978625076	0.88232427515415	CAMK2B	SLC6A15
1021	ENSG00000059915	ENSG00000072041	0.013294512566759	0.921099936209929	PSD	SLC6A15
1022	ENSG00000060709	ENSG00000072041	-0.191311096091119	0.15026648168895	RIMBP2	SLC6A15
1023	ENSG00000061918	ENSG00000072041	-0.175722266462951	0.187028060588834	GUCY1B1	SLC6A15
1024	ENSG00000062096	ENSG00000072041	-0.174315866371798	0.190637201295869	ARSF	SLC6A15
1025	ENSG00000064763	ENSG00000072041	0.157241132137207	0.238480042552897	FAR2	SLC6A15
1026	ENSG00000065609	ENSG00000072041	-0.0809828089864334	0.545634384024577	SNAP91	SLC6A15
1027	ENSG00000066032	ENSG00000072041	-0.0574281683180948	0.668510748712448	CTNNA2	SLC6A15
1028	ENSG00000066735	ENSG00000072041	0.128130865456833	0.337794599054262	KIF26A	SLC6A15
1029	ENSG00000067715	ENSG00000072041	0.243647029608986	0.0653217227716332	SYT1	SLC6A15
1030	ENSG00000069188	ENSG00000072041	0.0336518486666926	0.801986648476902	SDK2	SLC6A15
1031	ENSG00000070182	ENSG00000072041	-0.245318489724965	0.0634402575591222	SPTB	SLC6A15
1032	ENSG00000070601	ENSG00000072041	-0.0644284345080541	0.630878478630561	FRMPD1	SLC6A15
1033	ENSG00000070729	ENSG00000072041	0.175611313916324	0.187310993142294	CNGB1	SLC6A15
1034	ENSG00000070808	ENSG00000072041	-0.0568541280224041	0.671634585277288	CAMK2A	SLC6A15
1035	ENSG00000071073	ENSG00000072041	-0.375866450203712	0.00364169274344928	MGAT4A	SLC6A15
1036	ENSG00000006116	ENSG00000072182	0.072647447009577	0.587860190708438	CACNG3	ASIC4
1037	ENSG00000006740	ENSG00000072182	-0.228419835373933	0.0845984956107071	ARHGAP44	ASIC4
1038	ENSG00000007001	ENSG00000072182	-0.0181777479810595	0.892267853787192	UPP2	ASIC4
1039	ENSG00000008056	ENSG00000072182	-0.225338480485669	0.0889957591589208	SYN1	ASIC4
1040	ENSG00000008196	ENSG00000072182	0.0774698039599802	0.563251405495329	TFAP2B	ASIC4
1041	ENSG00000008283	ENSG00000072182	-0.283946948513338	0.0307667198614014	CYB561	ASIC4
1042	ENSG00000008300	ENSG00000072182	-0.0105386757428884	0.937418285710008	CELSR3	ASIC4
1043	ENSG00000008710	ENSG00000072182	0.134808844626331	0.313003857801844	PKD1	ASIC4
1044	ENSG00000009694	ENSG00000072182	0.0492684038557087	0.713416019965474	TENM1	ASIC4
1045	ENSG00000010438	ENSG00000072182	-0.193175141230896	0.146257966309844	PRSS3	ASIC4
1046	ENSG00000011201	ENSG00000072182	-0.339707297946702	0.00908336281758704	ANOS1	ASIC4
1047	ENSG00000011347	ENSG00000072182	0.0998134578724069	0.455985492375643	SYT7	ASIC4
1048	ENSG00000013293	ENSG00000072182	-0.000701215986819433	0.995831831661778	SLC7A14	ASIC4
1049	ENSG00000015592	ENSG00000072182	0.171274992422549	0.198610710644008	STMN4	ASIC4
1050	ENSG00000018236	ENSG00000072182	-0.0942502841703773	0.481599500557233	CNTN1	ASIC4
1051	ENSG00000019505	ENSG00000072182	0.0308992603071092	0.817894378033456	SYT13	ASIC4
1052	ENSG00000026508	ENSG00000072182	-0.155184314308235	0.244754870391262	CD44	ASIC4
1053	ENSG00000026559	ENSG00000072182	0.439255691809464	0.000561457995554848	KCNG1	ASIC4
1054	ENSG00000027644	ENSG00000072182	-0.000239089642893489	0.998578797694765	INSRR	ASIC4
1055	ENSG00000035862	ENSG00000072182	-0.243574929412745	0.0654038780449506	TIMP2	ASIC4
1056	ENSG00000036530	ENSG00000072182	-0.234619504503351	0.0762704712148339	CYP46A1	ASIC4
1057	ENSG00000036565	ENSG00000072182	-0.13955966797837	0.296096160140608	SLC18A1	ASIC4
1058	ENSG00000040731	ENSG00000072182	0.537600554952639	1.35118953874525e-05	CDH10	ASIC4
1059	ENSG00000041353	ENSG00000072182	-0.025523960644963	0.849164863018147	RAB27B	ASIC4
1060	ENSG00000047597	ENSG00000072182	0.195903121872541	0.140535873675932	XK	ASIC4
1061	ENSG00000048052	ENSG00000072182	-0.0116589495930303	0.930781255277726	HDAC9	ASIC4
1062	ENSG00000049540	ENSG00000072182	-0.0212765378370557	0.874040898383056	ELN	ASIC4
1063	ENSG00000054356	ENSG00000072182	-0.235787352477614	0.0747771132501955	PTPRN	ASIC4
1064	ENSG00000055118	ENSG00000072182	0.364123712543375	0.00495599293504245	KCNH2	ASIC4
1065	ENSG00000058404	ENSG00000072182	-0.0808189199341899	0.54645030346015	CAMK2B	ASIC4
1066	ENSG00000059915	ENSG00000072182	0.208980475812747	0.115408783938284	PSD	ASIC4
1067	ENSG00000060709	ENSG00000072182	-0.0299885257549032	0.823174128469908	RIMBP2	ASIC4
1068	ENSG00000061918	ENSG00000072182	-0.337202276011841	0.00964100284844349	GUCY1B1	ASIC4
1069	ENSG00000062096	ENSG00000072182	0.147689124996451	0.268569658345117	ARSF	ASIC4
1070	ENSG00000064763	ENSG00000072182	-0.072145875126204	0.590447258377832	FAR2	ASIC4
1071	ENSG00000065609	ENSG00000072182	0.249155313653107	0.0592859356401818	SNAP91	ASIC4
1072	ENSG00000066032	ENSG00000072182	0.0563778697942809	0.674230505102639	CTNNA2	ASIC4
1073	ENSG00000066735	ENSG00000072182	0.179704451480602	0.177075736636554	KIF26A	ASIC4
1074	ENSG00000067715	ENSG00000072182	0.0129532227548651	0.923119226564591	SYT1	ASIC4
1075	ENSG00000069188	ENSG00000072182	-0.12910518906226	0.33410313686723	SDK2	ASIC4
1076	ENSG00000070182	ENSG00000072182	0.102284243030906	0.444853320272335	SPTB	ASIC4
1077	ENSG00000070601	ENSG00000072182	-0.149178412377191	0.263718642911799	FRMPD1	ASIC4
1078	ENSG00000070729	ENSG00000072182	0.211875991720271	0.110341665007353	CNGB1	ASIC4
1079	ENSG00000070808	ENSG00000072182	-0.190978284766397	0.150990664621154	CAMK2A	ASIC4
1080	ENSG00000071073	ENSG00000072182	-0.0953078995682969	0.47667217266049	MGAT4A	ASIC4
1081	ENSG00000072041	ENSG00000072182	0.331235851153924	0.0110901277424413	SLC6A15	ASIC4
1082	ENSG00000006116	ENSG00000072195	0.226908607717474	0.0867332353166965	CACNG3	SPEG
1083	ENSG00000006740	ENSG00000072195	0.134219048978705	0.31514519254206	ARHGAP44	SPEG
1084	ENSG00000007001	ENSG00000072195	0.403474483270449	0.00168628212812982	UPP2	SPEG
1085	ENSG00000008056	ENSG00000072195	-0.0152517744579828	0.909529452526071	SYN1	SPEG
1086	ENSG00000008196	ENSG00000072195	0.562065317604427	4.4075375411623e-06	TFAP2B	SPEG
1087	ENSG00000008283	ENSG00000072195	0.00449405217294687	0.973291190069876	CYB561	SPEG
1088	ENSG00000008300	ENSG00000072195	0.372119596390669	0.00402284714525347	CELSR3	SPEG
1089	ENSG00000008710	ENSG00000072195	0.616608700247487	2.55473044941112e-07	PKD1	SPEG
1090	ENSG00000009694	ENSG00000072195	0.300091486930095	0.022096447084861	TENM1	SPEG
1091	ENSG00000010438	ENSG00000072195	-0.153661017310796	0.249474103048795	PRSS3	SPEG
1092	ENSG00000011201	ENSG00000072195	-0.327767504218032	0.0120161597951842	ANOS1	SPEG
1093	ENSG00000011347	ENSG00000072195	0.425098646211103	0.000880139494217946	SYT7	SPEG
1094	ENSG00000013293	ENSG00000072195	0.0497698716373066	0.710626373681023	SLC7A14	SPEG
1095	ENSG00000015592	ENSG00000072195	0.252266072181545	0.0560814413345974	STMN4	SPEG
1096	ENSG00000018236	ENSG00000072195	0.164690068684609	0.216683522622573	CNTN1	SPEG
1097	ENSG00000019505	ENSG00000072195	0.0719503293928458	0.591457247205501	SYT13	SPEG
1098	ENSG00000026508	ENSG00000072195	-0.0384710092039539	0.774330804913712	CD44	SPEG
1099	ENSG00000026559	ENSG00000072195	0.351943810358085	0.00674353973343678	KCNG1	SPEG
1100	ENSG00000027644	ENSG00000072195	0.494783504579722	7.87701280406949e-05	INSRR	SPEG
1101	ENSG00000035862	ENSG00000072195	-0.00120233377510724	0.992853148468611	TIMP2	SPEG
1102	ENSG00000036530	ENSG00000072195	0.121125195594029	0.365082985088492	CYP46A1	SPEG
1103	ENSG00000036565	ENSG00000072195	0.207243006628515	0.118533667858767	SLC18A1	SPEG
1104	ENSG00000040731	ENSG00000072195	0.0425335048780328	0.751230268101648	CDH10	SPEG
1105	ENSG00000041353	ENSG00000072195	0.0869963099103248	0.516109416677296	RAB27B	SPEG
1106	ENSG00000047597	ENSG00000072195	0.0832557916897286	0.534379384147787	XK	SPEG
1107	ENSG00000048052	ENSG00000072195	-0.0148619281445912	0.91183264361116	HDAC9	SPEG
1108	ENSG00000049540	ENSG00000072195	0.116868603945224	0.382298635936496	ELN	SPEG
1109	ENSG00000054356	ENSG00000072195	0.0628088625112513	0.63950704154355	PTPRN	SPEG
1110	ENSG00000055118	ENSG00000072195	0.540709247524167	1.17758916435839e-05	KCNH2	SPEG
1111	ENSG00000058404	ENSG00000072195	0.467567952381721	0.000215074998022757	CAMK2B	SPEG
1112	ENSG00000059915	ENSG00000072195	0.372083360562642	0.00402669906533903	PSD	SPEG
1113	ENSG00000060709	ENSG00000072195	0.334917010113287	0.0101753790386709	RIMBP2	SPEG
1114	ENSG00000061918	ENSG00000072195	-0.184152563269711	0.166419269407227	GUCY1B1	SPEG
1115	ENSG00000062096	ENSG00000072195	0.268490314717889	0.0415666017416583	ARSF	SPEG
1116	ENSG00000064763	ENSG00000072195	0.203203444445806	0.126048043170488	FAR2	SPEG
1117	ENSG00000065609	ENSG00000072195	0.378956158072223	0.00335179325740631	SNAP91	SPEG
1118	ENSG00000066032	ENSG00000072195	0.231107347100663	0.0809045279244174	CTNNA2	SPEG
1119	ENSG00000066735	ENSG00000072195	-0.0138142961925682	0.918025516296794	KIF26A	SPEG
1120	ENSG00000067715	ENSG00000072195	0.0589537247105717	0.660236127580458	SYT1	SPEG
1121	ENSG00000069188	ENSG00000072195	-0.0982182583727865	0.463252891559892	SDK2	SPEG
1122	ENSG00000070182	ENSG00000072195	0.310169050838354	0.0178112450770678	SPTB	SPEG
1123	ENSG00000070601	ENSG00000072195	0.00747894394776347	0.955565831946672	FRMPD1	SPEG
1124	ENSG00000070729	ENSG00000072195	0.39956295775354	0.00188818272857705	CNGB1	SPEG
1125	ENSG00000070808	ENSG00000072195	0.141306505338221	0.290031807524737	CAMK2A	SPEG
1126	ENSG00000071073	ENSG00000072195	0.250463790322321	0.0579204701824432	MGAT4A	SPEG
1127	ENSG00000072041	ENSG00000072195	-0.025300030759366	0.850472938080957	SLC6A15	SPEG
1128	ENSG00000072182	ENSG00000072195	0.406690557925101	0.00153499083513786	ASIC4	SPEG
1129	ENSG00000006116	ENSG00000074211	0.197738493135754	0.136781429056455	CACNG3	PPP2R2C
1130	ENSG00000006740	ENSG00000074211	0.580111762204493	1.8183814833872e-06	ARHGAP44	PPP2R2C
1131	ENSG00000007001	ENSG00000074211	-0.00656884384990568	0.960968461650327	UPP2	PPP2R2C
1132	ENSG00000008056	ENSG00000074211	0.399455552130871	0.00189401904747211	SYN1	PPP2R2C
1133	ENSG00000008196	ENSG00000074211	0.0817199139524017	0.541972002680513	TFAP2B	PPP2R2C
1134	ENSG00000008283	ENSG00000074211	0.185445892943282	0.163410711784759	CYB561	PPP2R2C
1135	ENSG00000008300	ENSG00000074211	-0.148439232328532	0.266118952950876	CELSR3	PPP2R2C
1136	ENSG00000008710	ENSG00000074211	0.0116865870457249	0.930617575297513	PKD1	PPP2R2C
1137	ENSG00000009694	ENSG00000074211	0.13102167175023	0.326916248199426	TENM1	PPP2R2C
1138	ENSG00000010438	ENSG00000074211	0.064289646629579	0.631616002563593	PRSS3	PPP2R2C
1139	ENSG00000011201	ENSG00000074211	0.126497891102925	0.344038438876616	ANOS1	PPP2R2C
1140	ENSG00000011347	ENSG00000074211	0.237906275939242	0.0721269872120374	SYT7	PPP2R2C
1141	ENSG00000013293	ENSG00000074211	0.363370194524187	0.00505304672043705	SLC7A14	PPP2R2C
1142	ENSG00000015592	ENSG00000074211	-0.0249166176234697	0.852713554498774	STMN4	PPP2R2C
1143	ENSG00000018236	ENSG00000074211	-0.0108670330584495	0.935472483655311	CNTN1	PPP2R2C
1144	ENSG00000019505	ENSG00000074211	-0.0205876537512161	0.878087609289225	SYT13	PPP2R2C
1145	ENSG00000026508	ENSG00000074211	0.108771478609204	0.416354718019023	CD44	PPP2R2C
1146	ENSG00000026559	ENSG00000074211	0.0218143428060779	0.87088389260053	KCNG1	PPP2R2C
1147	ENSG00000027644	ENSG00000074211	-0.0115191319590556	0.931609354397901	INSRR	PPP2R2C
1148	ENSG00000035862	ENSG00000074211	0.312712822538615	0.0168491148625374	TIMP2	PPP2R2C
1149	ENSG00000036530	ENSG00000074211	0.483559338581223	0.000120425099492394	CYP46A1	PPP2R2C
1150	ENSG00000036565	ENSG00000074211	0.133314902165954	0.318445959348407	SLC18A1	PPP2R2C
1151	ENSG00000040731	ENSG00000074211	-0.016260247063978	0.9035749273336	CDH10	PPP2R2C
1152	ENSG00000041353	ENSG00000074211	0.215351785896802	0.104486894773333	RAB27B	PPP2R2C
1153	ENSG00000047597	ENSG00000074211	-0.0116753873747388	0.93068390385705	XK	PPP2R2C
1154	ENSG00000048052	ENSG00000074211	0.245158694686915	0.0636182246376942	HDAC9	PPP2R2C
1155	ENSG00000049540	ENSG00000074211	-0.0223910276908557	0.867500878938332	ELN	PPP2R2C
1156	ENSG00000054356	ENSG00000074211	0.41949123437694	0.00104610961236151	PTPRN	PPP2R2C
1157	ENSG00000055118	ENSG00000074211	0.225412707190353	0.0888877684438691	KCNH2	PPP2R2C
1158	ENSG00000058404	ENSG00000074211	0.344750689484593	0.00804506890514811	CAMK2B	PPP2R2C
1159	ENSG00000059915	ENSG00000074211	0.236213952419126	0.0742374384840849	PSD	PPP2R2C
1160	ENSG00000060709	ENSG00000074211	-0.165039700123686	0.215695929724421	RIMBP2	PPP2R2C
1161	ENSG00000061918	ENSG00000074211	0.326744045797704	0.012301850312002	GUCY1B1	PPP2R2C
1162	ENSG00000062096	ENSG00000074211	0.324052338764417	0.0130813188777714	ARSF	PPP2R2C
1163	ENSG00000064763	ENSG00000074211	0.345524873305244	0.00789520586748793	FAR2	PPP2R2C
1164	ENSG00000065609	ENSG00000074211	0.065932443302333	0.622909176258734	SNAP91	PPP2R2C
1165	ENSG00000066032	ENSG00000074211	-0.161322108772971	0.22635923176566	CTNNA2	PPP2R2C
1166	ENSG00000066735	ENSG00000074211	-0.198121019749965	0.136008501776086	KIF26A	PPP2R2C
1167	ENSG00000067715	ENSG00000074211	0.260357971199572	0.04839878955136	SYT1	PPP2R2C
1168	ENSG00000069188	ENSG00000074211	-0.0632082680427622	0.637374665943524	SDK2	PPP2R2C
1169	ENSG00000070182	ENSG00000074211	0.0604727694760747	0.652036795414214	SPTB	PPP2R2C
1170	ENSG00000070601	ENSG00000074211	0.125742610042376	0.346950415264763	FRMPD1	PPP2R2C
1171	ENSG00000070729	ENSG00000074211	0.0953779186930102	0.476346911248999	CNGB1	PPP2R2C
1172	ENSG00000070808	ENSG00000074211	0.341752772919379	0.00864901116100869	CAMK2A	PPP2R2C
1173	ENSG00000071073	ENSG00000074211	0.126153864669236	0.34536294079966	MGAT4A	PPP2R2C
1174	ENSG00000072041	ENSG00000074211	0.211574313051174	0.110861479624583	SLC6A15	PPP2R2C
1175	ENSG00000072182	ENSG00000074211	-0.0718955971935073	0.591740075926938	ASIC4	PPP2R2C
1176	ENSG00000072195	ENSG00000074211	0.218993619829553	0.0986129837274832	SPEG	PPP2R2C
1177	ENSG00000006116	ENSG00000074317	0.292666216490261	0.0257858531701793	CACNG3	SNCB
1178	ENSG00000006740	ENSG00000074317	0.446381707867803	0.000444430780653482	ARHGAP44	SNCB
1179	ENSG00000007001	ENSG00000074317	-0.104036273165883	0.437051807486497	UPP2	SNCB
1180	ENSG00000008056	ENSG00000074317	0.667759863012307	1.02995105777381e-08	SYN1	SNCB
1181	ENSG00000008196	ENSG00000074317	-0.302298270052517	0.0210901310451175	TFAP2B	SNCB
1182	ENSG00000008283	ENSG00000074317	0.465850607615713	0.000228512554714122	CYB561	SNCB
1183	ENSG00000008300	ENSG00000074317	-0.448358069886101	0.000416155997710055	CELSR3	SNCB
1184	ENSG00000008710	ENSG00000074317	-0.350943258101336	0.00691276922605355	PKD1	SNCB
1185	ENSG00000009694	ENSG00000074317	0.0222408589301863	0.868381591001136	TENM1	SNCB
1186	ENSG00000010438	ENSG00000074317	0.0928966226228108	0.487945207552772	PRSS3	SNCB
1187	ENSG00000011201	ENSG00000074317	0.302434860698627	0.0210291421767934	ANOS1	SNCB
1188	ENSG00000011347	ENSG00000074317	0.0287059678984035	0.830622603007427	SYT7	SNCB
1189	ENSG00000013293	ENSG00000074317	0.51352852210577	3.747861703296e-05	SLC7A14	SNCB
1190	ENSG00000015592	ENSG00000074317	0.207539593071083	0.117995729562515	STMN4	SNCB
1191	ENSG00000018236	ENSG00000074317	-0.00243683315111171	0.985515685442505	CNTN1	SNCB
1192	ENSG00000019505	ENSG00000074317	0.20819168995009	0.116819532757203	SYT13	SNCB
1193	ENSG00000026508	ENSG00000074317	0.394530817866357	0.00217956064731473	CD44	SNCB
1194	ENSG00000026559	ENSG00000074317	-0.299734675640681	0.0222629124911977	KCNG1	SNCB
1195	ENSG00000027644	ENSG00000074317	-0.237901787380952	0.0721325208603323	INSRR	SNCB
1196	ENSG00000035862	ENSG00000074317	0.481667419916849	0.000129171496668024	TIMP2	SNCB
1197	ENSG00000036530	ENSG00000074317	0.475126502312957	0.000164090171557829	CYP46A1	SNCB
1198	ENSG00000036565	ENSG00000074317	-0.0292727169203576	0.827329332374583	SLC18A1	SNCB
1199	ENSG00000040731	ENSG00000074317	-0.0141540977080012	0.916016297474275	CDH10	SNCB
1200	ENSG00000041353	ENSG00000074317	0.411954085798998	0.00131346516096054	RAB27B	SNCB
1201	ENSG00000047597	ENSG00000074317	0.203256802856342	0.125946488121892	XK	SNCB
1202	ENSG00000048052	ENSG00000074317	0.0180254872002664	0.893164953129925	HDAC9	SNCB
1203	ENSG00000049540	ENSG00000074317	-0.230480748722683	0.0817541818023759	ELN	SNCB
1204	ENSG00000054356	ENSG00000074317	0.506663772926417	4.94436147726596e-05	PTPRN	SNCB
1205	ENSG00000055118	ENSG00000074317	0.0843245466989186	0.529126993823564	KCNH2	SNCB
1206	ENSG00000058404	ENSG00000074317	0.220271892158967	0.0966132116425842	CAMK2B	SNCB
1207	ENSG00000059915	ENSG00000074317	0.0956851765610293	0.474920999186567	PSD	SNCB
1208	ENSG00000060709	ENSG00000074317	-0.408329707566794	0.00146266061780809	RIMBP2	SNCB
1209	ENSG00000061918	ENSG00000074317	0.256898521272643	0.0515708492160725	GUCY1B1	SNCB
1210	ENSG00000062096	ENSG00000074317	0.0766109375512263	0.567598679775834	ARSF	SNCB
1211	ENSG00000064763	ENSG00000074317	0.29551063378205	0.0243155478395072	FAR2	SNCB
1212	ENSG00000065609	ENSG00000074317	0.0462220335171153	0.730441877346172	SNAP91	SNCB
1213	ENSG00000066032	ENSG00000074317	0.0157391823231057	0.906650915549655	CTNNA2	SNCB
1214	ENSG00000066735	ENSG00000074317	-0.409494642518802	0.00141312901916946	KIF26A	SNCB
1215	ENSG00000067715	ENSG00000074317	0.0636326020697276	0.635112395999438	SYT1	SNCB
1216	ENSG00000069188	ENSG00000074317	0.0412252317545936	0.75864692649032	SDK2	SNCB
1217	ENSG00000070182	ENSG00000074317	-0.175117049481358	0.188575119065453	SPTB	SNCB
1218	ENSG00000070601	ENSG00000074317	0.0364311680781381	0.786005075525757	FRMPD1	SNCB
1219	ENSG00000070729	ENSG00000074317	0.051366264277485	0.701770941971579	CNGB1	SNCB
1220	ENSG00000070808	ENSG00000074317	0.645537739115651	4.47335608555477e-08	CAMK2A	SNCB
1221	ENSG00000071073	ENSG00000074317	0.318568271152712	0.014801664210419	MGAT4A	SNCB
1222	ENSG00000072041	ENSG00000074317	0.130346788748832	0.32943586166944	SLC6A15	SNCB
1223	ENSG00000072182	ENSG00000074317	-0.2094953579473	0.114494968315347	ASIC4	SNCB
1224	ENSG00000072195	ENSG00000074317	-0.176128146615056	0.185995669613908	SPEG	SNCB
1225	ENSG00000074211	ENSG00000074317	0.400630423708508	0.00183104513427512	PPP2R2C	SNCB
1226	ENSG00000006116	ENSG00000075043	-0.00180416120522808	0.989275970973625	CACNG3	KCNQ2
1227	ENSG00000006740	ENSG00000075043	-0.0862234817547619	0.519858169506959	ARHGAP44	KCNQ2
1228	ENSG00000007001	ENSG00000075043	0.196244087980553	0.139832623334538	UPP2	KCNQ2
1229	ENSG00000008056	ENSG00000075043	-0.362869720582897	0.00511842825597153	SYN1	KCNQ2
1230	ENSG00000008196	ENSG00000075043	0.564596694596997	3.90501710523239e-06	TFAP2B	KCNQ2
1231	ENSG00000008283	ENSG00000075043	-0.241456240235929	0.0678552705541402	CYB561	KCNQ2
1232	ENSG00000008300	ENSG00000075043	0.501294608032063	6.11563720411823e-05	CELSR3	KCNQ2
1233	ENSG00000008710	ENSG00000075043	0.52514537910388	2.31295318697811e-05	PKD1	KCNQ2
1234	ENSG00000009694	ENSG00000075043	0.280379060228938	0.0330246942383092	TENM1	KCNQ2
1235	ENSG00000010438	ENSG00000075043	-0.280539911350909	0.0329200081216516	PRSS3	KCNQ2
1236	ENSG00000011201	ENSG00000075043	-0.418742239748984	0.0010702903406008	ANOS1	KCNQ2
1237	ENSG00000011347	ENSG00000075043	0.271259212847487	0.0394301156094636	SYT7	KCNQ2
1238	ENSG00000013293	ENSG00000075043	-0.297081111182769	0.0235344921121072	SLC7A14	KCNQ2
1239	ENSG00000015592	ENSG00000075043	0.335878122561741	0.00994758992774436	STMN4	KCNQ2
1240	ENSG00000018236	ENSG00000075043	0.067047997776848	0.617025748292472	CNTN1	KCNQ2
1241	ENSG00000019505	ENSG00000075043	0.222414524396912	0.0933321570535068	SYT13	KCNQ2
1242	ENSG00000026508	ENSG00000075043	-0.271996385905548	0.0388768575379665	CD44	KCNQ2
1243	ENSG00000026559	ENSG00000075043	0.487677547009947	0.000103232875948045	KCNG1	KCNQ2
1244	ENSG00000027644	ENSG00000075043	0.310740758667892	0.0175910236987118	INSRR	KCNQ2
1245	ENSG00000035862	ENSG00000075043	-0.337722196282736	0.00952288316131078	TIMP2	KCNQ2
1246	ENSG00000036530	ENSG00000075043	-0.176497824113863	0.185058935233149	CYP46A1	KCNQ2
1247	ENSG00000036565	ENSG00000075043	0.351144098321515	0.00687850527209233	SLC18A1	KCNQ2
1248	ENSG00000040731	ENSG00000075043	-0.0227980143551354	0.865114784585241	CDH10	KCNQ2
1249	ENSG00000041353	ENSG00000075043	-0.0286764309891452	0.830794316258185	RAB27B	KCNQ2
1250	ENSG00000047597	ENSG00000075043	0.1678690336128	0.207819924488925	XK	KCNQ2
1251	ENSG00000048052	ENSG00000075043	0.168805145343836	0.205259323307291	HDAC9	KCNQ2
1252	ENSG00000049540	ENSG00000075043	0.0705912638152228	0.598498020765017	ELN	KCNQ2
1253	ENSG00000054356	ENSG00000075043	-0.328883429028562	0.0117111956398714	PTPRN	KCNQ2
1254	ENSG00000055118	ENSG00000075043	0.347579186107142	0.0075092722402994	KCNH2	KCNQ2
1255	ENSG00000058404	ENSG00000075043	0.32091355643708	0.0140435714155029	CAMK2B	KCNQ2
1256	ENSG00000059915	ENSG00000075043	0.334050303841316	0.0103846531313627	PSD	KCNQ2
1257	ENSG00000060709	ENSG00000075043	0.417214542430149	0.00112117604851036	RIMBP2	KCNQ2
1258	ENSG00000061918	ENSG00000075043	-0.214802941434696	0.105395083883254	GUCY1B1	KCNQ2
1259	ENSG00000062096	ENSG00000075043	0.519107904320173	2.97895109522273e-05	ARSF	KCNQ2
1260	ENSG00000064763	ENSG00000075043	0.191028499903516	0.150881233237246	FAR2	KCNQ2
1261	ENSG00000065609	ENSG00000075043	0.246231655032853	0.0624309098553242	SNAP91	KCNQ2
1262	ENSG00000066032	ENSG00000075043	0.174593546693185	0.189920687869012	CTNNA2	KCNQ2
1263	ENSG00000066735	ENSG00000075043	0.507837452200269	4.71759032185659e-05	KIF26A	KCNQ2
1264	ENSG00000067715	ENSG00000075043	0.0148916225506408	0.91165718505594	SYT1	KCNQ2
1265	ENSG00000069188	ENSG00000075043	-0.123720667292771	0.354820824822518	SDK2	KCNQ2
1266	ENSG00000070182	ENSG00000075043	0.38633374073829	0.00274065992590922	SPTB	KCNQ2
1267	ENSG00000070601	ENSG00000075043	-0.138343419681114	0.300366911855817	FRMPD1	KCNQ2
1268	ENSG00000070729	ENSG00000075043	0.17410607020998	0.191179832157948	CNGB1	KCNQ2
1269	ENSG00000070808	ENSG00000075043	-0.250447191372738	0.057937631432674	CAMK2A	KCNQ2
1270	ENSG00000071073	ENSG00000075043	-0.0195515044926492	0.88418006853163	MGAT4A	KCNQ2
1271	ENSG00000072041	ENSG00000075043	0.129760422428364	0.331634915521298	SLC6A15	KCNQ2
1272	ENSG00000072182	ENSG00000075043	0.454690698439828	0.000336211211439785	ASIC4	KCNQ2
1273	ENSG00000072195	ENSG00000075043	0.510003994092259	4.32398986869309e-05	SPEG	KCNQ2
1274	ENSG00000074211	ENSG00000075043	0.176134697808585	0.185979039769605	PPP2R2C	KCNQ2
1275	ENSG00000074317	ENSG00000075043	-0.27525113410178	0.0365102634478984	SNCB	KCNQ2
1276	ENSG00000006116	ENSG00000075340	-0.139966048791467	0.29467804596235	CACNG3	ADD2
1277	ENSG00000006740	ENSG00000075340	0.0356874558042612	0.790273257600656	ARHGAP44	ADD2
1278	ENSG00000007001	ENSG00000075340	-0.130923498871303	0.327282008757326	UPP2	ADD2
1279	ENSG00000008056	ENSG00000075340	-0.113701283591013	0.395417442617323	SYN1	ADD2
1280	ENSG00000008196	ENSG00000075340	0.0314917159177568	0.814464062346526	TFAP2B	ADD2
1281	ENSG00000008283	ENSG00000075340	-0.167303617080129	0.20937741564693	CYB561	ADD2
1282	ENSG00000008300	ENSG00000075340	0.201858998625459	0.128627405019667	CELSR3	ADD2
1283	ENSG00000008710	ENSG00000075340	0.155657642739156	0.243300977024772	PKD1	ADD2
1284	ENSG00000009694	ENSG00000075340	0.176906660951088	0.184026933648723	TENM1	ADD2
1285	ENSG00000010438	ENSG00000075340	-0.136307111187442	0.307606212508693	PRSS3	ADD2
1286	ENSG00000011201	ENSG00000075340	-0.51250706761542	3.90707566633175e-05	ANOS1	ADD2
1287	ENSG00000011347	ENSG00000075340	0.21749515255729	0.100998008270367	SYT7	ADD2
1288	ENSG00000013293	ENSG00000075340	-0.0360116177682717	0.788412123941716	SLC7A14	ADD2
1289	ENSG00000015592	ENSG00000075340	0.254337554789459	0.0540264556860359	STMN4	ADD2
1290	ENSG00000018236	ENSG00000075340	0.201277104210391	0.129756081555772	CNTN1	ADD2
1291	ENSG00000019505	ENSG00000075340	0.0743814491493004	0.578955894752062	SYT13	ADD2
1292	ENSG00000026508	ENSG00000075340	-0.160595800549697	0.228484523154289	CD44	ADD2
1293	ENSG00000026559	ENSG00000075340	-0.152238829758816	0.253935594510555	KCNG1	ADD2
1294	ENSG00000027644	ENSG00000075340	0.137599310592164	0.302999383441639	INSRR	ADD2
1295	ENSG00000035862	ENSG00000075340	-0.228091001820199	0.0850594449455353	TIMP2	ADD2
1296	ENSG00000036530	ENSG00000075340	-0.207672891465321	0.11775456529082	CYP46A1	ADD2
1297	ENSG00000036565	ENSG00000075340	0.0852731484986065	0.52448660214695	SLC18A1	ADD2
1298	ENSG00000040731	ENSG00000075340	0.057768062015305	0.666663725453762	CDH10	ADD2
1299	ENSG00000041353	ENSG00000075340	0.164311581130179	0.217756188169792	RAB27B	ADD2
1300	ENSG00000047597	ENSG00000075340	0.106014896647791	0.428334213350161	XK	ADD2
1301	ENSG00000048052	ENSG00000075340	0.155034922548505	0.245214976818721	HDAC9	ADD2
1302	ENSG00000049540	ENSG00000075340	-0.0859379311143288	0.521246736873952	ELN	ADD2
1303	ENSG00000054356	ENSG00000075340	-0.124500666261178	0.351771781817494	PTPRN	ADD2
1304	ENSG00000055118	ENSG00000075340	0.411622797799165	0.00132651148208307	KCNH2	ADD2
1305	ENSG00000058404	ENSG00000075340	0.183211545141841	0.168633603175555	CAMK2B	ADD2
1306	ENSG00000059915	ENSG00000075340	0.367913343775467	0.00449233077817479	PSD	ADD2
1307	ENSG00000060709	ENSG00000075340	0.118522385285211	0.375553252450671	RIMBP2	ADD2
1308	ENSG00000061918	ENSG00000075340	-0.184897186233359	0.164682210098626	GUCY1B1	ADD2
1309	ENSG00000062096	ENSG00000075340	-0.116241630775123	0.384874684851863	ARSF	ADD2
1310	ENSG00000064763	ENSG00000075340	0.0770135416729706	0.565558896413109	FAR2	ADD2
1311	ENSG00000065609	ENSG00000075340	0.287169851483554	0.0288393579537884	SNAP91	ADD2
1312	ENSG00000066032	ENSG00000075340	0.294029338351864	0.0250721688659299	CTNNA2	ADD2
1313	ENSG00000066735	ENSG00000075340	0.14524017943465	0.276675427049138	KIF26A	ADD2
1314	ENSG00000067715	ENSG00000075340	0.105175236694145	0.43202157747669	SYT1	ADD2
1315	ENSG00000069188	ENSG00000075340	0.163791303971479	0.219236751011763	SDK2	ADD2
1316	ENSG00000070182	ENSG00000075340	0.193104865539858	0.146407631033976	SPTB	ADD2
1317	ENSG00000070601	ENSG00000075340	-0.196261913020932	0.139795931382726	FRMPD1	ADD2
1318	ENSG00000070729	ENSG00000075340	0.310083514751124	0.0178443947513336	CNGB1	ADD2
1319	ENSG00000070808	ENSG00000075340	-0.132091956884153	0.322945478350024	CAMK2A	ADD2
1320	ENSG00000071073	ENSG00000075340	0.0719420357293553	0.591500100838681	MGAT4A	ADD2
1321	ENSG00000072041	ENSG00000075340	0.331551375788093	0.0110090301507133	SLC6A15	ADD2
1322	ENSG00000072182	ENSG00000075340	0.274851893829212	0.0367939717042136	ASIC4	ADD2
1323	ENSG00000072195	ENSG00000075340	0.27914586730204	0.0338365336277955	SPEG	ADD2
1324	ENSG00000074211	ENSG00000075340	-0.0243291373184724	0.856148951333313	PPP2R2C	ADD2
1325	ENSG00000074317	ENSG00000075340	-0.132993319835416	0.319625250651137	SNCB	ADD2
1326	ENSG00000075043	ENSG00000075340	0.268094532870156	0.0418796342094381	KCNQ2	ADD2
1327	ENSG00000006116	ENSG00000076344	0.236994282268352	0.0732582902713352	CACNG3	RGS11
1328	ENSG00000006740	ENSG00000076344	0.219318497729922	0.0981017123803181	ARHGAP44	RGS11
1329	ENSG00000007001	ENSG00000076344	0.20211918361786	0.12812514309298	UPP2	RGS11
1330	ENSG00000008056	ENSG00000076344	0.167843806621749	0.207889239810346	SYN1	RGS11
1331	ENSG00000008196	ENSG00000076344	0.120446673022668	0.367795215859589	TFAP2B	RGS11
1332	ENSG00000008283	ENSG00000076344	0.0293473353133366	0.826895957810232	CYB561	RGS11
1333	ENSG00000008300	ENSG00000076344	0.281215079801634	0.032483600822165	CELSR3	RGS11
1334	ENSG00000008710	ENSG00000076344	0.145128183973513	0.277049958967904	PKD1	RGS11
1335	ENSG00000009694	ENSG00000076344	-0.0613046220143268	0.647563915954054	TENM1	RGS11
1336	ENSG00000010438	ENSG00000076344	0.0281486375720811	0.833863968768934	PRSS3	RGS11
1337	ENSG00000011201	ENSG00000076344	0.200262456885081	0.13174202174316	ANOS1	RGS11
1338	ENSG00000011347	ENSG00000076344	-0.0731337753289272	0.585356629559628	SYT7	RGS11
1339	ENSG00000013293	ENSG00000076344	0.196096017402845	0.140137697938932	SLC7A14	RGS11
1340	ENSG00000015592	ENSG00000076344	-0.0267053489061808	0.842270610880103	STMN4	RGS11
1341	ENSG00000018236	ENSG00000076344	-0.146788530932373	0.271531886126827	CNTN1	RGS11
1342	ENSG00000019505	ENSG00000076344	-0.140753984749864	0.291941087495361	SYT13	RGS11
1343	ENSG00000026508	ENSG00000076344	-0.123484274561938	0.355748087716411	CD44	RGS11
1344	ENSG00000026559	ENSG00000076344	0.0197542626883711	0.882987333748454	KCNG1	RGS11
1345	ENSG00000027644	ENSG00000076344	0.0506255818409008	0.705874805426333	INSRR	RGS11
1346	ENSG00000035862	ENSG00000076344	0.144036161138569	0.280719482010966	TIMP2	RGS11
1347	ENSG00000036530	ENSG00000076344	0.204821574008714	0.122995811154953	CYP46A1	RGS11
1348	ENSG00000036565	ENSG00000076344	0.308685376700055	0.018393746264949	SLC18A1	RGS11
1349	ENSG00000040731	ENSG00000076344	0.0151163920033969	0.910329201929872	CDH10	RGS11
1350	ENSG00000041353	ENSG00000076344	0.0501494266764822	0.708517425860705	RAB27B	RGS11
1351	ENSG00000047597	ENSG00000076344	-0.144764435927775	0.278268712099796	XK	RGS11
1352	ENSG00000048052	ENSG00000076344	0.330219745988042	0.0113548098331537	HDAC9	RGS11
1353	ENSG00000049540	ENSG00000076344	-0.0248252642056604	0.853247583280083	ELN	RGS11
1354	ENSG00000054356	ENSG00000076344	0.135591739715527	0.310175882052981	PTPRN	RGS11
1355	ENSG00000055118	ENSG00000076344	-0.0983709033293759	0.462554767083685	KCNH2	RGS11
1356	ENSG00000058404	ENSG00000076344	0.338402570192792	0.00937020800683075	CAMK2B	RGS11
1357	ENSG00000059915	ENSG00000076344	0.106518872516651	0.426129589063879	PSD	RGS11
1358	ENSG00000060709	ENSG00000076344	0.244094213774872	0.0648140218252156	RIMBP2	RGS11
1359	ENSG00000061918	ENSG00000076344	0.0966528440266465	0.47044521412902	GUCY1B1	RGS11
1360	ENSG00000062096	ENSG00000076344	0.224434923792528	0.0903185834481564	ARSF	RGS11
1361	ENSG00000064763	ENSG00000076344	0.0847711637169653	0.526939693590027	FAR2	RGS11
1362	ENSG00000065609	ENSG00000076344	0.0362907119947845	0.786810681264558	SNAP91	RGS11
1363	ENSG00000066032	ENSG00000076344	-0.0153387654457844	0.909015614705985	CTNNA2	RGS11
1364	ENSG00000066735	ENSG00000076344	0.0725535222509391	0.588344258835914	KIF26A	RGS11
1365	ENSG00000067715	ENSG00000076344	0.0410675997092973	0.759542024661181	SYT1	RGS11
1366	ENSG00000069188	ENSG00000076344	0.0151826664223732	0.909937685693759	SDK2	RGS11
1367	ENSG00000070182	ENSG00000076344	0.182620755678633	0.17003475195476	SPTB	RGS11
1368	ENSG00000070601	ENSG00000076344	0.247562925363026	0.0609826114081187	FRMPD1	RGS11
1369	ENSG00000070729	ENSG00000076344	-0.176005610472638	0.186306917961994	CNGB1	RGS11
1370	ENSG00000070808	ENSG00000076344	0.163527927127064	0.219988922402046	CAMK2A	RGS11
1371	ENSG00000071073	ENSG00000076344	-0.00224150733267113	0.986676574767222	MGAT4A	RGS11
1372	ENSG00000072041	ENSG00000076344	0.0672278968042307	0.616079184467355	SLC6A15	RGS11
1373	ENSG00000072182	ENSG00000076344	-0.19787465367842	0.136505928160308	ASIC4	RGS11
1374	ENSG00000072195	ENSG00000076344	0.09094496935149	0.497170865631785	SPEG	RGS11
1375	ENSG00000074211	ENSG00000076344	0.400372471036011	0.00184470895047384	PPP2R2C	RGS11
1376	ENSG00000074317	ENSG00000076344	0.229081793836562	0.0836765454403232	SNCB	RGS11
1377	ENSG00000075043	ENSG00000076344	0.101179352603614	0.449812679941437	KCNQ2	RGS11
1378	ENSG00000075340	ENSG00000076344	-0.143237164181456	0.283424599970974	ADD2	RGS11
1379	ENSG00000006116	ENSG00000076554	0.271863151167326	0.0389763742144171	CACNG3	TPD52
1380	ENSG00000006740	ENSG00000076554	0.347738433233931	0.00748005457132761	ARHGAP44	TPD52
1381	ENSG00000007001	ENSG00000076554	-0.121654145499462	0.362977088886497	UPP2	TPD52
1382	ENSG00000008056	ENSG00000076554	0.372962931472847	0.00393411373925634	SYN1	TPD52
1383	ENSG00000008196	ENSG00000076554	-0.0366233817202875	0.784902968332394	TFAP2B	TPD52
1384	ENSG00000008283	ENSG00000076554	0.204003753356911	0.124531347226258	CYB561	TPD52
1385	ENSG00000008300	ENSG00000076554	-0.289264459810496	0.0276417805347382	CELSR3	TPD52
1386	ENSG00000008710	ENSG00000076554	-0.24843408365024	0.0600496168589577	PKD1	TPD52
1387	ENSG00000009694	ENSG00000076554	0.0676715366739344	0.613747567157926	TENM1	TPD52
1388	ENSG00000010438	ENSG00000076554	0.193088435526523	0.146442638138137	PRSS3	TPD52
1389	ENSG00000011201	ENSG00000076554	0.0350546448100699	0.793909805894001	ANOS1	TPD52
1390	ENSG00000011347	ENSG00000076554	-0.133444918409035	0.317969958123676	SYT7	TPD52
1391	ENSG00000013293	ENSG00000076554	0.283540572553016	0.0310172076876327	SLC7A14	TPD52
1392	ENSG00000015592	ENSG00000076554	0.14699999874976	0.270834379716995	STMN4	TPD52
1393	ENSG00000018236	ENSG00000076554	-0.0655211702687434	0.625084177319036	CNTN1	TPD52
1394	ENSG00000019505	ENSG00000076554	0.0551887912843052	0.680728199221212	SYT13	TPD52
1395	ENSG00000026508	ENSG00000076554	0.119508434150758	0.371565650543024	CD44	TPD52
1396	ENSG00000026559	ENSG00000076554	0.31253890694694	0.0169134511386657	KCNG1	TPD52
1397	ENSG00000027644	ENSG00000076554	-0.202526100348913	0.127342605947355	INSRR	TPD52
1398	ENSG00000035862	ENSG00000076554	0.267496792136857	0.0423560777455685	TIMP2	TPD52
1399	ENSG00000036530	ENSG00000076554	0.212817000098516	0.108732267262521	CYP46A1	TPD52
1400	ENSG00000036565	ENSG00000076554	-0.0528641631727474	0.693497522977451	SLC18A1	TPD52
1401	ENSG00000040731	ENSG00000076554	0.186896415202229	0.160084166619819	CDH10	TPD52
1402	ENSG00000041353	ENSG00000076554	0.171738391740738	0.197380546965172	RAB27B	TPD52
1403	ENSG00000047597	ENSG00000076554	0.118760442993826	0.374588195382347	XK	TPD52
1404	ENSG00000048052	ENSG00000076554	0.316986867189162	0.0153324144378111	HDAC9	TPD52
1405	ENSG00000049540	ENSG00000076554	-0.195449835309793	0.141474880439634	ELN	TPD52
1406	ENSG00000054356	ENSG00000076554	0.381910732802002	0.00309388754160356	PTPRN	TPD52
1407	ENSG00000055118	ENSG00000076554	0.0655983635303667	0.624675700873853	KCNH2	TPD52
1408	ENSG00000058404	ENSG00000076554	0.0124668135239717	0.925997967116726	CAMK2B	TPD52
1409	ENSG00000059915	ENSG00000076554	0.0420161127142326	0.754160756996062	PSD	TPD52
1410	ENSG00000060709	ENSG00000076554	-0.331591129314051	0.0109988489654564	RIMBP2	TPD52
1411	ENSG00000061918	ENSG00000076554	-0.00719448279315788	0.957254277493322	GUCY1B1	TPD52
1412	ENSG00000062096	ENSG00000076554	0.22804484114363	0.0851243094925183	ARSF	TPD52
1413	ENSG00000064763	ENSG00000076554	0.203738435410022	0.125032619085204	FAR2	TPD52
1414	ENSG00000065609	ENSG00000076554	-0.0841967194206172	0.529753852158711	SNAP91	TPD52
1415	ENSG00000066032	ENSG00000076554	-0.0458822614013881	0.732349042000148	CTNNA2	TPD52
1416	ENSG00000066735	ENSG00000076554	-0.0368928020918754	0.783358882599091	KIF26A	TPD52
1417	ENSG00000067715	ENSG00000076554	0.0576494540350807	0.667308032896889	SYT1	TPD52
1418	ENSG00000069188	ENSG00000076554	-0.042650361174126	0.750568879932512	SDK2	TPD52
1419	ENSG00000070182	ENSG00000076554	-0.355996621764991	0.00609455471662557	SPTB	TPD52
1420	ENSG00000070601	ENSG00000076554	0.159122381749304	0.23283835014664	FRMPD1	TPD52
1421	ENSG00000070729	ENSG00000076554	-0.0172866972991708	0.897519668749086	CNGB1	TPD52
1422	ENSG00000070808	ENSG00000076554	0.320100532485676	0.0143025093363884	CAMK2A	TPD52
1423	ENSG00000071073	ENSG00000076554	0.0568705952450497	0.671544896016126	MGAT4A	TPD52
1424	ENSG00000072041	ENSG00000076554	0.268768448155699	0.041347775079799	SLC6A15	TPD52
1425	ENSG00000072182	ENSG00000076554	0.125528426366252	0.347778967153458	ASIC4	TPD52
1426	ENSG00000072195	ENSG00000076554	0.0431699685047814	0.747630149795976	SPEG	TPD52
1427	ENSG00000074211	ENSG00000076554	0.294140820216878	0.0250145440158234	PPP2R2C	TPD52
1428	ENSG00000074317	ENSG00000076554	0.418614011598498	0.00107448014215628	SNCB	TPD52
1429	ENSG00000075043	ENSG00000076554	0.0816229107613075	0.542453290300035	KCNQ2	TPD52
1430	ENSG00000075340	ENSG00000076554	-0.18758785071866	0.158516114468167	ADD2	TPD52
1431	ENSG00000076344	ENSG00000076554	0.0310945858140192	0.816763065834947	RGS11	TPD52
1432	ENSG00000006116	ENSG00000076641	-0.0887962595082678	0.507431605338668	CACNG3	PAG1
1433	ENSG00000006740	ENSG00000076641	-0.174167574565017	0.191020638729873	ARHGAP44	PAG1
1434	ENSG00000007001	ENSG00000076641	0.125135190737284	0.349303350689013	UPP2	PAG1
1435	ENSG00000008056	ENSG00000076641	-0.0070492221578901	0.958116557899059	SYN1	PAG1
1436	ENSG00000008196	ENSG00000076641	-0.0164001897408244	0.902749045193965	TFAP2B	PAG1
1437	ENSG00000008283	ENSG00000076641	0.335875910614233	0.00994810905623122	CYB561	PAG1
1438	ENSG00000008300	ENSG00000076641	0.146692641167675	0.271848563448844	CELSR3	PAG1
1439	ENSG00000008710	ENSG00000076641	0.352204425016141	0.00670005948242824	PKD1	PAG1
1440	ENSG00000009694	ENSG00000076641	0.573139110069997	2.576090523565e-06	TENM1	PAG1
1441	ENSG00000010438	ENSG00000076641	-0.210117197435422	0.113398721738128	PRSS3	PAG1
1442	ENSG00000011201	ENSG00000076641	-0.164378348720248	0.217566693906284	ANOS1	PAG1
1443	ENSG00000011347	ENSG00000076641	0.250597791026818	0.0577820805744405	SYT7	PAG1
1444	ENSG00000013293	ENSG00000076641	0.148040242428034	0.267420637874225	SLC7A14	PAG1
1445	ENSG00000015592	ENSG00000076641	0.146526332577236	0.272398383111577	STMN4	PAG1
1446	ENSG00000018236	ENSG00000076641	0.379644809393269	0.00329003615459733	CNTN1	PAG1
1447	ENSG00000019505	ENSG00000076641	0.119800743591506	0.370388473586781	SYT13	PAG1
1448	ENSG00000026508	ENSG00000076641	0.223622102627859	0.0915216747846377	CD44	PAG1
1449	ENSG00000026559	ENSG00000076641	-0.167904413547119	0.207722739755107	KCNG1	PAG1
1450	ENSG00000027644	ENSG00000076641	0.141209944956053	0.290364888735234	INSRR	PAG1
1451	ENSG00000035862	ENSG00000076641	0.0390583949393249	0.77097818296771	TIMP2	PAG1
1452	ENSG00000036530	ENSG00000076641	0.0536054558024149	0.689416145994888	CYP46A1	PAG1
1453	ENSG00000036565	ENSG00000076641	0.106046007594691	0.428197932932555	SLC18A1	PAG1
1454	ENSG00000040731	ENSG00000076641	-0.151273401601018	0.256994807161639	CDH10	PAG1
1455	ENSG00000041353	ENSG00000076641	0.168256118469145	0.206758389212225	RAB27B	PAG1
1456	ENSG00000047597	ENSG00000076641	0.479174295013742	0.000141586622006695	XK	PAG1
1457	ENSG00000048052	ENSG00000076641	-0.179481195424916	0.177623333690118	HDAC9	PAG1
1458	ENSG00000049540	ENSG00000076641	0.0289074714432622	0.82945136956451	ELN	PAG1
1459	ENSG00000054356	ENSG00000076641	-0.0224675738919419	0.867052011088895	PTPRN	PAG1
1460	ENSG00000055118	ENSG00000076641	0.310238433696488	0.0177843941893485	KCNH2	PAG1
1461	ENSG00000058404	ENSG00000076641	0.101621565133617	0.447824135282074	CAMK2B	PAG1
1462	ENSG00000059915	ENSG00000076641	0.256362132114663	0.0520775018551745	PSD	PAG1
1463	ENSG00000060709	ENSG00000076641	0.247295177159488	0.0612717002308565	RIMBP2	PAG1
1464	ENSG00000061918	ENSG00000076641	-0.262073233291981	0.0468861868890302	GUCY1B1	PAG1
1465	ENSG00000062096	ENSG00000076641	-0.0891170150804173	0.505893062288176	ARSF	PAG1
1466	ENSG00000064763	ENSG00000076641	0.0769960422795479	0.565647485366274	FAR2	PAG1
1467	ENSG00000065609	ENSG00000076641	0.532025846630533	1.72323759257687e-05	SNAP91	PAG1
1468	ENSG00000066032	ENSG00000076641	0.456541469993073	0.000315642407952677	CTNNA2	PAG1
1469	ENSG00000066735	ENSG00000076641	-0.20104509288393	0.130208184306963	KIF26A	PAG1
1470	ENSG00000067715	ENSG00000076641	0.0416385421624511	0.756301480297559	SYT1	PAG1
1471	ENSG00000069188	ENSG00000076641	0.296965125403478	0.0235914424999586	SDK2	PAG1
1472	ENSG00000070182	ENSG00000076641	0.0209360903417607	0.876040394645363	SPTB	PAG1
1473	ENSG00000070601	ENSG00000076641	0.0283022837148053	0.832970104682252	FRMPD1	PAG1
1474	ENSG00000070729	ENSG00000076641	0.409313712977975	0.00142072187553066	CNGB1	PAG1
1475	ENSG00000070808	ENSG00000076641	0.0464269882491423	0.72929223484033	CAMK2A	PAG1
1476	ENSG00000071073	ENSG00000076641	0.375679233588808	0.00365995076124959	MGAT4A	PAG1
1477	ENSG00000072041	ENSG00000076641	-0.245527691313938	0.0632078705117758	SLC6A15	PAG1
1478	ENSG00000072182	ENSG00000076641	-0.00821956251742773	0.951170750183327	ASIC4	PAG1
1479	ENSG00000072195	ENSG00000076641	0.191636556657006	0.14956078875104	SPEG	PAG1
1480	ENSG00000074211	ENSG00000076641	-0.128318904714947	0.337080188710362	PPP2R2C	PAG1
1481	ENSG00000074317	ENSG00000076641	-0.0360641484814787	0.788110636013372	SNCB	PAG1
1482	ENSG00000075043	ENSG00000076641	0.0153560015663939	0.908913808886046	KCNQ2	PAG1
1483	ENSG00000075340	ENSG00000076641	0.0635336120739702	0.635639850213326	ADD2	PAG1
1484	ENSG00000076344	ENSG00000076641	-0.093893598701193	0.483267322468099	RGS11	PAG1
1485	ENSG00000076554	ENSG00000076641	-0.193089745021322	0.14643984779502	TPD52	PAG1
1486	ENSG00000006116	ENSG00000077080	-0.011501773166184	0.931712170516279	CACNG3	ACTL6B
1487	ENSG00000006740	ENSG00000077080	-0.194861421587815	0.142700796068242	ARHGAP44	ACTL6B
1488	ENSG00000007001	ENSG00000077080	0.0769172162137623	0.566046614923879	UPP2	ACTL6B
1489	ENSG00000008056	ENSG00000077080	-0.0323895059334443	0.80927247176758	SYN1	ACTL6B
1490	ENSG00000008196	ENSG00000077080	0.222261476594334	0.0935635987815808	TFAP2B	ACTL6B
1491	ENSG00000008283	ENSG00000077080	-0.0385189033584685	0.774057285127903	CYB561	ACTL6B
1492	ENSG00000008300	ENSG00000077080	0.186572389384535	0.160822912859089	CELSR3	ACTL6B
1493	ENSG00000008710	ENSG00000077080	0.0913084097824343	0.495446025613401	PKD1	ACTL6B
1494	ENSG00000009694	ENSG00000077080	0.391060957892961	0.00240318763783631	TENM1	ACTL6B
1495	ENSG00000010438	ENSG00000077080	-0.178250779702679	0.180663289515557	PRSS3	ACTL6B
1496	ENSG00000011201	ENSG00000077080	-0.577844703854685	2.03823188993368e-06	ANOS1	ACTL6B
1497	ENSG00000011347	ENSG00000077080	0.276910009049113	0.0353507828948141	SYT7	ACTL6B
1498	ENSG00000013293	ENSG00000077080	-0.133604192154627	0.317387461053563	SLC7A14	ACTL6B
1499	ENSG00000015592	ENSG00000077080	0.629475156713793	1.2033344898299e-07	STMN4	ACTL6B
1500	ENSG00000018236	ENSG00000077080	0.157219815104226	0.238544503490575	CNTN1	ACTL6B
1501	ENSG00000019505	ENSG00000077080	0.264646873754758	0.0446893985254972	SYT13	ACTL6B
1502	ENSG00000026508	ENSG00000077080	-0.0596579900572126	0.656429711573591	CD44	ACTL6B
1503	ENSG00000026559	ENSG00000077080	-0.0505101084443563	0.706515357408061	KCNG1	ACTL6B
1504	ENSG00000027644	ENSG00000077080	0.250076849334232	0.0583215893133415	INSRR	ACTL6B
1505	ENSG00000035862	ENSG00000077080	-0.269845052910754	0.0405096653295098	TIMP2	ACTL6B
1506	ENSG00000036530	ENSG00000077080	0.0921020598388092	0.491690302423867	CYP46A1	ACTL6B
1507	ENSG00000036565	ENSG00000077080	0.360373131710828	0.00545581384746074	SLC18A1	ACTL6B
1508	ENSG00000040731	ENSG00000077080	0.0236006391073737	0.860412655022685	CDH10	ACTL6B
1509	ENSG00000041353	ENSG00000077080	0.121931897126888	0.361874251092827	RAB27B	ACTL6B
1510	ENSG00000047597	ENSG00000077080	0.171105396768246	0.199062288274634	XK	ACTL6B
1511	ENSG00000048052	ENSG00000077080	0.0785406011772294	0.557853395742745	HDAC9	ACTL6B
1512	ENSG00000049540	ENSG00000077080	-0.0795867038702419	0.552603637996463	ELN	ACTL6B
1513	ENSG00000054356	ENSG00000077080	-0.203120876089667	0.126205314693967	PTPRN	ACTL6B
1514	ENSG00000055118	ENSG00000077080	0.454222115480213	0.000341608800305426	KCNH2	ACTL6B
1515	ENSG00000058404	ENSG00000077080	0.376575294574845	0.0035732916536797	CAMK2B	ACTL6B
1516	ENSG00000059915	ENSG00000077080	0.362807555896367	0.0051266011077411	PSD	ACTL6B
1517	ENSG00000060709	ENSG00000077080	0.213723696162548	0.107198702528732	RIMBP2	ACTL6B
1518	ENSG00000061918	ENSG00000077080	-0.347898111814013	0.00745085736499052	GUCY1B1	ACTL6B
1519	ENSG00000062096	ENSG00000077080	0.201612610803434	0.12910440378376	ARSF	ACTL6B
1520	ENSG00000064763	ENSG00000077080	0.140700618718682	0.292125932276588	FAR2	ACTL6B
1521	ENSG00000065609	ENSG00000077080	0.258456046551623	0.0501223760896785	SNAP91	ACTL6B
1522	ENSG00000066032	ENSG00000077080	0.52103183445106	2.74960170640881e-05	CTNNA2	ACTL6B
1523	ENSG00000066735	ENSG00000077080	-0.0434938103015419	0.745800406300526	KIF26A	ACTL6B
1524	ENSG00000067715	ENSG00000077080	-0.279959365531313	0.03329914849947	SYT1	ACTL6B
1525	ENSG00000069188	ENSG00000077080	0.14359964148461	0.282195260105268	SDK2	ACTL6B
1526	ENSG00000070182	ENSG00000077080	0.14928100877928	0.263386637761268	SPTB	ACTL6B
1527	ENSG00000070601	ENSG00000077080	-0.189745115675553	0.153696548630746	FRMPD1	ACTL6B
1528	ENSG00000070729	ENSG00000077080	0.295034659758257	0.0245565396546357	CNGB1	ACTL6B
1529	ENSG00000070808	ENSG00000077080	-0.0441858365958873	0.741895061398904	CAMK2A	ACTL6B
1530	ENSG00000071073	ENSG00000077080	0.109986708987565	0.411135316168353	MGAT4A	ACTL6B
1531	ENSG00000072041	ENSG00000077080	-0.091125699582239	0.496312755147178	SLC6A15	ACTL6B
1532	ENSG00000072182	ENSG00000077080	0.102392661188358	0.444368319963274	ASIC4	ACTL6B
1533	ENSG00000072195	ENSG00000077080	0.321504544159555	0.0138578848581146	SPEG	ACTL6B
1534	ENSG00000074211	ENSG00000077080	-0.0585065380910279	0.66265753911446	PPP2R2C	ACTL6B
1535	ENSG00000074317	ENSG00000077080	0.0708487115304956	0.597161449805311	SNCB	ACTL6B
1536	ENSG00000075043	ENSG00000077080	0.224387571691168	0.0903883299719617	KCNQ2	ACTL6B
1537	ENSG00000075340	ENSG00000077080	0.416220452423478	0.00115544590166872	ADD2	ACTL6B
1538	ENSG00000076344	ENSG00000077080	-0.0922468582473845	0.491006692594029	RGS11	ACTL6B
1539	ENSG00000076554	ENSG00000077080	-0.0498711917743915	0.710063189909918	TPD52	ACTL6B
1540	ENSG00000076641	ENSG00000077080	0.234679118068796	0.0761936730122721	PAG1	ACTL6B
1541	ENSG00000006116	ENSG00000077264	0.247179104845199	0.0613973665600693	CACNG3	PAK3
1542	ENSG00000006740	ENSG00000077264	0.245249256423048	0.0635173149426413	ARHGAP44	PAK3
1543	ENSG00000007001	ENSG00000077264	0.0463300282429846	0.729836034213167	UPP2	PAK3
1544	ENSG00000008056	ENSG00000077264	0.415856745124756	0.0011682175876766	SYN1	PAK3
1545	ENSG00000008196	ENSG00000077264	0.154468334079976	0.246965356198294	TFAP2B	PAK3
1546	ENSG00000008283	ENSG00000077264	0.467926317452209	0.000212363602072774	CYB561	PAK3
1547	ENSG00000008300	ENSG00000077264	0.0855263080482092	0.523251628834452	CELSR3	PAK3
1548	ENSG00000008710	ENSG00000077264	0.247835808165887	0.0606891107821506	PKD1	PAK3
1549	ENSG00000009694	ENSG00000077264	0.45465298689104	0.000336642720123237	TENM1	PAK3
1550	ENSG00000010438	ENSG00000077264	-0.19920396241781	0.133838117492194	PRSS3	PAK3
1551	ENSG00000011201	ENSG00000077264	-0.27137582531613	0.0393421659590154	ANOS1	PAK3
1552	ENSG00000011347	ENSG00000077264	0.538627173727173	1.29139438382886e-05	SYT7	PAK3
1553	ENSG00000013293	ENSG00000077264	0.378121171394436	0.0034280492179235	SLC7A14	PAK3
1554	ENSG00000015592	ENSG00000077264	0.406012758442074	0.00156582467996413	STMN4	PAK3
1555	ENSG00000018236	ENSG00000077264	0.632135659372506	1.02542706770237e-07	CNTN1	PAK3
1556	ENSG00000019505	ENSG00000077264	0.490008777150668	9.45298184085175e-05	SYT13	PAK3
1557	ENSG00000026508	ENSG00000077264	0.553902765707649	6.4685094534056e-06	CD44	PAK3
1558	ENSG00000026559	ENSG00000077264	-0.124902212413759	0.350208438486044	KCNG1	PAK3
1559	ENSG00000027644	ENSG00000077264	0.372813052945346	0.00394975605308945	INSRR	PAK3
1560	ENSG00000035862	ENSG00000077264	0.303776303054707	0.0204380794302352	TIMP2	PAK3
1561	ENSG00000036530	ENSG00000077264	0.404476324026346	0.00163778185564989	CYP46A1	PAK3
1562	ENSG00000036565	ENSG00000077264	0.273372077887337	0.0378615399427855	SLC18A1	PAK3
1563	ENSG00000040731	ENSG00000077264	-0.1832498954858	0.168542941638532	CDH10	PAK3
1564	ENSG00000041353	ENSG00000077264	0.563014781525306	4.2123828913887e-06	RAB27B	PAK3
1565	ENSG00000047597	ENSG00000077264	0.651034777839355	3.14570365311795e-08	XK	PAK3
1566	ENSG00000048052	ENSG00000077264	-0.179300661728151	0.178067038636886	HDAC9	PAK3
1567	ENSG00000049540	ENSG00000077264	-0.17360967436558	0.192468145093736	ELN	PAK3
1568	ENSG00000054356	ENSG00000077264	0.175580874931524	0.187388667247102	PTPRN	PAK3
1569	ENSG00000055118	ENSG00000077264	0.516123867633901	3.3698775378177e-05	KCNH2	PAK3
1570	ENSG00000058404	ENSG00000077264	0.452775681437625	0.000358771329421081	CAMK2B	PAK3
1571	ENSG00000059915	ENSG00000077264	0.583148831163647	1.55844999394361e-06	PSD	PAK3
1572	ENSG00000060709	ENSG00000077264	0.100846265885903	0.451313716470489	RIMBP2	PAK3
1573	ENSG00000061918	ENSG00000077264	-0.0438426766267226	0.743830831123232	GUCY1B1	PAK3
1574	ENSG00000062096	ENSG00000077264	0.13738884978058	0.303746640121408	ARSF	PAK3
1575	ENSG00000064763	ENSG00000077264	0.315831146259875	0.0157305299147261	FAR2	PAK3
1576	ENSG00000065609	ENSG00000077264	0.606498515435817	4.50990157441211e-07	SNAP91	PAK3
1577	ENSG00000066032	ENSG00000077264	0.391218087931976	0.00239263542383616	CTNNA2	PAK3
1578	ENSG00000066735	ENSG00000077264	-0.367362456334244	0.00455726275298041	KIF26A	PAK3
1579	ENSG00000067715	ENSG00000077264	0.240518530241668	0.0689634438020996	SYT1	PAK3
1580	ENSG00000069188	ENSG00000077264	0.123204254510657	0.35684840301023	SDK2	PAK3
1581	ENSG00000070182	ENSG00000077264	0.0950357802276254	0.477937377666207	SPTB	PAK3
1582	ENSG00000070601	ENSG00000077264	0.0272884400473611	0.838872151222371	FRMPD1	PAK3
1583	ENSG00000070729	ENSG00000077264	0.56805772621971	3.30396425773927e-06	CNGB1	PAK3
1584	ENSG00000070808	ENSG00000077264	0.443491534744328	0.000488925321966871	CAMK2A	PAK3
1585	ENSG00000071073	ENSG00000077264	0.626736366675085	1.41654458385432e-07	MGAT4A	PAK3
1586	ENSG00000072041	ENSG00000077264	-0.07848487553477	0.558133709911346	SLC6A15	PAK3
1587	ENSG00000072182	ENSG00000077264	0.0275182704756717	0.837533418123341	ASIC4	PAK3
1588	ENSG00000072195	ENSG00000077264	0.281663215263724	0.0321966106629628	SPEG	PAK3
1589	ENSG00000074211	ENSG00000077264	0.187351668300997	0.159050456650796	PPP2R2C	PAK3
1590	ENSG00000074317	ENSG00000077264	0.339440548124298	0.00914137967442974	SNCB	PAK3
1591	ENSG00000075043	ENSG00000077264	0.103560460364467	0.439162909883941	KCNQ2	PAK3
1592	ENSG00000075340	ENSG00000077264	0.228118103465089	0.0850213800908293	ADD2	PAK3
1593	ENSG00000076344	ENSG00000077264	-0.000904135462942541	0.994625653390394	RGS11	PAK3
1594	ENSG00000076554	ENSG00000077264	0.0108478876775978	0.935585926467599	TPD52	PAK3
1595	ENSG00000076641	ENSG00000077264	0.446509470849914	0.00044255152484407	PAG1	PAK3
1596	ENSG00000077080	ENSG00000077264	0.329187682515201	0.0116292159370104	ACTL6B	PAK3
1597	ENSG00000006116	ENSG00000078018	0.468801858409616	0.000205870045527634	CACNG3	MAP2
1598	ENSG00000006740	ENSG00000078018	0.536308595699613	1.43008920432397e-05	ARHGAP44	MAP2
1599	ENSG00000007001	ENSG00000078018	0.277599071275404	0.0348782284884765	UPP2	MAP2
1600	ENSG00000008056	ENSG00000078018	0.534522752177741	1.5461992564969e-05	SYN1	MAP2
1601	ENSG00000008196	ENSG00000078018	0.221387908534147	0.0948932101415187	TFAP2B	MAP2
1602	ENSG00000008283	ENSG00000078018	0.422000302763894	0.000968646521574801	CYB561	MAP2
1603	ENSG00000008300	ENSG00000078018	0.0624890762395409	0.641216432638105	CELSR3	MAP2
1604	ENSG00000008710	ENSG00000078018	0.24048667671583	0.0690013403852581	PKD1	MAP2
1605	ENSG00000009694	ENSG00000078018	0.260188659620217	0.0485502345088631	TENM1	MAP2
1606	ENSG00000010438	ENSG00000078018	0.195046119023055	0.1423151417311	PRSS3	MAP2
1607	ENSG00000011201	ENSG00000078018	0.0190784233736525	0.886963979697344	ANOS1	MAP2
1608	ENSG00000011347	ENSG00000078018	0.521025720657111	2.75030392309361e-05	SYT7	MAP2
1609	ENSG00000013293	ENSG00000078018	0.456799766399461	0.000312864757034514	SLC7A14	MAP2
1610	ENSG00000015592	ENSG00000078018	0.334383078286475	0.0103038652223431	STMN4	MAP2
1611	ENSG00000018236	ENSG00000078018	0.360965737964215	0.00537401015962091	CNTN1	MAP2
1612	ENSG00000019505	ENSG00000078018	0.176226131428373	0.185747052157638	SYT13	MAP2
1613	ENSG00000026508	ENSG00000078018	0.385636967072617	0.00279380960406073	CD44	MAP2
1614	ENSG00000026559	ENSG00000078018	-0.205312845706564	0.122080343912556	KCNG1	MAP2
1615	ENSG00000027644	ENSG00000078018	0.338779456468731	0.00928655289382863	INSRR	MAP2
1616	ENSG00000035862	ENSG00000078018	0.603223725509334	5.39871956029003e-07	TIMP2	MAP2
1617	ENSG00000036530	ENSG00000078018	0.536633486615343	1.40985576986274e-05	CYP46A1	MAP2
1618	ENSG00000036565	ENSG00000078018	0.121665101379206	0.362933548844676	SLC18A1	MAP2
1619	ENSG00000040731	ENSG00000078018	-0.045131791567443	0.736567170291092	CDH10	MAP2
1620	ENSG00000041353	ENSG00000078018	0.475891097026291	0.000159603777638573	RAB27B	MAP2
1621	ENSG00000047597	ENSG00000078018	0.207220631577849	0.118574326725381	XK	MAP2
1622	ENSG00000048052	ENSG00000078018	-0.150950235929096	0.258024378891506	HDAC9	MAP2
1623	ENSG00000049540	ENSG00000078018	-0.0612300354747735	0.647964466627988	ELN	MAP2
1624	ENSG00000054356	ENSG00000078018	0.569561638542512	3.07069585114839e-06	PTPRN	MAP2
1625	ENSG00000055118	ENSG00000078018	0.438036618837023	0.000584067664287868	KCNH2	MAP2
1626	ENSG00000058404	ENSG00000078018	0.538149404552422	1.31890973067428e-05	CAMK2B	MAP2
1627	ENSG00000059915	ENSG00000078018	0.414705914850285	0.00120946958380008	PSD	MAP2
1628	ENSG00000060709	ENSG00000078018	0.0264070178076671	0.844010499256575	RIMBP2	MAP2
1629	ENSG00000061918	ENSG00000078018	0.317896771171696	0.0150250769430951	GUCY1B1	MAP2
1630	ENSG00000062096	ENSG00000078018	0.0600038354381756	0.654563649428803	ARSF	MAP2
1631	ENSG00000064763	ENSG00000078018	0.388240731493478	0.00259976098851578	FAR2	MAP2
1632	ENSG00000065609	ENSG00000078018	0.454931437645277	0.000333468431204187	SNAP91	MAP2
1633	ENSG00000066032	ENSG00000078018	0.293995760379175	0.0250895471748827	CTNNA2	MAP2
1634	ENSG00000066735	ENSG00000078018	-0.362416201798348	0.00517831677191327	KIF26A	MAP2
1635	ENSG00000067715	ENSG00000078018	0.367586750333219	0.004530726547465	SYT1	MAP2
1636	ENSG00000069188	ENSG00000078018	-0.0344420022690462	0.797434611433562	SDK2	MAP2
1637	ENSG00000070182	ENSG00000078018	0.180816609828184	0.174366083875032	SPTB	MAP2
1638	ENSG00000070601	ENSG00000078018	0.187828059177932	0.15797402111914	FRMPD1	MAP2
1639	ENSG00000070729	ENSG00000078018	0.258162190906734	0.0503930879607404	CNGB1	MAP2
1640	ENSG00000070808	ENSG00000078018	0.501567544681169	6.05041654715421e-05	CAMK2A	MAP2
1641	ENSG00000071073	ENSG00000078018	0.596678147961294	7.68867143285945e-07	MGAT4A	MAP2
1642	ENSG00000072041	ENSG00000078018	-0.094494943858739	0.480457263181348	SLC6A15	MAP2
1643	ENSG00000072182	ENSG00000078018	-0.0890713956545676	0.50611173561145	ASIC4	MAP2
1644	ENSG00000072195	ENSG00000078018	0.454950531132848	0.000333251770038956	SPEG	MAP2
1645	ENSG00000074211	ENSG00000078018	0.502704883158588	5.78547559770826e-05	PPP2R2C	MAP2
1646	ENSG00000074317	ENSG00000078018	0.299928246579166	0.0221724734643327	SNCB	MAP2
1647	ENSG00000075043	ENSG00000078018	0.0160902637792783	0.904578232818401	KCNQ2	MAP2
1648	ENSG00000075340	ENSG00000078018	0.311500922707822	0.0173018084081131	ADD2	MAP2
1649	ENSG00000076344	ENSG00000078018	0.10746424786928	0.422011498778954	RGS11	MAP2
1650	ENSG00000076554	ENSG00000078018	0.0692273689734325	0.605600762164897	TPD52	MAP2
1651	ENSG00000076641	ENSG00000078018	0.213345634034926	0.107836109174838	PAG1	MAP2
1652	ENSG00000077080	ENSG00000078018	0.154063334534493	0.248221739875344	ACTL6B	MAP2
1653	ENSG00000077264	ENSG00000078018	0.546974653359356	8.88807491028487e-06	PAK3	MAP2
1654	ENSG00000006116	ENSG00000078549	-0.0408318976546964	0.760881020236846	CACNG3	ADCYAP1R1
1655	ENSG00000006740	ENSG00000078549	0.024208748234599	0.856853277876291	ARHGAP44	ADCYAP1R1
1656	ENSG00000007001	ENSG00000078549	0.0492271761050764	0.713645534917942	UPP2	ADCYAP1R1
1657	ENSG00000008056	ENSG00000078549	-0.136145366185013	0.308186010112811	SYN1	ADCYAP1R1
1658	ENSG00000008196	ENSG00000078549	0.0809460985273759	0.545817095437714	TFAP2B	ADCYAP1R1
1659	ENSG00000008283	ENSG00000078549	-0.00441457037428144	0.973763394859829	CYB561	ADCYAP1R1
1660	ENSG00000008300	ENSG00000078549	0.23445074935444	0.0764882060058949	CELSR3	ADCYAP1R1
1661	ENSG00000008710	ENSG00000078549	0.0841022318894009	0.530217450044814	PKD1	ADCYAP1R1
1662	ENSG00000009694	ENSG00000078549	0.0367206148596373	0.78434561631838	TENM1	ADCYAP1R1
1663	ENSG00000010438	ENSG00000078549	0.0483482789444563	0.718544325643333	PRSS3	ADCYAP1R1
1664	ENSG00000011201	ENSG00000078549	-0.264380796622507	0.0449125252770468	ANOS1	ADCYAP1R1
1665	ENSG00000011347	ENSG00000078549	-0.0256092051504893	0.848667017528911	SYT7	ADCYAP1R1
1666	ENSG00000013293	ENSG00000078549	0.0706146497812286	0.598376555178684	SLC7A14	ADCYAP1R1
1667	ENSG00000015592	ENSG00000078549	0.0646405371433579	0.629752048258624	STMN4	ADCYAP1R1
1668	ENSG00000018236	ENSG00000078549	-0.146154190269245	0.273631373648683	CNTN1	ADCYAP1R1
1669	ENSG00000019505	ENSG00000078549	-0.131273701377442	0.325978450122872	SYT13	ADCYAP1R1
1670	ENSG00000026508	ENSG00000078549	-0.197820411203768	0.136615629884471	CD44	ADCYAP1R1
1671	ENSG00000026559	ENSG00000078549	-0.0450330794878081	0.737122574641731	KCNG1	ADCYAP1R1
1672	ENSG00000027644	ENSG00000078549	-0.15406066688142	0.248230029825959	INSRR	ADCYAP1R1
1673	ENSG00000035862	ENSG00000078549	-0.0483635221233985	0.718459266678321	TIMP2	ADCYAP1R1
1674	ENSG00000036530	ENSG00000078549	-0.0742700266702236	0.579526204418302	CYP46A1	ADCYAP1R1
1675	ENSG00000036565	ENSG00000078549	0.379633622149776	0.00329103129614894	SLC18A1	ADCYAP1R1
1676	ENSG00000040731	ENSG00000078549	0.0645016156930014	0.630489735020707	CDH10	ADCYAP1R1
1677	ENSG00000041353	ENSG00000078549	0.275979970395333	0.0359970144407793	RAB27B	ADCYAP1R1
1678	ENSG00000047597	ENSG00000078549	-0.0368188442761151	0.783782662779529	XK	ADCYAP1R1
1679	ENSG00000048052	ENSG00000078549	0.305849934135088	0.0195521610225977	HDAC9	ADCYAP1R1
1680	ENSG00000049540	ENSG00000078549	-0.0116102810878504	0.931069496430588	ELN	ADCYAP1R1
1681	ENSG00000054356	ENSG00000078549	-0.0756217346560794	0.57262495080958	PTPRN	ADCYAP1R1
1682	ENSG00000055118	ENSG00000078549	0.347873855222647	0.00745528626451408	KCNH2	ADCYAP1R1
1683	ENSG00000058404	ENSG00000078549	0.322149885987713	0.0136575328419495	CAMK2B	ADCYAP1R1
1684	ENSG00000059915	ENSG00000078549	0.337043779252788	0.00967726320090945	PSD	ADCYAP1R1
1685	ENSG00000060709	ENSG00000078549	0.291436606119357	0.0264442231275144	RIMBP2	ADCYAP1R1
1686	ENSG00000061918	ENSG00000078549	-0.0768308434678725	0.566484107457244	GUCY1B1	ADCYAP1R1
1687	ENSG00000062096	ENSG00000078549	-0.137417581573965	0.303644555614525	ARSF	ADCYAP1R1
1688	ENSG00000064763	ENSG00000078549	0.221156268133125	0.0952482363630103	FAR2	ADCYAP1R1
1689	ENSG00000065609	ENSG00000078549	0.149250183047936	0.263486361284151	SNAP91	ADCYAP1R1
1690	ENSG00000066032	ENSG00000078549	0.0943495435700197	0.481135917129329	CTNNA2	ADCYAP1R1
1691	ENSG00000066735	ENSG00000078549	0.149700096670474	0.262033371314134	KIF26A	ADCYAP1R1
1692	ENSG00000067715	ENSG00000078549	0.200308025491997	0.131652342961812	SYT1	ADCYAP1R1
1693	ENSG00000069188	ENSG00000078549	0.303951155020048	0.0203620851990962	SDK2	ADCYAP1R1
1694	ENSG00000070182	ENSG00000078549	0.167425317042411	0.209041489432277	SPTB	ADCYAP1R1
1695	ENSG00000070601	ENSG00000078549	0.0481209635180248	0.719813178013483	FRMPD1	ADCYAP1R1
1696	ENSG00000070729	ENSG00000078549	0.136125100412995	0.308258705161919	CNGB1	ADCYAP1R1
1697	ENSG00000070808	ENSG00000078549	-0.112126796732696	0.402036123244703	CAMK2A	ADCYAP1R1
1698	ENSG00000071073	ENSG00000078549	-0.0687832568332988	0.60792146029002	MGAT4A	ADCYAP1R1
1699	ENSG00000072041	ENSG00000078549	0.386229757474516	0.00274853425577315	SLC6A15	ADCYAP1R1
1700	ENSG00000072182	ENSG00000078549	0.0775269951325369	0.562962479952974	ASIC4	ADCYAP1R1
1701	ENSG00000072195	ENSG00000078549	0.0899128867270576	0.502085908813585	SPEG	ADCYAP1R1
1702	ENSG00000074211	ENSG00000078549	0.0752391555314368	0.574574383528402	PPP2R2C	ADCYAP1R1
1703	ENSG00000074317	ENSG00000078549	-0.0069437444498488	0.958742713151996	SNCB	ADCYAP1R1
1704	ENSG00000075043	ENSG00000078549	0.171073288593469	0.199147863941235	KCNQ2	ADCYAP1R1
1705	ENSG00000075340	ENSG00000078549	0.394494297578149	0.00218181423239505	ADD2	ADCYAP1R1
1706	ENSG00000076344	ENSG00000078549	0.0171116707657879	0.898551788373402	RGS11	ADCYAP1R1
1707	ENSG00000076554	ENSG00000078549	-0.0692206015531563	0.605636096193746	TPD52	ADCYAP1R1
1708	ENSG00000076641	ENSG00000078549	0.0609383854065291	0.649531660527494	PAG1	ADCYAP1R1
1709	ENSG00000077080	ENSG00000078549	0.171269419209659	0.198625538693852	ACTL6B	ADCYAP1R1
1710	ENSG00000077264	ENSG00000078549	0.0738377772837808	0.58174107197534	PAK3	ADCYAP1R1
1711	ENSG00000078018	ENSG00000078549	0.108485480411619	0.417588583537591	MAP2	ADCYAP1R1
1712	ENSG00000006116	ENSG00000078725	0.372301531100116	0.00400355636588623	CACNG3	BRINP1
1713	ENSG00000006740	ENSG00000078725	0.388720498286783	0.00256534350860482	ARHGAP44	BRINP1
1714	ENSG00000007001	ENSG00000078725	-0.0171883131819694	0.898099812580646	UPP2	BRINP1
1715	ENSG00000008056	ENSG00000078725	0.433412814222826	0.000677514102506827	SYN1	BRINP1
1716	ENSG00000008196	ENSG00000078725	-0.134418752337122	0.314419095709822	TFAP2B	BRINP1
1717	ENSG00000008283	ENSG00000078725	0.223970493211832	0.091004481591404	CYB561	BRINP1
1718	ENSG00000008300	ENSG00000078725	-0.173823012987697	0.191913701495396	CELSR3	BRINP1
1719	ENSG00000008710	ENSG00000078725	-0.189057810022222	0.155220150139148	PKD1	BRINP1
1720	ENSG00000009694	ENSG00000078725	0.0609187949796263	0.649636984710026	TENM1	BRINP1
1721	ENSG00000010438	ENSG00000078725	0.0416229192266608	0.756390097477683	PRSS3	BRINP1
1722	ENSG00000011201	ENSG00000078725	-0.0520357421029588	0.6980688617657	ANOS1	BRINP1
1723	ENSG00000011347	ENSG00000078725	0.0176838150344618	0.895178520462021	SYT7	BRINP1
1724	ENSG00000013293	ENSG00000078725	0.492871760522803	8.47648697501757e-05	SLC7A14	BRINP1
1725	ENSG00000015592	ENSG00000078725	0.267722942665146	0.0421752971907194	STMN4	BRINP1
1726	ENSG00000018236	ENSG00000078725	-0.053510023869772	0.689941081145836	CNTN1	BRINP1
1727	ENSG00000019505	ENSG00000078725	0.343273011514625	0.0083379997570594	SYT13	BRINP1
1728	ENSG00000026508	ENSG00000078725	0.388886609396437	0.00255352184568869	CD44	BRINP1
1729	ENSG00000026559	ENSG00000078725	-0.188507378056975	0.156448355937763	KCNG1	BRINP1
1730	ENSG00000027644	ENSG00000078725	-0.155372920401831	0.244174831501043	INSRR	BRINP1
1731	ENSG00000035862	ENSG00000078725	0.509018738292327	4.49906743229533e-05	TIMP2	BRINP1
1732	ENSG00000036530	ENSG00000078725	0.361397767697089	0.0053150534722195	CYP46A1	BRINP1
1733	ENSG00000036565	ENSG00000078725	0.151060183750454	0.25767378488411	SLC18A1	BRINP1
1734	ENSG00000040731	ENSG00000078725	0.0295537188153584	0.825697574981997	CDH10	BRINP1
1735	ENSG00000041353	ENSG00000078725	0.505794581391901	5.11873181023859e-05	RAB27B	BRINP1
1736	ENSG00000047597	ENSG00000078725	0.297518486746823	0.0233207784535121	XK	BRINP1
1737	ENSG00000048052	ENSG00000078725	0.193308215058347	0.14597487374093	HDAC9	BRINP1
1738	ENSG00000049540	ENSG00000078725	-0.00732577863037045	0.956474935248583	ELN	BRINP1
1739	ENSG00000054356	ENSG00000078725	0.250869170136504	0.05750263210787	PTPRN	BRINP1
1740	ENSG00000055118	ENSG00000078725	0.177678207424972	0.18209067370146	KCNH2	BRINP1
1741	ENSG00000058404	ENSG00000078725	0.271610274577329	0.0391658335894569	CAMK2B	BRINP1
1742	ENSG00000059915	ENSG00000078725	0.319378666771372	0.0145358376326485	PSD	BRINP1
1743	ENSG00000060709	ENSG00000078725	-0.171142919281447	0.198962315286785	RIMBP2	BRINP1
1744	ENSG00000061918	ENSG00000078725	0.211682940750405	0.110674089801777	GUCY1B1	BRINP1
1745	ENSG00000062096	ENSG00000078725	0.241881226137699	0.0673577426787284	ARSF	BRINP1
1746	ENSG00000064763	ENSG00000078725	0.372500114866096	0.00398259355642239	FAR2	BRINP1
1747	ENSG00000065609	ENSG00000078725	0.186784087470119	0.160339979342715	SNAP91	BRINP1
1748	ENSG00000066032	ENSG00000078725	0.146329730542459	0.27304930785363	CTNNA2	BRINP1
1749	ENSG00000066735	ENSG00000078725	-0.18391354014446	0.166979694983566	KIF26A	BRINP1
1750	ENSG00000067715	ENSG00000078725	0.101507906147273	0.448334773276607	SYT1	BRINP1
1751	ENSG00000069188	ENSG00000078725	-0.0816898397766339	0.542121195481571	SDK2	BRINP1
1752	ENSG00000070182	ENSG00000078725	0.12820746476568	0.337503464081105	SPTB	BRINP1
1753	ENSG00000070601	ENSG00000078725	0.352089622555435	0.00671918251539072	FRMPD1	BRINP1
1754	ENSG00000070729	ENSG00000078725	0.100397036505452	0.453342503172824	CNGB1	BRINP1
1755	ENSG00000070808	ENSG00000078725	0.388091048200448	0.00261058268546277	CAMK2A	BRINP1
1756	ENSG00000071073	ENSG00000078725	0.171745956915795	0.197360509175879	MGAT4A	BRINP1
1757	ENSG00000072041	ENSG00000078725	0.11100013779665	0.40681169720971	SLC6A15	BRINP1
1758	ENSG00000072182	ENSG00000078725	-0.027213402108164	0.839309336150516	ASIC4	BRINP1
1759	ENSG00000072195	ENSG00000078725	-0.0350666646279024	0.793840691220163	SPEG	BRINP1
1760	ENSG00000074211	ENSG00000078725	0.372698156463592	0.00396178458451768	PPP2R2C	BRINP1
1761	ENSG00000074317	ENSG00000078725	0.593541794163775	9.08304137681171e-07	SNCB	BRINP1
1762	ENSG00000075043	ENSG00000078725	-0.0201739691171814	0.880519213470818	KCNQ2	BRINP1
1763	ENSG00000075340	ENSG00000078725	-0.0139438091456461	0.917259655943326	ADD2	BRINP1
1764	ENSG00000076344	ENSG00000078725	0.225839773761102	0.0882684334791017	RGS11	BRINP1
1765	ENSG00000076554	ENSG00000078725	0.226128707923234	0.0878513422445415	TPD52	BRINP1
1766	ENSG00000076641	ENSG00000078725	0.0580236042315701	0.66527637107443	PAG1	BRINP1
1767	ENSG00000077080	ENSG00000078725	0.0768737524964437	0.566266746262995	ACTL6B	BRINP1
1768	ENSG00000077264	ENSG00000078725	0.396683841565433	0.002050314907168	PAK3	BRINP1
1769	ENSG00000078018	ENSG00000078725	0.305477119970637	0.0197089885198467	MAP2	BRINP1
1770	ENSG00000078549	ENSG00000078725	0.13888401693198	0.29846374440366	ADCYAP1R1	BRINP1
1771	ENSG00000006116	ENSG00000079156	0.223788529335215	0.0912743248367605	CACNG3	OSBPL6
1772	ENSG00000006740	ENSG00000079156	0.140882576033722	0.291495997950884	ARHGAP44	OSBPL6
1773	ENSG00000007001	ENSG00000079156	-0.0365345042837877	0.785412518353549	UPP2	OSBPL6
1774	ENSG00000008056	ENSG00000079156	0.219076859180012	0.0984817903537478	SYN1	OSBPL6
1775	ENSG00000008196	ENSG00000079156	0.00930292467342734	0.944744349941203	TFAP2B	OSBPL6
1776	ENSG00000008283	ENSG00000079156	0.174979678952798	0.188927541187967	CYB561	OSBPL6
1777	ENSG00000008300	ENSG00000079156	0.201626682993451	0.129077124540426	CELSR3	OSBPL6
1778	ENSG00000008710	ENSG00000079156	0.20949732529916	0.114491487304546	PKD1	OSBPL6
1779	ENSG00000009694	ENSG00000079156	0.127836226122245	0.338915912611024	TENM1	OSBPL6
1780	ENSG00000010438	ENSG00000079156	0.0171563577677492	0.898288256205074	PRSS3	OSBPL6
1781	ENSG00000011201	ENSG00000079156	-0.22285556764492	0.0926677022829951	ANOS1	OSBPL6
1782	ENSG00000011347	ENSG00000079156	0.241027463721032	0.0683602117380335	SYT7	OSBPL6
1783	ENSG00000013293	ENSG00000079156	0.248218353567373	0.0602795801612652	SLC7A14	OSBPL6
1784	ENSG00000015592	ENSG00000079156	0.226296699910217	0.0876095491140587	STMN4	OSBPL6
1785	ENSG00000018236	ENSG00000079156	0.0828177338172409	0.53653958957429	CNTN1	OSBPL6
1786	ENSG00000019505	ENSG00000079156	0.144500454423614	0.279155412987758	SYT13	OSBPL6
1787	ENSG00000026508	ENSG00000079156	0.00143665956773243	0.991460328486752	CD44	OSBPL6
1788	ENSG00000026559	ENSG00000079156	-0.321997140433323	0.0137047278053428	KCNG1	OSBPL6
1789	ENSG00000027644	ENSG00000079156	0.179782179308602	0.176885375146315	INSRR	OSBPL6
1790	ENSG00000035862	ENSG00000079156	0.107949508194362	0.419906534183923	TIMP2	OSBPL6
1791	ENSG00000036530	ENSG00000079156	0.0445542170900031	0.739818789407709	CYP46A1	OSBPL6
1792	ENSG00000036565	ENSG00000079156	0.137000934195819	0.305127081607727	SLC18A1	OSBPL6
1793	ENSG00000040731	ENSG00000079156	0.0689402156602634	0.60710083462507	CDH10	OSBPL6
1794	ENSG00000041353	ENSG00000079156	0.190275059249932	0.152529357179417	RAB27B	OSBPL6
1795	ENSG00000047597	ENSG00000079156	0.0154997907122452	0.908064569545452	XK	OSBPL6
1796	ENSG00000048052	ENSG00000079156	0.233535926259798	0.0776771434188941	HDAC9	OSBPL6
1797	ENSG00000049540	ENSG00000079156	-0.224079270277633	0.0908434689938338	ELN	OSBPL6
1798	ENSG00000054356	ENSG00000079156	0.216524240588533	0.102567063162215	PTPRN	OSBPL6
1799	ENSG00000055118	ENSG00000079156	0.336755280517827	0.0097435685655678	KCNH2	OSBPL6
1800	ENSG00000058404	ENSG00000079156	0.28534018585002	0.0299207274485815	CAMK2B	OSBPL6
1801	ENSG00000059915	ENSG00000079156	0.278242520926033	0.0344417042858636	PSD	OSBPL6
1802	ENSG00000060709	ENSG00000079156	0.0242415375835201	0.85666143544372	RIMBP2	OSBPL6
1803	ENSG00000061918	ENSG00000079156	-0.00298982104148391	0.982229255663426	GUCY1B1	OSBPL6
1804	ENSG00000062096	ENSG00000079156	0.0596528509724836	0.656457456064345	ARSF	OSBPL6
1805	ENSG00000064763	ENSG00000079156	0.176049848874294	0.186194506894749	FAR2	OSBPL6
1806	ENSG00000065609	ENSG00000079156	0.226095549721778	0.0878991291058995	SNAP91	OSBPL6
1807	ENSG00000066032	ENSG00000079156	0.306115610307248	0.0194410502467726	CTNNA2	OSBPL6
1808	ENSG00000066735	ENSG00000079156	-0.0607120738697772	0.650748796127155	KIF26A	OSBPL6
1809	ENSG00000067715	ENSG00000079156	0.00624463697767042	0.962893485702561	SYT1	OSBPL6
1810	ENSG00000069188	ENSG00000079156	0.0973999601820339	0.46700511643543	SDK2	OSBPL6
1811	ENSG00000070182	ENSG00000079156	0.116414352387262	0.384163994060045	SPTB	OSBPL6
1812	ENSG00000070601	ENSG00000079156	0.141851387547211	0.288156949377869	FRMPD1	OSBPL6
1813	ENSG00000070729	ENSG00000079156	0.212561420961104	0.109167583847514	CNGB1	OSBPL6
1814	ENSG00000070808	ENSG00000079156	0.231824155025069	0.0799411217548289	CAMK2A	OSBPL6
1815	ENSG00000071073	ENSG00000079156	0.241635006647544	0.067645632907434	MGAT4A	OSBPL6
1816	ENSG00000072041	ENSG00000079156	-0.0461869560052971	0.730638695055783	SLC6A15	OSBPL6
1817	ENSG00000072182	ENSG00000079156	-0.0958552978776979	0.474132487511874	ASIC4	OSBPL6
1818	ENSG00000072195	ENSG00000079156	0.30837673644354	0.0185169374583816	SPEG	OSBPL6
1819	ENSG00000074211	ENSG00000079156	0.0964498536887248	0.471382229651791	PPP2R2C	OSBPL6
1820	ENSG00000074317	ENSG00000079156	0.247994711404366	0.060518726814208	SNCB	OSBPL6
1821	ENSG00000075043	ENSG00000079156	0.0817583530456328	0.541781341985192	KCNQ2	OSBPL6
1822	ENSG00000075340	ENSG00000079156	0.475180418720528	0.000163770065453539	ADD2	OSBPL6
1823	ENSG00000076344	ENSG00000079156	0.118092656398583	0.377299099426248	RGS11	OSBPL6
1824	ENSG00000076554	ENSG00000079156	0.0111583852461264	0.933746282680495	TPD52	OSBPL6
1825	ENSG00000076641	ENSG00000079156	0.196929584468186	0.138426748850417	PAG1	OSBPL6
1826	ENSG00000077080	ENSG00000079156	0.4573484649869	0.000307037917118613	ACTL6B	OSBPL6
1827	ENSG00000077264	ENSG00000079156	0.230645124937804	0.081530612808248	PAK3	OSBPL6
1828	ENSG00000078018	ENSG00000079156	0.438308864303827	0.000578948120756984	MAP2	OSBPL6
1829	ENSG00000078549	ENSG00000079156	0.190277844458276	0.15252324019248	ADCYAP1R1	OSBPL6
1830	ENSG00000078725	ENSG00000079156	0.274027222063626	0.0373857860584765	BRINP1	OSBPL6
1831	ENSG00000006116	ENSG00000079841	0.495136069483893	7.77081031630988e-05	CACNG3	RIMS1
1832	ENSG00000006740	ENSG00000079841	0.35060740550054	0.00697040000460647	ARHGAP44	RIMS1
1833	ENSG00000007001	ENSG00000079841	0.457434610535416	0.000306132134290316	UPP2	RIMS1
1834	ENSG00000008056	ENSG00000079841	0.0992169863949043	0.458695563386575	SYN1	RIMS1
1835	ENSG00000008196	ENSG00000079841	0.542048091615092	1.10940345503519e-05	TFAP2B	RIMS1
1836	ENSG00000008283	ENSG00000079841	0.0989156247678348	0.460068134335813	CYB561	RIMS1
1837	ENSG00000008300	ENSG00000079841	0.389902677939243	0.00248226010273411	CELSR3	RIMS1
1838	ENSG00000008710	ENSG00000079841	0.354463734700337	0.00633328214233897	PKD1	RIMS1
1839	ENSG00000009694	ENSG00000079841	0.434399933435501	0.000656499432720059	TENM1	RIMS1
1840	ENSG00000010438	ENSG00000079841	-0.10874462941423	0.41647046284548	PRSS3	RIMS1
1841	ENSG00000011201	ENSG00000079841	-0.232016048542025	0.0796847576912452	ANOS1	RIMS1
1842	ENSG00000011347	ENSG00000079841	0.5235912716152	2.46976393967202e-05	SYT7	RIMS1
1843	ENSG00000013293	ENSG00000079841	0.140076866724485	0.294292103366856	SLC7A14	RIMS1
1844	ENSG00000015592	ENSG00000079841	0.562403271481836	4.33712825476107e-06	STMN4	RIMS1
1845	ENSG00000018236	ENSG00000079841	0.329580057364005	0.0115242239327427	CNTN1	RIMS1
1846	ENSG00000019505	ENSG00000079841	0.411897583111906	0.00131568209165334	SYT13	RIMS1
1847	ENSG00000026508	ENSG00000079841	0.29555660394914	0.0242923785153448	CD44	RIMS1
1848	ENSG00000026559	ENSG00000079841	0.152329568772158	0.253649337384414	KCNG1	RIMS1
1849	ENSG00000027644	ENSG00000079841	0.643078479182588	5.2246432291625e-08	INSRR	RIMS1
1850	ENSG00000035862	ENSG00000079841	0.262200020218503	0.0467759333331825	TIMP2	RIMS1
1851	ENSG00000036530	ENSG00000079841	0.242788336588267	0.0663055644240533	CYP46A1	RIMS1
1852	ENSG00000036565	ENSG00000079841	0.431117788590502	0.00072874273218515	SLC18A1	RIMS1
1853	ENSG00000040731	ENSG00000079841	-0.0749402238843323	0.576099713389186	CDH10	RIMS1
1854	ENSG00000041353	ENSG00000079841	0.485927307012636	0.000110243787519781	RAB27B	RIMS1
1855	ENSG00000047597	ENSG00000079841	0.357352336104032	0.00589002761780133	XK	RIMS1
1856	ENSG00000048052	ENSG00000079841	-0.0934609579293199	0.485294390203382	HDAC9	RIMS1
1857	ENSG00000049540	ENSG00000079841	0.172074273054855	0.196492297167076	ELN	RIMS1
1858	ENSG00000054356	ENSG00000079841	-0.00431350780934353	0.974363824812039	PTPRN	RIMS1
1859	ENSG00000055118	ENSG00000079841	0.411472591960559	0.00133246490483607	KCNH2	RIMS1
1860	ENSG00000058404	ENSG00000079841	0.702341553724952	8.04244004726229e-10	CAMK2B	RIMS1
1861	ENSG00000059915	ENSG00000079841	0.483141709801789	0.000122307721854398	PSD	RIMS1
1862	ENSG00000060709	ENSG00000079841	0.31380576439443	0.0164495688117789	RIMBP2	RIMS1
1863	ENSG00000061918	ENSG00000079841	0.0442301146050166	0.741645403983886	GUCY1B1	RIMS1
1864	ENSG00000062096	ENSG00000079841	0.300806188138624	0.02176617907937	ARSF	RIMS1
1865	ENSG00000064763	ENSG00000079841	0.537835784700914	1.33726613134044e-05	FAR2	RIMS1
1866	ENSG00000065609	ENSG00000079841	0.63237057069435	1.01096973903481e-07	SNAP91	RIMS1
1867	ENSG00000066032	ENSG00000079841	0.452556648055016	0.000361437546930077	CTNNA2	RIMS1
1868	ENSG00000066735	ENSG00000079841	-0.0320413835514358	0.811284579719188	KIF26A	RIMS1
1869	ENSG00000067715	ENSG00000079841	0.31943586171819	0.014517232194267	SYT1	RIMS1
1870	ENSG00000069188	ENSG00000079841	-0.0752852062624971	0.574339570260211	SDK2	RIMS1
1871	ENSG00000070182	ENSG00000079841	0.312977059613195	0.0167517661051262	SPTB	RIMS1
1872	ENSG00000070601	ENSG00000079841	0.064314662058571	0.631483043260634	FRMPD1	RIMS1
1873	ENSG00000070729	ENSG00000079841	0.232100894308068	0.0795716137437048	CNGB1	RIMS1
1874	ENSG00000070808	ENSG00000079841	0.106501196638929	0.42620680240195	CAMK2A	RIMS1
1875	ENSG00000071073	ENSG00000079841	0.48503120537711	0.000113999947120469	MGAT4A	RIMS1
1876	ENSG00000072041	ENSG00000079841	0.0530624276377187	0.692405073396241	SLC6A15	RIMS1
1877	ENSG00000072182	ENSG00000079841	0.14540251795264	0.276133135710386	ASIC4	RIMS1
1878	ENSG00000072195	ENSG00000079841	0.41821146232242	0.00108772932484258	SPEG	RIMS1
1879	ENSG00000074211	ENSG00000079841	0.263208125701915	0.0459068195840384	PPP2R2C	RIMS1
1880	ENSG00000074317	ENSG00000079841	0.0366324163550292	0.784851176195562	SNCB	RIMS1
1881	ENSG00000075043	ENSG00000079841	0.408745185653098	0.0014448192570129	KCNQ2	RIMS1
1882	ENSG00000075340	ENSG00000079841	0.246527353205705	0.0621068500117445	ADD2	RIMS1
1883	ENSG00000076344	ENSG00000079841	0.0841876890298162	0.529798150610635	RGS11	RIMS1
1884	ENSG00000076554	ENSG00000079841	-0.00429802002015102	0.974455841669096	TPD52	RIMS1
1885	ENSG00000076641	ENSG00000079841	0.268017834028857	0.0419405209504968	PAG1	RIMS1
1886	ENSG00000077080	ENSG00000079841	0.218139401117684	0.0999671737649006	ACTL6B	RIMS1
1887	ENSG00000077264	ENSG00000079841	0.564470570130325	3.9287342463723e-06	PAK3	RIMS1
1888	ENSG00000078018	ENSG00000079841	0.569186066588325	3.12746563535526e-06	MAP2	RIMS1
1889	ENSG00000078549	ENSG00000079841	0.190437518561976	0.152172861086853	ADCYAP1R1	RIMS1
1890	ENSG00000078725	ENSG00000079841	0.302257644653619	0.0211082995255696	BRINP1	RIMS1
1891	ENSG00000079156	ENSG00000079841	0.165240466006251	0.215130260389408	OSBPL6	RIMS1
1892	ENSG00000006116	ENSG00000080644	0.17603367575874	0.186235597595508	CACNG3	CHRNA3
1893	ENSG00000006740	ENSG00000080644	0.227562132678266	0.0858049402719774	ARHGAP44	CHRNA3
1894	ENSG00000007001	ENSG00000080644	0.0471488112892172	0.725248076547884	UPP2	CHRNA3
1895	ENSG00000008056	ENSG00000080644	0.437563218282696	0.000593067609883757	SYN1	CHRNA3
1896	ENSG00000008196	ENSG00000080644	0.177845265479277	0.18167337104783	TFAP2B	CHRNA3
1897	ENSG00000008283	ENSG00000080644	0.53953201819648	1.24073713627659e-05	CYB561	CHRNA3
1898	ENSG00000008300	ENSG00000080644	0.176515351983601	0.185014605430383	CELSR3	CHRNA3
1899	ENSG00000008710	ENSG00000080644	0.219294786219607	0.098138958156663	PKD1	CHRNA3
1900	ENSG00000009694	ENSG00000080644	0.154020387950274	0.248355222811558	TENM1	CHRNA3
1901	ENSG00000010438	ENSG00000080644	0.130402323123728	0.329228068265352	PRSS3	CHRNA3
1902	ENSG00000011201	ENSG00000080644	-0.172409012681173	0.195609904317466	ANOS1	CHRNA3
1903	ENSG00000011347	ENSG00000080644	0.445886658961393	0.000451781032127618	SYT7	CHRNA3
1904	ENSG00000013293	ENSG00000080644	0.392367608801757	0.00231668496446691	SLC7A14	CHRNA3
1905	ENSG00000015592	ENSG00000080644	0.244957448003606	0.0638429278905921	STMN4	CHRNA3
1906	ENSG00000018236	ENSG00000080644	0.682007758670894	3.75604480851166e-09	CNTN1	CHRNA3
1907	ENSG00000019505	ENSG00000080644	0.454217350737504	0.00034166408782621	SYT13	CHRNA3
1908	ENSG00000026508	ENSG00000080644	0.468208974312373	0.000210247078779702	CD44	CHRNA3
1909	ENSG00000026559	ENSG00000080644	0.041785852702145	0.755466051722042	KCNG1	CHRNA3
1910	ENSG00000027644	ENSG00000080644	0.402125849933443	0.00175359942027309	INSRR	CHRNA3
1911	ENSG00000035862	ENSG00000080644	0.299971267451642	0.0221524157894519	TIMP2	CHRNA3
1912	ENSG00000036530	ENSG00000080644	0.369429177217008	0.0043178519989211	CYP46A1	CHRNA3
1913	ENSG00000036565	ENSG00000080644	0.199699386993319	0.132853944309647	SLC18A1	CHRNA3
1914	ENSG00000040731	ENSG00000080644	-0.181852272834449	0.171870006316164	CDH10	CHRNA3
1915	ENSG00000041353	ENSG00000080644	0.260384430398342	0.0483751573745508	RAB27B	CHRNA3
1916	ENSG00000047597	ENSG00000080644	0.415123170990999	0.00119436401824702	XK	CHRNA3
1917	ENSG00000048052	ENSG00000080644	-0.145509912708565	0.27577477170046	HDAC9	CHRNA3
1918	ENSG00000049540	ENSG00000080644	-0.219332527435779	0.0980796798480008	ELN	CHRNA3
1919	ENSG00000054356	ENSG00000080644	0.359417853787081	0.00558998382161113	PTPRN	CHRNA3
1920	ENSG00000055118	ENSG00000080644	0.204577863959787	0.12345188733542	KCNH2	CHRNA3
1921	ENSG00000058404	ENSG00000080644	0.218483534250431	0.0994198957355443	CAMK2B	CHRNA3
1922	ENSG00000059915	ENSG00000080644	0.355849455716352	0.00611712665604758	PSD	CHRNA3
1923	ENSG00000060709	ENSG00000080644	0.264192126643505	0.0450712931495887	RIMBP2	CHRNA3
1924	ENSG00000061918	ENSG00000080644	0.0778496734941788	0.561333637830896	GUCY1B1	CHRNA3
1925	ENSG00000062096	ENSG00000080644	0.225432452080107	0.0888590593637102	ARSF	CHRNA3
1926	ENSG00000064763	ENSG00000080644	0.133138557534676	0.319092298163338	FAR2	CHRNA3
1927	ENSG00000065609	ENSG00000080644	0.310062640310945	0.0178524926583725	SNAP91	CHRNA3
1928	ENSG00000066032	ENSG00000080644	0.142475098780516	0.286020633894642	CTNNA2	CHRNA3
1929	ENSG00000066735	ENSG00000080644	-0.200990169941524	0.13031538233327	KIF26A	CHRNA3
1930	ENSG00000067715	ENSG00000080644	0.380500736793792	0.00321468469521236	SYT1	CHRNA3
1931	ENSG00000069188	ENSG00000080644	0.208327964320561	0.116574868205958	SDK2	CHRNA3
1932	ENSG00000070182	ENSG00000080644	0.183992673145145	0.166794003208477	SPTB	CHRNA3
1933	ENSG00000070601	ENSG00000080644	0.172815787571709	0.194541430618299	FRMPD1	CHRNA3
1934	ENSG00000070729	ENSG00000080644	0.33013816154313	0.0113762961522803	CNGB1	CHRNA3
1935	ENSG00000070808	ENSG00000080644	0.4280470114771	0.000802758164896833	CAMK2A	CHRNA3
1936	ENSG00000071073	ENSG00000080644	0.472310331337275	0.000181628054255256	MGAT4A	CHRNA3
1937	ENSG00000072041	ENSG00000080644	-0.261897035098406	0.0470397614665776	SLC6A15	CHRNA3
1938	ENSG00000072182	ENSG00000080644	-0.100170928405755	0.454365532347477	ASIC4	CHRNA3
1939	ENSG00000072195	ENSG00000080644	0.207858356582764	0.11741964687459	SPEG	CHRNA3
1940	ENSG00000074211	ENSG00000080644	0.167792549378127	0.208030127784856	PPP2R2C	CHRNA3
1941	ENSG00000074317	ENSG00000080644	0.16689743363383	0.210501349333975	SNCB	CHRNA3
1942	ENSG00000075043	ENSG00000080644	0.134456811332984	0.314280839398394	KCNQ2	CHRNA3
1943	ENSG00000075340	ENSG00000080644	0.0549652300386466	0.681952441514077	ADD2	CHRNA3
1944	ENSG00000076344	ENSG00000080644	0.053168491330822	0.691820911155193	RGS11	CHRNA3
1945	ENSG00000076554	ENSG00000080644	0.127427401866468	0.340475625839619	TPD52	CHRNA3
1946	ENSG00000076641	ENSG00000080644	0.150126327506759	0.260661841720129	PAG1	CHRNA3
1947	ENSG00000077080	ENSG00000080644	0.0992162713132343	0.458698817626436	ACTL6B	CHRNA3
1948	ENSG00000077264	ENSG00000080644	0.48473241167827	0.00011527825482105	PAK3	CHRNA3
1949	ENSG00000078018	ENSG00000080644	0.353193331932341	0.00653729487930876	MAP2	CHRNA3
1950	ENSG00000078549	ENSG00000080644	-0.165725908163681	0.213766799258017	ADCYAP1R1	CHRNA3
1951	ENSG00000078725	ENSG00000080644	0.137265519559874	0.304185086262263	BRINP1	CHRNA3
1952	ENSG00000079156	ENSG00000080644	0.229084143261854	0.0836732874055715	OSBPL6	CHRNA3
1953	ENSG00000079841	ENSG00000080644	0.275879898547291	0.0360671289101804	RIMS1	CHRNA3
1954	ENSG00000006116	ENSG00000086159	-0.057953845893734	0.665654982985911	CACNG3	AQP6
1955	ENSG00000006740	ENSG00000086159	-0.0007170891500101	0.995737479262699	ARHGAP44	AQP6
1956	ENSG00000007001	ENSG00000086159	-0.0769521644020386	0.565869641303879	UPP2	AQP6
1957	ENSG00000008056	ENSG00000086159	0.209119531540423	0.115161438940584	SYN1	AQP6
1958	ENSG00000008196	ENSG00000086159	-0.232066120483273	0.0796179701314457	TFAP2B	AQP6
1959	ENSG00000008283	ENSG00000086159	0.268894576821299	0.0412488542838461	CYB561	AQP6
1960	ENSG00000008300	ENSG00000086159	-0.219996343346485	0.0970415986867359	CELSR3	AQP6
1961	ENSG00000008710	ENSG00000086159	-0.0865825269532327	0.518114853300586	PKD1	AQP6
1962	ENSG00000009694	ENSG00000086159	0.03291587818811	0.806232432187228	TENM1	AQP6
1963	ENSG00000010438	ENSG00000086159	-0.0735052171862381	0.583447742199131	PRSS3	AQP6
1964	ENSG00000011201	ENSG00000086159	0.170267599626139	0.201303779099783	ANOS1	AQP6
1965	ENSG00000011347	ENSG00000086159	-0.0425108075431186	0.751358752072336	SYT7	AQP6
1966	ENSG00000013293	ENSG00000086159	0.338343667324132	0.00938334122632689	SLC7A14	AQP6
1967	ENSG00000015592	ENSG00000086159	-0.114819389358361	0.390756406123331	STMN4	AQP6
1968	ENSG00000018236	ENSG00000086159	-0.0520039057693723	0.698244753020396	CNTN1	AQP6
1969	ENSG00000019505	ENSG00000086159	-0.245113673234472	0.0636684383523134	SYT13	AQP6
1970	ENSG00000026508	ENSG00000086159	0.033907723140114	0.800511843996736	CD44	AQP6
1971	ENSG00000026559	ENSG00000086159	-0.168949793727952	0.204865657110737	KCNG1	AQP6
1972	ENSG00000027644	ENSG00000086159	-0.195660925342707	0.141037014586272	INSRR	AQP6
1973	ENSG00000035862	ENSG00000086159	0.116658979441468	0.383158774676563	TIMP2	AQP6
1974	ENSG00000036530	ENSG00000086159	0.0551002783535334	0.68121280665962	CYP46A1	AQP6
1975	ENSG00000036565	ENSG00000086159	-0.0484256742584856	0.718112484643842	SLC18A1	AQP6
1976	ENSG00000040731	ENSG00000086159	0.05789903896227	0.665952504639435	CDH10	AQP6
1977	ENSG00000041353	ENSG00000086159	-0.0100711995369325	0.940189112616974	RAB27B	AQP6
1978	ENSG00000047597	ENSG00000086159	-0.025489927755586	0.849363638469611	XK	AQP6
1979	ENSG00000048052	ENSG00000086159	0.147786206778704	0.268251631924382	HDAC9	AQP6
1980	ENSG00000049540	ENSG00000086159	-0.0123102187097789	0.926924952599942	ELN	AQP6
1981	ENSG00000054356	ENSG00000086159	0.173017138556686	0.194014087208742	PTPRN	AQP6
1982	ENSG00000055118	ENSG00000086159	0.0434002008365137	0.746329167769678	KCNH2	AQP6
1983	ENSG00000058404	ENSG00000086159	-0.0997628163104306	0.456215241594775	CAMK2B	AQP6
1984	ENSG00000059915	ENSG00000086159	0.0184919385606669	0.890417111732583	PSD	AQP6
1985	ENSG00000060709	ENSG00000086159	-0.138007875185945	0.301552142462989	RIMBP2	AQP6
1986	ENSG00000061918	ENSG00000086159	0.0998708458536909	0.455725212742469	GUCY1B1	AQP6
1987	ENSG00000062096	ENSG00000086159	-0.0699410915639906	0.601879331887796	ARSF	AQP6
1988	ENSG00000064763	ENSG00000086159	0.00529445840433717	0.968536476982982	FAR2	AQP6
1989	ENSG00000065609	ENSG00000086159	0.0613807988944967	0.647154927164941	SNAP91	AQP6
1990	ENSG00000066032	ENSG00000086159	0.0623201744108237	0.642120031626881	CTNNA2	AQP6
1991	ENSG00000066735	ENSG00000086159	-0.294188417829087	0.0249899748675877	KIF26A	AQP6
1992	ENSG00000067715	ENSG00000086159	0.103364578636228	0.440033657441605	SYT1	AQP6
1993	ENSG00000069188	ENSG00000086159	0.24419584610025	0.0646990786296868	SDK2	AQP6
1994	ENSG00000070182	ENSG00000086159	-0.108605066743701	0.417072404313799	SPTB	AQP6
1995	ENSG00000070601	ENSG00000086159	0.253624901491897	0.0547264207875351	FRMPD1	AQP6
1996	ENSG00000070729	ENSG00000086159	0.140219326679308	0.293796446529382	CNGB1	AQP6
1997	ENSG00000070808	ENSG00000086159	0.08510234276379	0.525320653639708	CAMK2A	AQP6
1998	ENSG00000071073	ENSG00000086159	0.179693979722649	0.177101394130246	MGAT4A	AQP6
1999	ENSG00000072041	ENSG00000086159	-0.141224171720194	0.290315798352137	SLC6A15	AQP6
[truncated: 208,926 more rows]
