# Supplementary material for: Analysis of High-Risk Neuroblastoma Transcriptome Reveals Gene Co-Expression Signatures and Functional Features
Source: Biology (Basel). 2023 Sep 12;12(9):1230. doi: 10.3390/biology12091230 (PMC10525871; doi:10.3390/biology12091230)
Supplement: Supplementary file 1 [file biology-12-01230-s001.zip › File S1/enrich_common.genes_blue.csv]

	Gene	GeneID
24	ANAPC11	ENSG00000141552
40	AURKB	ENSG00000178999
54	BARD1	ENSG00000138376
56	BLM	ENSG00000197299
52	BRCA1	ENSG00000012048
53	BRIP1	ENSG00000136492
37	BUB1	ENSG00000169679
28	BUB1B	ENSG00000156970
25	CCNA2	ENSG00000145386
21	CCNB1	ENSG00000134057
29	CCNB2	ENSG00000157456
17	CDC20	ENSG00000117399
31	CDC25A	ENSG00000164045
30	CDC25C	ENSG00000158402
9	CDC45	ENSG00000093009
10	CDC6	ENSG00000094804
26	CDCA5	ENSG00000146670
38	CDK1	ENSG00000170312
36	CDT1	ENSG00000167513
61	CENPE	ENSG00000138778
27	CHEK1	ENSG00000149554
1	DBF4	ENSG00000006634
45	DNA2	ENSG00000138346
12	E2F1	ENSG00000101412
39	ESCO2	ENSG00000171320
22	ESPL1	ENSG00000135476
15	FBXO5	ENSG00000112029
48	FEN1	ENSG00000168496
59	KIF18A	ENSG00000121621
60	KIF23	ENSG00000137807
62	KIF2C	ENSG00000142945
23	KNL1	ENSG00000137812
44	LIG1	ENSG00000105486
32	MAD2L1	ENSG00000164109
3	MCM2	ENSG00000073111
16	MCM3	ENSG00000112118
13	MCM4	ENSG00000104738
11	MCM5	ENSG00000100297
4	MCM6	ENSG00000076003
34	MCM7	ENSG00000166508
51	MYBL2	ENSG00000101057
6	NDC80	ENSG00000080986
7	ORC1	ENSG00000085840
8	ORC6	ENSG00000091651
20	PCNA	ENSG00000132646
18	PKMYT1	ENSG00000127564
35	PLK1	ENSG00000166851
43	POLA1	ENSG00000101868
41	POLD1	ENSG00000062822
49	POLE	ENSG00000177084
42	POLE2	ENSG00000100479
50	PRIM1	ENSG00000198056
46	PRIM2	ENSG00000146143
33	PTTG1	ENSG00000164611
5	RBL1	ENSG00000080839
47	RFC4	ENSG00000163918
57	RMI2	ENSG00000175643
19	SGO1	ENSG00000129810
2	SMC1A	ENSG00000072501
14	SMC3	ENSG00000108055
58	TERT	ENSG00000164362
55	TOPBP1	ENSG00000163781
