# Supplementary material for: Analysis of High-Risk Neuroblastoma Transcriptome Reveals Gene Co-Expression Signatures and Functional Features
Source: Biology (Basel). 2023 Sep 12;12(9):1230. doi: 10.3390/biology12091230 (PMC10525871; doi:10.3390/biology12091230)
Supplement: Supplementary file 1 [file biology-12-01230-s001.zip › File S1/enrich_common.genes_brown.csv]

	Gene	GeneID
5	ACHE	ENSG00000087085
40	ALCAM	ENSG00000170017
29	ATP1A3	ENSG00000105409
36	CACNG2	ENSG00000166862
17	CALM1	ENSG00000198668
2	CAMK2A	ENSG00000070808
1	CAMK2B	ENSG00000058404
4	CHRNA3	ENSG00000080644
24	CHRNA5	ENSG00000169684
10	CHRNA7	ENSG00000175344
8	CHRNB2	ENSG00000160716
6	CHRNB4	ENSG00000117971
39	CNTN1	ENSG00000018236
42	CNTN2	ENSG00000184144
23	GABRB3	ENSG00000166206
19	GABRG2	ENSG00000113327
25	GABRG3	ENSG00000182256
26	GABRQ	ENSG00000268089
20	GLRA1	ENSG00000145888
15	GRIA4	ENSG00000152578
22	GRIK2	ENSG00000164418
21	GRIK3	ENSG00000163873
18	GRIK5	ENSG00000105737
16	GRIN2A	ENSG00000183454
30	HCN4	ENSG00000138622
12	KCNJ12	ENSG00000184185
9	KCNJ3	ENSG00000162989
7	KCNJ6	ENSG00000157542
34	KCNMA1	ENSG00000156113
33	KCNN3	ENSG00000143603
3	KCNQ2	ENSG00000075043
11	KCNQ3	ENSG00000184156
13	KCNQ5	ENSG00000185760
28	L1CAM	ENSG00000198910
41	NRXN1	ENSG00000179915
31	RIMS1	ENSG00000079841
14	SCN1A	ENSG00000144285
38	SLC8A2	ENSG00000118160
37	SLC8A3	ENSG00000100678
32	SNAP25	ENSG00000132639
27	STX1A	ENSG00000106089
35	SYT1	ENSG00000067715
