# Supplementary material for: Analysis of High-Risk Neuroblastoma Transcriptome Reveals Gene Co-Expression Signatures and Functional Features
Source: Biology (Basel). 2023 Sep 12;12(9):1230. doi: 10.3390/biology12091230 (PMC10525871; doi:10.3390/biology12091230)
Supplement: Supplementary file 1 [file biology-12-01230-s001.zip › File S1/GSE49711.GEO_ degs/common_genes_brown.blue.csv]

Gene
DBF4
SMC1A
MCM2
MCM6
RBL1
NDC80
ORC1
ORC6
CDC45
CDC6
MCM5
E2F1
MCM4
SMC3
FBXO5
MCM3
CDC20
PKMYT1
SGO1
PCNA
CCNB1
ESPL1
KNL1
ANAPC11
CCNA2
CDCA5
CHEK1
BUB1B
CCNB2
CDC25C
CDC25A
MAD2L1
PTTG1
MCM7
PLK1
CDT1
BUB1
CDK1
ESCO2
AURKB
POLD1
POLE2
POLA1
LIG1
DNA2
PRIM2
RFC4
FEN1
POLE
PRIM1
MYBL2
BRCA1
BRIP1
BARD1
TOPBP1
BLM
RMI2
TERT
KIF18A
KIF23
CENPE
KIF2C
CAMK2B
CAMK2A
KCNQ2
CHRNA3
ACHE
CHRNB4
KCNJ6
CHRNB2
KCNJ3
CHRNA7
KCNQ3
KCNJ12
KCNQ5
SCN1A
GRIA4
GRIN2A
CALM1
GRIK5
GABRG2
GLRA1
GRIK3
GRIK2
GABRB3
CHRNA5
GABRG3
GABRQ
STX1A
L1CAM
ATP1A3
HCN4
RIMS1
SNAP25
KCNN3
KCNMA1
SYT1
CACNG2
SLC8A3
SLC8A2
CNTN1
ALCAM
NRXN1
CNTN2
