# Supplementary material for: Analysis of High-Risk Neuroblastoma Transcriptome Reveals Gene Co-Expression Signatures and Functional Features
Source: Biology (Basel). 2023 Sep 12;12(9):1230. doi: 10.3390/biology12091230 (PMC10525871; doi:10.3390/biology12091230)
Supplement: Supplementary file 1 [file biology-12-01230-s001.zip › File S1/GSE49711.GEO_ degs/enrichTCGA.GEO_common_DEGs.csv]

	Gene	GEO_logFC	TCGA_logFC
1	ACHE	2.81578030463186	5.06475386484431
2	ALCAM	3.67287025233651	2.8114336885245
3	ATP1A3	6.07659935419465	5.52169900457066
4	AURKB	3.88319248767219	4.50583319976119
5	BLM	1.91464633291566	3.89927336871062
6	BRIP1	1.70866406815579	4.2333472642218
7	BUB1	2.46000343995757	3.81003446201159
8	BUB1B	2.05872260296592	3.53628207997277
9	CACNG2	6.81404094987574	8.14516326367472
10	CALM1	2.19932487333539	1.49189896188795
11	CAMK2A	3.6575656751341	4.79851968065136
12	CAMK2B	3.19998872605247	6.30085052772821
13	CCNB1	1.15808969193198	2.55552702639641
14	CCNB2	2.24150877505145	4.48462205103683
15	CDC20	3.24859131560731	3.9411959871552
16	CDC25A	1.0812221649239	3.86110310988852
17	CDC25C	4.19698733277921	4.34487381573658
18	CDC45	3.6145169458576	5.19033746511386
19	CDCA5	1.61832261459057	4.66553549522539
20	CDK1	1.86635744531707	3.61319497302433
21	CDT1	1.67130347970261	4.4790037272788
22	CENPE	1.1804274145956	2.81920605325375
23	CHRNA3	4.58952952696163	6.99887498899748
24	CHRNA5	3.16802119593572	3.60264065399586
25	CHRNA7	2.78097767761907	4.85102409634207
26	CHRNB2	6.18986238099529	6.47628652884878
27	CHRNB4	3.70781761398546	5.26359680141959
28	CNTN1	1.9479151630286	4.40247386185225
29	CNTN2	4.44861906450439	6.19590454695481
30	ESCO2	2.15185652742086	2.92908001622625
31	ESPL1	1.1469541687146	3.49028029357008
32	GABRB3	2.04251967447906	5.19690727645475
33	GABRQ	4.52459068503748	5.37335055847295
34	GLRA1	5.98193689798971	3.66427966574605
35	GRIA4	5.35463032419624	6.10471425201345
36	GRIK2	3.47243156523726	6.23953093620546
37	GRIK3	2.53885087481586	4.3723840547669
38	GRIK5	3.51588767901577	6.02321744813441
39	GRIN2A	5.01746403375143	2.50222382456251
40	HCN4	6.13302020171779	5.91894206915506
41	KCNJ12	1.98167897971934	1.98946665608559
42	KCNJ3	3.79357398791317	2.04477297454173
43	KCNJ6	1.35347288973469	3.5734185130503
44	KCNQ2	5.32822353157517	8.66633912705896
45	KCNQ5	7.12983658580026	8.36524089636598
46	KIF18A	1.85704044009234	4.01394390619407
47	KIF2C	1.34817785374827	4.2560688102318
48	KNL1	1.43764500920612	3.60608883811125
49	L1CAM	2.2036799632498	5.80076040289921
50	MCM7	1.19702349052507	2.85283202783796
51	MYBL2	3.99516843561257	6.00341438625562
52	NDC80	3.21706745154254	4.54859096365898
53	NRXN1	3.15334715881515	6.14831375297756
54	POLE	1.00903642479795	2.51318303654838
55	PRIM1	1.46249815484312	2.03811966741762
56	PTTG1	2.34720641143459	4.14059837615669
57	RFC4	1.04029803343019	2.49754527201808
58	RIMS1	6.02373701479368	6.6914306246864
59	RMI2	1.69029425250741	4.15408200730852
60	SCN1A	3.74798999062935	4.37359432730241
61	SGO1	6.00724239495816	3.69227063279242
62	SLC8A2	4.61857293541929	4.51882142042985
63	SLC8A3	6.00405589473991	6.73572656955613
64	SNAP25	3.25196420483326	4.77075638424356
65	STX1A	1.22745042203362	4.00947943647366
66	SYT1	2.91985381328071	5.92979829089622
