# Supplementary material for: Analysis of High-Risk Neuroblastoma Transcriptome Reveals Gene Co-Expression Signatures and Functional Features
Source: Biology (Basel). 2023 Sep 12;12(9):1230. doi: 10.3390/biology12091230 (PMC10525871; doi:10.3390/biology12091230)
Supplement: Supplementary file 1 [file biology-12-01230-s001.zip › File S1/GSE49711.GEO_ degs/GEO_neuroblastoma_degs.csv]

	Row.names	logFC	AveExpr	t	P.Value	adj.P.Val	B	ensembl_gene_id	percentage_gene_gc_content	gene_biotype	start_position	end_position	hgnc_id	hgnc_symbol
1	ENSG00000000971	-1.48998820330354	6.77330228067656	-18.2490738619027	1.60642659657932e-60	3.99198879362414e-60	125.609771448571	ENSG00000000971	35.08	protein_coding	196651754	196752476	HGNC:4883	CFH
2	ENSG00000001036	-1.07270724936223	5.23972773183558	-43.8236157831407	2.28970629859146e-197	2.3442035048589e-196	440.339391339377	ENSG00000001036	39.72	protein_coding	143494812	143511720	HGNC:4008	FUCA2
3	ENSG00000002079	6.40268672918716	1.96639590722673	37.9992699469756	3.86886947214011e-168	2.92727886467597e-167	372.114877289944	ENSG00000002079	49.89	transcribed_unitary_pseudogene	99238829	99311130	HGNC:31038	MYH16
4	ENSG00000002726	6.36559543117855	1.97154691033396	30.1975793052049	2.19101102050113e-126	1.08735528035739e-125	277.157109810147	ENSG00000002726	47.8	protein_coding	150824627	150861504	HGNC:80	AOC1
5	ENSG00000002746	7.63294339733024	3.06362038160144	8.07857953813397	3.13301931580709e-15	4.26281338985242e-15	23.7288357065856	ENSG00000002746	42.03	protein_coding	43112629	43566001	HGNC:22195	HECW1
6	ENSG00000003147	2.06027764376892	6.07302117993194	45.4472779064564	3.45257122635741e-205	3.88147194420708e-204	458.49573818357	ENSG00000003147	40.3	protein_coding	8113184	8262687	HGNC:5343	ICA1
7	ENSG00000003402	-2.14721974602614	5.64709995344247	-50.2511620072649	1.70375810909002e-227	2.38875839317983e-226	509.998340619371	ENSG00000003402	44.35	protein_coding	201116154	201176687	HGNC:1876	CFLAR
8	ENSG00000004776	-2.99257447420472	5.173567552294	-86.8130213028944	0	0	821.629750752209	ENSG00000004776	62.52	protein_coding	35754566	35758079	HGNC:26511	HSPB6
9	ENSG00000004799	-4.39154812094192	6.97035297400853	-29.2865611443908	2.32973456516095e-121	1.10636477111384e-120	266.100325622887	ENSG00000004799	36.08	protein_coding	95583499	95596516	HGNC:8812	PDK4
10	ENSG00000004838	6.69027816458094	2.65682875556796	44.4630678122708	1.82909599596747e-200	1.93888717089612e-199	445.417821580535	ENSG00000004838	58.49	protein_coding	50341110	50345732	HGNC:19412	ZMYND10
11	ENSG00000004846	6.42454294181074	1.98311328030212	83.980893166061	0	0	787.756093884308	ENSG00000004846	37.72	protein_coding	20615667	20777038	HGNC:46	ABCB5
12	ENSG00000004848	4.12455891724773	0.41356322629937	8.89898381899437	5.41477301181553e-18	7.68837438453262e-18	30.0041434766126	ENSG00000004848	54.62	protein_coding	25003694	25016420	HGNC:18060	ARX
13	ENSG00000004939	6.17246256212315	2.1259287248938	30.3402871507436	3.59239626337917e-127	1.79798801259455e-126	278.948634428074	ENSG00000004939	55.79	protein_coding	44248390	44268141	HGNC:11027	SLC4A1
14	ENSG00000005020	-1.35267918968242	4.85750613397663	-57.669381112476	1.41197031657719e-259	2.74626618407615e-258	583.70914911812	ENSG00000005020	36.94	protein_coding	26667068	26995239	HGNC:15687	SKAP2
15	ENSG00000005102	5.54731350099379	2.62527252459286	10.4094579769242	1.35238492967671e-23	2.09077289915708e-23	42.7007315306279	ENSG00000005102	51.6	protein_coding	43640389	43661922	HGNC:7013	MEOX1
16	ENSG00000005108	1.86867069819463	6.64877209618013	40.1170837679302	5.63503026499863e-179	4.81387753053435e-178	397.945019971254	ENSG00000005108	35.51	protein_coding	11370365	11832198	HGNC:22207	THSD7A
17	ENSG00000005381	5.31855759849164	1.70134875694423	10.9651969537376	8.20925492241729e-26	1.31460471033496e-25	47.745081263821	ENSG00000005381	55.12	protein_coding	58269855	58280935	HGNC:7218	MPO
18	ENSG00000005421	-3.55231011952701	0.640068735828962	-13.4164467467773	1.86560316498539e-36	3.47804642450388e-36	71.5931206961467	ENSG00000005421	40.31	protein_coding	95297676	95324532	HGNC:9204	PON1
19	ENSG00000005471	-1.15923428395618	4.31300781780049	-35.4288461033909	1.11141089218303e-154	7.33084735643479e-154	342.105012675233	ENSG00000005471	38.6	protein_coding	87401696	87480435	HGNC:45	ABCB4
20	ENSG00000005486	-1.1922254796765	5.77157119102983	-29.7342505002057	7.83899807075935e-124	3.81277613370428e-123	271.053355807931	ENSG00000005486	47.79	protein_coding	75842602	75888926	HGNC:23082	RHBDD2
21	ENSG00000005513	1.46651748223084	3.32551946237961	9.73952680180195	4.95366503031526e-21	7.3803644846182e-21	36.1582344649936	ENSG00000005513	64.99	protein_coding	981770	986979	HGNC:11203	SOX8
22	ENSG00000005700	-1.20818020056074	7.2267521397125	-36.6692177390639	3.24306434643105e-161	2.28378597294858e-160	357.500848004307	ENSG00000005700	36.07	protein_coding	82169986	82247754	HGNC:17853	IBTK
23	ENSG00000005882	-1.05281388192161	5.2302436188269	-40.3616137875366	3.27214388986332e-180	2.82785431210506e-179	400.799782900546	ENSG00000005882	56.67	protein_coding	50094737	50112152	HGNC:8810	PDK2
24	ENSG00000005893	-1.28657080511131	5.74761578656899	-38.077944197167	1.51654756826447e-168	1.1546180482948e-167	374.068971217413	ENSG00000005893	38.61	protein_coding	120426148	120469365	HGNC:6501	LAMP2
25	ENSG00000005961	2.84677933904146	3.76651863648725	18.7466982264845	3.69635151388405e-63	9.45373592969866e-63	132.823119773147	ENSG00000005961	54.81	protein_coding	44372180	44389649	HGNC:6138	ITGA2B
26	ENSG00000005981	-7.68681014275108	0.556550489660146	-42.4177658872408	1.7699773768487e-190	1.68765514597684e-189	425.123569473523	ENSG00000005981	38.27	protein_coding	95478444	95540233	HGNC:16009	ASB4
27	ENSG00000006047	4.76575988571958	1.30088458509812	9.5437091726061	2.63613734907451e-20	3.87879695934391e-20	35.2366753421865	ENSG00000006047	58.02	protein_coding	7288263	7294639	HGNC:17948	YBX2
28	ENSG00000006071	1.84929452991431	3.99360104079585	8.10679710253828	2.53762559905969e-15	3.4593304346725e-15	22.9973182050999	ENSG00000006071	50.03	protein_coding	17392498	17476894	HGNC:59	ABCC8
29	ENSG00000006116	5.57009683309607	2.58462907239242	9.36416458021282	1.19429633217378e-19	1.73870404642213e-19	33.7396774514314	ENSG00000006116	44.39	protein_coding	24256335	24362412	HGNC:1407	CACNG3
30	ENSG00000006128	-4.10188836792819	0.663442970603582	-19.585382207845	1.18894698867396e-67	3.20448985567948e-67	143.133681218812	ENSG00000006128	39.5	protein_coding	97732084	97740472	HGNC:11517	TAC1
31	ENSG00000006282	-1.63050317555187	5.2464880340346	-60.2298289669294	5.07095837829095e-270	1.10314339141496e-268	607.874996385606	ENSG00000006282	57.05	protein_coding	50543058	50555852	HGNC:26125	SPATA20
32	ENSG00000006283	3.37622325943074	2.8233783835204	10.3163029533458	3.1249378249625e-23	4.80458838902356e-23	41.6451606550503	ENSG00000006283	56.94	protein_coding	50560715	50627474	HGNC:1394	CACNA1G
33	ENSG00000006377	5.67483928560357	1.41468902243727	10.547024526537	3.88842023129729e-24	6.06305261960043e-24	43.9361923031242	ENSG00000006377	49.51	protein_coding	97005553	97011040	HGNC:2919	DLX6
34	ENSG00000006453	-1.55211725474166	4.64122049274516	-79.0206391466514	0	0	764.92557290693	ENSG00000006453	46.78	protein_coding	98291650	98401090	HGNC:21649	BAIAP2L1
35	ENSG00000006534	-1.15004092715927	4.52547554790962	-68.9424548684197	2.30671383610639e-303	6.98435322326044e-302	684.652623165031	ENSG00000006534	58.4	protein_coding	68008578	68029282	HGNC:410	ALDH3B1
36	ENSG00000006744	-1.11577974185359	5.81979454271828	-44.7459799022458	7.92308440310716e-202	8.5364361105275e-201	450.758668589315	ENSG00000006744	48.02	protein_coding	12991612	13018065	HGNC:14198	ELAC2
37	ENSG00000006747	1.21030290334279	3.37258447710372	7.79250323241326	2.56817908614526e-14	3.44515273009447e-14	20.8019018191132	ENSG00000006747	38.46	protein_coding	12570577	12660182	HGNC:21695	SCIN
38	ENSG00000006831	-1.78156321418464	5.81274980178909	-65.2397368214521	1.3628528166233e-289	3.55862959472112e-288	653.098646848972	ENSG00000006831	39.4	protein_coding	1688574	1788674	HGNC:24041	ADIPOR2
39	ENSG00000007001	5.21129680118211	1.16003690842892	10.5869418104836	2.70255198961501e-24	4.22516527754789e-24	44.2975910599433	ENSG00000007001	40.24	protein_coding	157876702	158136154	HGNC:23061	UPP2
40	ENSG00000007038	5.12657259437033	1.0094369711374	10.8505155533583	2.38900024372868e-25	3.80533132750253e-25	46.6941097050459	ENSG00000007038	55.65	protein_coding	2817180	2826304	HGNC:9485	PRSS21
41	ENSG00000007062	4.31154868546958	1.19807105872252	9.00328694195005	2.33188964710612e-18	3.32762425868064e-18	30.8238017959211	ENSG00000007062	43.17	protein_coding	15963076	16084378	HGNC:9454	PROM1
42	ENSG00000007129	4.6318950772412	2.93949677184187	28.6487622138383	7.92760671336949e-118	3.62753858103459e-117	258.047005792078	ENSG00000007129	44.66	protein_coding	41549518	41586844	HGNC:28834	CEACAM21
43	ENSG00000007171	1.5707714420542	3.43078687242913	9.22514047598666	3.79142280404853e-19	5.4776757381334e-19	31.8502900779637	ENSG00000007171	51.35	protein_coding	27756766	27800529	HGNC:7873	NOS2
44	ENSG00000007264	1.24428003373193	3.88965459161631	12.711802857908	2.9088581926811e-33	5.19554140324392e-33	63.8374741163103	ENSG00000007264	54.4	protein_coding	3777970	3802129	HGNC:6906	MATK
45	ENSG00000007312	1.43890586836936	3.91566592454863	10.8789444786882	1.83452299974162e-25	2.92704375096586e-25	46.0313608653499	ENSG00000007312	60.63	protein_coding	63928738	63932336	HGNC:1699	CD79B
46	ENSG00000007402	1.11028714444685	4.55190608277296	17.4232028602393	3.40471484400335e-56	8.07756535024245e-56	116.110987592918	ENSG00000007402	56.51	protein_coding	50362613	50504244	HGNC:1400	CACNA2D2
47	ENSG00000007968	5.01669540974383	3.28646850440761	20.3633440903641	7.291863118853e-72	2.05721372014956e-71	152.91216728757	ENSG00000007968	51.65	protein_coding	23506438	23531233	HGNC:3114	E2F2
48	ENSG00000008130	-1.50090995081757	5.79838768078961	-52.9379202849396	1.9455868506793e-239	3.09067782781864e-238	537.47357878053	ENSG00000008130	53.7	protein_coding	1751232	1780457	HGNC:29831	NADK
49	ENSG00000008196	7.08095485803994	5.08676133007147	11.293345168461	3.70535826393559e-27	6.0482128726083e-27	50.6796493386595	ENSG00000008196	44.14	protein_coding	50818723	50847619	HGNC:11743	TFAP2B
50	ENSG00000008226	-1.58238350872499	3.76148537992003	-45.7434648736352	1.33903033107445e-206	1.52444139758389e-205	462.076623317925	ENSG00000008226	48.5	protein_coding	38039205	38124025	HGNC:2899	DLEC1
51	ENSG00000008282	-1.35672712802881	5.41367654428739	-40.7864921299387	2.36978384382948e-182	2.09682894824228e-181	405.819179022791	ENSG00000008282	38.19	protein_coding	106090505	106112589	HGNC:11507	SYPL1
52	ENSG00000008300	1.7018611947343	5.58544094683229	34.9652269742338	3.21493617841489e-152	2.05931977189764e-151	336.652533150131	ENSG00000008300	59.87	protein_coding	48636463	48662886	HGNC:3230	CELSR3
53	ENSG00000008394	-4.68438675565392	5.16527507451709	-48.0151303588168	2.8849932925752e-217	3.59351060957744e-216	486.77936967019	ENSG00000008394	36.94	protein_coding	16347142	16609259	HGNC:7061	MGST1
54	ENSG00000008513	-1.02191139729497	5.71837755175994	-24.5365299337621	6.41864258131193e-95	2.33513334812663e-94	204.441317222115	ENSG00000008513	49.39	protein_coding	133454848	133571926	HGNC:10862	ST3GAL1
55	ENSG00000009694	1.14252554336004	5.98860576264823	15.7182254498425	1.65196982349316e-47	3.54361118902056e-47	95.176246502983	ENSG00000009694	36.99	protein_coding	124375903	125204312	HGNC:8117	TENM1
56	ENSG00000009709	5.64311770738072	1.39017784055337	10.0723418023804	2.73189682768198e-22	4.14763532417542e-22	39.7400331972526	ENSG00000009709	52.36	protein_coding	18630846	18748866	HGNC:8621	PAX7
57	ENSG00000009765	4.93693111867267	2.20644081342799	33.9035981131187	1.51353505371867e-146	9.18501709749601e-146	323.043693113512	ENSG00000009765	41.6	protein_coding	150368892	150405969	HGNC:21071	IYD
58	ENSG00000009950	-3.05531369875875	4.22501950713667	-79.4873877313348	0	0	768.738716145323	ENSG00000009950	56.25	protein_coding	73593194	73624543	HGNC:12744	MLXIPL
59	ENSG00000010278	-1.01518633041138	6.46193221679769	-16.8732487095738	2.35875543746053e-53	5.41841089662543e-53	108.988331750525	ENSG00000010278	51.04	protein_coding	6199715	6238271	HGNC:1709	CD9
60	ENSG00000010310	4.49214793265652	2.66993018549889	18.3371667996581	5.50134751878543e-61	1.37348701137864e-60	128.013069094055	ENSG00000010310	54.94	protein_coding	45668221	45683722	HGNC:4271	GIPR
61	ENSG00000010327	-2.46164748265202	5.74658797461021	-39.4976446643909	7.87490443091724e-176	6.50603497662185e-175	391.010885636696	ENSG00000010327	60.65	protein_coding	52495338	52524495	HGNC:18628	STAB1
62	ENSG00000010379	5.20425039178477	2.31306288223613	14.4986194332079	1.52890628484896e-41	3.04799587046061e-41	83.5840281129155	ENSG00000010379	47.19	protein_coding	220621	262873	HGNC:11046	SLC6A13
63	ENSG00000010438	4.92157148258735	3.44803052292128	15.8837279965924	2.46198835732621e-48	5.33884129245202e-48	99.0700263311076	ENSG00000010438	42.71	protein_coding	33750679	33799231	HGNC:9486	PRSS3
64	ENSG00000010704	-1.07582941270677	4.37150020775265	-73.4505395189972	2.15511434715952e-319	7.52615138966429e-318	721.655669345852	ENSG00000010704	44.85	protein_coding	26087281	26098343	HGNC:4886	HFE
65	ENSG00000010810	1.8444614895371	6.38294797711176	68.0069829652656	6.15300290575911e-300	1.81476391401811e-298	676.701193340442	ENSG00000010810	42.42	protein_coding	111660332	111873452	HGNC:4037	FYN
66	ENSG00000010932	-1.86951205501006	3.17895158154899	-17.3379927074558	9.4280792763977e-56	2.22349550894964e-55	115.006492023858	ENSG00000010932	40.91	protein_coding	171248471	171285978	HGNC:3769	FMO1
67	ENSG00000011083	5.57946834347701	1.34083633989766	11.7284693170409	5.55483497557422e-29	9.30911843747605e-29	54.9590742505822	ENSG00000011083	54.63	protein_coding	150190062	150222788	HGNC:11054	SLC6A7
68	ENSG00000011304	-1.11163590113958	5.76758586205676	-35.3237974679944	4.00580477595928e-154	2.62896157987476e-153	340.824005167872	ENSG00000011304	61.17	protein_coding	797075	812327	HGNC:9583	PTBP1
69	ENSG00000011332	7.35525475252333	2.88967892324716	32.4800057439735	7.29176294973371e-139	4.10284797010223e-138	305.592219666203	ENSG00000011332	57.15	protein_coding	38211006	38229714	HGNC:20225	DPF1
70	ENSG00000011347	2.68457803539545	5.31762114860541	18.3095533740598	7.69886909375438e-61	1.92044387253935e-60	126.997190551194	ENSG00000011347	57.18	protein_coding	61513714	61581148	HGNC:11514	SYT7
71	ENSG00000011426	1.25872354816919	4.58201776410691	10.8081131910765	3.5391881265831e-25	5.62272915040092e-25	45.0165662983444	ENSG00000011426	37.87	protein_coding	36389821	36453791	HGNC:14082	ANLN
72	ENSG00000011465	-3.41642782846372	8.20118909031381	-13.4672613416756	1.08839147085916e-36	2.03575697128827e-36	71.5128868821705	ENSG00000011465	34.9	protein_coding	91140484	91183217	HGNC:2705	DCN
73	ENSG00000011590	5.70838730242335	1.63924648732948	14.640947659279	3.16370537837305e-42	6.35009364674149e-42	85.1446803375209	ENSG00000011590	52.47	protein_coding	35704558	35717038	HGNC:16763	ZBTB32
74	ENSG00000011677	6.79359922354553	2.27335881123227	7.84568108683286	1.74491892409023e-14	2.34796158432659e-14	22.0456378733526	ENSG00000011677	37.36	protein_coding	152166234	152451315	HGNC:4077	GABRA3
75	ENSG00000012171	-2.97339769334452	5.31165962756813	-67.333064037691	1.90231331166327e-297	5.46899064364875e-296	671.264840274939	ENSG00000012171	60.71	protein_coding	50267558	50277546	HGNC:10724	SEMA3B
76	ENSG00000012504	-6.16060107218112	0.858788396954471	-42.7238249069859	5.4858615615442e-192	5.31680237721285e-191	428.759962920989	ENSG00000012504	39.74	protein_coding	100473708	100564414	HGNC:7967	NR1H4
77	ENSG00000012660	-1.49586517395478	6.27062803964662	-42.671538706512	9.92272198804682e-192	9.59514854982308e-191	427.629030718809	ENSG00000012660	41.88	protein_coding	53267398	53349179	HGNC:21308	ELOVL5
78	ENSG00000012817	-2.76741313285314	4.4992883135267	-9.61840472927048	1.39730311987317e-20	2.0668467196253e-20	34.0060510357338	ENSG00000012817	38.66	protein_coding	19703865	19744939	HGNC:11115	KDM5D
79	ENSG00000013293	5.75539407071672	4.00648012850873	19.492756732681	3.74940056615459e-67	1.00405384143362e-66	142.137956769862	ENSG00000013293	42.15	protein_coding	170459548	170586075	HGNC:29326	SLC7A14
80	ENSG00000013364	-2.41937938431945	5.41926962516003	-70.7948806102548	4.80180527970128e-310	1.5471779011596e-308	700.239772511163	ENSG00000013364	52.54	protein_coding	29820394	29848039	HGNC:7531	MVP
81	ENSG00000013583	-1.02615206100084	5.68626857590278	-36.7030461416454	2.15662404835161e-161	1.52121721907065e-160	357.543664418867	ENSG00000013583	43.51	protein_coding	12974870	13000265	HGNC:17176	HEBP1
82	ENSG00000013725	3.80486330931523	3.28111782315116	16.0149840624488	5.40683264394811e-49	1.18193140118666e-48	100.51781813655	ENSG00000013725	49.93	protein_coding	60971680	61020377	HGNC:1691	CD6
83	ENSG00000014123	-1.07539091149508	6.45241257209173	-34.9921293908667	2.31248576352562e-152	1.48292600013996e-151	336.907818203053	ENSG00000014123	33.38	protein_coding	96521595	96555276	HGNC:23039	UFL1
84	ENSG00000014914	-1.71370768343156	4.80064330687272	-80.5811441704643	0	0	776.610026191633	ENSG00000014914	49.97	protein_coding	149928651	149936879	HGNC:24307	MTMR11
85	ENSG00000015520	5.18930382645669	1.93242276792169	14.5538507812388	8.30382750777753e-42	1.66125190194842e-41	84.1887508521669	ENSG00000015520	51.49	protein_coding	44512535	44541330	HGNC:7898	NPC1L1
86	ENSG00000015592	8.6107949187889	5.89358731393406	28.9599092217378	1.49609585246978e-119	6.96343114544192e-119	261.962825878085	ENSG00000015592	48.02	protein_coding	27235308	27258420	HGNC:16078	STMN4
87	ENSG00000016082	8.06290688344183	4.42959220093899	17.8262734288845	2.68670518378305e-58	6.52087328360761e-58	121.825398191538	ENSG00000016082	44.27	protein_coding	51383448	51394730	HGNC:6132	ISL1
88	ENSG00000016391	-1.34842009266385	4.22149525045427	-53.5035298851402	6.64515099971818e-242	1.07972639031577e-240	543.202619093824	ENSG00000016391	49.35	protein_coding	53812335	53846419	HGNC:24288	CHDH
89	ENSG00000016402	-4.95996097453096	1.37896430920208	-38.0014387521225	3.77022795576499e-168	2.85390881208328e-167	374.070393673618	ENSG00000016402	41.2	protein_coding	136999971	137045180	HGNC:6003	IL20RA
90	ENSG00000018236	1.9479151630286	6.28407666117641	33.4418728438176	4.5985444416977e-144	2.7257668667432e-143	317.476741224218	ENSG00000018236	35.21	protein_coding	40692439	41072415	HGNC:2171	CNTN1
91	ENSG00000018280	-1.37843065632035	4.34499533356538	-47.8061669400546	2.68969918482228e-216	3.31878561988512e-215	484.125441490602	ENSG00000018280	55.34	protein_coding	218382029	218396894	HGNC:10907	SLC11A1
92	ENSG00000019102	4.34664679676677	2.43000645547606	11.44111698582	9.00268103489311e-28	1.48453827764455e-27	52.1564401932497	ENSG00000019102	53.76	protein_coding	124747474	124752255	HGNC:17149	VSIG2
93	ENSG00000019169	-2.08092048447841	2.67175361479953	-11.5077140992173	4.73961524630003e-28	7.84362918510181e-28	51.720710457876	ENSG00000019169	44.33	protein_coding	118942194	118994660	HGNC:6895	MARCO
94	ENSG00000019505	6.61440886065033	4.4994124921619	11.3241194699169	2.76247994541465e-27	4.51693508501015e-27	51.0020511643832	ENSG00000019505	46.29	protein_coding	45240302	45286341	HGNC:14962	SYT13
95	ENSG00000019582	-1.25648143325892	7.71557380712874	-12.8937470583279	4.45523802810836e-34	8.05101585248745e-34	65.0918509800364	ENSG00000019582	53.33	protein_coding	150401637	150412969	HGNC:1697	CD74
96	ENSG00000019991	-1.62263841359313	5.53571545141576	-19.7472306609886	1.59269014163961e-68	4.33716624920739e-68	143.73565277443	ENSG00000019991	34.42	protein_coding	81699010	81770438	HGNC:4893	HGF
97	ENSG00000021300	1.56181910153281	3.82336439139894	14.4043618021427	4.32136797840616e-41	8.5560580831585e-41	81.8979763468748	ENSG00000021300	52.94	protein_coding	73646178	73662819	HGNC:19079	PLEKHB1
98	ENSG00000021355	-1.70812783987859	5.17037480554513	-46.8076808236447	1.24453282305868e-211	1.47897613217628e-210	473.296673754309	ENSG00000021355	43.07	protein_coding	2832332	2841959	HGNC:3311	SERPINB1
99	ENSG00000021488	5.49334865456112	2.79188765645392	22.3624638569372	7.74740558676404e-83	2.46694844686126e-82	177.852908586149	ENSG00000021488	46.63	protein_coding	32830509	32869767	HGNC:11067	SLC7A9
100	ENSG00000022556	1.20953304447849	2.96724101526447	4.69855400105299	3.19136999298255e-06	3.74924500345095e-06	2.75572796371629	ENSG00000022556	49.09	protein_coding	54953130	55001142	HGNC:22948	NLRP2
101	ENSG00000023171	-2.75349852144925	5.98858576558129	-48.877638990562	3.04101859109823e-221	3.99472880616803e-220	495.756678371242	ENSG00000023171	45.8	protein_coding	123358428	123627774	HGNC:29214	GRAMD1B
102	ENSG00000023191	-1.23680554737828	5.69818791881501	-46.0073025477291	7.47476383729501e-208	8.62476635469506e-207	464.632771322459	ENSG00000023191	60.36	protein_coding	494512	507300	HGNC:10074	RNH1
103	ENSG00000023228	-1.5477787744115	5.86227702543107	-56.3316710991412	5.38713883221067e-254	9.92407441614472e-253	571.042348510988	ENSG00000023228	40.76	protein_coding	206114817	206159509	HGNC:7707	NDUFS1
104	ENSG00000023330	-3.72619551580357	6.11188331255964	-58.0527718354817	3.68206032479138e-261	7.27760927852575e-260	587.878261248845	ENSG00000023330	45.47	protein_coding	52198086	52214327	HGNC:396	ALAS1
105	ENSG00000023909	-1.27397217845972	4.8104498835378	-72.8912720485484	1.9054550712656e-317	6.5340273558715e-316	717.08397351409	ENSG00000023909	36.37	protein_coding	93885199	93909456	HGNC:4312	GCLM
106	ENSG00000024422	-1.70656771466024	5.178280804394	-56.6736471714113	1.97785983040176e-255	3.67528969790761e-254	574.243835945001	ENSG00000024422	52.89	protein_coding	47713422	47743134	HGNC:3243	EHD2
107	ENSG00000024526	2.44391913664873	4.9660067726785	10.5031684323109	5.79275395686146e-24	9.00690697635647e-24	42.4830851020552	ENSG00000024526	34.94	protein_coding	68474152	68497221	HGNC:22949	DEPDC1
108	ENSG00000026036	-8.64834058278269	-0.93035097648082	-145.317548034696	0	0	1130.08893303175	ENSG00000026036	59.83	protein_coding	63659300	63698684	HGNC:44095	RTEL1-TNFRSF6B
109	ENSG00000026103	-1.57668698610818	4.7170429829341	-73.4185649651318	2.7825777173779e-319	9.69756496248011e-318	721.387324725294	ENSG00000026103	39.26	protein_coding	88953813	89029605	HGNC:11920	FAS
110	ENSG00000026508	1.11426101514141	6.56668976866076	17.9892199698247	3.75318330295841e-59	9.19293047398462e-59	122.086431270375	ENSG00000026508	41.56	protein_coding	35138882	35232402	HGNC:1681	CD44
111	ENSG00000026559	5.93452912602903	3.66689309333837	8.4274260743479	2.22200420260267e-16	3.07871527528161e-16	26.2496713106136	ENSG00000026559	52.17	protein_coding	51003656	51023107	HGNC:6248	KCNG1
112	ENSG00000026652	1.46109546415915	5.85560914901399	45.3762158884303	7.54166794661949e-205	8.41758585126935e-204	457.51885715586	ENSG00000026652	45.36	protein_coding	161129967	161274061	HGNC:20885	AGPAT4
113	ENSG00000026751	2.72169672808702	3.75123874681403	10.862969242894	2.12813125805334e-25	3.3929696100996e-25	46.2587032405813	ENSG00000026751	43.99	protein_coding	160739057	160754821	HGNC:21394	SLAMF7
114	ENSG00000027644	5.61535850244442	3.58895698099964	5.88148064266745	6.46909536060108e-09	7.96659273620716e-09	9.3947335052331	ENSG00000027644	55.62	protein_coding	156840063	156859117	HGNC:6093	INSRR
115	ENSG00000027869	3.42921313848715	3.61935083392964	22.5041343237146	1.27445593752834e-83	4.09095564758863e-83	179.875673032689	ENSG00000027869	55.53	protein_coding	156806243	156816848	HGNC:10821	SH2D2A
116	ENSG00000028277	1.89743667895323	5.89923693709257	37.3697026780982	7.13890881344628e-165	5.2143347222935e-164	365.633173653754	ENSG00000028277	51.31	protein_coding	42086110	42196585	HGNC:9213	POU2F2
117	ENSG00000028528	-1.27904889853336	6.2232929814292	-51.8217126314316	1.60286589203798e-234	2.39896063438498e-233	526.203945273236	ENSG00000028528	43.68	protein_coding	64094123	64146090	HGNC:11172	SNX1
118	ENSG00000029993	1.43754734468629	6.09523763893833	36.2356562755123	6.1200367372507e-159	4.21758948192212e-158	351.69703709453	ENSG00000029993	51.17	protein_coding	150980509	150990771	HGNC:5004	HMGB3
119	ENSG00000033122	1.92638438086018	3.77932195463138	9.74396784224224	4.76799239786459e-21	7.1074551482484e-21	36.1370189789402	ENSG00000033122	35.38	protein_coding	69567922	70151945	HGNC:18531	LRRC7
120	ENSG00000033327	1.23978298917544	6.39335077041974	36.3774559007042	1.10008974643584e-159	7.63047627940079e-159	353.49309745885	ENSG00000033327	41.71	protein_coding	78215293	78418348	HGNC:14458	GAB2
121	ENSG00000034053	1.46893152453363	5.24788437590768	29.6195555127535	3.36767270221296e-123	1.63009486212275e-122	269.970865759545	ENSG00000034053	48.63	protein_coding	28884483	29118315	HGNC:579	APBA2
122	ENSG00000034510	1.58791934946828	8.19025129160561	43.0504658360678	1.36354148461035e-193	1.33516043192035e-192	432.016647001993	ENSG00000034510	63.48	protein_coding	84905656	84906671	HGNC:11879	TMSB10
123	ENSG00000034693	-1.37288170998154	6.22007753994338	-35.7589940852974	1.9919962311565e-156	1.34031992275254e-155	346.25921897713	ENSG00000034693	35.1	protein_coding	143450805	143490616	HGNC:8858	PEX3
124	ENSG00000035499	5.50181030595923	3.17331751684982	15.3286330702986	1.40804836510032e-45	2.94275387722656e-45	92.7929737171301	ENSG00000035499	38.63	protein_coding	60596912	60700190	HGNC:24902	DEPDC1B
125	ENSG00000035720	5.85946510895993	2.72969068515921	6.83215403205761	1.90711818681087e-11	2.44797484036149e-11	15.1953113825477	ENSG00000035720	37.8	protein_coding	67558727	67607337	HGNC:24133	STAP1
126	ENSG00000036565	5.21241539860909	4.17788765753438	8.12698310264524	2.18168003354245e-15	2.97790343959751e-15	23.8085046606101	ENSG00000036565	44	protein_coding	20144855	20183206	HGNC:10934	SLC18A1
127	ENSG00000036672	-1.12056823949922	4.08646889173157	-45.9040074821508	2.31091935151572e-207	2.65390516246361e-206	463.639155187419	ENSG00000036672	54.63	protein_coding	119355215	119381711	HGNC:12618	USP2
128	ENSG00000039068	3.56269032771655	3.15714145764181	19.6640079595832	4.47995707090077e-68	1.21319738185494e-67	144.244545603901	ENSG00000039068	46.88	protein_coding	68737292	68835537	HGNC:1748	CDH1
129	ENSG00000039139	2.60638483999377	2.41749441264399	8.29074659504905	6.33218353193183e-16	8.71210910206251e-16	25.0006068388881	ENSG00000039139	39.64	protein_coding	13690328	14011818	HGNC:2950	DNAH5
130	ENSG00000039537	-2.68211551222599	2.87135281533958	-20.8487712248916	1.64360172946551e-74	4.78727387584557e-74	158.283789533662	ENSG00000039537	36.68	protein_coding	41142116	41261438	HGNC:1339	C6
131	ENSG00000039600	5.8606934483138	1.82273142442265	14.1902301414902	4.51964394218098e-40	8.83695438523296e-40	80.2295795885714	ENSG00000039600	40.71	protein_coding	157625679	157671480	HGNC:30635	SOX30
132	ENSG00000039650	-1.52422206758076	5.10623369724288	-84.1429037025269	0	0	802.572953230455	ENSG00000039650	59.53	protein_coding	49859882	49878351	HGNC:9154	PNKP
133	ENSG00000040608	1.55632137405721	4.12974753687066	16.724893927079	1.35817460198946e-52	3.0941232228087e-52	108.175481729607	ENSG00000040608	60.45	protein_coding	20241415	20283246	HGNC:18601	RTN4R
134	ENSG00000041353	3.02140816680172	4.78861538258186	8.77695827921709	1.43711053967033e-17	2.02722093886917e-17	28.141895572465	ENSG00000041353	37.74	protein_coding	54717860	54895516	HGNC:9767	RAB27B
135	ENSG00000041880	-1.01529109026397	4.74604232849893	-97.0515608858789	0	0	889.504356238084	ENSG00000041880	59.21	protein_coding	51942345	51948867	HGNC:273	PARP3
136	ENSG00000042062	-1.44778729622117	4.59557561730912	-44.8796140552917	1.80480843334881e-202	1.96185319008896e-201	452.15701389001	ENSG00000042062	51.6	protein_coding	50586108	50691542	HGNC:16168	RIPOR3
137	ENSG00000042286	-1.06140657436779	4.59061420292646	-63.9409499197612	1.26359678475572e-284	3.14554552380079e-283	641.414424726841	ENSG00000042286	50.25	protein_coding	70098223	70132934	HGNC:21411	AIFM2
138	ENSG00000042445	-1.87287957187386	5.41682939859972	-59.9509083380556	6.72885708994786e-269	1.44721275220453e-267	605.344139590913	ENSG00000042445	51.29	protein_coding	85341955	85354531	HGNC:25991	RETSAT
139	ENSG00000044115	-1.53945024385011	6.94779072494705	-36.374947232375	1.13398071387805e-159	7.85916747195436e-159	353.929163658673	ENSG00000044115	44.15	protein_coding	138610967	138935034	HGNC:2509	CTNNA1
140	ENSG00000044524	2.14357440991533	3.78339180647149	9.85395543545513	1.84368406179457e-21	2.76568804666777e-21	37.1308615913049	ENSG00000044524	34.59	protein_coding	89107621	89482134	HGNC:3387	EPHA3
141	ENSG00000044574	-1.21431971355349	6.84109698580153	-22.6335447850994	2.44781399583196e-84	7.92893012269015e-84	180.369198361981	ENSG00000044574	44.15	protein_coding	125234853	125241382	HGNC:5238	HSPA5
142	ENSG00000047617	3.90764779001953	2.88082744705777	22.7172061965483	8.41936428840882e-85	2.74384511360987e-84	182.568373721142	ENSG00000047617	44.4	protein_coding	5531869	5946232	HGNC:1183	ANO2
143	ENSG00000047634	-1.00490353387957	6.09769890585306	-21.6861879096814	4.17984942334032e-79	1.27668196391312e-78	168.126260519838	ENSG00000047634	38.89	protein_coding	17737449	17754988	HGNC:10580	SCML1
144	ENSG00000048540	-1.59476688752144	4.49113860680324	-10.4163613660603	1.2707308779298e-23	1.96542624784052e-23	40.6720872200848	ENSG00000048540	35.63	protein_coding	16548372	16610594	HGNC:6643	LMO3
145	ENSG00000048545	7.29778777427648	2.64409074405958	11.8879101469322	1.1618921024898e-29	1.9725252444794e-29	56.5014953399089	ENSG00000048545	51.03	protein_coding	42173364	42181338	HGNC:4678	GUCA1A
146	ENSG00000048828	-1.60550276804852	6.11186944912051	-48.3073435876048	1.2830752287016e-218	1.63271800898191e-217	489.570365263018	ENSG00000048828	42.42	protein_coding	93451685	93566112	HGNC:13247	FAM120A
147	ENSG00000049239	-1.57633409093701	5.30806652755691	-53.2500661352884	8.42955601489821e-241	1.35420064032377e-239	540.529657143887	ENSG00000049239	52.29	protein_coding	9234774	9271337	HGNC:4795	H6PD
148	ENSG00000049247	-2.83580473287914	2.35244372073471	-23.8938625397293	2.4446175944908e-91	8.54590269419026e-91	197.172332817747	ENSG00000049247	40.81	protein_coding	7843083	7853512	HGNC:12636	UTS2
149	ENSG00000049249	5.41967092146854	2.53418313106927	16.1130620277283	1.73574546242155e-49	3.81828226996945e-49	101.7126580118	ENSG00000049249	43.92	protein_coding	7915871	7943165	HGNC:11924	TNFRSF9
150	ENSG00000049283	-2.56099878242755	2.94264554523433	-21.8526799825409	5.05800844169351e-80	1.56081695263462e-79	170.929909336582	ENSG00000049283	58.65	protein_coding	50532682	50543750	HGNC:18235	EPN3
151	ENSG00000049449	-1.02262020211295	5.71335774556584	-25.139544952413	2.77979189043418e-98	1.05560387175772e-97	212.1836607793	ENSG00000049449	46.64	protein_coding	32091074	32105722	HGNC:9934	RCN1
152	ENSG00000049768	5.53090585059137	2.6140572280806	45.0913562165208	1.739574914895e-203	1.91162939650334e-202	452.237094484758	ENSG00000049768	53.53	protein_coding	49250438	49264800	HGNC:6106	FOXP3
153	ENSG00000050393	1.14387435722244	5.83936820971954	49.2741723980818	4.65479068758614e-223	6.19079910996172e-222	499.435813279527	ENSG00000050393	41.24	protein_coding	13786557	13814568	HGNC:21097	MCUR1
154	ENSG00000050405	-1.17673505046018	5.62217014552049	-31.1933501951593	7.49448981360228e-132	3.92948733641038e-131	289.490169383926	ENSG00000050405	42.31	protein_coding	50175788	50283520	HGNC:24636	LIMA1
155	ENSG00000050555	-1.65487637111164	4.3534292690779	-36.6639169788012	3.45719725055884e-161	2.43157155880532e-160	357.198585468991	ENSG00000050555	53.66	protein_coding	131009174	131094473	HGNC:6494	LAMC3
156	ENSG00000050767	1.17152703507718	3.51103293271564	11.1929764239796	9.6198640163007e-27	1.5600989345334e-26	49.059478866886	ENSG00000050767	50.61	protein_coding	178237476	178590393	HGNC:22990	COL23A1
157	ENSG00000051108	-1.26913557572	6.01061496923854	-38.6808773320331	1.18680160575139e-171	9.34825231615153e-171	381.279778864377	ENSG00000051108	42.95	protein_coding	56932142	56944864	HGNC:13744	HERPUD1
158	ENSG00000051180	2.79824825361762	3.96019569219861	13.5446845811407	4.77809443017257e-37	8.97936817256047e-37	72.8715160032836	ENSG00000051180	43.47	protein_coding	40694774	40732340	HGNC:9817	RAD51
159	ENSG00000052126	-1.32544440504002	5.61974293682808	-33.5743994117568	8.89440048430561e-145	5.31640451769293e-144	319.283979527479	ENSG00000052126	38.11	protein_coding	19129669	19376400	HGNC:30036	PLEKHA5
160	ENSG00000052344	5.7237580853855	1.82398315553516	16.4201909393566	4.85310968589499e-51	1.08861886386482e-50	105.256918827018	ENSG00000052344	58.95	protein_coding	31131433	31135727	HGNC:9491	PRSS8
161	ENSG00000052802	-1.11029478382658	5.56109666055239	-22.748629644168	5.63813773417893e-85	1.84131723248372e-84	181.527084012616	ENSG00000052802	37	protein_coding	165327667	165343164	HGNC:10545	MSMO1
162	ENSG00000053328	2.57653769198999	2.31989854963556	7.04607485839494	4.65235970992277e-12	6.02977738056703e-12	16.2678591956541	ENSG00000053328	40.62	protein_coding	110243940	110358349	HGNC:21566	METTL24
163	ENSG00000053438	3.24784671453375	5.60804726599464	20.4118533179452	3.97117635187846e-72	1.12352184494746e-71	153.000610776204	ENSG00000053438	54.16	protein_coding	37521206	37523690	HGNC:7860	NNAT
164	ENSG00000053918	-3.33479174193609	4.94756709590458	-114.267214091291	0	0	991.275643558743	ENSG00000053918	51.55	protein_coding	2444654	2849105	HGNC:6294	KCNQ1
165	ENSG00000054179	4.17092113870896	1.77493852652272	8.85918385261677	7.45305189015996e-18	1.05587993303685e-17	29.6755254041317	ENSG00000054179	65.81	protein_coding	137048107	137054061	HGNC:3364	ENTPD2
166	ENSG00000054356	2.57118797131802	5.64684578181728	18.9676779408101	2.4514801145692e-64	6.34590357988454e-64	134.851656791094	ENSG00000054356	53.59	protein_coding	219289623	219309648	HGNC:9676	PTPRN
167	ENSG00000054690	-1.17973056525663	4.98913847917024	-31.2006384051227	6.83685124634179e-132	3.59018784544215e-131	289.437569715653	ENSG00000054690	48.02	protein_coding	67533290	67589612	HGNC:17733	PLEKHH1
168	ENSG00000054793	1.45199573316897	6.6354322049004	45.0755389588724	2.07135108182006e-203	2.27475642599622e-202	454.293361151703	ENSG00000054793	46.63	protein_coding	51596514	51768390	HGNC:13540	ATP9A
169	ENSG00000054803	-1.52188711114272	3.97361919964977	-16.0859817685201	2.37609215550105e-49	5.21616219816061e-49	99.9206883212703	ENSG00000054803	44	protein_coding	55997357	56005519	HGNC:16231	CBLN4
170	ENSG00000054938	6.37603832097799	2.0149087642843	45.062802567664	2.38400900605538e-203	2.61475412950595e-202	451.901091290175	ENSG00000054938	51.61	protein_coding	74696429	74731426	HGNC:24168	CHRDL2
171	ENSG00000055732	-4.7132561615185	3.13390443707719	-35.8633799012448	5.59924665915648e-157	3.79136935758982e-156	348.193736577823	ENSG00000055732	40.77	protein_coding	85018082	85048500	HGNC:13358	MCOLN3
172	ENSG00000055813	2.07219746396996	3.77106646638508	13.9675665788603	5.09005046865684e-39	9.81513006473044e-39	77.2910482067619	ENSG00000055813	38.51	protein_coding	56183990	56386172	HGNC:29400	CCDC85A
173	ENSG00000055955	-1.18770249100055	4.63513853482927	-33.907651597835	1.43958713531532e-146	8.74558146914964e-146	323.259617336515	ENSG00000055955	55.63	protein_coding	52812962	52830688	HGNC:6169	ITIH4
174	ENSG00000056487	1.33273667073364	4.33812169617063	9.19414989889473	4.89633697523536e-19	7.05967127035582e-19	31.143769983416	ENSG00000056487	52.73	protein_coding	44881162	45010005	HGNC:25161	PHF21B
175	ENSG00000056972	-1.098836790977	4.66827256917626	-76.9282031962718	0	0	748.858969526814	ENSG00000056972	44.49	protein_coding	111555381	111606906	HGNC:1343	TRAF3IP2
176	ENSG00000057252	-2.98007978714431	5.80215955236428	-64.0668132858359	4.14055443517171e-285	1.03374631709689e-283	642.916653251792	ENSG00000057252	39.63	protein_coding	179293714	179358680	HGNC:11177	SOAT1
177	ENSG00000057593	5.43110993991794	1.2298056049923	12.0214216879104	3.10245494431696e-30	5.3097437446483e-30	57.8124308217864	ENSG00000057593	61.36	protein_coding	113105788	113120685	HGNC:3544	F7
178	ENSG00000058056	-1.02873891096971	5.35474412868723	-41.1844271254022	2.39361805414202e-184	2.16274156140652e-183	410.35796071956	ENSG00000058056	42.29	protein_coding	179653032	179804366	HGNC:12611	USP13
179	ENSG00000058085	3.42959227645168	3.29191851999616	23.381914316881	1.72229629180927e-88	5.83101779841929e-88	191.060941195801	ENSG00000058085	43.26	protein_coding	183186238	183245127	HGNC:6493	LAMC2
180	ENSG00000058262	-1.07345210727096	6.78453444901471	-33.4725352043035	3.14393022889882e-144	1.86873987187279e-143	318.245802935228	ENSG00000058262	47.29	protein_coding	128051641	128071705	HGNC:18276	SEC61A1
181	ENSG00000058335	3.99754321473843	2.83732272846726	18.9873326665622	1.9249873054728e-64	4.98907394377888e-64	135.935163995019	ENSG00000058335	49.94	protein_coding	78959906	79090780	HGNC:9875	RASGRF1
182	ENSG00000058404	3.19998872605247	5.44928490723806	16.6970043126848	1.8861883005757e-52	4.29186377200948e-52	107.824298549539	ENSG00000058404	55.11	protein_coding	44210019	44334577	HGNC:1461	CAMK2B
183	ENSG00000058668	-1.01507360024504	6.57455706828548	-15.327409911629	1.42772243094701e-45	2.98350660221269e-45	91.138599302828	ENSG00000058668	46.47	protein_coding	203626832	203744081	HGNC:817	ATP2B4
184	ENSG00000060138	-1.73562027568791	5.51881309037814	-31.3391766203492	1.19407107038435e-132	6.31109615256996e-132	291.374431977182	ENSG00000060138	39.08	protein_coding	10699089	10723323	HGNC:2428	YBX3
185	ENSG00000060709	4.84398030956673	5.8561381144881	26.4417588217526	1.50780150022118e-105	6.16588271534413e-105	230.125557706086	ENSG00000060709	48.57	protein_coding	130396133	130768228	HGNC:30339	RIMBP2
186	ENSG00000061273	-1.4155128037596	6.19903022156229	-39.7223938126835	5.65829853587724e-177	4.73660608319489e-176	393.600534878716	ENSG00000061273	54.88	protein_coding	47782722	47833132	HGNC:14067	HDAC7
187	ENSG00000062038	3.7795084373981	3.4854825620276	21.8431253031223	5.71011432377406e-80	1.76109124629022e-79	171.51519770199	ENSG00000062038	49.21	protein_coding	68636189	68727468	HGNC:1762	CDH3
188	ENSG00000062096	5.54993601201168	3.15554883115368	12.8024827133604	1.1440866676485e-33	2.05355980906384e-33	65.6105729670155	ENSG00000062096	40.73	protein_coding	3041471	3112727	HGNC:721	ARSF
189	ENSG00000062524	1.09535038879917	3.53094089689125	9.87801848084278	1.49609848056755e-21	2.24704254640739e-21	37.1721041739729	ENSG00000062524	57.9	protein_coding	41503637	41513887	HGNC:6721	LTK
190	ENSG00000062716	-1.22485113869589	6.01782257816356	-29.8707735498975	1.38414869618427e-124	6.77281011024034e-124	272.844526442736	ENSG00000062716	39.75	protein_coding	59707192	59842255	HGNC:29559	VMP1
191	ENSG00000063015	7.1461918527946	3.18862224227521	16.5168717568977	1.56492568319365e-51	3.53074856545092e-51	106.381245455773	ENSG00000063015	54.21	protein_coding	28954901	29006440	HGNC:15955	SEZ6
192	ENSG00000063587	-2.69161558894908	5.59908346161125	-56.3770493784174	3.47208878571846e-254	6.41003893986099e-253	571.576418166143	ENSG00000063587	49.09	protein_coding	153334147	153360110	HGNC:13069	ZNF275
193	ENSG00000063660	-1.17008648088995	5.8760173185904	-30.3213023723286	4.56892310560833e-127	2.28472913248824e-126	278.523122340739	ENSG00000063660	64.64	protein_coding	240435663	240468076	HGNC:4449	GPC1
194	ENSG00000064042	-1.41023315799468	5.49953710416113	-32.6638893657373	7.34196850988696e-140	4.19046778888167e-139	307.941394281592	ENSG00000064042	40.5	protein_coding	41359607	41700044	HGNC:29191	LIMCH1
195	ENSG00000064201	4.85772209659155	3.10040068499306	25.1603200605337	2.1286234546644e-98	8.09588034193851e-98	213.61562731508	ENSG00000064201	63.03	protein_coding	2301997	2318204	HGNC:13410	TSPAN32
196	ENSG00000064205	-1.88709069071941	4.27341604338697	-41.0609416903745	9.94097417578385e-184	8.93014287216522e-183	409.226657373746	ENSG00000064205	51.46	protein_coding	44714844	44728509	HGNC:12770	CCN5
197	ENSG00000064270	3.67816491560022	3.10986800340163	23.1931645303332	1.92651680332106e-87	6.46475288864487e-87	188.647513211841	ENSG00000064270	48.83	protein_coding	84368527	84464187	HGNC:29103	ATP2C2
198	ENSG00000064547	1.03031713528671	4.66832382331703	18.7124122069076	5.62642705034344e-63	1.43599603555096e-62	131.582697057646	ENSG00000064547	58.93	protein_coding	19623655	19628930	HGNC:3168	LPAR2
199	ENSG00000064601	-2.73436450614228	5.79279013739135	-65.9768971517891	2.22484157673366e-292	6.02117584879249e-291	659.635152315555	ENSG00000064601	56.09	protein_coding	45890144	45898949	HGNC:9251	CTSA
200	ENSG00000064787	2.97042272332219	1.84476189249266	8.19906228499825	1.26873039245749e-15	1.73745861363244e-15	24.4824726992773	ENSG00000064787	40.73	protein_coding	53936777	54070594	HGNC:974	BCAS1
201	ENSG00000064932	-1.30875153373366	5.16679871636922	-52.4959372914107	1.68999899983872e-237	2.62842558472185e-236	532.854428267943	ENSG00000064932	63.17	protein_coding	1107637	1174268	HGNC:29158	SBNO2
202	ENSG00000065154	-1.11561529326675	6.24110607579743	-31.7728464971726	5.11859790940726e-135	2.77934170107942e-134	296.909025198279	ENSG00000065154	42.49	protein_coding	124397303	124418976	HGNC:8091	OAT
203	ENSG00000065320	2.14645380144693	3.76016360188178	12.9978646369796	1.51190173390172e-34	2.74930741239907e-34	67.0626667315091	ENSG00000065320	49.77	protein_coding	9021510	9244000	HGNC:8029	NTN1
204	ENSG00000065328	5.1478881774372	3.45838366355083	11.962356670021	5.5705696162597e-30	9.49861381296724e-30	57.1400097672702	ENSG00000065328	43.59	protein_coding	13161558	13211110	HGNC:18043	MCM10
205	ENSG00000065371	6.19972831112791	1.81248376576087	12.7383778311286	2.2137633470331e-33	3.95857975678369e-33	64.9778547694253	ENSG00000065371	42.25	protein_coding	123968521	123992178	HGNC:17692	ROPN1
206	ENSG00000065485	-1.02605084406951	4.77651573949362	-54.5941911625814	1.29468650975934e-246	2.20432318316652e-245	553.761612403234	ENSG00000065485	45.22	protein_coding	123067025	123225227	HGNC:24811	PDIA5
207	ENSG00000065609	6.4886236966349	4.8164272501849	21.4215951219037	1.19230698314447e-77	3.59100993847586e-77	166.18758375518	ENSG00000065609	36.62	protein_coding	83552880	83709691	HGNC:14986	SNAP91
208	ENSG00000065675	1.06364331453833	3.48887884664319	6.60184735590316	8.3649171847355e-11	1.06253861026278e-10	12.7666349405117	ENSG00000065675	43.1	protein_coding	6427143	6580301	HGNC:9410	PRKCQ
209	ENSG00000065833	-1.75170093953806	5.18806210499581	-47.5498566517107	4.18940877585853e-215	5.12115487940845e-214	481.309347154137	ENSG00000065833	36.91	protein_coding	83210402	83431051	HGNC:6983	ME1
210	ENSG00000065923	-1.11752941437389	4.39400718573461	-63.74158942606	7.42200830233177e-284	1.83689327215826e-282	639.743200930342	ENSG00000065923	41.06	protein_coding	46599251	46759118	HGNC:17123	SLC9A7
211	ENSG00000066032	3.36701327982498	5.07317289679476	20.9969325542232	2.54292188007638e-75	7.46398709970166e-75	160.548377626847	ENSG00000066032	38.65	protein_coding	79185231	80648861	HGNC:2510	CTNNA2
212	ENSG00000066248	-3.32270281455352	3.55918011803726	-25.5723244388787	1.0693544651123e-100	4.17021379326852e-100	218.394804451963	ENSG00000066248	48.38	protein_coding	232878701	233013256	HGNC:7807	NGEF
213	ENSG00000066279	1.95002927570727	5.76945869439044	18.6276349209782	1.58839628378289e-62	4.03226450693628e-62	130.172693629784	ENSG00000066279	34.66	protein_coding	197084121	197146694	HGNC:19048	ASPM
214	ENSG00000066405	3.57667168780332	2.1738911564284	11.3396832136611	2.38075498016321e-27	3.89650688098976e-27	51.1599578049388	ENSG00000066405	42.94	protein_coding	137998735	138033655	HGNC:2039	CLDN18
215	ENSG00000066468	-2.04389553835472	4.2571767547152	-33.1570302891825	1.58000323011818e-142	9.24347898620354e-142	314.340049573934	ENSG00000066468	45.41	protein_coding	121478332	121598458	HGNC:3689	FGFR2
216	ENSG00000067057	1.55991226324465	6.41160087240513	40.2166920402565	1.76606745596412e-179	1.51782254380973e-178	399.075780898872	ENSG00000067057	51.45	protein_coding	3066333	3137718	HGNC:8878	PFKP
217	ENSG00000067066	-1.42953329081763	5.14994651915245	-34.7661860338324	3.68888347780765e-151	2.33401493703302e-150	333.90193955616	ENSG00000067066	39.21	protein_coding	230415942	230545606	HGNC:11206	SP100
218	ENSG00000067113	-1.00742392063292	5.5841113453054	-25.7396900568377	1.2450494580103e-101	4.90127007709587e-101	219.860821569235	ENSG00000067113	39.6	protein_coding	55424854	55534969	HGNC:9228	PLPP1
219	ENSG00000067167	-1.19456415457074	5.68913837825716	-37.3997720724936	4.9794749106349e-165	3.64017521613494e-164	365.943602628781	ENSG00000067167	38.27	protein_coding	70573218	70608416	HGNC:20568	TRAM1
220	ENSG00000067177	-1.45756563492429	5.00218576559499	-55.3963254754508	4.85374688340332e-250	8.54509644617303e-249	561.758874451157	ENSG00000067177	37.87	protein_coding	72578814	72714319	HGNC:8925	PHKA1
221	ENSG00000067182	-2.25579761654617	5.44011699463846	-54.2940172777971	2.52673979732265e-245	4.25533880856793e-244	551.061172958167	ENSG00000067182	54.08	protein_coding	6328757	6342114	HGNC:11916	TNFRSF1A
222	ENSG00000067225	-2.09561431733078	7.79674007785494	-46.1599215686582	1.41384817783018e-208	1.64135182412005e-207	466.832502345356	ENSG00000067225	48.38	protein_coding	72199029	72231819	HGNC:9021	PKM
223	ENSG00000067445	1.4849489468458	5.81287181677573	52.7909878263605	8.56015937039424e-239	1.35103365589854e-237	535.787851128714	ENSG00000067445	51.41	protein_coding	54920462	54931431	HGNC:12326	TRO
224	ENSG00000067560	-1.08886590989913	7.34653172438018	-30.3504451053918	3.15873260361691e-127	1.5814035963637e-126	279.220305697605	ENSG00000067560	46.57	protein_coding	49359139	49412998	HGNC:667	RHOA
225	ENSG00000067704	-1.16373379095241	5.84393345646754	-43.1737946398202	3.39109514831036e-194	3.351257630075e-193	433.182360349017	ENSG00000067704	39.19	protein_coding	220094132	220148041	HGNC:29685	IARS2
226	ENSG00000067715	2.91985381328071	5.64054154761236	22.7239749022435	7.72272578690947e-85	2.51729315256829e-84	182.128038217195	ENSG00000067715	35.61	protein_coding	78863993	79452008	HGNC:11509	SYT1
227	ENSG00000067798	-1.26100093491737	4.29448694337247	-50.6102807768353	4.10522544342855e-229	5.86161663021985e-228	513.663127310646	ENSG00000067798	35.89	protein_coding	77324641	78213010	HGNC:15998	NAV3
228	ENSG00000067840	1.39381317640515	5.41107728827947	44.0810523183463	1.288445705265e-198	1.34081580187753e-197	443.477649928775	ENSG00000067840	56.35	protein_coding	153802166	153830565	HGNC:21167	PDZD4
229	ENSG00000068323	-1.40716629428265	5.64819120472712	-59.6290242073182	1.34352299659765e-267	2.85010462272025e-266	602.338005562883	ENSG00000068323	52.48	protein_coding	49028726	49043410	HGNC:11752	TFE3
230	ENSG00000068366	-1.31733146756476	7.42139823727191	-28.8432139941476	6.62756967003307e-119	3.06303131948998e-118	260.107363737227	ENSG00000068366	39.16	protein_coding	109624244	109733403	HGNC:3571	ACSL4
231	ENSG00000068489	2.80961997489066	4.4329184040731	12.4682442636464	3.49701469914506e-32	6.14957471087428e-32	61.590706065421	ENSG00000068489	44.35	protein_coding	59155732	59206709	HGNC:25619	PRR11
232	ENSG00000068615	1.69530395915872	5.57216161976035	27.0589269219969	5.46868552633004e-109	2.31045875143835e-108	237.08767039416	ENSG00000068615	46.05	protein_coding	86213993	86338083	HGNC:25786	REEP1
233	ENSG00000068697	-1.4079173251261	6.84819175831304	-28.6083276813834	1.32850463198417e-117	6.06763134538476e-117	256.984635413173	ENSG00000068697	41.26	protein_coding	20032650	20051628	HGNC:6924	LAPTM4A
234	ENSG00000068724	-1.12421371759573	5.03203460424101	-66.2421734789391	2.23831530167741e-293	6.15518686098955e-292	661.59358158438	ENSG00000068724	50.92	protein_coding	46915869	47076137	HGNC:19750	TTC7A
235	ENSG00000068796	1.34125904920033	6.9595632264433	46.4986970726284	3.5449294863214e-210	4.16919840481478e-209	469.982500356731	ENSG00000068796	38.5	protein_coding	62306162	62391025	HGNC:6318	KIF2A
236	ENSG00000069011	-2.5738968058933	1.20955334928269	-13.4592270823791	1.18528003393464e-36	2.2155239863728e-36	71.9497481861177	ENSG00000069011	59.39	protein_coding	135027734	135034813	HGNC:9004	PITX1
237	ENSG00000069020	-1.16264581024056	5.03797584015062	-39.0976157619125	8.67402528683947e-174	6.99038838241423e-173	385.972564527005	ENSG00000069020	39.2	protein_coding	66596380	67169593	HGNC:19037	MAST4
238	ENSG00000069188	1.47673456297332	4.20719515075735	9.58585527048117	1.84337778293248e-20	2.72265718726327e-20	34.4944763046991	ENSG00000069188	52.32	protein_coding	73334384	73644445	HGNC:19308	SDK2
239	ENSG00000069399	-1.23415367378541	4.75560346829315	-53.5455433622599	4.36456627074868e-242	7.12559256267449e-241	543.372336832148	ENSG00000069399	58.73	protein_coding	44747705	44760044	HGNC:998	BCL3
240	ENSG00000069482	7.36016190811895	3.34330928942405	7.0273019141622	5.27309438507168e-12	6.8291091167806e-12	16.45017097507	ENSG00000069482	57.14	protein_coding	68683779	68691175	HGNC:4114	GAL
241	ENSG00000069535	-1.77006001435967	5.00086082893643	-25.4929445279192	2.96537626413355e-100	1.15064145563755e-99	216.689567691	ENSG00000069535	39.31	protein_coding	43766610	43882450	HGNC:6834	MAOB
242	ENSG00000069667	-2.0066406749083	5.52263802198807	-49.2236523103498	7.91933184041809e-223	1.05080365065128e-221	499.198749123066	ENSG00000069667	41.64	protein_coding	60488284	61229302	HGNC:10258	RORA
243	ENSG00000069696	4.2987961343884	3.32856552795826	25.7833237688494	7.10732057472235e-102	2.8069313934906e-101	221.705373075601	ENSG00000069696	67.07	protein_coding	637269	640706	HGNC:3025	DRD4
244	ENSG00000069702	-2.23255779241739	5.00130767271292	-67.1454872050009	9.45607727464332e-297	2.7048816016597e-295	669.542121630088	ENSG00000069702	42.29	protein_coding	91680343	91906335	HGNC:11774	TGFBR3
245	ENSG00000069812	6.20298011573466	1.82524306354276	62.5020645694488	4.90282645160586e-279	1.1596338963168e-277	622.01577085501	ENSG00000069812	57.51	protein_coding	6412418	6424670	HGNC:16005	HES2
246	ENSG00000069974	-1.12594318724519	5.02083620998109	-48.3040022311151	1.32948870179856e-218	1.6905196247665e-217	489.241811287872	ENSG00000069974	41.6	protein_coding	55202966	55319113	HGNC:9766	RAB27A
247	ENSG00000070061	-1.32761489603712	6.30127638754885	-41.9874130126505	2.38770289286597e-188	2.23914345422692e-187	419.822081732079	ENSG00000070061	39.99	protein_coding	108866898	108934328	HGNC:5959	ELP1
248	ENSG00000070182	1.52493051584158	5.38091998517594	21.2066474088071	1.80418579564394e-76	5.36107200838899e-76	162.302888155098	ENSG00000070182	48.21	protein_coding	64746283	64879907	HGNC:11274	SPTB
249	ENSG00000070193	1.96512082539311	2.30879822789574	4.97426230994385	8.36771201898573e-07	9.93156923465522e-07	4.39018199049939	ENSG00000070193	35.66	protein_coding	44300247	44389706	HGNC:3666	FGF10
250	ENSG00000070388	6.4416292063053	2.05888338780733	32.9768723977119	1.48560131786929e-141	8.59404258308056e-141	311.694717080953	ENSG00000070388	67.9	protein_coding	639879	644373	HGNC:3679	FGF22
251	ENSG00000070404	-2.0213556646841	5.18972980905424	-55.2210880587785	2.70279391375476e-249	4.71456707509601e-248	560.145709778507	ENSG00000070404	64.93	protein_coding	676392	683392	HGNC:3973	FSTL3
252	ENSG00000070601	6.45719265961852	2.63188705265254	31.5984278216012	4.57811639666115e-134	2.46082762687386e-133	294.665033717591	ENSG00000070601	44.17	protein_coding	37650954	37746904	HGNC:29159	FRMPD1
253	ENSG00000070729	6.67090695034966	4.02868585215641	10.9196389110127	1.25600701431039e-25	2.00831758271334e-25	47.2863417632733	ENSG00000070729	50.27	protein_coding	57882340	57971128	HGNC:2151	CNGB1
254	ENSG00000070748	5.37918078955666	1.1913153284881	9.41399293724487	7.86937121293493e-20	1.14810125761034e-19	34.1587311303505	ENSG00000070748	50.94	protein_coding	49609095	49667942	HGNC:1912	CHAT
255	ENSG00000070761	1.49429590559849	6.32862241247952	72.7315444337767	6.88764664039265e-317	2.34771141247387e-315	715.774602676548	ENSG00000070761	44.82	protein_coding	58113592	58129381	HGNC:29523	CFAP20
256	ENSG00000070808	3.6575656751341	3.85248926269771	7.47467242114184	2.47538839861236e-13	3.27716936840866e-13	18.9555022695932	ENSG00000070808	52.1	protein_coding	150219491	150290093	HGNC:1460	CAMK2A
257	ENSG00000070886	3.90043886240716	2.28794939329845	7.87277641687239	1.43186183677535e-14	1.92944879559794e-14	22.1359748549053	ENSG00000070886	56.84	protein_coding	22563489	22603595	HGNC:3391	EPHA8
258	ENSG00000070915	5.48652108444978	1.27205300093993	12.3651982710194	9.92693220067037e-32	1.7333560448962e-31	61.2167535343014	ENSG00000070915	52.83	protein_coding	56865207	56915850	HGNC:10912	SLC12A3
259	ENSG00000071054	1.40531066457665	6.81297622902208	59.6596432131536	1.01005897569999e-267	2.14804198356523e-266	602.568681885184	ENSG00000071054	41.04	protein_coding	101696850	101894690	HGNC:6866	MAP4K4
260	ENSG00000071246	-1.05911570946268	5.11372080049193	-59.2784768402149	3.5468582166981e-266	7.35962305790442e-265	598.902938924957	ENSG00000071246	55.57	protein_coding	76761468	76783015	HGNC:19964	VASH1
261	ENSG00000071655	-1.08053125236692	4.96773943032882	-70.2673478243207	3.71925167501619e-308	1.18055131699352e-306	695.643314344825	ENSG00000071655	58.14	protein_coding	1573596	1592865	HGNC:6918	MBD3
262	ENSG00000071967	-2.10340311106213	5.59367265673765	-32.4948331699657	6.05883135424469e-139	3.41474135433784e-138	305.93901151449	ENSG00000071967	41.27	protein_coding	171522247	171558129	HGNC:20797	CYBRD1
263	ENSG00000072041	7.02484075766488	5.07488715012192	11.8094513361785	2.5134585349172e-29	4.2409180318922e-29	55.6222328034539	ENSG00000072041	34.54	protein_coding	84859491	84913629	HGNC:13621	SLC6A15
264	ENSG00000072062	-1.360289048112	5.58996013130578	-55.4348207294958	3.33013790109751e-250	5.87487241085146e-249	562.231430309415	ENSG00000072062	53.35	protein_coding	14091688	14118084	HGNC:9380	PRKACA
265	ENSG00000072071	1.05889542525022	5.73812475226159	43.2715289457962	1.12723670578544e-194	1.11852534716432e-193	434.008154789509	ENSG00000072071	56.42	protein_coding	14147743	14206187	HGNC:20973	ADGRL1
266	ENSG00000072080	6.82317568107698	2.28668157821904	39.9100683030211	6.30681245767238e-178	5.3423331517694e-177	394.345679961885	ENSG00000072080	41.71	protein_coding	234050679	234077134	HGNC:11256	SPP2
267	ENSG00000072182	6.2974870024537	3.31355271280911	14.7021919812636	1.60235975278643e-42	3.22720810217407e-42	85.818770374187	ENSG00000072182	56.96	protein_coding	219514170	219538772	HGNC:21263	ASIC4
268	ENSG00000072210	-2.35875791769476	6.41604831199931	-39.8585531795207	1.15128081186898e-177	9.71364744282936e-177	395.383996012553	ENSG00000072210	45.09	protein_coding	19648136	19685760	HGNC:403	ALDH3A2
269	ENSG00000072310	-3.33514086427171	5.74861281634069	-66.5527127877852	1.5350102156331e-294	4.29727368071582e-293	664.681409186042	ENSG00000072310	58.04	protein_coding	17810399	17837002	HGNC:11289	SREBF1
270	ENSG00000072571	1.1397275999309	5.29753474370729	14.8621761987983	2.69239848668562e-43	5.46967510791463e-43	85.7889582503059	ENSG00000072571	36.97	protein_coding	163460203	163491941	HGNC:5012	HMMR
271	ENSG00000072657	-1.22480770895749	3.04147642385041	-7.64825626779687	7.24953853912365e-14	9.67114831908558e-14	19.3330686986573	ENSG00000072657	36.14	protein_coding	72087266	72670758	HGNC:30748	TRHDE
272	ENSG00000072778	-2.58093194723812	6.81742614469639	-43.4383506875098	1.72490973861428e-195	1.72865514121573e-194	436.569142117947	ENSG00000072778	58.51	protein_coding	7217125	7225266	HGNC:92	ACADVL
273	ENSG00000072832	2.64528880198482	6.71829291199007	89.94489101962	0	0	843.008547756964	ENSG00000072832	48.99	protein_coding	5748084	5893086	HGNC:2365	CRMP1
274	ENSG00000073008	-1.04758667901586	4.98045749129819	-28.1328498402408	5.78830986550532e-115	2.58491023988584e-114	250.419929381455	ENSG00000073008	50.03	protein_coding	44643798	44666162	HGNC:9705	PVR
275	ENSG00000073060	-5.06277281103458	6.23910106215418	-49.727611196546	4.00453315069251e-225	5.47521317969383e-224	505.017131968001	ENSG00000073060	51.45	protein_coding	124776856	124882668	HGNC:1664	SCARB1
276	ENSG00000073067	-1.82812923468751	3.77893489155074	-43.9652955077705	4.69413917547151e-198	4.85534916411429e-197	442.405727459534	ENSG00000073067	66.81	protein_coding	983181	989640	HGNC:20243	CYP2W1
277	ENSG00000073146	6.42473888527708	2.26590570138403	38.6599321407595	1.52047433776364e-171	1.19544844686877e-170	379.859519360499	ENSG00000073146	47.59	protein_coding	50090006	50161690	HGNC:7201	MOV10L1
278	ENSG00000073150	1.31525352802195	4.15326160061793	15.6296778108408	4.55751618896659e-47	9.72129702210623e-47	95.4102288557966	ENSG00000073150	64.17	protein_coding	50170731	50180295	HGNC:8600	PANX2
279	ENSG00000073282	3.81739953749532	2.63457806151768	10.6732423260077	1.22679952857002e-24	1.92928037106458e-24	44.9364587106683	ENSG00000073282	37.13	protein_coding	189631389	189897276	HGNC:15979	TP63
280	ENSG00000073331	-1.13436685565391	4.57148545516803	-56.4872350003131	1.19618270155459e-254	2.21313239376465e-253	572.343683790552	ENSG00000073331	40.45	protein_coding	112285509	112442621	HGNC:20917	ALPK1
281	ENSG00000073417	-1.20916708948467	5.48190122769299	-39.1884574691354	2.97698950287195e-174	2.41052867427901e-173	387.151654445552	ENSG00000073417	41.8	protein_coding	84980440	85139145	HGNC:8793	PDE8A
282	ENSG00000073578	-1.37323929846345	6.36599563521548	-41.1421598143521	3.89603994788011e-184	3.51281278722009e-183	410.135488743756	ENSG00000073578	45.97	protein_coding	218303	257082	HGNC:10680	SDHA
283	ENSG00000073584	1.36510963708311	8.82736189366195	27.4013636960327	6.77194954897246e-111	2.91369570289249e-110	241.679074457254	ENSG00000073584	37.88	protein_coding	40624962	40648654	HGNC:11109	SMARCE1
284	ENSG00000073598	5.9601543414127	1.77277309993603	17.9448963322499	6.41479298244639e-59	1.56717338714216e-58	123.241377711647	ENSG00000073598	48.33	protein_coding	35121615	35130732	HGNC:25286	FNDC8
285	ENSG00000073605	1.34152887312998	5.40286786652449	30.6161866994893	1.0939542919764e-128	5.55499775322062e-128	282.325569509789	ENSG00000073605	48.85	protein_coding	39904595	39919854	HGNC:23690	GSDMB
286	ENSG00000073670	4.65732657750885	3.66370119247305	19.2564279523135	6.97861585886587e-66	1.84052236327185e-65	139.23094662876	ENSG00000073670	59.33	protein_coding	44758988	44781846	HGNC:189	ADAM11
287	ENSG00000073734	3.32111348868979	1.32171353828005	6.6216085595982	7.3805339795029e-11	9.38476386954364e-11	13.8637557668024	ENSG00000073734	37.01	protein_coding	168915498	169031324	HGNC:42	ABCB11
288	ENSG00000073737	4.91975551625026	1.7124205274595	9.28156763732135	2.376026916001e-19	3.44326303840369e-19	33.0672314600783	ENSG00000073737	39.63	protein_coding	169064789	169096167	HGNC:16888	DHRS9
289	ENSG00000073754	6.43689693506303	2.20993116228664	8.05790474418036	3.65485485558232e-15	4.96768197777612e-15	23.5805643218268	ENSG00000073754	39.69	protein_coding	157830911	157898256	HGNC:1690	CD5L
290	ENSG00000073861	5.3991776378634	1.64041438047863	11.6120222675258	1.72674976388696e-28	2.87320527310705e-28	53.8368132988484	ENSG00000073861	53.22	protein_coding	47733236	47746122	HGNC:11599	TBX21
291	ENSG00000074211	4.4477231555991	4.12011756004399	9.24982503745073	3.09124516380409e-19	4.47138689329853e-19	32.4386742927777	ENSG00000074211	51.48	protein_coding	6320578	6563600	HGNC:9306	PPP2R2C
292	ENSG00000074276	6.9109929033432	2.87828955841091	40.1188775502388	5.5184533849004e-179	4.71664807076798e-178	396.763081266425	ENSG00000074276	53.78	protein_coding	176542511	176595974	HGNC:18231	CDHR2
293	ENSG00000074317	6.43963312456096	3.22019652159138	12.1496550826935	8.65255444827229e-31	1.4907150152658e-30	59.0704239263375	ENSG00000074317	56.95	protein_coding	176620082	176630556	HGNC:11140	SNCB
294	ENSG00000074410	1.38738410246189	3.31672190567447	10.9970891005969	6.09125656705715e-26	9.76625560000328e-26	47.3557741472532	ENSG00000074410	48.38	protein_coding	63321378	63381846	HGNC:1371	CA12
295	ENSG00000074527	-1.26260093463119	4.64964840442489	-37.6170541717729	3.69860273467772e-166	2.73898694276199e-165	368.413421820324	ENSG00000074527	40.1	protein_coding	95657807	95791189	HGNC:13658	NTN4
296	ENSG00000074657	1.02465380626247	6.3109805721131	49.2045434221704	9.68318283485962e-223	1.28384870551939e-221	498.810795233938	ENSG00000074657	43.34	protein_coding	58862600	58986480	HGNC:30940	ZNF532
297	ENSG00000074706	4.01838029547516	3.12292688631216	25.7341477284042	1.3369451003958e-101	5.26181412294518e-101	221.07604149336	ENSG00000074706	40.14	protein_coding	154154496	154356803	HGNC:21204	IPCEF1
298	ENSG00000075035	1.65104775287208	3.30514390736801	8.04942022738912	3.89303356840621e-15	5.28888896162871e-15	22.7896564413378	ENSG00000075035	47.04	protein_coding	108129288	108250537	HGNC:29117	WSCD2
299	ENSG00000075043	5.32822353157517	4.24904918313277	19.889722199647	2.70410344475228e-69	7.43367265390128e-69	147.047608193969	ENSG00000075043	62.3	protein_coding	63400208	63472677	HGNC:6296	KCNQ2
300	ENSG00000075073	4.25115910282451	2.7293632150892	27.1294829970357	2.21211725170329e-109	9.37610481691165e-109	238.756015802303	ENSG00000075073	52.05	protein_coding	69403903	69416918	HGNC:11527	TACR2
301	ENSG00000075142	1.10833215462517	8.47654693567924	30.0448608398673	1.51936277255642e-125	7.48374908189961e-125	275.35282362086	ENSG00000075142	39.54	protein_coding	88205115	88226993	HGNC:11292	SRI
302	ENSG00000075213	1.49416945506408	5.45353728160297	17.4746299030528	1.83963867221724e-56	4.37846823769391e-56	116.173197505395	ENSG00000075213	34.35	protein_coding	83955777	84492724	HGNC:10723	SEMA3A
303	ENSG00000075218	1.7507313036244	4.73790617332107	11.5495048522862	3.16491418516324e-28	5.2478143062465e-28	52.0997229712552	ENSG00000075218	50.08	protein_coding	46296870	46330810	HGNC:13698	GTSE1
304	ENSG00000075239	-1.59689479828923	5.73710867588778	-43.1176229663111	6.38978976807073e-194	6.29287427158845e-193	432.575650839888	ENSG00000075239	43.08	protein_coding	108116695	108147603	HGNC:93	ACAT1
305	ENSG00000075340	5.55095857840681	5.21901145715253	28.2431704667867	1.41190921622492e-115	6.33504300721832e-115	253.230741335648	ENSG00000075340	44.81	protein_coding	70607618	70768225	HGNC:244	ADD2
306	ENSG00000075415	-1.23695060992095	7.49713994598989	-38.944339529872	5.28259999776568e-173	4.21152941932047e-172	384.722952091937	ENSG00000075415	42.39	protein_coding	98593591	98606379	HGNC:10989	SLC25A3
307	ENSG00000075420	-1.35687766814952	5.37162924064811	-40.0864761774569	8.05075907680438e-179	6.86727336436505e-178	397.67296343154	ENSG00000075420	39.76	protein_coding	172039578	172401669	HGNC:24670	FNDC3B
308	ENSG00000075426	-3.18768837098077	6.11619840670962	-35.8630295349083	5.62313708353302e-157	3.80603693917929e-156	347.779907588234	ENSG00000075426	51.81	protein_coding	28392448	28417317	HGNC:3798	FOSL2
309	ENSG00000075429	5.02175063559454	0.91904726699913	10.5518223746118	3.72224026591951e-24	5.80552534670815e-24	43.9836155332495	ENSG00000075429	47.33	protein_coding	66835117	66894751	HGNC:1409	CACNG5
310	ENSG00000075461	7.85383158672101	3.95092421758113	19.2335287252594	9.25944228149122e-66	2.43716855488634e-65	138.864094292447	ENSG00000075461	52.47	protein_coding	66964707	67033398	HGNC:1408	CACNG4
311	ENSG00000075643	-3.03767622775354	3.53513759846822	-36.2626002564216	4.41627639877092e-159	3.04714149744691e-158	352.813788829113	ENSG00000075643	42.78	protein_coding	36187497	36272157	HGNC:18234	MOCOS
312	ENSG00000075651	-1.83630766804686	4.91215628102046	-79.4400642512566	0	0	768.098215240209	ENSG00000075651	38.86	protein_coding	171600404	171810950	HGNC:9067	PLD1
313	ENSG00000075702	1.10271658007009	4.31706348989713	15.1500250135494	1.06214958970646e-44	2.19459510507166e-44	89.8340119204381	ENSG00000075702	51.49	protein_coding	36054649	36105108	HGNC:24502	WDR62
314	ENSG00000075886	6.67867067733508	2.26993160272974	39.473948519683	1.03984832587829e-175	8.57849751740265e-175	389.313515164996	ENSG00000075886	52.01	protein_coding	131476119	131482934	HGNC:24071	TUBA3D
315	ENSG00000076351	-1.37962023814047	5.48132924864778	-47.098651123877	5.36943181350593e-213	6.46185955456242e-212	476.458159761775	ENSG00000076351	52.44	protein_coding	28394642	28407197	HGNC:30521	SLC46A1
316	ENSG00000076555	-1.94674306185105	5.17704437387196	-52.7592654070139	1.17907869493013e-238	1.85577206205731e-237	535.611998574384	ENSG00000076555	46.78	protein_coding	109116587	109268226	HGNC:85	ACACB
317	ENSG00000076716	-1.22644495063691	4.38281654094146	-42.8793552258079	9.42979636670525e-193	9.18087984915767e-192	429.803588939398	ENSG00000076716	41.25	protein_coding	133300103	133415489	HGNC:4452	GPC4
318	ENSG00000076770	-1.20331822365926	4.76338388935887	-37.997822023804	3.93615756460378e-168	2.97687168869525e-167	372.923733157092	ENSG00000076770	36.96	protein_coding	132369320	132489968	HGNC:20564	MBNL3
319	ENSG00000076864	-2.0316732676444	4.90983470075522	-59.8817325966304	1.279325562409e-268	2.74805567663628e-267	604.679212028729	ENSG00000076864	56.63	protein_coding	21596221	21669357	HGNC:9858	RAP1GAP
320	ENSG00000077080	7.61248964121067	4.41178867132623	22.3515041979826	8.90772204548178e-83	2.83483357008372e-82	177.718402426517	ENSG00000077080	53.08	protein_coding	100643097	100656448	HGNC:160	ACTL6B
321	ENSG00000077152	1.73913629083581	5.34852592982942	23.1456925200375	3.53502639533465e-87	1.18159416232394e-86	187.151754072135	ENSG00000077152	40.7	protein_coding	202331544	202341984	HGNC:25009	UBE2T
322	ENSG00000077238	-1.11930284501931	4.9620438025849	-37.2853211645488	1.96292372163603e-164	1.42763408834662e-163	364.39557397569	ENSG00000077238	49.92	protein_coding	27313668	27364778	HGNC:6015	IL4R
323	ENSG00000077264	1.7158803949395	5.6649989744197	30.8356966186426	6.82748723149677e-130	3.50972304191061e-129	285.142826960034	ENSG00000077264	39.22	protein_coding	110944285	111227361	HGNC:8592	PAK3
324	ENSG00000077274	5.75544774915525	1.70752407271269	11.6621100183381	1.06108743958388e-28	1.77041428488266e-28	54.3176865648927	ENSG00000077274	41.36	protein_coding	111245099	111270483	HGNC:1483	CAPN6
325	ENSG00000077279	8.73540837817071	4.4550411658594	18.6946014531399	6.99803966532775e-63	1.78419712398928e-62	132.29184140237	ENSG00000077279	39.48	protein_coding	111293779	111412429	HGNC:2714	DCX
326	ENSG00000077327	7.02740141577612	2.47346874530838	18.9790334536691	2.13190658368019e-64	5.52116601903345e-64	135.753244943695	ENSG00000077327	38.39	protein_coding	22345445	22454224	HGNC:11215	SPAG6
327	ENSG00000077380	1.07379850237318	8.39476407560848	24.8033316264073	2.08740316766506e-96	7.75094235577653e-96	208.244367076557	ENSG00000077380	36.36	protein_coding	171687409	171750158	HGNC:2964	DYNC1I2
328	ENSG00000077522	2.15143981370635	4.36470418348256	9.48142111547108	4.4631626006585e-20	6.54563961967066e-20	33.7591612014019	ENSG00000077522	42.49	protein_coding	236664141	236764631	HGNC:164	ACTN2
329	ENSG00000077800	2.71013677803197	3.55812229818108	23.2445025064437	9.99138530332983e-88	3.35739643496583e-87	189.261744548581	ENSG00000077800	47.76	protein_coding	73328161	73358637	HGNC:3722	FKBP6
330	ENSG00000077942	-1.28994754272492	5.59503466548839	-31.0274136028394	6.07219961019782e-131	3.15278056379897e-130	287.405316290466	ENSG00000077942	53.13	protein_coding	45502238	45601135	HGNC:3600	FBLN1
331	ENSG00000078018	2.37564435475289	6.55794131982437	65.1936842351689	2.03861994326206e-289	5.29080741201917e-288	652.512549044482	ENSG00000078018	35.9	protein_coding	209424047	209734147	HGNC:6839	MAP2
332	ENSG00000078053	2.63174671609549	4.59272582050321	10.8078609301628	3.54746191666814e-25	5.63534950241319e-25	45.4564775411709	ENSG00000078053	39.13	protein_coding	38383704	38631420	HGNC:471	AMPH
333	ENSG00000078081	2.37144140386475	3.41991958695435	17.755243081085	6.32432341996809e-58	1.52715598193997e-57	120.814438505529	ENSG00000078081	44.17	protein_coding	183122215	183163839	HGNC:14582	LAMP3
334	ENSG00000078098	4.14271498121457	3.31376743737914	12.170029128608	7.05825641926913e-31	1.21739061581516e-30	59.1015728075658	ENSG00000078098	36.7	protein_coding	162170684	162245151	HGNC:3590	FAP
335	ENSG00000078328	6.24038889169436	3.83247032372609	8.36301223163797	3.64593951185172e-16	5.03124921566802e-16	25.7725293216955	ENSG00000078328	42.38	protein_coding	5239802	7713340	HGNC:18222	RBFOX1
336	ENSG00000078399	-1.70156700247815	3.33625852246385	-19.2599668574353	6.68013884081193e-66	1.76234714945999e-65	138.264946751015	ENSG00000078399	55.25	protein_coding	27162438	27175180	HGNC:5109	HOXA9
337	ENSG00000078549	4.9022715499184	5.34820541877904	19.1984433468403	1.42784247083234e-65	3.74838829737185e-65	138.360251944497	ENSG00000078549	51.96	protein_coding	31052308	31111474	HGNC:242	ADCYAP1R1
338	ENSG00000078589	6.73212732304264	2.28849502602544	19.0095897266693	1.4638190368122e-64	3.79614847253484e-64	136.124849298688	ENSG00000078589	38.13	protein_coding	78945332	78963727	HGNC:19906	P2RY10
339	ENSG00000078725	3.88743628030012	3.13835898683993	9.91335435294144	1.10012423478845e-21	1.65435202161698e-21	38.1300158402327	ENSG00000078725	40.76	protein_coding	119153458	119369435	HGNC:2687	BRINP1
340	ENSG00000078795	-1.11513345615749	3.96412839277721	-88.7495173079951	0	0	835.054851082194	ENSG00000078795	39.33	protein_coding	137887968	137942747	HGNC:9012	PKD2L2
341	ENSG00000079101	5.24332800948033	2.34490591986718	14.9097876342105	1.5805876611019e-43	3.21827774992693e-43	88.113625652426	ENSG00000079101	41.51	protein_coding	596988	650334	HGNC:2096	CLUL1
342	ENSG00000079102	1.2425587275687	5.52861221618624	37.4252274955891	3.67093627234577e-165	2.6870372362987e-164	366.139730347489	ENSG00000079102	38.11	protein_coding	91954972	92103286	HGNC:1535	RUNX1T1
343	ENSG00000079112	5.38612440568411	1.40648649721555	12.8811986096488	5.07327813924593e-34	9.1601153292348e-34	66.4371852460283	ENSG00000079112	40.61	protein_coding	94127162	94217303	HGNC:1756	CDH17
344	ENSG00000079156	1.95599048790557	4.05213874496263	17.1893038501192	5.55114233596048e-55	1.29823141154748e-54	113.798235452559	ENSG00000079156	39.34	protein_coding	178194481	178402893	HGNC:16388	OSBPL6
345	ENSG00000079308	-1.86071133323388	6.54453671693847	-26.7122534149064	4.67754278419576e-107	1.93691557045856e-106	232.695281797954	ENSG00000079308	52.84	protein_coding	217799588	218033982	HGNC:11973	TNS1
346	ENSG00000079313	-1.18461857044868	5.15933601285974	-63.3690155546661	2.05192848697798e-282	4.98446412121238e-281	636.360502360665	ENSG00000079313	60.94	protein_coding	1815248	1848483	HGNC:24616	REXO1
347	ENSG00000079385	-1.18502528447376	4.43158058349249	-60.0441825479866	2.8316893465258e-269	6.12110873045836e-268	606.129791134326	ENSG00000079385	47.52	protein_coding	42507304	42561234	HGNC:1814	CEACAM1
348	ENSG00000079459	-1.00230952522303	6.06155577175509	-22.7057020630804	9.75048643641282e-85	3.17522991751758e-84	181.079304266587	ENSG00000079459	44.38	protein_coding	11795573	11839395	HGNC:3629	FDFT1
349	ENSG00000079462	1.42657151185176	6.04604241386433	52.6998160556038	2.14926005878818e-238	3.37033186629253e-237	534.807267228322	ENSG00000079462	53.73	protein_coding	42297033	42303546	HGNC:8576	PAFAH1B3
350	ENSG00000079739	-1.64395999691422	5.41494244972325	-48.7165419196371	1.67044486079275e-220	2.1842409561836e-219	493.778414482878	ENSG00000079739	42.35	protein_coding	63593411	63660245	HGNC:8905	PGM1
351	ENSG00000079805	-1.29559815408601	5.60089619703007	-68.9203994026702	2.77565116714423e-303	8.37452208150565e-302	684.564751406537	ENSG00000079805	53.08	protein_coding	10718055	10833488	HGNC:2974	DNM2
352	ENSG00000079841	6.02373701479368	3.5040586518763	14.7639487158057	8.05809997354535e-43	1.62830639271369e-42	86.4968283340758	ENSG00000079841	35.58	protein_coding	71886550	72403150	HGNC:17282	RIMS1
353	ENSG00000079931	-1.52638866543548	4.45565508315688	-25.9444718215675	8.96429279834124e-103	3.57337133793822e-102	222.560974161617	ENSG00000079931	37.05	protein_coding	132296055	132401475	HGNC:21063	MOXD1
354	ENSG00000080007	1.35956083620838	2.64437281135376	4.9228813216359	1.07922030442541e-06	1.2782525411758e-06	3.93592095967549	ENSG00000080007	40.78	protein_coding	73394828	73417566	HGNC:18677	DDX43
355	ENSG00000080224	6.4610669618299	2.47690293022391	6.97101496468826	7.66360047803603e-12	9.89724762636477e-12	16.0864259771072	ENSG00000080224	35.38	protein_coding	96814581	97761532	HGNC:19296	EPHA6
356	ENSG00000080503	-1.47884876534589	5.81204204801366	-31.6579566776644	2.16673356810031e-134	1.16833941087619e-133	295.41643658114	ENSG00000080503	40.37	protein_coding	1980290	2193624	HGNC:11098	SMARCA2
357	ENSG00000080644	4.58952952696163	5.7057064853941	19.7263373041173	2.06507190756964e-68	5.61280168161176e-68	144.753497361331	ENSG00000080644	47.02	protein_coding	78593052	78621295	HGNC:1957	CHRNA3
358	ENSG00000080709	-1.60237748338336	4.59710596270847	-60.1605694503047	9.62878903277712e-270	2.08668566386719e-268	607.243978323605	ENSG00000080709	37.71	protein_coding	114055926	114496500	HGNC:6291	KCNN2
359	ENSG00000080824	-1.24740053074973	8.24411160636732	-17.9133864566929	9.38753028700588e-59	2.28884715464305e-58	121.875137198492	ENSG00000080824	47.25	protein_coding	102080742	102139699	HGNC:5253	HSP90AA1
360	ENSG00000080854	4.95611269673277	3.2276559949968	21.4467757251787	8.67019367705843e-78	2.61499288984682e-77	166.469135732402	ENSG00000080854	55.74	protein_coding	133896438	133956968	HGNC:32326	IGSF9B
361	ENSG00000080986	3.21706745154254	4.11077475305492	12.5055216872888	2.39452018351598e-32	4.22168296240991e-32	62.1521879020373	ENSG00000080986	36.33	protein_coding	2571557	2616635	HGNC:16909	NDC80
362	ENSG00000081052	-1.60808400458871	4.43635900700756	-54.0629448169466	2.50607644816467e-244	4.19160308573047e-243	548.736537042323	ENSG00000081052	41	protein_coding	227002714	227164453	HGNC:2206	COL4A4
363	ENSG00000081138	6.09261686304001	3.06151259632303	5.04988266887623	5.73033933679327e-07	6.81977872007936e-07	5.18934177421483	ENSG00000081138	35.27	protein_coding	65750252	65890337	HGNC:1766	CDH7
364	ENSG00000081189	-1.31015947130113	6.43910474327456	-25.4257732202916	7.02922700417959e-100	2.71579433371889e-99	216.05919395406	ENSG00000081189	36.05	protein_coding	88717117	88904257	HGNC:6996	MEF2C
365	ENSG00000081277	1.9312335081528	3.39049029781827	12.2341280138135	3.71395271452456e-31	6.42911003608068e-31	59.3729373846476	ENSG00000081277	52.25	protein_coding	201283452	201332993	HGNC:9023	PKP1
366	ENSG00000081307	-1.05802941188373	5.39582033692852	-46.5133627045397	3.02307856237397e-210	3.5628097039103e-209	470.057636929074	ENSG00000081307	36.81	protein_coding	132654446	132679794	HGNC:23230	UBA5
367	ENSG00000081377	-1.05729445121873	4.76448818516393	-47.4553491056056	1.15539154344438e-214	1.41033748301642e-213	480.12688142979	ENSG00000081377	42.85	protein_coding	96490241	96619843	HGNC:1719	CDC14B
368	ENSG00000081803	-1.50283811892499	4.60176163776685	-96.8598644275913	0	0	888.403098180839	ENSG00000081803	36.56	protein_coding	122318411	122886759	HGNC:16018	CADPS2
369	ENSG00000081853	-2.45373168726755	4.85319229426285	-130.085288702541	0	0	1072.99706658387	ENSG00000081853	45.18	protein_coding	141338760	141512975	HGNC:8700	PCDHGA2
370	ENSG00000081870	1.50753064433292	6.2040225313989	62.8104559359298	3.05426777947608e-280	7.32552399861139e-279	631.28074687632	ENSG00000081870	39.89	protein_coding	53916574	53945699	HGNC:25019	IFT25
371	ENSG00000081913	-1.04747481302589	5.2404203696656	-39.3527861295665	4.31237822243976e-175	3.53201356856613e-174	389.003168104165	ENSG00000081913	39.46	protein_coding	62715541	62980433	HGNC:20610	PHLPP1
372	ENSG00000081985	3.22286263387062	2.68472235982314	12.7678030344424	1.63549601317557e-33	2.92852735839353e-33	65.1198123283898	ENSG00000081985	41.73	protein_coding	67307364	67398724	HGNC:5972	IL12RB2
373	ENSG00000082126	2.09443893828699	3.1513398917304	13.9381793484142	6.9960985675193e-39	1.34672808560631e-38	77.1591172599102	ENSG00000082126	41.38	protein_coding	201644870	201698694	HGNC:13680	MPP4
374	ENSG00000082175	-1.84554344603134	3.4352608895513	-23.1508181971596	3.31078891579052e-87	1.10772614253438e-86	187.230627640792	ENSG00000082175	37.72	protein_coding	101029624	101129813	HGNC:8910	PGR
375	ENSG00000082293	6.62359845636326	2.25408506716895	22.9395998161871	4.92292273277444e-86	1.62420308167676e-85	185.145725101951	ENSG00000082293	36.54	protein_coding	69866556	70212468	HGNC:2196	COL19A1
376	ENSG00000082438	-4.10263566423622	6.0852830887415	-41.6890470036285	7.25446237973583e-187	6.72554039406888e-186	416.763192592767	ENSG00000082438	36.27	protein_coding	164653624	164843679	HGNC:23571	COBLL1
377	ENSG00000082482	-3.48446554715436	3.79283934965702	-27.089529373399	3.6930614011656e-109	1.56259686689061e-108	237.830087616092	ENSG00000082482	36.37	protein_coding	215005775	215237090	HGNC:6277	KCNK2
378	ENSG00000082497	6.63564999532687	3.73709758768822	18.3163936151656	7.08398475743144e-61	1.76783877981378e-60	127.722565953938	ENSG00000082497	43.14	protein_coding	210232796	210246631	HGNC:25236	SERTAD4
379	ENSG00000082641	-1.46793546200417	6.26840095491693	-38.0164733005755	3.15224256690736e-168	2.39035729640661e-167	373.471606117248	ENSG00000082641	54.26	protein_coding	48048329	48061545	HGNC:7781	NFE2L1
380	ENSG00000082781	-1.11351503730727	5.60925580900052	-22.7970826086049	3.03782460702561e-85	9.94382419286493e-85	182.156943704064	ENSG00000082781	46.61	protein_coding	124761948	124901418	HGNC:6160	ITGB5
381	ENSG00000082929	6.03591740397507	1.70830674104601	9.27404036722278	2.52917020842412e-19	3.66270689020173e-19	33.0042010583391	ENSG00000082929	45.25	lncRNA	5524569	5527801	HGNC:13716	LINC01587
382	ENSG00000083067	-1.13907415024688	3.9625703188691	-14.0876518750536	1.38248504105863e-39	2.68463691677942e-39	77.463568894831	ENSG00000083067	38.04	protein_coding	70529060	71446904	HGNC:17992	TRPM3
383	ENSG00000083454	4.08921318190067	3.43016679445058	18.8794857481112	7.24746410952397e-64	1.86758630750476e-63	134.602147877396	ENSG00000083454	57.89	protein_coding	3672199	3696240	HGNC:8536	P2RX5
384	ENSG00000084110	3.95698176130223	2.51656697031571	24.2630420757314	2.14718001020955e-93	7.67582018721968e-93	202.182438616649	ENSG00000084110	43.36	protein_coding	95972662	95996365	HGNC:4806	HAL
385	ENSG00000084453	6.10357979985882	2.57832436795478	5.35820549766534	1.16357727432599e-07	1.40228716398483e-07	6.72692141482306	ENSG00000084453	36.64	protein_coding	21264600	21419594	HGNC:10956	SLCO1A2
386	ENSG00000084731	1.44891948963126	5.80336370175557	52.5162624951771	1.37564372584113e-237	2.14341860457929e-236	532.996057983651	ENSG00000084731	48.25	protein_coding	25926598	25982749	HGNC:6321	KIF3C
387	ENSG00000084734	-1.82521395747585	3.70878467222572	-23.8006876930717	8.07008893058929e-91	2.8033545294482e-90	195.440794062129	ENSG00000084734	45.33	protein_coding	27496839	27523684	HGNC:4196	GCKR
388	ENSG00000084754	-1.26081555349381	6.83167049959495	-35.801312115882	1.1906552398396e-156	8.02716917913183e-156	346.900302903397	ENSG00000084754	41.91	protein_coding	26190635	26244672	HGNC:4801	HADHA
389	ENSG00000085231	-8.39268994611066	-0.992122437453503	-142.89394013757	0	0	1119.87398880669	ENSG00000085231	41.64	protein_coding	69350984	69370013	HGNC:49151	AK6
390	ENSG00000085265	3.01015211619692	3.32294931428739	13.3423411365976	4.0853965903193e-36	7.57423923275243e-36	70.9267124486256	ENSG00000085265	50.34	protein_coding	134903232	134917912	HGNC:3623	FCN1
391	ENSG00000085276	1.0282277977963	4.13146290503037	13.8076922810293	2.85969851592113e-38	5.46865302983036e-38	75.1436993352286	ENSG00000085276	37.45	protein_coding	169083499	169663775	HGNC:3498	MECOM
392	ENSG00000085552	7.1426008125808	3.22523798002819	9.78429907326165	3.3683108338486e-21	5.0319870623421e-21	37.2552517116928	ENSG00000085552	55.8	protein_coding	159927039	159945613	HGNC:18132	IGSF9
393	ENSG00000085563	-3.95562267823956	7.12263827559598	-21.7660328393717	1.51860677338367e-79	4.65922527292004e-79	169.834566021169	ENSG00000085563	37.02	protein_coding	87503017	87713323	HGNC:40	ABCB1
394	ENSG00000085662	-4.05020928833505	7.8062587387449	-52.5463561984605	1.01439572768784e-237	1.58488891507093e-236	534.088420270439	ENSG00000085662	50.04	protein_coding	134442356	134459284	HGNC:381	AKR1B1
395	ENSG00000085733	-1.31221472262767	6.88436633217982	-36.506915699079	2.30047262442479e-160	1.60151532846727e-159	355.476386155831	ENSG00000085733	52.81	protein_coding	70398404	70436584	HGNC:3338	CTTN
396	ENSG00000085741	-1.04098352658391	4.12837598442714	-28.8138789743904	9.63596579756487e-119	4.44378579327613e-118	259.428484308646	ENSG00000085741	57.84	protein_coding	76186325	76210736	HGNC:12776	WNT11
397	ENSG00000085982	-1.14721392743148	6.98569568780194	-24.337286885605	8.2814745533906e-94	2.97356478024078e-93	202.192105130082	ENSG00000085982	38.86	protein_coding	233475526	233566782	HGNC:20069	USP40
398	ENSG00000086062	-1.47231742410301	5.4365561641053	-39.2969212893866	8.31387346935008e-175	6.78337397210183e-174	388.452349415194	ENSG00000086062	47.1	protein_coding	33104082	33167356	HGNC:924	B4GALT1
399	ENSG00000086159	6.0510010958167	1.82897403658647	17.6893267190869	1.3982337979409e-57	3.36731611443191e-57	120.18638843929	ENSG00000086159	57.52	protein_coding	49967194	49977139	HGNC:639	AQP6
400	ENSG00000086205	4.76364818911252	2.86665685322289	17.4311330777213	3.09651618639599e-56	7.35148156750789e-56	117.150420252133	ENSG00000086205	35.66	protein_coding	49145092	49208638	HGNC:3788	FOLH1
401	ENSG00000086232	-1.24777267548124	6.08764659130121	-43.3010291214142	8.08610314179247e-195	8.03762417650699e-194	434.676286951085	ENSG00000086232	44.67	protein_coding	6022247	6059175	HGNC:24921	EIF2AK1
402	ENSG00000086289	-2.22545762331951	4.545251667288	-51.7012670036837	5.48528843926235e-234	8.15250397539453e-233	524.998192355126	ENSG00000086289	40.23	protein_coding	37920640	37951936	HGNC:17572	EPDR1
403	ENSG00000086717	6.4488057419324	2.68593935061425	22.3889321014196	5.53047383058699e-83	1.76299984328792e-82	178.186313508235	ENSG00000086717	41.71	protein_coding	18675909	18827921	HGNC:9243	PPEF1
404	ENSG00000086991	1.93872008644538	4.42225907484833	9.15175682060348	6.93988270197995e-19	9.98419350477773e-19	30.9550071212848	ENSG00000086991	35.47	protein_coding	89324353	89498187	HGNC:7891	NOX4
405	ENSG00000087077	-1.17269879840482	4.80641555571653	-79.2117782881433	0	0	766.265140416701	ENSG00000087077	56.08	protein_coding	100867387	100873454	HGNC:12311	TRIP6
406	ENSG00000087085	2.81578030463186	4.37149852601529	12.6967416878517	3.39522081999786e-33	6.0579026165608e-33	63.9312315777474	ENSG00000087085	64.49	protein_coding	100889994	100896974	HGNC:108	ACHE
407	ENSG00000087086	-1.007937700962	8.19908907169163	-16.5373635911962	1.23072735536825e-51	2.77967610734341e-51	105.474878398014	ENSG00000087086	55.82	protein_coding	48965309	48966879	HGNC:3999	FTL
408	ENSG00000087250	-3.84006729806347	1.8397074005794	-23.097327612187	6.56018150579031e-87	2.18634308302852e-86	187.13584282165	ENSG00000087250	61.39	protein_coding	56589074	56591088	HGNC:7408	MT3
409	ENSG00000087258	2.0162549038654	6.19633383466117	52.9360553458608	1.98248737316556e-239	3.14636959772754e-238	537.30103546783	ENSG00000087258	49.47	protein_coding	56191390	56357444	HGNC:4389	GNAO1
410	ENSG00000087494	1.56679584620954	3.9530333810473	6.83059669982177	1.92655201366096e-11	2.47273421550457e-11	14.1400084352672	ENSG00000087494	40.27	protein_coding	27958084	27972733	HGNC:9607	PTHLH
411	ENSG00000087495	2.78143123603096	4.53799709564015	14.4901498059073	1.67876051331906e-41	3.34400948162248e-41	82.9034422863761	ENSG00000087495	47.63	protein_coding	59577509	59847711	HGNC:15833	PHACTR3
412	ENSG00000088280	-1.56341493449075	5.07500812291042	-47.1164413243554	4.43215129505798e-213	5.3414147964506e-212	476.599414191034	ENSG00000088280	49.67	protein_coding	23428563	23484568	HGNC:14987	ASAP3
413	ENSG00000088325	1.15660200087498	5.2072043146554	16.0022360599235	6.26594133254339e-49	1.36833094802869e-48	98.8450346148976	ENSG00000088325	41.52	protein_coding	31739271	31801805	HGNC:1249	TPX2
414	ENSG00000088726	5.90963655567232	1.71336267582146	16.8765412417334	2.26871474100164e-53	5.2122752094827e-53	110.575354565081	ENSG00000088726	48.61	protein_coding	12733528	12769457	HGNC:25620	TMEM40
415	ENSG00000088833	-1.04463031132161	5.95573633508176	-31.6548036930888	2.25429042836525e-134	1.2147844002901e-133	295.356536687691	ENSG00000088833	45.86	protein_coding	1442162	1473842	HGNC:15912	NSFL1C
416	ENSG00000088836	-1.03719780707205	3.99329602472514	-44.2274520908221	2.51758338794564e-199	2.63921249330556e-198	445.172626067171	ENSG00000088836	61.73	protein_coding	3227417	3239559	HGNC:16438	SLC4A11
417	ENSG00000088882	1.1220324113456	5.25760295392567	23.7947719422074	8.70570889959535e-91	3.02292376735237e-90	195.022193573158	ENSG00000088882	59.72	protein_coding	2794074	2800627	HGNC:15771	CPXM1
418	ENSG00000089006	-1.14795627803335	5.89089634848722	-37.8471146325126	2.37185642206874e-167	1.77962179787644e-166	371.331422507808	ENSG00000089006	42.13	protein_coding	17941597	17968980	HGNC:14969	SNX5
419	ENSG00000089009	1.7794863155909	8.7020655389829	44.5237340243619	9.32226703891544e-201	9.9373504509088e-200	448.617438116299	ENSG00000089009	45.67	protein_coding	112405189	112418838	HGNC:10362	RPL6
420	ENSG00000089012	5.99334162443299	2.24922722270359	9.29342047802182	2.15329187627478e-19	3.12313278164977e-19	33.1600761152667	ENSG00000089012	43.73	protein_coding	1629152	1657779	HGNC:15757	SIRPG
421	ENSG00000089057	-2.17697660901513	6.56739995553916	-49.8515024017467	1.09683918688409e-225	1.50447572645941e-224	506.037260653378	ENSG00000089057	44.93	protein_coding	4852356	5010293	HGNC:10973	SLC23A2
422	ENSG00000089060	-2.6447212573135	5.26723358347224	-76.9138797124007	0	0	748.985573618593	ENSG00000089060	49.93	protein_coding	113298759	113359493	HGNC:26175	SLC8B1
423	ENSG00000089101	5.27763757363159	2.82079879241025	18.1016663194423	9.61580099802632e-60	2.37022277198752e-59	125.145071888823	ENSG00000089101	41.33	protein_coding	20052514	20360703	HGNC:15872	CFAP61
424	ENSG00000089159	-1.67087371188005	5.69212129705112	-53.6883299401322	1.04749708702507e-242	1.72166580896315e-241	545.005401068371	ENSG00000089159	53.01	protein_coding	120210439	120265771	HGNC:9718	PXN
425	ENSG00000089169	5.39212986655246	3.61479702359216	8.6567205594991	3.72217036705124e-17	5.21996414208212e-17	27.9499952523609	ENSG00000089169	43.79	protein_coding	112570380	112898881	HGNC:17056	RPH3A
426	ENSG00000089177	-1.57614075755508	4.68160510281424	-80.071399625234	0	0	772.806672971744	ENSG00000089177	40.7	protein_coding	16272104	16573448	HGNC:15869	KIF16B
427	ENSG00000089220	-2.55961858172608	7.96188937317985	-48.4119105712481	4.22276605939429e-219	5.41789451512219e-218	491.141559937924	ENSG00000089220	48.71	protein_coding	118136124	118145584	HGNC:8630	PEBP1
428	ENSG00000089250	5.16123987716402	2.66587259003963	11.5671711728037	2.66746390077264e-28	4.42727971945713e-28	53.3937499153068	ENSG00000089250	47.35	protein_coding	117208142	117452170	HGNC:7872	NOS1
429	ENSG00000089356	3.97099733135292	2.91075876759679	21.7478254907948	1.91310197259954e-79	5.86114861608941e-79	170.29738846371	ENSG00000089356	53.87	protein_coding	35115823	35124324	HGNC:4027	FXYD3
430	ENSG00000089472	-1.43064116732491	4.75666356962144	-57.6405135380427	1.85934218817764e-259	3.60408473865034e-258	583.4562749838	ENSG00000089472	38.49	protein_coding	66162671	66268867	HGNC:4866	HEPH
431	ENSG00000089505	3.93222586697469	3.66128462146806	23.0983876722738	6.47188780192558e-87	2.15733804398757e-86	187.447700075435	ENSG00000089505	43.3	protein_coding	66566393	66579137	HGNC:19172	CMTM1
432	ENSG00000089558	4.93239050872965	3.81620221854343	14.5278820221067	1.10659340634443e-41	2.20969312443216e-41	83.8174597861864	ENSG00000089558	54.88	protein_coding	42156891	42181142	HGNC:6253	KCNH4
433	ENSG00000089685	2.27899734124268	4.53688266469449	9.60977975364538	1.50384550404226e-20	2.22328540148296e-20	34.8098104525268	ENSG00000089685	49.27	protein_coding	78214186	78225636	HGNC:593	BIRC5
434	ENSG00000089692	4.56992208561908	3.28891439533687	30.241435210791	1.25677913971453e-126	6.25897269434386e-126	278.325589267072	ENSG00000089692	57.37	protein_coding	6772512	6778455	HGNC:6476	LAG3
435	ENSG00000089737	-1.34566497349898	6.59860316198859	-38.9226993665106	6.81903972936049e-173	5.42884575563119e-172	384.278909522418	ENSG00000089737	43.33	protein_coding	94048287	94081202	HGNC:13266	DDX24
436	ENSG00000089876	-1.12425838583537	4.9150417221504	-46.772109676411	1.82894771789182e-211	2.17197080517654e-210	472.773376061163	ENSG00000089876	41.45	protein_coding	125836337	125896436	HGNC:16717	DHX32
437	ENSG00000090104	1.11178960343089	7.01155124758334	12.568492615149	1.26095591652699e-32	2.23235996128255e-32	61.299231699114	ENSG00000090104	33.81	protein_coding	192575763	192580024	HGNC:9991	RGS1
438	ENSG00000090238	1.14707325905605	6.69834159775644	36.1958450478878	9.91253419193493e-159	6.8146677292944e-158	351.384588110597	ENSG00000090238	58.41	protein_coding	30092314	30096915	HGNC:18327	YPEL3
439	ENSG00000090273	-1.02490389830283	5.58874907938062	-39.9400459812166	4.44403364694791e-178	3.76816100242947e-177	395.969144837098	ENSG00000090273	48.43	protein_coding	26900238	26946871	HGNC:8045	NUDC
440	ENSG00000090382	1.02744928849246	5.73551922515812	18.2747345518202	1.17590039413697e-60	2.92766453282943e-60	125.359347471165	ENSG00000090382	36.54	protein_coding	69348381	69354234	HGNC:6740	LYZ
441	ENSG00000090530	-2.07819456317673	4.78301553659624	-75.1118964022015	0	0	734.898341054111	ENSG00000090530	38.18	protein_coding	189956728	190122437	HGNC:19317	P3H2
442	ENSG00000090539	-1.2146606478519	4.49704075076795	-50.4691951554618	1.77097485421313e-228	2.50978735148529e-227	512.076542716126	ENSG00000090539	59.38	protein_coding	184380054	184390736	HGNC:1949	CHRD
443	ENSG00000090554	3.72899714597862	7.20467019183968	109.779588594184	0	0	966.209485265552	ENSG00000090554	53.99	protein_coding	49474207	49486231	HGNC:3766	FLT3LG
444	ENSG00000090889	2.91076459711454	4.10948863899932	10.8916213339099	1.63047531906573e-25	2.60366813387746e-25	46.4618271063685	ENSG00000090889	40.48	protein_coding	70290104	70420886	HGNC:13339	KIF4A
445	ENSG00000090932	7.12663298138449	2.51638076692958	20.6902774193022	1.20643483485946e-73	3.47600601904759e-73	156.866679986465	ENSG00000090932	56.84	protein_coding	39498895	39508481	HGNC:2909	DLL3
446	ENSG00000091128	5.77527035213254	1.75379642166621	19.6081563229431	8.96245865125744e-68	2.41902807630035e-67	143.455636819469	ENSG00000091128	40.71	protein_coding	108023548	108130361	HGNC:6491	LAMB4
447	ENSG00000091137	4.23216076227018	2.46782506025687	31.9248632085619	7.59857965504996e-136	4.15367941002843e-135	299.117043567326	ENSG00000091137	39.85	protein_coding	107660828	107717809	HGNC:8818	SLC26A4
448	ENSG00000091140	-1.33845947980023	7.62772031055554	-29.7814607183362	4.3031298711984e-124	2.09895883491731e-123	272.104871793716	ENSG00000091140	36.56	protein_coding	107891162	107931730	HGNC:2898	DLD
449	ENSG00000091428	-1.3520903286916	5.63014393541221	-27.1607723028778	1.48085078220637e-109	6.28910440381453e-109	238.162770700219	ENSG00000091428	40.56	protein_coding	172735274	173052893	HGNC:16626	RAPGEF4
450	ENSG00000091536	1.63543899483881	4.07732985384073	12.0998434155784	1.42231799347643e-30	2.44207966766509e-30	57.7112958137621	ENSG00000091536	55.19	protein_coding	18108756	18179802	HGNC:7594	MYO15A
451	ENSG00000091583	4.84976851417881	2.18277390817167	13.2486270993752	1.09698111069842e-35	2.02236277959592e-35	70.2309465239087	ENSG00000091583	42.88	protein_coding	66212033	66256525	HGNC:616	APOH
452	ENSG00000091664	3.84861731796506	0.0298848828452337	8.40608380061074	2.61905673333728e-16	3.62473716145561e-16	26.1972835764625	ENSG00000091664	36.46	protein_coding	22338381	22379503	HGNC:16703	SLC17A6
453	ENSG00000091704	-1.59113204847448	2.13724912064883	-7.82398300290276	2.04349286533133e-14	2.74604404007421e-14	20.9611600225646	ENSG00000091704	56.16	protein_coding	130380339	130388114	HGNC:2296	CPA1
454	ENSG00000091844	1.10159134126554	4.15874111711117	15.2932284953564	2.1035688123808e-45	4.38401813632255e-45	91.5231439840374	ENSG00000091844	37.44	protein_coding	153004459	153131282	HGNC:14088	RGS17
455	ENSG00000091879	1.27397491000709	4.30699494954595	12.3091322958648	1.74737552012966e-31	3.04085720546767e-31	59.5889570645091	ENSG00000091879	40.71	protein_coding	6499632	6563409	HGNC:485	ANGPT2
456	ENSG00000091972	1.82483920593243	5.60662846986378	44.1973052219014	3.52292843940264e-199	3.6885989552225e-198	444.924142769267	ENSG00000091972	38.61	protein_coding	112332347	112362812	HGNC:7203	CD200
457	ENSG00000092051	2.00618577565812	5.16606624358743	22.6877168369619	1.22653181455748e-84	3.99189704539702e-84	181.560784133995	ENSG00000092051	56.66	protein_coding	23568038	23578790	HGNC:20156	JPH4
458	ENSG00000092068	-1.08200487352815	4.90682234642316	-29.604140342612	4.09677900090417e-123	1.98020648169942e-122	269.187379414567	ENSG00000092068	47.13	protein_coding	23125295	23183674	HGNC:11066	SLC7A8
459	ENSG00000092148	-1.08404772139507	6.19127880115081	-38.1787635572576	4.57199333241197e-169	3.499593462017e-168	375.338363847274	ENSG00000092148	39.35	protein_coding	31100117	31207804	HGNC:20157	HECTD1
460	ENSG00000092199	1.12701058055772	10.4046567587751	14.4328120217767	3.15921547242998e-41	6.26741666155747e-41	81.8366308907766	ENSG00000092199	39.78	protein_coding	21209136	21269494	HGNC:5035	HNRNPC
461	ENSG00000092200	2.41368619217389	2.58068365533909	9.65582593029402	1.01528631896548e-20	1.50464674728574e-20	35.8337955136339	ENSG00000092200	44.47	protein_coding	21280083	21351301	HGNC:13436	RPGRIP1
462	ENSG00000092421	-2.13744890753925	6.00368117153322	-43.6830913032637	1.10527574411182e-196	1.1261810192242e-195	439.07201802456	ENSG00000092421	40.55	protein_coding	116443555	116574823	HGNC:10738	SEMA6A
463	ENSG00000092607	5.10398565389959	1.85077669375292	9.73664734013199	5.07786257691357e-21	7.56474389129835e-21	36.8560157681397	ENSG00000092607	41.12	protein_coding	118883046	118989556	HGNC:11594	TBX15
464	ENSG00000092820	-2.28804598563209	5.63037334924549	-59.5370472661409	3.16729762704353e-267	6.66928996017539e-266	601.578237419331	ENSG00000092820	46.15	protein_coding	158765741	158819368	HGNC:12691	EZR
465	ENSG00000092850	4.77191324537574	3.20690910856976	22.7405920533687	6.24714186386091e-85	2.03864784271265e-84	182.830693473451	ENSG00000092850	58.32	protein_coding	36084094	36088275	HGNC:11725	TEKT2
466	ENSG00000092853	3.660947292213	3.87231149162769	13.0386283931391	9.88938629154043e-35	1.80255149643117e-34	67.7438056287108	ENSG00000092853	42.79	protein_coding	35720218	35769978	HGNC:19715	CLSPN
467	ENSG00000092964	1.1093251463893	7.24944130061245	35.4427666977918	9.37835484141761e-155	6.19551897976358e-154	342.363223708354	ENSG00000092964	44.97	protein_coding	26514031	26658178	HGNC:3014	DPYSL2
468	ENSG00000093009	3.6145169458576	3.97110894159049	10.470499403118	7.7895500545569e-24	1.20929223892426e-23	42.8069088301677	ENSG00000093009	48.03	protein_coding	19479457	19520612	HGNC:1739	CDC45
469	ENSG00000093010	-1.55046575187396	5.15227801052918	-81.8180559936136	0	0	785.727484675481	ENSG00000093010	53.46	protein_coding	19941371	19969975	HGNC:2228	COMT
470	ENSG00000094755	6.3237099563605	2.45477490673596	11.1037628028844	2.23558104419318e-26	3.60875484371746e-26	49.0266390370736	ENSG00000094755	45.34	protein_coding	170763350	170814047	HGNC:4089	GABRP
471	ENSG00000094916	1.01859940211567	7.16253444515747	39.5081799178746	6.95954482660358e-176	5.75535820842176e-175	391.035502265499	ENSG00000094916	42.96	protein_coding	54230942	54280133	HGNC:1555	CBX5
472	ENSG00000094963	-1.88653402162689	5.28829828910601	-10.8099082969101	3.48086214023652e-25	5.53109544699162e-25	44.2295526399157	ENSG00000094963	38.85	protein_coding	171185249	171212686	HGNC:3770	FMO2
473	ENSG00000095209	-1.17406285530017	5.43700728669679	-25.8306370850549	3.86986918042395e-102	1.5340240481453e-101	221.016341491483	ENSG00000095209	37.53	protein_coding	105694541	105776629	HGNC:25535	TMEM38B
474	ENSG00000095321	-1.1307704772143	5.18123752046946	-52.4768009269896	2.05143818459706e-237	3.18476453439672e-236	532.63481539137	ENSG00000095321	58.61	protein_coding	129094142	129111189	HGNC:2342	CRAT
475	ENSG00000095397	-2.74202373602237	4.67964971532553	-88.7706618098995	0	0	835.189331885356	ENSG00000095397	48.36	protein_coding	114402080	114505473	HGNC:16361	WHRN
476	ENSG00000095587	6.65278175444399	2.2348843732123	19.9302354962353	1.6323653475175e-69	4.50119538827004e-69	147.431996724392	ENSG00000095587	46.43	protein_coding	96364608	96513926	HGNC:11844	TLL2
477	ENSG00000095713	4.81300066534424	2.92958268402004	19.8542280702204	4.20709521320045e-69	1.15301821466577e-68	146.577839689983	ENSG00000095713	48.15	protein_coding	97865000	98030828	HGNC:14882	CRTAC1
478	ENSG00000095739	-1.33680759514141	4.67785603980628	-31.7143858276939	1.06649502594784e-134	5.76893745901529e-134	295.943346423626	ENSG00000095739	46.04	protein_coding	28677510	28682932	HGNC:30251	BAMBI
479	ENSG00000095752	6.7886633999932	2.34585821958449	42.8069335993572	2.14011017609056e-192	2.08006041417749e-191	427.141890713806	ENSG00000095752	60.84	protein_coding	55364382	55370463	HGNC:5966	IL11
480	ENSG00000095794	-1.32185534743286	5.13287209430316	-39.0139101821519	2.32573899940148e-173	1.86026439778825e-172	385.033726794317	ENSG00000095794	39.22	protein_coding	35126791	35212958	HGNC:2352	CREM
481	ENSG00000095932	6.11517276326138	1.74879217369408	12.6486148581417	5.56043244689788e-33	9.89635277703753e-33	64.0666381930503	ENSG00000095932	55.15	protein_coding	3473986	3480525	HGNC:37244	SMIM24
482	ENSG00000096060	-1.46222697615209	5.86332985094378	-36.5109737552479	2.19041879573281e-160	1.52552127955666e-159	355.313076041804	ENSG00000096060	41.97	protein_coding	35573585	35728583	HGNC:3721	FKBP5
483	ENSG00000096092	1.40165909283124	6.43278570658849	50.0029316466068	2.25853984122692e-226	3.11041007005098e-225	507.168491413618	ENSG00000096092	41.72	protein_coding	52671113	52686588	HGNC:21076	TMEM14A
484	ENSG00000096384	-1.32812359519627	8.70713467337549	-20.9500443476253	4.59134608006771e-75	1.34349583634881e-74	159.495145694257	ENSG00000096384	49.1	protein_coding	44246166	44253888	HGNC:5258	HSP90AB1
485	ENSG00000096433	-1.10442944360405	4.91635208943232	-52.0916566712642	1.02364033569905e-235	1.55246056951445e-234	528.666600518477	ENSG00000096433	55.13	protein_coding	33620365	33696574	HGNC:6182	ITPR3
486	ENSG00000096696	-2.02611058472566	4.78498983679194	-51.0754373745584	3.36953770074283e-231	4.86815527204613e-230	518.45068170751	ENSG00000096696	42.53	protein_coding	7541338	7586714	HGNC:3052	DSP
487	ENSG00000097096	-1.01501566864819	3.40579412901674	-16.0423493500953	3.93904508522532e-49	8.62951544841472e-49	99.831719771573	ENSG00000097096	36.93	protein_coding	85156889	85201724	HGNC:25841	SYDE2
488	ENSG00000099194	-2.22295201165815	6.70451319648365	-27.4194722709606	5.36911306749662e-111	2.31185940125164e-110	241.866719761406	ENSG00000099194	46.86	protein_coding	100347233	100364826	HGNC:10571	SCD
489	ENSG00000099204	-3.22480642823231	5.63669731409958	-52.2113632920468	3.03070595746899e-236	4.63342575073392e-235	530.319811640799	ENSG00000099204	42.03	protein_coding	114431112	114768061	HGNC:78	ABLIM1
490	ENSG00000099219	-1.15294145810445	5.12814650045989	-45.2990399389976	1.7631833258299e-204	1.96027875359357e-203	456.720649567375	ENSG00000099219	40.53	protein_coding	5749832	5879537	HGNC:23703	ERMP1
491	ENSG00000099246	-1.24518797882374	7.42419557444264	-29.6187052596118	3.40427206392666e-123	1.64734355442549e-122	269.975075907225	ENSG00000099246	36.68	protein_coding	27504174	27543207	HGNC:14244	RAB18
492	ENSG00000099260	-2.20141724159697	4.92744225727787	-74.5225788641594	3.95252516672997e-323	1.42290906002279e-321	730.252609541039	ENSG00000099260	37.49	protein_coding	99646113	99694541	HGNC:15846	PALMD
493	ENSG00000099284	1.80984358349033	5.59598722971645	30.3995517684972	1.6961258015998e-127	8.50903064451228e-127	279.782955893545	ENSG00000099284	45.85	protein_coding	70052544	70112282	HGNC:14453	MACROH2A2
494	ENSG00000099338	1.56969957704664	3.83047185831598	19.2785439711223	5.3102666569623e-66	1.40203190632259e-65	139.095153414863	ENSG00000099338	53.1	protein_coding	38335775	38370943	HGNC:25243	CATSPERG
495	ENSG00000099617	7.4145513651088	2.73290940347514	11.7831281049381	3.25375440210991e-29	5.47540046559232e-29	55.4830562323169	ENSG00000099617	63.78	protein_coding	1285873	1301431	HGNC:3222	EFNA2
496	ENSG00000099715	2.78199491786657	0.776116241608133	5.43279577132834	7.81661459688546e-08	9.44553690001508e-08	7.13260224564684	ENSG00000099715	35.66	protein_coding	5000226	5742224	HGNC:15813	PCDH11Y
497	ENSG00000099725	2.98461242357428	3.67887775172552	5.95030179334639	4.34917592335871e-09	5.36988484152966e-09	9.29509468232021	ENSG00000099725	44.3	transcribed_unitary_pseudogene	7273972	7381548	HGNC:9444	PRKY
498	ENSG00000099769	6.26456666689413	2.13897578025789	24.3344339758189	8.59029157472747e-94	3.08315277893277e-93	202.848084753819	ENSG00000099769	68.39	protein_coding	1790413	1794971	HGNC:5468	IGFALS
499	ENSG00000099812	5.92766461351953	1.64474626847507	14.1571477541299	6.48488115369596e-40	1.26490366032742e-39	79.8720510225534	ENSG00000099812	56.63	protein_coding	751112	764318	HGNC:27000	MISP
500	ENSG00000099817	-1.05707240808585	5.32283499531207	-49.7150855730158	4.56517806723711e-225	6.23177824574006e-224	504.198267315427	ENSG00000099817	61.47	protein_coding	1086574	1095380	HGNC:9192	POLR2E
501	ENSG00000099834	1.2488307783071	3.30175209506387	7.86329093825809	1.53458394784292e-14	2.06640041612629e-14	21.345767712893	ENSG00000099834	63.08	protein_coding	616577	626078	HGNC:7521	CDHR5
502	ENSG00000099860	-1.15892076036395	4.72625356653503	-40.0888861133652	7.82772468273437e-179	6.6803625390832e-178	397.57595807269	ENSG00000099860	60.24	protein_coding	2476122	2478259	HGNC:4096	GADD45B
503	ENSG00000099866	2.65706247291453	3.39096553042145	23.4099004751251	1.20380206611968e-88	4.08369644082754e-88	191.387445018781	ENSG00000099866	60.88	protein_coding	489176	505343	HGNC:6765	MADCAM1
504	ENSG00000099869	4.30948189338102	1.91394522092079	8.0178463817621	4.92174376642853e-15	6.67847582831148e-15	23.2901047499175	ENSG00000099869	57.48	lncRNA	2140501	2148666	HGNC:14062	IGF2-AS
505	ENSG00000099875	-1.63071890033065	5.36713904988098	-60.1714266825201	8.7076661436158e-270	1.88946397375511e-268	607.35459878985	ENSG00000099875	64.23	protein_coding	2037465	2051244	HGNC:7111	MKNK2
506	ENSG00000099889	1.35973183695227	6.13082798639885	41.1880100738124	2.29680885709401e-184	2.07636870580172e-183	410.293031572135	ENSG00000099889	58.04	protein_coding	19969896	20016823	HGNC:728	ARVCF
507	ENSG00000099917	-1.19417138261311	5.5491002325816	-56.4345675367254	1.99036732803071e-254	3.67851762562559e-253	571.938645703203	ENSG00000099917	50.5	protein_coding	20495913	20587632	HGNC:14248	MED15
508	ENSG00000099953	1.15416841843162	4.44405011713111	12.4545136369817	4.01981542589151e-32	7.06020652349576e-32	60.9419684257486	ENSG00000099953	57.83	protein_coding	23768226	23784316	HGNC:7157	MMP11
509	ENSG00000099968	-1.03297066019242	5.66590531913454	-39.3605937668297	3.93447100478887e-175	3.22403845243664e-174	389.197001877484	ENSG00000099968	42.8	protein_coding	17628855	17730855	HGNC:17164	BCL2L13
510	ENSG00000099985	1.98720559721281	3.4279846636746	12.7105179263694	2.94749350671611e-33	5.26234674481871e-33	64.1794186620072	ENSG00000099985	60.33	protein_coding	30262829	30266851	HGNC:8506	OSM
511	ENSG00000100024	5.22303946435947	3.07562586750225	20.6506597101199	1.98466335855117e-73	5.69998253850965e-73	156.454668257922	ENSG00000100024	49.88	protein_coding	24494107	24528390	HGNC:16297	UPB1
512	ENSG00000100033	2.4721168337278	3.70931705379079	14.2422329257372	2.56003223142513e-40	5.01925033479299e-40	80.3689256974506	ENSG00000100033	58.95	protein_coding	18912777	18936553	HGNC:9453	PRODH
513	ENSG00000100058	-8.03279652736452	-1.07923849551022	-89.3325821304826	0	0	834.903918138041	ENSG00000100058	51.18	transcribed_unprocessed_pseudogene	25455712	25459681	HGNC:2399	CRYBB2P1
514	ENSG00000100077	1.47155425905568	6.24855317812928	41.4792120044882	8.05716262518031e-186	7.40140753901044e-185	413.660680241669	ENSG00000100077	40.6	protein_coding	25564675	25729294	HGNC:290	GRK3
515	ENSG00000100095	6.18824451455551	5.07839099809027	15.7861418547741	7.57200091371427e-48	1.63245877545131e-47	97.8938261581298	ENSG00000100095	44.57	protein_coding	26169462	26383597	HGNC:10763	SEZ6L
516	ENSG00000100121	6.93626347101386	2.37118536246156	76.5314066619351	0	0	735.001327249394	ENSG00000100121	58.75	protein_coding	22644614	22647898	HGNC:18596	GGTLC2
517	ENSG00000100122	2.26998110228462	2.81300425280392	7.89894885825683	1.1822998986408e-14	1.5965629739909e-14	21.9664138559305	ENSG00000100122	48.38	protein_coding	26599278	26618027	HGNC:2397	CRYBB1
518	ENSG00000100146	2.77665526362766	3.39962367799831	12.4425949324439	4.53625172494869e-32	7.96315488352681e-32	61.614840848672	ENSG00000100146	57.55	protein_coding	37970686	37987422	HGNC:11190	SOX10
519	ENSG00000100156	2.95491436481826	3.35903583687411	25.773486802085	8.06486230337229e-102	3.1806848396002e-101	221.651612072716	ENSG00000100156	62.47	protein_coding	38078134	38084184	HGNC:16270	SLC16A8
520	ENSG00000100162	4.92151986741385	3.48807834459951	19.2520470809349	7.36662131177066e-66	1.94225400866308e-65	139.179753737764	ENSG00000100162	53.24	protein_coding	41938737	41947152	HGNC:18352	CENPM
521	ENSG00000100167	5.61608156971939	5.45846805802332	24.3993984488778	3.73178309199281e-94	1.34446539793167e-93	204.048852661542	ENSG00000100167	52.3	protein_coding	41969443	41998221	HGNC:10750	SEPTIN3
522	ENSG00000100191	5.52811620412143	2.42824364546192	24.0658508273643	2.69442956293651e-92	9.52448222857934e-92	199.434951447549	ENSG00000100191	41.71	protein_coding	32218464	32255347	HGNC:11039	SLC5A4
523	ENSG00000100201	-1.35233511869807	8.35433942939631	-22.5502116047544	7.08358494882738e-84	2.28281525138942e-83	179.691932374576	ENSG00000100201	43.03	protein_coding	38483438	38507660	HGNC:2740	DDX17
524	ENSG00000100206	6.77967649840942	2.41411052873182	25.9968738967111	4.57228120573767e-103	1.82773516269621e-102	224.011479594287	ENSG00000100206	42.02	protein_coding	38518948	38570204	HGNC:2927	DMC1
525	ENSG00000100234	-1.87215220553032	7.17333427031614	-22.2735579558049	2.40280654363767e-82	7.61416354531463e-82	175.971847398545	ENSG00000100234	47.17	protein_coding	32801705	32863041	HGNC:11822	TIMP3
526	ENSG00000100243	-1.73479967075017	6.95663782354127	-39.9678292357104	3.21304132444513e-178	2.72709277820823e-177	396.691029584923	ENSG00000100243	52.93	protein_coding	42615730	42720870	HGNC:2873	CYB5R3
527	ENSG00000100253	6.07888703127148	1.75105856848339	20.2555906078027	2.80918063633152e-71	7.87982551357315e-71	151.455165813658	ENSG00000100253	63.88	protein_coding	50486784	50490648	HGNC:14522	MIOX
528	ENSG00000100266	-1.49194796598498	6.01084532513302	-44.9330567450925	9.99471878059143e-203	1.08921386481276e-201	452.912582381821	ENSG00000100266	48.59	protein_coding	42835412	43015149	HGNC:8571	PACSIN2
529	ENSG00000100276	1.69364768482874	3.64171101952729	16.8528134296988	3.00305779648879e-53	6.88735132831576e-53	109.894679638393	ENSG00000100276	60.13	protein_coding	29312933	29319679	HGNC:16954	RASL10A
530	ENSG00000100284	-1.13257173980231	5.17409299529608	-61.1109549335338	1.5188357540721e-273	3.42178867708301e-272	615.911921646596	ENSG00000100284	53.52	protein_coding	35299275	35347992	HGNC:11982	TOM1
531	ENSG00000100298	3.0927959847586	2.64044341200896	8.56109322417582	7.87710772998974e-17	1.09863907795683e-16	27.0777710147682	ENSG00000100298	53.45	protein_coding	39097224	39104067	HGNC:24100	APOBEC3H
532	ENSG00000100300	-1.03414107613611	5.06843857674085	-36.3344798669446	1.85018536384965e-159	1.28021132327636e-158	352.938292248787	ENSG00000100300	57.74	protein_coding	43151547	43163242	HGNC:1158	TSPO
533	ENSG00000100312	5.82319064736413	1.623720518754	13.3130365307813	5.56616747633829e-36	1.03038961510492e-35	70.9030570622075	ENSG00000100312	55.46	protein_coding	50738196	50745339	HGNC:126	ACR
534	ENSG00000100314	-1.04129135049426	4.01265916599869	-47.2531714691636	1.01592220077201e-213	1.23216643626304e-212	478.329285975491	ENSG00000100314	62.96	protein_coding	29720003	29731833	HGNC:20834	CABP7
535	ENSG00000100320	1.06143012533789	7.06377026256732	36.3035900002628	2.68880685614931e-159	1.85747389492159e-158	352.790446296274	ENSG00000100320	39.37	protein_coding	35738736	36028824	HGNC:9906	RBFOX2
536	ENSG00000100345	-1.1937225485863	7.54789428104472	-19.584861516987	1.19665288447508e-67	3.22424129191873e-67	142.147562984	ENSG00000100345	52.37	protein_coding	36281280	36388010	HGNC:7579	MYH9
537	ENSG00000100346	-1.2101685112475	3.99654250225142	-19.2029344753842	1.35085364423166e-65	3.54736701253944e-65	137.206096802209	ENSG00000100346	56.05	protein_coding	39570753	39689735	HGNC:1396	CACNA1I
538	ENSG00000100351	4.86358116006534	3.02141028158571	15.4145914323957	5.30350173121706e-46	1.11523087137044e-45	93.7533881128603	ENSG00000100351	44.48	protein_coding	39901084	39973721	HGNC:4563	GRAP2
539	ENSG00000100385	1.10893879224203	4.19068219320242	11.7622685626475	3.99129762052003e-29	6.70662102387292e-29	54.1870858396873	ENSG00000100385	53.89	protein_coding	37118666	37175118	HGNC:6009	IL2RB
540	ENSG00000100387	1.07403816161001	6.59097174376007	40.7482629279683	3.68871935486948e-182	3.25709722973661e-181	405.352840747756	ENSG00000100387	44.92	protein_coding	40951347	40973309	HGNC:9928	RBX1
541	ENSG00000100412	-1.14252411142829	5.54607013406324	-61.354877567633	1.63063927367686e-274	3.7128569168773e-273	618.228754505292	ENSG00000100412	49.69	protein_coding	41447830	41529273	HGNC:118	ACO2
542	ENSG00000100433	6.60397267592518	3.47632286438456	12.3729606962103	9.17828607545547e-32	1.60328960014887e-31	61.2900785071361	ENSG00000100433	43.94	protein_coding	88180103	88326907	HGNC:6273	KCNK10
543	ENSG00000100439	-1.07241676242975	5.2954509392198	-35.2287255251393	1.27957841328346e-153	8.33385223632406e-153	339.544614502035	ENSG00000100439	48.34	protein_coding	22598290	22612963	HGNC:20154	ABHD4
544	ENSG00000100441	-1.56774026553968	5.62958062381539	-58.4050867764151	1.30895957372423e-262	2.61439796964781e-261	590.853764876527	ENSG00000100441	52.18	protein_coding	24429286	24441843	HGNC:20166	KHNYN
545	ENSG00000100445	-1.1507333200656	5.50522045462904	-44.0890530125989	1.17837875883104e-198	1.22777144994251e-197	443.383418314137	ENSG00000100445	53.54	protein_coding	24439766	24442905	HGNC:20275	SDR39U1
546	ENSG00000100448	4.3197358889481	0.435742500384323	9.21098885622577	4.26143482835785e-19	6.14996387761912e-19	32.5052306804697	ENSG00000100448	53.71	protein_coding	24573518	24576250	HGNC:2532	CTSG
547	ENSG00000100453	5.77894296521366	2.42729211407404	9.77680242186532	3.59335103976979e-21	5.36724006876137e-21	37.1935828932923	ENSG00000100453	52.9	protein_coding	24630954	24634267	HGNC:4709	GZMB
548	ENSG00000100504	-1.51630932472081	4.7515625540102	-61.6567916032942	1.03881295029902e-275	2.39727145300763e-274	620.937889161254	ENSG00000100504	42.37	protein_coding	50857891	50944483	HGNC:9725	PYGL
549	ENSG00000100526	3.14803286539699	4.18421937927661	11.5747588026573	2.47844953778565e-28	4.11503113593537e-28	52.9337868410422	ENSG00000100526	40.35	protein_coding	54396849	54420218	HGNC:1791	CDKN3
550	ENSG00000100558	-1.84325454946933	4.12156973749099	-35.270984578808	7.63522039461441e-154	4.98419949078098e-153	340.426258366919	ENSG00000100558	47.4	protein_coding	67386984	67412167	HGNC:19238	PLEK2
551	ENSG00000100599	-1.09901982698241	4.66010752229089	-75.403368924436	0	0	737.008363873281	ENSG00000100599	49.34	protein_coding	92513781	92688994	HGNC:18751	RIN3
552	ENSG00000100604	2.65746165168786	6.0757717606299	14.4340057098364	3.11794412820283e-41	6.18625907718366e-41	81.526161132745	ENSG00000100604	56.29	protein_coding	92923150	92935285	HGNC:1929	CHGA
553	ENSG00000100628	2.0790408318607	3.32646047514511	10.0471331405935	3.41073563474853e-22	5.17274710786862e-22	38.939884992532	ENSG00000100628	52.44	protein_coding	93934166	93976739	HGNC:16012	ASB2
554	ENSG00000100644	-1.90324279751012	6.36155808680887	-43.0356739757782	1.61140989097277e-193	1.57606223987067e-192	431.831574764623	ENSG00000100644	37.25	protein_coding	61695513	61748259	HGNC:4910	HIF1A
555	ENSG00000100652	7.53959407256239	2.84866757046621	24.4099249329082	3.26017379254936e-94	1.17554873005417e-93	203.817290087435	ENSG00000100652	43.06	protein_coding	69775416	69797241	HGNC:10905	SLC10A1
556	ENSG00000100678	6.00405589473991	3.21779514138067	11.7498914071927	4.50520768322791e-29	7.56345178986266e-29	55.1583075193059	ENSG00000100678	43.6	protein_coding	70044215	70189480	HGNC:11070	SLC8A3
557	ENSG00000100721	6.85900022981047	2.32129218493011	7.0762443114074	3.80198994026691e-12	4.93513090680587e-12	16.7719054335603	ENSG00000100721	50.16	protein_coding	95709947	95714196	HGNC:11648	TCL1A
558	ENSG00000100731	-1.10900445403512	6.02791832488819	-39.7395295277735	4.63026507126962e-177	3.88364619951235e-176	393.728078124918	ENSG00000100731	36.87	protein_coding	70907405	71115382	HGNC:19740	PCNX1
559	ENSG00000100739	6.54897410491439	2.30362936944384	14.311188363083	1.20279002767954e-40	2.36800153362734e-40	81.5406174650679	ENSG00000100739	46.82	protein_coding	96256210	96268967	HGNC:1029	BDKRB1
560	ENSG00000100867	3.09598314417931	3.66611630790975	11.9522589208729	6.15570485378352e-30	1.04900680359307e-29	56.728616542997	ENSG00000100867	49.5	protein_coding	23630115	23645639	HGNC:18349	DHRS2
561	ENSG00000100884	6.22464305767814	1.90860871979088	16.1569800588142	1.04257003685984e-49	2.29906618278093e-49	102.217137954018	ENSG00000100884	58.07	protein_coding	24070837	24078100	HGNC:2319	CPNE6
562	ENSG00000100897	-1.06128875561123	5.75420895100631	-39.7386558687478	4.6778385179112e-177	3.92162240404367e-176	393.655301394026	ENSG00000100897	50.99	protein_coding	24114195	24125242	HGNC:20258	DCAF11
563	ENSG00000100968	-1.33493172692642	4.96692165850609	-69.6214383118273	7.9110209241775e-306	2.45630007858508e-304	690.32217371089	ENSG00000100968	56.84	protein_coding	24365673	24379604	HGNC:7778	NFATC4
564	ENSG00000100979	-2.2831284261912	5.69737186254036	-45.8236712369869	5.56443795847493e-207	6.35186544230457e-206	462.753245793513	ENSG00000100979	51.86	protein_coding	45898621	45912155	HGNC:9093	PLTP
565	ENSG00000100985	4.6414237866231	3.82477409274874	9.30142310636415	2.01473347725167e-19	2.92390614353928e-19	32.954362251725	ENSG00000100985	56.94	protein_coding	46008908	46016561	HGNC:7176	MMP9
566	ENSG00000100991	-1.07685550401901	6.23176385603306	-56.1012232685365	5.03159745394317e-253	9.17018033308298e-252	568.82631789749	ENSG00000100991	42.92	protein_coding	35002404	35092807	HGNC:16181	TRPC4AP
567	ENSG00000101003	1.16517851559872	4.7013082107143	12.8727978914358	5.53401429677297e-34	9.97934130369504e-34	65.0591823511377	ENSG00000101003	42.37	protein_coding	25391008	25452700	HGNC:28980	GINS1
568	ENSG00000101040	-1.10732105166235	5.97385092732888	-36.6421059296908	4.49777964490945e-161	3.1569495682745e-160	356.879176625514	ENSG00000101040	46.13	protein_coding	47209214	47356889	HGNC:9397	ZMYND8
569	ENSG00000101057	3.99516843561257	4.11872149449952	11.8806728254926	1.2477744110841e-29	2.11727380942798e-29	56.077065537258	ENSG00000101057	49.88	protein_coding	43667019	43716495	HGNC:7548	MYBL2
570	ENSG00000101098	4.2326623557692	5.43344720571938	22.9582623588149	3.87872146417344e-86	1.28117846119323e-85	185.491185340584	ENSG00000101098	49.67	protein_coding	44751808	44810546	HGNC:16183	RIMS4
571	ENSG00000101115	3.65515878948068	3.45614813154657	17.1769418743347	6.43110509199603e-55	1.50361420668149e-54	114.059284593998	ENSG00000101115	48.04	protein_coding	51782331	51802521	HGNC:15924	SALL4
572	ENSG00000101132	1.31649135390421	5.82610092510399	51.3093642253932	3.04034203594056e-232	4.43002738462091e-231	520.628481297963	ENSG00000101132	41.63	protein_coding	54208087	54228052	HGNC:8868	PFDN4
573	ENSG00000101134	1.40345562909967	3.57629467014547	7.95663851765864	7.73783088533459e-15	1.04722569368251e-14	21.949306048021	ENSG00000101134	39.92	protein_coding	54475593	54651169	HGNC:16173	DOK5
574	ENSG00000101144	4.4000662586412	3.84449251776318	5.65883758329796	2.27500667763871e-08	2.77145761723442e-08	7.9206307838881	ENSG00000101144	49.99	protein_coding	57168753	57266641	HGNC:1074	BMP7
575	ENSG00000101180	6.99797684690393	2.62636892091253	14.8486012693951	3.13348125405656e-43	6.36120534659105e-43	87.4357207466453	ENSG00000101180	66.1	protein_coding	62214960	62220278	HGNC:5184	HRH3
576	ENSG00000101197	5.00893579726527	2.10434244792471	12.2433542646396	3.38550366854269e-31	5.86589348089524e-31	60.0010686504788	ENSG00000101197	64.27	protein_coding	63235883	63240495	HGNC:13702	BIRC7
577	ENSG00000101198	6.69453663624442	2.34685086648148	10.766086640705	5.21949049224931e-25	8.26302393029956e-25	45.9143882507392	ENSG00000101198	59.79	protein_coding	63240784	63272694	HGNC:16191	NKAIN4
578	ENSG00000101203	6.53123881712292	2.25598950177231	13.6651959949413	1.31976974263195e-37	2.50279932203508e-37	74.6069943896545	ENSG00000101203	59.5	protein_coding	63293186	63334851	HGNC:14670	COL20A1
579	ENSG00000101204	2.48141066175636	1.37276651622385	5.6172154922866	2.86474690321109e-08	3.48417369604272e-08	7.95069221484326	ENSG00000101204	63.44	protein_coding	63343223	63378401	HGNC:1958	CHRNA4
580	ENSG00000101210	1.22095959004785	6.92857113558309	37.0386098340722	3.79551852236863e-163	2.73024725385379e-162	361.612456458457	ENSG00000101210	63.37	protein_coding	63488013	63499239	HGNC:3192	EEF1A2
581	ENSG00000101213	6.89543723849366	2.56054143286018	48.8307813433637	4.98956308358554e-221	6.54932888381171e-220	491.880217101404	ENSG00000101213	61.64	protein_coding	63528001	63537376	HGNC:9617	PTK6
582	ENSG00000101222	4.83732497649234	2.7215000978132	25.4071128252299	8.93377300410887e-100	3.44617216153529e-99	216.655943277468	ENSG00000101222	57.54	protein_coding	3777504	3781448	HGNC:15874	SPEF1
583	ENSG00000101230	1.78429414386611	2.78568953952147	8.1467015678592	1.88170004787212e-15	2.57049769758516e-15	23.6962977019935	ENSG00000101230	44.2	protein_coding	13221274	13300651	HGNC:16213	ISM1
584	ENSG00000101276	3.76514000156609	1.806368261458	8.88073150674355	6.27006164576805e-18	8.89391500330434e-18	29.8041967761533	ENSG00000101276	51.37	protein_coding	760080	776015	HGNC:16187	SLC52A3
585	ENSG00000101282	4.64298863002052	1.27430279639457	8.5274549134305	1.02382454154319e-16	1.42597273435553e-16	27.102078013166	ENSG00000101282	50.89	protein_coding	958452	1002311	HGNC:16175	RSPO4
586	ENSG00000101292	6.06093393083956	1.70602051378592	10.5892915306338	2.64521271462768e-24	4.13627850267346e-24	44.3147433413788	ENSG00000101292	46.21	protein_coding	5299218	5316954	HGNC:15836	PROKR2
587	ENSG00000101306	6.49933375527449	2.18427390676595	66.3610397851599	8.01620890358491e-294	2.22952442095309e-292	655.030780554877	ENSG00000101306	54.43	protein_coding	31819308	31834689	HGNC:16243	MYLK2
588	ENSG00000101311	-2.54411757513167	3.98811211218117	-44.063227632255	1.57209586912109e-198	1.63499885243489e-197	443.526090997045	ENSG00000101311	42.6	protein_coding	6074845	6123214	HGNC:15889	FERMT1
589	ENSG00000101335	-3.24933994612538	5.82224173160812	-54.9601251553816	3.50909576931788e-248	6.02865477390759e-247	557.864862307532	ENSG00000101335	58.6	protein_coding	36541497	36551447	HGNC:15754	MYL9
590	ENSG00000101347	-1.10416414503382	6.04680111924261	-22.0960588001249	2.29776322941445e-81	7.20508679190425e-81	173.32698744601	ENSG00000101347	43.83	protein_coding	36890229	36951893	HGNC:15925	SAMHD1
591	ENSG00000101425	5.09424269318549	1.90490065793137	10.3622267020629	2.0692376322045e-23	3.19006689944536e-23	42.284266638861	ENSG00000101425	48.09	protein_coding	38304150	38337505	HGNC:1095	BPI
592	ENSG00000101439	-2.0114801805075	5.63524665538393	-51.582565444015	1.84715302631801e-233	2.73106772557858e-232	523.724881999653	ENSG00000101439	51.65	protein_coding	23626706	23638473	HGNC:2475	CST3
593	ENSG00000101443	5.63883778513558	2.84577902319089	6.47682420349608	1.83365868659994e-10	2.31436728684902e-10	12.9872920451629	ENSG00000101443	46.72	protein_coding	45469753	45481532	HGNC:15939	WFDC2
594	ENSG00000101447	2.97879011635163	3.87904365290594	12.3539474490157	1.11211276032534e-31	1.94028908950508e-31	60.6403661730235	ENSG00000101447	46.5	protein_coding	38926312	38953106	HGNC:16122	FAM83D
595	ENSG00000101460	1.47138606795903	6.00472002275512	45.4866497387715	2.24005307561673e-205	2.52331044672209e-204	458.707888025846	ENSG00000101460	52.56	protein_coding	34546854	34560345	HGNC:6838	MAP1LC3A
596	ENSG00000101463	2.58470818017928	3.26693421780346	13.9503348811583	6.1339186992124e-39	1.18213440499323e-38	77.340404343454	ENSG00000101463	46.09	protein_coding	24469629	24666616	HGNC:15885	SYNDIG1
597	ENSG00000101489	3.04379412953967	5.29088657923915	19.2737963182054	5.63106757944826e-66	1.48650086650546e-65	138.913245089585	ENSG00000101489	52.36	protein_coding	37243040	37565827	HGNC:14015	CELF4
598	ENSG00000101542	3.85850760380941	1.93350023535428	7.91609960551417	1.04256926234076e-14	1.40854076685073e-14	22.5016899699873	ENSG00000101542	39.06	protein_coding	61333430	61555779	HGNC:1760	CDH20
599	ENSG00000101558	-1.40654620983742	6.40915957392524	-39.6154704191759	1.97877889570958e-176	1.64837108302598e-175	392.394119010689	ENSG00000101558	37.12	protein_coding	9914016	9960021	HGNC:12648	VAPA
600	ENSG00000101638	-2.23060049664671	4.25787905320706	-57.5574776825434	4.10595983425996e-259	7.93184118661283e-258	583.00452652846	ENSG00000101638	47.59	protein_coding	46667821	46759257	HGNC:17827	ST8SIA5
601	ENSG00000101670	2.74980944112781	3.33294428450867	17.4925134681901	1.48489811510417e-56	3.53613235415339e-56	117.736447863719	ENSG00000101670	47.91	protein_coding	49560699	49599185	HGNC:6623	LIPG
602	ENSG00000101680	4.4091033504412	3.3157364200055	19.4379076771503	7.39669634639681e-67	1.97149029978802e-66	141.466846183024	ENSG00000101680	43.13	protein_coding	6941742	7117797	HGNC:6481	LAMA1
603	ENSG00000101746	6.72814345624817	3.58973923210401	20.4360314514456	2.93308012525537e-72	8.31615628407538e-72	153.703571006387	ENSG00000101746	34.88	protein_coding	33851100	34224952	HGNC:7870	NOL4
604	ENSG00000101825	-1.1263557026845	5.23615485350389	-17.9350256159376	7.22763559326767e-59	1.76499832727344e-58	121.39065924067	ENSG00000101825	43.18	protein_coding	3308565	3346652	HGNC:7539	MXRA5
605	ENSG00000101842	5.8033157577061	2.27620764336438	57.0947005792504	3.44356133349666e-257	6.54123435952419e-256	573.182790149905	ENSG00000101842	39.1	protein_coding	108044970	108079184	HGNC:28675	VSIG1
606	ENSG00000101850	2.07186569935612	2.58728464354371	7.65269089473932	7.023534374696e-14	9.37184689144269e-14	20.2366706027644	ENSG00000101850	47.19	protein_coding	9725346	9786297	HGNC:20145	GPR143
607	ENSG00000101898	1.10011934009923	4.63620748052525	10.6531772809468	1.47466455100839e-24	2.31566404943175e-24	43.4899536410765	ENSG00000101898	45.66	protein_coding	31547379	31548081	HGNC:49760	MCTS2
608	ENSG00000101911	-1.08787337154243	5.0875154462889	-29.2762535088008	2.65648568084693e-121	1.2601334992173e-120	265.048057744183	ENSG00000101911	42.76	protein_coding	12791355	12824222	HGNC:9465	PRPS2
609	ENSG00000101916	1.26152025930134	3.52508712467663	6.9562692443936	8.44871752300474e-12	1.09004796872433e-11	15.0529785092503	ENSG00000101916	41.32	protein_coding	12906620	12923169	HGNC:15632	TLR8
610	ENSG00000101955	-1.62818952886199	4.73842876405739	-49.6976739980436	5.4774067844589e-225	7.46509781789342e-224	504.058300353536	ENSG00000101955	41.48	protein_coding	38149336	38220924	HGNC:11309	SRPX
611	ENSG00000101977	-2.373056275384	3.67505211903888	-30.4907808793106	5.34508280482877e-128	2.69495066601892e-127	281.115441265691	ENSG00000101977	37.72	protein_coding	139581770	139708216	HGNC:6940	MCF2
612	ENSG00000101986	-1.22466815235898	4.85132492738413	-81.8497293669723	0	0	785.87867099743	ENSG00000101986	58.35	protein_coding	153724856	153744755	HGNC:61	ABCD1
613	ENSG00000102001	6.38410873823461	2.16513294107562	19.6172258108426	8.00827953004304e-68	2.16251406601115e-67	143.571019994531	ENSG00000102001	52.86	protein_coding	49205063	49233371	HGNC:1393	CACNA1F
614	ENSG00000102003	1.60212341615957	6.27564626979484	38.9675188685354	4.01895525496407e-173	3.21159096345444e-172	384.399051937487	ENSG00000102003	52.56	protein_coding	49187815	49200218	HGNC:11506	SYP
615	ENSG00000102007	-1.18501550986339	5.88583716110866	-31.8987461008369	1.05438129051848e-135	5.75628813880568e-135	298.421524876594	ENSG00000102007	54.07	protein_coding	49171898	49175235	HGNC:9087	PLP2
616	ENSG00000102010	2.25578013699913	2.69582008697539	7.54240768831774	1.53711207314741e-13	2.04147323636167e-13	19.4698641777827	ENSG00000102010	38.8	protein_coding	15464246	15556529	HGNC:1079	BMX
617	ENSG00000102024	-1.01668988460079	5.31441318277746	-25.8827130723799	1.98205746875199e-102	7.8806974141741e-102	221.630278989802	ENSG00000102024	38.9	protein_coding	115561174	115650861	HGNC:9091	PLS3
618	ENSG00000102038	-1.07619554470344	6.08213593256602	-33.1376965921652	2.00927012283933e-142	1.17507896875778e-141	313.930916247093	ENSG00000102038	36.87	protein_coding	129446501	129523500	HGNC:11097	SMARCA1
619	ENSG00000102054	-2.40076435864437	6.2528416277693	-59.2940958606166	3.06464630688713e-266	6.37453897475171e-265	599.449188458775	ENSG00000102054	42.19	protein_coding	16839283	16870362	HGNC:9890	RBBP7
620	ENSG00000102104	6.51830242280001	2.05371538655502	34.5712030956186	4.0434979318113e-150	2.53397483235015e-149	331.17832444403	ENSG00000102104	47.9	protein_coding	18639688	18672108	HGNC:10457	RS1
621	ENSG00000102109	3.68974474466734	5.56637414691311	23.216975407355	1.42078153638266e-87	4.77048491875869e-87	188.648110845376	ENSG00000102109	55.39	protein_coding	48831096	48835610	HGNC:17301	PCSK1N
622	ENSG00000102144	-1.38473380880805	6.75092779805469	-33.8291840768078	3.79742423137193e-146	2.29471385701127e-145	322.702291050919	ENSG00000102144	39.63	protein_coding	77910739	78129295	HGNC:8896	PGK1
623	ENSG00000102174	4.15825887334036	2.25164124576765	16.5835390610006	7.15933240883803e-52	1.6204098017989e-51	107.171666854227	ENSG00000102174	39.58	protein_coding	22032325	22494713	HGNC:8918	PHEX
624	ENSG00000102245	5.88738043518268	1.71833277320277	10.3523305056591	2.26171211056188e-23	3.48491001642743e-23	42.1964583396926	ENSG00000102245	41.63	protein_coding	136648158	136660390	HGNC:11935	CD40LG
625	ENSG00000102265	-1.27004313214958	6.46467844711976	-17.5837927927994	4.96939353470488e-57	1.18971447346355e-56	117.473787033391	ENSG00000102265	53.47	protein_coding	47582408	47586789	HGNC:11820	TIMP1
626	ENSG00000102271	-2.09796748657593	4.65941514932321	-33.6537567269303	3.32831343994674e-145	1.99640353403479e-144	320.343934808262	ENSG00000102271	35.54	protein_coding	87517409	87670050	HGNC:6355	KLHL4
627	ENSG00000102290	5.94314250316687	1.94944773081202	18.4922561818132	8.3064525249243e-62	2.09001458329353e-61	129.834700872092	ENSG00000102290	35.82	protein_coding	91779261	92623230	HGNC:8656	PCDH11X
628	ENSG00000102312	-1.00357332731364	4.87094166109715	-52.7414448273201	1.41151400075606e-238	2.21751836162936e-237	535.234485408194	ENSG00000102312	51.7	protein_coding	48508959	48520814	HGNC:17652	PORCN
629	ENSG00000102384	4.13804038689202	3.34626076707049	22.2954458373756	1.81854813455489e-82	5.76915223737579e-82	177.23878607833	ENSG00000102384	40.6	protein_coding	101098188	101166126	HGNC:3968	CENPI
630	ENSG00000102385	5.81565125553494	3.22888658596546	9.40974445090752	8.15483205416569e-20	1.18954528904918e-19	34.090051150727	ENSG00000102385	45.17	protein_coding	101219769	101264502	HGNC:3032	DRP2
631	ENSG00000102683	5.53640186664769	2.6673242913002	30.0441883184362	1.53238027789833e-125	7.54569146645612e-125	275.245503544401	ENSG00000102683	39.23	protein_coding	23180979	23325162	HGNC:10809	SGCG
632	ENSG00000102699	-1.16468611228433	5.63109003063796	-25.6228404086587	5.58766621156544e-101	2.18603839392676e-100	218.391266042907	ENSG00000102699	42.87	protein_coding	24420931	24512778	HGNC:271	PARP4
633	ENSG00000102794	6.78222514021308	2.34169019667392	92.7987885354375	0	0	845.107235901062	ENSG00000102794	43.54	protein_coding	76948511	76958638	HGNC:33904	ACOD1
634	ENSG00000102893	-1.11938818306005	5.79131438145478	-40.6179515326535	1.66916533295469e-181	1.4617608405573e-180	403.918504003129	ENSG00000102893	38.19	protein_coding	47461123	47701523	HGNC:8927	PHKB
635	ENSG00000102898	1.41572093289681	6.93998735219655	71.4305080328049	2.62778135411593e-312	8.62973503543012e-311	705.358556274674	ENSG00000102898	51.11	protein_coding	67846882	67872567	HGNC:13722	NUTF2
636	ENSG00000102908	-1.01367363333415	5.98472878617406	-35.3932980316591	1.7149089007124e-154	1.12853561839945e-153	341.707770095833	ENSG00000102908	38.64	protein_coding	69565094	69704666	HGNC:7774	NFAT5
637	ENSG00000102924	5.65307812830518	3.24537559323783	13.6957131062588	9.51860632088254e-38	1.8093192357715e-37	74.9174735014587	ENSG00000102924	56.88	protein_coding	49277917	49281838	HGNC:1543	CBLN1
638	ENSG00000102934	-1.92593384975305	4.45209749410909	-83.7148616115501	0	0	799.646322095671	ENSG00000102934	51.12	protein_coding	57248547	57284672	HGNC:18553	PLLP
639	ENSG00000102962	5.6488789841245	2.56813279643442	34.6608769355295	1.34370781696794e-150	8.45797950252911e-150	332.277402480347	ENSG00000102962	51.15	protein_coding	57358783	57366189	HGNC:10621	CCL22
640	ENSG00000103018	-2.50327197570765	5.99893488686687	-72.8915429368467	1.90131084862829e-317	6.53293468028916e-316	717.408236187787	ENSG00000103018	41.39	protein_coding	69398402	69466264	HGNC:24374	CYB5B
641	ENSG00000103034	-1.15461929540225	6.46121314743603	-21.8254720317369	7.14397533598338e-80	2.20013826533072e-79	169.992314408326	ENSG00000103034	53.85	protein_coding	58462846	58513628	HGNC:14466	NDRG4
642	ENSG00000103061	-1.36840868073588	5.0546803947941	-52.9591638952647	1.57077668412201e-239	2.49992110295914e-238	537.525730953008	ENSG00000103061	47.19	protein_coding	68284503	68310946	HGNC:25807	SLC7A6OS
643	ENSG00000103154	5.70154360523915	2.1546084214144	12.7500231526548	1.96389133044021e-33	3.51434268573063e-33	65.095947405795	ENSG00000103154	53.25	protein_coding	83968244	84002776	HGNC:23746	NECAB2
644	ENSG00000103175	-1.46898658523597	4.24821753782284	-38.5939894992677	3.31812054979273e-171	2.6004380279399e-170	380.293577103092	ENSG00000103175	49.84	protein_coding	84294846	84329844	HGNC:15466	WFDC1
645	ENSG00000103184	-1.67794933936947	1.54610814861978	-8.16172477287483	1.68083073617356e-15	2.29738646403361e-15	23.6227957445678	ENSG00000103184	49.84	protein_coding	4958330	5019157	HGNC:29032	SEC14L5
646	ENSG00000103196	-1.11094148665969	5.22881471544835	-21.0378014524766	1.51906953934452e-75	4.46722068596286e-75	159.742647865025	ENSG00000103196	50.35	protein_coding	84819985	84920768	HGNC:25248	CRISPLD2
647	ENSG00000103241	3.19297362331183	2.97860366029914	12.7108422128974	2.93769493579811e-33	5.24594964118209e-33	64.4840402398608	ENSG00000103241	55.29	protein_coding	86510527	86515422	HGNC:3809	FOXF1
648	ENSG00000103249	-1.35795771144257	5.58268740053084	-59.9910807137915	4.63443535288655e-269	9.99270865167218e-268	605.690386491564	ENSG00000103249	59.82	protein_coding	1444934	1475077	HGNC:2025	CLCN7
649	ENSG00000103266	-1.48050715469254	5.34097800630789	-74.3224728773219	2.07507571253324e-322	7.44556928282759e-321	728.609984753331	ENSG00000103266	64.94	protein_coding	680224	682870	HGNC:11427	STUB1
650	ENSG00000103316	4.3798402539925	1.28028019525961	8.6505720148984	3.90672979135416e-17	5.47564220674287e-17	28.049870443695	ENSG00000103316	43.21	protein_coding	21238874	21303083	HGNC:2418	CRYM
651	ENSG00000103335	-1.10170545969872	5.09243886717029	-41.0425628898608	1.22894890714508e-183	1.10282503874495e-182	408.668897691705	ENSG00000103335	61.99	protein_coding	88715338	88785220	HGNC:28993	PIEZO1
652	ENSG00000103365	-1.41875788804162	6.1990032755794	-41.0064497632141	1.86451803160468e-183	1.66878272671452e-182	408.537243125779	ENSG00000103365	47.76	protein_coding	23463542	23521995	HGNC:16064	GGA2
653	ENSG00000103375	6.07027948243476	1.81369574649482	15.9571991170552	1.05454713274234e-48	2.29670978010979e-48	99.9233831476087	ENSG00000103375	50.27	protein_coding	25215731	25228932	HGNC:642	AQP8
654	ENSG00000103423	-1.17502112237548	5.48839680507439	-45.2226776660979	4.08844019527876e-204	4.52484077866335e-203	455.96525933276	ENSG00000103423	49.02	protein_coding	4425805	4456775	HGNC:11808	DNAJA3
655	ENSG00000103426	-8.68490905219549	-0.921523552523882	-209.279422756859	0	0	1349.42935794122	ENSG00000103426	57.43	protein_coding	4340251	4420494	HGNC:44424	CORO7-PAM16
656	ENSG00000103460	3.22221923871337	4.21130127093901	13.6562203885784	1.45280625929802e-37	2.75203244481779e-37	74.0736606674848	ENSG00000103460	38.66	protein_coding	52436417	52547802	HGNC:11972	TOX3
657	ENSG00000103485	-1.62733493079294	5.00472118908573	-51.8378077711847	1.36005191996563e-234	2.03733391554851e-233	526.183624622476	ENSG00000103485	51.63	protein_coding	29663279	29698699	HGNC:9755	QPRT
658	ENSG00000103522	5.32033859506806	2.81191415257515	33.835433621476	3.51502839144784e-146	2.12481910940725e-145	322.363803029078	ENSG00000103522	47.1	protein_coding	27402174	27452042	HGNC:6006	IL21R
659	ENSG00000103528	1.14587116910965	5.0084288690939	16.101996741729	1.97343623355465e-49	4.33668389659153e-49	100.224359968881	ENSG00000103528	45.9	protein_coding	19167971	19268332	HGNC:24119	SYT17
660	ENSG00000103534	4.77614030432185	2.42255341595952	37.5140666693572	1.26745995786234e-165	9.32546906523706e-165	366.596257763514	ENSG00000103534	45.06	protein_coding	19410496	19499113	HGNC:22999	TMC5
661	ENSG00000103540	1.11977271299464	6.71342856362934	35.9346662509272	2.35524020348603e-157	1.59795140861863e-156	348.221627566233	ENSG00000103540	37.85	protein_coding	19523811	19553408	HGNC:24342	CCP110
662	ENSG00000103546	4.9195889901452	5.04801360003277	13.9394137490181	6.90330052601222e-39	1.32906046316472e-38	77.2136315262355	ENSG00000103546	48.17	protein_coding	55655988	55707645	HGNC:11048	SLC6A2
663	ENSG00000103723	1.39801562014437	5.62771257544419	48.9754041927069	1.08323664540813e-221	1.4273481630891e-220	496.44610684919	ENSG00000103723	49	protein_coding	82659281	82710112	HGNC:567	AP3B2
664	ENSG00000103740	-1.82174704759807	4.65615825116021	-106.944725548955	0	0	949.803278488657	ENSG00000103740	48.23	protein_coding	78167468	78245688	HGNC:29567	ACSBG1
665	ENSG00000103769	-1.36976110394484	6.06101105967136	-44.432147016464	2.57932845001414e-200	2.72907013264507e-199	447.350766286913	ENSG00000103769	40.1	protein_coding	65726054	65891989	HGNC:9760	RAB11A
666	ENSG00000103876	-1.61766390822256	4.88107073612663	-65.9641892217627	2.48400368309507e-292	6.71191944560357e-291	659.25918862481	ENSG00000103876	49.96	protein_coding	80152490	80186946	HGNC:3579	FAH
667	ENSG00000104044	5.35350981013461	1.27723741575577	10.8504329208458	2.39083314175313e-25	3.80789568753201e-25	46.6913121297164	ENSG00000104044	43.49	protein_coding	27754875	28099315	HGNC:8101	OCA2
668	ENSG00000104059	1.30628914016501	3.55511629359411	8.18466165091004	1.41427855085829e-15	1.93522714847813e-15	23.6090542065087	ENSG00000104059	43.61	protein_coding	29120252	29570979	HGNC:29075	ENTREP2
669	ENSG00000104112	5.7272622726633	4.83593827505422	24.6760501299811	1.07021738867191e-95	3.93711812717582e-95	207.586740870177	ENSG00000104112	40.04	protein_coding	51681492	51721026	HGNC:13707	SCG3
670	ENSG00000104140	6.42178621733807	1.98137071512559	20.4227668148562	3.46357108235529e-72	9.80885628082609e-72	153.532964343102	ENSG00000104140	61.95	protein_coding	40872214	40874234	HGNC:18313	RHOV
671	ENSG00000104177	1.2850510070113	8.40995980278583	29.7938657963767	3.67579553615096e-124	1.79449858121355e-123	272.135010092023	ENSG00000104177	33.78	protein_coding	48134632	48178353	HGNC:17940	MYEF2
672	ENSG00000104313	3.79841750597075	5.88635531350262	14.0279958834547	2.64356259848628e-39	5.11548084921816e-39	77.6588875515747	ENSG00000104313	37.48	protein_coding	71197433	71592025	HGNC:3519	EYA1
673	ENSG00000104321	-1.07158598721836	3.62164228065243	-9.47205548416752	4.82981648260955e-20	7.07668606379436e-20	32.9832750367407	ENSG00000104321	36.35	protein_coding	72019917	72075584	HGNC:497	TRPA1
674	ENSG00000104325	-1.3194015388596	5.70172386927461	-33.4280959373556	5.45551394663194e-144	3.23148843796856e-143	317.486414872548	ENSG00000104325	38.07	protein_coding	90001405	90053633	HGNC:2753	DECR1
675	ENSG00000104331	-1.16096574665023	5.80751467301586	-45.238388879359	3.43859487308299e-204	3.80809887468471e-203	456.205593371699	ENSG00000104331	38.23	protein_coding	56957931	56993867	HGNC:26019	BPNT2
676	ENSG00000104332	1.24085078013191	5.79075400536308	24.5736479698612	3.98554849048359e-95	1.45523223373932e-94	204.695193866702	ENSG00000104332	48.61	protein_coding	41261962	41309473	HGNC:10776	SFRP1
677	ENSG00000104368	-1.04963975810547	5.25991535490056	-20.5304472619318	8.97674045099195e-73	2.56261779808742e-72	153.363623530228	ENSG00000104368	48.7	protein_coding	42174718	42207709	HGNC:9051	PLAT
678	ENSG00000104369	4.34752549612772	2.64182483418308	8.88315270458945	6.14934357512093e-18	8.72485379132104e-18	29.7587198303503	ENSG00000104369	39.8	protein_coding	74234700	74321540	HGNC:14201	JPH1
679	ENSG00000104375	-1.19929990643926	4.50056576874561	-98.0731287297456	0	0	896.046533645535	ENSG00000104375	39.53	protein_coding	98371228	98942827	HGNC:11406	STK3
680	ENSG00000104427	2.63912047554087	7.27567585861341	82.5536588597009	0	0	791.134447880091	ENSG00000104427	34.79	protein_coding	78666050	78719765	HGNC:24277	ZC2HC1A
681	ENSG00000104432	1.60234033331338	5.92610795327683	23.3954743215195	1.4479069331062e-88	4.907881440384e-88	189.664847306532	ENSG00000104432	35.46	protein_coding	78675743	78805523	HGNC:6023	IL7
682	ENSG00000104435	10.7955549809614	9.51167785057639	39.7974339049045	2.35213914110287e-177	1.97966880791591e-176	395.016376095934	ENSG00000104435	38.14	protein_coding	79611117	79666158	HGNC:10577	STMN2
683	ENSG00000104518	-1.0398722796514	4.8955555175411	-48.2082700559469	3.68206651952547e-218	4.64735032918968e-217	488.187321228672	ENSG00000104518	62.14	protein_coding	143553207	143563062	HGNC:25697	GSDMD
684	ENSG00000104529	-1.34009077584247	6.27920781724385	-37.901868899242	1.23470453000538e-167	9.29675893249639e-167	372.090577383946	ENSG00000104529	61.99	protein_coding	143579697	143599541	HGNC:3211	EEF1D
685	ENSG00000104611	-1.3280827193871	4.13499895357562	-73.8528612865843	8.71531799263959e-321	3.1006571801705e-319	725.030641872849	ENSG00000104611	42.64	protein_coding	19313693	19396218	HGNC:26102	SH2D4A
686	ENSG00000104635	-1.8754097616128	6.05875054972036	-41.1830782771583	2.43111226817326e-184	2.19545765222606e-183	410.606475533316	ENSG00000104635	48.27	protein_coding	22367278	22434129	HGNC:20858	SLC39A14
687	ENSG00000104660	1.09851561627495	6.88630508979512	48.5942045682002	6.10342897502853e-220	7.93817643614336e-219	492.492112436623	ENSG00000104660	42.61	protein_coding	30095408	30177208	HGNC:6555	LEPROTL1
688	ENSG00000104722	1.48029956709282	5.67734883107533	19.9902426501956	7.72569278814507e-70	2.13896977534295e-69	146.675085449732	ENSG00000104722	48.49	protein_coding	24913758	24919098	HGNC:7734	NEFM
689	ENSG00000104783	3.54577367745922	3.11436142274076	26.5730571263186	2.79337103570613e-106	1.15000957513871e-105	231.848720603686	ENSG00000104783	55.07	protein_coding	43766533	43780976	HGNC:6293	KCNN4
690	ENSG00000104805	-1.48048225433478	5.70355914253148	-51.4816977436665	5.18991219405043e-233	7.62720572614451e-232	522.642351784462	ENSG00000104805	52.8	protein_coding	48900050	48923473	HGNC:8043	NUCB1
691	ENSG00000104808	6.58367033295431	2.17871430919941	21.0903921457776	7.82570719130874e-76	2.30731356536567e-75	161.858510760425	ENSG00000104808	52.54	protein_coding	48933699	48944969	HGNC:17887	DHDH
692	ENSG00000104833	-2.38794124154777	5.3532910427105	-42.6096714263308	2.00157782341025e-191	1.93112680736592e-190	426.851403892046	ENSG00000104833	56.05	protein_coding	6494319	6502848	HGNC:20774	TUBB4A
693	ENSG00000104853	-1.61145480167843	5.62535265391406	-65.2084498447404	1.79165000998935e-289	4.6640254909433e-288	652.772522605984	ENSG00000104853	52.83	protein_coding	44954585	44993341	HGNC:2087	CLPTM1
694	ENSG00000104879	-1.43249696018673	1.96687576588218	-6.66095472101177	5.74674092247279e-11	7.3214782701483e-11	13.2393056300441	ENSG00000104879	53.01	protein_coding	45306413	45322875	HGNC:1994	CKM
695	ENSG00000104881	-1.10294337685662	4.585401017195	-64.541552426456	6.24581712952327e-287	1.58719968929864e-285	646.741156014236	ENSG00000104881	53.45	protein_coding	45379638	45406349	HGNC:18838	PPP1R13L
696	ENSG00000104892	-1.81675577674629	2.40134232864243	-15.3908081410896	6.95027100056435e-46	1.45882224528807e-45	92.791387976708	ENSG00000104892	55.18	protein_coding	45333434	45351520	HGNC:20717	KLC3
697	ENSG00000104899	6.27384052094	3.6065551977361	9.19639351363836	4.80661875128855e-19	6.93148356829544e-19	32.3376474939275	ENSG00000104899	71.68	protein_coding	2249309	2252073	HGNC:464	AMH
698	ENSG00000104901	5.4238056556466	1.2639199546766	10.9344804949787	1.09366094027606e-25	1.7497140600613e-25	47.463768682477	ENSG00000104901	50.25	protein_coding	49361783	49375116	HGNC:16528	DKKL1
699	ENSG00000104904	-1.08824330584422	7.05357045366165	-31.5046663432407	1.48816514625889e-133	7.9392053116723e-133	293.721846652311	ENSG00000104904	64.06	protein_coding	2269509	2273490	HGNC:8095	OAZ1
700	ENSG00000104921	5.07627002565376	1.72769910146856	8.2476600947391	8.78452678603078e-16	1.20599215310755e-15	24.9853075123186	ENSG00000104921	53.51	protein_coding	7688758	7702146	HGNC:3612	FCER2
701	ENSG00000104936	-1.49966404916123	5.47321689897219	-51.7433033426875	3.56975763628028e-234	5.31479957757265e-233	525.27838518964	ENSG00000104936	59.05	protein_coding	45769709	45782552	HGNC:2933	DMPK
702	ENSG00000104938	-2.49435018025892	1.31372402278862	-11.7997541542651	2.7643399585239e-29	4.65870260255725e-29	55.0579347983868	ENSG00000104938	52.74	protein_coding	7763210	7769605	HGNC:13523	CLEC4M
703	ENSG00000104953	1.35406579388277	3.85539072818314	13.4870215802101	8.82354719458504e-37	1.65164655751319e-36	71.946198616863	ENSG00000104953	54.05	protein_coding	2977538	2995179	HGNC:30788	TLE6
704	ENSG00000104964	-1.37516862352722	6.74455490367994	-41.3828586281912	2.43832265553364e-185	2.22669711168706e-184	412.994958441264	ENSG00000104964	60.37	protein_coding	3052910	3063107	HGNC:307	TLE5
705	ENSG00000104973	-1.22070984333198	5.20222943336239	-73.1292166705953	2.82105554987602e-318	9.73235657119461e-317	719.035473295207	ENSG00000104973	55.17	protein_coding	49818282	49840383	HGNC:28845	MED25
706	ENSG00000105011	2.01211532849941	4.18211098559848	14.8289143284196	3.90416317305395e-43	7.91539766190697e-43	86.571496268054	ENSG00000105011	50.78	protein_coding	14119512	14136613	HGNC:20996	ASF1B
707	ENSG00000105048	2.98818484659926	2.70260165455878	11.5917720376259	2.1016587091613e-28	3.49464710577873e-28	53.4163859558528	ENSG00000105048	55.48	protein_coding	55132698	55149206	HGNC:11948	TNNT1
708	ENSG00000105131	6.46874922826597	2.17527723230546	27.1354168506953	2.04999474321415e-109	8.69758018133367e-109	238.484022171203	ENSG00000105131	56.07	protein_coding	15226919	15233435	HGNC:23760	EPHX3
709	ENSG00000105146	2.21442408781387	3.7160879981886	20.1341681224926	1.28166725831943e-70	3.57280962623586e-70	149.868324181025	ENSG00000105146	49.36	protein_coding	57231009	57235548	HGNC:11391	AURKC
710	ENSG00000105219	4.49150587697409	3.1314417616212	23.1791274174439	2.30530661705355e-87	7.73128851127719e-87	188.417957523618	ENSG00000105219	57.51	protein_coding	40222208	40226697	HGNC:25805	CCNP
711	ENSG00000105220	-1.4798976505361	6.47819982887994	-41.0022692667743	1.95671538894579e-183	1.74946747104855e-182	408.560776862861	ENSG00000105220	52.39	protein_coding	34359480	34402413	HGNC:4458	GPI
712	ENSG00000105251	8.13611565192965	3.28040570068798	18.1731780843006	4.03864641191924e-60	9.99246084849968e-60	125.987760072788	ENSG00000105251	54.05	protein_coding	4279266	4290722	HGNC:30633	SHD
713	ENSG00000105255	7.19566640732539	3.64313561883631	26.3647168667475	4.05548968358226e-105	1.65012145166867e-104	228.696385958054	ENSG00000105255	54.72	protein_coding	4304598	4323843	HGNC:13745	FSD1
714	ENSG00000105270	2.10849185654987	6.40399150025715	64.9263617262501	2.11981455653722e-288	5.45181825029911e-287	650.137136607375	ENSG00000105270	52.71	protein_coding	36014660	36033343	HGNC:24314	CLIP3
715	ENSG00000105278	5.42740369377643	3.01565233594881	13.659858379863	1.39734553056054e-37	2.64814888751329e-37	74.5400620421703	ENSG00000105278	54.36	protein_coding	3804024	3869038	HGNC:29189	ZFR2
716	ENSG00000105290	2.31935161967237	5.71625347188616	30.9331522034355	1.99478818520698e-130	1.02977623454594e-129	286.787065633407	ENSG00000105290	57.01	protein_coding	35867899	35879792	HGNC:597	APLP1
717	ENSG00000105352	4.59122388618267	1.36411002766785	9.36216489890759	1.21441710897462e-19	1.76784596112519e-19	33.7314503060057	ENSG00000105352	54.17	protein_coding	41619015	41627074	HGNC:1816	CEACAM4
718	ENSG00000105355	-1.50732604716321	4.84929743880937	-78.4827665139236	0	0	760.816356183152	ENSG00000105355	52.34	protein_coding	4838341	4867694	HGNC:16893	PLIN3
719	ENSG00000105357	-1.87011029488014	2.66075544848393	-14.5927620641933	5.39765091569947e-42	1.08111288631715e-41	83.721759782173	ENSG00000105357	50.8	protein_coding	50188186	50310542	HGNC:23212	MYH14
720	ENSG00000105369	6.71015726640136	2.862929684829	12.5293172562026	1.87962169118309e-32	3.31696802938241e-32	62.8592336833611	ENSG00000105369	58.79	protein_coding	41877279	41881372	HGNC:1698	CD79A
721	ENSG00000105374	3.22979890611728	3.65586790167349	17.2832006560798	1.8131743790207e-55	4.2602612645207e-55	115.244858987206	ENSG00000105374	59.03	protein_coding	51371606	51372701	HGNC:7830	NKG7
722	ENSG00000105376	3.33337157955753	2.62023932879613	9.24791382148623	3.14054492674854e-19	4.54192799069147e-19	32.5679526752063	ENSG00000105376	64.04	protein_coding	10289952	10296778	HGNC:5348	ICAM5
723	ENSG00000105388	4.3941662898975	2.25313185682676	28.8069972112564	1.05203187150347e-118	4.8490008825006e-118	259.811048133426	ENSG00000105388	47.01	protein_coding	41708585	41730433	HGNC:1817	CEACAM5
724	ENSG00000105392	6.60503791463455	2.12003102186369	106.014996409079	0	0	921.534508861853	ENSG00000105392	49.03	protein_coding	47819779	47843330	HGNC:2383	CRX
725	ENSG00000105398	-4.96912159239339	3.70654627758129	-40.36377292933	3.19104115550394e-180	2.7591599905084e-179	401.634789290134	ENSG00000105398	46.68	protein_coding	47870467	47886315	HGNC:11458	SULT2A1
726	ENSG00000105409	6.07659935419465	5.1135422000535	25.0523339572704	8.52278712075424e-98	3.22355782195172e-97	212.401176677439	ENSG00000105409	56.13	protein_coding	41966582	41997497	HGNC:801	ATP1A3
727	ENSG00000105419	1.86235967099427	5.48829226142188	35.4816537468985	5.83660805022494e-155	3.86924517366814e-154	343.187310163828	ENSG00000105419	56.51	protein_coding	47403124	47419527	HGNC:29537	MEIS3
728	ENSG00000105464	1.49589172693388	3.87141430503715	14.9503354904648	1.00353547113044e-43	2.04869996897724e-43	87.9038426927487	ENSG00000105464	52.92	protein_coding	48393668	48444931	HGNC:4588	GRIN2D
729	ENSG00000105479	2.28122535315415	2.70207670058443	11.2998653711425	3.48200270688515e-27	5.68580610302904e-27	50.5339152685332	ENSG00000105479	52.43	protein_coding	48296457	48321971	HGNC:26560	ODAD1
730	ENSG00000105492	6.087694338364	1.72804729115237	18.8036155749315	1.8393206308842e-63	4.71906226166008e-63	133.611414318379	ENSG00000105492	46.97	protein_coding	51517819	51531856	HGNC:10875	SIGLEC6
731	ENSG00000105509	5.28322720079435	2.21901244661329	10.8562592848335	2.26495854431954e-25	3.60943421625091e-25	46.7406520270371	ENSG00000105509	49.53	protein_coding	51713112	51723991	HGNC:4818	HAS1
732	ENSG00000105549	4.94031130054434	0.856850642269577	9.76853688456574	3.85877768735424e-21	5.76067370984775e-21	37.134130114349	ENSG00000105549	54.56	protein_coding	361747	376026	HGNC:13706	THEG
733	ENSG00000105605	7.12961409334019	2.75885644116195	4.68217905964346	3.44832202593561e-06	4.04860744151958e-06	3.46806859100178	ENSG00000105605	51.18	protein_coding	53909278	53943950	HGNC:13626	CACNG7
734	ENSG00000105609	-1.29289754881008	4.36598457802335	-39.8835955853118	8.59224264658503e-178	7.26744565011058e-177	395.358608434374	ENSG00000105609	57.48	protein_coding	54249421	54257301	HGNC:6609	LILRB5
735	ENSG00000105613	2.727237888093	5.14648526361813	22.1554734683968	1.07943032542743e-81	3.3972413688397e-81	175.019021861191	ENSG00000105613	52.4	protein_coding	12833951	12874952	HGNC:19034	MAST1
736	ENSG00000105640	2.23961268025699	7.48457714770376	72.0842037506426	1.28713849150903e-314	4.309894905792e-313	710.741777482342	ENSG00000105640	58.25	protein_coding	17859910	17864153	HGNC:10311	RPL18A
737	ENSG00000105642	6.90604786847588	2.47972327798714	12.9665895932369	2.0928493111746e-34	3.79885073202898e-34	67.3109403670589	ENSG00000105642	54.7	protein_coding	17951293	18000085	HGNC:6290	KCNN1
738	ENSG00000105650	1.17837724886304	4.21175296104446	11.1589512690131	1.3276161713149e-26	2.14836552236754e-26	48.4290139936913	ENSG00000105650	54.25	protein_coding	18207965	18248200	HGNC:8782	PDE4C
739	ENSG00000105664	5.44468407961716	2.43506208705352	14.3157101684339	1.14458674740082e-40	2.25471310247593e-40	81.5897936970836	ENSG00000105664	62.85	protein_coding	18782773	18791305	HGNC:2227	COMP
740	ENSG00000105672	1.27268909638373	3.52328242804999	12.7754524775637	1.51161023094795e-33	2.70811665063975e-33	64.6528432483301	ENSG00000105672	64.89	protein_coding	35641745	35644871	HGNC:3491	ETV2
741	ENSG00000105675	-4.9147452396804	1.18217814649321	-26.4341529396009	1.66250886924004e-105	6.79202487081632e-105	230.038462654891	ENSG00000105675	58.06	protein_coding	35550031	35563658	HGNC:819	ATP4A
742	ENSG00000105696	1.52135478552631	5.34199851822779	27.3223671664217	1.86441767793139e-110	7.98361601956727e-110	240.573998946937	ENSG00000105696	58.34	protein_coding	18607430	18621039	HGNC:13237	TMEM59L
743	ENSG00000105697	3.26538549152365	2.3363525931069	12.3868452912254	7.97660141647209e-32	1.39437426951678e-31	61.3186776078361	ENSG00000105697	54.11	protein_coding	35280716	35285143	HGNC:15598	HAMP
744	ENSG00000105699	-1.18227754544248	4.45573835198982	-60.9812511418542	4.98832243007166e-273	1.12086292287281e-271	614.769947566744	ENSG00000105699	54.26	protein_coding	35248330	35267964	HGNC:29572	LSR
745	ENSG00000105707	1.41425482467621	3.32215639870726	12.6478791780346	5.60247264246923e-33	9.9690971465507e-33	63.456733213296	ENSG00000105707	52.41	protein_coding	35040506	35066573	HGNC:5155	HPN
746	ENSG00000105717	5.8109202879445	3.21445390949091	26.9754426430676	1.59608380170037e-108	6.70182519833715e-108	236.547629627142	ENSG00000105717	49.79	protein_coding	19561707	19618693	HGNC:13403	PBX4
747	ENSG00000105737	3.51588767901577	4.41814768666122	22.5028197055607	1.29598877941731e-83	4.15773067557946e-83	179.778556330472	ENSG00000105737	51.7	protein_coding	41998321	42070206	HGNC:4583	GRIK5
748	ENSG00000105825	-1.38564610301514	4.39298348625532	-35.2728238248224	7.46558091848092e-154	4.87532410496744e-153	340.209081291904	ENSG00000105825	38.19	protein_coding	93885396	93890753	HGNC:11761	TFPI2
749	ENSG00000105835	-1.22849488423985	7.39526119710109	-21.6906730974463	3.94881780164481e-79	1.20654789047573e-78	168.526057204507	ENSG00000105835	37.11	protein_coding	106248298	106285966	HGNC:30092	NAMPT
750	ENSG00000105852	-1.7995876579575	2.47648615990722	-11.9614778257018	5.6192180562934e-30	9.5806096992135e-30	56.2880403789391	ENSG00000105852	39.29	protein_coding	95359872	95396375	HGNC:9206	PON3
751	ENSG00000105854	-2.12119594206879	5.56690260121184	-38.5426321423356	6.09536584855897e-171	4.75733832704943e-170	379.65483386921	ENSG00000105854	38.28	protein_coding	95404862	95435329	HGNC:9205	PON2
752	ENSG00000105856	-1.09986828720361	5.60494602020238	-41.0537700764632	1.07985923670481e-183	9.69545540757523e-183	408.920022210483	ENSG00000105856	37.95	protein_coding	107168961	107202522	HGNC:23200	HBP1
753	ENSG00000105877	-3.85608947858653	2.6055817167832	-33.7961639473391	5.71263283704274e-146	3.44716010452929e-145	322.893297431498	ENSG00000105877	38.74	protein_coding	21543039	21901839	HGNC:2942	DNAH11
754	ENSG00000105880	6.65908601690552	2.48594150248085	10.1723928978221	1.12779056441587e-22	1.72142290566052e-22	40.6069479109294	ENSG00000105880	55.68	protein_coding	97020396	97024950	HGNC:2918	DLX5
755	ENSG00000105889	6.8295539427864	2.43834131371303	27.7093771629507	1.30810336334127e-112	5.71609036227711e-112	245.775785579795	ENSG00000105889	41.54	protein_coding	22419444	22727613	HGNC:41907	STEAP1B
756	ENSG00000105894	1.44785038767109	5.56626869570773	21.7603881568912	1.6313222282138e-79	5.0032488669553e-79	169.019247991675	ENSG00000105894	38.23	protein_coding	137227341	137343774	HGNC:9630	PTN
757	ENSG00000105953	-1.07900625438573	5.69754516107497	-38.2284138927834	2.53421766769251e-169	1.94502629713191e-168	375.824293616242	ENSG00000105953	46.23	protein_coding	44606572	44709066	HGNC:8124	OGDH
758	ENSG00000105976	1.21363738748441	4.01291992003943	9.96762799060995	6.85010543792217e-22	1.03375088868325e-21	37.7629641792191	ENSG00000105976	39.1	protein_coding	116672196	116798377	HGNC:7029	MET
759	ENSG00000106004	-1.79573498353978	4.39369832910285	-28.3204879578612	5.25421603214397e-116	2.36619850160661e-115	253.133511339273	ENSG00000106004	53.38	protein_coding	27141052	27143681	HGNC:5106	HOXA5
760	ENSG00000106006	-3.54328390749175	1.27793379272938	-24.0611569632459	2.86161434127547e-92	1.01133667437834e-91	199.597088111315	ENSG00000106006	53.82	protein_coding	27145396	27150603	HGNC:5107	HOXA6
761	ENSG00000106013	3.04055851000343	2.61221672889718	10.4848081676501	6.84240899121936e-24	1.06312272170915e-23	43.1445421902811	ENSG00000106013	35.83	protein_coding	118214669	118496171	HGNC:18588	ANKRD7
762	ENSG00000106018	1.02763676066825	3.72799734838284	10.8551895236803	2.28756607211346e-25	3.64512137850905e-25	45.7808937238532	ENSG00000106018	49.15	protein_coding	159028175	159144867	HGNC:12695	VIPR2
763	ENSG00000106025	-1.92925698845726	4.83665661449815	-48.0598382804437	1.79065321750263e-217	2.23694111157955e-216	486.789438865081	ENSG00000106025	37.17	protein_coding	120787320	120858402	HGNC:21641	TSPAN12
764	ENSG00000106034	-1.07084790705178	4.45915935056285	-48.317348636098	1.15357532915219e-218	1.47011984297999e-217	489.438474210742	ENSG00000106034	36.6	protein_coding	120988697	121297442	HGNC:26159	CPED1
765	ENSG00000106049	-1.60234640742648	5.63578973193595	-51.6800382508679	6.81474065934517e-234	1.01108015846775e-232	524.674581416979	ENSG00000106049	36.85	protein_coding	27525442	27662883	HGNC:4907	HIBADH
766	ENSG00000106052	-1.44039816446994	6.2671523737084	-39.5297496324376	5.40414849436517e-176	4.47993416690651e-175	391.361085470933	ENSG00000106052	36.81	protein_coding	27739331	27844564	HGNC:11575	TAX1BP1
767	ENSG00000106078	1.83649573195565	3.75504279249558	6.40139635166045	2.92630624615909e-10	3.67986242751538e-10	11.6346172452206	ENSG00000106078	43.44	protein_coding	51016212	51316818	HGNC:22199	COBL
768	ENSG00000106089	1.22745042203362	5.07033300912295	25.8696862282267	2.34317350404969e-102	9.30999858740266e-102	221.969253526495	ENSG00000106089	58.84	protein_coding	73699206	73719672	HGNC:11433	STX1A
769	ENSG00000106113	6.21128976010393	1.97199629372248	19.4748124402987	4.68298086755893e-67	1.2518983136397e-66	141.818449738737	ENSG00000106113	53.24	protein_coding	30651942	30700129	HGNC:2358	CRHR2
770	ENSG00000106133	-8.37986921805642	-0.995432630609125	-111.350192672626	0	0	967.833407855419	ENSG00000106133	53.44	transcribed_unprocessed_pseudogene	72948485	72954717	HGNC:16609	NSUN5P2
771	ENSG00000106178	6.47729137934108	2.10543437286161	9.14531275096974	7.31698730720122e-19	1.05169760327477e-18	31.9554556007895	ENSG00000106178	50.83	protein_coding	75810825	75823356	HGNC:10623	CCL24
772	ENSG00000106236	-1.1698397800972	4.57483274297359	-25.8153229982661	4.71138773364015e-102	1.86620426521312e-101	220.742797496765	ENSG00000106236	54.64	protein_coding	98617285	98629869	HGNC:7953	NPTX2
773	ENSG00000106268	1.22363576033935	4.9205181208938	17.8875782323699	1.28210501599496e-58	3.12243402141272e-58	121.481949436142	ENSG00000106268	56.76	protein_coding	2242226	2251146	HGNC:8048	NUDT1
774	ENSG00000106278	1.11986810832295	3.53202052806546	4.95128816388997	9.37860789411232e-07	1.11198005282064e-06	3.68711815878229	ENSG00000106278	35.6	protein_coding	121873089	122062036	HGNC:9685	PTPRZ1
775	ENSG00000106328	-1.23614401264694	4.05726161598465	-50.1475299037493	5.00730534388706e-227	6.96901005359081e-226	508.985690704642	ENSG00000106328	48.27	protein_coding	127591409	127602144	HGNC:3961	FSCN3
776	ENSG00000106331	5.36113855097348	1.17494093886874	9.05483877008252	1.5334973617334e-18	2.19454742699416e-18	31.2342625550876	ENSG00000106331	50.72	protein_coding	127610292	127618142	HGNC:8618	PAX4
777	ENSG00000106336	1.33598299291092	3.66450054369725	18.3125972839102	7.41892546313222e-61	1.85088371269407e-60	127.2794090676	ENSG00000106336	53.99	protein_coding	100583982	100601117	HGNC:13595	FBXO24
778	ENSG00000106341	3.24461124622908	1.31167389392958	5.71067141849436	1.70387850925919e-08	2.0811911381603e-08	8.56510089035731	ENSG00000106341	40.62	protein_coding	31687215	31708455	HGNC:16973	PPP1R17
779	ENSG00000106351	-1.19507337709998	4.85096515401551	-67.2529463607324	3.77192381375819e-297	1.08257383138737e-295	670.283420340078	ENSG00000106351	49.83	protein_coding	100539203	100568220	HGNC:5177	AGFG2
780	ENSG00000106399	1.42920669477417	6.03416442842473	56.9730070831408	1.10806437633203e-256	2.0931875392281e-255	576.959899387418	ENSG00000106399	37.19	protein_coding	7636518	7718607	HGNC:10291	RPA3
781	ENSG00000106415	2.00395476701397	6.2310405231856	56.5406515590729	7.13929303769947e-255	1.32231786556175e-253	572.871897267863	ENSG00000106415	36.7	protein_coding	7968796	8094272	HGNC:18713	GLCCI1
782	ENSG00000106462	1.16274315600102	5.44681594865864	34.9961556361718	2.20123509329658e-152	1.41211463892658e-151	336.713117772103	ENSG00000106462	39.19	protein_coding	148807257	148884321	HGNC:3527	EZH2
783	ENSG00000106511	2.59939913140092	3.1332769928056	7.64803313741805	7.26109744565234e-14	9.6858116762541e-14	20.1530749247958	ENSG00000106511	34.82	protein_coding	15611212	15686683	HGNC:7014	MEOX2
784	ENSG00000106538	-3.91679188462322	5.654278145986	-57.893867360201	1.66589687812661e-260	3.26994494112277e-259	586.318847114296	ENSG00000106538	62.31	protein_coding	150338317	150341662	HGNC:9868	RARRES2
785	ENSG00000106591	1.27086808083328	8.29762136387202	38.7985725248067	2.95236402162861e-172	2.33739083900565e-171	382.900968697498	ENSG00000106591	40.68	protein_coding	42932376	42948958	HGNC:14035	MRPL32
786	ENSG00000106631	4.4500163652957	2.59260866052398	8.6647908090088	3.49295372661738e-17	4.90111561958403e-17	28.0669267265228	ENSG00000106631	61.44	protein_coding	44138864	44141332	HGNC:21719	MYL7
787	ENSG00000106633	5.32500787797136	2.87971169711496	21.9662724034408	1.19560921035208e-80	3.71428387942196e-80	172.906801539557	ENSG00000106633	49.87	protein_coding	44143213	44198170	HGNC:4195	GCK
788	ENSG00000106701	1.37676998261925	6.78632451721441	41.4679578441856	9.1691053590972e-186	8.41832323748941e-185	413.674965254179	ENSG00000106701	37.37	protein_coding	105447796	105552433	HGNC:13753	FSD1L
789	ENSG00000106723	1.16648440449546	6.93386366573606	50.3510306828574	6.03601877915838e-228	8.50471061812605e-227	510.945071128254	ENSG00000106723	41.25	protein_coding	88388430	88478694	HGNC:11243	SPIN1
790	ENSG00000106771	-1.6830184689665	6.11220187082659	-44.2698182093377	1.57037235698241e-199	1.6492772902945e-198	445.593881982936	ENSG00000106771	39.52	protein_coding	109015135	109119947	HGNC:1363	TMEM245
791	ENSG00000106772	1.02417220192041	5.78079249944963	18.0872096147679	1.14574836528285e-59	2.8213330690606e-59	123.087852994953	ENSG00000106772	41.04	protein_coding	76611376	76906114	HGNC:25209	PRUNE2
792	ENSG00000106789	1.85767376230527	4.99211884301802	15.6346133403633	4.30717155272122e-47	9.18845329241978e-47	95.2766852056901	ENSG00000106789	49.15	protein_coding	98120975	98192637	HGNC:2255	CORO2A
793	ENSG00000106852	1.15403820082388	3.77605879210336	12.2915075067524	2.08661460453144e-31	3.62567334163445e-31	59.6137698962547	ENSG00000106852	54.23	protein_coding	122202577	122229626	HGNC:21735	LHX6
794	ENSG00000106853	-1.24289318268555	5.58093642580322	-32.8963948382182	4.04653048864385e-141	2.33533630126972e-140	310.838348324323	ENSG00000106853	43.26	protein_coding	111549722	111599893	HGNC:18429	PTGR1
795	ENSG00000106927	1.71132543706557	0.527986732833715	4.52352593700355	7.21454547427191e-06	8.42527477700481e-06	2.70253111025922	ENSG00000106927	49.37	protein_coding	114060127	114078328	HGNC:453	AMBP
796	ENSG00000106952	1.94451588243836	3.42381596032245	11.7381448022838	5.05362530212832e-29	8.47248765800563e-29	54.4832996794184	ENSG00000106952	42.47	protein_coding	114893343	114930595	HGNC:11938	TNFSF8
797	ENSG00000106976	1.08623576478793	5.65989429082688	40.5992738697237	2.07274024903336e-181	1.81240067755979e-180	403.44867508681	ENSG00000106976	54.26	protein_coding	128191655	128255248	HGNC:2972	DNM1
798	ENSG00000106991	-1.3163116970813	5.51467253973895	-34.0480256440533	2.54277917575643e-147	1.55582371853789e-146	325.120190069625	ENSG00000106991	53.14	protein_coding	127815013	127854658	HGNC:3349	ENG
799	ENSG00000107014	5.25026474067312	1.09362743502157	10.6616373219338	1.36461231644671e-24	2.14383482317943e-24	44.9726113006896	ENSG00000107014	39.23	protein_coding	5299864	5304716	HGNC:10027	RLN2
800	ENSG00000107018	5.07661071105741	0.961395660124991	10.734932679928	6.95683898394043e-25	1.09961069352787e-24	45.6390487601079	ENSG00000107018	38.95	protein_coding	5334930	5339876	HGNC:10026	RLN1
801	ENSG00000107099	-1.20269076522638	5.02162448538813	-28.150767863744	4.60273002174457e-115	2.0559984457581e-114	250.686699201086	ENSG00000107099	41.5	protein_coding	214854	465259	HGNC:19191	DOCK8
802	ENSG00000107104	-1.10949017820269	4.61882196208582	-53.829925534114	2.55009832406537e-243	4.23207279689644e-242	546.210946100974	ENSG00000107104	42.03	protein_coding	470291	746105	HGNC:19309	KANK1
803	ENSG00000107105	5.51346866571282	4.71047817431818	17.243058747231	2.92621161773485e-55	6.86130932253989e-55	114.861117565933	ENSG00000107105	38.63	protein_coding	23690104	23826337	HGNC:3313	ELAVL2
804	ENSG00000107140	-1.04083393030318	5.01173109581915	-39.0891331607275	9.58542580112697e-174	7.72124133989836e-173	385.844803340213	ENSG00000107140	59.33	protein_coding	35605262	35610041	HGNC:11731	TESK1
805	ENSG00000107147	5.1360270677799	2.64650160173839	14.2107141466973	3.61345095461625e-40	7.07485690804652e-40	80.4489404799281	ENSG00000107147	61.61	protein_coding	135702185	135795508	HGNC:18865	KCNT1
806	ENSG00000107159	4.85034100248898	2.1589043918588	15.751832043375	1.12315972834738e-47	2.41655520738165e-47	97.5789266500055	ENSG00000107159	52.49	protein_coding	35673928	35681159	HGNC:1383	CA9
807	ENSG00000107242	-1.48122842214648	4.01994808746553	-33.5203793530574	1.7372540714995e-144	1.03477808786177e-143	318.852369997098	ENSG00000107242	40.24	protein_coding	68705240	69009176	HGNC:8995	PIP5K1B
808	ENSG00000107282	1.57013798714475	5.46900899579379	24.3871936635942	4.36461114787014e-94	1.57113120936295e-93	202.782687704519	ENSG00000107282	41.45	protein_coding	69427532	69672371	HGNC:578	APBA1
809	ENSG00000107295	6.65123633474719	2.74305200180104	18.4207178390044	1.98799031323434e-61	4.99175276857856e-61	128.973453786292	ENSG00000107295	38.98	protein_coding	17579066	17797124	HGNC:10831	SH3GL2
810	ENSG00000107404	-1.09186587152688	5.14322754715287	-69.7103571362945	3.77402824683678e-306	1.17393589018637e-304	691.052556683062	ENSG00000107404	66.32	protein_coding	1335276	1349418	HGNC:3084	DVL1
811	ENSG00000107485	1.75730478092146	5.64487357545769	41.9771732577399	2.68400606149007e-188	2.51562961098057e-187	419.758831606188	ENSG00000107485	51.55	protein_coding	8045378	8075198	HGNC:4172	GATA3
812	ENSG00000107521	-1.43705421740127	5.2013171881748	-43.6779722906072	1.17056718321222e-196	1.19199617100269e-195	438.754982089725	ENSG00000107521	49.86	protein_coding	98410939	98446963	HGNC:5163	HPS1
813	ENSG00000107537	-1.41184694979326	5.24836547902639	-39.2561124929483	1.3432601877334e-174	1.09284679494632e-173	387.925130224435	ENSG00000107537	46.07	protein_coding	13277796	13302412	HGNC:8940	PHYH
814	ENSG00000107560	1.06295053982095	7.18726563090879	32.786805131293	1.58528147036872e-140	9.096724351306e-140	309.574654404451	ENSG00000107560	35.75	protein_coding	118004916	118046941	HGNC:29152	RAB11FIP2
815	ENSG00000107593	5.85931179607278	1.70986532111591	13.3613008382543	3.34380496947425e-36	6.20608167196085e-36	71.4074207901064	ENSG00000107593	44.95	protein_coding	100288149	100330264	HGNC:9011	PKD2L1
816	ENSG00000107643	1.60779487384588	7.7835524996324	43.0540268273134	1.30980733308369e-193	1.28328054085314e-192	431.973074465416	ENSG00000107643	37.34	protein_coding	48306639	48439360	HGNC:6881	MAPK8
817	ENSG00000107816	-1.37018512872411	5.12508064683201	-80.8253685754883	0	0	778.382542833317	ENSG00000107816	60.49	protein_coding	100996618	101007836	HGNC:29381	LZTS2
818	ENSG00000107821	1.12928380337986	3.68190644941954	14.3274815384892	1.00590153297758e-40	1.98380649944083e-40	81.0019923046117	ENSG00000107821	58.72	protein_coding	101061989	101068131	HGNC:25460	KAZALD1
819	ENSG00000107954	4.7955166984332	3.88734888104449	18.797299834403	1.98749313013375e-63	5.09692449065836e-63	133.602056288213	ENSG00000107954	50.53	protein_coding	103493705	103592546	HGNC:7761	NEURL1
820	ENSG00000107959	-1.31089592276323	5.94106203524989	-43.8205487516591	2.36968312809887e-197	2.42463024437054e-196	440.490663663901	ENSG00000107959	46.17	protein_coding	3137728	3172841	HGNC:17663	PITRM1
821	ENSG00000107984	3.66403521592455	2.63673902451834	7.95042310477745	8.10039312303318e-15	1.09594686548913e-14	22.5990984344041	ENSG00000107984	43.33	protein_coding	52314281	52318042	HGNC:2891	DKK1
822	ENSG00000108001	2.62931100254156	3.96760774946459	9.17713562889462	5.63288123669675e-19	8.11478934360304e-19	31.5219687745833	ENSG00000108001	49.6	protein_coding	129835233	129973053	HGNC:19087	EBF3
823	ENSG00000108018	2.27113987904336	5.12224523167175	12.3304285833078	1.40989930710285e-31	2.45657080577445e-31	59.7794975583573	ENSG00000108018	40.12	protein_coding	106573663	107164706	HGNC:16697	SORCS1
824	ENSG00000108106	1.2400778492446	5.4569646221115	27.4768184436954	2.57445055568621e-111	1.11329177359973e-110	242.168549429675	ENSG00000108106	54.64	protein_coding	55399745	55407788	HGNC:17895	UBE2S
825	ENSG00000108179	-2.21693602611353	5.96266131688136	-53.5364742921419	4.77905336825638e-242	7.77997086460574e-241	543.61290750086	ENSG00000108179	55.61	protein_coding	79347469	79355334	HGNC:9259	PPIF
826	ENSG00000108231	4.79076272390449	2.24224214381789	9.38642670054524	9.91418378266798e-20	1.44457778546605e-19	33.9254891153448	ENSG00000108231	41.13	protein_coding	93757840	93806272	HGNC:6572	LGI1
827	ENSG00000108309	1.55271410827167	5.7230457297171	46.2859520186413	3.58221863569931e-209	4.17566878101277e-208	467.619918043148	ENSG00000108309	59.03	protein_coding	44308413	44318670	HGNC:16984	RUNDC3A
828	ENSG00000108375	-3.0504276454676	3.15219207182157	-30.3168740501532	4.83252720825317e-127	2.4158392018542e-126	279.132973966015	ENSG00000108375	43.02	protein_coding	58353676	58417595	HGNC:18505	RNF43
829	ENSG00000108379	2.27066235623388	3.95768798312103	17.3757445652997	6.00542202662813e-56	1.42081728939774e-55	116.118384160754	ENSG00000108379	53.82	protein_coding	46762506	46833154	HGNC:12782	WNT3
830	ENSG00000108387	-1.14703071441927	5.91135036515722	-24.167661787335	7.29991034308458e-93	2.59439269362862e-92	199.766413743989	ENSG00000108387	51.95	protein_coding	58520250	58544368	HGNC:9165	SEPTIN4
831	ENSG00000108448	-8.21066920204508	-1.03616196001873	-83.416182491192	0	0	794.144530642564	ENSG00000108448	46.21	transcribed_unprocessed_pseudogene	18722237	18735460	HGNC:32670	TRIM16L
832	ENSG00000108468	1.38527777581214	6.66363172102585	52.4350054739428	3.1330178660389e-237	4.85945014517224e-236	532.255326594048	ENSG00000108468	45.92	protein_coding	48070052	48101478	HGNC:1551	CBX1
833	ENSG00000108576	4.49066087362628	2.02685081580367	13.1132876862051	4.53585059779794e-35	8.3021136825933e-35	68.8260357982375	ENSG00000108576	46.87	protein_coding	30194319	30236002	HGNC:11050	SLC6A4
834	ENSG00000108654	-1.40661744301647	8.64669188167782	-23.667738274836	4.43303699609044e-90	1.52997115566363e-89	194.037486280121	ENSG00000108654	43.85	protein_coding	64498254	64508199	HGNC:2746	DDX5
835	ENSG00000108679	-1.55599518806251	6.33143152588883	-31.0902837045331	2.74779498985056e-131	1.43104894912102e-130	288.397642508064	ENSG00000108679	58.94	protein_coding	78971238	78979947	HGNC:6564	LGALS3BP
836	ENSG00000108684	4.0889383222772	3.67854688334772	7.4113803481342	3.85157180664907e-13	5.07705841313363e-13	18.6418126930639	ENSG00000108684	44.41	protein_coding	33013087	34174964	HGNC:99	ASIC2
837	ENSG00000108773	-1.24353811314595	5.60742768994277	-38.4793594119209	1.28994181150313e-170	1.00356885262136e-169	378.804013315929	ENSG00000108773	58.69	protein_coding	42113111	42121367	HGNC:4201	KAT2A
838	ENSG00000108823	2.90589391195976	2.84207881446286	11.0697065706904	3.08087631115616e-26	4.96153571912616e-26	48.4322814494114	ENSG00000108823	55.92	protein_coding	50164214	50175928	HGNC:10805	SGCA
839	ENSG00000108825	-8.32405168229724	-1.00886012787935	-132.138123405013	0	0	1072.15845985992	ENSG00000108825	48.08	protein_coding	42950526	42980528	HGNC:43946	PTGES3L-AARSD1
840	ENSG00000108829	-1.36353485403574	6.04767805747636	-32.5307307142157	3.86962070874106e-139	2.1888543505522e-138	306.391111706921	ENSG00000108829	47.63	protein_coding	50375059	50397523	HGNC:28817	LRRC59
841	ENSG00000108830	2.04287926230851	6.16420806837946	45.6001278243154	6.44475736714909e-206	7.27891015600562e-205	460.093729470657	ENSG00000108830	53.84	protein_coding	43025231	43032041	HGNC:18315	RND2
842	ENSG00000108846	-3.32109199616122	5.22400732846295	-85.4412663541756	0	0	812.029891822013	ENSG00000108846	51.95	protein_coding	50634777	50692253	HGNC:54	ABCC3
843	ENSG00000108848	3.44884883287761	11.7721529379144	44.3845693615356	4.37813772682625e-200	4.62085648708355e-199	447.465393660669	ENSG00000108848	39.65	protein_coding	50719565	50756219	HGNC:24309	LUC7L3
844	ENSG00000108852	2.46027773282385	5.70002962624775	29.2369857619126	4.38007839468979e-121	2.07140954710932e-120	265.354615862814	ENSG00000108852	52.29	protein_coding	43875357	43909711	HGNC:7220	MPP2
845	ENSG00000108878	1.98591963171523	2.99433949314153	7.92180176215564	9.99823724210582e-15	1.35100409387119e-14	22.0281505196016	ENSG00000108878	50.38	protein_coding	67044554	67056797	HGNC:1405	CACNG1
846	ENSG00000108947	6.14019504851207	3.77745798285356	14.9701176671544	8.03874399592227e-44	1.64384661978643e-43	88.7779213383949	ENSG00000108947	58.11	protein_coding	7705202	7711372	HGNC:3228	EFNB3
847	ENSG00000108960	1.35701644330749	5.87675204694174	45.8631181072864	3.61397848047604e-207	4.1364551280891e-206	462.834116608748	ENSG00000108960	40.95	protein_coding	55392622	55421924	HGNC:7153	MMD
848	ENSG00000109062	-1.99358141479281	5.04621269029377	-67.6267623501056	1.55508611054888e-298	4.49343578846754e-297	673.619951059351	ENSG00000109062	56.22	protein_coding	74748628	74769353	HGNC:11075	NHERF1
849	ENSG00000109072	-2.01148153235073	4.82673506687298	-39.3151919001422	6.7073005424852e-175	5.48303357415126e-174	388.697032734784	ENSG00000109072	59.64	protein_coding	28367284	28373091	HGNC:12724	VTN
850	ENSG00000109099	1.1651544875189	6.91827359703196	19.6992144588075	2.89285951557947e-68	7.84646790780665e-68	143.129349535657	ENSG00000109099	45.45	protein_coding	15229773	15272292	HGNC:9118	PMP22
851	ENSG00000109113	-1.0711484461273	4.9634312791578	-40.8680260699142	9.22832637851606e-183	8.19511854216947e-182	406.620152374167	ENSG00000109113	58.35	protein_coding	28714281	28718429	HGNC:16519	RAB34
852	ENSG00000109132	7.53703972511637	5.57241793517199	29.2647447212589	3.07577121098721e-121	1.45781140632885e-120	265.999959394786	ENSG00000109132	52.56	protein_coding	41744082	41748725	HGNC:9143	PHOX2B
853	ENSG00000109163	2.51945100949133	3.5158763496716	15.5210805389759	1.57656104425523e-46	3.33865736021162e-46	94.6679968572846	ENSG00000109163	34.17	protein_coding	67737118	67754388	HGNC:4421	GNRHR
854	ENSG00000109193	-7.52365346742559	0.61942362239971	-38.6829665760438	1.15783420275648e-171	9.12428919264997e-171	381.993072801126	ENSG00000109193	33.24	protein_coding	69841212	69860145	HGNC:11377	SULT1E1
855	ENSG00000109265	3.5655958114863	5.42553402957324	24.2791519708069	1.74620297269853e-93	6.2489329766917e-93	202.255684868764	ENSG00000109265	41.23	protein_coding	56049098	56330609	HGNC:29219	CRACD
856	ENSG00000109321	1.67455591744673	3.37141984542254	12.8165099060077	9.89958833679661e-34	1.77971649676256e-33	65.2180072985869	ENSG00000109321	36.88	protein_coding	74445136	74455005	HGNC:651	AREG
857	ENSG00000109475	1.21770987272006	8.43202312552175	28.9888757730588	1.03408898755145e-119	4.82490099464922e-119	261.899476566915	ENSG00000109475	41.51	protein_coding	108620569	108630412	HGNC:10340	RPL34
858	ENSG00000109519	-1.49754402829803	5.20414870798817	-51.9186786558891	5.96072127592266e-235	8.98422217378034e-234	527.018438232434	ENSG00000109519	47.28	protein_coding	7058671	7068085	HGNC:19696	GRPEL1
859	ENSG00000109576	1.02606407318105	5.1121042164837	30.3646779926768	2.6377498696172e-127	1.32096347576108e-126	279.191300588157	ENSG00000109576	38.78	protein_coding	170060222	170091699	HGNC:17929	AADAT
860	ENSG00000109674	6.53664075752432	2.58691909711284	21.2251961697783	1.42740740986041e-76	4.24962279257082e-76	163.548694287474	ENSG00000109674	37.32	protein_coding	177309874	177362936	HGNC:24573	NEIL3
861	ENSG00000109684	6.15678434991632	2.12482098908812	56.7464898127544	9.80024340245651e-256	1.83507408534813e-254	569.914008295968	ENSG00000109684	41.51	protein_coding	10486395	10684768	HGNC:17438	CLNK
862	ENSG00000109685	1.09100837592064	6.55394691797069	38.0033338750608	3.68609689533367e-168	2.79146238055934e-167	373.081728014822	ENSG00000109685	47.15	protein_coding	1871393	1982207	HGNC:12766	NSD2
863	ENSG00000109686	-1.96221573922104	5.44229842952729	-44.9843208202039	5.6717742743595e-203	6.19289573422233e-202	453.42083935699	ENSG00000109686	40.78	protein_coding	151102751	151325605	HGNC:30418	SH3D19
864	ENSG00000109758	7.29634711372059	2.69374510058005	30.3788654679933	2.20399338930586e-127	1.10438952785141e-126	279.448950606217	ENSG00000109758	67.43	protein_coding	3441968	3449486	HGNC:4894	HGFAC
865	ENSG00000109832	4.77580244469417	3.9374196108042	16.2571710933043	3.25170202573065e-50	7.22097730733451e-50	103.322376563699	ENSG00000109832	44.92	protein_coding	125903348	125943702	HGNC:18698	DDX25
866	ENSG00000109943	5.85587999920353	1.66402802265736	12.0854064527748	1.64230640771536e-30	2.81781036115294e-30	58.4396538207523	ENSG00000109943	40.96	protein_coding	122838500	122872643	HGNC:24313	CRTAM
867	ENSG00000109956	4.90085477203579	4.84784424354685	18.1137659403925	8.30375606195087e-60	2.04740459529216e-59	125.211822511952	ENSG00000109956	55.94	protein_coding	134378504	134412242	HGNC:921	B3GAT1
868	ENSG00000109991	6.5035547467221	4.43314171719604	11.9935784116824	4.08912769656588e-30	6.98649661573342e-30	57.4527702356928	ENSG00000109991	50.22	protein_coding	57338352	57372396	HGNC:8534	P2RX3
869	ENSG00000110002	-1.46048474127152	4.91261209743358	-34.515312984464	8.03786021728773e-150	5.02267383019131e-149	330.791695708403	ENSG00000110002	39.28	protein_coding	124115404	124147721	HGNC:6658	VWA5A
870	ENSG00000110013	-1.36659415682134	4.9462488316014	-45.30823854116	1.59338092244243e-204	1.77264925163188e-203	456.829063240561	ENSG00000110013	40.66	protein_coding	124633113	124695707	HGNC:18187	SIAE
871	ENSG00000110042	1.01796009835757	5.39568590521307	32.8940563197099	4.16612422410725e-141	2.40354403294187e-140	310.675059924918	ENSG00000110042	47.6	protein_coding	59171430	59208588	HGNC:29151	DTX4
872	ENSG00000110048	-1.511143079253	6.00430571858926	-47.818112485276	2.36709073132055e-216	2.92283502666385e-215	484.31370558563	ENSG00000110048	42.65	protein_coding	59574398	59615774	HGNC:8503	OSBP
873	ENSG00000110076	2.1846294291772	6.21866576474602	53.6913401724098	1.01647704704701e-242	1.67390342646304e-241	544.957905898599	ENSG00000110076	54.53	protein_coding	64606174	64723197	HGNC:8009	NRXN2
874	ENSG00000110080	-1.38557701161797	5.02813967072788	-82.4508638407412	0	0	790.315193897698	ENSG00000110080	52.01	protein_coding	126355640	126440344	HGNC:10864	ST3GAL4
875	ENSG00000110092	1.65884865466137	7.1743866282247	41.7192936276305	5.12963488630094e-187	4.76091938610438e-186	416.633083313494	ENSG00000110092	58.63	protein_coding	69641156	69654474	HGNC:1582	CCND1
876	ENSG00000110169	1.03692833582709	4.53612063689806	7.93061481181789	9.37135272670101e-15	1.26689827829222e-14	21.1783962753332	ENSG00000110169	47.81	protein_coding	6431049	6442617	HGNC:5171	HPX
877	ENSG00000110375	5.09917623973791	2.54972820579913	27.9516672800879	5.87986372120918e-114	2.60670905418196e-113	248.872253384491	ENSG00000110375	51.76	protein_coding	118925164	118958559	HGNC:12579	UPK2
878	ENSG00000110427	3.74797977830491	4.77471242876374	16.7319885389559	1.24927540417765e-52	2.84755420143376e-52	108.581349464861	ENSG00000110427	42.91	protein_coding	33376108	33674102	HGNC:24836	KIAA1549L
879	ENSG00000110442	1.28754682201717	7.81658256142987	33.2383061526777	5.75476551339353e-143	3.38526113235347e-142	315.318129783877	ENSG00000110442	42.17	protein_coding	36269284	36289449	HGNC:25014	COMMD9
880	ENSG00000110448	5.59095166067482	2.66916406916931	13.0645657558482	7.5456004811799e-35	1.37652194655602e-34	68.3209447301649	ENSG00000110448	52.91	protein_coding	61102489	61127852	HGNC:1685	CD5
881	ENSG00000110455	-1.27986090223988	5.0684375836195	-34.2214564407435	2.99405901824796e-148	1.84184242992148e-147	327.156751603634	ENSG00000110455	49.01	protein_coding	44065925	44084237	HGNC:23989	ACCS
882	ENSG00000110665	4.31919283985688	2.82627248003899	14.3174761274069	1.12262583976629e-40	2.21196278593387e-40	81.5688215133073	ENSG00000110665	60.54	protein_coding	2295628	2303049	HGNC:13231	C11orf21
883	ENSG00000110675	1.22769057223236	2.38801857913898	4.17779872584508	3.34034967299891e-05	3.84517366806892e-05	0.703828845668232	ENSG00000110675	38.98	protein_coding	107591091	107666779	HGNC:25334	ELMOD1
884	ENSG00000110680	3.8752960857622	0.538877434491113	7.88950559324215	1.26695973758825e-14	1.71007520066349e-14	22.3817192390709	ENSG00000110680	48.72	protein_coding	14966622	14972354	HGNC:1437	CALCA
885	ENSG00000110700	1.58945715764761	8.57401285957127	31.6740825670654	1.76937429290464e-134	9.5498118836702e-134	295.912175138117	ENSG00000110700	46.06	protein_coding	17074388	17077715	HGNC:10386	RPS13
886	ENSG00000110719	-2.32766103711111	5.36639288143568	-71.5631841737693	8.90088863835257e-313	2.9400478777012e-311	706.517172327686	ENSG00000110719	63.64	protein_coding	68039025	68050895	HGNC:11647	TCIRG1
887	ENSG00000110721	-1.04055164656218	5.34289453327139	-41.3253253618877	4.72588812930229e-185	4.30880894736226e-184	411.980401623794	ENSG00000110721	44.1	protein_coding	68052859	68121444	HGNC:1937	CHKA
888	ENSG00000110777	4.74293933684645	2.5783166196383	10.5646612271118	3.31142746509074e-24	5.16950789115592e-24	44.0536846593047	ENSG00000110777	45.99	protein_coding	111352255	111455630	HGNC:9211	POU2AF1
889	ENSG00000110786	3.22072253594535	3.47362814996853	6.54528295888701	1.1949528795505e-10	1.51358925412283e-10	12.9094087130447	ENSG00000110786	50.02	protein_coding	18727928	18792721	HGNC:9657	PTPN5
890	ENSG00000110881	2.88917368716324	4.14361867334552	19.8060126248427	7.66664506178286e-69	2.09477276352106e-68	145.803270415148	ENSG00000110881	54.15	protein_coding	50057548	50083611	HGNC:100	ASIC1
891	ENSG00000110887	5.5638552002368	1.33049161640822	13.6137848664412	2.28665879466874e-37	4.32104373537215e-37	74.0640142018975	ENSG00000110887	47.26	protein_coding	108858932	108901043	HGNC:2671	DAO
892	ENSG00000110900	2.3590142012505	4.84461692399435	14.1309226754114	8.63103008076101e-40	1.68025650580433e-39	78.7463340485359	ENSG00000110900	51.34	protein_coding	30926428	30996602	HGNC:30795	TSPAN11
893	ENSG00000110944	3.38285608221222	3.13561563443455	19.1945659294103	1.49782684183404e-65	3.92969564879396e-65	138.45038318227	ENSG00000110944	49.11	protein_coding	56334174	56340410	HGNC:15488	IL23A
894	ENSG00000110955	-1.01615714864075	8.05382490139853	-29.9626546715837	4.31172386045713e-125	2.11645036979093e-124	274.459168842482	ENSG00000110955	45.22	protein_coding	56638175	56645984	HGNC:830	ATP5F1B
895	ENSG00000110958	1.20553762783949	7.92596434122827	33.2625025859809	4.26085574970306e-143	2.51078791020287e-142	315.647926699838	ENSG00000110958	44.13	protein_coding	56663341	56688408	HGNC:16049	PTGES3
896	ENSG00000111058	-1.97018467207879	4.5177696702756	-66.3217843088986	1.12506828166223e-293	3.12403106438144e-292	662.514339603156	ENSG00000111058	35.63	protein_coding	80936414	81261210	HGNC:24723	ACSS3
897	ENSG00000111077	-2.32401576847702	5.44137275581934	-61.342086616098	1.8327853589991e-274	4.1675733123339e-273	618.227674237643	ENSG00000111077	60.28	protein_coding	53046969	53064379	HGNC:19737	TNS2
898	ENSG00000111181	3.13099600436414	3.23754353564512	18.408685831783	2.30203914946352e-61	5.77522000226068e-61	128.821995096109	ENSG00000111181	52.8	protein_coding	190077	214570	HGNC:11045	SLC6A12
899	ENSG00000111186	2.57893937033018	3.7212824023089	20.0089731175722	6.11620840055392e-70	1.69418476652489e-69	148.365130525977	ENSG00000111186	47.53	protein_coding	1529891	1647212	HGNC:16265	WNT5B
900	ENSG00000111206	1.01440332178762	5.34992254464137	20.7185649155891	8.45462140640185e-74	2.44090565946111e-73	155.727416100354	ENSG00000111206	48.09	protein_coding	2857680	2877174	HGNC:3818	FOXM1
901	ENSG00000111218	5.3904085533614	1.19812577294873	11.8227909542842	2.20493742010449e-29	3.72514011902695e-29	55.873431947173	ENSG00000111218	45.94	protein_coding	3381349	3593973	HGNC:5188	PRMT8
902	ENSG00000111247	1.512212160476	5.67665310297784	25.1439687407653	2.62621431590514e-98	9.97727739103716e-98	212.218850140432	ENSG00000111247	36.4	protein_coding	4538798	4560047	HGNC:16956	RAD51AP1
903	ENSG00000111249	7.43473674911548	2.74965587770473	12.096418423074	1.47169624391391e-30	2.52635270982286e-30	58.545061729305	ENSG00000111249	49.27	protein_coding	111034165	111350554	HGNC:19347	CUX2
904	ENSG00000111269	-1.84328453502713	5.94747318181137	-56.081087881724	6.11806452074029e-253	1.11383995544437e-251	568.662510250058	ENSG00000111269	40.66	protein_coding	12611827	12645108	HGNC:2350	CREBL2
905	ENSG00000111275	-2.05844339846543	6.57906958622077	-40.8609051727774	1.00202970683679e-182	8.88455934769045e-182	407.035523981648	ENSG00000111275	48.79	protein_coding	111766887	111817532	HGNC:404	ALDH2
906	ENSG00000111291	3.82287783417697	2.001469476836	6.92708847763234	1.02422617533333e-11	1.31965522832106e-11	15.7338527571301	ENSG00000111291	43.12	protein_coding	12940575	12952170	HGNC:13310	GPRC5D
907	ENSG00000111305	6.33233991735906	2.09222245581076	74.2873601097768	2.76676761671098e-322	9.90601619911699e-321	718.096301303411	ENSG00000111305	46.27	protein_coding	13083532	13103683	HGNC:19716	GSG1
908	ENSG00000111319	-5.35738865057224	1.21144585999789	-32.2340662897802	1.57898020436758e-137	8.78600356793258e-137	303.668899983181	ENSG00000111319	51.15	protein_coding	6346843	6377730	HGNC:10599	SCNN1A
909	ENSG00000111321	-1.66443502518491	5.22862606206321	-49.2257856459487	7.74355137312523e-223	1.02827859097091e-221	499.126754618666	ENSG00000111321	53.53	protein_coding	6375045	6391571	HGNC:6718	LTBR
910	ENSG00000111341	-2.58512318734247	6.78140285110585	-23.4044136363436	1.29137790078054e-88	4.37991269347156e-88	190.420472873943	ENSG00000111341	37.48	protein_coding	14880864	14885857	HGNC:7060	MGP
911	ENSG00000111344	-1.69242229033938	3.9253152314583	-36.4410688708328	5.09781251789494e-160	3.5431560589374e-159	354.705426530277	ENSG00000111344	51.7	protein_coding	113098819	113136239	HGNC:9873	RASAL1
912	ENSG00000111371	1.92663077940765	6.58201566674615	72.1876225984783	5.56752284911098e-315	1.87898394655008e-313	711.401046591917	ENSG00000111371	39.96	protein_coding	46183063	46270017	HGNC:13447	SLC38A1
913	ENSG00000111404	-1.68666057241164	3.1682005366412	-12.5524913378515	1.48440664700358e-32	2.62441373960868e-32	61.7881886216185	ENSG00000111404	35.03	protein_coding	18080869	18320107	HGNC:26213	RERGL
914	ENSG00000111424	-1.30493526068681	4.38799016572982	-31.7602360189961	5.99666981910592e-135	3.25198890126617e-134	296.637678691935	ENSG00000111424	47.72	protein_coding	47841537	47943048	HGNC:12679	VDR
915	ENSG00000111432	5.88942424256923	1.92654668853096	14.4658312864492	2.19542029280779e-41	4.36604079891449e-41	83.2256153686074	ENSG00000111432	58.38	protein_coding	130162459	130165740	HGNC:4039	FZD10
916	ENSG00000111605	1.26230982460313	8.79681586161477	20.3815160306254	5.80749068176124e-72	1.64033275508496e-71	152.074499167197	ENSG00000111605	35.75	protein_coding	69239569	69274358	HGNC:13871	CPSF6
917	ENSG00000111644	1.30280396018019	4.3591478778848	13.6775126431323	1.1567471256681e-37	2.19632762564311e-37	73.737323317373	ENSG00000111644	51.64	protein_coding	6638075	6647433	HGNC:17195	ACRBP
918	ENSG00000111669	-1.14642708800284	6.36978895707933	-33.0052623800809	1.04339017567576e-141	6.04203934554595e-141	312.353823995164	ENSG00000111669	59.16	protein_coding	6867119	6870948	HGNC:12009	TPI1
919	ENSG00000111674	1.25850570543967	6.31691206984403	44.7889686576815	4.92169122629176e-202	5.31275101589029e-201	451.06154652619	ENSG00000111674	55.33	protein_coding	6913745	6923698	HGNC:3353	ENO2
920	ENSG00000111676	-1.4314009608571	6.55912367242096	-37.5164572857796	1.23171943665558e-165	9.06641069817558e-165	367.562275145046	ENSG00000111676	55.53	protein_coding	6924463	6942321	HGNC:3033	ATN1
921	ENSG00000111678	1.7149502688319	7.11338996579034	67.6947516584145	8.71972056095641e-299	2.52812679150174e-297	674.209210019074	ENSG00000111678	52.58	protein_coding	6942978	6946003	HGNC:29521	C12orf57
922	ENSG00000111684	-1.5525621756821	5.52161615844674	-53.0555485775304	5.95309551129089e-240	9.50102916320697e-239	538.610358114167	ENSG00000111684	44.18	protein_coding	6976185	7018477	HGNC:30244	LPCAT3
923	ENSG00000111704	5.9645623922252	2.07959365137892	52.1616880108657	5.02124272581811e-236	7.65605018114248e-235	525.62058888045	ENSG00000111704	44.05	protein_coding	7787794	7799146	HGNC:20857	NANOG
924	ENSG00000111713	1.1294055027824	2.49763406160743	4.13691429069557	3.97641749126514e-05	4.56721021646051e-05	0.484458243748258	ENSG00000111713	37.09	protein_coding	21536107	21604847	HGNC:4707	GYS2
925	ENSG00000111716	1.00051045916516	10.7518237787647	9.42002061204149	7.4812732114604e-20	1.09185285558593e-19	32.9949528678245	ENSG00000111716	38.01	protein_coding	21635342	21757857	HGNC:6541	LDHB
926	ENSG00000111731	1.16875454360658	7.83382444818289	30.2548783495607	1.05993357594814e-126	5.28327077538423e-126	277.864203003014	ENSG00000111731	34.95	protein_coding	22448583	22544546	HGNC:29062	C2CD5
927	ENSG00000111732	6.99733678400206	2.41763657490056	69.7625177110752	2.44567238662321e-306	7.63523717483812e-305	682.889209581485	ENSG00000111732	41.52	protein_coding	8602155	8613242	HGNC:13203	AICDA
928	ENSG00000111775	1.84491330278926	7.61776088503166	65.5639067061469	8.05284777024958e-291	2.13206947864422e-289	655.951789670206	ENSG00000111775	48.26	protein_coding	120438090	120440737	HGNC:2277	COX6A1
929	ENSG00000111796	2.39178549144208	3.98526991558866	4.40674088361168	1.22495327419167e-05	1.42390082794712e-05	1.37872208435555	ENSG00000111796	36.75	protein_coding	9594551	9607916	HGNC:6373	KLRB1
930	ENSG00000111801	-1.07452925080345	5.05507316916219	-27.7965129297557	4.28552261207669e-113	1.88230117403379e-112	246.135244799803	ENSG00000111801	44.07	protein_coding	26440472	26453415	HGNC:1140	BTN3A3
931	ENSG00000111816	-1.94578567702735	4.05748678882593	-33.9011951307075	1.5591550811586e-146	9.45850490974973e-146	323.628891327584	ENSG00000111816	36.89	protein_coding	115931149	116060891	HGNC:3955	FRK
932	ENSG00000111817	-1.16093157148417	5.19854899310079	-48.136990404836	7.86711514501471e-218	9.87843568613354e-217	487.506696928866	ENSG00000111817	38.2	protein_coding	116254173	116444861	HGNC:21144	DSE
933	ENSG00000111834	1.78243367681122	3.74191557375613	17.1160317490977	1.32708452136152e-54	3.09387336126835e-54	112.990516075022	ENSG00000111834	37.88	protein_coding	116616479	116632985	HGNC:21558	RSPH4A
934	ENSG00000111846	1.22571786818179	4.54271168970926	12.1072078565192	1.32165656329156e-30	2.27038820353384e-30	57.4430061468257	ENSG00000111846	43.51	protein_coding	10492223	10629368	HGNC:4204	GCNT2
935	ENSG00000111863	5.61386257497654	2.75956272161043	19.6241932528875	7.34476915305178e-68	1.98365685318148e-67	143.659240684857	ENSG00000111863	43.46	protein_coding	11712054	11807046	HGNC:21214	ADTRP
936	ENSG00000111885	-1.61073197307739	5.39906928905412	-35.315670218125	4.4237454742171e-154	2.89886037848064e-153	340.706724508525	ENSG00000111885	37.6	protein_coding	119177205	119349761	HGNC:6821	MAN1A1
937	ENSG00000111907	-3.1038160537323	5.09648033673755	-76.3410183506685	0	0	744.609246547781	ENSG00000111907	39.16	protein_coding	125119049	125264407	HGNC:12006	TPD52L1
938	ENSG00000111962	-1.36879249454614	4.35144478358158	-68.9798946696638	1.68502313036576e-303	5.11103729969024e-302	685.100170477495	ENSG00000111962	41.41	protein_coding	148747030	149076990	HGNC:17223	UST
939	ENSG00000111981	5.828658256926	2.34059825242948	12.2168705238649	4.41574318509585e-31	7.63544414458099e-31	59.7372109311239	ENSG00000111981	51.88	protein_coding	149963943	149973715	HGNC:14893	ULBP1
940	ENSG00000112038	5.01447849481893	1.49739753783551	8.65737265266954	3.70310962778468e-17	5.19408649804345e-17	28.0992470021308	ENSG00000112038	38.81	protein_coding	154010496	154246867	HGNC:8156	OPRM1
941	ENSG00000112041	5.91385207842081	1.59560819219484	12.1461927505221	8.95706496203822e-31	1.54224438754514e-30	59.0394330006067	ENSG00000112041	53.74	protein_coding	35497874	35512896	HGNC:12423	TULP1
942	ENSG00000112053	5.08206233015891	2.28355858335268	31.798174925978	3.72446845298097e-135	2.02427586796805e-134	297.127079895725	ENSG00000112053	42.4	protein_coding	35943516	36024868	HGNC:14468	SLC26A8
943	ENSG00000112077	6.08075881741464	1.76560549960033	18.3230872360834	6.52978662166018e-61	1.63001266098656e-60	127.789608240543	ENSG00000112077	39.67	protein_coding	49605175	49636839	HGNC:10006	RHAG
944	ENSG00000112137	1.25805588715395	5.28867545585514	32.875991927302	5.21738230737051e-141	3.00597967823773e-140	310.763975379917	ENSG00000112137	41.21	protein_coding	12716312	13290446	HGNC:20990	PHACTR1
945	ENSG00000112146	-1.25292460426194	6.37484145500017	-32.4946384082287	6.07358977533362e-139	3.42192981172458e-138	305.999300469188	ENSG00000112146	39.22	protein_coding	53051991	53100873	HGNC:13588	FBXO9
946	ENSG00000112175	-2.71825411376926	1.0534452115675	-12.4389246078181	4.70820584095022e-32	8.26331255353617e-32	61.4511280947506	ENSG00000112175	34.1	protein_coding	55753653	55875590	HGNC:1072	BMP5
947	ENSG00000112182	2.4274335278911	4.71140591141761	18.8836047411496	6.88991172697264e-64	1.7759852462115e-63	134.151469135375	ENSG00000112182	40.5	protein_coding	89926528	90296843	HGNC:14078	BACH2
948	ENSG00000112183	3.20524573284207	3.22833962340293	21.9818746372029	9.80650859139428e-81	3.04871194639068e-80	173.265037802206	ENSG00000112183	41.38	protein_coding	17281361	17293871	HGNC:21539	RBM24
949	ENSG00000112195	5.41348218533327	1.28494455329278	10.9545310686049	9.06961618244353e-26	1.45156359463532e-25	47.6485570020951	ENSG00000112195	51.11	protein_coding	41189749	41201149	HGNC:21092	TREML2
950	ENSG00000112208	-1.23054520430776	5.61005428730155	-28.2944071722121	7.33341428252292e-116	3.29820162503671e-115	252.663750122697	ENSG00000112208	38.77	protein_coding	57172326	57189833	HGNC:938	BAG2
951	ENSG00000112214	-1.26907734422432	4.25106364151577	-19.1794422312254	1.80512422770223e-65	4.72938116546043e-65	136.766116399976	ENSG00000112214	35.38	protein_coding	96562548	96618626	HGNC:17371	FHL5
952	ENSG00000112280	7.03512670395053	2.50887480436222	33.0320875965056	7.47273044043523e-142	4.33611341254884e-141	312.391403349415	ENSG00000112280	38.04	protein_coding	70216040	70303084	HGNC:2217	COL9A1
953	ENSG00000112299	1.11636724748656	2.61719892026926	4.1570701572173	3.64965583880844e-05	4.19641615670157e-05	0.525483886361478	ENSG00000112299	38.11	protein_coding	132680849	132714055	HGNC:12705	VNN1
954	ENSG00000112306	1.83584686689139	9.45278677353903	27.3500144325628	1.30798184427841e-110	5.6135727456e-110	241.126858620207	ENSG00000112306	42.19	protein_coding	132814569	132817564	HGNC:10385	RPS12
955	ENSG00000112312	1.26410383726193	5.53129954572986	34.6736892122926	1.14808728082738e-150	7.23197583721473e-150	332.757346497113	ENSG00000112312	36.82	protein_coding	24774931	24786099	HGNC:17493	GMNN
956	ENSG00000112319	2.16491783310027	4.16226024682362	3.0966364896697	0.00204045911405967	0.00226192277122992	-3.56421210909486	ENSG00000112319	36.96	protein_coding	133240514	133532128	HGNC:3522	EYA4
957	ENSG00000112343	-1.10346507495785	4.85243456684785	-38.4251821502137	2.45190609149493e-170	1.89892064963533e-169	377.981934210347	ENSG00000112343	40.45	protein_coding	25962802	25991231	HGNC:10059	TRIM38
958	ENSG00000112378	-1.44051430586695	4.17682971077986	-23.9826971835524	7.82665321987689e-92	2.75011845752752e-91	197.508539743234	ENSG00000112378	39.25	protein_coding	138088505	138107419	HGNC:17637	PERP
959	ENSG00000112379	1.69912983427311	4.52997930354747	5.96500229156904	3.99349582944308e-09	4.93394069450148e-09	8.71639385204921	ENSG00000112379	41.61	protein_coding	138161939	138344663	HGNC:21213	ARFGEF3
960	ENSG00000112419	-1.59681947235391	5.26680871732025	-37.9960411888614	4.02052510639285e-168	3.03933188321694e-167	373.032001063101	ENSG00000112419	40.02	protein_coding	143536845	143831185	HGNC:20956	PHACTR2
961	ENSG00000112486	5.3125964723364	2.66391799728577	19.9012946598854	2.34109529457368e-69	6.44508856125016e-69	147.077481190274	ENSG00000112486	45.67	protein_coding	167111807	167139141	HGNC:1607	CCR6
962	ENSG00000112530	2.66459023725853	3.96399487080182	8.77995894567021	1.40320047409756e-17	1.97971368937244e-17	28.351243542287	ENSG00000112530	39.59	protein_coding	162727132	163315500	HGNC:19152	PACRG
963	ENSG00000112541	-2.00785902157659	2.94635462949487	-14.8593411540862	2.77908637194254e-43	5.64444076756217e-43	86.4845396015958	ENSG00000112541	40.96	protein_coding	165327287	165988117	HGNC:8772	PDE10A
964	ENSG00000112576	-1.70640733063923	5.64817154892214	-44.4168047817332	3.0590783805653e-200	3.23266593471e-199	447.134357160499	ENSG00000112576	47.06	protein_coding	41934934	42050357	HGNC:1585	CCND3
965	ENSG00000112599	2.08434369129728	3.9959741047608	17.2604082535513	2.3795072928947e-55	5.58324347908255e-55	114.69156237632	ENSG00000112599	46.59	protein_coding	42183284	42194956	HGNC:4679	GUCA1B
966	ENSG00000112695	3.29095435218744	10.2325208440914	45.0215527021214	3.75930090880957e-203	4.11522959100904e-202	454.343384752278	ENSG00000112695	40.34	protein_coding	75237675	75250323	HGNC:2288	COX7A2
967	ENSG00000112742	1.90286472679327	4.29258473200779	11.1804116939244	1.08359059243852e-26	1.75614278704305e-26	48.8236213011735	ENSG00000112742	34.98	protein_coding	80003887	80042527	HGNC:12401	TTK
968	ENSG00000112796	-1.29092769560438	3.75620359554104	-16.5969308839184	6.11764500659688e-52	1.38500628102419e-51	105.959591115181	ENSG00000112796	38.41	protein_coding	46159185	46170980	HGNC:13717	ENPP5
969	ENSG00000112852	1.9133085364272	4.40633691910295	10.6305742321889	1.8138344844026e-24	2.84251183721603e-24	43.6951899779009	ENSG00000112852	48.32	protein_coding	141094606	141098703	HGNC:8687	PCDHB2
970	ENSG00000112893	-1.83494007144732	6.5670814292415	-40.1354979348287	4.54678802924786e-179	3.89200497120129e-178	398.573721058941	ENSG00000112893	36.47	protein_coding	109689927	109869625	HGNC:6824	MAN2A1
971	ENSG00000112936	-4.07485018435773	6.692317947637	-19.4799450823596	4.39445851942301e-67	1.17513573655162e-66	141.099648608669	ENSG00000112936	39.1	protein_coding	40909492	41020216	HGNC:1346	C7
972	ENSG00000112977	-1.40239348157166	5.91642300277178	-45.9846340907562	9.57461161836433e-208	1.10402189471173e-206	464.447915569947	ENSG00000112977	46.29	protein_coding	10679230	10761234	HGNC:2672	DAP
973	ENSG00000112984	1.47862283167963	4.5876726887529	8.76362764743341	1.5978229484309e-17	2.2522511341605e-17	27.6316640471878	ENSG00000112984	45.25	protein_coding	138178719	138187723	HGNC:9787	KIF20A
974	ENSG00000113013	-1.80628517840241	7.07334980175255	-44.9905129208292	5.29673756602942e-203	5.78710092227028e-202	453.825525985411	ENSG00000113013	42.75	protein_coding	138553756	138575675	HGNC:5244	HSPA9
975	ENSG00000113073	6.14436391552962	1.77074074381452	65.8289052945123	8.03527884733758e-292	2.15413590072188e-290	650.500632995151	ENSG00000113073	51.3	protein_coding	140360194	140375141	HGNC:11035	SLC4A9
976	ENSG00000113088	2.75959565928523	2.98472788414865	6.98915474732622	6.79553699333812e-12	8.78414845471464e-12	15.7632180105371	ENSG00000113088	40.28	protein_coding	55024256	55034570	HGNC:4711	GZMK
977	ENSG00000113100	4.01965630517217	0.236565563163205	8.92126868178864	4.52566204075631e-18	6.43342467909727e-18	30.1833197901078	ENSG00000113100	34.23	protein_coding	26880597	27121150	HGNC:1768	CDH9
978	ENSG00000113196	6.79904678037204	3.63546844190219	11.4544465502986	7.91932461439698e-28	1.30728184088987e-27	52.3269822672649	ENSG00000113196	55.99	protein_coding	154474972	154478227	HGNC:4807	HAND1
979	ENSG00000113205	3.00114679668499	3.88639887415923	12.9245351487831	3.23826027386241e-34	5.86361686955236e-34	66.4465236482129	ENSG00000113205	49.63	protein_coding	141100473	141103827	HGNC:8688	PCDHB3
980	ENSG00000113211	2.92354856327937	4.17728720575009	12.3109076255767	1.71640871011241e-31	2.98757634722146e-31	60.1144401064892	ENSG00000113211	50.26	protein_coding	141150057	141153287	HGNC:8691	PCDHB6
981	ENSG00000113262	6.85901376749567	2.40996389926362	59.9719963206798	5.53249772490047e-269	1.19140559455391e-267	599.645732195061	ENSG00000113262	55.63	protein_coding	178977587	178996206	HGNC:4598	GRM6
982	ENSG00000113263	1.83587975198374	3.94095270139933	11.1482513232448	1.4689587073309e-26	2.37483743681623e-26	48.6381112796574	ENSG00000113263	41.46	protein_coding	157142933	157255185	HGNC:6171	ITK
983	ENSG00000113361	3.59328115871073	4.07799382281556	10.2569343227949	5.31442389198249e-23	8.14744741928224e-23	40.8723307565447	ENSG00000113361	38.31	protein_coding	31193686	31329146	HGNC:1765	CDH6
984	ENSG00000113368	1.32724095627336	5.35571445487526	27.226164355013	6.40153592311206e-110	2.72684033322486e-109	239.146575927537	ENSG00000113368	42.33	protein_coding	126776623	126837020	HGNC:6637	LMNB1
985	ENSG00000113387	2.61760554820872	9.96692704202764	39.7014654096939	7.22870495640564e-177	6.04527887074139e-176	393.780091852478	ENSG00000113387	42.87	protein_coding	32531633	32604079	HGNC:19985	SUB1
986	ENSG00000113389	-1.73538593317201	3.55918371499831	-23.0726807608872	8.98946852639393e-87	2.99071018946482e-86	186.175728439148	ENSG00000113389	40.83	protein_coding	32689070	32791724	HGNC:7945	NPR3
987	ENSG00000113396	-6.29795146565133	0.38813971617601	-22.7476612079333	5.70825039346355e-85	1.86385835505119e-84	182.949548113194	ENSG00000113396	37.22	protein_coding	128538013	129033642	HGNC:11000	SLC27A6
988	ENSG00000113441	-1.16578656246943	4.6555076794504	-77.6040481114316	0	0	754.070365912738	ENSG00000113441	37.19	protein_coding	96935394	97037513	HGNC:6656	LNPEP
989	ENSG00000113494	-2.65232242100335	4.23369373795542	-37.3499528030348	9.0450988999332e-165	6.59816975284747e-164	365.692618802546	ENSG00000113494	40.83	protein_coding	35048756	35230487	HGNC:9446	PRLR
990	ENSG00000113645	1.54447840313891	4.08718806142792	13.7813783865541	3.79534763499509e-38	7.24898239154582e-38	75.035370518604	ENSG00000113645	46.59	protein_coding	168291645	168472303	HGNC:29435	WWC1
991	ENSG00000113657	2.54326994938212	7.29740805930187	54.1899973986263	7.09223109382196e-245	1.18855770745042e-243	549.939763997918	ENSG00000113657	41.44	protein_coding	147390808	147510068	HGNC:3015	DPYSL3
992	ENSG00000113719	-1.68225699656379	6.35647120775029	-58.9358604936898	8.80754297991107e-265	1.80559917728621e-263	596.016692587285	ENSG00000113719	50.91	protein_coding	172834251	172952792	HGNC:29205	ERGIC1
993	ENSG00000113722	5.55731447819006	1.35790538249464	11.9830799904624	4.53736407360381e-30	7.7492315516484e-30	57.4358554300397	ENSG00000113722	53.78	protein_coding	150166778	150184558	HGNC:1805	CDX1
994	ENSG00000113742	-1.49552733317762	7.93031977722457	-20.4969249677302	1.3669285498213e-72	3.8898581645223e-72	153.651761386382	ENSG00000113742	37.29	protein_coding	173888349	173961980	HGNC:21747	CPEB4
995	ENSG00000113758	1.45837302706311	5.93323176801737	69.158631780915	3.76932818759878e-304	1.15771254423785e-302	686.387202366727	ENSG00000113758	59.54	protein_coding	177456608	177474401	HGNC:2695	DBN1
996	ENSG00000113763	4.77980538816031	3.70340014296841	18.0362654931721	2.12379064824069e-59	5.21091564655263e-59	124.379815725397	ENSG00000113763	58.15	protein_coding	176810519	176880898	HGNC:12567	UNC5A
997	ENSG00000113805	3.24123295550634	3.03731628102377	10.2972078305059	3.70781349570716e-23	5.69614349282037e-23	41.4131669308755	ENSG00000113805	37.26	protein_coding	74262568	74614659	HGNC:2173	CNTN3
998	ENSG00000113905	2.28303715239777	-0.734959929433275	7.53089256317273	1.66721628194375e-13	2.21306276305896e-13	19.8884909424491	ENSG00000113905	43.63	protein_coding	186660216	186678234	HGNC:5181	HRG
999	ENSG00000113916	-1.66968677608753	5.64465996581681	-27.8186973985645	3.22579201610347e-113	1.41939835761399e-112	246.637602036753	ENSG00000113916	47.68	protein_coding	187721377	187745725	HGNC:1001	BCL6
1000	ENSG00000113924	2.95013670352686	2.2303608854665	8.61288848312766	5.25257895784663e-17	7.34870480609101e-17	27.5417423816053	ENSG00000113924	41.25	protein_coding	120628172	120682269	HGNC:4892	HGD
1001	ENSG00000114023	-1.55302859823659	4.94916267651882	-66.9126162374785	6.95548503444641e-296	1.97307006533624e-294	667.437506410282	ENSG00000114023	38.81	protein_coding	122384161	122412334	HGNC:17865	FAM162A
1002	ENSG00000114026	-1.09846070431516	5.5902800622289	-38.4482150206509	1.8659487807708e-170	1.44774226847901e-169	378.412820486867	ENSG00000114026	49.74	protein_coding	9749944	9788219	HGNC:8125	OGG1
1003	ENSG00000114054	-1.32542297756898	5.75761044355261	-43.5556343807616	4.61862959230328e-196	4.66148567067157e-195	437.482525853062	ENSG00000114054	41.75	protein_coding	136250340	136337896	HGNC:8654	PCCB
1004	ENSG00000114120	2.67552346538384	9.62238857241303	46.4921007232251	3.80818076766212e-210	4.47572628832526e-209	470.376364209765	ENSG00000114120	35.48	protein_coding	140941830	140980995	HGNC:25554	SLC25A36
1005	ENSG00000114279	-3.48952910512871	5.11764759144572	-36.4202507444105	6.55665365091245e-160	4.54969420547062e-159	354.413302156208	ENSG00000114279	37.5	protein_coding	192139390	192767764	HGNC:3668	FGF12
1006	ENSG00000114439	-1.25188786930208	5.53387613928657	-46.8696265417907	6.36805032412177e-212	7.58348642852353e-211	473.978418986559	ENSG00000114439	36.95	protein_coding	107522936	107811339	HGNC:14422	BBX
1007	ENSG00000114480	-2.63610340951658	6.32143950452016	-52.6244284360419	4.60470730794046e-238	7.21418226584396e-237	534.567927100738	ENSG00000114480	35.25	protein_coding	81489703	81761645	HGNC:4180	GBE1
1008	ENSG00000114547	5.41279079665473	2.71004967870953	19.1012244677322	4.73564451248047e-65	1.23504278160704e-64	137.244458750951	ENSG00000114547	43.48	protein_coding	125969160	125983454	HGNC:31927	ROPN1B
1009	ENSG00000114631	1.0106776861343	5.76245177895373	41.0625652594747	9.75648412084301e-184	8.76902522798085e-183	408.799903705615	ENSG00000114631	48.63	protein_coding	127629185	127672802	HGNC:17936	PODXL2
1010	ENSG00000114646	5.3887018843165	3.42851446567467	13.8011728369514	3.06753222917367e-38	5.86347077206165e-38	76.0164716987417	ENSG00000114646	51.25	protein_coding	47562238	47580792	HGNC:2467	CSPG5
1011	ENSG00000114650	-1.504115731403	6.56661150612801	-32.0652048325604	1.30826814660646e-136	7.21385054555976e-136	300.706525202912	ENSG00000114650	48.04	protein_coding	47413681	47477126	HGNC:30634	SCAP
1012	ENSG00000114656	-1.00105184475944	3.69671900484156	-31.5214252446756	1.20536842268553e-133	6.4365467649158e-133	294.07241204182	ENSG00000114656	47.21	protein_coding	128909866	129002690	HGNC:29231	CFAP92
1013	ENSG00000114698	-2.39469695772209	5.88717161446361	-31.6054214748065	4.19287650985529e-134	2.25517329634012e-133	294.905003845536	ENSG00000114698	35.8	protein_coding	146192335	146251179	HGNC:16497	PLSCR4
1014	ENSG00000114744	1.7030761866616	7.55368434323278	57.615299347003	2.3648200640208e-259	4.57350308417703e-258	583.425402174385	ENSG00000114744	37.9	protein_coding	149738472	149752495	HGNC:24993	COMMD2
1015	ENSG00000114771	-10.1896543967048	1.57343110906423	-58.6134471709651	1.83090619238928e-263	3.69579019473189e-262	592.380481417089	ENSG00000114771	35.3	protein_coding	151814073	151828488	HGNC:17	AADAC
1016	ENSG00000114779	-1.55914016714057	4.69575739985012	-109.587938183007	0	0	964.989696954387	ENSG00000114779	55.05	protein_coding	51968510	51983409	HGNC:28235	ABHD14B
1017	ENSG00000114784	2.88673774849185	9.61697351705051	44.1107913901253	9.24552439149368e-199	9.63893895198642e-198	444.138495992256	ENSG00000114784	41.69	protein_coding	40309707	40312424	HGNC:30792	EIF1B
1018	ENSG00000114786	-8.42317020973368	-0.984800651229491	-126.366572962107	0	0	1044.90213986425	ENSG00000114786	55.64	protein_coding	51974706	51989183	HGNC:38856	ABHD14A-ACY1
1019	ENSG00000114805	6.18532316949981	2.04857723423796	15.5953583811401	6.74907197598678e-47	1.43654371349777e-46	95.801991513349	ENSG00000114805	39.53	protein_coding	155375580	155745071	HGNC:29185	PLCH1
1020	ENSG00000114867	-1.36328510664484	6.28811109064782	-43.1864777419768	2.93925901390721e-194	2.90641147541942e-193	433.441722251666	ENSG00000114867	52.77	protein_coding	184314495	184335358	HGNC:3296	EIF4G1
1021	ENSG00000114942	1.25366503654048	7.80634116102617	34.1681896904311	5.7738236980671e-148	3.54674774431266e-147	326.833119740345	ENSG00000114942	45.25	protein_coding	206159585	206162928	HGNC:3208	EEF1B2
1022	ENSG00000114978	1.10575662656692	6.95115479361241	39.9953252614792	2.33105101351128e-178	1.98243815526555e-177	396.681245103037	ENSG00000114978	41.02	protein_coding	74152528	74178898	HGNC:16015	MOB1A
1023	ENSG00000114999	1.27114783694766	6.27633526332401	53.1683487061263	1.91518447271559e-240	3.06232258806781e-239	539.576772535513	ENSG00000114999	42.38	protein_coding	112482156	112541739	HGNC:21586	TTL
1024	ENSG00000115009	2.34644637198663	1.27448158062686	5.20676652496374	2.57201063460219e-07	3.07988399180293e-07	5.83127803764354	ENSG00000115009	38.35	protein_coding	227805739	227817564	HGNC:10619	CCL20
1025	ENSG00000115084	-1.62839430164675	5.34303389954038	-64.6002071851903	3.72580569389768e-287	9.48220325405225e-286	647.382373183011	ENSG00000115084	36.65	protein_coding	113705011	113756693	HGNC:23617	SLC35F5
1026	ENSG00000115091	-1.25680046046508	8.0639796495975	-38.0590207042122	1.89957881525204e-168	1.44366299190294e-167	374.350002743414	ENSG00000115091	36.57	protein_coding	113890063	113962596	HGNC:170	ACTR3
1027	ENSG00000115163	1.00383041952724	4.54793967110608	7.38309013585663	4.68841958088777e-13	6.1735015176822e-13	17.3015765285212	ENSG00000115163	48.97	protein_coding	26764289	26801067	HGNC:1851	CENPA
1028	ENSG00000115226	-1.2090919493353	5.41183315826793	-32.4254284531983	1.44213555983073e-138	8.09045629278231e-138	304.916157368644	ENSG00000115226	57.44	protein_coding	27491883	27495200	HGNC:20239	FNDC4
1029	ENSG00000115255	-1.47593501932094	4.91718740343415	-44.5356768612932	8.16433566542341e-201	8.70845472569867e-200	448.299898048103	ENSG00000115255	60.84	protein_coding	1491166	1497927	HGNC:30078	REEP6
1030	ENSG00000115266	2.11251098857923	5.77728350532	40.5434573986147	3.96006400566872e-181	3.45559596447648e-180	403.389192513707	ENSG00000115266	63.5	protein_coding	1446302	1473244	HGNC:24036	APC2
1031	ENSG00000115290	-2.07826542728813	3.97634884737163	-29.4717963991693	2.20506772927697e-122	1.05804837349994e-121	268.051842016688	ENSG00000115290	37.01	protein_coding	164492417	164621482	HGNC:4565	GRB14
1032	ENSG00000115297	6.24195172754323	3.61601476103631	17.8167042049547	3.01535151793072e-58	7.31229166028158e-58	121.732293921708	ENSG00000115297	65	protein_coding	74513463	74517148	HGNC:5057	TLX2
1033	ENSG00000115306	-1.22800676523414	8.00081138261226	-24.486686700446	1.21710580639628e-94	4.41097535140689e-94	204.368187319704	ENSG00000115306	42.78	protein_coding	54456317	54671446	HGNC:11275	SPTBN1
1034	ENSG00000115310	-1.213290550483	7.48696568502824	-25.4117160160056	8.42070741707365e-100	3.25119648567413e-99	216.121248159762	ENSG00000115310	38.6	protein_coding	54972187	55112621	HGNC:14085	RTN4
1035	ENSG00000115361	-1.73537168690168	2.50749791143909	-12.1223269063434	1.13667343273393e-30	1.95419029606335e-30	57.8720931799431	ENSG00000115361	36.54	protein_coding	210187126	210225447	HGNC:88	ACADL
1036	ENSG00000115363	5.63511651881155	2.54990227931514	22.0360223840775	4.92856078561526e-81	1.54035564670483e-80	173.732358954866	ENSG00000115363	41.76	protein_coding	75469302	75569722	HGNC:25816	EVA1A
1037	ENSG00000115380	-1.50046778206207	5.38985630386116	-17.5938291792223	4.40533599141142e-57	1.0552661344555e-56	117.379400527832	ENSG00000115380	37.96	protein_coding	55865967	55924139	HGNC:3218	EFEMP1
1038	ENSG00000115419	-1.22189050241198	8.36629260960165	-20.5074110574477	1.19846466990925e-72	3.41330573182794e-72	153.846179702687	ENSG00000115419	35.11	protein_coding	190880821	190965552	HGNC:4331	GLS
1039	ENSG00000115423	2.90960637250614	3.33808944625442	19.4127610630535	1.00982786679023e-66	2.68694772221513e-66	141.081751555313	ENSG00000115423	38.37	protein_coding	84516455	84819589	HGNC:2951	DNAH6
1040	ENSG00000115461	-1.28235185534457	8.04562275888019	-11.4841278021941	5.95036930864167e-28	9.83397432339822e-28	51.1468743669795	ENSG00000115461	50.76	protein_coding	216672105	216695549	HGNC:5474	IGFBP5
1041	ENSG00000115474	1.75078997742434	1.4608452761425	4.70579844626478	3.0836592267413e-06	3.62395214472928e-06	3.31570732598899	ENSG00000115474	35.62	protein_coding	232765802	232776565	HGNC:6259	KCNJ13
1042	ENSG00000115486	-1.44317486379783	5.5452311928002	-43.2984187867912	8.32728970723142e-195	8.27254952474642e-194	434.557434479625	ENSG00000115486	46.17	protein_coding	85544720	85561532	HGNC:4247	GGCX
1043	ENSG00000115523	4.63635505767952	3.09139047578084	24.7154066525366	6.45637269184735e-96	2.38235688112958e-95	207.972542542593	ENSG00000115523	45.87	protein_coding	85685175	85698852	HGNC:4414	GNLY
1044	ENSG00000115525	-1.4852756024038	5.65403037871327	-35.7882734479198	1.39521330865701e-156	9.40254841039296e-156	346.506651424981	ENSG00000115525	45.07	protein_coding	85837120	85905199	HGNC:10872	ST3GAL5
1045	ENSG00000115590	-1.50491110611369	3.58565295811923	-18.0989938439497	9.9324312922238e-60	2.44756319159171e-59	123.951525131517	ENSG00000115590	44.63	protein_coding	101991960	102028544	HGNC:5994	IL1R2
1046	ENSG00000115594	-2.5726726734134	5.53269236552025	-37.9826137225862	4.71773482823817e-168	3.56481228592138e-167	373.059001004944	ENSG00000115594	41.38	protein_coding	102064544	102179874	HGNC:5993	IL1R1
1047	ENSG00000115596	5.51022884943567	2.44558449564813	15.2913452852277	2.14894228022577e-45	4.47803384007511e-45	92.3725955292403	ENSG00000115596	55.94	protein_coding	218859805	218874233	HGNC:12785	WNT6
1048	ENSG00000115598	-1.8169841082789	2.90162914259836	-17.4391430171016	2.81348640058907e-56	6.68232368050897e-56	116.383255449532	ENSG00000115598	41.7	protein_coding	102187006	102240002	HGNC:5999	IL1RL2
1049	ENSG00000115602	-4.87608738480775	2.20533483372759	-26.3696086213924	3.80854011335876e-105	1.55037996462044e-104	229.065788356114	ENSG00000115602	39.63	protein_coding	102311502	102352037	HGNC:5998	IL1RL1
1050	ENSG00000115607	1.09010240938968	2.78044498573688	4.28829147549914	2.07022538766034e-05	2.39471915905138e-05	1.00292126394536	ENSG00000115607	40.03	protein_coding	102418689	102452565	HGNC:5989	IL18RAP
1051	ENSG00000115641	-1.31909180017392	5.07316068294256	-38.4473415193044	1.88537253457662e-170	1.46214835481221e-169	378.317999884792	ENSG00000115641	44.54	protein_coding	105357712	105438513	HGNC:3703	FHL2
1052	ENSG00000115648	1.28328211070331	3.29250813382143	11.0575746587767	3.45320456013135e-26	5.55433496028662e-26	47.9041092679971	ENSG00000115648	51.32	protein_coding	237485428	237555322	HGNC:29643	MLPH
1053	ENSG00000115677	-1.167529078809	7.62451255371597	-33.7172759715152	1.51608588200846e-145	9.10985172662155e-145	321.4898450931	ENSG00000115677	46.99	protein_coding	241227264	241317061	HGNC:4857	HDLBP
1054	ENSG00000115705	3.1740430635761	2.88279674590681	10.5088012488538	5.50400590392715e-24	8.56340277162572e-24	43.3236269285523	ENSG00000115705	48.22	protein_coding	1374066	1543711	HGNC:12015	TPO
1055	ENSG00000115718	6.55942733027502	2.0855379139383	19.9005040384065	2.36426659296436e-69	6.50783052998909e-69	147.063520566824	ENSG00000115718	57.68	protein_coding	127418427	127429242	HGNC:9451	PROC
1056	ENSG00000115738	-1.18371217580028	5.38061765994835	-27.7709874002843	5.94238562425328e-113	2.60601230881801e-112	245.905078502898	ENSG00000115738	49.24	protein_coding	8678845	8684461	HGNC:5361	ID2
1057	ENSG00000115758	1.04820637598668	6.22144880158257	18.5547713578255	3.87121187434844e-62	9.77360809849917e-62	128.866586650591	ENSG00000115758	45.53	protein_coding	10439968	10448327	HGNC:8109	ODC1
1058	ENSG00000115828	-2.09311780399232	5.69019820321897	-34.0943582538993	1.4354273902689e-147	8.79225019498636e-147	325.829590314727	ENSG00000115828	41.29	protein_coding	37342827	37373322	HGNC:9753	QPCT
1059	ENSG00000115841	-2.03085943883645	5.53971198759238	-42.7008943396794	7.11386215229684e-192	6.89072172290262e-191	427.872596129792	ENSG00000115841	39.02	protein_coding	37923187	38067142	HGNC:26567	RMDN2
1060	ENSG00000116014	5.20869140988535	1.06043526723236	10.5223583293859	4.86630164913224e-24	7.57744444809257e-24	43.7176836189933	ENSG00000116014	69.78	protein_coding	917287	921005	HGNC:4510	KISS1R
1061	ENSG00000116030	1.21756717529557	7.07628361988648	42.4904040608603	7.75241790867366e-191	7.43753037227079e-190	425.454704237608	ENSG00000116030	41.66	protein_coding	202206182	202238599	HGNC:12502	SUMO1
1062	ENSG00000116031	6.11589593909343	1.74888244032884	11.4533578719644	8.0027203908666e-28	1.32066540505246e-27	52.3199304403461	ENSG00000116031	51.02	protein_coding	70830211	70835816	HGNC:17935	CD207
1063	ENSG00000116035	5.60567189546311	1.69284974143544	10.3618095167272	2.07701318782728e-23	3.20147614482592e-23	42.2809624673346	ENSG00000116035	49.06	protein_coding	70900576	70965373	HGNC:12661	VAX2
1064	ENSG00000116039	4.43678357493866	2.64982493150745	18.142740692923	5.84319536026577e-60	1.44322023672633e-59	125.667211911683	ENSG00000116039	50.19	protein_coding	70935900	70965431	HGNC:853	ATP6V1B1
1065	ENSG00000116044	-1.07694446559475	5.65561848803771	-37.5199723010407	1.18099241259544e-165	8.69676905126875e-165	367.361894909025	ENSG00000116044	40.45	protein_coding	177218667	177392756	HGNC:7782	NFE2L2
1066	ENSG00000116096	-1.08208356108962	4.63525775354813	-57.9722927542194	7.90595970926106e-261	1.55720961885872e-259	586.556610074072	ENSG00000116096	54.62	protein_coding	72887382	72892158	HGNC:11257	SPR
1067	ENSG00000116133	-5.02151775265773	7.03426542242115	-33.9215386032576	1.21258891242095e-146	7.36917468235321e-146	324.396926664128	ENSG00000116133	47.67	protein_coding	54849627	54887195	HGNC:2859	DHCR24
1068	ENSG00000116147	5.95872583944428	3.84941911494635	8.46207332619598	1.70033010902006e-16	2.3603102968408e-16	26.486664995789	ENSG00000116147	43.87	protein_coding	175315194	175743595	HGNC:11953	TNR
1069	ENSG00000116171	-1.06836077897476	5.6206796989713	-35.0085861104128	1.89043857808471e-152	1.21456055673261e-151	336.92927799027	ENSG00000116171	40	protein_coding	52927276	53051698	HGNC:10606	SCP2
1070	ENSG00000116176	-1.66187097248756	2.30365316300688	-10.8801247082963	1.81450120339481e-25	2.89563938420457e-25	46.070963593112	ENSG00000116176	63.74	protein_coding	1221651	1225268	HGNC:14134	TPSG1
1071	ENSG00000116183	3.7992185578619	1.59104755850707	8.11543787343041	2.3787408531341e-15	3.24454932499768e-15	23.999428295053	ENSG00000116183	39.35	protein_coding	176463171	176845601	HGNC:14615	PAPPA2
1072	ENSG00000116194	-3.02024694599886	4.8907608385734	-36.240069365241	5.80153988825767e-159	3.99971322857393e-158	352.164150246649	ENSG00000116194	33.76	protein_coding	178849535	178871077	HGNC:489	ANGPTL1
1073	ENSG00000116254	5.48129916789371	4.60383558869703	10.4420022525001	1.00805819807974e-23	1.56141585928415e-23	42.7224868547798	ENSG00000116254	56.75	protein_coding	6101787	6180321	HGNC:16816	CHD5
1074	ENSG00000116329	4.15494982431031	1.98626289099879	7.60778741778957	9.67238537072853e-14	1.28872064426879e-13	20.3414575907852	ENSG00000116329	50.13	protein_coding	28812170	28871267	HGNC:8153	OPRD1
1075	ENSG00000116455	-1.04369681218225	5.112873309624	-40.5273919884654	4.77152596508169e-181	4.15519372288118e-180	402.696318360981	ENSG00000116455	44.39	protein_coding	111439890	111449256	HGNC:29652	WDR77
1076	ENSG00000116544	1.81274016829117	4.87621777725441	21.8533008587214	5.01830630095458e-80	1.54912539228853e-79	171.01586054978	ENSG00000116544	48.62	protein_coding	34865436	34929650	HGNC:30368	DLGAP3
1077	ENSG00000116703	5.69980439999448	1.80984687895977	10.5201602709937	4.9644731323657e-24	7.72960500377545e-24	43.6931190491558	ENSG00000116703	35.29	protein_coding	186443566	186461114	HGNC:8759	PDC
1078	ENSG00000116711	-1.03740167470582	4.22211751916903	-30.0044022126453	2.53851995555918e-125	1.24713191257434e-124	274.50929724541	ENSG00000116711	36.1	protein_coding	186828949	186988981	HGNC:9035	PLA2G4A
1079	ENSG00000116729	-1.24337304506883	5.01578544727592	-34.8902398803942	8.05753100724197e-152	5.1381051908391e-151	335.365699700998	ENSG00000116729	41.57	protein_coding	68098473	68233120	HGNC:30238	WLS
1080	ENSG00000116785	-2.94313936909039	2.02942049199124	-18.4564387271095	1.28596179801281e-61	3.23279399744808e-61	128.944443650184	ENSG00000116785	35.68	protein_coding	196774813	196795407	HGNC:16980	CFHR3
1081	ENSG00000116819	3.85678781045707	3.1460731654564	21.7079378315342	3.17253974904019e-79	9.70226742377496e-79	169.808640022773	ENSG00000116819	52.56	protein_coding	35573314	35595328	HGNC:30774	TFAP2E
1082	ENSG00000116824	2.23767325646088	4.10086278764878	7.51227385571907	1.90087666313565e-13	2.52145959114241e-13	18.8130590299261	ENSG00000116824	47.11	protein_coding	116754430	116769229	HGNC:1639	CD2
1083	ENSG00000116833	3.42717530315321	3.36115197239954	20.4759334475937	1.77857967218418e-72	5.05287058091653e-72	154.318952414371	ENSG00000116833	40.7	protein_coding	200027614	200177420	HGNC:7984	NR5A2
1084	ENSG00000116981	6.49053624522133	2.70564705400831	7.38030314863754	4.77995794459737e-13	6.29306466886819e-13	18.7995872644581	ENSG00000116981	51.12	protein_coding	39651229	39672107	HGNC:17819	NT5C1A
1085	ENSG00000116983	5.32328259490032	4.02021013026461	8.91980072921051	4.5794993408785e-18	6.50887309564562e-18	29.9335689720452	ENSG00000116983	52.5	protein_coding	39678648	39691485	HGNC:18212	HPCAL4
1086	ENSG00000116990	6.95579844534037	2.52565475846412	25.8650848435973	2.48587743689982e-102	9.87469853220241e-102	222.336041588394	ENSG00000116990	53.68	protein_coding	39895428	39902256	HGNC:7555	MYCL
1087	ENSG00000117013	3.43975635854517	3.46105078452329	23.1634291667605	2.81776230029101e-87	9.43693406590892e-87	188.273266117552	ENSG00000117013	55.51	protein_coding	40783787	40840452	HGNC:6298	KCNQ4
1088	ENSG00000117016	3.14150070327731	6.83637838017833	65.5157502581892	1.2250803182218e-290	3.23349251843489e-289	655.541131288412	ENSG00000117016	51.4	protein_coding	40620680	40665682	HGNC:21292	RIMS3
1089	ENSG00000117020	1.24479595453804	8.28402490396897	30.0102937521661	2.35568059135285e-125	1.15763906355489e-124	274.857361632738	ENSG00000117020	37.34	protein_coding	243488233	243851079	HGNC:393	AKT3
1090	ENSG00000117090	4.59353736339979	2.20969630443795	8.56183739843853	7.83148253540066e-17	1.0923648391492e-16	27.345005853707	ENSG00000117090	42.2	protein_coding	160608106	160647044	HGNC:10903	SLAMF1
1091	ENSG00000117091	1.33505699494401	4.5559962832201	8.42138180696854	2.32798478665379e-16	3.22503416903437e-16	24.9432399703856	ENSG00000117091	42.19	protein_coding	160678746	160711831	HGNC:1683	CD48
1092	ENSG00000117115	1.72211879851308	3.53355861650568	11.1260412749849	1.81184333785554e-26	2.92778658975768e-26	48.5555481511117	ENSG00000117115	51.75	protein_coding	17066761	17119451	HGNC:18341	PADI2
1093	ENSG00000117122	1.61411986600214	4.67533340234608	15.2156014255771	5.06461688628595e-45	1.05076494432153e-44	90.5847630965973	ENSG00000117122	62.13	protein_coding	16974502	16980632	HGNC:7033	MFAP2
1094	ENSG00000117152	1.88265549823439	6.07817211783321	33.3493512643176	1.44937436576411e-143	8.56138569496839e-143	316.384626349315	ENSG00000117152	39.47	protein_coding	163068775	163076802	HGNC:10000	RGS4
1095	ENSG00000117215	7.26182861939926	2.62682064669485	6.78405745006435	2.60603023500187e-11	3.33632043804835e-11	14.8896860233258	ENSG00000117215	50.59	protein_coding	20111939	20119566	HGNC:9033	PLA2G2D
1096	ENSG00000117242	-10.4534080911115	-0.493430432674429	-200.396868154399	0	0	1323.25133882186	ENSG00000117242	49.29	lncRNA	20642657	20652193	HGNC:38872	PINK1-AS
1097	ENSG00000117280	-1.08609505548772	4.75468830135571	-45.7846940191984	8.52527578094598e-207	9.71870056817186e-206	462.000254279134	ENSG00000117280	46.01	protein_coding	205767986	205775482	HGNC:9789	RAB29
1098	ENSG00000117281	2.71091987865467	4.28726283778399	17.7426906023183	7.35638035470675e-58	1.77561706455586e-57	120.508521188311	ENSG00000117281	42.04	protein_coding	145719471	145739288	HGNC:17013	CD160
1099	ENSG00000117298	-2.05153517914882	5.77012682147575	-54.5019208223935	3.22356553254218e-246	5.47205055658279e-245	553.160904858035	ENSG00000117298	52.21	protein_coding	21217247	21345572	HGNC:3146	ECE1
1100	ENSG00000117305	-1.19345335051397	5.33738051361031	-34.8603552161006	1.1622491979042e-151	7.39758835356316e-151	335.061852594383	ENSG00000117305	46.84	protein_coding	23801885	23838620	HGNC:5005	HMGCL
1101	ENSG00000117322	5.28801085192291	1.28643892941248	9.01811680279348	2.06740539379829e-18	2.95291752341028e-18	30.9393935494428	ENSG00000117322	39.19	protein_coding	207453024	207489895	HGNC:2336	CR2
1102	ENSG00000117335	-2.18262192713911	8.70923456777973	-31.1689378495991	1.01942650933864e-131	5.33683215817781e-131	289.989397448766	ENSG00000117335	38.24	protein_coding	207752037	207795513	HGNC:6953	CD46
1103	ENSG00000117399	3.24859131560731	3.89808398693558	15.0143607779628	4.89203734076146e-44	1.00313786825388e-43	88.9878842910232	ENSG00000117399	52.17	protein_coding	43358981	43363203	HGNC:1723	CDC20
1104	ENSG00000117400	6.42198493678835	2.05089176690755	81.2939810472308	0	0	769.214408621414	ENSG00000117400	48.16	protein_coding	43337818	43354466	HGNC:7217	MPL
1105	ENSG00000117407	4.75639562119612	3.2380175372958	27.0210662328629	8.88857797496741e-109	3.74420932606114e-108	237.417812257466	ENSG00000117407	63.76	protein_coding	43933320	43937240	HGNC:727	ARTN
1106	ENSG00000117500	-1.16137719312537	5.41241873421733	-41.9952579600971	2.18304373441417e-188	2.04834273915334e-187	419.701382849649	ENSG00000117500	38	protein_coding	93149742	93180516	HGNC:24251	TMED5
1107	ENSG00000117519	-1.70777499072457	6.74795700708236	-37.6975658346648	1.41334933959371e-166	1.05304392112748e-165	369.814383313025	ENSG00000117519	42.96	protein_coding	94896949	94927223	HGNC:2157	CNN3
1108	ENSG00000117525	-1.22527036336369	4.7053888647856	-32.4573171017125	9.68149655887838e-139	5.44030657242402e-138	305.220172883091	ENSG00000117525	43.36	protein_coding	94529173	94541759	HGNC:3541	F3
1109	ENSG00000117560	5.01574899399969	1.24177222789084	9.85725614208839	1.79164153001614e-21	2.68832812653419e-21	37.8871802047965	ENSG00000117560	41.68	protein_coding	172659103	172666876	HGNC:11936	FASLG
1110	ENSG00000117569	2.17384340077192	7.98013684856618	53.805429737645	3.25563115617424e-243	5.39247461241392e-242	546.29413646185	ENSG00000117569	35.67	protein_coding	96721665	96823738	HGNC:17662	PTBP2
1111	ENSG00000117592	-1.35924389614553	6.45356168531253	-38.5092583083273	9.05105798978765e-171	7.05775878043852e-170	379.355905383584	ENSG00000117592	40.51	protein_coding	173477330	173488815	HGNC:16753	PRDX6
1112	ENSG00000117595	-1.55896342435573	4.33116552592398	-26.2352879054787	2.13802237654872e-104	8.65394835845519e-104	226.373982278108	ENSG00000117595	44.95	protein_coding	209785617	209806175	HGNC:6121	IRF6
1113	ENSG00000117598	7.25582302264489	3.05826646174013	10.9677669970859	8.01437259299962e-26	1.28351721626798e-25	47.7640796580652	ENSG00000117598	37.28	protein_coding	98890245	99227929	HGNC:31703	PLPPR5
1114	ENSG00000117600	7.37240611939262	3.86878971574543	15.6618258383762	3.15389910318584e-47	6.73828787502872e-47	96.5568079853705	ENSG00000117600	36.13	protein_coding	99264292	99309590	HGNC:23496	PLPPR4
1115	ENSG00000117601	4.85001768305197	1.80491773314419	10.213634233043	7.81736467914671e-23	1.19578230585622e-22	40.973292376675	ENSG00000117601	46.27	protein_coding	173903800	173917327	HGNC:775	SERPINC1
1116	ENSG00000117632	3.00610505297896	7.37968755318396	92.0477439116065	0	0	857.160574703049	ENSG00000117632	48.24	protein_coding	25884181	25906991	HGNC:6510	STMN1
1117	ENSG00000117640	-1.37522417500909	6.16792665943608	-45.2693087525657	2.44608534614596e-204	2.7142169887027e-203	456.644925094112	ENSG00000117640	49.43	protein_coding	25818640	25832942	HGNC:28836	MTFR1L
1118	ENSG00000117650	3.59766927789814	3.73554243611819	13.0377008617499	9.9854540901604e-35	1.81986765739241e-34	67.7523022431012	ENSG00000117650	39.5	protein_coding	211658657	211675630	HGNC:7745	NEK2
1119	ENSG00000117724	1.22147657027134	5.3125718496301	17.0541116746991	2.768823551338e-54	6.43221327522773e-54	111.081665676919	ENSG00000117724	40.92	protein_coding	214603185	214664574	HGNC:1857	CENPF
1120	ENSG00000117971	3.70781761398546	4.8204823827832	16.1569812223583	1.04255594886345e-49	2.29906618278093e-49	101.858459692452	ENSG00000117971	46.53	protein_coding	78624111	78727754	HGNC:1964	CHRNB4
1121	ENSG00000117983	4.31957919781267	1.4792150181611	9.28679746075384	2.27506859516997e-19	3.29807694394886e-19	33.112706762847	ENSG00000117983	65.56	protein_coding	1223066	1262172	HGNC:7516	MUC5B
1122	ENSG00000117984	-3.12982704315876	6.94815694529711	-38.6624401855068	1.47602396854915e-171	1.16103460667498e-170	381.534772330235	ENSG00000117984	64.73	protein_coding	1752752	1764573	HGNC:2529	CTSD
1123	ENSG00000118017	3.03951152106504	0.956174237489474	6.38578196735232	3.2217656977989e-10	4.04931867382879e-10	12.4574751833991	ENSG00000118017	42.68	protein_coding	138123713	138132390	HGNC:17968	A4GNT
1124	ENSG00000118094	-2.79013172053815	3.19791852913293	-30.6682773446208	5.66199509625868e-129	2.88626538085999e-128	283.542646709474	ENSG00000118094	49.56	protein_coding	118657316	118679690	HGNC:12266	TREH
1125	ENSG00000118137	3.25992256891813	2.56254934652973	8.21218860452229	1.1490014718013e-15	1.57475907977133e-15	24.4787102554888	ENSG00000118137	62.61	protein_coding	116835751	116837622	HGNC:600	APOA1
1126	ENSG00000118156	-2.21355127544046	2.70037562052805	-15.5501204902912	1.13174555863206e-46	2.40144370088961e-46	94.3796346379149	ENSG00000118156	48.41	protein_coding	47520690	47573148	HGNC:25294	ZNF541
1127	ENSG00000118160	4.61857293541929	3.55627542395975	8.00222724563215	5.52555510631702e-15	7.49304411582432e-15	22.9288918512987	ENSG00000118160	52.91	protein_coding	47428017	47471893	HGNC:11069	SLC8A2
1128	ENSG00000118193	1.52235524301701	5.29237345943107	13.4924287636548	8.33086730893522e-37	1.5601076985929e-36	71.2553093627858	ENSG00000118193	37.83	protein_coding	200551497	200620751	HGNC:19181	KIF14
1129	ENSG00000118271	2.520681022775	0.205286107093419	5.76199968494993	1.27690472093967e-08	1.56358109274965e-08	8.90432724077759	ENSG00000118271	42.52	protein_coding	31557009	31598833	HGNC:12405	TTR
1130	ENSG00000118298	4.41635375682101	2.77188345354241	35.855883372085	6.13329837521487e-157	4.14969636899938e-156	347.37180824922	ENSG00000118298	50.69	protein_coding	150257251	150265078	HGNC:1372	CA14
1131	ENSG00000118322	6.18473350723543	2.07583015473339	43.8874130520685	1.12135421129211e-197	1.15496778445328e-196	439.070525512584	ENSG00000118322	40.19	protein_coding	160563120	160852214	HGNC:13543	ATP10B
1132	ENSG00000118363	1.23402651167967	6.64904611147691	45.3338045224868	1.2025818699526e-204	1.33962756641752e-203	457.170376033697	ENSG00000118363	39.25	protein_coding	74949261	74979033	HGNC:28962	SPCS2
1133	ENSG00000118402	3.47571173832259	4.19093406363749	16.8932118606941	1.8628483241947e-53	4.28327195802786e-53	110.564673995438	ENSG00000118402	36.63	protein_coding	79914814	79947553	HGNC:14415	ELOVL4
1134	ENSG00000118473	3.04167720383597	7.00846170101604	66.2600684416841	1.91754987454281e-293	5.28161277541414e-292	661.878060262264	ENSG00000118473	37.76	protein_coding	66533267	66751139	HGNC:25412	SGIP1
1135	ENSG00000118495	-1.86782727495621	5.67061838786906	-25.0220198498436	1.25806415236857e-97	4.75203749834064e-97	210.769559590053	ENSG00000118495	40.32	protein_coding	143940300	144064599	HGNC:9046	PLAGL1
1136	ENSG00000118507	-1.2586953661739	5.08016223476844	-19.1952727120038	1.48481942574072e-65	3.89616799836727e-65	136.753886138711	ENSG00000118507	38.28	protein_coding	131135467	131283535	HGNC:377	AKAP7
1137	ENSG00000118513	2.44420852462343	3.32164602021088	15.3183154411213	1.58286194243457e-45	3.30608285114422e-45	92.404572615536	ENSG00000118513	39.73	protein_coding	135181308	135219173	HGNC:7545	MYB
1138	ENSG00000118515	-2.06598000720707	5.86989899273566	-30.7112272205544	3.29000815980288e-129	1.68113313419969e-128	283.574035861571	ENSG00000118515	42.27	protein_coding	134169248	134318112	HGNC:10810	SGK1
1139	ENSG00000118520	5.17122283377174	2.8099614620638	21.7215792598884	2.66863031225214e-79	8.16852479697612e-79	169.835270951484	ENSG00000118520	38.97	protein_coding	131470832	131584332	HGNC:663	ARG1
1140	ENSG00000118526	-1.93436507854686	3.23131124852856	-21.3718524822652	2.23678556421342e-77	6.7166497415285e-77	164.703111425278	ENSG00000118526	47.65	protein_coding	133889113	133895553	HGNC:11632	TCF21
1141	ENSG00000118596	-2.78458855529781	4.8037239478918	-69.3593359393671	7.03901295440236e-305	2.17369302391192e-303	688.389273092969	ENSG00000118596	35.79	protein_coding	59596029	59789855	HGNC:10928	SLC16A7
1142	ENSG00000118689	1.30973247368766	6.49416668354214	38.4603569504279	1.61580068149796e-170	1.25479891941522e-169	378.473309613441	ENSG00000118689	41.71	protein_coding	108559835	108684774	HGNC:3821	FOXO3
1143	ENSG00000118785	2.2253940550248	7.98143081253552	15.8195040372831	5.15882702131007e-48	1.11388657280202e-47	96.7663603818431	ENSG00000118785	36.13	protein_coding	87975667	87983532	HGNC:11255	SPP1
1144	ENSG00000118816	1.10144842599059	7.80812526826127	34.8684693176751	1.05219952634821e-151	6.70213029147645e-151	335.458452083086	ENSG00000118816	39.3	protein_coding	77047155	77076309	HGNC:1595	CCNI
1145	ENSG00000118922	2.13139900045461	7.13784597380872	58.623772787948	1.66106083015945e-263	3.35691547889147e-262	592.867690316672	ENSG00000118922	37.51	protein_coding	73686089	74134404	HGNC:6346	KLF12
1146	ENSG00000118971	-2.48362751696814	5.62546935983262	-44.8344821763369	2.97371735632955e-202	3.22221899073856e-201	451.871993559584	ENSG00000118971	50.21	protein_coding	4269771	4305353	HGNC:1583	CCND2
1147	ENSG00000119042	-1.17250880220294	4.2816561209306	-68.0231781433422	5.36379889717003e-300	1.584733456176e-298	677.021529248349	ENSG00000119042	38.72	protein_coding	199269505	199471266	HGNC:21637	SATB2
1148	ENSG00000119121	4.26473377869936	1.89400947335457	10.729880008807	7.2883048581805e-25	1.15146990529326e-24	45.5851754774286	ENSG00000119121	39.99	protein_coding	74722495	74888094	HGNC:17995	TRPM6
1149	ENSG00000119125	4.12589003343006	2.17466655665086	11.4157756988491	1.14846331565072e-27	1.89070741746528e-27	51.9265191768659	ENSG00000119125	40.49	protein_coding	72114595	72257193	HGNC:4212	GDA
1150	ENSG00000119138	-1.13448153512383	5.44419684178274	-23.0422169121613	1.3268520728993e-86	4.4057267837646e-86	185.249141548863	ENSG00000119138	43.91	protein_coding	70384604	70414657	HGNC:1123	KLF9
1151	ENSG00000119139	-1.1997868123931	5.15315905948855	-32.7170407139164	3.78332375692103e-140	2.16224296509171e-139	308.495993031727	ENSG00000119139	43.41	protein_coding	69121264	69274615	HGNC:11828	TJP2
1152	ENSG00000119283	4.0011175614757	4.29262470342232	9.49255471922061	4.06302615828562e-20	5.96187469539814e-20	34.3237449118898	ENSG00000119283	48.95	protein_coding	231162058	231221565	HGNC:31859	TRIM67
1153	ENSG00000119326	-2.72320394172736	5.7650941054615	-56.2131035931437	1.69935883238512e-253	3.11372862453226e-252	570.025815965376	ENSG00000119326	39.11	protein_coding	108942569	109013522	HGNC:2512	CTNNAL1
1154	ENSG00000119431	-1.84397407930351	5.57525307579318	-49.7293789697086	3.93116523368887e-225	5.37920742754045e-224	504.49945183615	ENSG00000119431	54.76	protein_coding	113373419	113376986	HGNC:28171	HDHD3
1155	ENSG00000119471	-1.70730079160246	5.1733727436323	-68.138414462173	2.02112872081373e-300	5.99215541064861e-299	677.940796138684	ENSG00000119471	40.76	protein_coding	112380080	112472405	HGNC:18572	HSDL2
1156	ENSG00000119487	-1.05450996035159	5.6835165118105	-48.9794227187533	1.03826347458419e-221	1.36914481509453e-220	496.544843886505	ENSG00000119487	41.82	protein_coding	125437393	125707234	HGNC:18752	MAPKAP1
1157	ENSG00000119547	2.10714289800141	4.9825512260141	15.8518249077027	3.55586366756409e-48	7.69138490829537e-48	97.8584204197102	ENSG00000119547	44.28	protein_coding	57435374	57491298	HGNC:8139	ONECUT2
1158	ENSG00000119640	1.50736323936174	5.96294793372445	55.9591925530301	2.00012044621067e-252	3.61057683508876e-251	567.164003177557	ENSG00000119640	41.68	protein_coding	75053237	75069483	HGNC:179	ACYP1
1159	ENSG00000119655	-1.0938444091907	6.21984111865157	-19.5996361212006	9.96205518869289e-68	2.68755160280108e-67	141.990254441833	ENSG00000119655	43.65	protein_coding	74476192	74494177	HGNC:14537	NPC2
1160	ENSG00000119673	-1.0587376735008	4.87465401814636	-41.4222081771089	1.55107717531778e-185	1.41873298997867e-184	412.999351621183	ENSG00000119673	48.61	protein_coding	73567620	73575658	HGNC:18431	ACOT2
1161	ENSG00000119686	-1.29611578179136	4.44767981387919	-62.547400487076	3.25804730983482e-279	7.73820221280239e-278	629.058842601255	ENSG00000119686	45.48	protein_coding	75578620	75663214	HGNC:20105	FLVCR2
1162	ENSG00000119689	-1.07724432338942	6.32061545847355	-35.3058595592447	4.98680084691751e-154	3.26407045085513e-153	340.718056465774	ENSG00000119689	44.92	protein_coding	74881891	74903743	HGNC:2911	DLST
1163	ENSG00000119714	4.42012148245713	3.35084678827605	26.5378310355875	4.39098960714663e-106	1.80556054710434e-105	231.335133295232	ENSG00000119714	51.9	protein_coding	91232532	91253925	HGNC:4519	GPR68
1164	ENSG00000119715	5.84846257553357	1.56089655471252	15.1658393149158	8.88545926314518e-45	1.8378995619759e-44	90.965408021961	ENSG00000119715	48.69	protein_coding	76310712	76501837	HGNC:3473	ESRRB
1165	ENSG00000119782	1.16781373289269	4.88767918507641	21.5614172513788	2.03122577344275e-78	6.16005017458389e-78	167.008590886776	ENSG00000119782	48.23	protein_coding	24049701	24063681	HGNC:3712	FKBP1B
1166	ENSG00000119865	2.02628552057329	6.31817969621457	83.4043680696851	0	0	797.202126938151	ENSG00000119865	40.04	protein_coding	68284171	68320051	HGNC:24546	CNRIP1
1167	ENSG00000119915	1.16564419550197	1.6352265540314	3.84485113315331	0.000132331469265848	0.000150584693853061	-0.395288411770188	ENSG00000119915	52.42	protein_coding	102226299	102229589	HGNC:18047	ELOVL3
1168	ENSG00000119927	-2.01503146867104	5.56115848659704	-48.5052103565338	1.56835007660955e-219	2.03053178606985e-218	491.609962460583	ENSG00000119927	39.93	protein_coding	112149865	112215377	HGNC:24865	GPAM
1169	ENSG00000119938	-1.05333086361475	4.33529397937795	-48.4998984544112	1.65928411561349e-219	2.1450109645974e-218	491.449607550365	ENSG00000119938	40.5	protein_coding	91628442	91633071	HGNC:9293	PPP1R3C
1170	ENSG00000119943	-1.13626200961161	4.52725660385556	-54.2096509527509	5.83517327783706e-245	9.7885318335583e-244	550.031171364909	ENSG00000119943	50.39	protein_coding	98383565	98415182	HGNC:23517	PYROXD2
1171	ENSG00000119946	2.23687389102121	3.53669195693059	6.20594018704879	9.6170889743898e-10	1.1987666307712e-09	10.6501992221786	ENSG00000119946	44.4	protein_coding	99329356	99394330	HGNC:102	CNNM1
1172	ENSG00000119969	2.3442856066952	6.75095131746549	53.7337684691927	6.65482802942878e-243	1.09907638547926e-241	545.287883114499	ENSG00000119969	38.83	protein_coding	94545329	94613905	HGNC:4861	HELLS
1173	ENSG00000119973	4.06711979294845	2.72618912726708	6.38271616170347	3.28311460803736e-10	4.12581854157436e-10	12.242304535127	ENSG00000119973	48.81	protein_coding	118589997	118595648	HGNC:4464	PRLHR
1174	ENSG00000120051	-1.35910631708359	2.33963038926616	-8.61455054828537	5.18455522743105e-17	7.2553183331017e-17	26.8090151601378	ENSG00000120051	39.87	protein_coding	104353833	104455102	HGNC:26676	CFAP58
1175	ENSG00000120057	1.32359273694867	2.94166626143511	5.24490341904518	2.11018729196606e-07	2.53201717150818e-07	5.40877019067273	ENSG00000120057	57.92	protein_coding	97766751	97771999	HGNC:10779	SFRP5
1176	ENSG00000120068	-1.80657690982399	2.91753680586132	-16.6539814884035	3.1291093132952e-52	7.10676948306187e-52	107.078809507901	ENSG00000120068	57.84	protein_coding	48611377	48615292	HGNC:5119	HOXB8
1177	ENSG00000120088	6.88752426475356	2.33356477642914	19.8944713826418	2.5487805604941e-69	7.01007016130741e-69	146.991203013068	ENSG00000120088	54.73	protein_coding	45784277	45835828	HGNC:2357	CRHR1
1178	ENSG00000120137	-1.57917191667836	5.34158670339252	-38.2177945234879	2.87503630953974e-169	2.20363532576347e-168	375.684234842509	ENSG00000120137	37.52	protein_coding	168548495	168579368	HGNC:19365	PANK3
1179	ENSG00000120215	4.03316478324848	2.54429306669424	13.1258217425878	3.97850065712129e-35	7.28588265111638e-35	68.8984508980111	ENSG00000120215	41.47	protein_coding	5890889	5910606	HGNC:7124	MLANA
1180	ENSG00000120251	4.20855375247355	4.94577254638866	15.5866550134712	7.45520756005125e-47	1.58565922908202e-46	95.3747207658732	ENSG00000120251	34.52	protein_coding	157204182	157387146	HGNC:4572	GRIA2
1181	ENSG00000120262	-1.0896410356455	4.05087470458752	-31.1998093124298	6.90865311201834e-132	3.62677741143367e-131	289.759947431267	ENSG00000120262	40.85	protein_coding	151494017	151621193	HGNC:21177	CCDC170
1182	ENSG00000120322	5.64808608014904	4.16270428250218	14.2789130291726	1.71333337805967e-40	3.36653941975894e-40	81.1173696145909	ENSG00000120322	53.93	protein_coding	141177790	141180539	HGNC:8693	PCDHB8
1183	ENSG00000120324	1.70243764756496	4.8868152931121	13.7115758220808	8.0303210858307e-38	1.5276127122951e-37	73.9949299551985	ENSG00000120324	48.47	protein_coding	141192353	141195647	HGNC:8681	PCDHB10
1184	ENSG00000120332	6.15988568076131	2.03197920079435	20.4225936045812	3.4710976411309e-72	9.82854160464142e-72	153.530711497942	ENSG00000120332	45.69	protein_coding	175067833	175148075	HGNC:22942	TNN
1185	ENSG00000120334	1.31124211295685	5.25923818082871	32.2289357085904	1.68369111055048e-137	9.36255066586473e-137	302.762881925299	ENSG00000120334	40.79	protein_coding	173799550	173824883	HGNC:17879	CENPL
1186	ENSG00000120337	5.30589223752102	2.14783919260689	8.45326719388515	1.82014248845875e-16	2.525190777107e-16	26.529157758411	ENSG00000120337	36.83	protein_coding	173039202	173050941	HGNC:11932	TNFSF18
1187	ENSG00000120440	6.68346534214257	2.17877486670411	18.0030972288832	3.17306062923032e-59	7.77534170833208e-59	123.941762651554	ENSG00000120440	43.63	protein_coding	167325071	167359503	HGNC:21211	TTLL2
1188	ENSG00000120457	-2.66816761340171	4.87523801540123	-61.5821552625507	2.0500877377867e-275	4.71189075345673e-274	620.453548049301	ENSG00000120457	49.98	protein_coding	128891356	128921163	HGNC:6266	KCNJ5
1189	ENSG00000120471	5.40495871096138	2.79277756902216	17.389476878377	5.09628069001262e-56	1.20739713295429e-55	116.629856698923	ENSG00000120471	54.18	protein_coding	128934731	128943399	HGNC:29984	TP53AIP1
1190	ENSG00000120549	-1.57942231989706	5.19198756589488	-41.6688007816214	9.14925529535069e-187	8.47758180568116e-186	415.975937186553	ENSG00000120549	40.56	protein_coding	23694746	24547848	HGNC:25428	KIAA1217
1191	ENSG00000120594	-1.59298414225124	4.97657552237251	-50.0976791003935	8.41444365955031e-227	1.16634297381608e-225	508.217326033464	ENSG00000120594	37.34	protein_coding	19816239	20289856	HGNC:21013	PLXDC2
1192	ENSG00000120645	3.36923555661138	4.04441015209963	15.6766031327792	2.66260650152299e-47	5.69648349116863e-47	96.4585024940958	ENSG00000120645	52.3	protein_coding	66767	178455	HGNC:29193	IQSEC3
1193	ENSG00000120658	1.20542064204804	4.79230253340763	16.1859759971405	7.44394356364332e-50	1.6453562546769e-49	101.437021133133	ENSG00000120658	39.04	protein_coding	43213130	43786972	HGNC:25474	ENOX1
1194	ENSG00000120659	5.06731431663494	0.954350900971403	10.5916539137166	2.58878219398974e-24	4.04952216971355e-24	44.3417476549563	ENSG00000120659	41.03	protein_coding	42562736	42608013	HGNC:11926	TNFSF11
1195	ENSG00000120669	1.01564577172298	2.35523654729633	3.41225886838341	0.00068371488354609	0.000766229102658917	-2.16870029320862	ENSG00000120669	37.68	protein_coding	36168217	36214588	HGNC:26026	SOHLH2
1196	ENSG00000120686	2.34258193623051	9.30264057678715	48.1755287645077	5.21809205570288e-218	6.58119335563058e-217	488.450190916979	ENSG00000120686	33.9	protein_coding	38349849	38363619	HGNC:20597	UFM1
1197	ENSG00000120699	2.27767614517658	8.18661819924733	55.240924849343	2.22494517892708e-249	3.8969629559526e-248	560.537834162112	ENSG00000120699	36.54	protein_coding	36998816	37025881	HGNC:17035	EXOSC8
1198	ENSG00000120742	-1.53991801226262	5.84790620378872	-51.8103104877253	1.80071641396651e-234	2.69036169740211e-233	526.041728641744	ENSG00000120742	38.84	protein_coding	150541998	150603228	HGNC:10759	SERP1
1199	ENSG00000120756	-1.12330241854308	4.6346710484668	-34.8829133685581	8.81459637807265e-152	5.6187705243877e-151	335.253018768744	ENSG00000120756	38.52	protein_coding	142596393	142713664	HGNC:9090	PLS1
1200	ENSG00000120885	-3.6749535706714	7.64098392834194	-29.1856823643337	8.41935339892909e-121	3.97065169824667e-120	264.844864935593	ENSG00000120885	49.61	protein_coding	27596917	27614700	HGNC:2095	CLU
1201	ENSG00000120889	-1.58071448303708	5.39620011582914	-27.8811467916598	1.45010883225109e-113	6.40214801663698e-113	247.373957044381	ENSG00000120889	43.19	protein_coding	23020133	23069031	HGNC:11905	TNFRSF10B
1202	ENSG00000120896	-1.02121675164854	5.22735292063894	-36.9297218342461	1.40599523002103e-162	1.00503057945036e-161	360.161461923326	ENSG00000120896	55.84	protein_coding	22544986	22575788	HGNC:30907	SORBS3
1203	ENSG00000120903	1.3398612642036	1.7377631588345	4.21984875504833	2.78784250600241e-05	3.21501799534057e-05	1.0796652167449	ENSG00000120903	50.76	protein_coding	27459756	27479883	HGNC:1956	CHRNA2
1204	ENSG00000120907	6.08613950261917	2.32302569753463	35.5867532246526	1.6212672919775e-155	1.08361571605087e-154	343.454146817849	ENSG00000120907	41.26	protein_coding	26748150	26867278	HGNC:277	ADRA1A
1205	ENSG00000120915	-1.37601487877455	5.27047842369025	-38.4744545839063	1.36715130986945e-170	1.06266922706603e-169	378.689827665601	ENSG00000120915	47.54	protein_coding	27490781	27545564	HGNC:3402	EPHX2
1206	ENSG00000120949	5.49331477580046	1.4772532350823	12.4348583701918	4.906291327888e-32	8.60743137521506e-32	61.9132618975155	ENSG00000120949	50.54	protein_coding	12063303	12144207	HGNC:11923	TNFRSF8
1207	ENSG00000121005	3.75710109480768	3.52194530921201	21.2181038460014	1.56116472693296e-76	4.64379202958269e-76	163.62962923946	ENSG00000121005	35.22	protein_coding	74984505	75034558	HGNC:18206	CRISPLD1
1208	ENSG00000121053	6.8407351267203	2.2984406421653	78.5060139729725	0	0	749.434281849772	ENSG00000121053	51.82	protein_coding	58192726	58205174	HGNC:3423	EPX
1209	ENSG00000121060	-1.01746396332835	5.56282235482938	-24.9925136678574	1.83785916953798e-97	6.92369755971766e-97	210.258341814938	ENSG00000121060	42.89	protein_coding	56836387	56914080	HGNC:12932	TRIM25
1210	ENSG00000121064	-1.36569364927928	6.46008689374183	-22.6252923299967	2.7194893917555e-84	8.80059131002627e-84	180.192504147408	ENSG00000121064	45.28	protein_coding	56978129	57006768	HGNC:29507	SCPEP1
1211	ENSG00000121075	5.82069669152379	2.11807036572637	23.3400076863077	2.94443791717234e-88	9.94504871668354e-88	190.21575107026	ENSG00000121075	52.81	protein_coding	61452404	61485110	HGNC:11603	TBX4
1212	ENSG00000121101	1.6430563976417	3.98291406519574	13.0920585824921	5.66273572528703e-35	1.03491586023894e-34	67.8299501424378	ENSG00000121101	45.25	protein_coding	58556678	58692055	HGNC:11737	TEX14
1213	ENSG00000121152	1.91630686433739	4.57454437910575	10.9611834339472	8.52305075671918e-26	1.36434324871104e-25	46.665530725203	ENSG00000121152	45.16	protein_coding	96335766	96377091	HGNC:1112	NCAPH
1214	ENSG00000121211	6.25665754909901	3.20092094617111	12.6814356250163	3.97243475296681e-33	7.08039539467845e-33	64.3972945662166	ENSG00000121211	39.03	protein_coding	153344649	153415118	HGNC:24839	MND1
1215	ENSG00000121236	-1.34720690440026	3.86164332049667	-36.7094997149866	1.99516730726674e-161	1.40849409285631e-160	357.936128633406	ENSG00000121236	44.09	protein_coding	5596109	5612958	HGNC:16277	TRIM6
1216	ENSG00000121310	-2.01429970367528	5.72324657979447	-28.4524523009693	9.72885019227824e-117	4.41508303836129e-116	254.809101387834	ENSG00000121310	47.09	protein_coding	52895910	52927212	HGNC:23408	ECHDC2
1217	ENSG00000121314	4.92485328833504	1.22008053965559	9.22740980669639	3.72098584820455e-19	5.37727640939233e-19	32.6291201257966	ENSG00000121314	35.68	protein_coding	10806051	10807286	HGNC:14915	TAS2R8
1218	ENSG00000121351	5.35749788572223	1.22052279826597	9.44387882347261	6.12259189143136e-20	8.95090332419941e-20	34.4058266152395	ENSG00000121351	35.47	protein_coding	21354959	21379980	HGNC:5329	IAPP
1219	ENSG00000121380	6.71720912863476	2.20524064367721	82.9454320055722	0	0	780.740355684078	ENSG00000121380	40.68	protein_coding	12049844	12211084	HGNC:16657	BCL2L14
1220	ENSG00000121440	-1.36227687080375	4.95839539924089	-27.4758221302846	2.60753497981013e-111	1.12702796381214e-110	242.065335853295	ENSG00000121440	41.51	protein_coding	73382431	73624941	HGNC:17704	PDZRN3
1221	ENSG00000121594	5.73523327305265	2.47996002650575	16.9836627864247	6.3848242165753e-54	1.4768203053834e-53	111.834327701997	ENSG00000121594	42.4	protein_coding	119524293	119559614	HGNC:1700	CD80
1222	ENSG00000121621	1.85704044009234	4.76920555372531	8.56493907984887	7.64411558024494e-17	1.06666580947739e-16	26.1341890054992	ENSG00000121621	33.97	protein_coding	28020619	28108156	HGNC:29441	KIF18A
1223	ENSG00000121690	3.23921476856279	3.5944056139667	22.5618992008239	6.10299869883942e-84	1.9694049278171e-83	180.601740451923	ENSG00000121690	38.49	protein_coding	33015876	33033582	HGNC:29899	DEPDC7
1224	ENSG00000121691	-1.62411768573861	5.78040339972807	-43.0879873429162	8.92730313695797e-194	8.77166603393735e-193	432.253221238053	ENSG00000121691	40.59	protein_coding	34438934	34472060	HGNC:1516	CAT
1225	ENSG00000121753	1.20154042102794	5.33951783130964	23.6319909197467	7.00762560820513e-90	2.41365918740055e-89	192.912072987457	ENSG00000121753	58.75	protein_coding	31727117	31764893	HGNC:944	ADGRB2
1226	ENSG00000121807	1.64704547654573	3.21724017983586	6.51395431221919	1.45431287039442e-10	1.83856239915054e-10	12.4749468445151	ENSG00000121807	44.09	protein_coding	46353864	46360940	HGNC:1603	CCR2
1227	ENSG00000121858	-1.1021271117331	5.06788188229196	-22.3271945171073	1.21392735067139e-82	3.8567883474261e-82	176.034089675137	ENSG00000121858	40.83	protein_coding	172505508	172523475	HGNC:11925	TNFSF10
1228	ENSG00000121871	6.55197321484343	2.17040423666297	11.2861480559871	3.96846483463603e-27	6.47211097135704e-27	50.735688281841	ENSG00000121871	45.53	protein_coding	165186720	165197109	HGNC:23501	SLITRK3
1229	ENSG00000121895	5.10591594902675	2.77200477529844	22.6857786061126	1.25723831659636e-84	4.09105539872639e-84	182.006560063359	ENSG00000121895	39	protein_coding	38966744	39032922	HGNC:26260	TMEM156
1230	ENSG00000121989	1.74183708887045	7.03881001263229	55.7635072104268	1.34415996558226e-251	2.40610269730065e-250	565.428896000478	ENSG00000121989	35.46	protein_coding	147844517	147930826	HGNC:173	ACVR2A
1231	ENSG00000122012	5.58075576841263	3.26552565192015	4.41099197368075	1.20182509711097e-05	1.39720656160148e-05	2.19921484906692	ENSG00000122012	41.39	protein_coding	76083383	76353939	HGNC:30670	SV2C
1232	ENSG00000122025	2.65982249933766	2.20860753594327	6.45509965090966	2.09889540172451e-10	2.64659505096724e-10	12.5787344456477	ENSG00000122025	43.22	protein_coding	28003274	28100592	HGNC:3765	FLT3
1233	ENSG00000122026	4.67791440754085	8.74990176406032	98.5550133483986	0	0	899.268347048678	ENSG00000122026	41.73	protein_coding	27251362	27256691	HGNC:10313	RPL21
1234	ENSG00000122133	6.21946907472464	1.82761865509887	24.659596092781	1.32199306734616e-95	4.8591639283406e-95	206.979332045786	ENSG00000122133	57.92	protein_coding	135561756	135566955	HGNC:8573	PAEP
1235	ENSG00000122188	5.62404834601573	2.48370124846937	36.7614267571985	1.0669155970763e-161	7.55378012075952e-161	357.503148137974	ENSG00000122188	46.2	protein_coding	203765177	203776372	HGNC:26005	LAX1
1236	ENSG00000122223	5.34291289935637	2.22423279866608	12.6750895074225	4.23949830325091e-33	7.55246323019151e-33	64.3344531841266	ENSG00000122223	43.81	protein_coding	160830160	160862887	HGNC:18171	CD244
1237	ENSG00000122224	5.52262261313824	2.75495623077665	22.9967822601039	2.37117084518611e-86	7.85042352137324e-86	185.872394914896	ENSG00000122224	43.99	protein_coding	160796074	160828261	HGNC:6730	LY9
1238	ENSG00000122367	1.09154548058652	3.79857387712359	12.9789316085482	1.84091772679172e-34	3.34404340181069e-34	66.5828801416428	ENSG00000122367	53.15	protein_coding	86666785	86736072	HGNC:15710	LDB3
1239	ENSG00000122420	1.29994939101903	6.55176978791026	17.4252867177726	3.3208798128949e-56	7.88085944480353e-56	115.285620421513	ENSG00000122420	37.26	protein_coding	78303884	78540701	HGNC:9600	PTGFR
1240	ENSG00000122432	-7.95470060121006	-1.0981921193965	-152.347590291422	0	0	1158.89398082194	ENSG00000122432	36.14	protein_coding	84506300	84567379	HGNC:14682	SPATA1
1241	ENSG00000122548	6.58936977163438	2.59711528062188	25.7838725616754	7.05738162022865e-102	2.78785347972807e-101	221.3021309373	ENSG00000122548	42.94	lncRNA	26533121	26538788	HGNC:22191	KIAA0087
1242	ENSG00000122565	1.54504592333338	7.6484313662502	60.820389990262	2.18537850655226e-272	4.87202464182676e-271	613.492963485886	ENSG00000122565	41.37	protein_coding	26201162	26213607	HGNC:1553	CBX3
1243	ENSG00000122566	-1.03890895108842	8.07303893058604	-27.2285289616833	6.21032844784114e-110	2.64671272532526e-109	239.562408373616	ENSG00000122566	41.39	protein_coding	26171151	26201529	HGNC:5033	HNRNPA2B1
1244	ENSG00000122584	1.4370449255294	6.52483985015676	24.3723016085506	5.28386003940221e-94	1.90043129513209e-93	202.219454652051	ENSG00000122584	37.49	protein_coding	8433609	8752961	HGNC:20693	NXPH1
1245	ENSG00000122585	7.13747382300113	5.51793645182964	10.0166753200104	4.45729190062375e-22	6.74438895861702e-22	39.0383284597243	ENSG00000122585	43.41	protein_coding	24284188	24291862	HGNC:7955	NPY
1246	ENSG00000122592	-2.63035792950093	2.95427049683357	-27.7465778285773	8.12309552973497e-113	3.5568744195201e-112	246.40364908655	ENSG00000122592	56.62	protein_coding	27153716	27157936	HGNC:5108	HOXA7
1247	ENSG00000122641	1.09691404732442	5.66170643821429	19.0461885892189	9.328646880437e-65	2.42584593843799e-64	134.802702379284	ENSG00000122641	40.65	protein_coding	41667168	41705834	HGNC:6066	INHBA
1248	ENSG00000122729	-2.17635261172452	5.3945695579881	-59.1008609335652	1.87215692365961e-265	3.85655292947347e-264	597.437766759711	ENSG00000122729	41.71	protein_coding	32384603	32454769	HGNC:117	ACO1
1249	ENSG00000122733	6.18778316694452	2.84011574344525	14.8418375167594	3.3794412030119e-43	6.85481855610336e-43	87.3608473091546	ENSG00000122733	47.82	protein_coding	34957608	34982544	HGNC:29180	PHF24
1250	ENSG00000122735	6.46309420509522	2.37107436807603	41.3090561122261	5.69881378778717e-185	5.19309728143231e-184	410.316632298111	ENSG00000122735	47.92	protein_coding	34457414	34520988	HGNC:2954	DNAI1
1251	ENSG00000122756	2.17522741407249	5.50824293298997	23.8799214281292	2.92297083397331e-91	1.01993406072256e-90	196.680011727357	ENSG00000122756	56.26	protein_coding	34551432	34590140	HGNC:2170	CNTFR
1252	ENSG00000122778	1.11604007892447	5.88684108530155	48.7661293949888	9.88465982489879e-221	1.29547456507902e-219	494.075106245111	ENSG00000122778	44.27	protein_coding	138831381	138981389	HGNC:22219	KIAA1549
1253	ENSG00000122786	-1.14355575420748	6.60852412512089	-20.301237539146	1.58683286765989e-71	4.4643072291644e-71	150.822849691662	ENSG00000122786	40.05	protein_coding	134744252	134970729	HGNC:1441	CALD1
1254	ENSG00000122824	1.25321000257624	4.70393390723758	16.530264869227	1.33755037290226e-51	3.02054320524356e-51	105.529125727977	ENSG00000122824	46.89	protein_coding	51332231	51337525	HGNC:17621	NUDT10
1255	ENSG00000122863	-1.09712071353814	4.72018005188345	-64.9896082477778	1.21735221096431e-288	3.14504140796331e-287	650.652762109838	ENSG00000122863	51.37	protein_coding	71964395	72013558	HGNC:1971	CHST3
1256	ENSG00000122873	1.58141474296954	7.69343644871974	43.4584396450838	1.37624196281411e-195	1.38166278653596e-194	436.514726570341	ENSG00000122873	36.69	protein_coding	58269162	58289586	HGNC:30880	CISD1
1257	ENSG00000122877	1.98475497872092	3.82796418608477	12.1475756561533	8.834180829036e-31	1.52154620289912e-30	58.3751053688509	ENSG00000122877	57.81	protein_coding	62811996	62819167	HGNC:3239	EGR2
1258	ENSG00000122952	1.06369065343756	5.24713498928184	20.0043571280672	6.47869122715132e-70	1.79430116908957e-69	146.948406352091	ENSG00000122952	48.04	protein_coding	56357227	56361273	HGNC:13195	ZWINT
1259	ENSG00000122971	-1.06506931210705	4.90635605789503	-58.7849709220332	3.63897224543718e-264	7.39794393277747e-263	594.232212479983	ENSG00000122971	55.41	protein_coding	120725774	120740008	HGNC:90	ACADS
1260	ENSG00000123104	-1.5900780301631	5.16540730097474	-45.4197576606529	4.672191722099e-205	5.23536863768272e-204	458.127194738018	ENSG00000123104	38.26	protein_coding	26335352	26833194	HGNC:6181	ITPR2
1261	ENSG00000123119	-1.16255601540476	4.11949973993829	-14.6498488819412	2.86612870508669e-42	5.75415940474551e-42	83.5202031704073	ENSG00000123119	37.01	protein_coding	90791741	90959393	HGNC:20983	NECAB1
1262	ENSG00000123219	1.76144426248494	5.48414282656123	18.7509729601079	3.50765990615583e-63	8.97517354171757e-63	131.831292319213	ENSG00000123219	37.27	protein_coding	65517766	65563168	HGNC:29479	CENPK
1263	ENSG00000123307	3.57366458611304	0.865853022413697	7.30926712474044	7.80897700715386e-13	1.02469571500819e-12	18.3403705800574	ENSG00000123307	37.59	protein_coding	55019974	55030017	HGNC:13802	NEUROD4
1264	ENSG00000123358	-1.47085241528251	5.92823770202346	-14.0658368320388	1.75260241783179e-39	3.39795543702468e-39	77.0715669707342	ENSG00000123358	56.01	protein_coding	52022832	52059507	HGNC:7980	NR4A1
1265	ENSG00000123405	4.44667535205869	1.77662739593284	8.74362854023972	1.87282257621659e-17	2.63705401830893e-17	28.7687128740031	ENSG00000123405	51.75	protein_coding	54292111	54301015	HGNC:7780	NFE2
1266	ENSG00000123416	1.02337347435548	8.36355680223041	21.1889306272033	2.25650439511884e-76	6.69347325958736e-76	162.136341742702	ENSG00000123416	53.12	protein_coding	49127782	49131397	HGNC:18809	TUBA1B
1267	ENSG00000123454	2.3079410190906	6.47294874897785	19.4414981420417	7.07503519520337e-67	1.88634466867272e-66	139.819460638481	ENSG00000123454	56.45	protein_coding	133636363	133659329	HGNC:2689	DBH
1268	ENSG00000123472	-1.05354490528005	5.85868215973568	-33.0919991575069	3.54661784945449e-142	2.0684970292054e-141	313.312509485915	ENSG00000123472	41.86	protein_coding	46632737	46673867	HGNC:18803	ATPAF1
1269	ENSG00000123485	2.86004951578171	4.05227170849507	11.113068650031	2.04777094561739e-26	3.30652273433322e-26	48.5257538534668	ENSG00000123485	48.25	protein_coding	233833416	233854566	HGNC:25444	HJURP
1270	ENSG00000123496	1.25300214485661	4.31603768142111	3.83870115610106	0.000135614759507839	0.00015429002319223	-1.3892745135389	ENSG00000123496	35.57	protein_coding	115003975	115019977	HGNC:5975	IL13RA2
1271	ENSG00000123500	4.26735304632318	2.64899193556041	6.45851593423325	2.05482697646299e-10	2.59198406537587e-10	12.7424517679994	ENSG00000123500	35.46	protein_coding	116118909	116158747	HGNC:2185	COL10A1
1272	ENSG00000123562	-1.00741641440134	6.90413893576943	-29.0570114787791	4.33847105743097e-120	2.03203703367385e-119	262.662458983002	ENSG00000123562	39.39	protein_coding	103675496	103688158	HGNC:16849	MORF4L2
1273	ENSG00000123570	1.99602337182789	5.64982193933682	34.8995606176189	7.18769165023696e-152	4.58514046735512e-151	336.018973950437	ENSG00000123570	39.76	protein_coding	103822327	103832257	HGNC:14090	RAB9B
1274	ENSG00000123572	-2.71820644508885	3.9426778052348	-28.6720481253048	5.88885935672196e-118	2.69898151461999e-117	257.95774142202	ENSG00000123572	35.79	protein_coding	105822539	105958610	HGNC:25391	NRK
1275	ENSG00000123584	3.84900778548154	0.0318454068897936	8.38165869798301	3.15998608283186e-16	4.36806559304838e-16	26.0128066163188	ENSG00000123584	58.25	protein_coding	149781930	149787737	HGNC:6807	MAGEA9
1276	ENSG00000123610	2.37760009470703	4.45496564066562	6.83966289119054	1.81608312498587e-11	2.3319987612139e-11	14.2380230891265	ENSG00000123610	38.44	protein_coding	151357592	151380046	HGNC:11898	TNFAIP6
1277	ENSG00000123612	1.91420870287824	2.133177314184	6.13406991864557	1.47790538479886e-09	1.83710804019581e-09	10.5753434558442	ENSG00000123612	36.82	protein_coding	157526767	157628864	HGNC:18123	ACVR1C
1278	ENSG00000123689	-1.30394909556003	4.84290191809951	-43.0558703233988	1.28282762336549e-193	1.2575687327332e-192	431.677299797487	ENSG00000123689	57.61	protein_coding	209675412	209676390	HGNC:30229	G0S2
1279	ENSG00000123836	-1.06824382841521	4.60153602179715	-69.2817467053605	1.34600432465429e-304	4.14904618269337e-303	687.450626642149	ENSG00000123836	42.36	protein_coding	207034366	207081024	HGNC:8873	PFKFB2
1280	ENSG00000123843	4.58990812179735	2.60846939377243	26.188281272859	3.91060006725021e-104	1.57763565670758e-103	226.637221530139	ENSG00000123843	40	protein_coding	207088860	207099993	HGNC:1328	C4BPB
1281	ENSG00000123892	-1.39630125737207	4.071513574024	-26.2751225571461	1.28173984798833e-104	5.19787969225758e-104	226.994122905867	ENSG00000123892	38.42	protein_coding	88113251	88175443	HGNC:9776	RAB38
1282	ENSG00000123901	4.7497121115281	2.99784284484327	21.0686635959291	1.02932751147112e-75	3.03118225787072e-75	161.713718559601	ENSG00000123901	44.97	protein_coding	94377316	94401419	HGNC:4523	GPR83
1283	ENSG00000123908	-1.30485546016083	4.59601113705107	-62.1123910619139	1.65881565236009e-277	3.88581548633103e-276	625.066514274494	ENSG00000123908	51.18	protein_coding	140520156	140635633	HGNC:3263	AGO2
1284	ENSG00000123999	-1.31176756361857	4.58994126019247	-43.6574511201258	1.47344244029666e-196	1.49684571998489e-195	438.499533330755	ENSG00000123999	58.09	protein_coding	219569162	219575711	HGNC:6065	INHA
1285	ENSG00000124019	4.40988027686058	2.80632569120672	20.5219815826282	9.98263448793985e-73	2.84691798848612e-72	154.885236041524	ENSG00000124019	44.16	protein_coding	224378698	224402107	HGNC:26224	FAM124B
1286	ENSG00000124067	-1.18565482129677	5.07085427936721	-56.1615648550576	2.8013871600674e-253	5.1165014473231e-252	569.187262040858	ENSG00000124067	56.91	protein_coding	67943474	67969601	HGNC:10913	SLC12A4
1287	ENSG00000124098	-1.80251478664277	5.95976461385678	-44.0096349889081	2.8602024391116e-198	2.96561487873155e-197	442.671488948705	ENSG00000124098	49.24	protein_coding	56358974	56368663	HGNC:16102	FAM210B
1288	ENSG00000124104	-1.39357644414588	4.61379886283054	-134.356279446238	0	0	1093.4508169175	ENSG00000124104	52.48	protein_coding	45833799	45843276	HGNC:16154	SNX21
1289	ENSG00000124116	4.57843336902005	1.36865927366668	9.43036312189024	6.85904578817927e-20	1.00181256350271e-19	34.2942452751306	ENSG00000124116	45.6	protein_coding	45747944	45791932	HGNC:15957	WFDC3
1290	ENSG00000124145	-2.08082816477004	4.85257590284284	-71.3085386754816	7.11867473190803e-312	2.3243902179119e-310	704.387454081049	ENSG00000124145	49.94	protein_coding	45325288	45348424	HGNC:10661	SDC4
1291	ENSG00000124172	1.37958155312039	7.77772952075885	44.9764541858288	6.18681392357671e-203	6.75094066280636e-202	453.474973520693	ENSG00000124172	39.32	protein_coding	59025475	59032345	HGNC:838	ATP5F1E
1292	ENSG00000124194	5.64886534160683	4.5633204070546	20.0177821277333	5.47973654430009e-70	1.51837515766693e-69	148.634897779095	ENSG00000124194	50.27	protein_coding	44247099	44280947	HGNC:4213	GDAP1L1
1293	ENSG00000124198	-1.2319318998588	5.75148324321425	-47.9807340332874	4.16463776854804e-217	5.17986301336452e-216	485.970106746489	ENSG00000124198	43.25	protein_coding	48921711	49036693	HGNC:15853	ARFGEF2
1294	ENSG00000124203	4.81429656150126	2.16204737675305	9.14637914407614	7.25321050397128e-19	1.04288183696487e-18	31.9657961354295	ENSG00000124203	45.12	protein_coding	59123381	59259113	HGNC:16167	ZNF831
1295	ENSG00000124205	-1.31260070871551	1.08960654411264	-5.54716441042034	4.20860175217043e-08	5.1080520342441e-08	7.12070298248067	ENSG00000124205	49.21	protein_coding	59300443	59325992	HGNC:3178	EDN3
1296	ENSG00000124224	-8.17981849715671	-1.04372619129437	-131.096047422632	0	0	1067.33714453156	ENSG00000124224	41.24	transcribed_unprocessed_pseudogene	58231789	58286399	HGNC:15755	PPP4R1L
1297	ENSG00000124251	2.32246217964326	3.2139276577261	24.3265781285092	9.50146835864428e-94	3.40660455932329e-93	203.103029321637	ENSG00000124251	45.13	protein_coding	45372557	45407889	HGNC:15856	TP53TG5
1298	ENSG00000124253	-3.03758681611818	0.463612686415171	-13.4281978296402	1.64718306904886e-36	3.07420166886856e-36	71.7805712079639	ENSG00000124253	48.32	protein_coding	57561080	57568121	HGNC:8724	PCK1
1299	ENSG00000124256	4.75422576537318	2.50225818502554	13.9378250421952	7.02296296315547e-39	1.35164136731439e-38	77.504707702682	ENSG00000124256	52.63	protein_coding	57603846	57620576	HGNC:16176	ZBP1
1300	ENSG00000124260	3.85579265010658	0.037358232593547	8.27770980633747	6.99245983125531e-16	9.61667363601087e-16	25.2326127510186	ENSG00000124260	51.3	protein_coding	152133310	152138578	HGNC:6797	MAGEA10
1301	ENSG00000124302	5.97779909359671	2.77557360684935	21.2064461616146	1.80877663151078e-76	5.37377845099331e-76	163.314208888423	ENSG00000124302	50.64	protein_coding	33621953	33773509	HGNC:15993	CHST8
1302	ENSG00000124313	-1.06327536547308	4.70862427799389	-49.5776323111546	1.92519905117792e-224	2.60718669286006e-223	502.667781574091	ENSG00000124313	49.7	protein_coding	53225828	53321350	HGNC:29059	IQSEC2
1303	ENSG00000124334	5.75951798738921	1.47916101637775	14.4969491448202	1.55736376299046e-41	3.10436570334866e-41	83.5657872261051	ENSG00000124334	55.85	protein_coding	155997696	156010817	HGNC:6030	IL9R
1304	ENSG00000124374	1.62993010180158	5.67834205550003	50.5252050280792	9.90938143005626e-229	1.40784115375267e-227	512.792848063562	ENSG00000124374	40.16	protein_coding	71182738	71227103	HGNC:29200	PAIP2B
1305	ENSG00000124429	2.3001125665353	5.53565505459049	17.5777656878807	5.34220324099777e-57	1.27807235565311e-56	117.919810227602	ENSG00000124429	35.73	protein_coding	85277396	85379717	HGNC:13711	POF1B
1306	ENSG00000124440	-1.32336139046403	4.3590892551115	-42.8289972528321	1.66712726943825e-192	1.62127177563764e-191	429.272897673478	ENSG00000124440	50.2	protein_coding	46297042	46343433	HGNC:15825	HIF3A
1307	ENSG00000124469	6.37238860775368	1.95352593055872	43.599731745574	2.81543672736557e-196	2.84660822932042e-195	435.89781244522	ENSG00000124469	44.38	protein_coding	42580243	42595055	HGNC:1820	CEACAM8
1308	ENSG00000124479	5.12114620570589	1.19814044971722	10.6473744719498	1.55520153703528e-24	2.44056025068475e-24	44.8430477974988	ENSG00000124479	42.21	protein_coding	43948776	43973395	HGNC:7678	NDP
1309	ENSG00000124491	-1.86475246905094	4.92138487017529	-24.3728914800671	5.24400997807156e-94	1.8864958583427e-93	202.324055555808	ENSG00000124491	41.74	protein_coding	6144084	6321013	HGNC:3531	F13A1
1310	ENSG00000124493	7.09883759987671	2.56064602319832	21.1254738980407	5.02684214892215e-76	1.48543663916151e-75	162.301025385152	ENSG00000124493	56	protein_coding	34018643	34155622	HGNC:4596	GRM4
1311	ENSG00000124507	1.85494247480634	3.7127585509298	15.6201374255005	5.08330931621941e-47	1.08333549473454e-46	95.6121210975905	ENSG00000124507	51.35	protein_coding	34466061	34535229	HGNC:8570	PACSIN1
1312	ENSG00000124588	-1.45420990642629	5.28434279975802	-45.0380806360311	3.13214668039262e-203	3.43309812972174e-202	453.920775409264	ENSG00000124588	46.72	protein_coding	2987987	3019755	HGNC:7856	NQO2
1313	ENSG00000124614	2.38313729666737	8.49589936119366	61.6996757966688	7.03099146703435e-276	1.62473939489236e-274	621.654285620099	ENSG00000124614	47.38	protein_coding	34417454	34426069	HGNC:10383	RPS10
1314	ENSG00000124615	-1.22844011356044	4.95983853057377	-67.7860345258671	4.01298368715263e-299	1.17345415112167e-297	674.847011927287	ENSG00000124615	50.32	protein_coding	39899578	39934551	HGNC:7190	MOCS1
1315	ENSG00000124635	4.47219301858708	3.55168517207565	14.4294848051243	3.27714954552716e-41	6.49902252381065e-41	82.7285010850852	ENSG00000124635	41.72	protein_coding	27125897	27132795	HGNC:4761	H2BC11
1316	ENSG00000124701	2.38575616658101	3.02644330569122	14.0179914797488	2.94673149076939e-39	5.70019638285783e-39	78.0938217706949	ENSG00000124701	44.9	protein_coding	41053202	41064891	HGNC:605	APOBEC2
1317	ENSG00000124713	4.39748736634023	3.17944927905463	30.1270171238402	5.3597356546429e-126	2.64915212082017e-125	276.889812889611	ENSG00000124713	57.24	protein_coding	42960754	42963880	HGNC:4415	GNMT
1318	ENSG00000124731	2.48299154436249	2.56893282083482	6.26784403842205	6.61986248927125e-10	8.27155862510318e-10	11.3418599290679	ENSG00000124731	47.2	protein_coding	41267926	41286682	HGNC:17760	TREM1
1319	ENSG00000124743	-1.01268962609994	3.46680106060263	-8.89682175221702	5.509725999892e-18	7.82254663286961e-18	28.4492811384562	ENSG00000124743	38.88	protein_coding	53647916	53665756	HGNC:21353	KLHL31
1320	ENSG00000124766	1.51123507338602	5.93099266226296	41.581923197805	2.47794104508105e-186	2.2873404987486e-185	414.840832860095	ENSG00000124766	52.52	protein_coding	21593751	21598619	HGNC:11200	SOX4
1321	ENSG00000124772	1.08003513040515	4.41280268552947	13.8257720298847	2.3538735700934e-38	4.5058960830047e-38	75.2156984481078	ENSG00000124772	51.68	protein_coding	36740775	36839444	HGNC:2318	CPNE5
1322	ENSG00000124780	5.39727422168347	1.22828714433733	10.743724883615	6.41535674373986e-25	1.01468044005599e-24	45.7167716275373	ENSG00000124780	54.41	protein_coding	39299001	39314461	HGNC:14465	KCNK17
1323	ENSG00000124782	-1.50395525788789	5.01001542114653	-49.6305675634284	1.10574113513328e-224	1.50460090555148e-223	503.322929637826	ENSG00000124782	45.65	protein_coding	7107597	7251980	HGNC:10449	RREB1
1324	ENSG00000124783	-1.56686272278767	5.31378841542768	-67.7826323188531	4.13069319165698e-299	1.2058093612637e-297	674.92527871901	ENSG00000124783	43.56	protein_coding	7268306	7347446	HGNC:11323	SSR1
1325	ENSG00000124795	1.0595175274176	6.80563866240973	39.4635010029317	1.17545583794807e-175	9.67385992512735e-175	390.422547757007	ENSG00000124795	39.15	protein_coding	18223860	18264548	HGNC:2768	DEK
1326	ENSG00000124882	3.07609965101305	3.03051356138469	20.9850563161551	2.95351467158505e-75	8.65874163891122e-75	160.701000282071	ENSG00000124882	36.63	protein_coding	74365145	74388749	HGNC:3443	EREG
1327	ENSG00000124942	-1.42264849406553	6.95882100909867	-18.2938620779619	9.31828564179354e-61	2.32168607973312e-60	126.189631093764	ENSG00000124942	50.05	protein_coding	62433542	62556235	HGNC:347	AHNAK
1328	ENSG00000125046	4.30810675148012	3.3545592933896	23.9712615140997	9.06268917971693e-92	3.18377994490899e-91	198.551330312971	ENSG00000125046	47.11	protein_coding	8619386	8745040	HGNC:24809	SSUH2
1329	ENSG00000125124	-1.63385226729314	5.93712958650523	-57.0935003078285	3.48345644169544e-257	6.60966507275922e-256	578.417169844457	ENSG00000125124	43.13	protein_coding	56465640	56582667	HGNC:967	BBS2
1330	ENSG00000125148	-2.29949520995814	6.32748422859683	-22.0563968350181	3.80419873316907e-81	1.18982237667268e-80	173.070561616744	ENSG00000125148	54.16	protein_coding	56608584	56609497	HGNC:7406	MT2A
1331	ENSG00000125207	6.11551198778323	2.21137951017103	20.1308428615056	1.33602639916802e-70	3.72373475087193e-70	149.912622100976	ENSG00000125207	42.72	protein_coding	130337887	130372637	HGNC:9007	PIWIL1
1332	ENSG00000125245	3.24924982035024	3.12264252808931	6.31581503589519	4.94570367761092e-10	6.19373582447651e-10	11.618969677926	ENSG00000125245	37.46	protein_coding	99254732	99261744	HGNC:4472	GPR18
1333	ENSG00000125319	3.44856115725794	3.55670071314611	25.5365266114631	1.69387787594782e-100	6.59214960974498e-100	218.616173649895	ENSG00000125319	50.23	protein_coding	44141906	44162476	HGNC:28460	HROB
1334	ENSG00000125337	6.70687494856816	2.33533460543232	11.2742986080537	4.44268774579397e-27	7.24067366242829e-27	50.6234794774556	ENSG00000125337	47.15	protein_coding	167996241	168045091	HGNC:6390	KIF25
1335	ENSG00000125355	2.91735078737173	4.77720858867234	11.2266020830296	6.99245771103717e-27	1.13669871805218e-26	49.3684234703302	ENSG00000125355	43.2	protein_coding	120258650	120311556	HGNC:26086	TMEM255A
1336	ENSG00000125409	4.70872922104077	3.08658718308075	17.4105792261643	3.9596999147564e-56	9.39033404309055e-56	116.907963728693	ENSG00000125409	40.81	protein_coding	15303811	15341632	HGNC:14293	TEKT3
1337	ENSG00000125462	6.82534583266619	3.00955861952518	11.8007578428435	2.73725800119539e-29	4.61351706340442e-29	55.6539394291466	ENSG00000125462	49.17	lncRNA	156404250	156456763	HGNC:30780	MIR9-1HG
1338	ENSG00000125505	-2.1831259763758	6.06943902259186	-55.6913923462282	2.71545958900434e-251	4.85569669124892e-250	564.937488966912	ENSG00000125505	55.03	protein_coding	54173412	54189882	HGNC:15505	MBOAT7
1339	ENSG00000125508	6.58400314600781	2.10377416407492	25.5487371117162	1.44792020917323e-100	5.64008517610657e-100	218.301592326059	ENSG00000125508	64.28	protein_coding	63538489	63547749	HGNC:11298	SRMS
1340	ENSG00000125531	7.21816127047537	2.60203972302376	30.7930208157381	1.17046100949919e-129	6.0059983951976e-129	284.629684788429	ENSG00000125531	61.91	protein_coding	63547891	63556695	HGNC:28764	FNDC11
1341	ENSG00000125538	1.70068792579771	3.73888014790008	8.32612516898675	4.83489618131619e-16	6.6633461454553e-16	24.6942149057339	ENSG00000125538	45.51	protein_coding	112829751	112836816	HGNC:5992	IL1B
1342	ENSG00000125551	1.20814430370856	4.67458788888423	14.5415484830178	9.51418626031247e-42	1.90138980418205e-41	82.9046085501455	ENSG00000125551	39.96	protein_coding	87748087	87759476	HGNC:9073	PLGLB2
1343	ENSG00000125637	-1.75234682202477	5.02797585312465	-40.5234276091643	4.99615936307457e-181	4.34859395735089e-180	402.758908544055	ENSG00000125637	51.01	protein_coding	113157325	113209396	HGNC:19096	PSD4
1344	ENSG00000125657	4.11557544526421	1.7021451742584	8.83325339590294	9.17232951473271e-18	1.29783636691599e-17	29.4721140598889	ENSG00000125657	59.2	protein_coding	6531026	6535924	HGNC:11939	TNFSF9
1345	ENSG00000125675	-1.49667548690358	4.18273911673239	-25.5112618269265	2.34350207248447e-100	9.10787093578e-100	217.139504665375	ENSG00000125675	39.27	protein_coding	123184153	123490915	HGNC:4573	GRIA3
1346	ENSG00000125691	1.74137561731232	9.43731557458183	29.2633674372812	3.13019205469928e-121	1.48319338840454e-120	265.58607310863	ENSG00000125691	44.18	protein_coding	38847860	38853764	HGNC:10316	RPL23
1347	ENSG00000125730	-3.78681402982833	6.62932015190454	-19.1901502756009	1.58170768518586e-65	4.14849057593594e-65	137.462341188954	ENSG00000125730	51.26	protein_coding	6677704	6730562	HGNC:1318	C3
1348	ENSG00000125733	-1.4164313028325	4.88226003472273	-67.9280483287825	1.20170851049746e-299	3.53820279892501e-298	676.082722189387	ENSG00000125733	54.01	protein_coding	6737925	6751530	HGNC:12304	TRIP10
1349	ENSG00000125734	-1.04392793039195	5.00903103155384	-62.166379157101	1.01743153567861e-277	2.39320638220161e-276	625.484300749196	ENSG00000125734	60.34	protein_coding	6729914	6737580	HGNC:17829	GPR108
1350	ENSG00000125746	-1.03166416290894	5.41467395143773	-31.8330296384532	2.40480629825068e-135	1.31120297430482e-134	297.468445204398	ENSG00000125746	52.69	protein_coding	45606994	45645602	HGNC:18035	EML2
1351	ENSG00000125804	4.99530659814102	3.13431783090164	23.3521051420163	2.52217436207594e-88	8.52725630195422e-88	190.557569181475	ENSG00000125804	45.7	lncRNA	25985210	26086917	HGNC:16222	FAM182A
1352	ENSG00000125844	-1.68075298314784	5.91593658251347	-37.8470344318955	2.3741261845952e-167	1.78054250567994e-166	371.399752589658	ENSG00000125844	52.51	protein_coding	17613678	17682295	HGNC:10448	RRBP1
1353	ENSG00000125848	1.77908946969842	5.82456388903691	28.8999318630083	3.21473308323608e-119	1.49098307611142e-118	260.445753956052	ENSG00000125848	35.11	protein_coding	14322985	14337614	HGNC:3762	FLRT3
1354	ENSG00000125851	2.68713613596662	3.8645714960097	4.17874613661612	3.32682669436074e-05	3.83012333712656e-05	0.542521536271691	ENSG00000125851	41.47	protein_coding	17226107	17484578	HGNC:8744	PCSK2
1355	ENSG00000125868	-1.11113487635355	6.62452501999919	-33.7654524495181	8.35268658894276e-146	5.03135198869049e-145	321.843749391542	ENSG00000125868	39.41	protein_coding	17570075	17609919	HGNC:15750	DSTN
1356	ENSG00000125895	1.27847972922827	4.1537300702785	15.0142946433943	4.89567318142167e-44	1.00376288773128e-43	88.4399436494643	ENSG00000125895	55.74	protein_coding	1180561	1185415	HGNC:15893	TMEM74B
1357	ENSG00000125910	2.65100399605981	3.24151269758502	13.3731398819006	2.95042318178198e-36	5.48252194508062e-36	71.2146315131067	ENSG00000125910	62.76	protein_coding	3172346	3180332	HGNC:3170	S1PR4
1358	ENSG00000125912	-1.32995341392003	5.22972627482962	-66.1540566409219	4.79614680319805e-293	1.30836739549861e-291	660.901029373612	ENSG00000125912	60.96	protein_coding	3185563	3209575	HGNC:26923	NCLN
1359	ENSG00000125931	4.99026153080516	3.0403351571741	22.024418088011	5.71167232377806e-81	1.78282266995354e-80	173.718264804697	ENSG00000125931	56.77	protein_coding	72301638	72307187	HGNC:1986	CITED1
1360	ENSG00000125954	-8.43154703993213	-0.982731695320085	-183.88261871742	0	0	1272.54373779477	ENSG00000125954	44.95	protein_coding	64914485	65061803	HGNC:42960	CHURC1-FNTB
1361	ENSG00000125962	2.08288063848811	6.66505774407644	92.4322693120937	0	0	859.614258823827	ENSG00000125962	45.27	protein_coding	102599168	102604159	HGNC:25772	ARMCX5
1362	ENSG00000125967	-1.13224028598458	5.09091355985569	-67.8392737322414	2.55302068053684e-299	7.47820483045071e-298	675.305061183578	ENSG00000125967	59.54	protein_coding	33657087	33674463	HGNC:15851	NECAB3
1363	ENSG00000126005	-9.23266003576437	-0.789079227873672	-100.937532791569	0	0	908.253138372625	ENSG00000126005	47.16	protein_coding	35201745	35278131	HGNC:44421	MMP24OS
1364	ENSG00000126070	-1.03902149308045	4.6435149857187	-82.7995422246313	0	0	792.788657379183	ENSG00000126070	38.75	protein_coding	35930718	36072500	HGNC:18421	AGO3
1365	ENSG00000126217	1.12146567684869	5.62524376973818	32.7413111130525	2.79530880229375e-140	1.60025103643213e-139	308.695729227438	ENSG00000126217	54.36	protein_coding	112894378	113099742	HGNC:14576	MCF2L
1366	ENSG00000126231	5.28214238478998	2.3957678737533	15.5630640193248	9.7621035663747e-47	2.07347565426593e-46	95.4363407430913	ENSG00000126231	50.83	protein_coding	113158648	113172386	HGNC:9460	PROZ
1367	ENSG00000126262	5.20842168557036	2.29542452625985	31.4242616771682	4.09196287481124e-133	2.17486616909902e-132	292.481967989387	ENSG00000126262	49.69	protein_coding	35443907	35451767	HGNC:4501	FFAR2
1368	ENSG00000126267	1.2255033213498	6.95090266290501	45.2001035299495	5.24319741428847e-204	5.79159652288514e-203	455.772994881098	ENSG00000126267	48.83	protein_coding	35648323	35658782	HGNC:2280	COX6B1
1369	ENSG00000126353	1.99586304769726	3.96200152536436	8.59372999518235	6.10332522808298e-17	8.53056841708733e-17	26.7317162608499	ENSG00000126353	53.29	protein_coding	40553769	40565472	HGNC:1608	CCR7
1370	ENSG00000126368	-1.38474387824248	4.85580824852758	-60.9140634071194	9.2422843921975e-273	2.06855164568226e-271	614.104408104035	ENSG00000126368	56.53	protein_coding	40092793	40100589	HGNC:7962	NR1D1
1371	ENSG00000126460	5.9041561298529	2.06487541503161	24.511196920702	8.88551021001014e-95	3.22709183020721e-94	205.093933880709	ENSG00000126460	53.55	protein_coding	49580646	49591004	HGNC:9470	PRRG2
1372	ENSG00000126500	2.21327889793562	4.07275425361401	16.4178622524893	4.98705977492805e-51	1.11851877825645e-50	104.776972423821	ENSG00000126500	58.17	protein_coding	64035931	64119173	HGNC:3760	FLRT1
1373	ENSG00000126561	-1.35134003776832	4.96722746621295	-71.2943295100378	7.99572213223748e-312	2.60578142847746e-310	704.144364874062	ENSG00000126561	54.63	protein_coding	42287547	42311943	HGNC:11366	STAT5A
1374	ENSG00000126562	6.22576602449092	2.12859421446502	56.2511862843352	1.17478813477609e-253	2.15487185580788e-252	565.253007215307	ENSG00000126562	53.96	protein_coding	42780610	42797066	HGNC:14544	WNK4
1375	ENSG00000126733	5.12033325312815	1.21578659831155	10.8800659383471	1.81549304104149e-25	2.89695147279625e-25	46.963901978939	ENSG00000126733	35.88	protein_coding	86148451	86832604	HGNC:16814	DACH2
1376	ENSG00000126749	-1.0787341511153	5.64136056952359	-36.3324337280136	1.89656384799715e-159	1.31177079109953e-158	353.060211605103	ENSG00000126749	48.27	protein_coding	6970913	6979936	HGNC:16912	EMG1
1377	ENSG00000126777	-1.03091612638792	8.33992423704299	-20.8952454074591	9.15583699133885e-75	2.67363591486138e-74	158.683855993346	ENSG00000126777	37.04	protein_coding	55559072	55701526	HGNC:6467	KTN1
1378	ENSG00000126778	3.31218665218644	1.04806031257391	6.89728874391627	1.24587509162487e-11	1.60318053949799e-11	15.6310363379375	ENSG00000126778	50.38	protein_coding	60643421	60658259	HGNC:10887	SIX1
1379	ENSG00000126787	3.93799783256356	3.65234043180638	12.8253254731275	9.0386314869338e-34	1.62544976729537e-33	65.6294083851509	ENSG00000126787	39.09	protein_coding	55148112	55191608	HGNC:16864	DLGAP5
1380	ENSG00000126895	6.00179395175664	2.21925928454613	23.8437002133611	4.65009942727235e-91	1.61862511046739e-90	196.610930900473	ENSG00000126895	62.86	protein_coding	153902531	153907166	HGNC:897	AVPR2
1381	ENSG00000126950	4.0700966125102	4.74021559099275	17.7901177988347	4.15463887754778e-58	1.00550975215254e-57	121.219972021089	ENSG00000126950	44.15	protein_coding	101078879	101096367	HGNC:25864	TMEM35A
1382	ENSG00000127074	3.99213896071699	1.14542565735373	6.75376293304723	3.16943968103049e-11	4.05275338322409e-11	14.7160171576744	ENSG00000127074	35.72	protein_coding	192636138	192660311	HGNC:9995	RGS13
1383	ENSG00000127152	1.6493900417179	4.43683469618739	9.7054217418744	6.639792026745e-21	9.87353957164092e-21	35.4615865909114	ENSG00000127152	50.78	protein_coding	99169287	99272197	HGNC:13222	BCL11B
1384	ENSG00000127241	-1.00324262276845	3.72097398373542	-18.8933076086619	6.11574003079152e-64	1.5771442540898e-63	133.606250820846	ENSG00000127241	45.03	protein_coding	187217282	187291980	HGNC:6901	MASP1
1385	ENSG00000127249	4.65898364336614	2.72790319109971	37.5997138264647	4.5505352562273e-166	3.36404721084821e-165	368.002378148147	ENSG00000127249	38.99	protein_coding	193398967	193593111	HGNC:25422	ATP13A4
1386	ENSG00000127252	-2.28414700166451	2.04890849682755	-14.998787979357	5.82702430893502e-44	1.19342880935096e-43	88.4623554668635	ENSG00000127252	37.84	protein_coding	193241128	193277738	HGNC:14922	PLAAT1
1387	ENSG00000127314	1.3557749697633	8.61499372798166	30.3396832066387	3.61998010417649e-127	1.81126282563791e-126	279.101207226144	ENSG00000127314	38.94	protein_coding	68610855	68671901	HGNC:9857	RAP1B
1388	ENSG00000127325	-2.25346458831115	1.67800792656192	-13.7570953936054	4.92699651761134e-38	9.39882925952288e-38	75.0020386568078	ENSG00000127325	40.55	protein_coding	69643360	69699476	HGNC:17105	BEST3
1389	ENSG00000127329	-1.10564840849457	6.39449679141271	-21.5878387687994	1.45351219100061e-78	4.41508852467404e-78	166.9592327584	ENSG00000127329	39.76	protein_coding	70515870	70637440	HGNC:9665	PTPRB
1390	ENSG00000127364	2.60699606773914	3.53648803679345	24.3607807668274	6.12582830221065e-94	2.20094192966235e-93	203.527703588147	ENSG00000127364	39.8	protein_coding	141776674	141781691	HGNC:14911	TAS2R4
1391	ENSG00000127366	3.11122873425777	3.82780174644398	15.2408622640746	3.80603240733337e-45	7.90893348990411e-45	91.5222480170115	ENSG00000127366	48.39	protein_coding	141790217	141791367	HGNC:14912	TAS2R5
1392	ENSG00000127377	6.65221065942183	2.15542888931697	22.0988835517263	2.21670944876223e-81	6.95475790125164e-81	174.52297066245	ENSG00000127377	57.73	protein_coding	151428832	151440813	HGNC:20458	CRYGN
1393	ENSG00000127418	-2.18028148723334	4.50882934263026	-73.1472588432404	2.44113883084993e-318	8.43873016278474e-317	719.394785620232	ENSG00000127418	66.73	protein_coding	1009936	1026898	HGNC:3693	FGFRL1
1394	ENSG00000127561	4.83678888705558	3.88638224430413	16.9960533678845	5.51279367936146e-54	1.27598234836616e-53	111.968612983793	ENSG00000127561	66.55	protein_coding	1989660	1994275	HGNC:11501	SYNGR3
1395	ENSG00000127578	3.91517195608324	3.24862774097646	27.3836822656869	8.49476431613818e-111	3.6531123199872e-110	242.184665885705	ENSG00000127578	66.98	protein_coding	629239	634117	HGNC:30912	WFIKKN1
1396	ENSG00000127585	1.52472024099775	5.04958474036266	20.3181443278749	1.28418207025323e-71	3.61821105654421e-71	151.456720090458	ENSG00000127585	64.23	protein_coding	692498	705801	HGNC:14150	FBXL16
1397	ENSG00000127589	-1.20157465945191	3.96419393622955	-56.0225185027552	1.08070345426848e-252	1.9633162647386e-251	568.174688253695	ENSG00000127589	53.58	transcribed_processed_pseudogene	30351873	30353518	HGNC:12414	TUBBP1
1398	ENSG00000127824	-1.71176415499719	4.60054813425561	-35.2901960393108	6.03815839276333e-154	3.94617798979025e-153	340.408201350832	ENSG00000127824	49.74	protein_coding	219249710	219277902	HGNC:12407	TUBA4A
1399	ENSG00000127831	-5.96390275446394	0.289122516066788	-47.8664919232966	1.41111957235075e-216	1.74494489044415e-215	485.011376069341	ENSG00000127831	50.01	protein_coding	218419121	218453295	HGNC:12690	VIL1
1400	ENSG00000127863	1.25153527000816	5.25655214958319	22.5674541649703	5.68572785405559e-84	1.8351006343547e-83	179.452734541613	ENSG00000127863	40.19	protein_coding	23570370	23676104	HGNC:11915	TNFRSF19
1401	ENSG00000127922	1.78398110406811	8.88919066001805	34.1616469902888	6.25897677421198e-148	3.84338534243862e-147	326.951987932075	ENSG00000127922	37.66	protein_coding	96481626	96709880	HGNC:10845	SEM1
1402	ENSG00000127948	-2.51587874606813	5.61975462072413	-72.1398776506664	8.1967391019163e-315	2.75542743391907e-313	711.272027929905	ENSG00000127948	50.98	protein_coding	75899200	75986855	HGNC:9208	POR
1403	ENSG00000127954	-3.04189743408305	5.19603863463726	-57.5395362296601	4.87301717964497e-259	9.40299597477935e-258	582.752488562008	ENSG00000127954	37.87	protein_coding	88270892	88306894	HGNC:21923	STEAP4
1404	ENSG00000128011	3.08470435414908	3.88409628003694	22.6080224169281	3.38950242512871e-84	1.09605250736457e-83	181.145877344557	ENSG00000128011	55.91	protein_coding	39306566	39320863	HGNC:29290	LRFN1
1405	ENSG00000128165	5.13251382587164	2.6647453927365	32.4161573103715	1.61930671463251e-138	9.07843098022962e-138	304.901032683161	ENSG00000128165	63.62	protein_coding	50481543	50486440	HGNC:28898	ADM2
1406	ENSG00000128203	2.41392611341761	3.94855155442073	20.553136234385	6.75265160524269e-73	1.92995868556869e-72	155.082564268864	ENSG00000128203	49.47	protein_coding	26429260	26445015	HGNC:30437	ASPHD2
1407	ENSG00000128242	6.65715864274701	2.23527293177124	29.3889064448882	6.33119016445344e-122	3.02089227265637e-121	267.002671847286	ENSG00000128242	53.7	protein_coding	30554635	30574665	HGNC:24240	GAL3ST1
1408	ENSG00000128245	1.26649359940603	6.91484010339248	40.6792072149474	8.20722374426508e-182	7.20960698975385e-181	404.612876191015	ENSG00000128245	44.89	protein_coding	31944522	31957603	HGNC:12853	YWHAH
1409	ENSG00000128253	6.78526335405216	2.25606533686675	14.2854032226722	1.59572718430243e-40	3.13617598415613e-40	81.2605866463062	ENSG00000128253	50	protein_coding	32190435	32205073	HGNC:9979	RFPL2
1410	ENSG00000128254	7.20457687823562	2.65055413250522	43.2903047124291	9.12396121989337e-195	9.0587142879139e-194	432.524656271523	ENSG00000128254	51.35	lncRNA	31925519	31945518	HGNC:23051	YWHAH-AS1
1411	ENSG00000128268	1.1298256497966	4.90939869044799	22.1685835751397	9.13647501105349e-82	2.8765409985944e-81	174.66386135675	ENSG00000128268	57.01	protein_coding	39457012	39492194	HGNC:7046	MGAT3
1412	ENSG00000128276	4.53721349834342	2.99759603872457	21.4134769199567	1.32126203550884e-77	3.97799572996904e-77	166.059060370475	ENSG00000128276	47.75	protein_coding	32354885	32361161	HGNC:9980	RFPL3
1413	ENSG00000128283	-1.62165279225074	5.01836524820306	-75.1838091886319	0	0	735.376476682198	ENSG00000128283	58.77	protein_coding	37560480	37569405	HGNC:17014	CDC42EP1
1414	ENSG00000128285	6.48747292504289	2.37921941331037	29.326927928894	1.3934928771463e-121	6.63229594844687e-121	266.224409826362	ENSG00000128285	55.65	protein_coding	40679273	40682812	HGNC:4479	MCHR1
1415	ENSG00000128311	-1.42015411894247	4.90069092523955	-45.4486549149083	3.40071371006059e-205	3.82569091085011e-204	458.382792924362	ENSG00000128311	57.04	protein_coding	37010859	37020183	HGNC:12388	TST
1416	ENSG00000128346	1.07272133537423	5.14425458511654	29.4575733352057	2.6424585238872e-122	1.26649632928492e-121	267.679589723544	ENSG00000128346	50.35	protein_coding	37943050	37953669	HGNC:18589	C22orf23
1417	ENSG00000128383	2.79396204778842	3.03829644910302	13.8515559134604	1.78287072835273e-38	3.41860357377943e-38	76.3579103285781	ENSG00000128383	55.22	protein_coding	38952741	38963184	HGNC:17343	APOBEC3A
1418	ENSG00000128408	6.87659775958997	2.53007947802427	34.2585343598836	1.89587625549403e-148	1.16922639274364e-147	327.396653895978	ENSG00000128408	50.32	protein_coding	45413693	45432509	HGNC:13241	RIBC2
1419	ENSG00000128422	5.36389531619631	2.52016668993936	8.82877135827553	9.50693870024947e-18	1.34440205518516e-17	29.4304001594055	ENSG00000128422	58.67	protein_coding	41619442	41624842	HGNC:6427	KRT17
1420	ENSG00000128487	-1.07403582198754	4.81982814800436	-41.7171028313114	5.2600156700336e-187	4.87915739256729e-186	416.38673973208	ENSG00000128487	42.53	protein_coding	20008865	20319026	HGNC:30615	SPECC1
1421	ENSG00000128524	1.36623396566084	6.94560176433123	59.2963919539185	2.99952026087378e-266	6.24668384084652e-265	599.209531282921	ENSG00000128524	52.24	protein_coding	128862856	128865847	HGNC:16832	ATP6V1F
1422	ENSG00000128564	4.66596232262164	3.46571940297018	8.67948793146416	3.11079957189587e-17	4.37047505464959e-17	28.05491222476	ENSG00000128564	68.15	protein_coding	101162509	101165569	HGNC:12684	VGF
1423	ENSG00000128573	-1.45783266035155	4.02677129803562	-24.4118254624015	3.18160961741551e-94	1.1477048465696e-93	203.094427250419	ENSG00000128573	34.83	protein_coding	114086327	114693772	HGNC:13875	FOXP2
1424	ENSG00000128596	1.77696556104394	5.07307113074992	21.2586129196973	9.35896914766644e-77	2.78874744607747e-76	163.382766044758	ENSG00000128596	48.94	protein_coding	128790757	128822132	HGNC:22225	CCDC136
1425	ENSG00000128609	2.61123973262171	10.0088549088019	38.2548695979901	1.85075525285143e-169	1.42302329819648e-168	376.723848368215	ENSG00000128609	35.56	protein_coding	123536997	123557904	HGNC:7688	NDUFA5
1426	ENSG00000128617	1.32596590810194	4.71868037315219	18.9014524742637	5.53337760796575e-64	1.42782546707814e-63	134.011903146665	ENSG00000128617	48.55	protein_coding	128772485	128775794	HGNC:1012	OPN1SW
1427	ENSG00000128641	1.37835881894029	5.96285719663247	50.3727035486843	4.81971349898897e-228	6.79655222314076e-227	510.944310679689	ENSG00000128641	39.67	protein_coding	191245185	191425389	HGNC:7596	MYO1B
1428	ENSG00000128645	6.42134102758728	2.1333001001766	29.4816859300047	1.94438717716157e-122	9.33754213284254e-122	268.167029970946	ENSG00000128645	56.07	protein_coding	176188668	176190907	HGNC:5132	HOXD1
1429	ENSG00000128655	1.72736893164916	4.11834851720857	11.3087333664473	3.19955034002679e-27	5.22708515800607e-27	50.0503078450255	ENSG00000128655	39.14	protein_coding	177623244	178108339	HGNC:8773	PDE11A
1430	ENSG00000128683	-2.55926911627461	2.72869498157616	-21.7490848918028	1.88278749593389e-79	5.77034495119582e-79	169.69372364774	ENSG00000128683	45.82	protein_coding	170813213	170861151	HGNC:4092	GAD1
1431	ENSG00000128710	6.36039295354115	2.25732521419874	10.5341712265971	4.37079612024595e-24	6.80960545072895e-24	43.8164699927351	ENSG00000128710	49.31	protein_coding	176108790	176119937	HGNC:5133	HOXD10
1432	ENSG00000128872	1.55938819689606	6.13864481233494	50.922336191943	1.63239321405489e-230	2.35045353426773e-229	516.654235923511	ENSG00000128872	41.49	protein_coding	51751597	51816363	HGNC:11872	TMOD2
1433	ENSG00000128928	-1.0763833537512	6.27829549059497	-36.8872213165118	2.34487660355539e-162	1.67126284469597e-161	359.895664803859	ENSG00000128928	51	protein_coding	40405485	40435947	HGNC:6186	IVD
1434	ENSG00000128965	3.86164702830162	3.11324691759353	27.8263506001877	2.92468395544499e-113	1.2875696805139e-112	247.809807878068	ENSG00000128965	57.9	protein_coding	40952962	40956512	HGNC:28680	CHAC1
1435	ENSG00000128989	1.37122387552114	7.8232569752495	48.3497340654242	8.17556219679858e-219	1.04345348008019e-217	490.076010929113	ENSG00000128989	38.46	protein_coding	52547045	52569883	HGNC:16967	ARPP19
1436	ENSG00000129048	-1.29203280971159	4.00760959161916	-25.2080503893229	1.15288118428445e-98	4.39655024207806e-98	213.303787172382	ENSG00000129048	37.17	protein_coding	132597270	132618967	HGNC:1611	ACKR4
1437	ENSG00000129103	-1.14399371334575	5.63829657958561	-41.2977697742173	6.48922969217159e-185	5.91021735750476e-184	411.746913624009	ENSG00000129103	49.29	protein_coding	56064002	56080670	HGNC:20415	SUMF2
1438	ENSG00000129116	-3.71360276021804	4.17382487071862	-42.8449576764476	1.3916242975795e-192	1.35411784215186e-191	429.910570065513	ENSG00000129116	39.87	protein_coding	168497052	168928457	HGNC:17068	PALLD
1439	ENSG00000129159	6.55593162968837	3.005656440901	29.1390874909837	1.52435344797992e-120	7.16525841760338e-120	263.864866074949	ENSG00000129159	48.8	protein_coding	17734774	17856804	HGNC:6233	KCNC1
1440	ENSG00000129167	2.20664597754953	3.05189392075195	10.1564508764525	1.29907157199187e-22	1.98108994775006e-22	39.9977312995188	ENSG00000129167	37.58	protein_coding	18017555	18046269	HGNC:12008	TPH1
1441	ENSG00000129173	3.92803973667159	3.21987238092963	20.5095053486882	1.16739090946484e-72	3.32646997512617e-72	154.759201635529	ENSG00000129173	41.92	protein_coding	19224063	19241620	HGNC:24727	E2F8
1442	ENSG00000129194	4.87342677334773	2.95645440908767	31.7329405326459	8.44811192607391e-135	4.57124231183663e-134	296.747136324733	ENSG00000129194	63.43	protein_coding	7588178	7590094	HGNC:11196	SOX15
1443	ENSG00000129214	1.50158890735389	2.98453250124345	8.37552556369042	3.31230874111591e-16	4.57602915395488e-16	25.2954260813963	ENSG00000129214	51.5	protein_coding	7613946	7633382	HGNC:10839	SHBG
1444	ENSG00000129250	-1.17262923442821	5.49340296189378	-41.2920446985484	6.9312166002508e-185	6.30604080354197e-184	411.651820380141	ENSG00000129250	53.87	protein_coding	4997950	5028401	HGNC:6317	KIF1C
1445	ENSG00000129422	-1.15001645293473	5.88038366413957	-24.9393484794085	3.63830670604697e-97	1.36402554597506e-96	209.664654782634	ENSG00000129422	40.93	protein_coding	17643795	17801094	HGNC:29789	MTUS1
1446	ENSG00000129437	5.7960320865778	2.62669243482421	19.3361654864723	2.60496187185439e-66	6.90116876910602e-66	140.120256970394	ENSG00000129437	56.94	protein_coding	51077495	51084245	HGNC:6362	KLK14
1447	ENSG00000129451	5.98566137081306	1.88900450655953	64.4906730069531	9.77993350306594e-287	2.47792172747562e-285	639.189376029228	ENSG00000129451	56.29	protein_coding	51012739	51020175	HGNC:6358	KLK10
1448	ENSG00000129521	3.12209566732664	4.76646473007326	11.8909219159582	1.12790931441692e-29	1.91578549455915e-29	55.8155386343986	ENSG00000129521	41.68	protein_coding	33924227	34462774	HGNC:14661	EGLN3
1449	ENSG00000129538	-1.29594447360888	5.93409711205463	-19.350893395604	2.17120659723589e-66	5.75830021136781e-66	138.873488130855	ENSG00000129538	51.35	protein_coding	20801228	20802855	HGNC:10044	RNASE1
1450	ENSG00000129625	-1.1939603599628	6.41435983080996	-30.0645753913734	1.1831925028233e-125	5.83464578998371e-125	275.389089935243	ENSG00000129625	41.56	protein_coding	112876385	112922289	HGNC:30077	REEP5
1451	ENSG00000129646	1.21306833947923	5.11186024182155	20.5897089749085	4.26686232435285e-73	1.22195552428264e-72	154.573095125536	ENSG00000129646	53.29	protein_coding	76274049	76308276	HGNC:25326	QRICH2
1452	ENSG00000129654	6.58044867482823	2.10167341342474	33.0181268679424	8.89040399885316e-142	5.15347688691159e-141	312.204621688902	ENSG00000129654	63.83	protein_coding	76136333	76141245	HGNC:3816	FOXJ1
1453	ENSG00000129673	6.02937870092167	2.14176625840644	39.3175775783657	6.52187149419763e-175	5.33400380777839e-174	387.490331087833	ENSG00000129673	53.01	protein_coding	76453351	76470117	HGNC:19	AANAT
1454	ENSG00000129682	2.94736012878612	5.46114362619429	22.5390695815592	8.16466583225404e-84	2.62873300183639e-83	179.846470091373	ENSG00000129682	39.07	protein_coding	138614727	139222777	HGNC:3670	FGF13
1455	ENSG00000129691	-4.50579069393305	6.65976538748999	-77.7939115611736	0	0	755.960043640278	ENSG00000129691	42.86	protein_coding	38105493	38144076	HGNC:744	ASH2L
1456	ENSG00000129744	6.37459038287697	1.94509612971558	38.6092830028705	2.76866847319793e-171	2.17182138340841e-170	379.252820253023	ENSG00000129744	49.29	protein_coding	3645128	3664416	HGNC:723	ART1
1457	ENSG00000129749	3.65414765394483	3.29359392913936	29.471303260565	2.218945154325e-122	1.06440804495528e-121	268.780654507441	ENSG00000129749	56.26	protein_coding	3665587	3671384	HGNC:13800	CHRNA10
1458	ENSG00000129757	-1.21929545973168	5.47412773662175	-21.3631872025079	2.49580868669783e-77	7.48786453667231e-77	163.925229876558	ENSG00000129757	67.58	protein_coding	2883213	2885775	HGNC:1786	CDKN1C
1459	ENSG00000129810	6.00724239495816	2.95587397824444	18.4528540853376	1.34344022108144e-61	3.37579880156089e-61	129.362138656746	ENSG00000129810	36.98	protein_coding	20160593	20186206	HGNC:25088	SGO1
1460	ENSG00000129824	1.18578232393789	5.13342595903256	3.69051044244932	0.000242319246682318	0.000274354291294433	-2.62164761689642	ENSG00000129824	40.56	protein_coding	2841602	2932000	HGNC:10425	RPS4Y1
1461	ENSG00000129951	8.30859138241292	3.41142334582028	20.7749028683809	4.16331748807023e-74	1.20687443123027e-73	157.9224801448	ENSG00000129951	61.41	protein_coding	812488	821955	HGNC:23497	PLPPR3
1462	ENSG00000129965	1.59228497575864	5.52762966875022	13.6638543820823	1.33885511015059e-37	2.53871071686004e-37	72.8639075335085	ENSG00000129965	61.19	protein_coding	2132538	2161209	HGNC:33527	INS-IGF2
1463	ENSG00000129990	5.60992240047532	4.3166330168731	12.7900030533853	1.30116886593532e-33	2.33330470687572e-33	65.3653729448609	ENSG00000129990	56.23	protein_coding	55171196	55180289	HGNC:11513	SYT5
1464	ENSG00000130032	5.26542753751955	3.25267691646934	7.21311368722759	1.5081898634959e-12	1.96921464170957e-12	17.5699190129406	ENSG00000130032	51.73	protein_coding	151694607	151705924	HGNC:30798	PRRG3
1465	ENSG00000130035	4.09617263676127	2.86339957371455	15.9212064999327	1.59788376670551e-48	3.47428839878152e-48	99.4986168586288	ENSG00000130035	43.82	protein_coding	4720400	4851927	HGNC:4130	GALNT8
1466	ENSG00000130037	5.20602869642459	1.90267396292622	12.6791303485692	4.06745327818333e-33	7.24899808302408e-33	64.3761693397451	ENSG00000130037	58.63	protein_coding	5043879	5046788	HGNC:6224	KCNA5
1467	ENSG00000130045	6.57361494560445	2.21526526343242	22.6029761920964	3.61478557689801e-84	1.16868029717318e-83	180.886415708409	ENSG00000130045	47.83	protein_coding	88534033	88584274	HGNC:30482	NXNL2
1468	ENSG00000130066	-1.33694154949166	6.49017502712861	-22.9453665018542	4.5733250469598e-86	1.50944475892796e-85	184.27886178588	ENSG00000130066	43.78	protein_coding	23783173	23786210	HGNC:10540	SAT1
1469	ENSG00000130164	-2.37584663933216	5.68457460087267	-37.7607880705934	6.64368695084396e-167	4.9630027147665e-166	370.416280421869	ENSG00000130164	51.08	protein_coding	11089418	11133820	HGNC:6547	LDLR
1470	ENSG00000130202	-1.35000713694344	4.90274906490531	-76.8435835764679	0	0	748.244033151563	ENSG00000130202	52.84	protein_coding	44846175	44889223	HGNC:9707	NECTIN2
1471	ENSG00000130203	-3.35323223391235	7.35088864861076	-27.6799848117149	1.90610198194898e-112	8.31218170218151e-112	245.514273113255	ENSG00000130203	61.06	protein_coding	44905791	44909393	HGNC:613	APOE
1472	ENSG00000130208	-1.51194628111588	6.13816631870887	-18.0973524839636	1.01320353223652e-59	2.49638965805844e-59	123.613908740656	ENSG00000130208	53.46	protein_coding	44914247	44919349	HGNC:607	APOC1
1473	ENSG00000130222	-1.1525908129678	4.92761843732681	-43.8441589905143	1.81937129925791e-197	1.86715166330693e-196	440.520029583512	ENSG00000130222	66.26	protein_coding	89605012	89606555	HGNC:4097	GADD45G
1474	ENSG00000130226	3.85254099666489	5.29546372100958	15.9441021457242	1.22675880681885e-48	2.67006884323802e-48	99.297125193798	ENSG00000130226	43.35	protein_coding	153748133	154894285	HGNC:3010	DPP6
1475	ENSG00000130234	-2.714568480062	2.48006152632619	-22.6688009695741	1.56126900626764e-84	5.07263904490725e-84	181.473727956859	ENSG00000130234	38.66	protein_coding	15494566	15607236	HGNC:13557	ACE2
1476	ENSG00000130283	5.79822662992802	3.17946679514316	28.9519836146103	1.65520083069851e-119	7.70187045935652e-119	261.592723143556	ENSG00000130283	56.96	protein_coding	18868545	18896158	HGNC:4214	GDF1
1477	ENSG00000130287	6.91385943068543	2.38465362790219	7.1525600191641	2.27452112908822e-12	2.96142096076849e-12	17.2738923911383	ENSG00000130287	51.56	protein_coding	19211958	19252233	HGNC:2465	NCAN
1478	ENSG00000130294	5.29165696731684	5.77570459413669	26.09332686266	1.3243067225738e-103	5.31746670618217e-103	225.714681469506	ENSG00000130294	58.41	protein_coding	240713761	240824293	HGNC:888	KIF1A
1479	ENSG00000130303	-1.96376951298166	5.55473422605214	-39.5142432954327	6.48183335265223e-176	5.36290058930437e-175	391.090763299858	ENSG00000130303	58.4	protein_coding	17402939	17405630	HGNC:1119	BST2
1480	ENSG00000130332	1.22005013835881	5.79136890769234	51.4658489229747	6.10524886046332e-233	8.95698752492544e-232	522.219214299448	ENSG00000130332	57.7	protein_coding	2321520	2328611	HGNC:20470	LSM7
1481	ENSG00000130377	5.57663901178639	1.61962558439189	14.7540440726229	8.9981374485862e-43	1.81718535015973e-42	86.390252257687	ENSG00000130377	45.82	protein_coding	6135247	6193094	HGNC:24174	ACSBG2
1482	ENSG00000130402	-1.99136972263893	6.06504959326042	-55.075744288228	1.12588513788012e-248	1.94997368149887e-247	558.877871016722	ENSG00000130402	53	protein_coding	38647649	38731589	HGNC:166	ACTN4
1483	ENSG00000130477	1.23804040848846	5.60417790630619	39.56799521335	3.45147296463041e-176	2.866770613667e-175	391.496228858417	ENSG00000130477	52.17	protein_coding	17601336	17688365	HGNC:23150	UNC13A
1484	ENSG00000130487	5.28462347711553	1.81566327628006	12.1084364101804	1.30556789736717e-30	2.24297615526551e-30	58.6665694837714	ENSG00000130487	66.52	protein_coding	50545899	50551023	HGNC:25145	KLHDC7B
1485	ENSG00000130508	1.41797802932192	6.36630339943847	37.5240969822302	1.12412672967179e-165	8.28158419439391e-165	367.268769365179	ENSG00000130508	49.9	protein_coding	1631887	1744852	HGNC:14966	PXDN
1486	ENSG00000130518	1.07219066998699	5.31657296904035	18.6787678122133	8.49532749199993e-63	2.16238944076439e-62	130.507776709132	ENSG00000130518	55.79	protein_coding	18257098	18274500	HGNC:29350	IQCN
1487	ENSG00000130540	6.26327358921892	3.89602755399803	19.4924238163686	3.76490064025225e-67	1.00804653862634e-66	142.103299539086	ENSG00000130540	56.03	protein_coding	43824509	43862513	HGNC:14903	SULT4A1
1488	ENSG00000130545	6.77489073157495	2.25907541526877	16.2938996016793	2.11978359683688e-50	4.71655302712486e-50	103.797025727554	ENSG00000130545	59.94	protein_coding	6463777	6467221	HGNC:20237	CRB3
1489	ENSG00000130561	6.70479472694788	2.19563670390396	99.1271812333003	0	0	882.976606585901	ENSG00000130561	48.72	protein_coding	233307816	233347055	HGNC:10521	SAG
1490	ENSG00000130592	-2.10244467350866	5.27164513393203	-47.4534252167237	1.17951370940288e-214	1.43875397253379e-213	480.331937514346	ENSG00000130592	61.57	protein_coding	1850904	1892267	HGNC:6707	LSP1
1491	ENSG00000130598	2.0847959775067	3.09884311913343	8.43105238140684	2.16072322122094e-16	2.99429282226649e-16	25.7972436875768	ENSG00000130598	65.11	protein_coding	1838981	1841680	HGNC:11946	TNNI2
1492	ENSG00000130600	-1.87915802810428	6.42306827826347	-17.2410423040629	2.99738629408911e-55	7.02626846179269e-55	113.467446254454	ENSG00000130600	59.33	lncRNA	1995166	2004552	HGNC:4713	H19
1493	ENSG00000130643	5.6597353617651	3.94816304538251	12.8051383955239	1.1131779290654e-33	1.99913129610367e-33	65.5723288019854	ENSG00000130643	60.02	protein_coding	133324072	133336935	HGNC:17938	CALY
1494	ENSG00000130702	-1.25700353319319	5.63377109913626	-32.2647039932432	1.07615680822104e-137	5.99593142381428e-137	302.962190927662	ENSG00000130702	61.89	protein_coding	62307955	62367312	HGNC:6485	LAMA5
1495	ENSG00000130707	-1.88043427147583	4.85421971828238	-50.7786309413578	7.19684963137452e-230	1.03018106584227e-228	515.345409186964	ENSG00000130707	55.65	protein_coding	130444961	130501274	HGNC:758	ASS1
1496	ENSG00000130720	-4.73928551863857	1.23591913446825	-30.2888657031858	6.89070479068427e-127	3.43870735565504e-126	279.194946981683	ENSG00000130720	59.17	protein_coding	130902438	130939286	HGNC:25922	FIBCD1
1497	ENSG00000130751	5.8475539486238	2.62004174392534	43.0694839617111	1.10007679203071e-193	1.07903569083909e-192	430.063232733347	ENSG00000130751	55.35	protein_coding	47019837	47045775	HGNC:7894	NPAS1
1498	ENSG00000130783	5.98168589998471	2.56409150048124	52.7014109756775	2.11490684078121e-238	3.31950956985484e-237	531.011358939695	ENSG00000130783	44.71	protein_coding	122774526	122827528	HGNC:30723	CCDC62
1499	ENSG00000130821	-1.3436036551476	5.24299691639214	-49.2798752809813	4.38385817109197e-223	5.83955896940231e-222	499.653731643809	ENSG00000130821	65.01	protein_coding	153687926	153696588	HGNC:11055	SLC6A8
1500	ENSG00000130822	2.19033081587894	4.27173641551221	16.0102993181128	5.7079570881135e-49	1.24727809588886e-48	99.9775498377285	ENSG00000130822	56.62	protein_coding	153669733	153689010	HGNC:13415	PNCK
1501	ENSG00000130829	6.84255826091577	2.29947519266235	15.4512569115834	3.49421197707284e-46	7.36492939181349e-46	94.1728613547276	ENSG00000130829	63.69	protein_coding	153642492	153651326	HGNC:3076	DUSP9
1502	ENSG00000130943	3.38014479522485	2.78351586248238	15.438352491635	4.04715607914873e-46	8.52408539265205e-46	93.9602505473494	ENSG00000130943	47.55	protein_coding	46255663	46263343	HGNC:9015	PKDREJ
1503	ENSG00000130948	2.07707722352219	3.9488364872967	7.61042588178065	9.49261100106759e-14	1.2649654160377e-13	19.507966397528	ENSG00000130948	43.26	protein_coding	96235306	96302176	HGNC:5212	HSD17B3
1504	ENSG00000130950	5.9078954302137	1.59180242505752	15.5067321123024	1.85693224260401e-46	3.92899919442434e-46	94.7983441054697	ENSG00000130950	58.09	protein_coding	94318198	94328644	HGNC:23450	NUTM2F
1505	ENSG00000130988	-3.15679696933596	4.81145677431145	-64.2908475961494	5.70521634597193e-286	1.43276440500239e-284	644.872996708498	ENSG00000130988	43.38	protein_coding	47078355	47093314	HGNC:9989	RGN
1506	ENSG00000131002	-7.95342373130752	-1.0981246172359	-5.39657284045273	9.4880902473056e-08	1.14450884476399e-07	6.40339694832247	ENSG00000131002	36.66	transcribed_unprocessed_pseudogene	19567382	19604120	HGNC:18473	TXLNGY
1507	ENSG00000131015	2.82158919374055	3.66617208049519	9.45721950302959	5.47260911589781e-20	8.00820444491747e-20	33.9608150554628	ENSG00000131015	52.94	protein_coding	149942014	149949235	HGNC:14894	ULBP2
1508	ENSG00000131016	1.09755631424513	6.75039999958191	26.0160247834637	3.57503881103706e-103	1.4307695752538e-102	223.432318816359	ENSG00000131016	43.87	protein_coding	151239967	151358559	HGNC:370	AKAP12
1509	ENSG00000131018	-1.04918454727863	5.86911739943172	-26.9603443017432	1.93727632819671e-108	8.12447638914912e-108	235.607769063554	ENSG00000131018	38.41	protein_coding	152121687	152637801	HGNC:17089	SYNE1
1510	ENSG00000131019	3.69559790693504	4.15572660604075	12.2245378766264	4.08898626069563e-31	7.07330007839336e-31	59.4125141613752	ENSG00000131019	51.2	protein_coding	150061053	150069121	HGNC:14895	ULBP3
1511	ENSG00000131037	2.57579176949779	3.35981160600932	22.1002278031644	2.17914716211443e-81	6.8381653964403e-81	174.717429222982	ENSG00000131037	58.26	protein_coding	55072020	55087923	HGNC:21295	EPS8L1
1512	ENSG00000131044	2.03302955186001	3.87324032344066	17.5808116288648	5.15043068674168e-57	1.23271064943921e-56	118.541177153991	ENSG00000131044	46.05	protein_coding	31870634	31945000	HGNC:16118	TTLL9
1513	ENSG00000131050	6.04054846239175	1.69220758264007	23.8466515445532	4.47747778175154e-91	1.55949190452725e-90	196.641183487079	ENSG00000131050	47.21	protein_coding	33161768	33181412	HGNC:16203	BPIFA2
1514	ENSG00000131055	7.23606453673442	2.74590240583261	34.6234282373939	2.1284688123269e-150	1.33779396054864e-149	331.835497550054	ENSG00000131055	52.29	protein_coding	31637912	31645006	HGNC:16232	COX4I2
1515	ENSG00000131067	1.15760398496638	6.2359468230773	50.0569251523467	1.28649774728795e-226	1.77890866643209e-225	507.709613487285	ENSG00000131067	49.04	protein_coding	34844720	34872856	HGNC:4259	GGT7
1516	ENSG00000131069	-1.47597957945328	5.57677083104407	-42.5708732354175	3.1087647634086e-191	2.99089441491429e-190	426.336217326602	ENSG00000131069	45.42	protein_coding	34872146	34927962	HGNC:15814	ACSS2
1517	ENSG00000131094	6.55412595833463	3.51530621979598	11.0661797135738	3.18479942932731e-26	5.12551313303387e-26	48.6758834994452	ENSG00000131094	57.24	protein_coding	44959693	44968303	HGNC:24182	C1QL1
1518	ENSG00000131096	6.42545261914328	2.01757154462485	10.0440735525044	3.50376082205107e-22	5.3114712435123e-22	39.4906135214022	ENSG00000131096	48.49	protein_coding	43952733	44004469	HGNC:9748	PYY
1519	ENSG00000131097	7.2059263020934	2.93915572919279	17.536122265087	8.80414414034127e-57	2.10189248545516e-56	118.365782501477	ENSG00000131097	52.45	protein_coding	44846353	44850476	HGNC:24318	HIGD1B
1520	ENSG00000131153	1.81273305398006	4.17190489191031	14.2875286104863	1.55899069708561e-40	3.06503386301301e-40	80.5529572614984	ENSG00000131153	49.77	protein_coding	85676198	85690073	HGNC:24575	GINS2
1521	ENSG00000131174	1.0270620104663	6.72110945599527	36.8444246668276	3.92549359690726e-162	2.79198892771284e-161	359.243635144336	ENSG00000131174	40.81	protein_coding	77899440	77907376	HGNC:2291	COX7B
1522	ENSG00000131187	6.38120903560152	3.28010980195551	9.73063854480326	5.34706333707303e-21	7.96300694228622e-21	36.7995515096584	ENSG00000131187	53.32	protein_coding	177402133	177416583	HGNC:3530	F12
1523	ENSG00000131203	5.6002697909006	2.89863845721714	20.6812611764968	1.35117192543561e-73	3.89040009621715e-73	156.760184071952	ENSG00000131203	39.07	protein_coding	39902275	39928790	HGNC:6059	IDO1
1524	ENSG00000131233	6.24289384950073	3.87707023742306	25.2367347182187	7.97507863097462e-99	3.04881168079591e-98	214.518425474065	ENSG00000131233	42.36	protein_coding	38874069	38881587	HGNC:19155	GJA9
1525	ENSG00000131242	2.04673114189039	5.23481390266065	23.8894074101656	2.58829667450701e-91	9.04077363684931e-91	196.901367157434	ENSG00000131242	51.37	protein_coding	31391675	31538211	HGNC:30267	RAB11FIP4
1526	ENSG00000131355	6.14359101279275	1.79450457926453	18.6179947235482	1.78719760655932e-62	4.53289373640481e-62	131.357421781139	ENSG00000131355	43.9	protein_coding	14619117	14690027	HGNC:23647	ADGRE3
1527	ENSG00000131370	-2.71204827630325	5.87310983274396	-50.4576042196729	1.99718068457228e-228	2.82801447350256e-227	512.275739229861	ENSG00000131370	46.7	protein_coding	15254353	15341368	HGNC:10827	SH3BP5
1528	ENSG00000131379	6.51729993973202	2.05346322213646	74.7612888425677	0	0	721.686403335449	ENSG00000131379	44.01	protein_coding	14675141	14773036	HGNC:25320	C3orf20
1529	ENSG00000131389	-1.63584815301221	5.66526107454272	-43.2276908436409	1.84714293475726e-194	1.82967864830915e-193	433.807396460728	ENSG00000131389	52.21	protein_coding	14402576	14489349	HGNC:11052	SLC6A6
1530	ENSG00000131400	2.47359177811798	3.72869748812203	20.7238497954699	7.91118192996383e-74	2.28555665400088e-73	157.28048377085	ENSG00000131400	52.44	protein_coding	50358472	50365830	HGNC:13395	NAPSA
1531	ENSG00000131408	-1.04456598399373	5.03159498764076	-79.7936932398706	0	0	770.633924972292	ENSG00000131408	51.29	protein_coding	50329653	50383388	HGNC:7965	NR1H2
1532	ENSG00000131409	5.04216144483965	4.00730784667125	20.3979853139743	4.72480202170749e-72	1.33563059302597e-71	153.367966779004	ENSG00000131409	55.28	protein_coding	50516892	50568435	HGNC:25042	LRRC4B
1533	ENSG00000131446	-1.00939746145554	5.96781404200756	-34.6127644888809	2.42640033217869e-150	1.52449001003e-149	332.140847222486	ENSG00000131446	50.9	protein_coding	180784780	180815652	HGNC:7044	MGAT1
1534	ENSG00000131469	1.69260226239352	9.10478691563772	32.5587846190692	2.72602356010685e-139	1.54607453789255e-138	307.107653503805	ENSG00000131469	49.84	protein_coding	42998273	43002959	HGNC:10328	RPL27
1535	ENSG00000131471	-1.18981456598117	4.95907410178593	-42.4381005490529	1.40465681346529e-190	1.3415729532185e-189	424.65858574289	ENSG00000131471	54.35	protein_coding	42851184	42858130	HGNC:550	AOC3
1536	ENSG00000131503	-1.34883174326355	5.86788684329998	-62.1269484574536	1.45392632211098e-277	3.41053568718257e-276	625.341821800829	ENSG00000131503	38.44	protein_coding	140401814	140539856	HGNC:24714	ANKHD1
1537	ENSG00000131650	6.03475519939209	2.2208259346141	40.4991929896518	6.61893226357785e-181	5.75516834343782e-180	401.088062519073	ENSG00000131650	66.94	protein_coding	2964216	2968380	HGNC:18797	KREMEN2
1538	ENSG00000131669	-1.08034706511935	5.21421108524955	-46.5053009705726	3.29962364100806e-210	3.88336822312162e-209	469.929269207819	ENSG00000131669	59.63	protein_coding	93121496	93134251	HGNC:7824	NINJ1
1539	ENSG00000131686	5.42009867184721	1.26153163473323	11.4055327686856	1.26711409596696e-27	2.08443381339253e-27	51.8683782774734	ENSG00000131686	48.06	protein_coding	8945867	8975092	HGNC:1380	CA6
1540	ENSG00000131711	1.59787824646089	7.49355136788755	40.5319877734831	4.52373650283589e-181	3.94343278503974e-180	403.017680651863	ENSG00000131711	42.29	protein_coding	72107234	72209565	HGNC:6836	MAP1B
1541	ENSG00000131724	-1.19043792127244	5.30549232446186	-31.0756573704142	3.30434997737283e-131	1.72037757815841e-130	287.933164542526	ENSG00000131724	40.57	protein_coding	118727133	118794535	HGNC:5974	IL13RA1
1542	ENSG00000131730	-1.40816913421129	4.48969662968618	-79.3863520252344	0	0	767.699475169428	ENSG00000131730	44.36	protein_coding	81233320	81266398	HGNC:1996	CKMT2
1543	ENSG00000131746	3.63543261702674	2.24973482577021	18.6107710394708	1.95228504011427e-62	4.95013684187549e-62	131.337077901474	ENSG00000131746	52.87	protein_coding	40475828	40501623	HGNC:24352	TNS4
1544	ENSG00000131747	2.28011810981647	5.78487170345269	20.7294408669145	7.37420621042295e-74	2.13078374713016e-73	156.493751786872	ENSG00000131747	39.79	protein_coding	40388525	40417896	HGNC:11989	TOP2A
1545	ENSG00000131828	-1.11661331270043	5.74582058786907	-42.456163026859	1.14395750184472e-190	1.09503151676022e-189	425.026325902907	ENSG00000131828	44.44	protein_coding	19343893	19361718	HGNC:8806	PDHA1
1546	ENSG00000131844	-1.58213601724095	5.514007825683	-54.2188786657443	5.32449676091597e-245	8.94065203403757e-244	550.247873901552	ENSG00000131844	41.49	protein_coding	71579531	71658706	HGNC:6937	MCCC2
1547	ENSG00000131910	-4.35384398193364	1.3477005303719	-30.3056253019801	5.5725889110948e-127	2.78336065617917e-126	279.391055507671	ENSG00000131910	53.56	protein_coding	26911489	26913975	HGNC:7961	NR0B2
1548	ENSG00000131941	2.05097832155847	4.00978944339851	15.2997422164391	1.95387148144777e-45	4.07501994243814e-45	91.9217879022454	ENSG00000131941	48.33	protein_coding	32978592	33064888	HGNC:19974	RHPN2
1549	ENSG00000131951	6.97420631438592	3.74378346109282	15.4324223143382	4.32973283493942e-46	9.11474946033783e-46	93.9606768493984	ENSG00000131951	36.43	protein_coding	59919713	60066817	HGNC:19848	LRRC9
1550	ENSG00000131969	6.13109057657746	2.40188507805261	60.6351497770753	1.20171322023892e-271	2.66515021584675e-270	605.581253438913	ENSG00000131969	42.93	protein_coding	50872053	50904970	HGNC:19837	ABHD12B
1551	ENSG00000131979	1.0611773772612	5.4742835105458	23.4162631174047	1.10965488854721e-88	3.76656261811183e-88	189.913852553219	ENSG00000131979	42.21	protein_coding	54842008	54902826	HGNC:4193	GCH1
1552	ENSG00000132000	2.84747910103977	3.5051526782703	21.6689128568278	5.2030977700958e-79	1.58808401465462e-78	169.261559959145	ENSG00000132000	54.14	protein_coding	13931187	13953392	HGNC:26275	PODNL1
1553	ENSG00000132026	5.74321354267088	2.71519450383585	33.7792501645024	7.04200595478211e-146	4.2463395370697e-145	321.548740205903	ENSG00000132026	55.27	protein_coding	12825478	12835428	HGNC:30310	RTBDN
1554	ENSG00000132031	2.55277006753635	3.29061756616363	17.2131540769437	4.1787263545505e-55	9.78071682519995e-55	114.393775683429	ENSG00000132031	42.5	protein_coding	19992052	20012668	HGNC:6909	MATN3
1555	ENSG00000132185	5.93251315525408	1.65659923797779	10.5664381185833	3.25823705021527e-24	5.08740185668156e-24	44.1092903007163	ENSG00000132185	46.05	protein_coding	161706972	161714352	HGNC:18504	FCRLA
1556	ENSG00000132199	-1.20967635338584	5.87867491387692	-28.3391986962473	4.13652621127617e-116	1.86580713444171e-115	253.292832179033	ENSG00000132199	46.09	protein_coding	670318	712662	HGNC:30365	ENOSF1
1557	ENSG00000132256	-1.034301634676	4.70868429392452	-50.1270084499609	6.19989802524306e-227	8.61478100708509e-226	508.40475369396	ENSG00000132256	37.59	protein_coding	5663195	5938619	HGNC:16276	TRIM5
1558	ENSG00000132259	5.75471799043885	1.64205566826512	16.5472386446521	1.09613837152205e-51	2.47733654982557e-51	106.731210228648	ENSG00000132259	48.78	protein_coding	6234765	6244479	HGNC:2152	CNGA4
1559	ENSG00000132321	1.17603870394887	3.99390548122916	9.04217755900881	1.70004911721197e-18	2.43146890909789e-18	30.0177483256101	ENSG00000132321	42.77	protein_coding	236324147	236507535	HGNC:26195	IQCA1
1560	ENSG00000132329	1.50043885229857	5.41687569245448	25.9545172303758	7.87890567935207e-103	3.14217824115589e-102	222.909376450266	ENSG00000132329	52.41	protein_coding	237858893	237912106	HGNC:9843	RAMP1
1561	ENSG00000132357	-1.21309357802463	4.49314288957084	-76.1976906203802	0	0	743.284590863812	ENSG00000132357	42.05	protein_coding	40841308	40860175	HGNC:16394	CARD6
1562	ENSG00000132359	1.53335483479128	5.73626901593389	36.1801979001402	1.19817142893386e-158	8.23387263255673e-158	351.164671191425	ENSG00000132359	51.49	protein_coding	2755705	3037741	HGNC:29176	RAP1GAP2
1563	ENSG00000132361	-1.50159506546658	5.55630101485603	-58.4235758004497	1.09910544977888e-262	2.20040137935216e-261	591.007624585552	ENSG00000132361	62.54	protein_coding	2689386	2712663	HGNC:29094	CLUH
1564	ENSG00000132405	-1.20661020809946	5.67246213589392	-40.472403561752	9.03344138709815e-181	7.83862187842862e-180	402.213331476549	ENSG00000132405	49.5	protein_coding	6909242	7033118	HGNC:29246	TBC1D14
1565	ENSG00000132406	1.51718502788593	6.30423433144508	77.6319910313134	0	0	754.26113854834	ENSG00000132406	41.7	protein_coding	4235542	4248223	HGNC:28201	TMEM128
1566	ENSG00000132429	7.26138312139027	2.81214261129329	12.8460222893702	7.29910343782859e-34	1.31442359388167e-33	66.0741289104383	ENSG00000132429	39.68	protein_coding	105157900	105180014	HGNC:17649	POPDC3
1567	ENSG00000132432	1.15686237575919	6.42190663754512	42.0107678563141	1.82864531088171e-188	1.71864479768448e-187	419.828512095428	ENSG00000132432	39.24	protein_coding	54752250	54759974	HGNC:18277	SEC61G
1568	ENSG00000132437	4.38595889552191	5.53808811409476	15.2291099898324	4.34718766128102e-45	9.02686328935992e-45	91.203649936179	ENSG00000132437	44.41	protein_coding	50458436	50565405	HGNC:2719	DDC
1569	ENSG00000132475	3.40899773853097	10.4880187004393	39.8310900973978	1.5870023011767e-177	1.33833275541701e-176	395.35623478897	ENSG00000132475	47.38	protein_coding	75776434	75785893	HGNC:4765	H3-3B
1570	ENSG00000132507	1.06674631297307	7.40433143097828	39.2286931839185	1.85439994280569e-174	1.50582918798349e-173	387.79953970756	ENSG00000132507	55.3	protein_coding	7306999	7312463	HGNC:3300	EIF5A
1571	ENSG00000132517	6.27556937217527	1.87029486434804	49.5754813512271	1.96908426064644e-224	2.66450490642307e-223	499.493292413004	ENSG00000132517	50.39	protein_coding	5032600	5052009	HGNC:30225	SLC52A1
1572	ENSG00000132563	1.63725895492892	5.24270193163968	29.7635745401951	5.40084606930911e-124	2.63139082241346e-123	271.929610324783	ENSG00000132563	58.22	protein_coding	138439057	138446969	HGNC:17975	REEP2
1573	ENSG00000132639	3.25196420483326	6.98013138881255	54.5222783760931	2.63567915292857e-246	4.4785565069215e-245	553.338650933855	ENSG00000132639	40.57	protein_coding	10172395	10308258	HGNC:11132	SNAP25
1574	ENSG00000132677	1.33726400180835	3.35602845459289	5.36120529771392	1.14521271128524e-07	1.38025248575186e-07	5.85222147708314	ENSG00000132677	51.83	protein_coding	156369211	156385219	HGNC:14572	RHBG
1575	ENSG00000132681	5.88680823370925	2.0727416483624	48.9210183316416	1.92328252154975e-221	2.52839843113973e-220	492.760277009766	ENSG00000132681	45.76	protein_coding	160151586	160186980	HGNC:14073	ATP1A4
1576	ENSG00000132698	6.72747871242488	2.24679851285279	35.4506590474469	8.51763277818396e-155	5.63344751948286e-154	341.819445760206	ENSG00000132698	51.24	protein_coding	156061160	156070504	HGNC:18238	RAB25
1577	ENSG00000132702	4.39096451540443	3.15657052018264	18.6716314024901	9.27096004919866e-63	2.35876318176647e-62	132.082120599612	ENSG00000132702	54.26	protein_coding	156619331	156625725	HGNC:17410	HAPLN2
1578	ENSG00000132704	6.33478185708083	2.13194454162533	16.9303858248908	1.19997969837094e-53	2.76545928597578e-53	111.208250600721	ENSG00000132704	40.89	protein_coding	157745733	157777132	HGNC:14875	FCRL2
1579	ENSG00000132716	-1.02958397779021	6.2177288575317	-39.0657852655898	1.26200596732227e-173	1.01513310899493e-172	385.842435532737	ENSG00000132716	42.25	protein_coding	160215715	160262549	HGNC:24891	DCAF8
1580	ENSG00000132718	2.46362520784728	7.01402478893178	69.1727394344188	3.34955400093732e-304	1.03063664277489e-302	686.617129137106	ENSG00000132718	46.48	protein_coding	155859567	155885199	HGNC:19239	SYT11
1581	ENSG00000132763	-1.93434452819182	4.97675706205719	-92.971046036072	0	0	863.262206380136	ENSG00000132763	47.89	protein_coding	45500300	45513382	HGNC:24525	MMACHC
1582	ENSG00000132821	1.07619580984325	4.88779036294731	12.6766385380038	4.17270606017047e-33	7.43502727353204e-33	62.8329219287287	ENSG00000132821	54.01	protein_coding	37903111	37945350	HGNC:16096	VSTM2L
1583	ENSG00000132824	-1.06453708008869	6.35310313561236	-29.4393983855723	3.32994725229243e-122	1.59376427206833e-121	267.41382962362	ENSG00000132824	42.52	protein_coding	44496221	44522085	HGNC:11699	SERINC3
1584	ENSG00000132837	-1.34159038347773	3.80206570349081	-24.510504315153	8.9648652986572e-95	3.2552201723404e-94	204.461840485414	ENSG00000132837	41.48	protein_coding	78997564	79236038	HGNC:24475	DMGDH
1585	ENSG00000132840	-1.44492924808276	4.23917774912112	-54.3192047598217	1.96838271906101e-245	3.32154858630482e-244	551.344973462583	ENSG00000132840	43.12	protein_coding	79069767	79090069	HGNC:1048	BHMT2
1586	ENSG00000132854	5.82781403647374	2.79688123251231	11.9792563826067	4.7124830248144e-30	8.04670259121643e-30	57.3942591477584	ENSG00000132854	46.96	protein_coding	62236165	62319434	HGNC:27263	KANK4
1587	ENSG00000132855	2.23316851724718	2.07954185961289	5.87392866407686	6.75556789244473e-09	8.31578122246657e-09	9.15865929230435	ENSG00000132855	29.49	protein_coding	62597520	62606313	HGNC:491	ANGPTL3
1588	ENSG00000132872	5.68172288206453	6.65437677950351	22.8481221713029	1.58336842977996e-85	5.19784365154792e-85	184.065448627036	ENSG00000132872	34.56	protein_coding	43267892	43277535	HGNC:11512	SYT4
1589	ENSG00000132874	-1.38588680147071	3.23007696129124	-17.4934693838688	1.46798873334163e-56	3.49635196642608e-56	116.915247186162	ENSG00000132874	42.88	protein_coding	45212995	45683688	HGNC:10919	SLC14A2
1590	ENSG00000132938	6.00022311828109	2.16432662076285	17.1452468392558	9.3766830406071e-55	2.18900364025219e-54	113.735343663224	ENSG00000132938	40.72	protein_coding	28820339	29505947	HGNC:20595	MTUS2
1591	ENSG00000132958	5.20317701497897	1.42770713862066	10.7072120272017	8.97915701573774e-25	1.41598544978995e-24	45.3838821851573	ENSG00000132958	38.84	protein_coding	19422876	19561625	HGNC:17299	TPTE2
1592	ENSG00000132963	1.90338605355639	9.04180402937413	34.7630298910111	3.83453969601772e-151	2.42527534773684e-150	334.377721472398	ENSG00000132963	39.28	protein_coding	28659065	28678959	HGNC:20330	POMP
1593	ENSG00000132967	-1.06024932893466	4.88634863690996	-47.1676338679114	2.5525178527497e-213	3.08051924886266e-212	477.032845392031	ENSG00000132967	40.83	transcribed_processed_pseudogene	22381720	22382929	HGNC:4997	HMGB1P5
1594	ENSG00000132970	-1.14876038837645	5.17017673473699	-26.1473619303322	6.61492563260035e-104	2.66171265381518e-103	225.015739157616	ENSG00000132970	39.78	protein_coding	26557683	26688948	HGNC:12734	WASF3
1595	ENSG00000132972	5.75102995099711	2.62205359369835	21.8801615214913	3.56846827096666e-80	1.10376259125698e-79	171.770677735129	ENSG00000132972	37.97	protein_coding	24764169	24879921	HGNC:10060	RNF17
1596	ENSG00000132975	7.06563664153468	2.4683070812413	9.12540890723438	8.61458620796774e-19	1.23664499557385e-18	31.7924304904898	ENSG00000132975	44.68	protein_coding	26755200	26760786	HGNC:4466	GPR12
1597	ENSG00000133019	2.29014420189892	4.44352866434825	10.4225078275952	1.2021588315876e-23	1.85987193033352e-23	41.9173432681548	ENSG00000133019	38.67	protein_coding	239386565	239915452	HGNC:1952	CHRM3
1598	ENSG00000133063	4.11745884576705	2.12754954910838	7.71341996680972	4.54517338108477e-14	6.07719431794431e-14	21.0547866360766	ENSG00000133063	45.2	protein_coding	203212827	203273641	HGNC:1936	CHIT1
1599	ENSG00000133083	2.45886380063308	5.91789287904086	35.8780877082319	4.68288919215021e-157	3.17340074342655e-156	348.044370613129	ENSG00000133083	40.17	protein_coding	35768652	36131382	HGNC:2700	DCLK1
1600	ENSG00000133101	4.13072748430972	3.47117071092282	14.8458347316831	3.23185043170306e-43	6.5577839617625e-43	87.2970242398819	ENSG00000133101	42.94	protein_coding	36431520	36442870	HGNC:1577	CCNA1
1601	ENSG00000133104	-1.41989133355963	5.45972857650594	-43.4771285625712	1.11552093658316e-195	1.12189346490168e-194	436.548980323126	ENSG00000133104	39.04	protein_coding	36301638	36370180	HGNC:18514	SPART
1602	ENSG00000133110	2.19043940175538	7.10612569475724	22.992680881167	2.49873930566267e-86	8.26796572811498e-86	184.640386702411	ENSG00000133110	32.94	protein_coding	37562583	37598844	HGNC:16953	POSTN
1603	ENSG00000133116	1.56155422454415	3.63191379678563	11.609474729179	1.76998591945564e-28	2.94457375027218e-28	53.0783805932408	ENSG00000133116	40.44	protein_coding	33016423	33066143	HGNC:6344	KL
1604	ENSG00000133131	-1.58493003083374	5.02012806032767	-65.8871540126315	4.84599115494438e-292	1.30117910303436e-290	658.590722554416	ENSG00000133131	39.76	protein_coding	106813871	107000212	HGNC:23485	MORC4
1605	ENSG00000133135	-2.56224760998619	3.9571078475419	-31.5929335628077	4.90544480604394e-134	2.63428556455385e-133	294.963418998222	ENSG00000133135	36.73	protein_coding	106693794	106797016	HGNC:21153	RNF128
1606	ENSG00000133138	-1.61332487089701	6.09923039411528	-35.97267424312	1.48460537464703e-157	1.0092597923108e-156	348.861698312239	ENSG00000133138	36.59	protein_coding	106802673	106876150	HGNC:24715	TBC1D8B
1607	ENSG00000133169	2.43927717933118	6.16594292162364	45.430998119285	4.12909829302178e-205	4.63289169184842e-204	458.519746754451	ENSG00000133169	56.28	protein_coding	103062651	103064171	HGNC:1036	BEX1
1608	ENSG00000133256	2.40932929882814	3.69745591162262	21.7741428387606	1.37015017371719e-79	4.20601375455122e-79	170.513914734113	ENSG00000133256	56.85	protein_coding	625573	670782	HGNC:8786	PDE6B
1609	ENSG00000133454	4.1765134360877	2.78555242472284	23.1113626907637	5.4827512314805e-87	1.82976241508682e-86	187.539326716561	ENSG00000133454	45.93	protein_coding	25742144	26031045	HGNC:18150	MYO18B
1610	ENSG00000133624	-8.19325692896985	-1.04053079584245	-101.034751799249	0	0	908.897722263821	ENSG00000133624	54.01	transcribed_unprocessed_pseudogene	149619924	149624565	HGNC:21884	ZNF767P
1611	ENSG00000133636	1.14731044741923	2.92154467766659	2.86848963635829	0.00425645000938602	0.00468135485349939	-4.01267480667451	ENSG00000133636	29.39	protein_coding	85874295	85882992	HGNC:8038	NTS
1612	ENSG00000133640	2.81881186506979	3.3604379704082	10.5139123551725	5.25438955450935e-24	8.17727243437129e-24	43.2051606955614	ENSG00000133640	33.34	protein_coding	85036314	85264457	HGNC:25708	LRRIQ1
1613	ENSG00000133661	4.49379349877057	1.54674664448603	8.37671986915767	3.28208894620112e-16	4.53501358801493e-16	25.9550024679935	ENSG00000133661	44.62	protein_coding	79937467	79982614	HGNC:10803	SFTPD
1614	ENSG00000133665	6.10392703825497	1.74010780194104	12.8759912639846	5.35416099625522e-34	9.66285286922079e-34	66.3827665049105	ENSG00000133665	43.12	protein_coding	80344745	80368073	HGNC:23468	DYDC2
1615	ENSG00000133742	5.11062912163032	2.16243313635649	14.5626536540423	7.5331879950282e-42	1.50778541246011e-41	84.2852424282812	ENSG00000133742	37.14	protein_coding	85327608	85379014	HGNC:1368	CA1
1616	ENSG00000133800	-2.50824420484763	4.83420069843812	-59.5510114974057	2.78046747321743e-267	5.86922658098073e-266	601.692604571859	ENSG00000133800	43.43	protein_coding	10556966	10611689	HGNC:14687	LYVE1
1617	ENSG00000133805	-1.24167145809722	4.97814694594829	-49.5564380844549	2.40401825510882e-224	3.25046870486883e-223	502.493080496996	ENSG00000133805	44.29	protein_coding	10308313	10507579	HGNC:470	AMPD3
1618	ENSG00000133835	-1.63834260499805	8.035315082255	-33.9518008565661	8.3433546678047e-147	5.07767169145049e-146	324.540950905867	ENSG00000133835	37.34	protein_coding	119452465	119637199	HGNC:5213	HSD17B4
1619	ENSG00000133863	6.52428579894792	2.18861074952944	15.6923643355458	2.22246734745468e-47	4.76020003668426e-47	96.9031232503622	ENSG00000133863	36.72	protein_coding	30831544	30913008	HGNC:11738	TEX15
1620	ENSG00000133872	-1.03537136953533	7.57791900095032	-22.6179997173767	2.98454571817219e-84	9.65468596878699e-84	180.327193119955	ENSG00000133872	40.2	protein_coding	30063003	30083208	HGNC:28789	SARAF
1621	ENSG00000133935	-1.03414804671977	5.1390490473635	-36.0212323022761	8.23483480380302e-158	5.61606525337636e-157	349.155974703777	ENSG00000133935	43.72	protein_coding	75649791	75660876	HGNC:1187	ERG28
1622	ENSG00000133937	4.84480271136465	0.78648791303914	9.76649850458004	3.92716818058913e-21	5.86174731403903e-21	37.1176634182265	ENSG00000133937	64.67	protein_coding	94768223	94770113	HGNC:4612	GSC
1623	ENSG00000133958	1.94684033748491	5.23995575137642	19.5723390980388	1.39777871080687e-67	3.76258938279459e-67	142.263679717045	ENSG00000133958	39.32	protein_coding	93333219	93707876	HGNC:19966	UNC79
1624	ENSG00000133962	-2.78581077687255	1.71316478026853	-16.6772754646141	2.37915391270581e-52	5.40924129507085e-52	107.790272644139	ENSG00000133962	38.73	protein_coding	91580696	91780707	HGNC:20500	CATSPERB
1625	ENSG00000133997	1.01401383688698	5.77837741287009	55.7719666591499	1.23778065721674e-251	2.21800422699794e-250	565.29009896807	ENSG00000133997	38.94	protein_coding	70581257	70600690	HGNC:19970	MED6
1626	ENSG00000134007	1.81364095467484	2.59234989984318	6.55597705703643	1.11725604225827e-10	1.41601465293487e-10	12.9573164079253	ENSG00000134007	37.22	protein_coding	70522358	70535015	HGNC:199	ADAM20
1627	ENSG00000134020	2.37356359707831	3.34535115356188	20.2861127770036	1.91749458181206e-71	5.38747202593033e-71	151.862613103012	ENSG00000134020	48.51	protein_coding	22713251	23000000	HGNC:28319	PEBP4
1628	ENSG00000134028	4.05958486089015	3.63169792569812	7.24429201787063	1.21927744744005e-12	1.59491390041622e-12	17.516410577304	ENSG00000134028	36.35	protein_coding	24384285	24406013	HGNC:16299	ADAMDEC1
1629	ENSG00000134057	1.15808969193198	5.39023768365822	23.1504339356494	3.32709490797146e-87	1.11296375599273e-86	186.658698767914	ENSG00000134057	43.43	protein_coding	69167135	69178245	HGNC:1579	CCNB1
1630	ENSG00000134107	-1.7446224169846	5.94819538397025	-25.9688805998729	6.55123969722568e-103	2.61513605211601e-102	222.980956858251	ENSG00000134107	47.72	protein_coding	4979437	4985323	HGNC:1046	BHLHE40
1631	ENSG00000134108	1.12545377197799	7.16141449546444	37.1580915512388	9.03455731682257e-164	6.54019225516656e-163	363.115082223611	ENSG00000134108	40.81	protein_coding	5122249	5180911	HGNC:25564	ARL8B
1632	ENSG00000134115	-2.38460485590825	2.99896012360949	-24.0312591198162	4.19885849935429e-92	1.48056796600193e-91	198.696979264819	ENSG00000134115	36.45	protein_coding	1092658	1404217	HGNC:2176	CNTN6
1633	ENSG00000134183	2.73377083098078	2.05748646303077	8.04289195008505	4.08666396825416e-15	5.55062121895143e-15	23.2597622385839	ENSG00000134183	44.55	protein_coding	109603091	109619929	HGNC:4394	GNAT2
1634	ENSG00000134198	4.5110759765643	3.71869050241604	13.8865511774375	1.22223771578958e-38	2.34782378768713e-38	76.8258975130764	ENSG00000134198	43.45	protein_coding	115048011	115089503	HGNC:20659	TSPAN2
1635	ENSG00000134207	5.11168369087421	1.9171605701886	9.00101429835989	2.37527769259065e-18	3.38840674600038e-18	30.7987895940001	ENSG00000134207	48.57	protein_coding	114089291	114153880	HGNC:18638	SYT6
1636	ENSG00000134250	-1.35608897336962	5.50997052205413	-26.1683229281098	5.05343135652114e-104	2.03723907637657e-103	225.395773419665	ENSG00000134250	40	protein_coding	119911553	120100779	HGNC:7882	NOTCH2
1637	ENSG00000134258	5.84041548546974	1.57514371364586	12.4708820167401	3.40462028278053e-32	5.98771375582319e-32	62.2742522827443	ENSG00000134258	42.41	protein_coding	117143587	117210960	HGNC:28873	VTCN1
1638	ENSG00000134294	-1.04450042161973	6.98675171113987	-25.4794787503982	3.52550699575115e-100	1.36705456327072e-99	216.842625170489	ENSG00000134294	38.31	protein_coding	46358188	46372773	HGNC:13448	SLC38A2
1639	ENSG00000134323	7.38977154771345	3.59243278476957	7.86845404193533	1.4778011727691e-14	1.99072419558081e-14	22.2065417363905	ENSG00000134323	53.76	protein_coding	15940550	15947007	HGNC:7559	MYCN
1640	ENSG00000134333	-1.59615792897001	6.98297236679229	-26.0061506033023	4.0585741480016e-103	1.62352473004037e-102	223.694237226224	ENSG00000134333	43.95	protein_coding	18394560	18408425	HGNC:6535	LDHA
1641	ENSG00000134339	-5.18007680141363	0.307445568226357	-17.1327912708789	1.08736220109661e-54	2.53673282897907e-54	113.431466239204	ENSG00000134339	43.37	protein_coding	18239223	18248668	HGNC:10514	SAA2
1642	ENSG00000134352	-1.72508721302508	6.36918271562777	-31.6971447617769	1.3243551904109e-134	7.15470217862924e-134	296.072618428184	ENSG00000134352	37.44	protein_coding	55935095	55995022	HGNC:6021	IL6ST
1643	ENSG00000134369	1.00080063911437	5.84647004210818	37.369157520065	7.18569303713365e-165	5.24626250513602e-164	365.334251458229	ENSG00000134369	47.7	protein_coding	201539127	201826969	HGNC:15989	NAV1
1644	ENSG00000134376	5.33836444873353	2.43079525907116	30.6361797758739	8.49585308474858e-129	4.32053850888182e-128	282.655280785158	ENSG00000134376	36.53	protein_coding	197268204	197478455	HGNC:2343	CRB1
1645	ENSG00000134419	1.63370517733806	9.1087343100125	27.4298947583831	4.69766692019026e-111	2.02529810644002e-110	242.087891022914	ENSG00000134419	46.41	protein_coding	18781295	18790383	HGNC:10389	RPS15A
1646	ENSG00000134531	1.10686267732184	6.63890464908277	16.2491315113871	3.5707681142362e-50	7.92745801960629e-50	101.472467766137	ENSG00000134531	44.21	protein_coding	13196723	13219941	HGNC:3333	EMP1
1647	ENSG00000134532	1.24084247365155	5.30108938181501	17.5336562916756	9.06837312596106e-57	2.16436908276781e-56	116.821208894779	ENSG00000134532	35.87	protein_coding	23529504	24562544	HGNC:11201	SOX5
1648	ENSG00000134533	-2.14835320860102	5.63728289163847	-33.6392961865939	3.98100654795219e-145	2.38706632090518e-144	320.197390690488	ENSG00000134533	36.92	protein_coding	15107783	15348675	HGNC:15980	RERG
1649	ENSG00000134539	1.28513955200168	5.44085870807078	27.2744362706329	3.44706221005825e-110	1.4709015832375e-109	239.626042049385	ENSG00000134539	37.43	protein_coding	10226058	10329608	HGNC:6378	KLRD1
1650	ENSG00000134545	4.07190683009059	2.30081936366833	6.19766001287051	1.01073111504699e-09	1.25959682198478e-09	11.2305396422504	ENSG00000134545	33.24	protein_coding	10442264	10454685	HGNC:6374	KLRC1
1651	ENSG00000134571	-1.98202171890826	2.82785953760538	-18.2760549513442	1.15716975287062e-60	2.88145054968964e-60	126.47883249245	ENSG00000134571	57.91	protein_coding	47331406	47352702	HGNC:7551	MYBPC3
1652	ENSG00000134590	-1.56348572032912	5.17510919760559	-104.089882444717	0	0	932.929204886322	ENSG00000134590	60.15	protein_coding	135032355	135033546	HGNC:2569	RTL8C
1653	ENSG00000134594	3.06736338008821	4.08396256926222	14.7813653277664	6.63636561776088e-43	1.34228610274195e-42	86.3159185242113	ENSG00000134594	47.17	protein_coding	130171962	130184870	HGNC:9773	RAB33A
1654	ENSG00000134690	1.26918816379964	4.74107003604624	12.1654417153703	7.3895862586902e-31	1.2738942513593e-30	57.9243532023551	ENSG00000134690	45.77	protein_coding	37692481	37709719	HGNC:14629	CDCA8
1655	ENSG00000134716	3.62304401360609	2.81975431781147	14.5491763805491	8.7444899447159e-42	1.74900040742461e-41	84.0557032413112	ENSG00000134716	39.77	protein_coding	59893308	59926773	HGNC:2634	CYP2J2
1656	ENSG00000134757	4.62373533416159	2.53495131711634	39.8817064292792	8.78398682790018e-178	7.42594767624017e-177	394.485446729722	ENSG00000134757	37.48	protein_coding	31447741	31478702	HGNC:3050	DSG3
1657	ENSG00000134779	1.03092208279202	7.10821339747007	47.3748825189219	2.74301884036889e-214	3.33636273055409e-213	479.522237495507	ENSG00000134779	42.82	protein_coding	36777647	36829216	HGNC:24561	TPGS2
1658	ENSG00000134824	-2.24579732410504	6.24597930385999	-48.336376719264	9.42288008210062e-219	1.20175147992556e-217	489.999345884509	ENSG00000134824	51.23	protein_coding	61792980	61867354	HGNC:3575	FADS2
1659	ENSG00000134852	-1.06887557332702	4.75113128891709	-64.5357381134825	6.57413383948331e-287	1.66814983026533e-285	646.651827642027	ENSG00000134852	37.37	protein_coding	55427903	55546909	HGNC:2082	CLOCK
1660	ENSG00000134853	-1.28854945116144	5.33808292159867	-18.9037619057869	5.37857018868217e-64	1.38829871693055e-63	133.232267862812	ENSG00000134853	43.66	protein_coding	54229280	54298245	HGNC:8803	PDGFRA
1661	ENSG00000134873	4.75640248226746	2.58882409478202	16.4228304068426	4.70561880105584e-51	1.05567330879704e-50	105.301657526577	ENSG00000134873	42.01	protein_coding	95433604	95579759	HGNC:2033	CLDN10
1662	ENSG00000134884	1.07485680522875	7.57615188658212	25.6071394170721	6.83668721604199e-101	2.67223867219842e-100	218.379582660864	ENSG00000134884	37.63	protein_coding	106541673	106568137	HGNC:25482	ARGLU1
1663	ENSG00000134917	4.44542315341445	2.98007739688902	15.6922704427615	2.22486142044313e-47	4.76473018270721e-47	96.8898639494562	ENSG00000134917	53.31	protein_coding	130404923	130428609	HGNC:224	ADAMTS8
1664	ENSG00000134940	7.08223472928628	2.48184602860752	32.1649893005628	3.74893534598509e-137	2.07791525165165e-136	301.692696183531	ENSG00000134940	41.85	protein_coding	125671522	125680874	HGNC:127	ACRV1
1665	ENSG00000134955	-1.83971506358188	5.02573690878283	-60.7117528542252	5.93583023368411e-272	1.31987204297687e-270	612.329184071977	ENSG00000134955	52.71	protein_coding	125063302	125090516	HGNC:20644	SLC37A2
1666	ENSG00000134962	5.58394875633362	2.44009048020949	40.5012279680269	6.46442157511611e-181	5.62368452563718e-180	401.117172980669	ENSG00000134962	42.12	protein_coding	39406930	39451533	HGNC:15527	KLB
1667	ENSG00000134986	7.0379425562043	12.833156553252	133.275342624218	0	0	1087.38574639217	ENSG00000134986	38.48	protein_coding	111662621	111997464	HGNC:16834	NREP
1668	ENSG00000135002	1.26225387046545	6.09582148202746	43.4256826109475	1.98893913962507e-195	1.99092108366808e-194	435.785190334438	ENSG00000135002	40.41	protein_coding	76385526	76394517	HGNC:30324	RFK
1669	ENSG00000135052	-1.26304796264792	6.83378634463271	-24.6634085820611	1.25883480466637e-95	4.62801333892091e-95	206.35769688916	ENSG00000135052	45.43	protein_coding	86026146	86100173	HGNC:15451	GOLM1
1670	ENSG00000135069	-1.58908126223958	5.22248754404546	-30.6271085975417	9.52839796243547e-129	4.84131068147904e-128	282.309122619868	ENSG00000135069	45.6	protein_coding	78297125	78330093	HGNC:19129	PSAT1
1671	ENSG00000135100	4.60070503612762	2.78675880794303	40.2075092449583	1.96534274732885e-179	1.68823732877942e-178	398.53471044853	ENSG00000135100	52.2	protein_coding	120978543	121002512	HGNC:11621	HNF1A
1672	ENSG00000135111	-3.22378012321799	6.05066811361793	-32.10183445899	8.26803294046199e-137	4.56640357452359e-136	301.315251027538	ENSG00000135111	47.3	protein_coding	114670255	114684175	HGNC:11602	TBX3
1673	ENSG00000135114	2.68485935040995	3.27411426444378	12.2573674746606	2.94110332216406e-31	5.09848963887887e-31	59.7735020981582	ENSG00000135114	48.4	protein_coding	121017763	121039246	HGNC:8090	OASL
1674	ENSG00000135116	6.52894130958906	3.03922862073709	20.0220881543186	5.19314038934288e-70	1.43942961254356e-69	148.570697799618	ENSG00000135116	49	protein_coding	116856144	116881441	HGNC:5185	HRK
1675	ENSG00000135127	1.15180635401258	4.62619524497282	19.1249166225416	3.53633485895686e-65	9.23394348415997e-65	136.735950159626	ENSG00000135127	44.03	protein_coding	119989236	120094494	HGNC:28095	BICDL1
1676	ENSG00000135248	5.47571292284053	1.36840047046411	11.5001838160188	5.09684109237119e-28	8.43317075229365e-28	52.7679129498061	ENSG00000135248	44.31	protein_coding	128709061	128731743	HGNC:30704	GARIN1B
1677	ENSG00000135272	-1.32199180628211	4.94528261587495	-43.1607509147546	3.92841154518686e-194	3.88001642320162e-193	432.871087844951	ENSG00000135272	36.78	protein_coding	114922094	115019917	HGNC:28870	MDFIC
1678	ENSG00000135298	1.92953364555212	5.21301098203235	19.3044071784864	3.85755802630487e-66	1.01974486710849e-65	138.954237868604	ENSG00000135298	35.14	protein_coding	68635282	69390571	HGNC:945	ADGRB3
1679	ENSG00000135312	6.56966484505824	2.4486897449304	9.55601765147304	2.37492611528282e-20	3.49806911080599e-20	35.3309074254776	ENSG00000135312	49.42	protein_coding	77460924	77463491	HGNC:5287	HTR1B
1680	ENSG00000135314	3.33826522241301	4.06335783343321	14.4855546196582	1.76610071775227e-41	3.51757662200322e-41	83.1035840134944	ENSG00000135314	44.69	protein_coding	73241314	73310365	HGNC:21366	KHDC1
1681	ENSG00000135333	2.68356423545351	5.14995263224534	12.3450216680695	1.21693670767705e-31	2.12209008036362e-31	60.047112128961	ENSG00000135333	33.28	protein_coding	93240020	93419687	HGNC:3390	EPHA7
1682	ENSG00000135346	1.63220936443892	0.820877205214003	4.13643608382218	3.98449813776767e-05	4.57618365045789e-05	1.00405220787763	ENSG00000135346	36.77	protein_coding	87085498	87095106	HGNC:1885	CGA
1683	ENSG00000135406	6.30417157251508	4.88558324627151	12.5036579783317	2.44033124465133e-32	4.30156241380169e-32	62.4504180836802	ENSG00000135406	63.53	protein_coding	49295147	49298686	HGNC:9461	PRPH
1684	ENSG00000135409	-1.58235782968061	4.16455472773816	-29.5188586837708	1.21179203692931e-122	5.82103308428745e-122	268.487227262734	ENSG00000135409	52.71	protein_coding	53423855	53431672	HGNC:465	AMHR2
1685	ENSG00000135426	6.11910715975631	2.63333207972641	13.2900785766419	7.09040299009583e-36	1.31070374390416e-35	70.6619715837737	ENSG00000135426	40.07	protein_coding	54948015	54984762	HGNC:29109	TESPA1
1686	ENSG00000135439	1.09913318406537	5.16809389951453	26.3096692128016	8.22419028679969e-105	3.34073495546333e-104	227.391714041597	ENSG00000135439	57.66	protein_coding	57723761	57742157	HGNC:16921	AGAP2
1687	ENSG00000135451	2.69171626731432	4.1001412693202	14.0942180636117	1.28716644292221e-39	2.50039146237999e-39	78.6979754898502	ENSG00000135451	53.1	protein_coding	49323236	49331731	HGNC:12327	TROAP
1688	ENSG00000135472	1.41998629851192	5.42430793890853	22.7690533275936	4.34446171364431e-85	1.4204551538178e-84	181.993346326645	ENSG00000135472	53.98	protein_coding	49866896	49904217	HGNC:17067	FAIM2
1689	ENSG00000135476	1.1469541687146	4.45304110970283	11.6552461183463	1.13440019565765e-28	1.89218129920352e-28	53.0349201442914	ENSG00000135476	51.69	protein_coding	53268299	53293638	HGNC:16856	ESPL1
1690	ENSG00000135486	1.54468210506403	8.47846863435585	41.7289287396523	4.59355383817799e-187	4.26790635987843e-186	417.037768020658	ENSG00000135486	42.13	protein_coding	54280193	54287088	HGNC:5031	HNRNPA1
1691	ENSG00000135517	-1.18947426365018	3.21915976838938	-13.9450014953536	6.49834036389463e-39	1.25165980593536e-38	76.4617183046569	ENSG00000135517	46.66	protein_coding	56449502	56469166	HGNC:7103	MIP
1692	ENSG00000135535	-1.19935160534376	6.22524390114123	-36.5705261717632	1.06705804253062e-160	7.45282216453797e-160	356.078683677644	ENSG00000135535	38.12	protein_coding	109366514	109382467	HGNC:1632	CD164
1693	ENSG00000135549	2.05472981726952	4.93722114581252	11.1597610372764	1.31748672755193e-26	2.13217597103907e-26	48.4096994135882	ENSG00000135549	37.28	protein_coding	122471917	122726373	HGNC:9018	PKIB
1694	ENSG00000135605	-1.02692732149234	3.73647194133448	-21.5143039794951	3.68845552234143e-78	1.11601266752347e-77	166.294273162361	ENSG00000135605	40.43	protein_coding	48135783	48269838	HGNC:11719	TEC
1695	ENSG00000135677	-2.1427632251494	7.0461449731132	-39.3046186989055	7.59473576679362e-175	6.19958425858196e-174	388.996493695811	ENSG00000135677	42.19	protein_coding	64713445	64759431	HGNC:4422	GNS
1696	ENSG00000135678	-1.10352843157644	4.78700524903622	-39.1079944818754	7.6760169675104e-174	6.19486492221999e-173	386.057902973138	ENSG00000135678	41.46	protein_coding	68842197	68971570	HGNC:2311	CPM
1697	ENSG00000135702	6.1269182985022	2.56959976714027	57.6869887812014	1.19381239684278e-259	2.32459912210766e-258	578.738939744049	ENSG00000135702	55.59	protein_coding	75528530	75536108	HGNC:1973	CHST5
1698	ENSG00000135750	-1.04187632588742	3.55028653229846	-14.2585006622531	2.14252368735827e-40	4.20453654435959e-40	79.6482159485798	ENSG00000135750	42.07	protein_coding	233614106	233672514	HGNC:6272	KCNK1
1699	ENSG00000135773	1.32929565059401	2.76770789972022	5.40069391330925	9.28171515510666e-08	1.11969376733369e-07	6.26393010532767	ENSG00000135773	47.85	protein_coding	230747384	230802003	HGNC:1486	CAPN9
1700	ENSG00000135824	-1.6367092730928	2.99771310054962	-12.633224105267	6.50907577988064e-33	1.15678517112105e-32	62.7346665957986	ENSG00000135824	44.69	protein_coding	182641816	182684587	HGNC:16810	RGS8
1701	ENSG00000135898	5.59869942666238	1.45465819267488	11.0948604523753	2.43123579520914e-26	3.92310438200761e-26	48.948016918298	ENSG00000135898	48.83	protein_coding	230907318	230961066	HGNC:4511	GPR55
1702	ENSG00000135914	-2.18037854981972	4.82333557346643	-30.1715897551478	3.04592873068162e-126	1.5098788079492e-125	276.634367403824	ENSG00000135914	34.88	protein_coding	231108230	231125042	HGNC:5294	HTR2B
1703	ENSG00000135917	2.60297933820859	3.23182406435177	14.348957377701	7.94615585587703e-41	1.56856436886848e-40	81.6756120778643	ENSG00000135917	41.76	protein_coding	227683763	227718028	HGNC:16266	SLC19A3
1704	ENSG00000135925	5.98148122930016	1.64750634329617	13.1814785436165	2.22078800688508e-35	4.07964681514377e-35	69.5331367742158	ENSG00000135925	55.99	protein_coding	218880852	218899581	HGNC:13829	WNT10A
1705	ENSG00000135926	-1.71074289385156	5.19260323731108	-65.8953096508822	4.51486103983108e-292	1.21417766893221e-290	658.7005385984	ENSG00000135926	54.42	protein_coding	218274197	218292586	HGNC:23410	TMBIM1
1706	ENSG00000135929	-1.18135994825533	4.83770958476428	-49.7497469476346	3.17691881356888e-225	4.35062089649686e-224	504.493962532317	ENSG00000135929	43.71	protein_coding	218781749	218815293	HGNC:2605	CYP27A1
1707	ENSG00000135930	1.31791455022429	6.99521658470449	61.5395502224397	3.02284630557397e-275	6.91972471317515e-274	619.961249665954	ENSG00000135930	44.16	protein_coding	232550659	232583644	HGNC:3293	EIF4E2
1708	ENSG00000135973	5.44349442043714	1.23866038762748	11.4880084538074	5.73188279543651e-28	9.47472292107921e-28	52.6525045117525	ENSG00000135973	58.55	protein_coding	105241743	105243467	HGNC:4503	GPR45
1709	ENSG00000136068	-1.53809445059408	5.98277224915577	-35.5429056246117	2.76619454127674e-155	1.84164928582389e-154	343.59492563753	ENSG00000136068	46.61	protein_coding	58008398	58172251	HGNC:3755	FLNB
1710	ENSG00000136099	6.7282715658616	2.26958611804929	11.4779528576207	6.31521853039627e-28	1.0433919005764e-27	52.5519466822152	ENSG00000136099	56.58	protein_coding	52842889	52848641	HGNC:8660	PCDH8
1711	ENSG00000136108	1.03697964136155	6.82258342749925	21.9894297467944	8.90903963577392e-81	2.77171925414668e-80	171.903804645314	ENSG00000136108	38.86	protein_coding	52455429	52476628	HGNC:1990	CKAP2
1712	ENSG00000136110	6.39963565891947	1.96284077911378	16.9791964551014	6.73184044624182e-54	1.55603193422403e-53	111.780852756269	ENSG00000136110	41.91	protein_coding	52703264	52739820	HGNC:17005	CNMD
1713	ENSG00000136111	-2.45611780478156	5.78816517869587	-50.3472558773257	6.27732808707945e-228	8.83014264769817e-227	511.072169836226	ENSG00000136111	38.11	protein_coding	75283503	75482169	HGNC:19165	TBC1D4
1714	ENSG00000136156	-1.37036906768803	7.36581636878643	-25.7025267629578	2.00707549634702e-101	7.88652283734883e-101	219.851286701375	ENSG00000136156	37.65	protein_coding	48232612	48270357	HGNC:6174	ITM2B
1715	ENSG00000136205	-1.26277874989391	5.9710559971303	-24.7121765175624	6.72981093227516e-96	2.48271724541938e-95	206.78062498102	ENSG00000136205	48.46	protein_coding	47275154	47582558	HGNC:21616	TNS3
1716	ENSG00000136206	1.08762518797271	3.86444428907808	19.0922012944663	5.29260062349313e-65	1.37924219208595e-64	136.668314354343	ENSG00000136206	49.01	protein_coding	43997897	44010124	HGNC:16408	SPDYE1
1717	ENSG00000136231	5.56312543922321	3.46854192570255	10.799522191901	3.83204439711938e-25	6.08459527378964e-25	46.1503848005783	ENSG00000136231	41.63	protein_coding	23310209	23470491	HGNC:28868	IGF2BP3
1718	ENSG00000136244	2.05735425155838	3.59165902773329	11.400450088322	1.33043609473674e-27	2.18733582264555e-27	51.2034337470892	ENSG00000136244	45.63	protein_coding	22725884	22732002	HGNC:6018	IL6
1719	ENSG00000136267	3.86136530465967	5.33133581697991	9.11298417210516	9.53751550490255e-19	1.36867354854807e-18	30.8604649333868	ENSG00000136267	35.02	protein_coding	14145049	14974777	HGNC:2850	DGKB
1720	ENSG00000136274	1.90438331607026	5.37430053681591	24.6315563215048	1.89491573900593e-95	6.9515523254574e-95	206.267291290086	ENSG00000136274	62.24	protein_coding	45080437	45088969	HGNC:22196	NACAD
1721	ENSG00000136305	-1.51410896249045	4.30944877099507	-51.135230992168	1.82086439874007e-231	2.63963508805469e-230	519.136129275085	ENSG00000136305	54.87	protein_coding	24305187	24311430	HGNC:1977	CIDEB
1722	ENSG00000136367	1.01304164555836	5.21792237922824	23.7724001254279	1.15961979174919e-90	4.02496487473595e-90	194.679191238267	ENSG00000136367	52.73	protein_coding	23520857	23556192	HGNC:20152	ZFHX2
1723	ENSG00000136457	-2.54803655301891	2.87058228772667	-24.3272105774426	9.42466536010485e-94	3.37977762189228e-93	202.545162501825	ENSG00000136457	57.83	protein_coding	50464496	50468906	HGNC:1909	CHAD
1724	ENSG00000136485	1.81304563436907	7.53760167541502	73.8769705684712	7.19359580344855e-321	2.56459595443274e-319	725.188200872126	ENSG00000136485	44.03	protein_coding	63550222	63594286	HGNC:30915	DCAF7
1725	ENSG00000136490	1.17706185939825	5.57851772615049	42.6469542120443	1.31130165674303e-191	1.26657796335977e-190	427.012641052999	ENSG00000136490	66.23	protein_coding	63695888	63701172	HGNC:28142	LIMD2
1726	ENSG00000136492	1.70866406815579	5.67473737048382	19.8006118913779	8.1995236498843e-69	2.23929738316127e-68	144.514544254583	ENSG00000136492	35.96	protein_coding	61679139	61863559	HGNC:20473	BRIP1
1727	ENSG00000136531	2.37812855406183	6.73704714629394	53.9333494915657	9.09951124744041e-244	1.51602296168332e-242	547.28069259246	ENSG00000136531	35.7	protein_coding	165194993	165392310	HGNC:10588	SCN2A
1728	ENSG00000136573	5.85439911202085	2.42886701158543	14.0509209747985	2.06099047988018e-39	3.99178115287669e-39	78.7263886065613	ENSG00000136573	46.62	protein_coding	11486894	11564599	HGNC:1057	BLK
1729	ENSG00000136636	-1.26199721231409	6.16697030865715	-39.6132992654808	2.02975654179145e-176	1.68918871657761e-175	392.295992767251	ENSG00000136636	36.09	protein_coding	215567304	215621807	HGNC:21305	KCTD3
1730	ENSG00000136698	3.68019547789128	1.17528756676949	6.51378978081286	1.45581087213783e-10	1.84031995436359e-10	13.2299619895285	ENSG00000136698	53	protein_coding	130592165	130599575	HGNC:18292	CFC1
1731	ENSG00000136720	-1.3395883776398	5.73568325431897	-35.7275620760861	2.91979008562708e-156	1.96304154693912e-155	345.767991074877	ENSG00000136720	53.2	protein_coding	128236716	128318868	HGNC:5201	HS6ST1
1732	ENSG00000136732	-1.21450086489959	4.88526190561986	-49.6301027058077	1.11113705121243e-224	1.51073944455053e-223	503.248269214468	ENSG00000136732	50.19	protein_coding	126656133	126696667	HGNC:4704	GYPC
1733	ENSG00000136824	1.18553928559712	6.76208099329375	28.9056826237204	2.98738101859387e-119	1.3862909145252e-118	260.45048254071	ENSG00000136824	35.98	protein_coding	104094260	104141419	HGNC:14011	SMC2
1734	ENSG00000136828	1.10290891457389	5.58454190074877	44.0415649652354	2.0022646703014e-198	2.07984633666283e-197	442.683313919879	ENSG00000136828	46.49	protein_coding	126914774	127223166	HGNC:16851	RALGPS1
1735	ENSG00000136830	-1.9422066303187	6.10235849281987	-52.992556465018	1.12221472281346e-239	1.78769224081021e-238	538.14189508075	ENSG00000136830	54.31	protein_coding	127505339	127578989	HGNC:25282	NIBAN2
1736	ENSG00000136877	-1.13274520429862	5.14423014895583	-51.7475047883431	3.41977408732425e-234	5.09594084548308e-233	525.20040353506	ENSG00000136877	53.5	protein_coding	127794597	127814327	HGNC:3824	FPGS
1737	ENSG00000136881	6.22220727885946	2.09829728600862	19.3170415088067	3.29979953226175e-66	8.73383084507656e-66	139.883310144262	ENSG00000136881	39.18	protein_coding	101354182	101385400	HGNC:932	BAAT
1738	ENSG00000136929	5.12319706787089	1.05184627346989	10.3935295570162	1.56119903315701e-23	2.41141424468363e-23	42.5673060640363	ENSG00000136929	39.24	protein_coding	97926791	97944856	HGNC:17509	HEMGN
1739	ENSG00000136931	-7.53848435829304	1.53773774888743	-50.5927795883589	4.92078332930284e-229	7.01437536848953e-228	513.866094509558	ENSG00000136931	60.38	protein_coding	124481236	124507420	HGNC:7983	NR5A1
1740	ENSG00000136943	6.67040603450386	3.0326852672467	11.6599208690588	1.08394276916315e-28	1.80837149951144e-28	54.2930871467635	ENSG00000136943	43.13	protein_coding	97029677	97156556	HGNC:2538	CTSV
1741	ENSG00000136944	6.03143406072064	1.68525114524478	34.990576315024	2.35688794896679e-152	1.5108324138328e-151	336.239449406505	ENSG00000136944	56.28	protein_coding	126613928	126701032	HGNC:6654	LMX1B
1742	ENSG00000136999	-4.50431035204038	5.63998680672795	-33.8130691312423	4.63483967164818e-146	2.79876793043621e-145	322.744493675472	ENSG00000136999	41.69	protein_coding	119416446	119424434	HGNC:7885	CCN3
1743	ENSG00000137038	1.88737075193075	8.21139794389617	43.1869248590218	2.92448052788237e-194	2.89347357906415e-193	433.546133197877	ENSG00000137038	38.15	protein_coding	7796500	7888380	HGNC:30536	DMAC1
1744	ENSG00000137076	-1.61012102547717	7.01767040970159	-30.40375563492	1.60821075018942e-127	8.07272633185909e-127	279.896038900184	ENSG00000137076	51.07	protein_coding	35696948	35732195	HGNC:11845	TLN1
1745	ENSG00000137078	6.39331392805451	2.24109035869093	11.9306105227171	7.62426093611617e-30	1.29784194583389e-29	56.9193937015035	ENSG00000137078	60.05	protein_coding	35649295	35650931	HGNC:17710	SIT1
1746	ENSG00000137100	1.43109698575338	6.91599735849613	56.6818023157179	1.82827197599708e-255	3.40102402332267e-254	574.338708607249	ENSG00000137100	49.85	protein_coding	34613545	34620523	HGNC:2713	DCTN3
1747	ENSG00000137135	-1.11629119358032	4.61181096062025	-58.556780991886	3.12455760699095e-263	6.27742002995111e-262	592.110147041073	ENSG00000137135	49.95	protein_coding	35658875	35675866	HGNC:25909	ARHGEF39
1748	ENSG00000137142	9.50998071135805	4.89497306431738	23.1415987999667	3.7249742006525e-87	1.24459762129804e-86	187.708150410694	ENSG00000137142	49.21	protein_coding	38406528	38424454	HGNC:20081	IGFBPL1
1749	ENSG00000137203	1.39157495185935	3.39852827879813	6.96060459846993	8.21003329324077e-12	1.05941316721076e-11	15.1643860750932	ENSG00000137203	47.57	protein_coding	10393186	10419659	HGNC:11742	TFAP2A
1750	ENSG00000137204	6.78810572992819	2.25933640143415	52.7734389372734	1.02189007357837e-238	1.6098539470939e-237	531.712279861535	ENSG00000137204	53.71	protein_coding	43295694	43305538	HGNC:10971	SLC22A7
1751	ENSG00000137225	1.30824535392982	3.23256264630088	8.86971218498694	6.84976299819788e-18	9.7113659377522e-18	28.9995622472024	ENSG00000137225	51.57	protein_coding	44158811	44184401	HGNC:1478	CAPN11
1752	ENSG00000137261	5.86862792814645	2.89986349985808	8.86143815858433	7.31960544977537e-18	1.03731869100261e-17	29.6856793400438	ENSG00000137261	41.54	protein_coding	24544104	24646191	HGNC:21580	KIAA0319
1753	ENSG00000137265	3.46934192601538	3.07343151362293	11.0264376481229	4.62617677587572e-26	7.43051361941589e-26	48.0610420128387	ENSG00000137265	48.33	protein_coding	391739	411443	HGNC:6119	IRF4
1754	ENSG00000137267	1.80293927912255	6.11428930929526	39.737362466815	4.74916801063932e-177	3.97946722854209e-176	393.481729508738	ENSG00000137267	55.01	protein_coding	3153497	3157544	HGNC:12412	TUBB2A
1755	ENSG00000137270	4.85622667541382	2.39644018378402	19.185271159193	1.67985926533839e-65	4.40389264264412e-65	138.282162451838	ENSG00000137270	42.42	protein_coding	53126961	53148841	HGNC:4197	GCM1
1756	ENSG00000137273	4.03322336753518	2.05723612354751	9.32377174135325	1.6728329293234e-19	2.43081755735668e-19	33.3656754231508	ENSG00000137273	60.68	protein_coding	1389576	1395603	HGNC:3810	FOXF2
1757	ENSG00000137274	2.54511628681467	7.16927559960414	107.053814228521	0	0	950.405477304532	ENSG00000137274	47.11	protein_coding	3118374	3153578	HGNC:1094	BPHL
1758	ENSG00000137285	2.90354867889729	6.45477506054907	65.176492846379	2.36943463613912e-289	6.14003570278417e-288	652.708397175886	ENSG00000137285	54.2	protein_coding	3223324	3231730	HGNC:30829	TUBB2B
1759	ENSG00000137309	1.22357799521506	5.552827944371	37.0709173397773	2.57421676373614e-163	1.85563105421368e-162	361.858939266704	ENSG00000137309	57.83	protein_coding	34236873	34246231	HGNC:5010	HMGA1
1760	ENSG00000137343	2.30208564026547	6.67862955396227	75.3435471189245	0	0	736.577728871728	ENSG00000137343	48.87	protein_coding	30626842	30646823	HGNC:21186	ATAT1
1761	ENSG00000137409	-1.33908027164403	6.92065461675974	-36.0991271100451	3.20108645084362e-158	2.19185859346658e-157	350.550801364258	ENSG00000137409	51.66	protein_coding	36965807	36986298	HGNC:17586	MTCH1
1762	ENSG00000137434	2.30269230454811	3.76267334927166	18.2429052721994	1.73149944673262e-60	4.30091869845134e-60	126.604176822038	ENSG00000137434	41.8	protein_coding	10671418	10694797	HGNC:20881	C6orf52
1763	ENSG00000137441	3.4145821845829	1.96933617168075	7.3024339290668	8.18485656106542e-13	1.07385368387611e-12	18.1619802200995	ENSG00000137441	45.48	protein_coding	15960245	15969309	HGNC:29451	FGFBP2
1764	ENSG00000137460	1.34176837816024	4.17839535890491	13.9450036847261	6.49818642677942e-39	1.25165980593536e-38	76.6958541137875	ENSG00000137460	44.98	protein_coding	152936323	152979671	HGNC:29363	FHDC1
1765	ENSG00000137463	-2.56261360508091	4.87650580609882	-64.8988290546534	2.69906130063358e-288	6.92070117581376e-287	650.120767729592	ENSG00000137463	40.47	protein_coding	139266165	139280225	HGNC:29969	MGARP
1766	ENSG00000137474	-1.72071141767097	5.10447088340711	-64.7746641177587	8.03072229680972e-288	2.05300366261407e-286	648.894792303103	ENSG00000137474	55.05	protein_coding	77128246	77215241	HGNC:7606	MYO7A
1767	ENSG00000137491	-1.07603971050537	5.68077170161361	-20.2162180473204	4.5965372639524e-71	1.28680437469697e-70	149.541533921848	ENSG00000137491	47.99	protein_coding	75100563	75206549	HGNC:10962	SLCO2B1
1768	ENSG00000137494	-1.28261617582179	4.49240084296307	-111.072008104049	0	0	973.399664572088	ENSG00000137494	39.12	protein_coding	83193712	83260694	HGNC:26752	ANKRD42
1769	ENSG00000137507	-1.02445317205402	5.51346028432574	-21.5827452865743	1.55038382773246e-78	4.70766440721678e-78	166.684678613953	ENSG00000137507	56.19	protein_coding	76657524	76670747	HGNC:4161	LRRC32
1770	ENSG00000137509	-1.04276753763144	5.94576340119028	-27.222164141795	6.73850314040637e-110	2.86966129996807e-109	238.982525111706	ENSG00000137509	39.33	protein_coding	82822936	82970584	HGNC:9344	PRCP
1771	ENSG00000137571	5.88250423864296	2.47401829333344	15.0470190095271	3.38902389725896e-44	6.96023585008914e-44	89.6395137333817	ENSG00000137571	40.03	protein_coding	69667046	69834978	HGNC:19046	SLCO5A1
1772	ENSG00000137573	1.04074616258527	5.27250002704615	16.8281525998635	4.01851245585396e-53	9.20264680281856e-53	108.287763154157	ENSG00000137573	40.34	protein_coding	69466624	69660915	HGNC:20391	SULF1
1773	ENSG00000137575	-1.18919142411778	6.03084131364747	-32.6345296707131	1.05903910674951e-139	6.02840360865377e-139	307.662781525507	ENSG00000137575	35.86	protein_coding	58552924	58582859	HGNC:10662	SDCBP
1774	ENSG00000137672	3.55844194493687	3.22019989036376	23.0627965433257	1.01999612771731e-86	3.39078720518365e-86	186.993883327059	ENSG00000137672	37.74	protein_coding	101451564	101872562	HGNC:12338	TRPC6
1775	ENSG00000137693	-1.478421379253	5.20828686074488	-37.2650157493776	2.50416085727329e-164	1.81972574296409e-163	364.261285038433	ENSG00000137693	38.64	protein_coding	102110447	102233424	HGNC:16262	YAP1
1776	ENSG00000137710	-2.54125609620558	6.40167515317454	-53.79420545323	3.64126067890634e-243	6.01953616782997e-242	546.32723139791	ENSG00000137710	39.02	protein_coding	109864295	110296712	HGNC:9944	RDX
1777	ENSG00000137714	-3.68947292927232	5.51885403617088	-60.0238991873826	3.41785251721258e-269	7.37884544076349e-268	606.287026952301	ENSG00000137714	39.76	protein_coding	110429948	110464884	HGNC:3638	FDX1
1778	ENSG00000137726	1.16488690647886	7.02351862265457	27.7779922838518	5.43254064211489e-113	2.38364585162888e-112	246.104308358311	ENSG00000137726	48.09	protein_coding	117836976	117877486	HGNC:4030	FXYD6
1779	ENSG00000137801	-1.27573355428989	6.48651510118481	-13.1311461391092	3.7628983657972e-35	6.89178629265538e-35	67.242085116725	ENSG00000137801	43.51	protein_coding	39581079	39599466	HGNC:11785	THBS1
1780	ENSG00000137812	1.43764500920612	5.4851760763903	18.0409054361018	2.00775562065241e-59	4.92833731980468e-59	122.895230934469	ENSG00000137812	41.23	protein_coding	40594020	40664342	HGNC:24054	KNL1
1781	ENSG00000137819	-3.04467892318923	3.66241953437203	-36.1076410311054	2.88710737802356e-158	1.97925060997625e-157	350.90453895208	ENSG00000137819	46.87	protein_coding	69298912	69407780	HGNC:29645	PAQR5
1782	ENSG00000137825	-1.68251646469735	3.30499736761332	-22.7826820319246	3.65082831013103e-85	1.19435239563424e-84	182.592482634714	ENSG00000137825	59.71	protein_coding	41493393	41503551	HGNC:6178	ITPKA
1783	ENSG00000137868	3.51309583175942	3.40445462030747	15.3587104484829	1.00083658011303e-45	2.09554760649708e-45	92.9877441493869	ENSG00000137868	55.21	protein_coding	74179466	74212267	HGNC:30650	STRA6
1784	ENSG00000137869	-1.14308918574399	1.96777014047741	-5.53328676808571	4.53961889066982e-08	5.50511800851929e-08	6.77209157280046	ENSG00000137869	44.06	protein_coding	51208057	51338601	HGNC:2594	CYP19A1
1785	ENSG00000137872	1.54293329378921	5.40133486393294	28.4624156207477	8.5659613511731e-117	3.89045005303146e-116	255.115906003357	ENSG00000137872	38.82	protein_coding	47184101	47774228	HGNC:16770	SEMA6D
1786	ENSG00000137878	-1.24346362649929	5.23392024780924	-45.8770797003266	3.10217220255667e-207	3.55781025541036e-206	463.107764494344	ENSG00000137878	41.36	protein_coding	57591908	57714745	HGNC:26424	GCOM1
1787	ENSG00000137942	1.07721942196428	6.09556300736308	39.8066373757657	2.11216332299159e-177	1.77857066403981e-176	394.258541858932	ENSG00000137942	37.34	protein_coding	93448118	93554661	HGNC:20851	FNBP1L
1788	ENSG00000137948	6.03211258349242	1.69997131917966	37.5852326330779	5.41072226021414e-166	3.99822172382851e-165	367.226397267961	ENSG00000137948	39.45	protein_coding	91949343	92014426	HGNC:1105	BRDT
1789	ENSG00000137960	-3.22078373194611	4.81345184517867	-50.2219296640263	2.30897059391749e-227	3.2293440485118e-226	509.830893059391	ENSG00000137960	38.79	protein_coding	77979542	78138444	HGNC:18177	GIPC2
1790	ENSG00000137968	2.0831373886789	5.91025752116496	18.7433723798525	3.85014201206088e-63	9.8441196496427e-63	131.537994175559	ENSG00000137968	36.99	protein_coding	75202129	75611114	HGNC:28524	SLC44A5
1791	ENSG00000137970	-3.3317442897619	5.1299025980414	-140.685774106418	0	0	1122.75853412456	ENSG00000137970	42.97	processed_pseudogene	96678874	96679620	HGNC:37028	RPL7P9
1792	ENSG00000137976	4.91856432537162	0.860888187292019	10.2727693205749	4.61357571614179e-23	7.07934517967053e-23	41.4999297564513	ENSG00000137976	39.38	protein_coding	84398484	84415018	HGNC:28875	DNASE2B
1793	ENSG00000138028	1.21586151240875	5.46276005615096	33.4658581813553	3.41532456722904e-144	2.0279380262368e-143	317.870681746276	ENSG00000138028	50.25	protein_coding	27098889	27119128	HGNC:16962	CGREF1
1794	ENSG00000138029	-2.30651629435867	6.27432905974189	-55.4947784186696	1.85256255383711e-250	3.27836380641205e-249	563.076114613711	ENSG00000138029	41.22	protein_coding	26243170	26290465	HGNC:4803	HADHB
1795	ENSG00000138075	3.58069179031304	1.13460052708265	7.67610142787455	5.9407071011245e-14	7.93689995039142e-14	20.8596448663202	ENSG00000138075	45.18	protein_coding	43812472	43838865	HGNC:13886	ABCG5
1796	ENSG00000138078	1.04103112771933	8.84699867538831	17.5573223902628	6.82739582881346e-57	1.63156225256993e-56	117.457682519336	ENSG00000138078	37.28	protein_coding	44316281	44361862	HGNC:30228	PREPL
1797	ENSG00000138079	-1.45849677201445	4.17754655427252	-117.58678756204	0	0	1009.23731464869	ENSG00000138079	41.62	protein_coding	44275458	44321494	HGNC:11025	SLC3A1
1798	ENSG00000138083	7.97804316778891	3.16102614149674	5.81933388283729	9.22766350050454e-09	1.13285988208567e-08	9.17713169585361	ENSG00000138083	57.28	protein_coding	44941702	44946071	HGNC:10889	SIX3
1799	ENSG00000138100	-1.440886532137	3.51696512711495	-14.5316636083011	1.06129168842213e-41	2.11972844013857e-41	82.5795111701629	ENSG00000138100	47.71	protein_coding	27282429	27307439	HGNC:16008	TRIM54
1800	ENSG00000138119	-1.07697697973047	5.25912547606661	-25.2140449085459	1.0674246391625e-98	4.07429829302147e-98	213.035123561047	ENSG00000138119	44.36	protein_coding	93306429	93482334	HGNC:3656	MYOF
1801	ENSG00000138135	-1.27084106269574	3.34462058552044	-11.5194794522767	4.23067635701522e-28	7.00477604699913e-28	51.557884050051	ENSG00000138135	48.31	protein_coding	89205629	89207317	HGNC:1907	CH25H
1802	ENSG00000138160	1.02905726916885	4.97807350894391	13.6503565547058	1.54685197230393e-37	2.92953212055386e-37	72.8515531514771	ENSG00000138160	40.82	protein_coding	92574105	92655395	HGNC:6388	KIF11
1803	ENSG00000138180	2.6014131203188	4.10241114204493	11.7406334553295	4.93215039483891e-29	8.26964480045794e-29	54.4393793844428	ENSG00000138180	40.69	protein_coding	93496612	93529092	HGNC:1161	CEP55
1804	ENSG00000138207	-2.87004715227396	2.34310210616983	-18.3154980967977	7.16160724910139e-61	1.78694867026453e-60	127.114167570337	ENSG00000138207	49.28	protein_coding	93591687	93601744	HGNC:9922	RBP4
1805	ENSG00000138279	-1.28826859219259	5.97084224361371	-39.0225530393957	2.10047058665935e-173	1.68244541315111e-172	385.310789418339	ENSG00000138279	40.79	protein_coding	73375101	73414076	HGNC:545	ANXA7
1806	ENSG00000138311	5.80130560362336	3.09648581259642	17.3598769938016	7.25927347740701e-56	1.71508872680796e-55	116.279618162271	ENSG00000138311	39.71	protein_coding	62374192	62480288	HGNC:18194	ZNF365
1807	ENSG00000138315	5.80895716031452	1.7299087157561	12.1119832767466	1.26020453960552e-30	2.16547725124205e-30	58.7014340225784	ENSG00000138315	41.76	protein_coding	72893584	72933036	HGNC:29953	OIT3
1808	ENSG00000138316	3.91095515070288	3.22559965586132	18.3898164471962	2.89722619162828e-61	7.25559930700047e-61	128.643761990733	ENSG00000138316	52.96	protein_coding	70672506	70762441	HGNC:14899	ADAMTS14
1809	ENSG00000138336	1.20517276036662	4.39749176471493	13.2487627649565	1.09541679375097e-35	2.01969688910444e-35	69.1544087436902	ENSG00000138336	42.16	protein_coding	68560337	68694487	HGNC:29484	TET1
1810	ENSG00000138356	-5.45220316731373	5.29424599072551	-66.621606619682	8.48131329011461e-295	2.38216097130407e-293	665.435077957851	ENSG00000138356	41.53	protein_coding	200586014	200677064	HGNC:553	AOX1
1811	ENSG00000138395	4.3821593281097	2.38007216561891	10.2967477984964	3.72311220232206e-23	5.71861729439233e-23	41.6556289587504	ENSG00000138395	40.84	protein_coding	201790461	201895550	HGNC:14434	CDK15
1812	ENSG00000138413	-2.1886460128652	6.27873098431521	-49.1840819344557	1.20102154578536e-222	1.58867892621043e-221	498.972993812858	ENSG00000138413	41.27	protein_coding	208236229	208266074	HGNC:5382	IDH1
1813	ENSG00000138435	5.14218979635113	1.03002588393854	10.9748347182663	7.50181791987861e-26	1.20199422610027e-25	47.8379694037582	ENSG00000138435	44.45	protein_coding	174747592	174787935	HGNC:1955	CHRNA1
1814	ENSG00000138448	-1.16047392461974	7.56593071336723	-17.4524074158291	2.40045230892992e-56	5.70529214747338e-56	116.162216761053	ENSG00000138448	35.8	protein_coding	186590010	186680901	HGNC:6150	ITGAV
1815	ENSG00000138449	-3.07930111718159	8.39951011329341	-22.0620400726972	3.54089149971887e-81	1.10807777424774e-80	173.720368380615	ENSG00000138449	38.25	protein_coding	189560590	189583758	HGNC:10909	SLC40A1
1816	ENSG00000138496	-1.25070449363366	5.06449508090391	-30.653777214807	6.80112886343682e-129	3.46488298332072e-128	282.559592099925	ENSG00000138496	42.46	protein_coding	122527924	122564577	HGNC:24118	PARP9
1817	ENSG00000138622	6.13302020171779	2.71047395540592	16.4828660070645	2.33084763551565e-51	5.24701885996583e-51	105.985972157092	ENSG00000138622	55.03	protein_coding	73319859	73368958	HGNC:16882	HCN4
1818	ENSG00000138640	-1.02311825430483	4.96545844912983	-32.3792712323712	2.56789229974685e-138	1.43823866194742e-137	304.204215521357	ENSG00000138640	38.27	protein_coding	88725955	89111398	HGNC:19367	FAM13A
1819	ENSG00000138641	-1.54384794806778	5.41027513128909	-68.5792387455229	4.88714335673047e-302	1.46417100180502e-300	681.685380101342	ENSG00000138641	39.04	protein_coding	88592434	88708541	HGNC:4876	HERC3
1820	ENSG00000138669	5.90412597193322	1.66895787376407	10.3133491180232	3.2087626140219e-23	4.9316928412971e-23	41.8514613089342	ENSG00000138669	37.17	protein_coding	81087370	81215222	HGNC:9416	PRKG2
1821	ENSG00000138675	6.31189912502165	1.94002549278545	37.6756891324859	1.83543427264953e-166	1.36573904462031e-165	368.307125325785	ENSG00000138675	37.23	protein_coding	80266639	80336680	HGNC:3683	FGF5
1822	ENSG00000138696	2.05376469758895	5.62617664708852	21.0330936240859	1.61197040413877e-75	4.73715687342587e-75	160.292203998232	ENSG00000138696	36.7	protein_coding	94757955	95158448	HGNC:1077	BMPR1B
1823	ENSG00000138755	2.32372495101048	4.3257082522454	3.11564805239935	0.00191519436375064	0.0021241653666149	-3.52310184924687	ENSG00000138755	38.44	protein_coding	76001275	76007509	HGNC:7098	CXCL9
1824	ENSG00000138758	1.23136557718068	6.32535211243655	51.2823074064226	4.01424550578089e-232	5.84409808203071e-231	520.413980178148	ENSG00000138758	40.64	protein_coding	76949751	77040384	HGNC:25589	SEPTIN11
1825	ENSG00000138768	-1.04004776441619	7.30841485642424	-29.8983322751625	9.75503710763094e-125	4.78010814022994e-124	273.46994804901	ENSG00000138768	37.52	protein_coding	75724577	75814286	HGNC:30904	USO1
1826	ENSG00000138769	2.59030032315126	3.95408043846604	16.5555633752619	9.94158640322587e-52	2.24774885486414e-51	106.500138254374	ENSG00000138769	39.15	protein_coding	75576496	75630716	HGNC:1782	CDKL2
1827	ENSG00000138778	1.1804274145956	5.50671210380606	18.1689572213145	4.25095338691387e-60	1.0514706110708e-59	124.203286870832	ENSG00000138778	34.68	protein_coding	103105349	103198445	HGNC:1856	CENPE
1828	ENSG00000138829	-1.9585986851618	5.28474036697683	-26.6965940255994	5.71901003285442e-107	2.36588019212827e-106	232.215013477431	ENSG00000138829	37.12	protein_coding	128257909	128659185	HGNC:3604	FBN2
1829	ENSG00000138944	2.61985260929867	3.70259813351323	12.6449643041027	5.77217529533345e-33	1.02689277548088e-32	63.5565057491657	ENSG00000138944	53.42	protein_coding	44243665	44312951	HGNC:29335	SHISAL1
1830	ENSG00000139044	-1.15922215667621	4.41159763849194	-55.5904745071719	7.27181430352452e-251	1.29625023863558e-249	563.702371275672	ENSG00000139044	49.19	protein_coding	459939	563509	HGNC:24137	B4GALNT3
1831	ENSG00000139116	1.46877774868299	6.19210309173193	43.0711220035883	1.07992264162663e-193	1.05987580178494e-192	431.795245745258	ENSG00000139116	36.22	protein_coding	39293228	39443390	HGNC:19349	KIF21A
1832	ENSG00000139146	1.30450588187276	6.15782001102471	39.3143400933396	6.77477870651271e-175	5.53554526177596e-174	388.477285730318	ENSG00000139146	41.46	protein_coding	31280584	31327058	HGNC:30702	SINHCAF
1833	ENSG00000139155	3.30179095910354	3.29786622692014	9.15061099237656	7.00550025565993e-19	1.00768975628289e-18	31.6222212077664	ENSG00000139155	34.92	protein_coding	20695332	20753386	HGNC:13819	SLCO1C1
1834	ENSG00000139178	-2.89486266265	5.2650443596774	-65.8275963135231	8.12714335034889e-292	2.17534838548445e-290	658.273030108271	ENSG00000139178	49.05	protein_coding	7089587	7109238	HGNC:21265	C1RL
1835	ENSG00000139200	5.93929300814608	3.94528539097784	21.505411141151	4.12797881846619e-78	1.24811427554793e-77	167.20382021077	ENSG00000139200	58.46	protein_coding	6693791	6700815	HGNC:25338	PIANP
1836	ENSG00000139209	-2.27168415524047	0.810013830968051	-10.6271101267405	1.87225333200553e-24	2.93271602922936e-24	44.1802296370559	ENSG00000139209	36.56	protein_coding	46764761	46832408	HGNC:14679	SLC38A4
1837	ENSG00000139219	6.00900405759068	1.92911622201755	14.0923002763174	1.31430810062991e-39	2.55253490668224e-39	79.172229840544	ENSG00000139219	55.38	protein_coding	47972967	48004554	HGNC:2200	COL2A1
1838	ENSG00000139220	1.31909354240691	5.92283892082535	21.5857722676617	1.49206301063953e-78	4.5313818304626e-78	166.551891485196	ENSG00000139220	34.5	protein_coding	81257975	81759553	HGNC:9246	PPFIA2
1839	ENSG00000139278	-1.06417746308665	6.19009268769999	-30.6402965645278	8.06494082447272e-129	4.10384369664841e-128	282.616267316269	ENSG00000139278	37.72	protein_coding	75480753	75503863	HGNC:17001	GLIPR1
1840	ENSG00000139329	-2.45324144013684	7.48973423811132	-14.1856199961572	4.75298020269859e-40	9.28999003336201e-40	78.9190449649474	ENSG00000139329	35.07	protein_coding	91102629	91111494	HGNC:6724	LUM
1841	ENSG00000139343	1.95578369408237	7.72052844258995	42.88318670577	9.02982837802008e-193	8.79648483807467e-192	430.005831039244	ENSG00000139343	39.08	protein_coding	95858952	95903828	HGNC:11162	SNRPF
1842	ENSG00000139344	-1.07915687655581	4.31194902743117	-37.4313501628227	3.41141516409035e-165	2.50028913120905e-164	366.309055891773	ENSG00000139344	43.76	protein_coding	95943331	95968720	HGNC:28577	AMDHD1
1843	ENSG00000139352	2.27363553242324	3.84947529144595	5.63357525916265	2.61706957420297e-08	3.18475715233122e-08	7.33301655072803	ENSG00000139352	51.34	protein_coding	102957674	102960513	HGNC:738	ASCL1
1844	ENSG00000139364	5.16616480073124	2.55592327086642	16.9649287496557	7.97156261881601e-54	1.84009698352962e-53	111.615232225084	ENSG00000139364	43.94	protein_coding	125186386	125662377	HGNC:29397	TMEM132B
1845	ENSG00000139428	-1.00517580716497	5.31482941552802	-41.3521521160903	3.47100555729661e-185	3.16805782479713e-184	412.276580094566	ENSG00000139428	52.08	protein_coding	109553715	109573580	HGNC:19331	MMAB
1846	ENSG00000139445	7.29470034722291	2.71940041776689	9.08168434922017	1.23192069591922e-18	1.76578057111067e-18	31.4395495427157	ENSG00000139445	51.98	protein_coding	109277978	109309284	HGNC:21399	FOXN4
1847	ENSG00000139540	5.43421788893122	2.32312960160703	37.1775331273412	7.15390114845647e-164	5.18536374839521e-163	362.431515722921	ENSG00000139540	54.83	protein_coding	56230049	56237846	HGNC:20502	SLC39A5
1848	ENSG00000139547	1.60174417789093	3.61110353249382	14.4304272631716	3.24330537445607e-41	6.43274400459772e-41	82.2735954734696	ENSG00000139547	49.87	protein_coding	56951431	56959374	HGNC:29674	RDH16
1849	ENSG00000139549	5.97198137281232	1.90557947758246	17.6434153131451	2.42833552304276e-57	5.8365497152711e-57	119.639366242937	ENSG00000139549	55.36	protein_coding	49086656	49094801	HGNC:2865	DHH
1850	ENSG00000139574	2.2743850749956	4.44861739508638	9.93829122688564	8.85135208581451e-22	1.33352041966876e-21	37.6472948714561	ENSG00000139574	56.21	protein_coding	53506688	53507484	HGNC:7901	NPFF
1851	ENSG00000139629	1.11122070010087	4.80737747194533	11.5775859159014	2.41148159623694e-28	4.00592132479943e-28	52.0300220069208	ENSG00000139629	49.89	protein_coding	51351247	51392867	HGNC:4128	GALNT6
1852	ENSG00000139644	-2.0898323707974	7.49396368177331	-38.9598897103051	4.39733867266758e-173	3.51231770407597e-172	385.018746255904	ENSG00000139644	43.42	protein_coding	49707725	49764934	HGNC:11723	TMBIM6
1853	ENSG00000139714	6.09595792850702	2.82444775517649	29.0025354581217	8.68809669288922e-120	4.05705844201447e-119	262.140332909428	ENSG00000139714	50.66	protein_coding	121648742	121672631	HGNC:29807	MORN3
1854	ENSG00000139734	1.92181334914041	4.78769540590927	9.57856643195316	1.96118037977767e-20	2.89489820602155e-20	34.3291193379272	ENSG00000139734	35.91	protein_coding	59665583	60163928	HGNC:15480	DIAPH3
1855	ENSG00000139767	7.05937090926913	4.49293937385281	18.5370870261173	4.80481127394997e-62	1.21163263622628e-61	130.428430087513	ENSG00000139767	44.14	protein_coding	118981541	119163051	HGNC:29389	SRRM4
1856	ENSG00000139865	7.51790088944337	2.81202842488572	42.1194419596763	5.28985184531046e-189	4.98811706031843e-188	419.474414053003	ENSG00000139865	38	protein_coding	37595629	38041442	HGNC:19739	TTC6
1857	ENSG00000139890	6.91524779719436	2.56937312638614	38.8207850337426	2.27100910189765e-172	1.79879510357635e-171	381.750579289456	ENSG00000139890	56.14	protein_coding	22883222	22887678	HGNC:20248	REM2
1858	ENSG00000139910	1.16211254982621	6.10311444431972	34.9343168501501	4.69486957370208e-152	3.00053471968976e-151	335.847342284223	ENSG00000139910	33.12	protein_coding	26443090	26598033	HGNC:7886	NOVA1
1859	ENSG00000139914	-1.99214383707449	2.65051833799051	-17.306738423198	1.36921401657743e-55	3.22200189625089e-55	114.921422395073	ENSG00000139914	58.51	protein_coding	24130659	24132849	HGNC:33714	FITM1
1860	ENSG00000139915	5.65002237694115	1.4404364778346	11.5549843018116	3.00148385592237e-28	4.97731013862754e-28	53.2908241327358	ENSG00000139915	35.17	protein_coding	46840092	47675605	HGNC:19835	MDGA2
1861	ENSG00000139970	2.77188200818347	6.69245276128212	79.6007959552482	0	0	769.333158438468	ENSG00000139970	39.18	protein_coding	59595976	59870776	HGNC:10467	RTN1
1862	ENSG00000139971	1.07397234923459	5.68282245137124	54.291913242245	2.58001016464665e-245	4.34077178144541e-244	550.727431487843	ENSG00000139971	40.15	protein_coding	57999735	58298139	HGNC:19846	ARMH4
1863	ENSG00000139985	1.41555057305239	2.97874444476166	7.29096543762291	8.85610578724796e-13	1.16129707846758e-12	17.5086761569798	ENSG00000139985	41.62	protein_coding	70417107	70460427	HGNC:200	ADAM21
1864	ENSG00000139988	-1.46921210990486	3.17100921792045	-13.8034208028451	2.99422239581227e-38	5.72526434366657e-38	74.891702151613	ENSG00000139988	41.06	protein_coding	67701886	67734451	HGNC:19977	RDH12
1865	ENSG00000139998	2.0398232765656	5.95299054320085	41.2408455217567	1.24969116278267e-184	1.13274819463055e-183	411.219988479268	ENSG00000139998	52.17	protein_coding	64945814	64973226	HGNC:20150	RAB15
1866	ENSG00000140015	3.16329209841084	2.2571388126944	5.2067816169344	2.5718098338108e-07	3.07985950434691e-07	5.7366639661116	ENSG00000140015	36.79	protein_coding	62699464	63102037	HGNC:6254	KCNH5
1867	ENSG00000140022	1.35586932249493	4.67633420896241	14.4481403670074	2.66824739855538e-41	5.29956511108748e-41	81.942659440973	ENSG00000140022	41.03	protein_coding	81260652	81436465	HGNC:30652	STON2
1868	ENSG00000140090	-1.45021217315932	2.60680603629188	-9.51959385253789	3.23319749173464e-20	4.75157603841244e-20	33.9786055113478	ENSG00000140090	47.94	protein_coding	92322581	92501481	HGNC:10978	SLC24A4
1869	ENSG00000140092	-1.16657982521557	5.50470363142262	-15.7453595856168	1.20983243764087e-47	2.60074377361445e-47	95.6721583839403	ENSG00000140092	47.21	protein_coding	91869411	91947987	HGNC:3602	FBLN5
1870	ENSG00000140264	-1.72016685511263	6.86776673102855	-45.6256010406967	4.87359106066434e-206	5.50802875863434e-205	460.766019835213	ENSG00000140264	49.05	protein_coding	43777087	43804427	HGNC:10757	SERF2
1871	ENSG00000140274	-1.8569605189655	1.37130271257616	-9.32808794735385	1.61375546900761e-19	2.345570018235e-19	32.798504559933	ENSG00000140274	58.67	protein_coding	45114326	45118421	HGNC:32698	DUOXA2
1872	ENSG00000140284	-1.4302496282001	4.12579039530075	-14.9292714997246	1.27072675164794e-43	2.59014093314537e-43	86.6716562417048	ENSG00000140284	42.25	protein_coding	50182196	50236385	HGNC:10996	SLC27A2
1873	ENSG00000140323	3.37752591173916	4.42056054221497	17.1729437148918	6.74450009004352e-55	1.57667115725768e-54	113.804975656883	ENSG00000140323	53.06	protein_coding	40358219	40378621	HGNC:19712	DISP2
1874	ENSG00000140398	-1.2426022797396	5.30121079571206	-45.4096220117387	5.22296691003896e-205	5.8486954703433e-204	457.991534486563	ENSG00000140398	58.78	protein_coding	75346955	75357115	HGNC:18448	NEIL1
1875	ENSG00000140400	-1.22252249769723	5.81375512039532	-35.7736204490091	1.66736163864205e-156	1.12277345043731e-155	346.331527839015	ENSG00000140400	57.22	protein_coding	75355207	75368612	HGNC:6827	MAN2C1
1876	ENSG00000140459	-6.45431353475471	4.49462431144992	-48.3982031494974	4.88465268846008e-219	6.25301453979256e-218	491.058874999439	ENSG00000140459	47.58	protein_coding	74337759	74367646	HGNC:2590	CYP11A1
1877	ENSG00000140497	-1.00605708141085	5.47563055832325	-42.132296215386	4.56844669206567e-189	4.31262377890577e-188	421.260262304756	ENSG00000140497	51.05	protein_coding	74843730	74873365	HGNC:10564	SCAMP2
1878	ENSG00000140505	6.15449878656487	1.90039790527355	66.2923060209375	1.45133017976714e-293	4.01691498863589e-292	654.40052331143	ENSG00000140505	51.89	protein_coding	74748845	74756607	HGNC:2596	CYP1A2
1879	ENSG00000140506	-4.17753470055626	1.15873529488875	-28.4071949119929	1.73466483079233e-116	7.84504007294509e-116	255.282397310637	ENSG00000140506	56.55	protein_coding	74812716	74825757	HGNC:6632	LMAN1L
1880	ENSG00000140519	-1.82364581389335	2.42611670343098	-10.812222550391	3.4070748449211e-25	5.41485501411983e-25	45.3671830610519	ENSG00000140519	52.18	protein_coding	89471398	89496589	HGNC:18140	RHCG
1881	ENSG00000140526	-1.27619814713	6.34406765601761	-33.2313819933856	6.27170134797158e-143	3.68808002476965e-142	315.177712012101	ENSG00000140526	44.01	protein_coding	89087459	89202355	HGNC:18717	ABHD2
1882	ENSG00000140527	2.99418498669824	1.91682617927458	7.86879236829669	1.47415352211611e-14	1.98612384198634e-14	22.0602857598301	ENSG00000140527	42.98	protein_coding	89690811	89743638	HGNC:26924	WDR93
1883	ENSG00000140545	-1.02469907326545	5.35938498543957	-29.2955034718321	2.07901541737542e-121	9.88125418383527e-121	265.350803013751	ENSG00000140545	55.64	protein_coding	88898683	88913468	HGNC:7036	MFGE8
1884	ENSG00000140557	8.05628558194456	4.18039666209865	14.3420861322868	8.56896307047507e-41	1.69091960197022e-40	81.8764042253214	ENSG00000140557	47.98	protein_coding	92393881	92468728	HGNC:10870	ST8SIA2
1885	ENSG00000140575	-1.16679487744558	6.11585185544477	-28.0636942637441	1.40208099589094e-114	6.24337344637016e-114	249.815119740431	ENSG00000140575	40.76	protein_coding	90388242	90502239	HGNC:6110	IQGAP1
1886	ENSG00000140600	6.33459072848881	2.32351017653598	6.93234970845518	9.89335298654455e-12	1.27508519963186e-11	15.8379755937784	ENSG00000140600	40.8	protein_coding	83447228	83618743	HGNC:10832	SH3GL3
1887	ENSG00000140623	6.15501792549797	1.81659158476652	11.2288387515291	6.84549565076229e-27	1.11312634953407e-26	50.1983684177895	ENSG00000140623	53.34	protein_coding	4777606	4788398	HGNC:26348	SEPTIN12
1888	ENSG00000140675	-1.70207498535007	4.25547953250659	-107.757035867409	0	0	954.589263513377	ENSG00000140675	59.32	protein_coding	31483002	31490860	HGNC:11037	SLC5A2
1889	ENSG00000140795	2.33766842382159	3.34959309656543	21.1920667641179	2.1688993126102e-76	6.43584597071144e-76	163.217573094613	ENSG00000140795	46.64	protein_coding	46702282	46790407	HGNC:29826	MYLK3
1890	ENSG00000140832	2.91936977783766	3.06719694118797	25.2090731697289	1.13783110325027e-98	4.34109511845507e-98	214.420704428271	ENSG00000140832	47.84	protein_coding	71626161	71642114	HGNC:30525	MARVELD3
1891	ENSG00000140836	1.07238809968719	6.56962504383566	31.0419456156541	5.05518757704062e-131	2.62712837045413e-130	287.527447376597	ENSG00000140836	43.39	protein_coding	72782885	73891871	HGNC:777	ZFHX3
1892	ENSG00000140839	2.14591341006416	3.83753569067547	17.4408472851142	2.75668193251279e-56	6.54831789699832e-56	116.904027163464	ENSG00000140839	56.84	protein_coding	74408631	74421478	HGNC:33849	CLEC18B
1893	ENSG00000140873	6.13839834452762	1.97020416478384	16.792498990451	6.1210760239485e-53	1.39932550550159e-52	109.592369053666	ENSG00000140873	39.74	protein_coding	77247813	77435034	HGNC:17110	ADAMTS18
1894	ENSG00000140905	1.10609200379939	5.45314778160698	39.2463146400417	1.50729358126135e-174	1.22571678510476e-173	387.739198159744	ENSG00000140905	43.85	protein_coding	81081945	81096395	HGNC:4208	GCSH
1895	ENSG00000140932	6.29614077659576	2.11722126837362	17.0348580573155	3.47952382393408e-54	8.07773631611234e-54	112.435477553235	ENSG00000140932	46.47	protein_coding	66579448	66588275	HGNC:19173	CMTM2
1896	ENSG00000140941	1.30028770968796	7.32571702824086	39.4553483517473	1.29345973997059e-175	1.06398901635249e-174	390.428969713345	ENSG00000140941	47.5	protein_coding	87383953	87404779	HGNC:13352	MAP1LC3B
1897	ENSG00000140955	3.73357740754426	2.94087267017965	27.8246708317858	2.98826841607557e-113	1.31522318920934e-112	247.771666929847	ENSG00000140955	58.6	protein_coding	84191138	84197168	HGNC:30714	ADAD2
1898	ENSG00000140961	-1.38239387624235	4.02247756616065	-35.4184038379444	1.26241237368548e-154	8.32363556194094e-154	342.193371649759	ENSG00000140961	55.7	protein_coding	83931311	83966332	HGNC:30093	OSGIN1
1899	ENSG00000140988	1.10187142380419	8.01739456292211	29.1419107410664	1.47049404035006e-120	6.91589829993333e-120	263.763842968511	ENSG00000140988	57.61	protein_coding	1962058	1964841	HGNC:10404	RPS2
1900	ENSG00000141232	-1.05563132991411	5.17285358488597	-29.9622966857039	4.33135732436619e-125	2.12547669621268e-124	273.78658212591	ENSG00000141232	50.17	protein_coding	50862223	50867978	HGNC:11979	TOB1
1901	ENSG00000141255	2.37625591887613	0.856941170903179	5.48356510343046	5.9463598317812e-08	7.19929009906611e-08	7.33324375823162	ENSG00000141255	40.62	protein_coding	3440019	3513852	HGNC:30705	SPATA22
1902	ENSG00000141294	1.47273210152921	3.83871480818769	18.163559372248	4.53877802854856e-60	1.12217623271353e-59	125.440246058324	ENSG00000141294	52.74	protein_coding	47831634	47837719	HGNC:25047	LRRC46
1903	ENSG00000141337	-1.24980342736721	4.27660814821734	-66.8573936111993	1.11728670638175e-295	3.15892468292734e-294	667.085934716364	ENSG00000141337	45.96	protein_coding	68259182	68422731	HGNC:24102	ARSG
1904	ENSG00000141338	-3.72193107814748	5.92218497830928	-23.3568871995296	2.37246415457047e-88	8.02427616708259e-88	189.792841603004	ENSG00000141338	36.81	protein_coding	68867289	68955392	HGNC:38	ABCA8
1905	ENSG00000141391	1.29029308620857	4.93598187936444	22.6763289409621	1.41831281729193e-84	4.61255531915716e-84	181.209844209619	ENSG00000141391	50.59	protein_coding	12407896	12432238	HGNC:24639	PRELID3A
1906	ENSG00000141425	1.03692355736918	8.46645824794844	25.1480278661407	2.49277214531116e-98	9.47453147684814e-98	212.691997046415	ENSG00000141425	38.63	protein_coding	35984387	36067576	HGNC:25560	RPRD1A
1907	ENSG00000141431	6.21109393572333	3.11634025533875	16.956593213233	8.79873327487576e-54	2.0304860558791e-53	111.517575239869	ENSG00000141431	36.19	protein_coding	33578219	33751195	HGNC:29357	ASXL3
1908	ENSG00000141433	5.12423877544617	3.28789876838827	2.88723137186422	0.00401395529845258	0.00441863692591212	-3.31027376635171	ENSG00000141433	52.94	protein_coding	904871	912172	HGNC:241	ADCYAP1
1909	ENSG00000141448	-2.24927566397921	5.00150216218223	-37.0204876361552	4.71933665593444e-163	3.39192390881281e-162	361.423358418456	ENSG00000141448	44.68	protein_coding	22169589	22202528	HGNC:4174	GATA6
1910	ENSG00000141458	-1.74349077863459	5.82606230429414	-40.542276640683	4.01468693761001e-181	3.50147133981441e-180	403.121076859086	ENSG00000141458	44.65	protein_coding	23506184	23586506	HGNC:7897	NPC1
1911	ENSG00000141505	1.31099612655853	4.56075732315893	11.9154348888167	8.85669584699442e-30	1.50658227890351e-29	55.5755881099639	ENSG00000141505	55.95	protein_coding	7173431	7179564	HGNC:742	ASGR1
1912	ENSG00000141576	1.83708408066982	6.06784679497649	71.0587627046893	5.50194962113585e-311	1.77948472879047e-309	702.21847923235	ENSG00000141576	45.04	protein_coding	76142465	76240493	HGNC:29402	RNF157
1913	ENSG00000141579	4.73262053610074	1.92073929293323	11.9187218760643	8.57395854813589e-30	1.45877742479343e-29	56.8052876047906	ENSG00000141579	49.08	protein_coding	82829434	82840022	HGNC:25843	ZNF750
1914	ENSG00000141622	3.313374813174	5.44089382216552	23.2596546609524	8.23103485805106e-88	2.76804612585541e-87	189.141722096006	ENSG00000141622	49.03	protein_coding	46326809	46463140	HGNC:31696	RNF165
1915	ENSG00000141668	8.04597469420387	4.2059725918923	6.16018808966961	1.2648703674078e-09	1.57424322310494e-09	11.1070163475046	ENSG00000141668	38.33	protein_coding	72536680	72638521	HGNC:1544	CBLN2
1916	ENSG00000141682	6.39730662923474	3.58191725792809	8.67473308603652	3.22967716510304e-17	4.53487888081439e-17	28.2104389931031	ENSG00000141682	39.61	protein_coding	59899996	59904305	HGNC:9108	PMAIP1
1917	ENSG00000141698	1.16462201820293	6.2677285708671	48.4514763409546	2.7741125805326e-219	3.5753600405853e-218	490.814097703293	ENSG00000141698	48.91	protein_coding	41825057	41836260	HGNC:28300	NT5C3B
1918	ENSG00000141738	6.24124732917357	1.85898965836495	28.0159502138834	2.58276595051576e-114	1.14829195878567e-113	249.646723155303	ENSG00000141738	59.1	protein_coding	39737927	39747291	HGNC:4567	GRB7
1919	ENSG00000141744	2.50557228565737	3.86570852614485	12.075270961688	1.81666466552319e-30	3.11540294166896e-30	57.7695729149744	ENSG00000141744	61.48	protein_coding	39667981	39670475	HGNC:9160	PNMT
1920	ENSG00000141748	6.77882406893224	2.25186308830489	95.8956928867685	0	0	863.946791554781	ENSG00000141748	52.16	protein_coding	39156894	39167484	HGNC:31111	ARL5C
1921	ENSG00000141750	4.28581763420143	2.88314443146062	15.7653943925194	9.61114928044019e-48	2.06999112450595e-47	97.722704218298	ENSG00000141750	57.83	protein_coding	39210541	39225945	HGNC:23990	STAC2
1922	ENSG00000141753	-1.86542280531357	5.9160472006907	-32.026421686363	2.12697849665757e-136	1.17018079212053e-135	300.116267349986	ENSG00000141753	53.02	protein_coding	40443450	40457725	HGNC:5473	IGFBP4
1923	ENSG00000141759	1.30452110621982	6.82197294723827	48.5445274688045	1.03350602266382e-219	1.34214314441294e-218	491.927458236326	ENSG00000141759	45.6	protein_coding	79970813	80033949	HGNC:30551	TXNL4A
1924	ENSG00000141905	-1.80209666784733	5.53716302618496	-52.0668912419826	1.31704248676589e-235	1.99212883494253e-234	528.628408443201	ENSG00000141905	55.09	protein_coding	3314403	3469217	HGNC:7786	NFIC
1925	ENSG00000141965	-1.10732238210296	4.3135066864534	-107.619000034047	0	0	953.710604711482	ENSG00000141965	55.13	protein_coding	4791734	4801273	HGNC:16934	FEM1A
1926	ENSG00000142149	3.08535648848235	4.45127395156021	17.1023815851502	1.56079778543695e-54	3.63625426765441e-54	112.904006175797	ENSG00000142149	45.92	protein_coding	31873020	32044633	HGNC:13326	HUNK
1927	ENSG00000142168	-1.37692017971071	6.75033433832529	-33.4433981822675	4.51236249283756e-144	2.67561160729816e-143	317.921185718824	ENSG00000142168	44.42	protein_coding	31659666	31668931	HGNC:11179	SOD1
1928	ENSG00000142186	-1.00313007680833	5.40092791573085	-45.6849393942739	2.54267405875179e-206	2.88321679291529e-205	461.005587794617	ENSG00000142186	57.59	protein_coding	65525077	65538704	HGNC:14372	SCYL1
1929	ENSG00000142192	-1.43757793332788	8.0067766828808	-24.8615608008639	9.88134652589266e-97	3.68838807918402e-96	209.210209970681	ENSG00000142192	39.73	protein_coding	25880535	26171128	HGNC:620	APP
1930	ENSG00000142207	-1.37747735496299	5.78985556455159	-36.3739762130698	1.14737749695907e-159	7.94878925580936e-159	353.630646642876	ENSG00000142207	46.41	protein_coding	32311018	32393012	HGNC:17344	URB1
1931	ENSG00000142208	-1.34176167055098	5.89233391585145	-46.4674119521136	4.97939522959788e-210	5.84018766042878e-209	469.699617326024	ENSG00000142208	64.08	protein_coding	104769349	104795751	HGNC:391	AKT1
1932	ENSG00000142233	3.65966853018925	2.98904758417267	18.8208644323912	1.48848401370032e-63	3.82238218074591e-63	133.892518134587	ENSG00000142233	57.38	protein_coding	48661407	48673081	HGNC:25208	NTN5
1933	ENSG00000142396	-8.76891648565979	-0.901289056663558	-113.442624375941	0	0	979.126956198722	ENSG00000142396	45.99	protein_coding	58305374	58316812	HGNC:30466	ERVK3-1
1934	ENSG00000142405	5.32823297998397	2.06920194336412	30.019245011902	2.10278154767888e-125	1.03425116617835e-124	274.915743757908	ENSG00000142405	49.37	protein_coding	53793741	53824403	HGNC:22938	NLRP12
1935	ENSG00000142449	7.59399179717417	2.90454979255789	6.28511926822323	5.96134288864207e-10	7.45255142820942e-10	11.8383098339263	ENSG00000142449	52.83	protein_coding	8065402	8149592	HGNC:18794	FBN3
1936	ENSG00000142494	-2.75737306765842	5.10751329103187	-49.5856871705396	1.76938153949303e-224	2.39807369443829e-223	503.056285117663	ENSG00000142494	47.07	protein_coding	19495385	19579034	HGNC:25588	SLC47A1
1937	ENSG00000142534	2.44438407635519	10.1900257005059	30.067816936025	1.13553115381666e-125	5.60123209524179e-125	275.922779933199	ENSG00000142534	53.08	protein_coding	49496365	49499708	HGNC:10384	RPS11
1938	ENSG00000142549	5.13053784460098	3.67090253052874	14.5856704249515	5.83872385051342e-42	1.1689084079158e-41	84.4829974622774	ENSG00000142549	55.42	protein_coding	51311644	51330891	HGNC:34550	IGLON5
1939	ENSG00000142606	-2.45787963949591	2.57591568954459	-22.5235389937467	9.95207544031287e-84	3.20240422638445e-83	179.595615359085	ENSG00000142606	54.95	protein_coding	2590639	2633016	HGNC:14668	MMEL1
1940	ENSG00000142611	2.09736269051531	3.23714289104653	13.5066479072866	7.16218236425355e-37	1.34228038009611e-36	72.5321549044184	ENSG00000142611	57.58	protein_coding	3069168	3438621	HGNC:14000	PRDM16
1941	ENSG00000142634	-1.17432894558402	5.13946944796435	-52.2281573589589	2.55530888117633e-236	3.91714629837057e-235	530.107995654039	ENSG00000142634	56.77	protein_coding	15409888	15430339	HGNC:28670	EFHD2
1942	ENSG00000142661	1.65384861379466	2.01971279397958	5.44078428295706	7.48847532865703e-08	9.05285949224665e-08	6.7463790240638	ENSG00000142661	52.63	protein_coding	24056035	24112135	HGNC:26679	MYOM3
1943	ENSG00000142675	6.64703834280238	2.84159594452988	34.2607759586786	1.84422681361321e-148	1.13819520405033e-147	327.428028061196	ENSG00000142675	55.16	protein_coding	26177484	26189884	HGNC:19700	CNKSR1
1944	ENSG00000142676	2.14617097290142	9.94725909014279	29.3458347040401	1.09541078196594e-121	5.21503482677234e-121	266.717087803862	ENSG00000142676	46.35	protein_coding	23691742	23696835	HGNC:10301	RPL11
1945	ENSG00000142698	5.0404505698281	1.31942757669034	11.0178102161691	5.01612925842713e-26	8.05306377231927e-26	48.2339195981704	ENSG00000142698	47.51	protein_coding	34166883	34219131	HGNC:28250	C1orf94
1946	ENSG00000142700	6.11152341121495	1.74545506191894	15.6291498181599	4.58514240900565e-47	9.77900298720987e-47	96.1847039105088	ENSG00000142700	60.16	protein_coding	50417550	50423443	HGNC:13908	DMRTA2
1947	ENSG00000142731	1.06477860189067	5.50193606961531	19.8726191850914	3.34603260255793e-69	9.18652713084917e-69	145.072619135366	ENSG00000142731	36.28	protein_coding	127880893	127899224	HGNC:11397	PLK4
1948	ENSG00000142765	1.65067697995284	4.00489130458447	14.1019408702438	1.18340698413378e-39	2.29935613471982e-39	78.5523690356749	ENSG00000142765	58.24	protein_coding	27342020	27353937	HGNC:15584	SYTL1
1949	ENSG00000142798	-1.25622360362692	6.42460343654334	-18.4033606761435	2.45640708092193e-61	6.15796590148323e-61	127.360870933452	ENSG00000142798	56.09	protein_coding	21822244	21937310	HGNC:5273	HSPG2
1950	ENSG00000142875	2.25737609530497	8.36450654873707	35.5796660585049	1.76746814362751e-155	1.17994736077901e-154	344.207486833759	ENSG00000142875	34.7	protein_coding	84078062	84238498	HGNC:9381	PRKACB
1951	ENSG00000142945	1.34817785374827	4.72197752109313	11.3943692867656	1.41033769478528e-27	2.31780741159159e-27	50.4633693390585	ENSG00000142945	49.08	protein_coding	44739818	44767767	HGNC:6393	KIF2C
1952	ENSG00000142973	-2.59014967155594	2.43162049767731	-23.9866284961084	7.4418964563889e-92	2.61653831142173e-91	198.341844851862	ENSG00000142973	43.78	protein_coding	46757838	46819413	HGNC:2644	CYP4B1
1953	ENSG00000143001	-1.99601868976556	2.63066358465625	-16.333422220704	1.33702825357979e-50	2.98190302812878e-50	103.47111101201	ENSG00000143001	53.31	protein_coding	54980628	54992288	HGNC:27296	TMEM61
1954	ENSG00000143028	-1.63544350016899	4.11218095142437	-53.0325084126272	7.50629906252254e-240	1.19687272727075e-238	538.57382443482	ENSG00000143028	49.28	protein_coding	109466546	109482134	HGNC:27638	SYPL2
1955	ENSG00000143036	-1.17185403797469	4.09774644196035	-22.9310493513617	5.49105145479294e-86	1.81059443316275e-85	184.04997649347	ENSG00000143036	43.92	protein_coding	94820342	94895246	HGNC:28689	SLC44A3
1956	ENSG00000143061	2.03017990372344	5.98748646766582	52.3743435926302	5.79484535813828e-237	8.96363896566372e-236	531.782596803152	ENSG00000143061	46.14	protein_coding	116574399	116667755	HGNC:5950	IGSF3
1957	ENSG00000143125	-1.21859091630011	2.91829995592258	-8.25279338926584	8.44911961132922e-16	1.16031858144487e-15	23.8004213629235	ENSG00000143125	50.79	protein_coding	110451149	110457358	HGNC:18454	PROK1
1958	ENSG00000143149	-2.10357036089628	5.88806843687796	-54.9199398564715	5.21129208014277e-248	8.93506374022069e-247	557.321463777058	ENSG00000143149	40.15	protein_coding	165662216	165698562	HGNC:412	ALDH9A1
1959	ENSG00000143162	-1.35006990777413	6.13098099444617	-29.079097574728	3.27404624780774e-120	1.53474849777142e-119	262.811028891324	ENSG00000143162	44.5	protein_coding	167529117	167553805	HGNC:2351	CREG1
1960	ENSG00000143164	-1.51348122115705	5.55253953833759	-51.4547542415998	6.84059328888956e-233	1.00271941282719e-231	522.339633270556	ENSG00000143164	35.91	protein_coding	167935783	168075843	HGNC:30002	DCAF6
[truncated: 3,486 more rows]
