# Supplementary material for: Analysis of High-Risk Neuroblastoma Transcriptome Reveals Gene Co-Expression Signatures and Functional Features
Source: Biology (Basel). 2023 Sep 12;12(9):1230. doi: 10.3390/biology12091230 (PMC10525871; doi:10.3390/biology12091230)
Supplement: Supplementary file 1 [file biology-12-01230-s001.zip › File S1/GSE49711.GEO_ degs/GEO_neuroblastoma_degs_annotated.csv]

	logFC	AveExpr	t	P.Value	adj.P.Val	B
CFH	-1.48998820330354	6.77330228067656	-18.2490738619027	1.60642659657932e-60	3.99198879362414e-60	125.609771448571
FUCA2	-1.07270724936223	5.23972773183558	-43.8236157831407	2.28970629859146e-197	2.3442035048589e-196	440.339391339377
MYH16	6.40268672918716	1.96639590722673	37.9992699469756	3.86886947214011e-168	2.92727886467597e-167	372.114877289944
AOC1	6.36559543117855	1.97154691033396	30.1975793052049	2.19101102050113e-126	1.08735528035739e-125	277.157109810147
HECW1	7.63294339733024	3.06362038160144	8.07857953813397	3.13301931580709e-15	4.26281338985242e-15	23.7288357065856
ICA1	2.06027764376892	6.07302117993194	45.4472779064564	3.45257122635741e-205	3.88147194420708e-204	458.49573818357
CFLAR	-2.14721974602614	5.64709995344247	-50.2511620072649	1.70375810909002e-227	2.38875839317983e-226	509.998340619371
HSPB6	-2.99257447420472	5.173567552294	-86.8130213028944	0	0	821.629750752209
PDK4	-4.39154812094192	6.97035297400853	-29.2865611443908	2.32973456516095e-121	1.10636477111384e-120	266.100325622887
ZMYND10	6.69027816458094	2.65682875556796	44.4630678122708	1.82909599596747e-200	1.93888717089612e-199	445.417821580535
ABCB5	6.42454294181074	1.98311328030212	83.980893166061	0	0	787.756093884308
ARX	4.12455891724773	0.41356322629937	8.89898381899437	5.41477301181553e-18	7.68837438453262e-18	30.0041434766126
SLC4A1	6.17246256212315	2.1259287248938	30.3402871507436	3.59239626337917e-127	1.79798801259455e-126	278.948634428074
SKAP2	-1.35267918968242	4.85750613397663	-57.669381112476	1.41197031657719e-259	2.74626618407615e-258	583.70914911812
MEOX1	5.54731350099379	2.62527252459286	10.4094579769242	1.35238492967671e-23	2.09077289915708e-23	42.7007315306279
THSD7A	1.86867069819463	6.64877209618013	40.1170837679302	5.63503026499863e-179	4.81387753053435e-178	397.945019971254
MPO	5.31855759849164	1.70134875694423	10.9651969537376	8.20925492241729e-26	1.31460471033496e-25	47.745081263821
PON1	-3.55231011952701	0.640068735828962	-13.4164467467773	1.86560316498539e-36	3.47804642450388e-36	71.5931206961467
ABCB4	-1.15923428395618	4.31300781780049	-35.4288461033909	1.11141089218303e-154	7.33084735643479e-154	342.105012675233
RHBDD2	-1.1922254796765	5.77157119102983	-29.7342505002057	7.83899807075935e-124	3.81277613370428e-123	271.053355807931
SOX8	1.46651748223084	3.32551946237961	9.73952680180195	4.95366503031526e-21	7.3803644846182e-21	36.1582344649936
IBTK	-1.20818020056074	7.2267521397125	-36.6692177390639	3.24306434643105e-161	2.28378597294858e-160	357.500848004307
PDK2	-1.05281388192161	5.2302436188269	-40.3616137875366	3.27214388986332e-180	2.82785431210506e-179	400.799782900546
LAMP2	-1.28657080511131	5.74761578656899	-38.077944197167	1.51654756826447e-168	1.1546180482948e-167	374.068971217413
ITGA2B	2.84677933904146	3.76651863648725	18.7466982264845	3.69635151388405e-63	9.45373592969866e-63	132.823119773147
ASB4	-7.68681014275108	0.556550489660146	-42.4177658872408	1.7699773768487e-190	1.68765514597684e-189	425.123569473523
YBX2	4.76575988571958	1.30088458509812	9.5437091726061	2.63613734907451e-20	3.87879695934391e-20	35.2366753421865
ABCC8	1.84929452991431	3.99360104079585	8.10679710253828	2.53762559905969e-15	3.4593304346725e-15	22.9973182050999
CACNG3	5.57009683309607	2.58462907239242	9.36416458021282	1.19429633217378e-19	1.73870404642213e-19	33.7396774514314
TAC1	-4.10188836792819	0.663442970603582	-19.585382207845	1.18894698867396e-67	3.20448985567948e-67	143.133681218812
SPATA20	-1.63050317555187	5.2464880340346	-60.2298289669294	5.07095837829095e-270	1.10314339141496e-268	607.874996385606
CACNA1G	3.37622325943074	2.8233783835204	10.3163029533458	3.1249378249625e-23	4.80458838902356e-23	41.6451606550503
DLX6	5.67483928560357	1.41468902243727	10.547024526537	3.88842023129729e-24	6.06305261960043e-24	43.9361923031242
BAIAP2L1	-1.55211725474166	4.64122049274516	-79.0206391466514	0	0	764.92557290693
ALDH3B1	-1.15004092715927	4.52547554790962	-68.9424548684197	2.30671383610639e-303	6.98435322326044e-302	684.652623165031
ELAC2	-1.11577974185359	5.81979454271828	-44.7459799022458	7.92308440310716e-202	8.5364361105275e-201	450.758668589315
SCIN	1.21030290334279	3.37258447710372	7.79250323241326	2.56817908614526e-14	3.44515273009447e-14	20.8019018191132
ADIPOR2	-1.78156321418464	5.81274980178909	-65.2397368214521	1.3628528166233e-289	3.55862959472112e-288	653.098646848972
UPP2	5.21129680118211	1.16003690842892	10.5869418104836	2.70255198961501e-24	4.22516527754789e-24	44.2975910599433
PRSS21	5.12657259437033	1.0094369711374	10.8505155533583	2.38900024372868e-25	3.80533132750253e-25	46.6941097050459
PROM1	4.31154868546958	1.19807105872252	9.00328694195005	2.33188964710612e-18	3.32762425868064e-18	30.8238017959211
CEACAM21	4.6318950772412	2.93949677184187	28.6487622138383	7.92760671336949e-118	3.62753858103459e-117	258.047005792078
NOS2	1.5707714420542	3.43078687242913	9.22514047598666	3.79142280404853e-19	5.4776757381334e-19	31.8502900779637
MATK	1.24428003373193	3.88965459161631	12.711802857908	2.9088581926811e-33	5.19554140324392e-33	63.8374741163103
CD79B	1.43890586836936	3.91566592454863	10.8789444786882	1.83452299974162e-25	2.92704375096586e-25	46.0313608653499
CACNA2D2	1.11028714444685	4.55190608277296	17.4232028602393	3.40471484400335e-56	8.07756535024245e-56	116.110987592918
E2F2	5.01669540974383	3.28646850440761	20.3633440903641	7.291863118853e-72	2.05721372014956e-71	152.91216728757
NADK	-1.50090995081757	5.79838768078961	-52.9379202849396	1.9455868506793e-239	3.09067782781864e-238	537.47357878053
TFAP2B	7.08095485803994	5.08676133007147	11.293345168461	3.70535826393559e-27	6.0482128726083e-27	50.6796493386595
DLEC1	-1.58238350872499	3.76148537992003	-45.7434648736352	1.33903033107445e-206	1.52444139758389e-205	462.076623317925
SYPL1	-1.35672712802881	5.41367654428739	-40.7864921299387	2.36978384382948e-182	2.09682894824228e-181	405.819179022791
CELSR3	1.7018611947343	5.58544094683229	34.9652269742338	3.21493617841489e-152	2.05931977189764e-151	336.652533150131
MGST1	-4.68438675565392	5.16527507451709	-48.0151303588168	2.8849932925752e-217	3.59351060957744e-216	486.77936967019
ST3GAL1	-1.02191139729497	5.71837755175994	-24.5365299337621	6.41864258131193e-95	2.33513334812663e-94	204.441317222115
TENM1	1.14252554336004	5.98860576264823	15.7182254498425	1.65196982349316e-47	3.54361118902056e-47	95.176246502983
PAX7	5.64311770738072	1.39017784055337	10.0723418023804	2.73189682768198e-22	4.14763532417542e-22	39.7400331972526
IYD	4.93693111867267	2.20644081342799	33.9035981131187	1.51353505371867e-146	9.18501709749601e-146	323.043693113512
MLXIPL	-3.05531369875875	4.22501950713667	-79.4873877313348	0	0	768.738716145323
CD9	-1.01518633041138	6.46193221679769	-16.8732487095738	2.35875543746053e-53	5.41841089662543e-53	108.988331750525
GIPR	4.49214793265652	2.66993018549889	18.3371667996581	5.50134751878543e-61	1.37348701137864e-60	128.013069094055
STAB1	-2.46164748265202	5.74658797461021	-39.4976446643909	7.87490443091724e-176	6.50603497662185e-175	391.010885636696
SLC6A13	5.20425039178477	2.31306288223613	14.4986194332079	1.52890628484896e-41	3.04799587046061e-41	83.5840281129155
PRSS3	4.92157148258735	3.44803052292128	15.8837279965924	2.46198835732621e-48	5.33884129245202e-48	99.0700263311076
HFE	-1.07582941270677	4.37150020775265	-73.4505395189972	2.15511434715952e-319	7.52615138966429e-318	721.655669345852
FYN	1.8444614895371	6.38294797711176	68.0069829652656	6.15300290575911e-300	1.81476391401811e-298	676.701193340442
FMO1	-1.86951205501006	3.17895158154899	-17.3379927074558	9.4280792763977e-56	2.22349550894964e-55	115.006492023858
SLC6A7	5.57946834347701	1.34083633989766	11.7284693170409	5.55483497557422e-29	9.30911843747605e-29	54.9590742505822
PTBP1	-1.11163590113958	5.76758586205676	-35.3237974679944	4.00580477595928e-154	2.62896157987476e-153	340.824005167872
DPF1	7.35525475252333	2.88967892324716	32.4800057439735	7.29176294973371e-139	4.10284797010223e-138	305.592219666203
SYT7	2.68457803539545	5.31762114860541	18.3095533740598	7.69886909375438e-61	1.92044387253935e-60	126.997190551194
ANLN	1.25872354816919	4.58201776410691	10.8081131910765	3.5391881265831e-25	5.62272915040092e-25	45.0165662983444
DCN	-3.41642782846372	8.20118909031381	-13.4672613416756	1.08839147085916e-36	2.03575697128827e-36	71.5128868821705
ZBTB32	5.70838730242335	1.63924648732948	14.640947659279	3.16370537837305e-42	6.35009364674149e-42	85.1446803375209
GABRA3	6.79359922354553	2.27335881123227	7.84568108683286	1.74491892409023e-14	2.34796158432659e-14	22.0456378733526
SEMA3B	-2.97339769334452	5.31165962756813	-67.333064037691	1.90231331166327e-297	5.46899064364875e-296	671.264840274939
NR1H4	-6.16060107218112	0.858788396954471	-42.7238249069859	5.4858615615442e-192	5.31680237721285e-191	428.759962920989
ELOVL5	-1.49586517395478	6.27062803964662	-42.671538706512	9.92272198804682e-192	9.59514854982308e-191	427.629030718809
KDM5D	-2.76741313285314	4.4992883135267	-9.61840472927048	1.39730311987317e-20	2.0668467196253e-20	34.0060510357338
SLC7A14	5.75539407071672	4.00648012850873	19.492756732681	3.74940056615459e-67	1.00405384143362e-66	142.137956769862
MVP	-2.41937938431945	5.41926962516003	-70.7948806102548	4.80180527970128e-310	1.5471779011596e-308	700.239772511163
HEBP1	-1.02615206100084	5.68626857590278	-36.7030461416454	2.15662404835161e-161	1.52121721907065e-160	357.543664418867
CD6	3.80486330931523	3.28111782315116	16.0149840624488	5.40683264394811e-49	1.18193140118666e-48	100.51781813655
UFL1	-1.07539091149508	6.45241257209173	-34.9921293908667	2.31248576352562e-152	1.48292600013996e-151	336.907818203053
MTMR11	-1.71370768343156	4.80064330687272	-80.5811441704643	0	0	776.610026191633
NPC1L1	5.18930382645669	1.93242276792169	14.5538507812388	8.30382750777753e-42	1.66125190194842e-41	84.1887508521669
STMN4	8.6107949187889	5.89358731393406	28.9599092217378	1.49609585246978e-119	6.96343114544192e-119	261.962825878085
ISL1	8.06290688344183	4.42959220093899	17.8262734288845	2.68670518378305e-58	6.52087328360761e-58	121.825398191538
CHDH	-1.34842009266385	4.22149525045427	-53.5035298851402	6.64515099971818e-242	1.07972639031577e-240	543.202619093824
IL20RA	-4.95996097453096	1.37896430920208	-38.0014387521225	3.77022795576499e-168	2.85390881208328e-167	374.070393673618
CNTN1	1.9479151630286	6.28407666117641	33.4418728438176	4.5985444416977e-144	2.7257668667432e-143	317.476741224218
SLC11A1	-1.37843065632035	4.34499533356538	-47.8061669400546	2.68969918482228e-216	3.31878561988512e-215	484.125441490602
VSIG2	4.34664679676677	2.43000645547606	11.44111698582	9.00268103489311e-28	1.48453827764455e-27	52.1564401932497
MARCO	-2.08092048447841	2.67175361479953	-11.5077140992173	4.73961524630003e-28	7.84362918510181e-28	51.720710457876
SYT13	6.61440886065033	4.4994124921619	11.3241194699169	2.76247994541465e-27	4.51693508501015e-27	51.0020511643832
CD74	-1.25648143325892	7.71557380712874	-12.8937470583279	4.45523802810836e-34	8.05101585248745e-34	65.0918509800364
HGF	-1.62263841359313	5.53571545141576	-19.7472306609886	1.59269014163961e-68	4.33716624920739e-68	143.73565277443
PLEKHB1	1.56181910153281	3.82336439139894	14.4043618021427	4.32136797840616e-41	8.5560580831585e-41	81.8979763468748
SERPINB1	-1.70812783987859	5.17037480554513	-46.8076808236447	1.24453282305868e-211	1.47897613217628e-210	473.296673754309
SLC7A9	5.49334865456112	2.79188765645392	22.3624638569372	7.74740558676404e-83	2.46694844686126e-82	177.852908586149
NLRP2	1.20953304447849	2.96724101526447	4.69855400105299	3.19136999298255e-06	3.74924500345095e-06	2.75572796371629
GRAMD1B	-2.75349852144925	5.98858576558129	-48.877638990562	3.04101859109823e-221	3.99472880616803e-220	495.756678371242
RNH1	-1.23680554737828	5.69818791881501	-46.0073025477291	7.47476383729501e-208	8.62476635469506e-207	464.632771322459
NDUFS1	-1.5477787744115	5.86227702543107	-56.3316710991412	5.38713883221067e-254	9.92407441614472e-253	571.042348510988
ALAS1	-3.72619551580357	6.11188331255964	-58.0527718354817	3.68206032479138e-261	7.27760927852575e-260	587.878261248845
GCLM	-1.27397217845972	4.8104498835378	-72.8912720485484	1.9054550712656e-317	6.5340273558715e-316	717.08397351409
EHD2	-1.70656771466024	5.178280804394	-56.6736471714113	1.97785983040176e-255	3.67528969790761e-254	574.243835945001
DEPDC1	2.44391913664873	4.9660067726785	10.5031684323109	5.79275395686146e-24	9.00690697635647e-24	42.4830851020552
RTEL1-TNFRSF6B	-8.64834058278269	-0.93035097648082	-145.317548034696	0	0	1130.08893303175
FAS	-1.57668698610818	4.7170429829341	-73.4185649651318	2.7825777173779e-319	9.69756496248011e-318	721.387324725294
CD44	1.11426101514141	6.56668976866076	17.9892199698247	3.75318330295841e-59	9.19293047398462e-59	122.086431270375
KCNG1	5.93452912602903	3.66689309333837	8.4274260743479	2.22200420260267e-16	3.07871527528161e-16	26.2496713106136
AGPAT4	1.46109546415915	5.85560914901399	45.3762158884303	7.54166794661949e-205	8.41758585126935e-204	457.51885715586
SLAMF7	2.72169672808702	3.75123874681403	10.862969242894	2.12813125805334e-25	3.3929696100996e-25	46.2587032405813
INSRR	5.61535850244442	3.58895698099964	5.88148064266745	6.46909536060108e-09	7.96659273620716e-09	9.3947335052331
SH2D2A	3.42921313848715	3.61935083392964	22.5041343237146	1.27445593752834e-83	4.09095564758863e-83	179.875673032689
POU2F2	1.89743667895323	5.89923693709257	37.3697026780982	7.13890881344628e-165	5.2143347222935e-164	365.633173653754
SNX1	-1.27904889853336	6.2232929814292	-51.8217126314316	1.60286589203798e-234	2.39896063438498e-233	526.203945273236
HMGB3	1.43754734468629	6.09523763893833	36.2356562755123	6.1200367372507e-159	4.21758948192212e-158	351.69703709453
LRRC7	1.92638438086018	3.77932195463138	9.74396784224224	4.76799239786459e-21	7.1074551482484e-21	36.1370189789402
GAB2	1.23978298917544	6.39335077041974	36.3774559007042	1.10008974643584e-159	7.63047627940079e-159	353.49309745885
APBA2	1.46893152453363	5.24788437590768	29.6195555127535	3.36767270221296e-123	1.63009486212275e-122	269.970865759545
TMSB10	1.58791934946828	8.19025129160561	43.0504658360678	1.36354148461035e-193	1.33516043192035e-192	432.016647001993
PEX3	-1.37288170998154	6.22007753994338	-35.7589940852974	1.9919962311565e-156	1.34031992275254e-155	346.25921897713
DEPDC1B	5.50181030595923	3.17331751684982	15.3286330702986	1.40804836510032e-45	2.94275387722656e-45	92.7929737171301
STAP1	5.85946510895993	2.72969068515921	6.83215403205761	1.90711818681087e-11	2.44797484036149e-11	15.1953113825477
SLC18A1	5.21241539860909	4.17788765753438	8.12698310264524	2.18168003354245e-15	2.97790343959751e-15	23.8085046606101
USP2	-1.12056823949922	4.08646889173157	-45.9040074821508	2.31091935151572e-207	2.65390516246361e-206	463.639155187419
CDH1	3.56269032771655	3.15714145764181	19.6640079595832	4.47995707090077e-68	1.21319738185494e-67	144.244545603901
DNAH5	2.60638483999377	2.41749441264399	8.29074659504905	6.33218353193183e-16	8.71210910206251e-16	25.0006068388881
C6	-2.68211551222599	2.87135281533958	-20.8487712248916	1.64360172946551e-74	4.78727387584557e-74	158.283789533662
SOX30	5.8606934483138	1.82273142442265	14.1902301414902	4.51964394218098e-40	8.83695438523296e-40	80.2295795885714
PNKP	-1.52422206758076	5.10623369724288	-84.1429037025269	0	0	802.572953230455
RTN4R	1.55632137405721	4.12974753687066	16.724893927079	1.35817460198946e-52	3.0941232228087e-52	108.175481729607
RAB27B	3.02140816680172	4.78861538258186	8.77695827921709	1.43711053967033e-17	2.02722093886917e-17	28.141895572465
PARP3	-1.01529109026397	4.74604232849893	-97.0515608858789	0	0	889.504356238084
RIPOR3	-1.44778729622117	4.59557561730912	-44.8796140552917	1.80480843334881e-202	1.96185319008896e-201	452.15701389001
AIFM2	-1.06140657436779	4.59061420292646	-63.9409499197612	1.26359678475572e-284	3.14554552380079e-283	641.414424726841
RETSAT	-1.87287957187386	5.41682939859972	-59.9509083380556	6.72885708994786e-269	1.44721275220453e-267	605.344139590913
CTNNA1	-1.53945024385011	6.94779072494705	-36.374947232375	1.13398071387805e-159	7.85916747195436e-159	353.929163658673
EPHA3	2.14357440991533	3.78339180647149	9.85395543545513	1.84368406179457e-21	2.76568804666777e-21	37.1308615913049
HSPA5	-1.21431971355349	6.84109698580153	-22.6335447850994	2.44781399583196e-84	7.92893012269015e-84	180.369198361981
ANO2	3.90764779001953	2.88082744705777	22.7172061965483	8.41936428840882e-85	2.74384511360987e-84	182.568373721142
SCML1	-1.00490353387957	6.09769890585306	-21.6861879096814	4.17984942334032e-79	1.27668196391312e-78	168.126260519838
LMO3	-1.59476688752144	4.49113860680324	-10.4163613660603	1.2707308779298e-23	1.96542624784052e-23	40.6720872200848
GUCA1A	7.29778777427648	2.64409074405958	11.8879101469322	1.1618921024898e-29	1.9725252444794e-29	56.5014953399089
FAM120A	-1.60550276804852	6.11186944912051	-48.3073435876048	1.2830752287016e-218	1.63271800898191e-217	489.570365263018
H6PD	-1.57633409093701	5.30806652755691	-53.2500661352884	8.42955601489821e-241	1.35420064032377e-239	540.529657143887
UTS2	-2.83580473287914	2.35244372073471	-23.8938625397293	2.4446175944908e-91	8.54590269419026e-91	197.172332817747
TNFRSF9	5.41967092146854	2.53418313106927	16.1130620277283	1.73574546242155e-49	3.81828226996945e-49	101.7126580118
EPN3	-2.56099878242755	2.94264554523433	-21.8526799825409	5.05800844169351e-80	1.56081695263462e-79	170.929909336582
RCN1	-1.02262020211295	5.71335774556584	-25.139544952413	2.77979189043418e-98	1.05560387175772e-97	212.1836607793
FOXP3	5.53090585059137	2.6140572280806	45.0913562165208	1.739574914895e-203	1.91162939650334e-202	452.237094484758
MCUR1	1.14387435722244	5.83936820971954	49.2741723980818	4.65479068758614e-223	6.19079910996172e-222	499.435813279527
LIMA1	-1.17673505046018	5.62217014552049	-31.1933501951593	7.49448981360228e-132	3.92948733641038e-131	289.490169383926
LAMC3	-1.65487637111164	4.3534292690779	-36.6639169788012	3.45719725055884e-161	2.43157155880532e-160	357.198585468991
COL23A1	1.17152703507718	3.51103293271564	11.1929764239796	9.6198640163007e-27	1.5600989345334e-26	49.059478866886
HERPUD1	-1.26913557572	6.01061496923854	-38.6808773320331	1.18680160575139e-171	9.34825231615153e-171	381.279778864377
RAD51	2.79824825361762	3.96019569219861	13.5446845811407	4.77809443017257e-37	8.97936817256047e-37	72.8715160032836
PLEKHA5	-1.32544440504002	5.61974293682808	-33.5743994117568	8.89440048430561e-145	5.31640451769293e-144	319.283979527479
PRSS8	5.7237580853855	1.82398315553516	16.4201909393566	4.85310968589499e-51	1.08861886386482e-50	105.256918827018
MSMO1	-1.11029478382658	5.56109666055239	-22.748629644168	5.63813773417893e-85	1.84131723248372e-84	181.527084012616
METTL24	2.57653769198999	2.31989854963556	7.04607485839494	4.65235970992277e-12	6.02977738056703e-12	16.2678591956541
NNAT	3.24784671453375	5.60804726599464	20.4118533179452	3.97117635187846e-72	1.12352184494746e-71	153.000610776204
KCNQ1	-3.33479174193609	4.94756709590458	-114.267214091291	0	0	991.275643558743
ENTPD2	4.17092113870896	1.77493852652272	8.85918385261677	7.45305189015996e-18	1.05587993303685e-17	29.6755254041317
PTPRN	2.57118797131802	5.64684578181728	18.9676779408101	2.4514801145692e-64	6.34590357988454e-64	134.851656791094
PLEKHH1	-1.17973056525663	4.98913847917024	-31.2006384051227	6.83685124634179e-132	3.59018784544215e-131	289.437569715653
ATP9A	1.45199573316897	6.6354322049004	45.0755389588724	2.07135108182006e-203	2.27475642599622e-202	454.293361151703
CBLN4	-1.52188711114272	3.97361919964977	-16.0859817685201	2.37609215550105e-49	5.21616219816061e-49	99.9206883212703
CHRDL2	6.37603832097799	2.0149087642843	45.062802567664	2.38400900605538e-203	2.61475412950595e-202	451.901091290175
MCOLN3	-4.7132561615185	3.13390443707719	-35.8633799012448	5.59924665915648e-157	3.79136935758982e-156	348.193736577823
CCDC85A	2.07219746396996	3.77106646638508	13.9675665788603	5.09005046865684e-39	9.81513006473044e-39	77.2910482067619
ITIH4	-1.18770249100055	4.63513853482927	-33.907651597835	1.43958713531532e-146	8.74558146914964e-146	323.259617336515
PHF21B	1.33273667073364	4.33812169617063	9.19414989889473	4.89633697523536e-19	7.05967127035582e-19	31.143769983416
TRAF3IP2	-1.098836790977	4.66827256917626	-76.9282031962718	0	0	748.858969526814
SOAT1	-2.98007978714431	5.80215955236428	-64.0668132858359	4.14055443517171e-285	1.03374631709689e-283	642.916653251792
F7	5.43110993991794	1.2298056049923	12.0214216879104	3.10245494431696e-30	5.3097437446483e-30	57.8124308217864
USP13	-1.02873891096971	5.35474412868723	-41.1844271254022	2.39361805414202e-184	2.16274156140652e-183	410.35796071956
LAMC2	3.42959227645168	3.29191851999616	23.381914316881	1.72229629180927e-88	5.83101779841929e-88	191.060941195801
SEC61A1	-1.07345210727096	6.78453444901471	-33.4725352043035	3.14393022889882e-144	1.86873987187279e-143	318.245802935228
RASGRF1	3.99754321473843	2.83732272846726	18.9873326665622	1.9249873054728e-64	4.98907394377888e-64	135.935163995019
CAMK2B	3.19998872605247	5.44928490723806	16.6970043126848	1.8861883005757e-52	4.29186377200948e-52	107.824298549539
ATP2B4	-1.01507360024504	6.57455706828548	-15.327409911629	1.42772243094701e-45	2.98350660221269e-45	91.138599302828
YBX3	-1.73562027568791	5.51881309037814	-31.3391766203492	1.19407107038435e-132	6.31109615256996e-132	291.374431977182
RIMBP2	4.84398030956673	5.8561381144881	26.4417588217526	1.50780150022118e-105	6.16588271534413e-105	230.125557706086
HDAC7	-1.4155128037596	6.19903022156229	-39.7223938126835	5.65829853587724e-177	4.73660608319489e-176	393.600534878716
CDH3	3.7795084373981	3.4854825620276	21.8431253031223	5.71011432377406e-80	1.76109124629022e-79	171.51519770199
ARSF	5.54993601201168	3.15554883115368	12.8024827133604	1.1440866676485e-33	2.05355980906384e-33	65.6105729670155
LTK	1.09535038879917	3.53094089689125	9.87801848084278	1.49609848056755e-21	2.24704254640739e-21	37.1721041739729
VMP1	-1.22485113869589	6.01782257816356	-29.8707735498975	1.38414869618427e-124	6.77281011024034e-124	272.844526442736
SEZ6	7.1461918527946	3.18862224227521	16.5168717568977	1.56492568319365e-51	3.53074856545092e-51	106.381245455773
ZNF275	-2.69161558894908	5.59908346161125	-56.3770493784174	3.47208878571846e-254	6.41003893986099e-253	571.576418166143
GPC1	-1.17008648088995	5.8760173185904	-30.3213023723286	4.56892310560833e-127	2.28472913248824e-126	278.523122340739
LIMCH1	-1.41023315799468	5.49953710416113	-32.6638893657373	7.34196850988696e-140	4.19046778888167e-139	307.941394281592
TSPAN32	4.85772209659155	3.10040068499306	25.1603200605337	2.1286234546644e-98	8.09588034193851e-98	213.61562731508
CCN5	-1.88709069071941	4.27341604338697	-41.0609416903745	9.94097417578385e-184	8.93014287216522e-183	409.226657373746
ATP2C2	3.67816491560022	3.10986800340163	23.1931645303332	1.92651680332106e-87	6.46475288864487e-87	188.647513211841
LPAR2	1.03031713528671	4.66832382331703	18.7124122069076	5.62642705034344e-63	1.43599603555096e-62	131.582697057646
CTSA	-2.73436450614228	5.79279013739135	-65.9768971517891	2.22484157673366e-292	6.02117584879249e-291	659.635152315555
BCAS1	2.97042272332219	1.84476189249266	8.19906228499825	1.26873039245749e-15	1.73745861363244e-15	24.4824726992773
SBNO2	-1.30875153373366	5.16679871636922	-52.4959372914107	1.68999899983872e-237	2.62842558472185e-236	532.854428267943
OAT	-1.11561529326675	6.24110607579743	-31.7728464971726	5.11859790940726e-135	2.77934170107942e-134	296.909025198279
NTN1	2.14645380144693	3.76016360188178	12.9978646369796	1.51190173390172e-34	2.74930741239907e-34	67.0626667315091
MCM10	5.1478881774372	3.45838366355083	11.962356670021	5.5705696162597e-30	9.49861381296724e-30	57.1400097672702
ROPN1	6.19972831112791	1.81248376576087	12.7383778311286	2.2137633470331e-33	3.95857975678369e-33	64.9778547694253
PDIA5	-1.02605084406951	4.77651573949362	-54.5941911625814	1.29468650975934e-246	2.20432318316652e-245	553.761612403234
SNAP91	6.4886236966349	4.8164272501849	21.4215951219037	1.19230698314447e-77	3.59100993847586e-77	166.18758375518
PRKCQ	1.06364331453833	3.48887884664319	6.60184735590316	8.3649171847355e-11	1.06253861026278e-10	12.7666349405117
ME1	-1.75170093953806	5.18806210499581	-47.5498566517107	4.18940877585853e-215	5.12115487940845e-214	481.309347154137
SLC9A7	-1.11752941437389	4.39400718573461	-63.74158942606	7.42200830233177e-284	1.83689327215826e-282	639.743200930342
CTNNA2	3.36701327982498	5.07317289679476	20.9969325542232	2.54292188007638e-75	7.46398709970166e-75	160.548377626847
NGEF	-3.32270281455352	3.55918011803726	-25.5723244388787	1.0693544651123e-100	4.17021379326852e-100	218.394804451963
ASPM	1.95002927570727	5.76945869439044	18.6276349209782	1.58839628378289e-62	4.03226450693628e-62	130.172693629784
CLDN18	3.57667168780332	2.1738911564284	11.3396832136611	2.38075498016321e-27	3.89650688098976e-27	51.1599578049388
FGFR2	-2.04389553835472	4.2571767547152	-33.1570302891825	1.58000323011818e-142	9.24347898620354e-142	314.340049573934
PFKP	1.55991226324465	6.41160087240513	40.2166920402565	1.76606745596412e-179	1.51782254380973e-178	399.075780898872
SP100	-1.42953329081763	5.14994651915245	-34.7661860338324	3.68888347780765e-151	2.33401493703302e-150	333.90193955616
PLPP1	-1.00742392063292	5.5841113453054	-25.7396900568377	1.2450494580103e-101	4.90127007709587e-101	219.860821569235
TRAM1	-1.19456415457074	5.68913837825716	-37.3997720724936	4.9794749106349e-165	3.64017521613494e-164	365.943602628781
PHKA1	-1.45756563492429	5.00218576559499	-55.3963254754508	4.85374688340332e-250	8.54509644617303e-249	561.758874451157
TNFRSF1A	-2.25579761654617	5.44011699463846	-54.2940172777971	2.52673979732265e-245	4.25533880856793e-244	551.061172958167
PKM	-2.09561431733078	7.79674007785494	-46.1599215686582	1.41384817783018e-208	1.64135182412005e-207	466.832502345356
TRO	1.4849489468458	5.81287181677573	52.7909878263605	8.56015937039424e-239	1.35103365589854e-237	535.787851128714
RHOA	-1.08886590989913	7.34653172438018	-30.3504451053918	3.15873260361691e-127	1.5814035963637e-126	279.220305697605
IARS2	-1.16373379095241	5.84393345646754	-43.1737946398202	3.39109514831036e-194	3.351257630075e-193	433.182360349017
SYT1	2.91985381328071	5.64054154761236	22.7239749022435	7.72272578690947e-85	2.51729315256829e-84	182.128038217195
NAV3	-1.26100093491737	4.29448694337247	-50.6102807768353	4.10522544342855e-229	5.86161663021985e-228	513.663127310646
PDZD4	1.39381317640515	5.41107728827947	44.0810523183463	1.288445705265e-198	1.34081580187753e-197	443.477649928775
TFE3	-1.40716629428265	5.64819120472712	-59.6290242073182	1.34352299659765e-267	2.85010462272025e-266	602.338005562883
ACSL4	-1.31733146756476	7.42139823727191	-28.8432139941476	6.62756967003307e-119	3.06303131948998e-118	260.107363737227
PRR11	2.80961997489066	4.4329184040731	12.4682442636464	3.49701469914506e-32	6.14957471087428e-32	61.590706065421
REEP1	1.69530395915872	5.57216161976035	27.0589269219969	5.46868552633004e-109	2.31045875143835e-108	237.08767039416
LAPTM4A	-1.4079173251261	6.84819175831304	-28.6083276813834	1.32850463198417e-117	6.06763134538476e-117	256.984635413173
TTC7A	-1.12421371759573	5.03203460424101	-66.2421734789391	2.23831530167741e-293	6.15518686098955e-292	661.59358158438
KIF2A	1.34125904920033	6.9595632264433	46.4986970726284	3.5449294863214e-210	4.16919840481478e-209	469.982500356731
PITX1	-2.5738968058933	1.20955334928269	-13.4592270823791	1.18528003393464e-36	2.2155239863728e-36	71.9497481861177
MAST4	-1.16264581024056	5.03797584015062	-39.0976157619125	8.67402528683947e-174	6.99038838241423e-173	385.972564527005
SDK2	1.47673456297332	4.20719515075735	9.58585527048117	1.84337778293248e-20	2.72265718726327e-20	34.4944763046991
BCL3	-1.23415367378541	4.75560346829315	-53.5455433622599	4.36456627074868e-242	7.12559256267449e-241	543.372336832148
GAL	7.36016190811895	3.34330928942405	7.0273019141622	5.27309438507168e-12	6.8291091167806e-12	16.45017097507
MAOB	-1.77006001435967	5.00086082893643	-25.4929445279192	2.96537626413355e-100	1.15064145563755e-99	216.689567691
RORA	-2.0066406749083	5.52263802198807	-49.2236523103498	7.91933184041809e-223	1.05080365065128e-221	499.198749123066
DRD4	4.2987961343884	3.32856552795826	25.7833237688494	7.10732057472235e-102	2.8069313934906e-101	221.705373075601
TGFBR3	-2.23255779241739	5.00130767271292	-67.1454872050009	9.45607727464332e-297	2.7048816016597e-295	669.542121630088
HES2	6.20298011573466	1.82524306354276	62.5020645694488	4.90282645160586e-279	1.1596338963168e-277	622.01577085501
RAB27A	-1.12594318724519	5.02083620998109	-48.3040022311151	1.32948870179856e-218	1.6905196247665e-217	489.241811287872
ELP1	-1.32761489603712	6.30127638754885	-41.9874130126505	2.38770289286597e-188	2.23914345422692e-187	419.822081732079
SPTB	1.52493051584158	5.38091998517594	21.2066474088071	1.80418579564394e-76	5.36107200838899e-76	162.302888155098
FGF10	1.96512082539311	2.30879822789574	4.97426230994385	8.36771201898573e-07	9.93156923465522e-07	4.39018199049939
FGF22	6.4416292063053	2.05888338780733	32.9768723977119	1.48560131786929e-141	8.59404258308056e-141	311.694717080953
FSTL3	-2.0213556646841	5.18972980905424	-55.2210880587785	2.70279391375476e-249	4.71456707509601e-248	560.145709778507
FRMPD1	6.45719265961852	2.63188705265254	31.5984278216012	4.57811639666115e-134	2.46082762687386e-133	294.665033717591
CNGB1	6.67090695034966	4.02868585215641	10.9196389110127	1.25600701431039e-25	2.00831758271334e-25	47.2863417632733
CHAT	5.37918078955666	1.1913153284881	9.41399293724487	7.86937121293493e-20	1.14810125761034e-19	34.1587311303505
CFAP20	1.49429590559849	6.32862241247952	72.7315444337767	6.88764664039265e-317	2.34771141247387e-315	715.774602676548
CAMK2A	3.6575656751341	3.85248926269771	7.47467242114184	2.47538839861236e-13	3.27716936840866e-13	18.9555022695932
EPHA8	3.90043886240716	2.28794939329845	7.87277641687239	1.43186183677535e-14	1.92944879559794e-14	22.1359748549053
SLC12A3	5.48652108444978	1.27205300093993	12.3651982710194	9.92693220067037e-32	1.7333560448962e-31	61.2167535343014
MAP4K4	1.40531066457665	6.81297622902208	59.6596432131536	1.01005897569999e-267	2.14804198356523e-266	602.568681885184
VASH1	-1.05911570946268	5.11372080049193	-59.2784768402149	3.5468582166981e-266	7.35962305790442e-265	598.902938924957
MBD3	-1.08053125236692	4.96773943032882	-70.2673478243207	3.71925167501619e-308	1.18055131699352e-306	695.643314344825
CYBRD1	-2.10340311106213	5.59367265673765	-32.4948331699657	6.05883135424469e-139	3.41474135433784e-138	305.93901151449
SLC6A15	7.02484075766488	5.07488715012192	11.8094513361785	2.5134585349172e-29	4.2409180318922e-29	55.6222328034539
PRKACA	-1.360289048112	5.58996013130578	-55.4348207294958	3.33013790109751e-250	5.87487241085146e-249	562.231430309415
ADGRL1	1.05889542525022	5.73812475226159	43.2715289457962	1.12723670578544e-194	1.11852534716432e-193	434.008154789509
SPP2	6.82317568107698	2.28668157821904	39.9100683030211	6.30681245767238e-178	5.3423331517694e-177	394.345679961885
ASIC4	6.2974870024537	3.31355271280911	14.7021919812636	1.60235975278643e-42	3.22720810217407e-42	85.818770374187
ALDH3A2	-2.35875791769476	6.41604831199931	-39.8585531795207	1.15128081186898e-177	9.71364744282936e-177	395.383996012553
SREBF1	-3.33514086427171	5.74861281634069	-66.5527127877852	1.5350102156331e-294	4.29727368071582e-293	664.681409186042
HMMR	1.1397275999309	5.29753474370729	14.8621761987983	2.69239848668562e-43	5.46967510791463e-43	85.7889582503059
TRHDE	-1.22480770895749	3.04147642385041	-7.64825626779687	7.24953853912365e-14	9.67114831908558e-14	19.3330686986573
ACADVL	-2.58093194723812	6.81742614469639	-43.4383506875098	1.72490973861428e-195	1.72865514121573e-194	436.569142117947
CRMP1	2.64528880198482	6.71829291199007	89.94489101962	0	0	843.008547756964
PVR	-1.04758667901586	4.98045749129819	-28.1328498402408	5.78830986550532e-115	2.58491023988584e-114	250.419929381455
SCARB1	-5.06277281103458	6.23910106215418	-49.727611196546	4.00453315069251e-225	5.47521317969383e-224	505.017131968001
CYP2W1	-1.82812923468751	3.77893489155074	-43.9652955077705	4.69413917547151e-198	4.85534916411429e-197	442.405727459534
MOV10L1	6.42473888527708	2.26590570138403	38.6599321407595	1.52047433776364e-171	1.19544844686877e-170	379.859519360499
PANX2	1.31525352802195	4.15326160061793	15.6296778108408	4.55751618896659e-47	9.72129702210623e-47	95.4102288557966
TP63	3.81739953749532	2.63457806151768	10.6732423260077	1.22679952857002e-24	1.92928037106458e-24	44.9364587106683
ALPK1	-1.13436685565391	4.57148545516803	-56.4872350003131	1.19618270155459e-254	2.21313239376465e-253	572.343683790552
PDE8A	-1.20916708948467	5.48190122769299	-39.1884574691354	2.97698950287195e-174	2.41052867427901e-173	387.151654445552
SDHA	-1.37323929846345	6.36599563521548	-41.1421598143521	3.89603994788011e-184	3.51281278722009e-183	410.135488743756
SMARCE1	1.36510963708311	8.82736189366195	27.4013636960327	6.77194954897246e-111	2.91369570289249e-110	241.679074457254
FNDC8	5.9601543414127	1.77277309993603	17.9448963322499	6.41479298244639e-59	1.56717338714216e-58	123.241377711647
GSDMB	1.34152887312998	5.40286786652449	30.6161866994893	1.0939542919764e-128	5.55499775322062e-128	282.325569509789
ADAM11	4.65732657750885	3.66370119247305	19.2564279523135	6.97861585886587e-66	1.84052236327185e-65	139.23094662876
ABCB11	3.32111348868979	1.32171353828005	6.6216085595982	7.3805339795029e-11	9.38476386954364e-11	13.8637557668024
DHRS9	4.91975551625026	1.7124205274595	9.28156763732135	2.376026916001e-19	3.44326303840369e-19	33.0672314600783
CD5L	6.43689693506303	2.20993116228664	8.05790474418036	3.65485485558232e-15	4.96768197777612e-15	23.5805643218268
TBX21	5.3991776378634	1.64041438047863	11.6120222675258	1.72674976388696e-28	2.87320527310705e-28	53.8368132988484
PPP2R2C	4.4477231555991	4.12011756004399	9.24982503745073	3.09124516380409e-19	4.47138689329853e-19	32.4386742927777
CDHR2	6.9109929033432	2.87828955841091	40.1188775502388	5.5184533849004e-179	4.71664807076798e-178	396.763081266425
SNCB	6.43963312456096	3.22019652159138	12.1496550826935	8.65255444827229e-31	1.4907150152658e-30	59.0704239263375
CA12	1.38738410246189	3.31672190567447	10.9970891005969	6.09125656705715e-26	9.76625560000328e-26	47.3557741472532
NTN4	-1.26260093463119	4.64964840442489	-37.6170541717729	3.69860273467772e-166	2.73898694276199e-165	368.413421820324
ZNF532	1.02465380626247	6.3109805721131	49.2045434221704	9.68318283485962e-223	1.28384870551939e-221	498.810795233938
IPCEF1	4.01838029547516	3.12292688631216	25.7341477284042	1.3369451003958e-101	5.26181412294518e-101	221.07604149336
WSCD2	1.65104775287208	3.30514390736801	8.04942022738912	3.89303356840621e-15	5.28888896162871e-15	22.7896564413378
KCNQ2	5.32822353157517	4.24904918313277	19.889722199647	2.70410344475228e-69	7.43367265390128e-69	147.047608193969
TACR2	4.25115910282451	2.7293632150892	27.1294829970357	2.21211725170329e-109	9.37610481691165e-109	238.756015802303
SRI	1.10833215462517	8.47654693567924	30.0448608398673	1.51936277255642e-125	7.48374908189961e-125	275.35282362086
SEMA3A	1.49416945506408	5.45353728160297	17.4746299030528	1.83963867221724e-56	4.37846823769391e-56	116.173197505395
GTSE1	1.7507313036244	4.73790617332107	11.5495048522862	3.16491418516324e-28	5.2478143062465e-28	52.0997229712552
ACAT1	-1.59689479828923	5.73710867588778	-43.1176229663111	6.38978976807073e-194	6.29287427158845e-193	432.575650839888
ADD2	5.55095857840681	5.21901145715253	28.2431704667867	1.41190921622492e-115	6.33504300721832e-115	253.230741335648
SLC25A3	-1.23695060992095	7.49713994598989	-38.944339529872	5.28259999776568e-173	4.21152941932047e-172	384.722952091937
FNDC3B	-1.35687766814952	5.37162924064811	-40.0864761774569	8.05075907680438e-179	6.86727336436505e-178	397.67296343154
FOSL2	-3.18768837098077	6.11619840670962	-35.8630295349083	5.62313708353302e-157	3.80603693917929e-156	347.779907588234
CACNG5	5.02175063559454	0.91904726699913	10.5518223746118	3.72224026591951e-24	5.80552534670815e-24	43.9836155332495
CACNG4	7.85383158672101	3.95092421758113	19.2335287252594	9.25944228149122e-66	2.43716855488634e-65	138.864094292447
MOCOS	-3.03767622775354	3.53513759846822	-36.2626002564216	4.41627639877092e-159	3.04714149744691e-158	352.813788829113
PLD1	-1.83630766804686	4.91215628102046	-79.4400642512566	0	0	768.098215240209
WDR62	1.10271658007009	4.31706348989713	15.1500250135494	1.06214958970646e-44	2.19459510507166e-44	89.8340119204381
TUBA3D	6.67867067733508	2.26993160272974	39.473948519683	1.03984832587829e-175	8.57849751740265e-175	389.313515164996
SLC46A1	-1.37962023814047	5.48132924864778	-47.098651123877	5.36943181350593e-213	6.46185955456242e-212	476.458159761775
ACACB	-1.94674306185105	5.17704437387196	-52.7592654070139	1.17907869493013e-238	1.85577206205731e-237	535.611998574384
GPC4	-1.22644495063691	4.38281654094146	-42.8793552258079	9.42979636670525e-193	9.18087984915767e-192	429.803588939398
MBNL3	-1.20331822365926	4.76338388935887	-37.997822023804	3.93615756460378e-168	2.97687168869525e-167	372.923733157092
RAP1GAP	-2.0316732676444	4.90983470075522	-59.8817325966304	1.279325562409e-268	2.74805567663628e-267	604.679212028729
ACTL6B	7.61248964121067	4.41178867132623	22.3515041979826	8.90772204548178e-83	2.83483357008372e-82	177.718402426517
UBE2T	1.73913629083581	5.34852592982942	23.1456925200375	3.53502639533465e-87	1.18159416232394e-86	187.151754072135
IL4R	-1.11930284501931	4.9620438025849	-37.2853211645488	1.96292372163603e-164	1.42763408834662e-163	364.39557397569
PAK3	1.7158803949395	5.6649989744197	30.8356966186426	6.82748723149677e-130	3.50972304191061e-129	285.142826960034
CAPN6	5.75544774915525	1.70752407271269	11.6621100183381	1.06108743958388e-28	1.77041428488266e-28	54.3176865648927
DCX	8.73540837817071	4.4550411658594	18.6946014531399	6.99803966532775e-63	1.78419712398928e-62	132.29184140237
SPAG6	7.02740141577612	2.47346874530838	18.9790334536691	2.13190658368019e-64	5.52116601903345e-64	135.753244943695
DYNC1I2	1.07379850237318	8.39476407560848	24.8033316264073	2.08740316766506e-96	7.75094235577653e-96	208.244367076557
ACTN2	2.15143981370635	4.36470418348256	9.48142111547108	4.4631626006585e-20	6.54563961967066e-20	33.7591612014019
FKBP6	2.71013677803197	3.55812229818108	23.2445025064437	9.99138530332983e-88	3.35739643496583e-87	189.261744548581
FBLN1	-1.28994754272492	5.59503466548839	-31.0274136028394	6.07219961019782e-131	3.15278056379897e-130	287.405316290466
MAP2	2.37564435475289	6.55794131982437	65.1936842351689	2.03861994326206e-289	5.29080741201917e-288	652.512549044482
AMPH	2.63174671609549	4.59272582050321	10.8078609301628	3.54746191666814e-25	5.63534950241319e-25	45.4564775411709
LAMP3	2.37144140386475	3.41991958695435	17.755243081085	6.32432341996809e-58	1.52715598193997e-57	120.814438505529
FAP	4.14271498121457	3.31376743737914	12.170029128608	7.05825641926913e-31	1.21739061581516e-30	59.1015728075658
RBFOX1	6.24038889169436	3.83247032372609	8.36301223163797	3.64593951185172e-16	5.03124921566802e-16	25.7725293216955
HOXA9	-1.70156700247815	3.33625852246385	-19.2599668574353	6.68013884081193e-66	1.76234714945999e-65	138.264946751015
ADCYAP1R1	4.9022715499184	5.34820541877904	19.1984433468403	1.42784247083234e-65	3.74838829737185e-65	138.360251944497
P2RY10	6.73212732304264	2.28849502602544	19.0095897266693	1.4638190368122e-64	3.79614847253484e-64	136.124849298688
BRINP1	3.88743628030012	3.13835898683993	9.91335435294144	1.10012423478845e-21	1.65435202161698e-21	38.1300158402327
PKD2L2	-1.11513345615749	3.96412839277721	-88.7495173079951	0	0	835.054851082194
CLUL1	5.24332800948033	2.34490591986718	14.9097876342105	1.5805876611019e-43	3.21827774992693e-43	88.113625652426
RUNX1T1	1.2425587275687	5.52861221618624	37.4252274955891	3.67093627234577e-165	2.6870372362987e-164	366.139730347489
CDH17	5.38612440568411	1.40648649721555	12.8811986096488	5.07327813924593e-34	9.1601153292348e-34	66.4371852460283
OSBPL6	1.95599048790557	4.05213874496263	17.1893038501192	5.55114233596048e-55	1.29823141154748e-54	113.798235452559
TNS1	-1.86071133323388	6.54453671693847	-26.7122534149064	4.67754278419576e-107	1.93691557045856e-106	232.695281797954
REXO1	-1.18461857044868	5.15933601285974	-63.3690155546661	2.05192848697798e-282	4.98446412121238e-281	636.360502360665
CEACAM1	-1.18502528447376	4.43158058349249	-60.0441825479866	2.8316893465258e-269	6.12110873045836e-268	606.129791134326
FDFT1	-1.00230952522303	6.06155577175509	-22.7057020630804	9.75048643641282e-85	3.17522991751758e-84	181.079304266587
PAFAH1B3	1.42657151185176	6.04604241386433	52.6998160556038	2.14926005878818e-238	3.37033186629253e-237	534.807267228322
PGM1	-1.64395999691422	5.41494244972325	-48.7165419196371	1.67044486079275e-220	2.1842409561836e-219	493.778414482878
DNM2	-1.29559815408601	5.60089619703007	-68.9203994026702	2.77565116714423e-303	8.37452208150565e-302	684.564751406537
RIMS1	6.02373701479368	3.5040586518763	14.7639487158057	8.05809997354535e-43	1.62830639271369e-42	86.4968283340758
MOXD1	-1.52638866543548	4.45565508315688	-25.9444718215675	8.96429279834124e-103	3.57337133793822e-102	222.560974161617
DDX43	1.35956083620838	2.64437281135376	4.9228813216359	1.07922030442541e-06	1.2782525411758e-06	3.93592095967549
EPHA6	6.4610669618299	2.47690293022391	6.97101496468826	7.66360047803603e-12	9.89724762636477e-12	16.0864259771072
SMARCA2	-1.47884876534589	5.81204204801366	-31.6579566776644	2.16673356810031e-134	1.16833941087619e-133	295.41643658114
CHRNA3	4.58952952696163	5.7057064853941	19.7263373041173	2.06507190756964e-68	5.61280168161176e-68	144.753497361331
KCNN2	-1.60237748338336	4.59710596270847	-60.1605694503047	9.62878903277712e-270	2.08668566386719e-268	607.243978323605
HSP90AA1	-1.24740053074973	8.24411160636732	-17.9133864566929	9.38753028700588e-59	2.28884715464305e-58	121.875137198492
IGSF9B	4.95611269673277	3.2276559949968	21.4467757251787	8.67019367705843e-78	2.61499288984682e-77	166.469135732402
NDC80	3.21706745154254	4.11077475305492	12.5055216872888	2.39452018351598e-32	4.22168296240991e-32	62.1521879020373
COL4A4	-1.60808400458871	4.43635900700756	-54.0629448169466	2.50607644816467e-244	4.19160308573047e-243	548.736537042323
CDH7	6.09261686304001	3.06151259632303	5.04988266887623	5.73033933679327e-07	6.81977872007936e-07	5.18934177421483
MEF2C	-1.31015947130113	6.43910474327456	-25.4257732202916	7.02922700417959e-100	2.71579433371889e-99	216.05919395406
PKP1	1.9312335081528	3.39049029781827	12.2341280138135	3.71395271452456e-31	6.42911003608068e-31	59.3729373846476
UBA5	-1.05802941188373	5.39582033692852	-46.5133627045397	3.02307856237397e-210	3.5628097039103e-209	470.057636929074
CDC14B	-1.05729445121873	4.76448818516393	-47.4553491056056	1.15539154344438e-214	1.41033748301642e-213	480.12688142979
CADPS2	-1.50283811892499	4.60176163776685	-96.8598644275913	0	0	888.403098180839
PCDHGA2	-2.45373168726755	4.85319229426285	-130.085288702541	0	0	1072.99706658387
IFT25	1.50753064433292	6.2040225313989	62.8104559359298	3.05426777947608e-280	7.32552399861139e-279	631.28074687632
PHLPP1	-1.04747481302589	5.2404203696656	-39.3527861295665	4.31237822243976e-175	3.53201356856613e-174	389.003168104165
IL12RB2	3.22286263387062	2.68472235982314	12.7678030344424	1.63549601317557e-33	2.92852735839353e-33	65.1198123283898
MPP4	2.09443893828699	3.1513398917304	13.9381793484142	6.9960985675193e-39	1.34672808560631e-38	77.1591172599102
PGR	-1.84554344603134	3.4352608895513	-23.1508181971596	3.31078891579052e-87	1.10772614253438e-86	187.230627640792
COL19A1	6.62359845636326	2.25408506716895	22.9395998161871	4.92292273277444e-86	1.62420308167676e-85	185.145725101951
COBLL1	-4.10263566423622	6.0852830887415	-41.6890470036285	7.25446237973583e-187	6.72554039406888e-186	416.763192592767
KCNK2	-3.48446554715436	3.79283934965702	-27.089529373399	3.6930614011656e-109	1.56259686689061e-108	237.830087616092
SERTAD4	6.63564999532687	3.73709758768822	18.3163936151656	7.08398475743144e-61	1.76783877981378e-60	127.722565953938
NFE2L1	-1.46793546200417	6.26840095491693	-38.0164733005755	3.15224256690736e-168	2.39035729640661e-167	373.471606117248
ITGB5	-1.11351503730727	5.60925580900052	-22.7970826086049	3.03782460702561e-85	9.94382419286493e-85	182.156943704064
LINC01587	6.03591740397507	1.70830674104601	9.27404036722278	2.52917020842412e-19	3.66270689020173e-19	33.0042010583391
TRPM3	-1.13907415024688	3.9625703188691	-14.0876518750536	1.38248504105863e-39	2.68463691677942e-39	77.463568894831
P2RX5	4.08921318190067	3.43016679445058	18.8794857481112	7.24746410952397e-64	1.86758630750476e-63	134.602147877396
HAL	3.95698176130223	2.51656697031571	24.2630420757314	2.14718001020955e-93	7.67582018721968e-93	202.182438616649
SLCO1A2	6.10357979985882	2.57832436795478	5.35820549766534	1.16357727432599e-07	1.40228716398483e-07	6.72692141482306
KIF3C	1.44891948963126	5.80336370175557	52.5162624951771	1.37564372584113e-237	2.14341860457929e-236	532.996057983651
GCKR	-1.82521395747585	3.70878467222572	-23.8006876930717	8.07008893058929e-91	2.8033545294482e-90	195.440794062129
HADHA	-1.26081555349381	6.83167049959495	-35.801312115882	1.1906552398396e-156	8.02716917913183e-156	346.900302903397
AK6	-8.39268994611066	-0.992122437453503	-142.89394013757	0	0	1119.87398880669
FCN1	3.01015211619692	3.32294931428739	13.3423411365976	4.0853965903193e-36	7.57423923275243e-36	70.9267124486256
MECOM	1.0282277977963	4.13146290503037	13.8076922810293	2.85969851592113e-38	5.46865302983036e-38	75.1436993352286
IGSF9	7.1426008125808	3.22523798002819	9.78429907326165	3.3683108338486e-21	5.0319870623421e-21	37.2552517116928
ABCB1	-3.95562267823956	7.12263827559598	-21.7660328393717	1.51860677338367e-79	4.65922527292004e-79	169.834566021169
AKR1B1	-4.05020928833505	7.8062587387449	-52.5463561984605	1.01439572768784e-237	1.58488891507093e-236	534.088420270439
CTTN	-1.31221472262767	6.88436633217982	-36.506915699079	2.30047262442479e-160	1.60151532846727e-159	355.476386155831
WNT11	-1.04098352658391	4.12837598442714	-28.8138789743904	9.63596579756487e-119	4.44378579327613e-118	259.428484308646
USP40	-1.14721392743148	6.98569568780194	-24.337286885605	8.2814745533906e-94	2.97356478024078e-93	202.192105130082
B4GALT1	-1.47231742410301	5.4365561641053	-39.2969212893866	8.31387346935008e-175	6.78337397210183e-174	388.452349415194
AQP6	6.0510010958167	1.82897403658647	17.6893267190869	1.3982337979409e-57	3.36731611443191e-57	120.18638843929
FOLH1	4.76364818911252	2.86665685322289	17.4311330777213	3.09651618639599e-56	7.35148156750789e-56	117.150420252133
EIF2AK1	-1.24777267548124	6.08764659130121	-43.3010291214142	8.08610314179247e-195	8.03762417650699e-194	434.676286951085
EPDR1	-2.22545762331951	4.545251667288	-51.7012670036837	5.48528843926235e-234	8.15250397539453e-233	524.998192355126
PPEF1	6.4488057419324	2.68593935061425	22.3889321014196	5.53047383058699e-83	1.76299984328792e-82	178.186313508235
NOX4	1.93872008644538	4.42225907484833	9.15175682060348	6.93988270197995e-19	9.98419350477773e-19	30.9550071212848
TRIP6	-1.17269879840482	4.80641555571653	-79.2117782881433	0	0	766.265140416701
ACHE	2.81578030463186	4.37149852601529	12.6967416878517	3.39522081999786e-33	6.0579026165608e-33	63.9312315777474
FTL	-1.007937700962	8.19908907169163	-16.5373635911962	1.23072735536825e-51	2.77967610734341e-51	105.474878398014
MT3	-3.84006729806347	1.8397074005794	-23.097327612187	6.56018150579031e-87	2.18634308302852e-86	187.13584282165
GNAO1	2.0162549038654	6.19633383466117	52.9360553458608	1.98248737316556e-239	3.14636959772754e-238	537.30103546783
PTHLH	1.56679584620954	3.9530333810473	6.83059669982177	1.92655201366096e-11	2.47273421550457e-11	14.1400084352672
PHACTR3	2.78143123603096	4.53799709564015	14.4901498059073	1.67876051331906e-41	3.34400948162248e-41	82.9034422863761
ASAP3	-1.56341493449075	5.07500812291042	-47.1164413243554	4.43215129505798e-213	5.3414147964506e-212	476.599414191034
TPX2	1.15660200087498	5.2072043146554	16.0022360599235	6.26594133254339e-49	1.36833094802869e-48	98.8450346148976
TMEM40	5.90963655567232	1.71336267582146	16.8765412417334	2.26871474100164e-53	5.2122752094827e-53	110.575354565081
NSFL1C	-1.04463031132161	5.95573633508176	-31.6548036930888	2.25429042836525e-134	1.2147844002901e-133	295.356536687691
SLC4A11	-1.03719780707205	3.99329602472514	-44.2274520908221	2.51758338794564e-199	2.63921249330556e-198	445.172626067171
CPXM1	1.1220324113456	5.25760295392567	23.7947719422074	8.70570889959535e-91	3.02292376735237e-90	195.022193573158
SNX5	-1.14795627803335	5.89089634848722	-37.8471146325126	2.37185642206874e-167	1.77962179787644e-166	371.331422507808
RPL6	1.7794863155909	8.7020655389829	44.5237340243619	9.32226703891544e-201	9.9373504509088e-200	448.617438116299
SIRPG	5.99334162443299	2.24922722270359	9.29342047802182	2.15329187627478e-19	3.12313278164977e-19	33.1600761152667
SLC23A2	-2.17697660901513	6.56739995553916	-49.8515024017467	1.09683918688409e-225	1.50447572645941e-224	506.037260653378
SLC8B1	-2.6447212573135	5.26723358347224	-76.9138797124007	0	0	748.985573618593
CFAP61	5.27763757363159	2.82079879241025	18.1016663194423	9.61580099802632e-60	2.37022277198752e-59	125.145071888823
PXN	-1.67087371188005	5.69212129705112	-53.6883299401322	1.04749708702507e-242	1.72166580896315e-241	545.005401068371
RPH3A	5.39212986655246	3.61479702359216	8.6567205594991	3.72217036705124e-17	5.21996414208212e-17	27.9499952523609
KIF16B	-1.57614075755508	4.68160510281424	-80.071399625234	0	0	772.806672971744
PEBP1	-2.55961858172608	7.96188937317985	-48.4119105712481	4.22276605939429e-219	5.41789451512219e-218	491.141559937924
NOS1	5.16123987716402	2.66587259003963	11.5671711728037	2.66746390077264e-28	4.42727971945713e-28	53.3937499153068
FXYD3	3.97099733135292	2.91075876759679	21.7478254907948	1.91310197259954e-79	5.86114861608941e-79	170.29738846371
HEPH	-1.43064116732491	4.75666356962144	-57.6405135380427	1.85934218817764e-259	3.60408473865034e-258	583.4562749838
CMTM1	3.93222586697469	3.66128462146806	23.0983876722738	6.47188780192558e-87	2.15733804398757e-86	187.447700075435
KCNH4	4.93239050872965	3.81620221854343	14.5278820221067	1.10659340634443e-41	2.20969312443216e-41	83.8174597861864
BIRC5	2.27899734124268	4.53688266469449	9.60977975364538	1.50384550404226e-20	2.22328540148296e-20	34.8098104525268
LAG3	4.56992208561908	3.28891439533687	30.241435210791	1.25677913971453e-126	6.25897269434386e-126	278.325589267072
DDX24	-1.34566497349898	6.59860316198859	-38.9226993665106	6.81903972936049e-173	5.42884575563119e-172	384.278909522418
DHX32	-1.12425838583537	4.9150417221504	-46.772109676411	1.82894771789182e-211	2.17197080517654e-210	472.773376061163
RGS1	1.11178960343089	7.01155124758334	12.568492615149	1.26095591652699e-32	2.23235996128255e-32	61.299231699114
YPEL3	1.14707325905605	6.69834159775644	36.1958450478878	9.91253419193493e-159	6.8146677292944e-158	351.384588110597
NUDC	-1.02490389830283	5.58874907938062	-39.9400459812166	4.44403364694791e-178	3.76816100242947e-177	395.969144837098
LYZ	1.02744928849246	5.73551922515812	18.2747345518202	1.17590039413697e-60	2.92766453282943e-60	125.359347471165
P3H2	-2.07819456317673	4.78301553659624	-75.1118964022015	0	0	734.898341054111
CHRD	-1.2146606478519	4.49704075076795	-50.4691951554618	1.77097485421313e-228	2.50978735148529e-227	512.076542716126
FLT3LG	3.72899714597862	7.20467019183968	109.779588594184	0	0	966.209485265552
KIF4A	2.91076459711454	4.10948863899932	10.8916213339099	1.63047531906573e-25	2.60366813387746e-25	46.4618271063685
DLL3	7.12663298138449	2.51638076692958	20.6902774193022	1.20643483485946e-73	3.47600601904759e-73	156.866679986465
LAMB4	5.77527035213254	1.75379642166621	19.6081563229431	8.96245865125744e-68	2.41902807630035e-67	143.455636819469
SLC26A4	4.23216076227018	2.46782506025687	31.9248632085619	7.59857965504996e-136	4.15367941002843e-135	299.117043567326
DLD	-1.33845947980023	7.62772031055554	-29.7814607183362	4.3031298711984e-124	2.09895883491731e-123	272.104871793716
RAPGEF4	-1.3520903286916	5.63014393541221	-27.1607723028778	1.48085078220637e-109	6.28910440381453e-109	238.162770700219
MYO15A	1.63543899483881	4.07732985384073	12.0998434155784	1.42231799347643e-30	2.44207966766509e-30	57.7112958137621
APOH	4.84976851417881	2.18277390817167	13.2486270993752	1.09698111069842e-35	2.02236277959592e-35	70.2309465239087
SLC17A6	3.84861731796506	0.0298848828452337	8.40608380061074	2.61905673333728e-16	3.62473716145561e-16	26.1972835764625
CPA1	-1.59113204847448	2.13724912064883	-7.82398300290276	2.04349286533133e-14	2.74604404007421e-14	20.9611600225646
RGS17	1.10159134126554	4.15874111711117	15.2932284953564	2.1035688123808e-45	4.38401813632255e-45	91.5231439840374
ANGPT2	1.27397491000709	4.30699494954595	12.3091322958648	1.74737552012966e-31	3.04085720546767e-31	59.5889570645091
CD200	1.82483920593243	5.60662846986378	44.1973052219014	3.52292843940264e-199	3.6885989552225e-198	444.924142769267
JPH4	2.00618577565812	5.16606624358743	22.6877168369619	1.22653181455748e-84	3.99189704539702e-84	181.560784133995
SLC7A8	-1.08200487352815	4.90682234642316	-29.604140342612	4.09677900090417e-123	1.98020648169942e-122	269.187379414567
HECTD1	-1.08404772139507	6.19127880115081	-38.1787635572576	4.57199333241197e-169	3.499593462017e-168	375.338363847274
HNRNPC	1.12701058055772	10.4046567587751	14.4328120217767	3.15921547242998e-41	6.26741666155747e-41	81.8366308907766
RPGRIP1	2.41368619217389	2.58068365533909	9.65582593029402	1.01528631896548e-20	1.50464674728574e-20	35.8337955136339
SEMA6A	-2.13744890753925	6.00368117153322	-43.6830913032637	1.10527574411182e-196	1.1261810192242e-195	439.07201802456
TBX15	5.10398565389959	1.85077669375292	9.73664734013199	5.07786257691357e-21	7.56474389129835e-21	36.8560157681397
EZR	-2.28804598563209	5.63037334924549	-59.5370472661409	3.16729762704353e-267	6.66928996017539e-266	601.578237419331
TEKT2	4.77191324537574	3.20690910856976	22.7405920533687	6.24714186386091e-85	2.03864784271265e-84	182.830693473451
CLSPN	3.660947292213	3.87231149162769	13.0386283931391	9.88938629154043e-35	1.80255149643117e-34	67.7438056287108
DPYSL2	1.1093251463893	7.24944130061245	35.4427666977918	9.37835484141761e-155	6.19551897976358e-154	342.363223708354
CDC45	3.6145169458576	3.97110894159049	10.470499403118	7.7895500545569e-24	1.20929223892426e-23	42.8069088301677
COMT	-1.55046575187396	5.15227801052918	-81.8180559936136	0	0	785.727484675481
GABRP	6.3237099563605	2.45477490673596	11.1037628028844	2.23558104419318e-26	3.60875484371746e-26	49.0266390370736
CBX5	1.01859940211567	7.16253444515747	39.5081799178746	6.95954482660358e-176	5.75535820842176e-175	391.035502265499
FMO2	-1.88653402162689	5.28829828910601	-10.8099082969101	3.48086214023652e-25	5.53109544699162e-25	44.2295526399157
TMEM38B	-1.17406285530017	5.43700728669679	-25.8306370850549	3.86986918042395e-102	1.5340240481453e-101	221.016341491483
CRAT	-1.1307704772143	5.18123752046946	-52.4768009269896	2.05143818459706e-237	3.18476453439672e-236	532.63481539137
WHRN	-2.74202373602237	4.67964971532553	-88.7706618098995	0	0	835.189331885356
TLL2	6.65278175444399	2.2348843732123	19.9302354962353	1.6323653475175e-69	4.50119538827004e-69	147.431996724392
CRTAC1	4.81300066534424	2.92958268402004	19.8542280702204	4.20709521320045e-69	1.15301821466577e-68	146.577839689983
BAMBI	-1.33680759514141	4.67785603980628	-31.7143858276939	1.06649502594784e-134	5.76893745901529e-134	295.943346423626
IL11	6.7886633999932	2.34585821958449	42.8069335993572	2.14011017609056e-192	2.08006041417749e-191	427.141890713806
CREM	-1.32185534743286	5.13287209430316	-39.0139101821519	2.32573899940148e-173	1.86026439778825e-172	385.033726794317
SMIM24	6.11517276326138	1.74879217369408	12.6486148581417	5.56043244689788e-33	9.89635277703753e-33	64.0666381930503
FKBP5	-1.46222697615209	5.86332985094378	-36.5109737552479	2.19041879573281e-160	1.52552127955666e-159	355.313076041804
TMEM14A	1.40165909283124	6.43278570658849	50.0029316466068	2.25853984122692e-226	3.11041007005098e-225	507.168491413618
HSP90AB1	-1.32812359519627	8.70713467337549	-20.9500443476253	4.59134608006771e-75	1.34349583634881e-74	159.495145694257
ITPR3	-1.10442944360405	4.91635208943232	-52.0916566712642	1.02364033569905e-235	1.55246056951445e-234	528.666600518477
DSP	-2.02611058472566	4.78498983679194	-51.0754373745584	3.36953770074283e-231	4.86815527204613e-230	518.45068170751
SYDE2	-1.01501566864819	3.40579412901674	-16.0423493500953	3.93904508522532e-49	8.62951544841472e-49	99.831719771573
SCD	-2.22295201165815	6.70451319648365	-27.4194722709606	5.36911306749662e-111	2.31185940125164e-110	241.866719761406
ABLIM1	-3.22480642823231	5.63669731409958	-52.2113632920468	3.03070595746899e-236	4.63342575073392e-235	530.319811640799
ERMP1	-1.15294145810445	5.12814650045989	-45.2990399389976	1.7631833258299e-204	1.96027875359357e-203	456.720649567375
RAB18	-1.24518797882374	7.42419557444264	-29.6187052596118	3.40427206392666e-123	1.64734355442549e-122	269.975075907225
PALMD	-2.20141724159697	4.92744225727787	-74.5225788641594	3.95252516672997e-323	1.42290906002279e-321	730.252609541039
MACROH2A2	1.80984358349033	5.59598722971645	30.3995517684972	1.6961258015998e-127	8.50903064451228e-127	279.782955893545
CATSPERG	1.56969957704664	3.83047185831598	19.2785439711223	5.3102666569623e-66	1.40203190632259e-65	139.095153414863
EFNA2	7.4145513651088	2.73290940347514	11.7831281049381	3.25375440210991e-29	5.47540046559232e-29	55.4830562323169
PCDH11Y	2.78199491786657	0.776116241608133	5.43279577132834	7.81661459688546e-08	9.44553690001508e-08	7.13260224564684
PRKY	2.98461242357428	3.67887775172552	5.95030179334639	4.34917592335871e-09	5.36988484152966e-09	9.29509468232021
IGFALS	6.26456666689413	2.13897578025789	24.3344339758189	8.59029157472747e-94	3.08315277893277e-93	202.848084753819
MISP	5.92766461351953	1.64474626847507	14.1571477541299	6.48488115369596e-40	1.26490366032742e-39	79.8720510225534
POLR2E	-1.05707240808585	5.32283499531207	-49.7150855730158	4.56517806723711e-225	6.23177824574006e-224	504.198267315427
CDHR5	1.2488307783071	3.30175209506387	7.86329093825809	1.53458394784292e-14	2.06640041612629e-14	21.345767712893
GADD45B	-1.15892076036395	4.72625356653503	-40.0888861133652	7.82772468273437e-179	6.6803625390832e-178	397.57595807269
MADCAM1	2.65706247291453	3.39096553042145	23.4099004751251	1.20380206611968e-88	4.08369644082754e-88	191.387445018781
IGF2-AS	4.30948189338102	1.91394522092079	8.0178463817621	4.92174376642853e-15	6.67847582831148e-15	23.2901047499175
MKNK2	-1.63071890033065	5.36713904988098	-60.1714266825201	8.7076661436158e-270	1.88946397375511e-268	607.35459878985
ARVCF	1.35973183695227	6.13082798639885	41.1880100738124	2.29680885709401e-184	2.07636870580172e-183	410.293031572135
MED15	-1.19417138261311	5.5491002325816	-56.4345675367254	1.99036732803071e-254	3.67851762562559e-253	571.938645703203
MMP11	1.15416841843162	4.44405011713111	12.4545136369817	4.01981542589151e-32	7.06020652349576e-32	60.9419684257486
BCL2L13	-1.03297066019242	5.66590531913454	-39.3605937668297	3.93447100478887e-175	3.22403845243664e-174	389.197001877484
OSM	1.98720559721281	3.4279846636746	12.7105179263694	2.94749350671611e-33	5.26234674481871e-33	64.1794186620072
UPB1	5.22303946435947	3.07562586750225	20.6506597101199	1.98466335855117e-73	5.69998253850965e-73	156.454668257922
PRODH	2.4721168337278	3.70931705379079	14.2422329257372	2.56003223142513e-40	5.01925033479299e-40	80.3689256974506
CRYBB2P1	-8.03279652736452	-1.07923849551022	-89.3325821304826	0	0	834.903918138041
GRK3	1.47155425905568	6.24855317812928	41.4792120044882	8.05716262518031e-186	7.40140753901044e-185	413.660680241669
SEZ6L	6.18824451455551	5.07839099809027	15.7861418547741	7.57200091371427e-48	1.63245877545131e-47	97.8938261581298
GGTLC2	6.93626347101386	2.37118536246156	76.5314066619351	0	0	735.001327249394
CRYBB1	2.26998110228462	2.81300425280392	7.89894885825683	1.1822998986408e-14	1.5965629739909e-14	21.9664138559305
SOX10	2.77665526362766	3.39962367799831	12.4425949324439	4.53625172494869e-32	7.96315488352681e-32	61.614840848672
SLC16A8	2.95491436481826	3.35903583687411	25.773486802085	8.06486230337229e-102	3.1806848396002e-101	221.651612072716
CENPM	4.92151986741385	3.48807834459951	19.2520470809349	7.36662131177066e-66	1.94225400866308e-65	139.179753737764
SEPTIN3	5.61608156971939	5.45846805802332	24.3993984488778	3.73178309199281e-94	1.34446539793167e-93	204.048852661542
SLC5A4	5.52811620412143	2.42824364546192	24.0658508273643	2.69442956293651e-92	9.52448222857934e-92	199.434951447549
DDX17	-1.35233511869807	8.35433942939631	-22.5502116047544	7.08358494882738e-84	2.28281525138942e-83	179.691932374576
DMC1	6.77967649840942	2.41411052873182	25.9968738967111	4.57228120573767e-103	1.82773516269621e-102	224.011479594287
TIMP3	-1.87215220553032	7.17333427031614	-22.2735579558049	2.40280654363767e-82	7.61416354531463e-82	175.971847398545
CYB5R3	-1.73479967075017	6.95663782354127	-39.9678292357104	3.21304132444513e-178	2.72709277820823e-177	396.691029584923
MIOX	6.07888703127148	1.75105856848339	20.2555906078027	2.80918063633152e-71	7.87982551357315e-71	151.455165813658
PACSIN2	-1.49194796598498	6.01084532513302	-44.9330567450925	9.99471878059143e-203	1.08921386481276e-201	452.912582381821
RASL10A	1.69364768482874	3.64171101952729	16.8528134296988	3.00305779648879e-53	6.88735132831576e-53	109.894679638393
TOM1	-1.13257173980231	5.17409299529608	-61.1109549335338	1.5188357540721e-273	3.42178867708301e-272	615.911921646596
APOBEC3H	3.0927959847586	2.64044341200896	8.56109322417582	7.87710772998974e-17	1.09863907795683e-16	27.0777710147682
TSPO	-1.03414107613611	5.06843857674085	-36.3344798669446	1.85018536384965e-159	1.28021132327636e-158	352.938292248787
ACR	5.82319064736413	1.623720518754	13.3130365307813	5.56616747633829e-36	1.03038961510492e-35	70.9030570622075
CABP7	-1.04129135049426	4.01265916599869	-47.2531714691636	1.01592220077201e-213	1.23216643626304e-212	478.329285975491
RBFOX2	1.06143012533789	7.06377026256732	36.3035900002628	2.68880685614931e-159	1.85747389492159e-158	352.790446296274
MYH9	-1.1937225485863	7.54789428104472	-19.584861516987	1.19665288447508e-67	3.22424129191873e-67	142.147562984
CACNA1I	-1.2101685112475	3.99654250225142	-19.2029344753842	1.35085364423166e-65	3.54736701253944e-65	137.206096802209
GRAP2	4.86358116006534	3.02141028158571	15.4145914323957	5.30350173121706e-46	1.11523087137044e-45	93.7533881128603
IL2RB	1.10893879224203	4.19068219320242	11.7622685626475	3.99129762052003e-29	6.70662102387292e-29	54.1870858396873
RBX1	1.07403816161001	6.59097174376007	40.7482629279683	3.68871935486948e-182	3.25709722973661e-181	405.352840747756
ACO2	-1.14252411142829	5.54607013406324	-61.354877567633	1.63063927367686e-274	3.7128569168773e-273	618.228754505292
KCNK10	6.60397267592518	3.47632286438456	12.3729606962103	9.17828607545547e-32	1.60328960014887e-31	61.2900785071361
ABHD4	-1.07241676242975	5.2954509392198	-35.2287255251393	1.27957841328346e-153	8.33385223632406e-153	339.544614502035
KHNYN	-1.56774026553968	5.62958062381539	-58.4050867764151	1.30895957372423e-262	2.61439796964781e-261	590.853764876527
SDR39U1	-1.1507333200656	5.50522045462904	-44.0890530125989	1.17837875883104e-198	1.22777144994251e-197	443.383418314137
CTSG	4.3197358889481	0.435742500384323	9.21098885622577	4.26143482835785e-19	6.14996387761912e-19	32.5052306804697
GZMB	5.77894296521366	2.42729211407404	9.77680242186532	3.59335103976979e-21	5.36724006876137e-21	37.1935828932923
PYGL	-1.51630932472081	4.7515625540102	-61.6567916032942	1.03881295029902e-275	2.39727145300763e-274	620.937889161254
CDKN3	3.14803286539699	4.18421937927661	11.5747588026573	2.47844953778565e-28	4.11503113593537e-28	52.9337868410422
PLEK2	-1.84325454946933	4.12156973749099	-35.270984578808	7.63522039461441e-154	4.98419949078098e-153	340.426258366919
RIN3	-1.09901982698241	4.66010752229089	-75.403368924436	0	0	737.008363873281
CHGA	2.65746165168786	6.0757717606299	14.4340057098364	3.11794412820283e-41	6.18625907718366e-41	81.526161132745
ASB2	2.0790408318607	3.32646047514511	10.0471331405935	3.41073563474853e-22	5.17274710786862e-22	38.939884992532
HIF1A	-1.90324279751012	6.36155808680887	-43.0356739757782	1.61140989097277e-193	1.57606223987067e-192	431.831574764623
SLC10A1	7.53959407256239	2.84866757046621	24.4099249329082	3.26017379254936e-94	1.17554873005417e-93	203.817290087435
SLC8A3	6.00405589473991	3.21779514138067	11.7498914071927	4.50520768322791e-29	7.56345178986266e-29	55.1583075193059
TCL1A	6.85900022981047	2.32129218493011	7.0762443114074	3.80198994026691e-12	4.93513090680587e-12	16.7719054335603
PCNX1	-1.10900445403512	6.02791832488819	-39.7395295277735	4.63026507126962e-177	3.88364619951235e-176	393.728078124918
BDKRB1	6.54897410491439	2.30362936944384	14.311188363083	1.20279002767954e-40	2.36800153362734e-40	81.5406174650679
DHRS2	3.09598314417931	3.66611630790975	11.9522589208729	6.15570485378352e-30	1.04900680359307e-29	56.728616542997
CPNE6	6.22464305767814	1.90860871979088	16.1569800588142	1.04257003685984e-49	2.29906618278093e-49	102.217137954018
DCAF11	-1.06128875561123	5.75420895100631	-39.7386558687478	4.6778385179112e-177	3.92162240404367e-176	393.655301394026
NFATC4	-1.33493172692642	4.96692165850609	-69.6214383118273	7.9110209241775e-306	2.45630007858508e-304	690.32217371089
PLTP	-2.2831284261912	5.69737186254036	-45.8236712369869	5.56443795847493e-207	6.35186544230457e-206	462.753245793513
MMP9	4.6414237866231	3.82477409274874	9.30142310636415	2.01473347725167e-19	2.92390614353928e-19	32.954362251725
TRPC4AP	-1.07685550401901	6.23176385603306	-56.1012232685365	5.03159745394317e-253	9.17018033308298e-252	568.82631789749
GINS1	1.16517851559872	4.7013082107143	12.8727978914358	5.53401429677297e-34	9.97934130369504e-34	65.0591823511377
ZMYND8	-1.10732105166235	5.97385092732888	-36.6421059296908	4.49777964490945e-161	3.1569495682745e-160	356.879176625514
MYBL2	3.99516843561257	4.11872149449952	11.8806728254926	1.2477744110841e-29	2.11727380942798e-29	56.077065537258
RIMS4	4.2326623557692	5.43344720571938	22.9582623588149	3.87872146417344e-86	1.28117846119323e-85	185.491185340584
SALL4	3.65515878948068	3.45614813154657	17.1769418743347	6.43110509199603e-55	1.50361420668149e-54	114.059284593998
PFDN4	1.31649135390421	5.82610092510399	51.3093642253932	3.04034203594056e-232	4.43002738462091e-231	520.628481297963
DOK5	1.40345562909967	3.57629467014547	7.95663851765864	7.73783088533459e-15	1.04722569368251e-14	21.949306048021
BMP7	4.4000662586412	3.84449251776318	5.65883758329796	2.27500667763871e-08	2.77145761723442e-08	7.9206307838881
HRH3	6.99797684690393	2.62636892091253	14.8486012693951	3.13348125405656e-43	6.36120534659105e-43	87.4357207466453
BIRC7	5.00893579726527	2.10434244792471	12.2433542646396	3.38550366854269e-31	5.86589348089524e-31	60.0010686504788
NKAIN4	6.69453663624442	2.34685086648148	10.766086640705	5.21949049224931e-25	8.26302393029956e-25	45.9143882507392
COL20A1	6.53123881712292	2.25598950177231	13.6651959949413	1.31976974263195e-37	2.50279932203508e-37	74.6069943896545
CHRNA4	2.48141066175636	1.37276651622385	5.6172154922866	2.86474690321109e-08	3.48417369604272e-08	7.95069221484326
EEF1A2	1.22095959004785	6.92857113558309	37.0386098340722	3.79551852236863e-163	2.73024725385379e-162	361.612456458457
PTK6	6.89543723849366	2.56054143286018	48.8307813433637	4.98956308358554e-221	6.54932888381171e-220	491.880217101404
SPEF1	4.83732497649234	2.7215000978132	25.4071128252299	8.93377300410887e-100	3.44617216153529e-99	216.655943277468
ISM1	1.78429414386611	2.78568953952147	8.1467015678592	1.88170004787212e-15	2.57049769758516e-15	23.6962977019935
SLC52A3	3.76514000156609	1.806368261458	8.88073150674355	6.27006164576805e-18	8.89391500330434e-18	29.8041967761533
RSPO4	4.64298863002052	1.27430279639457	8.5274549134305	1.02382454154319e-16	1.42597273435553e-16	27.102078013166
PROKR2	6.06093393083956	1.70602051378592	10.5892915306338	2.64521271462768e-24	4.13627850267346e-24	44.3147433413788
MYLK2	6.49933375527449	2.18427390676595	66.3610397851599	8.01620890358491e-294	2.22952442095309e-292	655.030780554877
FERMT1	-2.54411757513167	3.98811211218117	-44.063227632255	1.57209586912109e-198	1.63499885243489e-197	443.526090997045
MYL9	-3.24933994612538	5.82224173160812	-54.9601251553816	3.50909576931788e-248	6.02865477390759e-247	557.864862307532
SAMHD1	-1.10416414503382	6.04680111924261	-22.0960588001249	2.29776322941445e-81	7.20508679190425e-81	173.32698744601
BPI	5.09424269318549	1.90490065793137	10.3622267020629	2.0692376322045e-23	3.19006689944536e-23	42.284266638861
CST3	-2.0114801805075	5.63524665538393	-51.582565444015	1.84715302631801e-233	2.73106772557858e-232	523.724881999653
WFDC2	5.63883778513558	2.84577902319089	6.47682420349608	1.83365868659994e-10	2.31436728684902e-10	12.9872920451629
FAM83D	2.97879011635163	3.87904365290594	12.3539474490157	1.11211276032534e-31	1.94028908950508e-31	60.6403661730235
MAP1LC3A	1.47138606795903	6.00472002275512	45.4866497387715	2.24005307561673e-205	2.52331044672209e-204	458.707888025846
SYNDIG1	2.58470818017928	3.26693421780346	13.9503348811583	6.1339186992124e-39	1.18213440499323e-38	77.340404343454
CELF4	3.04379412953967	5.29088657923915	19.2737963182054	5.63106757944826e-66	1.48650086650546e-65	138.913245089585
CDH20	3.85850760380941	1.93350023535428	7.91609960551417	1.04256926234076e-14	1.40854076685073e-14	22.5016899699873
VAPA	-1.40654620983742	6.40915957392524	-39.6154704191759	1.97877889570958e-176	1.64837108302598e-175	392.394119010689
ST8SIA5	-2.23060049664671	4.25787905320706	-57.5574776825434	4.10595983425996e-259	7.93184118661283e-258	583.00452652846
LIPG	2.74980944112781	3.33294428450867	17.4925134681901	1.48489811510417e-56	3.53613235415339e-56	117.736447863719
LAMA1	4.4091033504412	3.3157364200055	19.4379076771503	7.39669634639681e-67	1.97149029978802e-66	141.466846183024
NOL4	6.72814345624817	3.58973923210401	20.4360314514456	2.93308012525537e-72	8.31615628407538e-72	153.703571006387
MXRA5	-1.1263557026845	5.23615485350389	-17.9350256159376	7.22763559326767e-59	1.76499832727344e-58	121.39065924067
VSIG1	5.8033157577061	2.27620764336438	57.0947005792504	3.44356133349666e-257	6.54123435952419e-256	573.182790149905
GPR143	2.07186569935612	2.58728464354371	7.65269089473932	7.023534374696e-14	9.37184689144269e-14	20.2366706027644
MCTS2	1.10011934009923	4.63620748052525	10.6531772809468	1.47466455100839e-24	2.31566404943175e-24	43.4899536410765
PRPS2	-1.08787337154243	5.0875154462889	-29.2762535088008	2.65648568084693e-121	1.2601334992173e-120	265.048057744183
TLR8	1.26152025930134	3.52508712467663	6.9562692443936	8.44871752300474e-12	1.09004796872433e-11	15.0529785092503
SRPX	-1.62818952886199	4.73842876405739	-49.6976739980436	5.4774067844589e-225	7.46509781789342e-224	504.058300353536
MCF2	-2.373056275384	3.67505211903888	-30.4907808793106	5.34508280482877e-128	2.69495066601892e-127	281.115441265691
ABCD1	-1.22466815235898	4.85132492738413	-81.8497293669723	0	0	785.87867099743
CACNA1F	6.38410873823461	2.16513294107562	19.6172258108426	8.00827953004304e-68	2.16251406601115e-67	143.571019994531
SYP	1.60212341615957	6.27564626979484	38.9675188685354	4.01895525496407e-173	3.21159096345444e-172	384.399051937487
PLP2	-1.18501550986339	5.88583716110866	-31.8987461008369	1.05438129051848e-135	5.75628813880568e-135	298.421524876594
BMX	2.25578013699913	2.69582008697539	7.54240768831774	1.53711207314741e-13	2.04147323636167e-13	19.4698641777827
PLS3	-1.01668988460079	5.31441318277746	-25.8827130723799	1.98205746875199e-102	7.8806974141741e-102	221.630278989802
SMARCA1	-1.07619554470344	6.08213593256602	-33.1376965921652	2.00927012283933e-142	1.17507896875778e-141	313.930916247093
RBBP7	-2.40076435864437	6.2528416277693	-59.2940958606166	3.06464630688713e-266	6.37453897475171e-265	599.449188458775
RS1	6.51830242280001	2.05371538655502	34.5712030956186	4.0434979318113e-150	2.53397483235015e-149	331.17832444403
PCSK1N	3.68974474466734	5.56637414691311	23.216975407355	1.42078153638266e-87	4.77048491875869e-87	188.648110845376
PGK1	-1.38473380880805	6.75092779805469	-33.8291840768078	3.79742423137193e-146	2.29471385701127e-145	322.702291050919
PHEX	4.15825887334036	2.25164124576765	16.5835390610006	7.15933240883803e-52	1.6204098017989e-51	107.171666854227
CD40LG	5.88738043518268	1.71833277320277	10.3523305056591	2.26171211056188e-23	3.48491001642743e-23	42.1964583396926
TIMP1	-1.27004313214958	6.46467844711976	-17.5837927927994	4.96939353470488e-57	1.18971447346355e-56	117.473787033391
KLHL4	-2.09796748657593	4.65941514932321	-33.6537567269303	3.32831343994674e-145	1.99640353403479e-144	320.343934808262
PCDH11X	5.94314250316687	1.94944773081202	18.4922561818132	8.3064525249243e-62	2.09001458329353e-61	129.834700872092
PORCN	-1.00357332731364	4.87094166109715	-52.7414448273201	1.41151400075606e-238	2.21751836162936e-237	535.234485408194
CENPI	4.13804038689202	3.34626076707049	22.2954458373756	1.81854813455489e-82	5.76915223737579e-82	177.23878607833
DRP2	5.81565125553494	3.22888658596546	9.40974445090752	8.15483205416569e-20	1.18954528904918e-19	34.090051150727
SGCG	5.53640186664769	2.6673242913002	30.0441883184362	1.53238027789833e-125	7.54569146645612e-125	275.245503544401
PARP4	-1.16468611228433	5.63109003063796	-25.6228404086587	5.58766621156544e-101	2.18603839392676e-100	218.391266042907
ACOD1	6.78222514021308	2.34169019667392	92.7987885354375	0	0	845.107235901062
PHKB	-1.11938818306005	5.79131438145478	-40.6179515326535	1.66916533295469e-181	1.4617608405573e-180	403.918504003129
NUTF2	1.41572093289681	6.93998735219655	71.4305080328049	2.62778135411593e-312	8.62973503543012e-311	705.358556274674
NFAT5	-1.01367363333415	5.98472878617406	-35.3932980316591	1.7149089007124e-154	1.12853561839945e-153	341.707770095833
CBLN1	5.65307812830518	3.24537559323783	13.6957131062588	9.51860632088254e-38	1.8093192357715e-37	74.9174735014587
PLLP	-1.92593384975305	4.45209749410909	-83.7148616115501	0	0	799.646322095671
CCL22	5.6488789841245	2.56813279643442	34.6608769355295	1.34370781696794e-150	8.45797950252911e-150	332.277402480347
CYB5B	-2.50327197570765	5.99893488686687	-72.8915429368467	1.90131084862829e-317	6.53293468028916e-316	717.408236187787
NDRG4	-1.15461929540225	6.46121314743603	-21.8254720317369	7.14397533598338e-80	2.20013826533072e-79	169.992314408326
SLC7A6OS	-1.36840868073588	5.0546803947941	-52.9591638952647	1.57077668412201e-239	2.49992110295914e-238	537.525730953008
NECAB2	5.70154360523915	2.1546084214144	12.7500231526548	1.96389133044021e-33	3.51434268573063e-33	65.095947405795
WFDC1	-1.46898658523597	4.24821753782284	-38.5939894992677	3.31812054979273e-171	2.6004380279399e-170	380.293577103092
SEC14L5	-1.67794933936947	1.54610814861978	-8.16172477287483	1.68083073617356e-15	2.29738646403361e-15	23.6227957445678
CRISPLD2	-1.11094148665969	5.22881471544835	-21.0378014524766	1.51906953934452e-75	4.46722068596286e-75	159.742647865025
FOXF1	3.19297362331183	2.97860366029914	12.7108422128974	2.93769493579811e-33	5.24594964118209e-33	64.4840402398608
CLCN7	-1.35795771144257	5.58268740053084	-59.9910807137915	4.63443535288655e-269	9.99270865167218e-268	605.690386491564
STUB1	-1.48050715469254	5.34097800630789	-74.3224728773219	2.07507571253324e-322	7.44556928282759e-321	728.609984753331
CRYM	4.3798402539925	1.28028019525961	8.6505720148984	3.90672979135416e-17	5.47564220674287e-17	28.049870443695
PIEZO1	-1.10170545969872	5.09243886717029	-41.0425628898608	1.22894890714508e-183	1.10282503874495e-182	408.668897691705
GGA2	-1.41875788804162	6.1990032755794	-41.0064497632141	1.86451803160468e-183	1.66878272671452e-182	408.537243125779
AQP8	6.07027948243476	1.81369574649482	15.9571991170552	1.05454713274234e-48	2.29670978010979e-48	99.9233831476087
DNAJA3	-1.17502112237548	5.48839680507439	-45.2226776660979	4.08844019527876e-204	4.52484077866335e-203	455.96525933276
CORO7-PAM16	-8.68490905219549	-0.921523552523882	-209.279422756859	0	0	1349.42935794122
TOX3	3.22221923871337	4.21130127093901	13.6562203885784	1.45280625929802e-37	2.75203244481779e-37	74.0736606674848
QPRT	-1.62733493079294	5.00472118908573	-51.8378077711847	1.36005191996563e-234	2.03733391554851e-233	526.183624622476
IL21R	5.32033859506806	2.81191415257515	33.835433621476	3.51502839144784e-146	2.12481910940725e-145	322.363803029078
SYT17	1.14587116910965	5.0084288690939	16.101996741729	1.97343623355465e-49	4.33668389659153e-49	100.224359968881
TMC5	4.77614030432185	2.42255341595952	37.5140666693572	1.26745995786234e-165	9.32546906523706e-165	366.596257763514
CCP110	1.11977271299464	6.71342856362934	35.9346662509272	2.35524020348603e-157	1.59795140861863e-156	348.221627566233
SLC6A2	4.9195889901452	5.04801360003277	13.9394137490181	6.90330052601222e-39	1.32906046316472e-38	77.2136315262355
AP3B2	1.39801562014437	5.62771257544419	48.9754041927069	1.08323664540813e-221	1.4273481630891e-220	496.44610684919
ACSBG1	-1.82174704759807	4.65615825116021	-106.944725548955	0	0	949.803278488657
RAB11A	-1.36976110394484	6.06101105967136	-44.432147016464	2.57932845001414e-200	2.72907013264507e-199	447.350766286913
FAH	-1.61766390822256	4.88107073612663	-65.9641892217627	2.48400368309507e-292	6.71191944560357e-291	659.25918862481
OCA2	5.35350981013461	1.27723741575577	10.8504329208458	2.39083314175313e-25	3.80789568753201e-25	46.6913121297164
ENTREP2	1.30628914016501	3.55511629359411	8.18466165091004	1.41427855085829e-15	1.93522714847813e-15	23.6090542065087
SCG3	5.7272622726633	4.83593827505422	24.6760501299811	1.07021738867191e-95	3.93711812717582e-95	207.586740870177
RHOV	6.42178621733807	1.98137071512559	20.4227668148562	3.46357108235529e-72	9.80885628082609e-72	153.532964343102
MYEF2	1.2850510070113	8.40995980278583	29.7938657963767	3.67579553615096e-124	1.79449858121355e-123	272.135010092023
EYA1	3.79841750597075	5.88635531350262	14.0279958834547	2.64356259848628e-39	5.11548084921816e-39	77.6588875515747
TRPA1	-1.07158598721836	3.62164228065243	-9.47205548416752	4.82981648260955e-20	7.07668606379436e-20	32.9832750367407
DECR1	-1.3194015388596	5.70172386927461	-33.4280959373556	5.45551394663194e-144	3.23148843796856e-143	317.486414872548
BPNT2	-1.16096574665023	5.80751467301586	-45.238388879359	3.43859487308299e-204	3.80809887468471e-203	456.205593371699
SFRP1	1.24085078013191	5.79075400536308	24.5736479698612	3.98554849048359e-95	1.45523223373932e-94	204.695193866702
PLAT	-1.04963975810547	5.25991535490056	-20.5304472619318	8.97674045099195e-73	2.56261779808742e-72	153.363623530228
JPH1	4.34752549612772	2.64182483418308	8.88315270458945	6.14934357512093e-18	8.72485379132104e-18	29.7587198303503
STK3	-1.19929990643926	4.50056576874561	-98.0731287297456	0	0	896.046533645535
ZC2HC1A	2.63912047554087	7.27567585861341	82.5536588597009	0	0	791.134447880091
IL7	1.60234033331338	5.92610795327683	23.3954743215195	1.4479069331062e-88	4.907881440384e-88	189.664847306532
STMN2	10.7955549809614	9.51167785057639	39.7974339049045	2.35213914110287e-177	1.97966880791591e-176	395.016376095934
GSDMD	-1.0398722796514	4.8955555175411	-48.2082700559469	3.68206651952547e-218	4.64735032918968e-217	488.187321228672
EEF1D	-1.34009077584247	6.27920781724385	-37.901868899242	1.23470453000538e-167	9.29675893249639e-167	372.090577383946
SH2D4A	-1.3280827193871	4.13499895357562	-73.8528612865843	8.71531799263959e-321	3.1006571801705e-319	725.030641872849
SLC39A14	-1.8754097616128	6.05875054972036	-41.1830782771583	2.43111226817326e-184	2.19545765222606e-183	410.606475533316
LEPROTL1	1.09851561627495	6.88630508979512	48.5942045682002	6.10342897502853e-220	7.93817643614336e-219	492.492112436623
NEFM	1.48029956709282	5.67734883107533	19.9902426501956	7.72569278814507e-70	2.13896977534295e-69	146.675085449732
KCNN4	3.54577367745922	3.11436142274076	26.5730571263186	2.79337103570613e-106	1.15000957513871e-105	231.848720603686
NUCB1	-1.48048225433478	5.70355914253148	-51.4816977436665	5.18991219405043e-233	7.62720572614451e-232	522.642351784462
DHDH	6.58367033295431	2.17871430919941	21.0903921457776	7.82570719130874e-76	2.30731356536567e-75	161.858510760425
TUBB4A	-2.38794124154777	5.3532910427105	-42.6096714263308	2.00157782341025e-191	1.93112680736592e-190	426.851403892046
CLPTM1	-1.61145480167843	5.62535265391406	-65.2084498447404	1.79165000998935e-289	4.6640254909433e-288	652.772522605984
CKM	-1.43249696018673	1.96687576588218	-6.66095472101177	5.74674092247279e-11	7.3214782701483e-11	13.2393056300441
PPP1R13L	-1.10294337685662	4.585401017195	-64.541552426456	6.24581712952327e-287	1.58719968929864e-285	646.741156014236
KLC3	-1.81675577674629	2.40134232864243	-15.3908081410896	6.95027100056435e-46	1.45882224528807e-45	92.791387976708
AMH	6.27384052094	3.6065551977361	9.19639351363836	4.80661875128855e-19	6.93148356829544e-19	32.3376474939275
DKKL1	5.4238056556466	1.2639199546766	10.9344804949787	1.09366094027606e-25	1.7497140600613e-25	47.463768682477
OAZ1	-1.08824330584422	7.05357045366165	-31.5046663432407	1.48816514625889e-133	7.9392053116723e-133	293.721846652311
FCER2	5.07627002565376	1.72769910146856	8.2476600947391	8.78452678603078e-16	1.20599215310755e-15	24.9853075123186
DMPK	-1.49966404916123	5.47321689897219	-51.7433033426875	3.56975763628028e-234	5.31479957757265e-233	525.27838518964
CLEC4M	-2.49435018025892	1.31372402278862	-11.7997541542651	2.7643399585239e-29	4.65870260255725e-29	55.0579347983868
TLE6	1.35406579388277	3.85539072818314	13.4870215802101	8.82354719458504e-37	1.65164655751319e-36	71.946198616863
TLE5	-1.37516862352722	6.74455490367994	-41.3828586281912	2.43832265553364e-185	2.22669711168706e-184	412.994958441264
MED25	-1.22070984333198	5.20222943336239	-73.1292166705953	2.82105554987602e-318	9.73235657119461e-317	719.035473295207
ASF1B	2.01211532849941	4.18211098559848	14.8289143284196	3.90416317305395e-43	7.91539766190697e-43	86.571496268054
TNNT1	2.98818484659926	2.70260165455878	11.5917720376259	2.1016587091613e-28	3.49464710577873e-28	53.4163859558528
EPHX3	6.46874922826597	2.17527723230546	27.1354168506953	2.04999474321415e-109	8.69758018133367e-109	238.484022171203
AURKC	2.21442408781387	3.7160879981886	20.1341681224926	1.28166725831943e-70	3.57280962623586e-70	149.868324181025
CCNP	4.49150587697409	3.1314417616212	23.1791274174439	2.30530661705355e-87	7.73128851127719e-87	188.417957523618
GPI	-1.4798976505361	6.47819982887994	-41.0022692667743	1.95671538894579e-183	1.74946747104855e-182	408.560776862861
SHD	8.13611565192965	3.28040570068798	18.1731780843006	4.03864641191924e-60	9.99246084849968e-60	125.987760072788
FSD1	7.19566640732539	3.64313561883631	26.3647168667475	4.05548968358226e-105	1.65012145166867e-104	228.696385958054
CLIP3	2.10849185654987	6.40399150025715	64.9263617262501	2.11981455653722e-288	5.45181825029911e-287	650.137136607375
ZFR2	5.42740369377643	3.01565233594881	13.659858379863	1.39734553056054e-37	2.64814888751329e-37	74.5400620421703
APLP1	2.31935161967237	5.71625347188616	30.9331522034355	1.99478818520698e-130	1.02977623454594e-129	286.787065633407
CEACAM4	4.59122388618267	1.36411002766785	9.36216489890759	1.21441710897462e-19	1.76784596112519e-19	33.7314503060057
PLIN3	-1.50732604716321	4.84929743880937	-78.4827665139236	0	0	760.816356183152
MYH14	-1.87011029488014	2.66075544848393	-14.5927620641933	5.39765091569947e-42	1.08111288631715e-41	83.721759782173
CD79A	6.71015726640136	2.862929684829	12.5293172562026	1.87962169118309e-32	3.31696802938241e-32	62.8592336833611
NKG7	3.22979890611728	3.65586790167349	17.2832006560798	1.8131743790207e-55	4.2602612645207e-55	115.244858987206
ICAM5	3.33337157955753	2.62023932879613	9.24791382148623	3.14054492674854e-19	4.54192799069147e-19	32.5679526752063
CEACAM5	4.3941662898975	2.25313185682676	28.8069972112564	1.05203187150347e-118	4.8490008825006e-118	259.811048133426
CRX	6.60503791463455	2.12003102186369	106.014996409079	0	0	921.534508861853
SULT2A1	-4.96912159239339	3.70654627758129	-40.36377292933	3.19104115550394e-180	2.7591599905084e-179	401.634789290134
ATP1A3	6.07659935419465	5.1135422000535	25.0523339572704	8.52278712075424e-98	3.22355782195172e-97	212.401176677439
MEIS3	1.86235967099427	5.48829226142188	35.4816537468985	5.83660805022494e-155	3.86924517366814e-154	343.187310163828
GRIN2D	1.49589172693388	3.87141430503715	14.9503354904648	1.00353547113044e-43	2.04869996897724e-43	87.9038426927487
ODAD1	2.28122535315415	2.70207670058443	11.2998653711425	3.48200270688515e-27	5.68580610302904e-27	50.5339152685332
SIGLEC6	6.087694338364	1.72804729115237	18.8036155749315	1.8393206308842e-63	4.71906226166008e-63	133.611414318379
HAS1	5.28322720079435	2.21901244661329	10.8562592848335	2.26495854431954e-25	3.60943421625091e-25	46.7406520270371
THEG	4.94031130054434	0.856850642269577	9.76853688456574	3.85877768735424e-21	5.76067370984775e-21	37.134130114349
CACNG7	7.12961409334019	2.75885644116195	4.68217905964346	3.44832202593561e-06	4.04860744151958e-06	3.46806859100178
LILRB5	-1.29289754881008	4.36598457802335	-39.8835955853118	8.59224264658503e-178	7.26744565011058e-177	395.358608434374
MAST1	2.727237888093	5.14648526361813	22.1554734683968	1.07943032542743e-81	3.3972413688397e-81	175.019021861191
RPL18A	2.23961268025699	7.48457714770376	72.0842037506426	1.28713849150903e-314	4.309894905792e-313	710.741777482342
KCNN1	6.90604786847588	2.47972327798714	12.9665895932369	2.0928493111746e-34	3.79885073202898e-34	67.3109403670589
PDE4C	1.17837724886304	4.21175296104446	11.1589512690131	1.3276161713149e-26	2.14836552236754e-26	48.4290139936913
COMP	5.44468407961716	2.43506208705352	14.3157101684339	1.14458674740082e-40	2.25471310247593e-40	81.5897936970836
ETV2	1.27268909638373	3.52328242804999	12.7754524775637	1.51161023094795e-33	2.70811665063975e-33	64.6528432483301
ATP4A	-4.9147452396804	1.18217814649321	-26.4341529396009	1.66250886924004e-105	6.79202487081632e-105	230.038462654891
TMEM59L	1.52135478552631	5.34199851822779	27.3223671664217	1.86441767793139e-110	7.98361601956727e-110	240.573998946937
HAMP	3.26538549152365	2.3363525931069	12.3868452912254	7.97660141647209e-32	1.39437426951678e-31	61.3186776078361
LSR	-1.18227754544248	4.45573835198982	-60.9812511418542	4.98832243007166e-273	1.12086292287281e-271	614.769947566744
HPN	1.41425482467621	3.32215639870726	12.6478791780346	5.60247264246923e-33	9.9690971465507e-33	63.456733213296
PBX4	5.8109202879445	3.21445390949091	26.9754426430676	1.59608380170037e-108	6.70182519833715e-108	236.547629627142
GRIK5	3.51588767901577	4.41814768666122	22.5028197055607	1.29598877941731e-83	4.15773067557946e-83	179.778556330472
TFPI2	-1.38564610301514	4.39298348625532	-35.2728238248224	7.46558091848092e-154	4.87532410496744e-153	340.209081291904
NAMPT	-1.22849488423985	7.39526119710109	-21.6906730974463	3.94881780164481e-79	1.20654789047573e-78	168.526057204507
PON3	-1.7995876579575	2.47648615990722	-11.9614778257018	5.6192180562934e-30	9.5806096992135e-30	56.2880403789391
PON2	-2.12119594206879	5.56690260121184	-38.5426321423356	6.09536584855897e-171	4.75733832704943e-170	379.65483386921
HBP1	-1.09986828720361	5.60494602020238	-41.0537700764632	1.07985923670481e-183	9.69545540757523e-183	408.920022210483
DNAH11	-3.85608947858653	2.6055817167832	-33.7961639473391	5.71263283704274e-146	3.44716010452929e-145	322.893297431498
DLX5	6.65908601690552	2.48594150248085	10.1723928978221	1.12779056441587e-22	1.72142290566052e-22	40.6069479109294
STEAP1B	6.8295539427864	2.43834131371303	27.7093771629507	1.30810336334127e-112	5.71609036227711e-112	245.775785579795
PTN	1.44785038767109	5.56626869570773	21.7603881568912	1.6313222282138e-79	5.0032488669553e-79	169.019247991675
OGDH	-1.07900625438573	5.69754516107497	-38.2284138927834	2.53421766769251e-169	1.94502629713191e-168	375.824293616242
MET	1.21363738748441	4.01291992003943	9.96762799060995	6.85010543792217e-22	1.03375088868325e-21	37.7629641792191
HOXA5	-1.79573498353978	4.39369832910285	-28.3204879578612	5.25421603214397e-116	2.36619850160661e-115	253.133511339273
HOXA6	-3.54328390749175	1.27793379272938	-24.0611569632459	2.86161434127547e-92	1.01133667437834e-91	199.597088111315
ANKRD7	3.04055851000343	2.61221672889718	10.4848081676501	6.84240899121936e-24	1.06312272170915e-23	43.1445421902811
VIPR2	1.02763676066825	3.72799734838284	10.8551895236803	2.28756607211346e-25	3.64512137850905e-25	45.7808937238532
TSPAN12	-1.92925698845726	4.83665661449815	-48.0598382804437	1.79065321750263e-217	2.23694111157955e-216	486.789438865081
CPED1	-1.07084790705178	4.45915935056285	-48.317348636098	1.15357532915219e-218	1.47011984297999e-217	489.438474210742
HIBADH	-1.60234640742648	5.63578973193595	-51.6800382508679	6.81474065934517e-234	1.01108015846775e-232	524.674581416979
TAX1BP1	-1.44039816446994	6.2671523737084	-39.5297496324376	5.40414849436517e-176	4.47993416690651e-175	391.361085470933
COBL	1.83649573195565	3.75504279249558	6.40139635166045	2.92630624615909e-10	3.67986242751538e-10	11.6346172452206
STX1A	1.22745042203362	5.07033300912295	25.8696862282267	2.34317350404969e-102	9.30999858740266e-102	221.969253526495
CRHR2	6.21128976010393	1.97199629372248	19.4748124402987	4.68298086755893e-67	1.2518983136397e-66	141.818449738737
NSUN5P2	-8.37986921805642	-0.995432630609125	-111.350192672626	0	0	967.833407855419
CCL24	6.47729137934108	2.10543437286161	9.14531275096974	7.31698730720122e-19	1.05169760327477e-18	31.9554556007895
NPTX2	-1.1698397800972	4.57483274297359	-25.8153229982661	4.71138773364015e-102	1.86620426521312e-101	220.742797496765
NUDT1	1.22363576033935	4.9205181208938	17.8875782323699	1.28210501599496e-58	3.12243402141272e-58	121.481949436142
PTPRZ1	1.11986810832295	3.53202052806546	4.95128816388997	9.37860789411232e-07	1.11198005282064e-06	3.68711815878229
FSCN3	-1.23614401264694	4.05726161598465	-50.1475299037493	5.00730534388706e-227	6.96901005359081e-226	508.985690704642
PAX4	5.36113855097348	1.17494093886874	9.05483877008252	1.5334973617334e-18	2.19454742699416e-18	31.2342625550876
FBXO24	1.33598299291092	3.66450054369725	18.3125972839102	7.41892546313222e-61	1.85088371269407e-60	127.2794090676
PPP1R17	3.24461124622908	1.31167389392958	5.71067141849436	1.70387850925919e-08	2.0811911381603e-08	8.56510089035731
AGFG2	-1.19507337709998	4.85096515401551	-67.2529463607324	3.77192381375819e-297	1.08257383138737e-295	670.283420340078
RPA3	1.42920669477417	6.03416442842473	56.9730070831408	1.10806437633203e-256	2.0931875392281e-255	576.959899387418
GLCCI1	2.00395476701397	6.2310405231856	56.5406515590729	7.13929303769947e-255	1.32231786556175e-253	572.871897267863
EZH2	1.16274315600102	5.44681594865864	34.9961556361718	2.20123509329658e-152	1.41211463892658e-151	336.713117772103
MEOX2	2.59939913140092	3.1332769928056	7.64803313741805	7.26109744565234e-14	9.6858116762541e-14	20.1530749247958
RARRES2	-3.91679188462322	5.654278145986	-57.893867360201	1.66589687812661e-260	3.26994494112277e-259	586.318847114296
MRPL32	1.27086808083328	8.29762136387202	38.7985725248067	2.95236402162861e-172	2.33739083900565e-171	382.900968697498
MYL7	4.4500163652957	2.59260866052398	8.6647908090088	3.49295372661738e-17	4.90111561958403e-17	28.0669267265228
GCK	5.32500787797136	2.87971169711496	21.9662724034408	1.19560921035208e-80	3.71428387942196e-80	172.906801539557
FSD1L	1.37676998261925	6.78632451721441	41.4679578441856	9.1691053590972e-186	8.41832323748941e-185	413.674965254179
SPIN1	1.16648440449546	6.93386366573606	50.3510306828574	6.03601877915838e-228	8.50471061812605e-227	510.945071128254
TMEM245	-1.6830184689665	6.11220187082659	-44.2698182093377	1.57037235698241e-199	1.6492772902945e-198	445.593881982936
PRUNE2	1.02417220192041	5.78079249944963	18.0872096147679	1.14574836528285e-59	2.8213330690606e-59	123.087852994953
CORO2A	1.85767376230527	4.99211884301802	15.6346133403633	4.30717155272122e-47	9.18845329241978e-47	95.2766852056901
LHX6	1.15403820082388	3.77605879210336	12.2915075067524	2.08661460453144e-31	3.62567334163445e-31	59.6137698962547
PTGR1	-1.24289318268555	5.58093642580322	-32.8963948382182	4.04653048864385e-141	2.33533630126972e-140	310.838348324323
AMBP	1.71132543706557	0.527986732833715	4.52352593700355	7.21454547427191e-06	8.42527477700481e-06	2.70253111025922
TNFSF8	1.94451588243836	3.42381596032245	11.7381448022838	5.05362530212832e-29	8.47248765800563e-29	54.4832996794184
DNM1	1.08623576478793	5.65989429082688	40.5992738697237	2.07274024903336e-181	1.81240067755979e-180	403.44867508681
ENG	-1.3163116970813	5.51467253973895	-34.0480256440533	2.54277917575643e-147	1.55582371853789e-146	325.120190069625
RLN2	5.25026474067312	1.09362743502157	10.6616373219338	1.36461231644671e-24	2.14383482317943e-24	44.9726113006896
RLN1	5.07661071105741	0.961395660124991	10.734932679928	6.95683898394043e-25	1.09961069352787e-24	45.6390487601079
DOCK8	-1.20269076522638	5.02162448538813	-28.150767863744	4.60273002174457e-115	2.0559984457581e-114	250.686699201086
KANK1	-1.10949017820269	4.61882196208582	-53.829925534114	2.55009832406537e-243	4.23207279689644e-242	546.210946100974
ELAVL2	5.51346866571282	4.71047817431818	17.243058747231	2.92621161773485e-55	6.86130932253989e-55	114.861117565933
TESK1	-1.04083393030318	5.01173109581915	-39.0891331607275	9.58542580112697e-174	7.72124133989836e-173	385.844803340213
KCNT1	5.1360270677799	2.64650160173839	14.2107141466973	3.61345095461625e-40	7.07485690804652e-40	80.4489404799281
CA9	4.85034100248898	2.1589043918588	15.751832043375	1.12315972834738e-47	2.41655520738165e-47	97.5789266500055
PIP5K1B	-1.48122842214648	4.01994808746553	-33.5203793530574	1.7372540714995e-144	1.03477808786177e-143	318.852369997098
APBA1	1.57013798714475	5.46900899579379	24.3871936635942	4.36461114787014e-94	1.57113120936295e-93	202.782687704519
SH3GL2	6.65123633474719	2.74305200180104	18.4207178390044	1.98799031323434e-61	4.99175276857856e-61	128.973453786292
DVL1	-1.09186587152688	5.14322754715287	-69.7103571362945	3.77402824683678e-306	1.17393589018637e-304	691.052556683062
GATA3	1.75730478092146	5.64487357545769	41.9771732577399	2.68400606149007e-188	2.51562961098057e-187	419.758831606188
HPS1	-1.43705421740127	5.2013171881748	-43.6779722906072	1.17056718321222e-196	1.19199617100269e-195	438.754982089725
PHYH	-1.41184694979326	5.24836547902639	-39.2561124929483	1.3432601877334e-174	1.09284679494632e-173	387.925130224435
RAB11FIP2	1.06295053982095	7.18726563090879	32.786805131293	1.58528147036872e-140	9.096724351306e-140	309.574654404451
PKD2L1	5.85931179607278	1.70986532111591	13.3613008382543	3.34380496947425e-36	6.20608167196085e-36	71.4074207901064
MAPK8	1.60779487384588	7.7835524996324	43.0540268273134	1.30980733308369e-193	1.28328054085314e-192	431.973074465416
LZTS2	-1.37018512872411	5.12508064683201	-80.8253685754883	0	0	778.382542833317
KAZALD1	1.12928380337986	3.68190644941954	14.3274815384892	1.00590153297758e-40	1.98380649944083e-40	81.0019923046117
NEURL1	4.7955166984332	3.88734888104449	18.797299834403	1.98749313013375e-63	5.09692449065836e-63	133.602056288213
PITRM1	-1.31089592276323	5.94106203524989	-43.8205487516591	2.36968312809887e-197	2.42463024437054e-196	440.490663663901
DKK1	3.66403521592455	2.63673902451834	7.95042310477745	8.10039312303318e-15	1.09594686548913e-14	22.5990984344041
EBF3	2.62931100254156	3.96760774946459	9.17713562889462	5.63288123669675e-19	8.11478934360304e-19	31.5219687745833
SORCS1	2.27113987904336	5.12224523167175	12.3304285833078	1.40989930710285e-31	2.45657080577445e-31	59.7794975583573
UBE2S	1.2400778492446	5.4569646221115	27.4768184436954	2.57445055568621e-111	1.11329177359973e-110	242.168549429675
PPIF	-2.21693602611353	5.96266131688136	-53.5364742921419	4.77905336825638e-242	7.77997086460574e-241	543.61290750086
LGI1	4.79076272390449	2.24224214381789	9.38642670054524	9.91418378266798e-20	1.44457778546605e-19	33.9254891153448
RUNDC3A	1.55271410827167	5.7230457297171	46.2859520186413	3.58221863569931e-209	4.17566878101277e-208	467.619918043148
RNF43	-3.0504276454676	3.15219207182157	-30.3168740501532	4.83252720825317e-127	2.4158392018542e-126	279.132973966015
WNT3	2.27066235623388	3.95768798312103	17.3757445652997	6.00542202662813e-56	1.42081728939774e-55	116.118384160754
SEPTIN4	-1.14703071441927	5.91135036515722	-24.167661787335	7.29991034308458e-93	2.59439269362862e-92	199.766413743989
TRIM16L	-8.21066920204508	-1.03616196001873	-83.416182491192	0	0	794.144530642564
CBX1	1.38527777581214	6.66363172102585	52.4350054739428	3.1330178660389e-237	4.85945014517224e-236	532.255326594048
SLC6A4	4.49066087362628	2.02685081580367	13.1132876862051	4.53585059779794e-35	8.3021136825933e-35	68.8260357982375
DDX5	-1.40661744301647	8.64669188167782	-23.667738274836	4.43303699609044e-90	1.52997115566363e-89	194.037486280121
LGALS3BP	-1.55599518806251	6.33143152588883	-31.0902837045331	2.74779498985056e-131	1.43104894912102e-130	288.397642508064
ASIC2	4.0889383222772	3.67854688334772	7.4113803481342	3.85157180664907e-13	5.07705841313363e-13	18.6418126930639
KAT2A	-1.24353811314595	5.60742768994277	-38.4793594119209	1.28994181150313e-170	1.00356885262136e-169	378.804013315929
SGCA	2.90589391195976	2.84207881446286	11.0697065706904	3.08087631115616e-26	4.96153571912616e-26	48.4322814494114
PTGES3L-AARSD1	-8.32405168229724	-1.00886012787935	-132.138123405013	0	0	1072.15845985992
LRRC59	-1.36353485403574	6.04767805747636	-32.5307307142157	3.86962070874106e-139	2.1888543505522e-138	306.391111706921
RND2	2.04287926230851	6.16420806837946	45.6001278243154	6.44475736714909e-206	7.27891015600562e-205	460.093729470657
ABCC3	-3.32109199616122	5.22400732846295	-85.4412663541756	0	0	812.029891822013
LUC7L3	3.44884883287761	11.7721529379144	44.3845693615356	4.37813772682625e-200	4.62085648708355e-199	447.465393660669
MPP2	2.46027773282385	5.70002962624775	29.2369857619126	4.38007839468979e-121	2.07140954710932e-120	265.354615862814
CACNG1	1.98591963171523	2.99433949314153	7.92180176215564	9.99823724210582e-15	1.35100409387119e-14	22.0281505196016
EFNB3	6.14019504851207	3.77745798285356	14.9701176671544	8.03874399592227e-44	1.64384661978643e-43	88.7779213383949
MMD	1.35701644330749	5.87675204694174	45.8631181072864	3.61397848047604e-207	4.1364551280891e-206	462.834116608748
NHERF1	-1.99358141479281	5.04621269029377	-67.6267623501056	1.55508611054888e-298	4.49343578846754e-297	673.619951059351
VTN	-2.01148153235073	4.82673506687298	-39.3151919001422	6.7073005424852e-175	5.48303357415126e-174	388.697032734784
PMP22	1.1651544875189	6.91827359703196	19.6992144588075	2.89285951557947e-68	7.84646790780665e-68	143.129349535657
RAB34	-1.0711484461273	4.9634312791578	-40.8680260699142	9.22832637851606e-183	8.19511854216947e-182	406.620152374167
PHOX2B	7.53703972511637	5.57241793517199	29.2647447212589	3.07577121098721e-121	1.45781140632885e-120	265.999959394786
GNRHR	2.51945100949133	3.5158763496716	15.5210805389759	1.57656104425523e-46	3.33865736021162e-46	94.6679968572846
SULT1E1	-7.52365346742559	0.61942362239971	-38.6829665760438	1.15783420275648e-171	9.12428919264997e-171	381.993072801126
CRACD	3.5655958114863	5.42553402957324	24.2791519708069	1.74620297269853e-93	6.2489329766917e-93	202.255684868764
AREG	1.67455591744673	3.37141984542254	12.8165099060077	9.89958833679661e-34	1.77971649676256e-33	65.2180072985869
RPL34	1.21770987272006	8.43202312552175	28.9888757730588	1.03408898755145e-119	4.82490099464922e-119	261.899476566915
GRPEL1	-1.49754402829803	5.20414870798817	-51.9186786558891	5.96072127592266e-235	8.98422217378034e-234	527.018438232434
AADAT	1.02606407318105	5.1121042164837	30.3646779926768	2.6377498696172e-127	1.32096347576108e-126	279.191300588157
NEIL3	6.53664075752432	2.58691909711284	21.2251961697783	1.42740740986041e-76	4.24962279257082e-76	163.548694287474
CLNK	6.15678434991632	2.12482098908812	56.7464898127544	9.80024340245651e-256	1.83507408534813e-254	569.914008295968
NSD2	1.09100837592064	6.55394691797069	38.0033338750608	3.68609689533367e-168	2.79146238055934e-167	373.081728014822
SH3D19	-1.96221573922104	5.44229842952729	-44.9843208202039	5.6717742743595e-203	6.19289573422233e-202	453.42083935699
HGFAC	7.29634711372059	2.69374510058005	30.3788654679933	2.20399338930586e-127	1.10438952785141e-126	279.448950606217
DDX25	4.77580244469417	3.9374196108042	16.2571710933043	3.25170202573065e-50	7.22097730733451e-50	103.322376563699
CRTAM	5.85587999920353	1.66402802265736	12.0854064527748	1.64230640771536e-30	2.81781036115294e-30	58.4396538207523
B3GAT1	4.90085477203579	4.84784424354685	18.1137659403925	8.30375606195087e-60	2.04740459529216e-59	125.211822511952
P2RX3	6.5035547467221	4.43314171719604	11.9935784116824	4.08912769656588e-30	6.98649661573342e-30	57.4527702356928
VWA5A	-1.46048474127152	4.91261209743358	-34.515312984464	8.03786021728773e-150	5.02267383019131e-149	330.791695708403
SIAE	-1.36659415682134	4.9462488316014	-45.30823854116	1.59338092244243e-204	1.77264925163188e-203	456.829063240561
DTX4	1.01796009835757	5.39568590521307	32.8940563197099	4.16612422410725e-141	2.40354403294187e-140	310.675059924918
OSBP	-1.511143079253	6.00430571858926	-47.818112485276	2.36709073132055e-216	2.92283502666385e-215	484.31370558563
NRXN2	2.1846294291772	6.21866576474602	53.6913401724098	1.01647704704701e-242	1.67390342646304e-241	544.957905898599
ST3GAL4	-1.38557701161797	5.02813967072788	-82.4508638407412	0	0	790.315193897698
CCND1	1.65884865466137	7.1743866282247	41.7192936276305	5.12963488630094e-187	4.76091938610438e-186	416.633083313494
HPX	1.03692833582709	4.53612063689806	7.93061481181789	9.37135272670101e-15	1.26689827829222e-14	21.1783962753332
UPK2	5.09917623973791	2.54972820579913	27.9516672800879	5.87986372120918e-114	2.60670905418196e-113	248.872253384491
KIAA1549L	3.74797977830491	4.77471242876374	16.7319885389559	1.24927540417765e-52	2.84755420143376e-52	108.581349464861
COMMD9	1.28754682201717	7.81658256142987	33.2383061526777	5.75476551339353e-143	3.38526113235347e-142	315.318129783877
CD5	5.59095166067482	2.66916406916931	13.0645657558482	7.5456004811799e-35	1.37652194655602e-34	68.3209447301649
ACCS	-1.27986090223988	5.0684375836195	-34.2214564407435	2.99405901824796e-148	1.84184242992148e-147	327.156751603634
C11orf21	4.31919283985688	2.82627248003899	14.3174761274069	1.12262583976629e-40	2.21196278593387e-40	81.5688215133073
ELMOD1	1.22769057223236	2.38801857913898	4.17779872584508	3.34034967299891e-05	3.84517366806892e-05	0.703828845668232
CALCA	3.8752960857622	0.538877434491113	7.88950559324215	1.26695973758825e-14	1.71007520066349e-14	22.3817192390709
RPS13	1.58945715764761	8.57401285957127	31.6740825670654	1.76937429290464e-134	9.5498118836702e-134	295.912175138117
TCIRG1	-2.32766103711111	5.36639288143568	-71.5631841737693	8.90088863835257e-313	2.9400478777012e-311	706.517172327686
CHKA	-1.04055164656218	5.34289453327139	-41.3253253618877	4.72588812930229e-185	4.30880894736226e-184	411.980401623794
POU2AF1	4.74293933684645	2.5783166196383	10.5646612271118	3.31142746509074e-24	5.16950789115592e-24	44.0536846593047
PTPN5	3.22072253594535	3.47362814996853	6.54528295888701	1.1949528795505e-10	1.51358925412283e-10	12.9094087130447
ASIC1	2.88917368716324	4.14361867334552	19.8060126248427	7.66664506178286e-69	2.09477276352106e-68	145.803270415148
DAO	5.5638552002368	1.33049161640822	13.6137848664412	2.28665879466874e-37	4.32104373537215e-37	74.0640142018975
TSPAN11	2.3590142012505	4.84461692399435	14.1309226754114	8.63103008076101e-40	1.68025650580433e-39	78.7463340485359
IL23A	3.38285608221222	3.13561563443455	19.1945659294103	1.49782684183404e-65	3.92969564879396e-65	138.45038318227
ATP5F1B	-1.01615714864075	8.05382490139853	-29.9626546715837	4.31172386045713e-125	2.11645036979093e-124	274.459168842482
PTGES3	1.20553762783949	7.92596434122827	33.2625025859809	4.26085574970306e-143	2.51078791020287e-142	315.647926699838
ACSS3	-1.97018467207879	4.5177696702756	-66.3217843088986	1.12506828166223e-293	3.12403106438144e-292	662.514339603156
TNS2	-2.32401576847702	5.44137275581934	-61.342086616098	1.8327853589991e-274	4.1675733123339e-273	618.227674237643
SLC6A12	3.13099600436414	3.23754353564512	18.408685831783	2.30203914946352e-61	5.77522000226068e-61	128.821995096109
WNT5B	2.57893937033018	3.7212824023089	20.0089731175722	6.11620840055392e-70	1.69418476652489e-69	148.365130525977
FOXM1	1.01440332178762	5.34992254464137	20.7185649155891	8.45462140640185e-74	2.44090565946111e-73	155.727416100354
PRMT8	5.3904085533614	1.19812577294873	11.8227909542842	2.20493742010449e-29	3.72514011902695e-29	55.873431947173
RAD51AP1	1.512212160476	5.67665310297784	25.1439687407653	2.62621431590514e-98	9.97727739103716e-98	212.218850140432
CUX2	7.43473674911548	2.74965587770473	12.096418423074	1.47169624391391e-30	2.52635270982286e-30	58.545061729305
CREBL2	-1.84328453502713	5.94747318181137	-56.081087881724	6.11806452074029e-253	1.11383995544437e-251	568.662510250058
ALDH2	-2.05844339846543	6.57906958622077	-40.8609051727774	1.00202970683679e-182	8.88455934769045e-182	407.035523981648
GPRC5D	3.82287783417697	2.001469476836	6.92708847763234	1.02422617533333e-11	1.31965522832106e-11	15.7338527571301
GSG1	6.33233991735906	2.09222245581076	74.2873601097768	2.76676761671098e-322	9.90601619911699e-321	718.096301303411
SCNN1A	-5.35738865057224	1.21144585999789	-32.2340662897802	1.57898020436758e-137	8.78600356793258e-137	303.668899983181
LTBR	-1.66443502518491	5.22862606206321	-49.2257856459487	7.74355137312523e-223	1.02827859097091e-221	499.126754618666
MGP	-2.58512318734247	6.78140285110585	-23.4044136363436	1.29137790078054e-88	4.37991269347156e-88	190.420472873943
RASAL1	-1.69242229033938	3.9253152314583	-36.4410688708328	5.09781251789494e-160	3.5431560589374e-159	354.705426530277
SLC38A1	1.92663077940765	6.58201566674615	72.1876225984783	5.56752284911098e-315	1.87898394655008e-313	711.401046591917
RERGL	-1.68666057241164	3.1682005366412	-12.5524913378515	1.48440664700358e-32	2.62441373960868e-32	61.7881886216185
VDR	-1.30493526068681	4.38799016572982	-31.7602360189961	5.99666981910592e-135	3.25198890126617e-134	296.637678691935
FZD10	5.88942424256923	1.92654668853096	14.4658312864492	2.19542029280779e-41	4.36604079891449e-41	83.2256153686074
CPSF6	1.26230982460313	8.79681586161477	20.3815160306254	5.80749068176124e-72	1.64033275508496e-71	152.074499167197
ACRBP	1.30280396018019	4.3591478778848	13.6775126431323	1.1567471256681e-37	2.19632762564311e-37	73.737323317373
TPI1	-1.14642708800284	6.36978895707933	-33.0052623800809	1.04339017567576e-141	6.04203934554595e-141	312.353823995164
ENO2	1.25850570543967	6.31691206984403	44.7889686576815	4.92169122629176e-202	5.31275101589029e-201	451.06154652619
ATN1	-1.4314009608571	6.55912367242096	-37.5164572857796	1.23171943665558e-165	9.06641069817558e-165	367.562275145046
C12orf57	1.7149502688319	7.11338996579034	67.6947516584145	8.71972056095641e-299	2.52812679150174e-297	674.209210019074
LPCAT3	-1.5525621756821	5.52161615844674	-53.0555485775304	5.95309551129089e-240	9.50102916320697e-239	538.610358114167
NANOG	5.9645623922252	2.07959365137892	52.1616880108657	5.02124272581811e-236	7.65605018114248e-235	525.62058888045
GYS2	1.1294055027824	2.49763406160743	4.13691429069557	3.97641749126514e-05	4.56721021646051e-05	0.484458243748258
LDHB	1.00051045916516	10.7518237787647	9.42002061204149	7.4812732114604e-20	1.09185285558593e-19	32.9949528678245
C2CD5	1.16875454360658	7.83382444818289	30.2548783495607	1.05993357594814e-126	5.28327077538423e-126	277.864203003014
AICDA	6.99733678400206	2.41763657490056	69.7625177110752	2.44567238662321e-306	7.63523717483812e-305	682.889209581485
COX6A1	1.84491330278926	7.61776088503166	65.5639067061469	8.05284777024958e-291	2.13206947864422e-289	655.951789670206
KLRB1	2.39178549144208	3.98526991558866	4.40674088361168	1.22495327419167e-05	1.42390082794712e-05	1.37872208435555
BTN3A3	-1.07452925080345	5.05507316916219	-27.7965129297557	4.28552261207669e-113	1.88230117403379e-112	246.135244799803
FRK	-1.94578567702735	4.05748678882593	-33.9011951307075	1.5591550811586e-146	9.45850490974973e-146	323.628891327584
DSE	-1.16093157148417	5.19854899310079	-48.136990404836	7.86711514501471e-218	9.87843568613354e-217	487.506696928866
RSPH4A	1.78243367681122	3.74191557375613	17.1160317490977	1.32708452136152e-54	3.09387336126835e-54	112.990516075022
GCNT2	1.22571786818179	4.54271168970926	12.1072078565192	1.32165656329156e-30	2.27038820353384e-30	57.4430061468257
ADTRP	5.61386257497654	2.75956272161043	19.6241932528875	7.34476915305178e-68	1.98365685318148e-67	143.659240684857
MAN1A1	-1.61073197307739	5.39906928905412	-35.315670218125	4.4237454742171e-154	2.89886037848064e-153	340.706724508525
TPD52L1	-3.1038160537323	5.09648033673755	-76.3410183506685	0	0	744.609246547781
UST	-1.36879249454614	4.35144478358158	-68.9798946696638	1.68502313036576e-303	5.11103729969024e-302	685.100170477495
ULBP1	5.828658256926	2.34059825242948	12.2168705238649	4.41574318509585e-31	7.63544414458099e-31	59.7372109311239
OPRM1	5.01447849481893	1.49739753783551	8.65737265266954	3.70310962778468e-17	5.19408649804345e-17	28.0992470021308
TULP1	5.91385207842081	1.59560819219484	12.1461927505221	8.95706496203822e-31	1.54224438754514e-30	59.0394330006067
SLC26A8	5.08206233015891	2.28355858335268	31.798174925978	3.72446845298097e-135	2.02427586796805e-134	297.127079895725
RHAG	6.08075881741464	1.76560549960033	18.3230872360834	6.52978662166018e-61	1.63001266098656e-60	127.789608240543
PHACTR1	1.25805588715395	5.28867545585514	32.875991927302	5.21738230737051e-141	3.00597967823773e-140	310.763975379917
FBXO9	-1.25292460426194	6.37484145500017	-32.4946384082287	6.07358977533362e-139	3.42192981172458e-138	305.999300469188
BMP5	-2.71825411376926	1.0534452115675	-12.4389246078181	4.70820584095022e-32	8.26331255353617e-32	61.4511280947506
BACH2	2.4274335278911	4.71140591141761	18.8836047411496	6.88991172697264e-64	1.7759852462115e-63	134.151469135375
RBM24	3.20524573284207	3.22833962340293	21.9818746372029	9.80650859139428e-81	3.04871194639068e-80	173.265037802206
TREML2	5.41348218533327	1.28494455329278	10.9545310686049	9.06961618244353e-26	1.45156359463532e-25	47.6485570020951
BAG2	-1.23054520430776	5.61005428730155	-28.2944071722121	7.33341428252292e-116	3.29820162503671e-115	252.663750122697
FHL5	-1.26907734422432	4.25106364151577	-19.1794422312254	1.80512422770223e-65	4.72938116546043e-65	136.766116399976
COL9A1	7.03512670395053	2.50887480436222	33.0320875965056	7.47273044043523e-142	4.33611341254884e-141	312.391403349415
VNN1	1.11636724748656	2.61719892026926	4.1570701572173	3.64965583880844e-05	4.19641615670157e-05	0.525483886361478
RPS12	1.83584686689139	9.45278677353903	27.3500144325628	1.30798184427841e-110	5.6135727456e-110	241.126858620207
GMNN	1.26410383726193	5.53129954572986	34.6736892122926	1.14808728082738e-150	7.23197583721473e-150	332.757346497113
EYA4	2.16491783310027	4.16226024682362	3.0966364896697	0.00204045911405967	0.00226192277122992	-3.56421210909486
TRIM38	-1.10346507495785	4.85243456684785	-38.4251821502137	2.45190609149493e-170	1.89892064963533e-169	377.981934210347
PERP	-1.44051430586695	4.17682971077986	-23.9826971835524	7.82665321987689e-92	2.75011845752752e-91	197.508539743234
ARFGEF3	1.69912983427311	4.52997930354747	5.96500229156904	3.99349582944308e-09	4.93394069450148e-09	8.71639385204921
PHACTR2	-1.59681947235391	5.26680871732025	-37.9960411888614	4.02052510639285e-168	3.03933188321694e-167	373.032001063101
CCR6	5.3125964723364	2.66391799728577	19.9012946598854	2.34109529457368e-69	6.44508856125016e-69	147.077481190274
PACRG	2.66459023725853	3.96399487080182	8.77995894567021	1.40320047409756e-17	1.97971368937244e-17	28.351243542287
PDE10A	-2.00785902157659	2.94635462949487	-14.8593411540862	2.77908637194254e-43	5.64444076756217e-43	86.4845396015958
CCND3	-1.70640733063923	5.64817154892214	-44.4168047817332	3.0590783805653e-200	3.23266593471e-199	447.134357160499
GUCA1B	2.08434369129728	3.9959741047608	17.2604082535513	2.3795072928947e-55	5.58324347908255e-55	114.69156237632
COX7A2	3.29095435218744	10.2325208440914	45.0215527021214	3.75930090880957e-203	4.11522959100904e-202	454.343384752278
TTK	1.90286472679327	4.29258473200779	11.1804116939244	1.08359059243852e-26	1.75614278704305e-26	48.8236213011735
ENPP5	-1.29092769560438	3.75620359554104	-16.5969308839184	6.11764500659688e-52	1.38500628102419e-51	105.959591115181
PCDHB2	1.9133085364272	4.40633691910295	10.6305742321889	1.8138344844026e-24	2.84251183721603e-24	43.6951899779009
MAN2A1	-1.83494007144732	6.5670814292415	-40.1354979348287	4.54678802924786e-179	3.89200497120129e-178	398.573721058941
C7	-4.07485018435773	6.692317947637	-19.4799450823596	4.39445851942301e-67	1.17513573655162e-66	141.099648608669
DAP	-1.40239348157166	5.91642300277178	-45.9846340907562	9.57461161836433e-208	1.10402189471173e-206	464.447915569947
KIF20A	1.47862283167963	4.5876726887529	8.76362764743341	1.5978229484309e-17	2.2522511341605e-17	27.6316640471878
HSPA9	-1.80628517840241	7.07334980175255	-44.9905129208292	5.29673756602942e-203	5.78710092227028e-202	453.825525985411
SLC4A9	6.14436391552962	1.77074074381452	65.8289052945123	8.03527884733758e-292	2.15413590072188e-290	650.500632995151
GZMK	2.75959565928523	2.98472788414865	6.98915474732622	6.79553699333812e-12	8.78414845471464e-12	15.7632180105371
CDH9	4.01965630517217	0.236565563163205	8.92126868178864	4.52566204075631e-18	6.43342467909727e-18	30.1833197901078
HAND1	6.79904678037204	3.63546844190219	11.4544465502986	7.91932461439698e-28	1.30728184088987e-27	52.3269822672649
PCDHB3	3.00114679668499	3.88639887415923	12.9245351487831	3.23826027386241e-34	5.86361686955236e-34	66.4465236482129
PCDHB6	2.92354856327937	4.17728720575009	12.3109076255767	1.71640871011241e-31	2.98757634722146e-31	60.1144401064892
GRM6	6.85901376749567	2.40996389926362	59.9719963206798	5.53249772490047e-269	1.19140559455391e-267	599.645732195061
ITK	1.83587975198374	3.94095270139933	11.1482513232448	1.4689587073309e-26	2.37483743681623e-26	48.6381112796574
CDH6	3.59328115871073	4.07799382281556	10.2569343227949	5.31442389198249e-23	8.14744741928224e-23	40.8723307565447
LMNB1	1.32724095627336	5.35571445487526	27.226164355013	6.40153592311206e-110	2.72684033322486e-109	239.146575927537
SUB1	2.61760554820872	9.96692704202764	39.7014654096939	7.22870495640564e-177	6.04527887074139e-176	393.780091852478
NPR3	-1.73538593317201	3.55918371499831	-23.0726807608872	8.98946852639393e-87	2.99071018946482e-86	186.175728439148
SLC27A6	-6.29795146565133	0.38813971617601	-22.7476612079333	5.70825039346355e-85	1.86385835505119e-84	182.949548113194
LNPEP	-1.16578656246943	4.6555076794504	-77.6040481114316	0	0	754.070365912738
PRLR	-2.65232242100335	4.23369373795542	-37.3499528030348	9.0450988999332e-165	6.59816975284747e-164	365.692618802546
WWC1	1.54447840313891	4.08718806142792	13.7813783865541	3.79534763499509e-38	7.24898239154582e-38	75.035370518604
DPYSL3	2.54326994938212	7.29740805930187	54.1899973986263	7.09223109382196e-245	1.18855770745042e-243	549.939763997918
ERGIC1	-1.68225699656379	6.35647120775029	-58.9358604936898	8.80754297991107e-265	1.80559917728621e-263	596.016692587285
CDX1	5.55731447819006	1.35790538249464	11.9830799904624	4.53736407360381e-30	7.7492315516484e-30	57.4358554300397
CPEB4	-1.49552733317762	7.93031977722457	-20.4969249677302	1.3669285498213e-72	3.8898581645223e-72	153.651761386382
DBN1	1.45837302706311	5.93323176801737	69.158631780915	3.76932818759878e-304	1.15771254423785e-302	686.387202366727
UNC5A	4.77980538816031	3.70340014296841	18.0362654931721	2.12379064824069e-59	5.21091564655263e-59	124.379815725397
CNTN3	3.24123295550634	3.03731628102377	10.2972078305059	3.70781349570716e-23	5.69614349282037e-23	41.4131669308755
HRG	2.28303715239777	-0.734959929433275	7.53089256317273	1.66721628194375e-13	2.21306276305896e-13	19.8884909424491
BCL6	-1.66968677608753	5.64465996581681	-27.8186973985645	3.22579201610347e-113	1.41939835761399e-112	246.637602036753
HGD	2.95013670352686	2.2303608854665	8.61288848312766	5.25257895784663e-17	7.34870480609101e-17	27.5417423816053
FAM162A	-1.55302859823659	4.94916267651882	-66.9126162374785	6.95548503444641e-296	1.97307006533624e-294	667.437506410282
OGG1	-1.09846070431516	5.5902800622289	-38.4482150206509	1.8659487807708e-170	1.44774226847901e-169	378.412820486867
PCCB	-1.32542297756898	5.75761044355261	-43.5556343807616	4.61862959230328e-196	4.66148567067157e-195	437.482525853062
SLC25A36	2.67552346538384	9.62238857241303	46.4921007232251	3.80818076766212e-210	4.47572628832526e-209	470.376364209765
FGF12	-3.48952910512871	5.11764759144572	-36.4202507444105	6.55665365091245e-160	4.54969420547062e-159	354.413302156208
BBX	-1.25188786930208	5.53387613928657	-46.8696265417907	6.36805032412177e-212	7.58348642852353e-211	473.978418986559
GBE1	-2.63610340951658	6.32143950452016	-52.6244284360419	4.60470730794046e-238	7.21418226584396e-237	534.567927100738
ROPN1B	5.41279079665473	2.71004967870953	19.1012244677322	4.73564451248047e-65	1.23504278160704e-64	137.244458750951
PODXL2	1.0106776861343	5.76245177895373	41.0625652594747	9.75648412084301e-184	8.76902522798085e-183	408.799903705615
CSPG5	5.3887018843165	3.42851446567467	13.8011728369514	3.06753222917367e-38	5.86347077206165e-38	76.0164716987417
SCAP	-1.504115731403	6.56661150612801	-32.0652048325604	1.30826814660646e-136	7.21385054555976e-136	300.706525202912
CFAP92	-1.00105184475944	3.69671900484156	-31.5214252446756	1.20536842268553e-133	6.4365467649158e-133	294.07241204182
PLSCR4	-2.39469695772209	5.88717161446361	-31.6054214748065	4.19287650985529e-134	2.25517329634012e-133	294.905003845536
COMMD2	1.7030761866616	7.55368434323278	57.615299347003	2.3648200640208e-259	4.57350308417703e-258	583.425402174385
AADAC	-10.1896543967048	1.57343110906423	-58.6134471709651	1.83090619238928e-263	3.69579019473189e-262	592.380481417089
ABHD14B	-1.55914016714057	4.69575739985012	-109.587938183007	0	0	964.989696954387
EIF1B	2.88673774849185	9.61697351705051	44.1107913901253	9.24552439149368e-199	9.63893895198642e-198	444.138495992256
ABHD14A-ACY1	-8.42317020973368	-0.984800651229491	-126.366572962107	0	0	1044.90213986425
PLCH1	6.18532316949981	2.04857723423796	15.5953583811401	6.74907197598678e-47	1.43654371349777e-46	95.801991513349
EIF4G1	-1.36328510664484	6.28811109064782	-43.1864777419768	2.93925901390721e-194	2.90641147541942e-193	433.441722251666
EEF1B2	1.25366503654048	7.80634116102617	34.1681896904311	5.7738236980671e-148	3.54674774431266e-147	326.833119740345
MOB1A	1.10575662656692	6.95115479361241	39.9953252614792	2.33105101351128e-178	1.98243815526555e-177	396.681245103037
TTL	1.27114783694766	6.27633526332401	53.1683487061263	1.91518447271559e-240	3.06232258806781e-239	539.576772535513
CCL20	2.34644637198663	1.27448158062686	5.20676652496374	2.57201063460219e-07	3.07988399180293e-07	5.83127803764354
SLC35F5	-1.62839430164675	5.34303389954038	-64.6002071851903	3.72580569389768e-287	9.48220325405225e-286	647.382373183011
ACTR3	-1.25680046046508	8.0639796495975	-38.0590207042122	1.89957881525204e-168	1.44366299190294e-167	374.350002743414
CENPA	1.00383041952724	4.54793967110608	7.38309013585663	4.68841958088777e-13	6.1735015176822e-13	17.3015765285212
FNDC4	-1.2090919493353	5.41183315826793	-32.4254284531983	1.44213555983073e-138	8.09045629278231e-138	304.916157368644
REEP6	-1.47593501932094	4.91718740343415	-44.5356768612932	8.16433566542341e-201	8.70845472569867e-200	448.299898048103
APC2	2.11251098857923	5.77728350532	40.5434573986147	3.96006400566872e-181	3.45559596447648e-180	403.389192513707
GRB14	-2.07826542728813	3.97634884737163	-29.4717963991693	2.20506772927697e-122	1.05804837349994e-121	268.051842016688
TLX2	6.24195172754323	3.61601476103631	17.8167042049547	3.01535151793072e-58	7.31229166028158e-58	121.732293921708
SPTBN1	-1.22800676523414	8.00081138261226	-24.486686700446	1.21710580639628e-94	4.41097535140689e-94	204.368187319704
RTN4	-1.213290550483	7.48696568502824	-25.4117160160056	8.42070741707365e-100	3.25119648567413e-99	216.121248159762
ACADL	-1.73537168690168	2.50749791143909	-12.1223269063434	1.13667343273393e-30	1.95419029606335e-30	57.8720931799431
EVA1A	5.63511651881155	2.54990227931514	22.0360223840775	4.92856078561526e-81	1.54035564670483e-80	173.732358954866
EFEMP1	-1.50046778206207	5.38985630386116	-17.5938291792223	4.40533599141142e-57	1.0552661344555e-56	117.379400527832
GLS	-1.22189050241198	8.36629260960165	-20.5074110574477	1.19846466990925e-72	3.41330573182794e-72	153.846179702687
DNAH6	2.90960637250614	3.33808944625442	19.4127610630535	1.00982786679023e-66	2.68694772221513e-66	141.081751555313
IGFBP5	-1.28235185534457	8.04562275888019	-11.4841278021941	5.95036930864167e-28	9.83397432339822e-28	51.1468743669795
KCNJ13	1.75078997742434	1.4608452761425	4.70579844626478	3.0836592267413e-06	3.62395214472928e-06	3.31570732598899
GGCX	-1.44317486379783	5.5452311928002	-43.2984187867912	8.32728970723142e-195	8.27254952474642e-194	434.557434479625
GNLY	4.63635505767952	3.09139047578084	24.7154066525366	6.45637269184735e-96	2.38235688112958e-95	207.972542542593
ST3GAL5	-1.4852756024038	5.65403037871327	-35.7882734479198	1.39521330865701e-156	9.40254841039296e-156	346.506651424981
IL1R2	-1.50491110611369	3.58565295811923	-18.0989938439497	9.9324312922238e-60	2.44756319159171e-59	123.951525131517
IL1R1	-2.5726726734134	5.53269236552025	-37.9826137225862	4.71773482823817e-168	3.56481228592138e-167	373.059001004944
WNT6	5.51022884943567	2.44558449564813	15.2913452852277	2.14894228022577e-45	4.47803384007511e-45	92.3725955292403
IL1RL2	-1.8169841082789	2.90162914259836	-17.4391430171016	2.81348640058907e-56	6.68232368050897e-56	116.383255449532
IL1RL1	-4.87608738480775	2.20533483372759	-26.3696086213924	3.80854011335876e-105	1.55037996462044e-104	229.065788356114
IL18RAP	1.09010240938968	2.78044498573688	4.28829147549914	2.07022538766034e-05	2.39471915905138e-05	1.00292126394536
FHL2	-1.31909180017392	5.07316068294256	-38.4473415193044	1.88537253457662e-170	1.46214835481221e-169	378.317999884792
MLPH	1.28328211070331	3.29250813382143	11.0575746587767	3.45320456013135e-26	5.55433496028662e-26	47.9041092679971
HDLBP	-1.167529078809	7.62451255371597	-33.7172759715152	1.51608588200846e-145	9.10985172662155e-145	321.4898450931
TPO	3.1740430635761	2.88279674590681	10.5088012488538	5.50400590392715e-24	8.56340277162572e-24	43.3236269285523
PROC	6.55942733027502	2.0855379139383	19.9005040384065	2.36426659296436e-69	6.50783052998909e-69	147.063520566824
ID2	-1.18371217580028	5.38061765994835	-27.7709874002843	5.94238562425328e-113	2.60601230881801e-112	245.905078502898
ODC1	1.04820637598668	6.22144880158257	18.5547713578255	3.87121187434844e-62	9.77360809849917e-62	128.866586650591
QPCT	-2.09311780399232	5.69019820321897	-34.0943582538993	1.4354273902689e-147	8.79225019498636e-147	325.829590314727
RMDN2	-2.03085943883645	5.53971198759238	-42.7008943396794	7.11386215229684e-192	6.89072172290262e-191	427.872596129792
KISS1R	5.20869140988535	1.06043526723236	10.5223583293859	4.86630164913224e-24	7.57744444809257e-24	43.7176836189933
SUMO1	1.21756717529557	7.07628361988648	42.4904040608603	7.75241790867366e-191	7.43753037227079e-190	425.454704237608
CD207	6.11589593909343	1.74888244032884	11.4533578719644	8.0027203908666e-28	1.32066540505246e-27	52.3199304403461
VAX2	5.60567189546311	1.69284974143544	10.3618095167272	2.07701318782728e-23	3.20147614482592e-23	42.2809624673346
ATP6V1B1	4.43678357493866	2.64982493150745	18.142740692923	5.84319536026577e-60	1.44322023672633e-59	125.667211911683
NFE2L2	-1.07694446559475	5.65561848803771	-37.5199723010407	1.18099241259544e-165	8.69676905126875e-165	367.361894909025
SPR	-1.08208356108962	4.63525775354813	-57.9722927542194	7.90595970926106e-261	1.55720961885872e-259	586.556610074072
DHCR24	-5.02151775265773	7.03426542242115	-33.9215386032576	1.21258891242095e-146	7.36917468235321e-146	324.396926664128
TNR	5.95872583944428	3.84941911494635	8.46207332619598	1.70033010902006e-16	2.3603102968408e-16	26.486664995789
SCP2	-1.06836077897476	5.6206796989713	-35.0085861104128	1.89043857808471e-152	1.21456055673261e-151	336.92927799027
TPSG1	-1.66187097248756	2.30365316300688	-10.8801247082963	1.81450120339481e-25	2.89563938420457e-25	46.070963593112
PAPPA2	3.7992185578619	1.59104755850707	8.11543787343041	2.3787408531341e-15	3.24454932499768e-15	23.999428295053
ANGPTL1	-3.02024694599886	4.8907608385734	-36.240069365241	5.80153988825767e-159	3.99971322857393e-158	352.164150246649
CHD5	5.48129916789371	4.60383558869703	10.4420022525001	1.00805819807974e-23	1.56141585928415e-23	42.7224868547798
OPRD1	4.15494982431031	1.98626289099879	7.60778741778957	9.67238537072853e-14	1.28872064426879e-13	20.3414575907852
WDR77	-1.04369681218225	5.112873309624	-40.5273919884654	4.77152596508169e-181	4.15519372288118e-180	402.696318360981
DLGAP3	1.81274016829117	4.87621777725441	21.8533008587214	5.01830630095458e-80	1.54912539228853e-79	171.01586054978
PDC	5.69980439999448	1.80984687895977	10.5201602709937	4.9644731323657e-24	7.72960500377545e-24	43.6931190491558
PLA2G4A	-1.03740167470582	4.22211751916903	-30.0044022126453	2.53851995555918e-125	1.24713191257434e-124	274.50929724541
WLS	-1.24337304506883	5.01578544727592	-34.8902398803942	8.05753100724197e-152	5.1381051908391e-151	335.365699700998
CFHR3	-2.94313936909039	2.02942049199124	-18.4564387271095	1.28596179801281e-61	3.23279399744808e-61	128.944443650184
TFAP2E	3.85678781045707	3.1460731654564	21.7079378315342	3.17253974904019e-79	9.70226742377496e-79	169.808640022773
CD2	2.23767325646088	4.10086278764878	7.51227385571907	1.90087666313565e-13	2.52145959114241e-13	18.8130590299261
NR5A2	3.42717530315321	3.36115197239954	20.4759334475937	1.77857967218418e-72	5.05287058091653e-72	154.318952414371
NT5C1A	6.49053624522133	2.70564705400831	7.38030314863754	4.77995794459737e-13	6.29306466886819e-13	18.7995872644581
HPCAL4	5.32328259490032	4.02021013026461	8.91980072921051	4.5794993408785e-18	6.50887309564562e-18	29.9335689720452
MYCL	6.95579844534037	2.52565475846412	25.8650848435973	2.48587743689982e-102	9.87469853220241e-102	222.336041588394
KCNQ4	3.43975635854517	3.46105078452329	23.1634291667605	2.81776230029101e-87	9.43693406590892e-87	188.273266117552
RIMS3	3.14150070327731	6.83637838017833	65.5157502581892	1.2250803182218e-290	3.23349251843489e-289	655.541131288412
AKT3	1.24479595453804	8.28402490396897	30.0102937521661	2.35568059135285e-125	1.15763906355489e-124	274.857361632738
SLAMF1	4.59353736339979	2.20969630443795	8.56183739843853	7.83148253540066e-17	1.0923648391492e-16	27.345005853707
CD48	1.33505699494401	4.5559962832201	8.42138180696854	2.32798478665379e-16	3.22503416903437e-16	24.9432399703856
PADI2	1.72211879851308	3.53355861650568	11.1260412749849	1.81184333785554e-26	2.92778658975768e-26	48.5555481511117
MFAP2	1.61411986600214	4.67533340234608	15.2156014255771	5.06461688628595e-45	1.05076494432153e-44	90.5847630965973
RGS4	1.88265549823439	6.07817211783321	33.3493512643176	1.44937436576411e-143	8.56138569496839e-143	316.384626349315
PLA2G2D	7.26182861939926	2.62682064669485	6.78405745006435	2.60603023500187e-11	3.33632043804835e-11	14.8896860233258
PINK1-AS	-10.4534080911115	-0.493430432674429	-200.396868154399	0	0	1323.25133882186
RAB29	-1.08609505548772	4.75468830135571	-45.7846940191984	8.52527578094598e-207	9.71870056817186e-206	462.000254279134
CD160	2.71091987865467	4.28726283778399	17.7426906023183	7.35638035470675e-58	1.77561706455586e-57	120.508521188311
ECE1	-2.05153517914882	5.77012682147575	-54.5019208223935	3.22356553254218e-246	5.47205055658279e-245	553.160904858035
HMGCL	-1.19345335051397	5.33738051361031	-34.8603552161006	1.1622491979042e-151	7.39758835356316e-151	335.061852594383
CR2	5.28801085192291	1.28643892941248	9.01811680279348	2.06740539379829e-18	2.95291752341028e-18	30.9393935494428
CD46	-2.18262192713911	8.70923456777973	-31.1689378495991	1.01942650933864e-131	5.33683215817781e-131	289.989397448766
CDC20	3.24859131560731	3.89808398693558	15.0143607779628	4.89203734076146e-44	1.00313786825388e-43	88.9878842910232
MPL	6.42198493678835	2.05089176690755	81.2939810472308	0	0	769.214408621414
ARTN	4.75639562119612	3.2380175372958	27.0210662328629	8.88857797496741e-109	3.74420932606114e-108	237.417812257466
TMED5	-1.16137719312537	5.41241873421733	-41.9952579600971	2.18304373441417e-188	2.04834273915334e-187	419.701382849649
CNN3	-1.70777499072457	6.74795700708236	-37.6975658346648	1.41334933959371e-166	1.05304392112748e-165	369.814383313025
F3	-1.22527036336369	4.7053888647856	-32.4573171017125	9.68149655887838e-139	5.44030657242402e-138	305.220172883091
FASLG	5.01574899399969	1.24177222789084	9.85725614208839	1.79164153001614e-21	2.68832812653419e-21	37.8871802047965
PTBP2	2.17384340077192	7.98013684856618	53.805429737645	3.25563115617424e-243	5.39247461241392e-242	546.29413646185
PRDX6	-1.35924389614553	6.45356168531253	-38.5092583083273	9.05105798978765e-171	7.05775878043852e-170	379.355905383584
IRF6	-1.55896342435573	4.33116552592398	-26.2352879054787	2.13802237654872e-104	8.65394835845519e-104	226.373982278108
PLPPR5	7.25582302264489	3.05826646174013	10.9677669970859	8.01437259299962e-26	1.28351721626798e-25	47.7640796580652
PLPPR4	7.37240611939262	3.86878971574543	15.6618258383762	3.15389910318584e-47	6.73828787502872e-47	96.5568079853705
SERPINC1	4.85001768305197	1.80491773314419	10.213634233043	7.81736467914671e-23	1.19578230585622e-22	40.973292376675
STMN1	3.00610505297896	7.37968755318396	92.0477439116065	0	0	857.160574703049
MTFR1L	-1.37522417500909	6.16792665943608	-45.2693087525657	2.44608534614596e-204	2.7142169887027e-203	456.644925094112
NEK2	3.59766927789814	3.73554243611819	13.0377008617499	9.9854540901604e-35	1.81986765739241e-34	67.7523022431012
CENPF	1.22147657027134	5.3125718496301	17.0541116746991	2.768823551338e-54	6.43221327522773e-54	111.081665676919
CHRNB4	3.70781761398546	4.8204823827832	16.1569812223583	1.04255594886345e-49	2.29906618278093e-49	101.858459692452
MUC5B	4.31957919781267	1.4792150181611	9.28679746075384	2.27506859516997e-19	3.29807694394886e-19	33.112706762847
CTSD	-3.12982704315876	6.94815694529711	-38.6624401855068	1.47602396854915e-171	1.16103460667498e-170	381.534772330235
A4GNT	3.03951152106504	0.956174237489474	6.38578196735232	3.2217656977989e-10	4.04931867382879e-10	12.4574751833991
TREH	-2.79013172053815	3.19791852913293	-30.6682773446208	5.66199509625868e-129	2.88626538085999e-128	283.542646709474
APOA1	3.25992256891813	2.56254934652973	8.21218860452229	1.1490014718013e-15	1.57475907977133e-15	24.4787102554888
ZNF541	-2.21355127544046	2.70037562052805	-15.5501204902912	1.13174555863206e-46	2.40144370088961e-46	94.3796346379149
SLC8A2	4.61857293541929	3.55627542395975	8.00222724563215	5.52555510631702e-15	7.49304411582432e-15	22.9288918512987
KIF14	1.52235524301701	5.29237345943107	13.4924287636548	8.33086730893522e-37	1.5601076985929e-36	71.2553093627858
TTR	2.520681022775	0.205286107093419	5.76199968494993	1.27690472093967e-08	1.56358109274965e-08	8.90432724077759
CA14	4.41635375682101	2.77188345354241	35.855883372085	6.13329837521487e-157	4.14969636899938e-156	347.37180824922
ATP10B	6.18473350723543	2.07583015473339	43.8874130520685	1.12135421129211e-197	1.15496778445328e-196	439.070525512584
SPCS2	1.23402651167967	6.64904611147691	45.3338045224868	1.2025818699526e-204	1.33962756641752e-203	457.170376033697
ELOVL4	3.47571173832259	4.19093406363749	16.8932118606941	1.8628483241947e-53	4.28327195802786e-53	110.564673995438
SGIP1	3.04167720383597	7.00846170101604	66.2600684416841	1.91754987454281e-293	5.28161277541414e-292	661.878060262264
PLAGL1	-1.86782727495621	5.67061838786906	-25.0220198498436	1.25806415236857e-97	4.75203749834064e-97	210.769559590053
AKAP7	-1.2586953661739	5.08016223476844	-19.1952727120038	1.48481942574072e-65	3.89616799836727e-65	136.753886138711
MYB	2.44420852462343	3.32164602021088	15.3183154411213	1.58286194243457e-45	3.30608285114422e-45	92.404572615536
SGK1	-2.06598000720707	5.86989899273566	-30.7112272205544	3.29000815980288e-129	1.68113313419969e-128	283.574035861571
ARG1	5.17122283377174	2.8099614620638	21.7215792598884	2.66863031225214e-79	8.16852479697612e-79	169.835270951484
TCF21	-1.93436507854686	3.23131124852856	-21.3718524822652	2.23678556421342e-77	6.7166497415285e-77	164.703111425278
SLC16A7	-2.78458855529781	4.8037239478918	-69.3593359393671	7.03901295440236e-305	2.17369302391192e-303	688.389273092969
FOXO3	1.30973247368766	6.49416668354214	38.4603569504279	1.61580068149796e-170	1.25479891941522e-169	378.473309613441
SPP1	2.2253940550248	7.98143081253552	15.8195040372831	5.15882702131007e-48	1.11388657280202e-47	96.7663603818431
CCNI	1.10144842599059	7.80812526826127	34.8684693176751	1.05219952634821e-151	6.70213029147645e-151	335.458452083086
KLF12	2.13139900045461	7.13784597380872	58.623772787948	1.66106083015945e-263	3.35691547889147e-262	592.867690316672
CCND2	-2.48362751696814	5.62546935983262	-44.8344821763369	2.97371735632955e-202	3.22221899073856e-201	451.871993559584
SATB2	-1.17250880220294	4.2816561209306	-68.0231781433422	5.36379889717003e-300	1.584733456176e-298	677.021529248349
TRPM6	4.26473377869936	1.89400947335457	10.729880008807	7.2883048581805e-25	1.15146990529326e-24	45.5851754774286
GDA	4.12589003343006	2.17466655665086	11.4157756988491	1.14846331565072e-27	1.89070741746528e-27	51.9265191768659
KLF9	-1.13448153512383	5.44419684178274	-23.0422169121613	1.3268520728993e-86	4.4057267837646e-86	185.249141548863
TJP2	-1.1997868123931	5.15315905948855	-32.7170407139164	3.78332375692103e-140	2.16224296509171e-139	308.495993031727
TRIM67	4.0011175614757	4.29262470342232	9.49255471922061	4.06302615828562e-20	5.96187469539814e-20	34.3237449118898
CTNNAL1	-2.72320394172736	5.7650941054615	-56.2131035931437	1.69935883238512e-253	3.11372862453226e-252	570.025815965376
HDHD3	-1.84397407930351	5.57525307579318	-49.7293789697086	3.93116523368887e-225	5.37920742754045e-224	504.49945183615
HSDL2	-1.70730079160246	5.1733727436323	-68.138414462173	2.02112872081373e-300	5.99215541064861e-299	677.940796138684
MAPKAP1	-1.05450996035159	5.6835165118105	-48.9794227187533	1.03826347458419e-221	1.36914481509453e-220	496.544843886505
ONECUT2	2.10714289800141	4.9825512260141	15.8518249077027	3.55586366756409e-48	7.69138490829537e-48	97.8584204197102
ACYP1	1.50736323936174	5.96294793372445	55.9591925530301	2.00012044621067e-252	3.61057683508876e-251	567.164003177557
NPC2	-1.0938444091907	6.21984111865157	-19.5996361212006	9.96205518869289e-68	2.68755160280108e-67	141.990254441833
ACOT2	-1.0587376735008	4.87465401814636	-41.4222081771089	1.55107717531778e-185	1.41873298997867e-184	412.999351621183
FLVCR2	-1.29611578179136	4.44767981387919	-62.547400487076	3.25804730983482e-279	7.73820221280239e-278	629.058842601255
DLST	-1.07724432338942	6.32061545847355	-35.3058595592447	4.98680084691751e-154	3.26407045085513e-153	340.718056465774
GPR68	4.42012148245713	3.35084678827605	26.5378310355875	4.39098960714663e-106	1.80556054710434e-105	231.335133295232
ESRRB	5.84846257553357	1.56089655471252	15.1658393149158	8.88545926314518e-45	1.8378995619759e-44	90.965408021961
FKBP1B	1.16781373289269	4.88767918507641	21.5614172513788	2.03122577344275e-78	6.16005017458389e-78	167.008590886776
CNRIP1	2.02628552057329	6.31817969621457	83.4043680696851	0	0	797.202126938151
ELOVL3	1.16564419550197	1.6352265540314	3.84485113315331	0.000132331469265848	0.000150584693853061	-0.395288411770188
GPAM	-2.01503146867104	5.56115848659704	-48.5052103565338	1.56835007660955e-219	2.03053178606985e-218	491.609962460583
PPP1R3C	-1.05333086361475	4.33529397937795	-48.4998984544112	1.65928411561349e-219	2.1450109645974e-218	491.449607550365
PYROXD2	-1.13626200961161	4.52725660385556	-54.2096509527509	5.83517327783706e-245	9.7885318335583e-244	550.031171364909
CNNM1	2.23687389102121	3.53669195693059	6.20594018704879	9.6170889743898e-10	1.1987666307712e-09	10.6501992221786
HELLS	2.3442856066952	6.75095131746549	53.7337684691927	6.65482802942878e-243	1.09907638547926e-241	545.287883114499
PRLHR	4.06711979294845	2.72618912726708	6.38271616170347	3.28311460803736e-10	4.12581854157436e-10	12.242304535127
CFAP58	-1.35910631708359	2.33963038926616	-8.61455054828537	5.18455522743105e-17	7.2553183331017e-17	26.8090151601378
SFRP5	1.32359273694867	2.94166626143511	5.24490341904518	2.11018729196606e-07	2.53201717150818e-07	5.40877019067273
HOXB8	-1.80657690982399	2.91753680586132	-16.6539814884035	3.1291093132952e-52	7.10676948306187e-52	107.078809507901
CRHR1	6.88752426475356	2.33356477642914	19.8944713826418	2.5487805604941e-69	7.01007016130741e-69	146.991203013068
PANK3	-1.57917191667836	5.34158670339252	-38.2177945234879	2.87503630953974e-169	2.20363532576347e-168	375.684234842509
MLANA	4.03316478324848	2.54429306669424	13.1258217425878	3.97850065712129e-35	7.28588265111638e-35	68.8984508980111
GRIA2	4.20855375247355	4.94577254638866	15.5866550134712	7.45520756005125e-47	1.58565922908202e-46	95.3747207658732
CCDC170	-1.0896410356455	4.05087470458752	-31.1998093124298	6.90865311201834e-132	3.62677741143367e-131	289.759947431267
PCDHB8	5.64808608014904	4.16270428250218	14.2789130291726	1.71333337805967e-40	3.36653941975894e-40	81.1173696145909
PCDHB10	1.70243764756496	4.8868152931121	13.7115758220808	8.0303210858307e-38	1.5276127122951e-37	73.9949299551985
TNN	6.15988568076131	2.03197920079435	20.4225936045812	3.4710976411309e-72	9.82854160464142e-72	153.530711497942
CENPL	1.31124211295685	5.25923818082871	32.2289357085904	1.68369111055048e-137	9.36255066586473e-137	302.762881925299
TNFSF18	5.30589223752102	2.14783919260689	8.45326719388515	1.82014248845875e-16	2.525190777107e-16	26.529157758411
TTLL2	6.68346534214257	2.17877486670411	18.0030972288832	3.17306062923032e-59	7.77534170833208e-59	123.941762651554
KCNJ5	-2.66816761340171	4.87523801540123	-61.5821552625507	2.0500877377867e-275	4.71189075345673e-274	620.453548049301
TP53AIP1	5.40495871096138	2.79277756902216	17.389476878377	5.09628069001262e-56	1.20739713295429e-55	116.629856698923
KIAA1217	-1.57942231989706	5.19198756589488	-41.6688007816214	9.14925529535069e-187	8.47758180568116e-186	415.975937186553
PLXDC2	-1.59298414225124	4.97657552237251	-50.0976791003935	8.41444365955031e-227	1.16634297381608e-225	508.217326033464
IQSEC3	3.36923555661138	4.04441015209963	15.6766031327792	2.66260650152299e-47	5.69648349116863e-47	96.4585024940958
ENOX1	1.20542064204804	4.79230253340763	16.1859759971405	7.44394356364332e-50	1.6453562546769e-49	101.437021133133
TNFSF11	5.06731431663494	0.954350900971403	10.5916539137166	2.58878219398974e-24	4.04952216971355e-24	44.3417476549563
SOHLH2	1.01564577172298	2.35523654729633	3.41225886838341	0.00068371488354609	0.000766229102658917	-2.16870029320862
UFM1	2.34258193623051	9.30264057678715	48.1755287645077	5.21809205570288e-218	6.58119335563058e-217	488.450190916979
EXOSC8	2.27767614517658	8.18661819924733	55.240924849343	2.22494517892708e-249	3.8969629559526e-248	560.537834162112
SERP1	-1.53991801226262	5.84790620378872	-51.8103104877253	1.80071641396651e-234	2.69036169740211e-233	526.041728641744
PLS1	-1.12330241854308	4.6346710484668	-34.8829133685581	8.81459637807265e-152	5.6187705243877e-151	335.253018768744
CLU	-3.6749535706714	7.64098392834194	-29.1856823643337	8.41935339892909e-121	3.97065169824667e-120	264.844864935593
TNFRSF10B	-1.58071448303708	5.39620011582914	-27.8811467916598	1.45010883225109e-113	6.40214801663698e-113	247.373957044381
SORBS3	-1.02121675164854	5.22735292063894	-36.9297218342461	1.40599523002103e-162	1.00503057945036e-161	360.161461923326
CHRNA2	1.3398612642036	1.7377631588345	4.21984875504833	2.78784250600241e-05	3.21501799534057e-05	1.0796652167449
ADRA1A	6.08613950261917	2.32302569753463	35.5867532246526	1.6212672919775e-155	1.08361571605087e-154	343.454146817849
EPHX2	-1.37601487877455	5.27047842369025	-38.4744545839063	1.36715130986945e-170	1.06266922706603e-169	378.689827665601
TNFRSF8	5.49331477580046	1.4772532350823	12.4348583701918	4.906291327888e-32	8.60743137521506e-32	61.9132618975155
CRISPLD1	3.75710109480768	3.52194530921201	21.2181038460014	1.56116472693296e-76	4.64379202958269e-76	163.62962923946
EPX	6.8407351267203	2.2984406421653	78.5060139729725	0	0	749.434281849772
TRIM25	-1.01746396332835	5.56282235482938	-24.9925136678574	1.83785916953798e-97	6.92369755971766e-97	210.258341814938
SCPEP1	-1.36569364927928	6.46008689374183	-22.6252923299967	2.7194893917555e-84	8.80059131002627e-84	180.192504147408
TBX4	5.82069669152379	2.11807036572637	23.3400076863077	2.94443791717234e-88	9.94504871668354e-88	190.21575107026
TEX14	1.6430563976417	3.98291406519574	13.0920585824921	5.66273572528703e-35	1.03491586023894e-34	67.8299501424378
NCAPH	1.91630686433739	4.57454437910575	10.9611834339472	8.52305075671918e-26	1.36434324871104e-25	46.665530725203
MND1	6.25665754909901	3.20092094617111	12.6814356250163	3.97243475296681e-33	7.08039539467845e-33	64.3972945662166
TRIM6	-1.34720690440026	3.86164332049667	-36.7094997149866	1.99516730726674e-161	1.40849409285631e-160	357.936128633406
ECHDC2	-2.01429970367528	5.72324657979447	-28.4524523009693	9.72885019227824e-117	4.41508303836129e-116	254.809101387834
TAS2R8	4.92485328833504	1.22008053965559	9.22740980669639	3.72098584820455e-19	5.37727640939233e-19	32.6291201257966
IAPP	5.35749788572223	1.22052279826597	9.44387882347261	6.12259189143136e-20	8.95090332419941e-20	34.4058266152395
BCL2L14	6.71720912863476	2.20524064367721	82.9454320055722	0	0	780.740355684078
PDZRN3	-1.36227687080375	4.95839539924089	-27.4758221302846	2.60753497981013e-111	1.12702796381214e-110	242.065335853295
CD80	5.73523327305265	2.47996002650575	16.9836627864247	6.3848242165753e-54	1.4768203053834e-53	111.834327701997
KIF18A	1.85704044009234	4.76920555372531	8.56493907984887	7.64411558024494e-17	1.06666580947739e-16	26.1341890054992
DEPDC7	3.23921476856279	3.5944056139667	22.5618992008239	6.10299869883942e-84	1.9694049278171e-83	180.601740451923
CAT	-1.62411768573861	5.78040339972807	-43.0879873429162	8.92730313695797e-194	8.77166603393735e-193	432.253221238053
ADGRB2	1.20154042102794	5.33951783130964	23.6319909197467	7.00762560820513e-90	2.41365918740055e-89	192.912072987457
CCR2	1.64704547654573	3.21724017983586	6.51395431221919	1.45431287039442e-10	1.83856239915054e-10	12.4749468445151
TNFSF10	-1.1021271117331	5.06788188229196	-22.3271945171073	1.21392735067139e-82	3.8567883474261e-82	176.034089675137
SLITRK3	6.55197321484343	2.17040423666297	11.2861480559871	3.96846483463603e-27	6.47211097135704e-27	50.735688281841
TMEM156	5.10591594902675	2.77200477529844	22.6857786061126	1.25723831659636e-84	4.09105539872639e-84	182.006560063359
ACVR2A	1.74183708887045	7.03881001263229	55.7635072104268	1.34415996558226e-251	2.40610269730065e-250	565.428896000478
SV2C	5.58075576841263	3.26552565192015	4.41099197368075	1.20182509711097e-05	1.39720656160148e-05	2.19921484906692
FLT3	2.65982249933766	2.20860753594327	6.45509965090966	2.09889540172451e-10	2.64659505096724e-10	12.5787344456477
RPL21	4.67791440754085	8.74990176406032	98.5550133483986	0	0	899.268347048678
PAEP	6.21946907472464	1.82761865509887	24.659596092781	1.32199306734616e-95	4.8591639283406e-95	206.979332045786
LAX1	5.62404834601573	2.48370124846937	36.7614267571985	1.0669155970763e-161	7.55378012075952e-161	357.503148137974
CD244	5.34291289935637	2.22423279866608	12.6750895074225	4.23949830325091e-33	7.55246323019151e-33	64.3344531841266
LY9	5.52262261313824	2.75495623077665	22.9967822601039	2.37117084518611e-86	7.85042352137324e-86	185.872394914896
LDB3	1.09154548058652	3.79857387712359	12.9789316085482	1.84091772679172e-34	3.34404340181069e-34	66.5828801416428
PTGFR	1.29994939101903	6.55176978791026	17.4252867177726	3.3208798128949e-56	7.88085944480353e-56	115.285620421513
SPATA1	-7.95470060121006	-1.0981921193965	-152.347590291422	0	0	1158.89398082194
KIAA0087	6.58936977163438	2.59711528062188	25.7838725616754	7.05738162022865e-102	2.78785347972807e-101	221.3021309373
CBX3	1.54504592333338	7.6484313662502	60.820389990262	2.18537850655226e-272	4.87202464182676e-271	613.492963485886
HNRNPA2B1	-1.03890895108842	8.07303893058604	-27.2285289616833	6.21032844784114e-110	2.64671272532526e-109	239.562408373616
NXPH1	1.4370449255294	6.52483985015676	24.3723016085506	5.28386003940221e-94	1.90043129513209e-93	202.219454652051
NPY	7.13747382300113	5.51793645182964	10.0166753200104	4.45729190062375e-22	6.74438895861702e-22	39.0383284597243
HOXA7	-2.63035792950093	2.95427049683357	-27.7465778285773	8.12309552973497e-113	3.5568744195201e-112	246.40364908655
INHBA	1.09691404732442	5.66170643821429	19.0461885892189	9.328646880437e-65	2.42584593843799e-64	134.802702379284
ACO1	-2.17635261172452	5.3945695579881	-59.1008609335652	1.87215692365961e-265	3.85655292947347e-264	597.437766759711
PHF24	6.18778316694452	2.84011574344525	14.8418375167594	3.3794412030119e-43	6.85481855610336e-43	87.3608473091546
DNAI1	6.46309420509522	2.37107436807603	41.3090561122261	5.69881378778717e-185	5.19309728143231e-184	410.316632298111
CNTFR	2.17522741407249	5.50824293298997	23.8799214281292	2.92297083397331e-91	1.01993406072256e-90	196.680011727357
KIAA1549	1.11604007892447	5.88684108530155	48.7661293949888	9.88465982489879e-221	1.29547456507902e-219	494.075106245111
CALD1	-1.14355575420748	6.60852412512089	-20.301237539146	1.58683286765989e-71	4.4643072291644e-71	150.822849691662
NUDT10	1.25321000257624	4.70393390723758	16.530264869227	1.33755037290226e-51	3.02054320524356e-51	105.529125727977
CHST3	-1.09712071353814	4.72018005188345	-64.9896082477778	1.21735221096431e-288	3.14504140796331e-287	650.652762109838
CISD1	1.58141474296954	7.69343644871974	43.4584396450838	1.37624196281411e-195	1.38166278653596e-194	436.514726570341
EGR2	1.98475497872092	3.82796418608477	12.1475756561533	8.834180829036e-31	1.52154620289912e-30	58.3751053688509
ZWINT	1.06369065343756	5.24713498928184	20.0043571280672	6.47869122715132e-70	1.79430116908957e-69	146.948406352091
ACADS	-1.06506931210705	4.90635605789503	-58.7849709220332	3.63897224543718e-264	7.39794393277747e-263	594.232212479983
ITPR2	-1.5900780301631	5.16540730097474	-45.4197576606529	4.672191722099e-205	5.23536863768272e-204	458.127194738018
NECAB1	-1.16255601540476	4.11949973993829	-14.6498488819412	2.86612870508669e-42	5.75415940474551e-42	83.5202031704073
CENPK	1.76144426248494	5.48414282656123	18.7509729601079	3.50765990615583e-63	8.97517354171757e-63	131.831292319213
NEUROD4	3.57366458611304	0.865853022413697	7.30926712474044	7.80897700715386e-13	1.02469571500819e-12	18.3403705800574
NR4A1	-1.47085241528251	5.92823770202346	-14.0658368320388	1.75260241783179e-39	3.39795543702468e-39	77.0715669707342
NFE2	4.44667535205869	1.77662739593284	8.74362854023972	1.87282257621659e-17	2.63705401830893e-17	28.7687128740031
TUBA1B	1.02337347435548	8.36355680223041	21.1889306272033	2.25650439511884e-76	6.69347325958736e-76	162.136341742702
DBH	2.3079410190906	6.47294874897785	19.4414981420417	7.07503519520337e-67	1.88634466867272e-66	139.819460638481
ATPAF1	-1.05354490528005	5.85868215973568	-33.0919991575069	3.54661784945449e-142	2.0684970292054e-141	313.312509485915
HJURP	2.86004951578171	4.05227170849507	11.113068650031	2.04777094561739e-26	3.30652273433322e-26	48.5257538534668
IL13RA2	1.25300214485661	4.31603768142111	3.83870115610106	0.000135614759507839	0.00015429002319223	-1.3892745135389
COL10A1	4.26735304632318	2.64899193556041	6.45851593423325	2.05482697646299e-10	2.59198406537587e-10	12.7424517679994
MORF4L2	-1.00741641440134	6.90413893576943	-29.0570114787791	4.33847105743097e-120	2.03203703367385e-119	262.662458983002
RAB9B	1.99602337182789	5.64982193933682	34.8995606176189	7.18769165023696e-152	4.58514046735512e-151	336.018973950437
NRK	-2.71820644508885	3.9426778052348	-28.6720481253048	5.88885935672196e-118	2.69898151461999e-117	257.95774142202
MAGEA9	3.84900778548154	0.0318454068897936	8.38165869798301	3.15998608283186e-16	4.36806559304838e-16	26.0128066163188
TNFAIP6	2.37760009470703	4.45496564066562	6.83966289119054	1.81608312498587e-11	2.3319987612139e-11	14.2380230891265
ACVR1C	1.91420870287824	2.133177314184	6.13406991864557	1.47790538479886e-09	1.83710804019581e-09	10.5753434558442
G0S2	-1.30394909556003	4.84290191809951	-43.0558703233988	1.28282762336549e-193	1.2575687327332e-192	431.677299797487
PFKFB2	-1.06824382841521	4.60153602179715	-69.2817467053605	1.34600432465429e-304	4.14904618269337e-303	687.450626642149
C4BPB	4.58990812179735	2.60846939377243	26.188281272859	3.91060006725021e-104	1.57763565670758e-103	226.637221530139
RAB38	-1.39630125737207	4.071513574024	-26.2751225571461	1.28173984798833e-104	5.19787969225758e-104	226.994122905867
GPR83	4.7497121115281	2.99784284484327	21.0686635959291	1.02932751147112e-75	3.03118225787072e-75	161.713718559601
AGO2	-1.30485546016083	4.59601113705107	-62.1123910619139	1.65881565236009e-277	3.88581548633103e-276	625.066514274494
INHA	-1.31176756361857	4.58994126019247	-43.6574511201258	1.47344244029666e-196	1.49684571998489e-195	438.499533330755
FAM124B	4.40988027686058	2.80632569120672	20.5219815826282	9.98263448793985e-73	2.84691798848612e-72	154.885236041524
SLC12A4	-1.18565482129677	5.07085427936721	-56.1615648550576	2.8013871600674e-253	5.1165014473231e-252	569.187262040858
FAM210B	-1.80251478664277	5.95976461385678	-44.0096349889081	2.8602024391116e-198	2.96561487873155e-197	442.671488948705
SNX21	-1.39357644414588	4.61379886283054	-134.356279446238	0	0	1093.4508169175
WFDC3	4.57843336902005	1.36865927366668	9.43036312189024	6.85904578817927e-20	1.00181256350271e-19	34.2942452751306
SDC4	-2.08082816477004	4.85257590284284	-71.3085386754816	7.11867473190803e-312	2.3243902179119e-310	704.387454081049
ATP5F1E	1.37958155312039	7.77772952075885	44.9764541858288	6.18681392357671e-203	6.75094066280636e-202	453.474973520693
GDAP1L1	5.64886534160683	4.5633204070546	20.0177821277333	5.47973654430009e-70	1.51837515766693e-69	148.634897779095
ARFGEF2	-1.2319318998588	5.75148324321425	-47.9807340332874	4.16463776854804e-217	5.17986301336452e-216	485.970106746489
ZNF831	4.81429656150126	2.16204737675305	9.14637914407614	7.25321050397128e-19	1.04288183696487e-18	31.9657961354295
EDN3	-1.31260070871551	1.08960654411264	-5.54716441042034	4.20860175217043e-08	5.1080520342441e-08	7.12070298248067
PPP4R1L	-8.17981849715671	-1.04372619129437	-131.096047422632	0	0	1067.33714453156
TP53TG5	2.32246217964326	3.2139276577261	24.3265781285092	9.50146835864428e-94	3.40660455932329e-93	203.103029321637
PCK1	-3.03758681611818	0.463612686415171	-13.4281978296402	1.64718306904886e-36	3.07420166886856e-36	71.7805712079639
ZBP1	4.75422576537318	2.50225818502554	13.9378250421952	7.02296296315547e-39	1.35164136731439e-38	77.504707702682
MAGEA10	3.85579265010658	0.037358232593547	8.27770980633747	6.99245983125531e-16	9.61667363601087e-16	25.2326127510186
CHST8	5.97779909359671	2.77557360684935	21.2064461616146	1.80877663151078e-76	5.37377845099331e-76	163.314208888423
IQSEC2	-1.06327536547308	4.70862427799389	-49.5776323111546	1.92519905117792e-224	2.60718669286006e-223	502.667781574091
IL9R	5.75951798738921	1.47916101637775	14.4969491448202	1.55736376299046e-41	3.10436570334866e-41	83.5657872261051
PAIP2B	1.62993010180158	5.67834205550003	50.5252050280792	9.90938143005626e-229	1.40784115375267e-227	512.792848063562
POF1B	2.3001125665353	5.53565505459049	17.5777656878807	5.34220324099777e-57	1.27807235565311e-56	117.919810227602
HIF3A	-1.32336139046403	4.3590892551115	-42.8289972528321	1.66712726943825e-192	1.62127177563764e-191	429.272897673478
CEACAM8	6.37238860775368	1.95352593055872	43.599731745574	2.81543672736557e-196	2.84660822932042e-195	435.89781244522
NDP	5.12114620570589	1.19814044971722	10.6473744719498	1.55520153703528e-24	2.44056025068475e-24	44.8430477974988
F13A1	-1.86475246905094	4.92138487017529	-24.3728914800671	5.24400997807156e-94	1.8864958583427e-93	202.324055555808
GRM4	7.09883759987671	2.56064602319832	21.1254738980407	5.02684214892215e-76	1.48543663916151e-75	162.301025385152
PACSIN1	1.85494247480634	3.7127585509298	15.6201374255005	5.08330931621941e-47	1.08333549473454e-46	95.6121210975905
NQO2	-1.45420990642629	5.28434279975802	-45.0380806360311	3.13214668039262e-203	3.43309812972174e-202	453.920775409264
RPS10	2.38313729666737	8.49589936119366	61.6996757966688	7.03099146703435e-276	1.62473939489236e-274	621.654285620099
MOCS1	-1.22844011356044	4.95983853057377	-67.7860345258671	4.01298368715263e-299	1.17345415112167e-297	674.847011927287
H2BC11	4.47219301858708	3.55168517207565	14.4294848051243	3.27714954552716e-41	6.49902252381065e-41	82.7285010850852
APOBEC2	2.38575616658101	3.02644330569122	14.0179914797488	2.94673149076939e-39	5.70019638285783e-39	78.0938217706949
GNMT	4.39748736634023	3.17944927905463	30.1270171238402	5.3597356546429e-126	2.64915212082017e-125	276.889812889611
TREM1	2.48299154436249	2.56893282083482	6.26784403842205	6.61986248927125e-10	8.27155862510318e-10	11.3418599290679
KLHL31	-1.01268962609994	3.46680106060263	-8.89682175221702	5.509725999892e-18	7.82254663286961e-18	28.4492811384562
SOX4	1.51123507338602	5.93099266226296	41.581923197805	2.47794104508105e-186	2.2873404987486e-185	414.840832860095
CPNE5	1.08003513040515	4.41280268552947	13.8257720298847	2.3538735700934e-38	4.5058960830047e-38	75.2156984481078
KCNK17	5.39727422168347	1.22828714433733	10.743724883615	6.41535674373986e-25	1.01468044005599e-24	45.7167716275373
RREB1	-1.50395525788789	5.01001542114653	-49.6305675634284	1.10574113513328e-224	1.50460090555148e-223	503.322929637826
SSR1	-1.56686272278767	5.31378841542768	-67.7826323188531	4.13069319165698e-299	1.2058093612637e-297	674.92527871901
DEK	1.0595175274176	6.80563866240973	39.4635010029317	1.17545583794807e-175	9.67385992512735e-175	390.422547757007
EREG	3.07609965101305	3.03051356138469	20.9850563161551	2.95351467158505e-75	8.65874163891122e-75	160.701000282071
AHNAK	-1.42264849406553	6.95882100909867	-18.2938620779619	9.31828564179354e-61	2.32168607973312e-60	126.189631093764
SSUH2	4.30810675148012	3.3545592933896	23.9712615140997	9.06268917971693e-92	3.18377994490899e-91	198.551330312971
BBS2	-1.63385226729314	5.93712958650523	-57.0935003078285	3.48345644169544e-257	6.60966507275922e-256	578.417169844457
MT2A	-2.29949520995814	6.32748422859683	-22.0563968350181	3.80419873316907e-81	1.18982237667268e-80	173.070561616744
PIWIL1	6.11551198778323	2.21137951017103	20.1308428615056	1.33602639916802e-70	3.72373475087193e-70	149.912622100976
GPR18	3.24924982035024	3.12264252808931	6.31581503589519	4.94570367761092e-10	6.19373582447651e-10	11.618969677926
HROB	3.44856115725794	3.55670071314611	25.5365266114631	1.69387787594782e-100	6.59214960974498e-100	218.616173649895
KIF25	6.70687494856816	2.33533460543232	11.2742986080537	4.44268774579397e-27	7.24067366242829e-27	50.6234794774556
TMEM255A	2.91735078737173	4.77720858867234	11.2266020830296	6.99245771103717e-27	1.13669871805218e-26	49.3684234703302
TEKT3	4.70872922104077	3.08658718308075	17.4105792261643	3.9596999147564e-56	9.39033404309055e-56	116.907963728693
MIR9-1HG	6.82534583266619	3.00955861952518	11.8007578428435	2.73725800119539e-29	4.61351706340442e-29	55.6539394291466
MBOAT7	-2.1831259763758	6.06943902259186	-55.6913923462282	2.71545958900434e-251	4.85569669124892e-250	564.937488966912
SRMS	6.58400314600781	2.10377416407492	25.5487371117162	1.44792020917323e-100	5.64008517610657e-100	218.301592326059
FNDC11	7.21816127047537	2.60203972302376	30.7930208157381	1.17046100949919e-129	6.0059983951976e-129	284.629684788429
IL1B	1.70068792579771	3.73888014790008	8.32612516898675	4.83489618131619e-16	6.6633461454553e-16	24.6942149057339
PLGLB2	1.20814430370856	4.67458788888423	14.5415484830178	9.51418626031247e-42	1.90138980418205e-41	82.9046085501455
PSD4	-1.75234682202477	5.02797585312465	-40.5234276091643	4.99615936307457e-181	4.34859395735089e-180	402.758908544055
TNFSF9	4.11557544526421	1.7021451742584	8.83325339590294	9.17232951473271e-18	1.29783636691599e-17	29.4721140598889
GRIA3	-1.49667548690358	4.18273911673239	-25.5112618269265	2.34350207248447e-100	9.10787093578e-100	217.139504665375
RPL23	1.74137561731232	9.43731557458183	29.2633674372812	3.13019205469928e-121	1.48319338840454e-120	265.58607310863
C3	-3.78681402982833	6.62932015190454	-19.1901502756009	1.58170768518586e-65	4.14849057593594e-65	137.462341188954
TRIP10	-1.4164313028325	4.88226003472273	-67.9280483287825	1.20170851049746e-299	3.53820279892501e-298	676.082722189387
GPR108	-1.04392793039195	5.00903103155384	-62.166379157101	1.01743153567861e-277	2.39320638220161e-276	625.484300749196
EML2	-1.03166416290894	5.41467395143773	-31.8330296384532	2.40480629825068e-135	1.31120297430482e-134	297.468445204398
FAM182A	4.99530659814102	3.13431783090164	23.3521051420163	2.52217436207594e-88	8.52725630195422e-88	190.557569181475
RRBP1	-1.68075298314784	5.91593658251347	-37.8470344318955	2.3741261845952e-167	1.78054250567994e-166	371.399752589658
FLRT3	1.77908946969842	5.82456388903691	28.8999318630083	3.21473308323608e-119	1.49098307611142e-118	260.445753956052
PCSK2	2.68713613596662	3.8645714960097	4.17874613661612	3.32682669436074e-05	3.83012333712656e-05	0.542521536271691
DSTN	-1.11113487635355	6.62452501999919	-33.7654524495181	8.35268658894276e-146	5.03135198869049e-145	321.843749391542
TMEM74B	1.27847972922827	4.1537300702785	15.0142946433943	4.89567318142167e-44	1.00376288773128e-43	88.4399436494643
S1PR4	2.65100399605981	3.24151269758502	13.3731398819006	2.95042318178198e-36	5.48252194508062e-36	71.2146315131067
NCLN	-1.32995341392003	5.22972627482962	-66.1540566409219	4.79614680319805e-293	1.30836739549861e-291	660.901029373612
CITED1	4.99026153080516	3.0403351571741	22.024418088011	5.71167232377806e-81	1.78282266995354e-80	173.718264804697
CHURC1-FNTB	-8.43154703993213	-0.982731695320085	-183.88261871742	0	0	1272.54373779477
ARMCX5	2.08288063848811	6.66505774407644	92.4322693120937	0	0	859.614258823827
NECAB3	-1.13224028598458	5.09091355985569	-67.8392737322414	2.55302068053684e-299	7.47820483045071e-298	675.305061183578
MMP24OS	-9.23266003576437	-0.789079227873672	-100.937532791569	0	0	908.253138372625
AGO3	-1.03902149308045	4.6435149857187	-82.7995422246313	0	0	792.788657379183
MCF2L	1.12146567684869	5.62524376973818	32.7413111130525	2.79530880229375e-140	1.60025103643213e-139	308.695729227438
PROZ	5.28214238478998	2.3957678737533	15.5630640193248	9.7621035663747e-47	2.07347565426593e-46	95.4363407430913
FFAR2	5.20842168557036	2.29542452625985	31.4242616771682	4.09196287481124e-133	2.17486616909902e-132	292.481967989387
COX6B1	1.2255033213498	6.95090266290501	45.2001035299495	5.24319741428847e-204	5.79159652288514e-203	455.772994881098
CCR7	1.99586304769726	3.96200152536436	8.59372999518235	6.10332522808298e-17	8.53056841708733e-17	26.7317162608499
NR1D1	-1.38474387824248	4.85580824852758	-60.9140634071194	9.2422843921975e-273	2.06855164568226e-271	614.104408104035
PRRG2	5.9041561298529	2.06487541503161	24.511196920702	8.88551021001014e-95	3.22709183020721e-94	205.093933880709
FLRT1	2.21327889793562	4.07275425361401	16.4178622524893	4.98705977492805e-51	1.11851877825645e-50	104.776972423821
STAT5A	-1.35134003776832	4.96722746621295	-71.2943295100378	7.99572213223748e-312	2.60578142847746e-310	704.144364874062
WNK4	6.22576602449092	2.12859421446502	56.2511862843352	1.17478813477609e-253	2.15487185580788e-252	565.253007215307
DACH2	5.12033325312815	1.21578659831155	10.8800659383471	1.81549304104149e-25	2.89695147279625e-25	46.963901978939
EMG1	-1.0787341511153	5.64136056952359	-36.3324337280136	1.89656384799715e-159	1.31177079109953e-158	353.060211605103
KTN1	-1.03091612638792	8.33992423704299	-20.8952454074591	9.15583699133885e-75	2.67363591486138e-74	158.683855993346
SIX1	3.31218665218644	1.04806031257391	6.89728874391627	1.24587509162487e-11	1.60318053949799e-11	15.6310363379375
DLGAP5	3.93799783256356	3.65234043180638	12.8253254731275	9.0386314869338e-34	1.62544976729537e-33	65.6294083851509
AVPR2	6.00179395175664	2.21925928454613	23.8437002133611	4.65009942727235e-91	1.61862511046739e-90	196.610930900473
TMEM35A	4.0700966125102	4.74021559099275	17.7901177988347	4.15463887754778e-58	1.00550975215254e-57	121.219972021089
RGS13	3.99213896071699	1.14542565735373	6.75376293304723	3.16943968103049e-11	4.05275338322409e-11	14.7160171576744
BCL11B	1.6493900417179	4.43683469618739	9.7054217418744	6.639792026745e-21	9.87353957164092e-21	35.4615865909114
MASP1	-1.00324262276845	3.72097398373542	-18.8933076086619	6.11574003079152e-64	1.5771442540898e-63	133.606250820846
ATP13A4	4.65898364336614	2.72790319109971	37.5997138264647	4.5505352562273e-166	3.36404721084821e-165	368.002378148147
PLAAT1	-2.28414700166451	2.04890849682755	-14.998787979357	5.82702430893502e-44	1.19342880935096e-43	88.4623554668635
RAP1B	1.3557749697633	8.61499372798166	30.3396832066387	3.61998010417649e-127	1.81126282563791e-126	279.101207226144
BEST3	-2.25346458831115	1.67800792656192	-13.7570953936054	4.92699651761134e-38	9.39882925952288e-38	75.0020386568078
PTPRB	-1.10564840849457	6.39449679141271	-21.5878387687994	1.45351219100061e-78	4.41508852467404e-78	166.9592327584
TAS2R4	2.60699606773914	3.53648803679345	24.3607807668274	6.12582830221065e-94	2.20094192966235e-93	203.527703588147
TAS2R5	3.11122873425777	3.82780174644398	15.2408622640746	3.80603240733337e-45	7.90893348990411e-45	91.5222480170115
CRYGN	6.65221065942183	2.15542888931697	22.0988835517263	2.21670944876223e-81	6.95475790125164e-81	174.52297066245
FGFRL1	-2.18028148723334	4.50882934263026	-73.1472588432404	2.44113883084993e-318	8.43873016278474e-317	719.394785620232
SYNGR3	4.83678888705558	3.88638224430413	16.9960533678845	5.51279367936146e-54	1.27598234836616e-53	111.968612983793
WFIKKN1	3.91517195608324	3.24862774097646	27.3836822656869	8.49476431613818e-111	3.6531123199872e-110	242.184665885705
FBXL16	1.52472024099775	5.04958474036266	20.3181443278749	1.28418207025323e-71	3.61821105654421e-71	151.456720090458
TUBBP1	-1.20157465945191	3.96419393622955	-56.0225185027552	1.08070345426848e-252	1.9633162647386e-251	568.174688253695
TUBA4A	-1.71176415499719	4.60054813425561	-35.2901960393108	6.03815839276333e-154	3.94617798979025e-153	340.408201350832
VIL1	-5.96390275446394	0.289122516066788	-47.8664919232966	1.41111957235075e-216	1.74494489044415e-215	485.011376069341
TNFRSF19	1.25153527000816	5.25655214958319	22.5674541649703	5.68572785405559e-84	1.8351006343547e-83	179.452734541613
SEM1	1.78398110406811	8.88919066001805	34.1616469902888	6.25897677421198e-148	3.84338534243862e-147	326.951987932075
POR	-2.51587874606813	5.61975462072413	-72.1398776506664	8.1967391019163e-315	2.75542743391907e-313	711.272027929905
STEAP4	-3.04189743408305	5.19603863463726	-57.5395362296601	4.87301717964497e-259	9.40299597477935e-258	582.752488562008
LRFN1	3.08470435414908	3.88409628003694	22.6080224169281	3.38950242512871e-84	1.09605250736457e-83	181.145877344557
ADM2	5.13251382587164	2.6647453927365	32.4161573103715	1.61930671463251e-138	9.07843098022962e-138	304.901032683161
ASPHD2	2.41392611341761	3.94855155442073	20.553136234385	6.75265160524269e-73	1.92995868556869e-72	155.082564268864
GAL3ST1	6.65715864274701	2.23527293177124	29.3889064448882	6.33119016445344e-122	3.02089227265637e-121	267.002671847286
YWHAH	1.26649359940603	6.91484010339248	40.6792072149474	8.20722374426508e-182	7.20960698975385e-181	404.612876191015
RFPL2	6.78526335405216	2.25606533686675	14.2854032226722	1.59572718430243e-40	3.13617598415613e-40	81.2605866463062
YWHAH-AS1	7.20457687823562	2.65055413250522	43.2903047124291	9.12396121989337e-195	9.0587142879139e-194	432.524656271523
MGAT3	1.1298256497966	4.90939869044799	22.1685835751397	9.13647501105349e-82	2.8765409985944e-81	174.66386135675
RFPL3	4.53721349834342	2.99759603872457	21.4134769199567	1.32126203550884e-77	3.97799572996904e-77	166.059060370475
CDC42EP1	-1.62165279225074	5.01836524820306	-75.1838091886319	0	0	735.376476682198
MCHR1	6.48747292504289	2.37921941331037	29.326927928894	1.3934928771463e-121	6.63229594844687e-121	266.224409826362
TST	-1.42015411894247	4.90069092523955	-45.4486549149083	3.40071371006059e-205	3.82569091085011e-204	458.382792924362
C22orf23	1.07272133537423	5.14425458511654	29.4575733352057	2.6424585238872e-122	1.26649632928492e-121	267.679589723544
APOBEC3A	2.79396204778842	3.03829644910302	13.8515559134604	1.78287072835273e-38	3.41860357377943e-38	76.3579103285781
RIBC2	6.87659775958997	2.53007947802427	34.2585343598836	1.89587625549403e-148	1.16922639274364e-147	327.396653895978
KRT17	5.36389531619631	2.52016668993936	8.82877135827553	9.50693870024947e-18	1.34440205518516e-17	29.4304001594055
SPECC1	-1.07403582198754	4.81982814800436	-41.7171028313114	5.2600156700336e-187	4.87915739256729e-186	416.38673973208
ATP6V1F	1.36623396566084	6.94560176433123	59.2963919539185	2.99952026087378e-266	6.24668384084652e-265	599.209531282921
VGF	4.66596232262164	3.46571940297018	8.67948793146416	3.11079957189587e-17	4.37047505464959e-17	28.05491222476
FOXP2	-1.45783266035155	4.02677129803562	-24.4118254624015	3.18160961741551e-94	1.1477048465696e-93	203.094427250419
CCDC136	1.77696556104394	5.07307113074992	21.2586129196973	9.35896914766644e-77	2.78874744607747e-76	163.382766044758
NDUFA5	2.61123973262171	10.0088549088019	38.2548695979901	1.85075525285143e-169	1.42302329819648e-168	376.723848368215
OPN1SW	1.32596590810194	4.71868037315219	18.9014524742637	5.53337760796575e-64	1.42782546707814e-63	134.011903146665
MYO1B	1.37835881894029	5.96285719663247	50.3727035486843	4.81971349898897e-228	6.79655222314076e-227	510.944310679689
HOXD1	6.42134102758728	2.1333001001766	29.4816859300047	1.94438717716157e-122	9.33754213284254e-122	268.167029970946
PDE11A	1.72736893164916	4.11834851720857	11.3087333664473	3.19955034002679e-27	5.22708515800607e-27	50.0503078450255
GAD1	-2.55926911627461	2.72869498157616	-21.7490848918028	1.88278749593389e-79	5.77034495119582e-79	169.69372364774
HOXD10	6.36039295354115	2.25732521419874	10.5341712265971	4.37079612024595e-24	6.80960545072895e-24	43.8164699927351
TMOD2	1.55938819689606	6.13864481233494	50.922336191943	1.63239321405489e-230	2.35045353426773e-229	516.654235923511
IVD	-1.0763833537512	6.27829549059497	-36.8872213165118	2.34487660355539e-162	1.67126284469597e-161	359.895664803859
CHAC1	3.86164702830162	3.11324691759353	27.8263506001877	2.92468395544499e-113	1.2875696805139e-112	247.809807878068
ARPP19	1.37122387552114	7.8232569752495	48.3497340654242	8.17556219679858e-219	1.04345348008019e-217	490.076010929113
ACKR4	-1.29203280971159	4.00760959161916	-25.2080503893229	1.15288118428445e-98	4.39655024207806e-98	213.303787172382
SUMF2	-1.14399371334575	5.63829657958561	-41.2977697742173	6.48922969217159e-185	5.91021735750476e-184	411.746913624009
PALLD	-3.71360276021804	4.17382487071862	-42.8449576764476	1.3916242975795e-192	1.35411784215186e-191	429.910570065513
KCNC1	6.55593162968837	3.005656440901	29.1390874909837	1.52435344797992e-120	7.16525841760338e-120	263.864866074949
TPH1	2.20664597754953	3.05189392075195	10.1564508764525	1.29907157199187e-22	1.98108994775006e-22	39.9977312995188
E2F8	3.92803973667159	3.21987238092963	20.5095053486882	1.16739090946484e-72	3.32646997512617e-72	154.759201635529
SOX15	4.87342677334773	2.95645440908767	31.7329405326459	8.44811192607391e-135	4.57124231183663e-134	296.747136324733
SHBG	1.50158890735389	2.98453250124345	8.37552556369042	3.31230874111591e-16	4.57602915395488e-16	25.2954260813963
KIF1C	-1.17262923442821	5.49340296189378	-41.2920446985484	6.9312166002508e-185	6.30604080354197e-184	411.651820380141
MTUS1	-1.15001645293473	5.88038366413957	-24.9393484794085	3.63830670604697e-97	1.36402554597506e-96	209.664654782634
KLK14	5.7960320865778	2.62669243482421	19.3361654864723	2.60496187185439e-66	6.90116876910602e-66	140.120256970394
KLK10	5.98566137081306	1.88900450655953	64.4906730069531	9.77993350306594e-287	2.47792172747562e-285	639.189376029228
EGLN3	3.12209566732664	4.76646473007326	11.8909219159582	1.12790931441692e-29	1.91578549455915e-29	55.8155386343986
RNASE1	-1.29594447360888	5.93409711205463	-19.350893395604	2.17120659723589e-66	5.75830021136781e-66	138.873488130855
REEP5	-1.1939603599628	6.41435983080996	-30.0645753913734	1.1831925028233e-125	5.83464578998371e-125	275.389089935243
QRICH2	1.21306833947923	5.11186024182155	20.5897089749085	4.26686232435285e-73	1.22195552428264e-72	154.573095125536
FOXJ1	6.58044867482823	2.10167341342474	33.0181268679424	8.89040399885316e-142	5.15347688691159e-141	312.204621688902
AANAT	6.02937870092167	2.14176625840644	39.3175775783657	6.52187149419763e-175	5.33400380777839e-174	387.490331087833
FGF13	2.94736012878612	5.46114362619429	22.5390695815592	8.16466583225404e-84	2.62873300183639e-83	179.846470091373
ASH2L	-4.50579069393305	6.65976538748999	-77.7939115611736	0	0	755.960043640278
ART1	6.37459038287697	1.94509612971558	38.6092830028705	2.76866847319793e-171	2.17182138340841e-170	379.252820253023
CHRNA10	3.65414765394483	3.29359392913936	29.471303260565	2.218945154325e-122	1.06440804495528e-121	268.780654507441
CDKN1C	-1.21929545973168	5.47412773662175	-21.3631872025079	2.49580868669783e-77	7.48786453667231e-77	163.925229876558
SGO1	6.00724239495816	2.95587397824444	18.4528540853376	1.34344022108144e-61	3.37579880156089e-61	129.362138656746
RPS4Y1	1.18578232393789	5.13342595903256	3.69051044244932	0.000242319246682318	0.000274354291294433	-2.62164761689642
PLPPR3	8.30859138241292	3.41142334582028	20.7749028683809	4.16331748807023e-74	1.20687443123027e-73	157.9224801448
INS-IGF2	1.59228497575864	5.52762966875022	13.6638543820823	1.33885511015059e-37	2.53871071686004e-37	72.8639075335085
SYT5	5.60992240047532	4.3166330168731	12.7900030533853	1.30116886593532e-33	2.33330470687572e-33	65.3653729448609
PRRG3	5.26542753751955	3.25267691646934	7.21311368722759	1.5081898634959e-12	1.96921464170957e-12	17.5699190129406
GALNT8	4.09617263676127	2.86339957371455	15.9212064999327	1.59788376670551e-48	3.47428839878152e-48	99.4986168586288
KCNA5	5.20602869642459	1.90267396292622	12.6791303485692	4.06745327818333e-33	7.24899808302408e-33	64.3761693397451
NXNL2	6.57361494560445	2.21526526343242	22.6029761920964	3.61478557689801e-84	1.16868029717318e-83	180.886415708409
SAT1	-1.33694154949166	6.49017502712861	-22.9453665018542	4.5733250469598e-86	1.50944475892796e-85	184.27886178588
LDLR	-2.37584663933216	5.68457460087267	-37.7607880705934	6.64368695084396e-167	4.9630027147665e-166	370.416280421869
NECTIN2	-1.35000713694344	4.90274906490531	-76.8435835764679	0	0	748.244033151563
APOE	-3.35323223391235	7.35088864861076	-27.6799848117149	1.90610198194898e-112	8.31218170218151e-112	245.514273113255
APOC1	-1.51194628111588	6.13816631870887	-18.0973524839636	1.01320353223652e-59	2.49638965805844e-59	123.613908740656
GADD45G	-1.1525908129678	4.92761843732681	-43.8441589905143	1.81937129925791e-197	1.86715166330693e-196	440.520029583512
DPP6	3.85254099666489	5.29546372100958	15.9441021457242	1.22675880681885e-48	2.67006884323802e-48	99.297125193798
ACE2	-2.714568480062	2.48006152632619	-22.6688009695741	1.56126900626764e-84	5.07263904490725e-84	181.473727956859
GDF1	5.79822662992802	3.17946679514316	28.9519836146103	1.65520083069851e-119	7.70187045935652e-119	261.592723143556
NCAN	6.91385943068543	2.38465362790219	7.1525600191641	2.27452112908822e-12	2.96142096076849e-12	17.2738923911383
KIF1A	5.29165696731684	5.77570459413669	26.09332686266	1.3243067225738e-103	5.31746670618217e-103	225.714681469506
BST2	-1.96376951298166	5.55473422605214	-39.5142432954327	6.48183335265223e-176	5.36290058930437e-175	391.090763299858
LSM7	1.22005013835881	5.79136890769234	51.4658489229747	6.10524886046332e-233	8.95698752492544e-232	522.219214299448
ACSBG2	5.57663901178639	1.61962558439189	14.7540440726229	8.9981374485862e-43	1.81718535015973e-42	86.390252257687
ACTN4	-1.99136972263893	6.06504959326042	-55.075744288228	1.12588513788012e-248	1.94997368149887e-247	558.877871016722
UNC13A	1.23804040848846	5.60417790630619	39.56799521335	3.45147296463041e-176	2.866770613667e-175	391.496228858417
KLHDC7B	5.28462347711553	1.81566327628006	12.1084364101804	1.30556789736717e-30	2.24297615526551e-30	58.6665694837714
PXDN	1.41797802932192	6.36630339943847	37.5240969822302	1.12412672967179e-165	8.28158419439391e-165	367.268769365179
IQCN	1.07219066998699	5.31657296904035	18.6787678122133	8.49532749199993e-63	2.16238944076439e-62	130.507776709132
SULT4A1	6.26327358921892	3.89602755399803	19.4924238163686	3.76490064025225e-67	1.00804653862634e-66	142.103299539086
CRB3	6.77489073157495	2.25907541526877	16.2938996016793	2.11978359683688e-50	4.71655302712486e-50	103.797025727554
SAG	6.70479472694788	2.19563670390396	99.1271812333003	0	0	882.976606585901
LSP1	-2.10244467350866	5.27164513393203	-47.4534252167237	1.17951370940288e-214	1.43875397253379e-213	480.331937514346
TNNI2	2.0847959775067	3.09884311913343	8.43105238140684	2.16072322122094e-16	2.99429282226649e-16	25.7972436875768
H19	-1.87915802810428	6.42306827826347	-17.2410423040629	2.99738629408911e-55	7.02626846179269e-55	113.467446254454
CALY	5.6597353617651	3.94816304538251	12.8051383955239	1.1131779290654e-33	1.99913129610367e-33	65.5723288019854
LAMA5	-1.25700353319319	5.63377109913626	-32.2647039932432	1.07615680822104e-137	5.99593142381428e-137	302.962190927662
ASS1	-1.88043427147583	4.85421971828238	-50.7786309413578	7.19684963137452e-230	1.03018106584227e-228	515.345409186964
FIBCD1	-4.73928551863857	1.23591913446825	-30.2888657031858	6.89070479068427e-127	3.43870735565504e-126	279.194946981683
NPAS1	5.8475539486238	2.62004174392534	43.0694839617111	1.10007679203071e-193	1.07903569083909e-192	430.063232733347
CCDC62	5.98168589998471	2.56409150048124	52.7014109756775	2.11490684078121e-238	3.31950956985484e-237	531.011358939695
SLC6A8	-1.3436036551476	5.24299691639214	-49.2798752809813	4.38385817109197e-223	5.83955896940231e-222	499.653731643809
PNCK	2.19033081587894	4.27173641551221	16.0102993181128	5.7079570881135e-49	1.24727809588886e-48	99.9775498377285
DUSP9	6.84255826091577	2.29947519266235	15.4512569115834	3.49421197707284e-46	7.36492939181349e-46	94.1728613547276
PKDREJ	3.38014479522485	2.78351586248238	15.438352491635	4.04715607914873e-46	8.52408539265205e-46	93.9602505473494
HSD17B3	2.07707722352219	3.9488364872967	7.61042588178065	9.49261100106759e-14	1.2649654160377e-13	19.507966397528
NUTM2F	5.9078954302137	1.59180242505752	15.5067321123024	1.85693224260401e-46	3.92899919442434e-46	94.7983441054697
RGN	-3.15679696933596	4.81145677431145	-64.2908475961494	5.70521634597193e-286	1.43276440500239e-284	644.872996708498
TXLNGY	-7.95342373130752	-1.0981246172359	-5.39657284045273	9.4880902473056e-08	1.14450884476399e-07	6.40339694832247
ULBP2	2.82158919374055	3.66617208049519	9.45721950302959	5.47260911589781e-20	8.00820444491747e-20	33.9608150554628
AKAP12	1.09755631424513	6.75039999958191	26.0160247834637	3.57503881103706e-103	1.4307695752538e-102	223.432318816359
SYNE1	-1.04918454727863	5.86911739943172	-26.9603443017432	1.93727632819671e-108	8.12447638914912e-108	235.607769063554
ULBP3	3.69559790693504	4.15572660604075	12.2245378766264	4.08898626069563e-31	7.07330007839336e-31	59.4125141613752
EPS8L1	2.57579176949779	3.35981160600932	22.1002278031644	2.17914716211443e-81	6.8381653964403e-81	174.717429222982
TTLL9	2.03302955186001	3.87324032344066	17.5808116288648	5.15043068674168e-57	1.23271064943921e-56	118.541177153991
BPIFA2	6.04054846239175	1.69220758264007	23.8466515445532	4.47747778175154e-91	1.55949190452725e-90	196.641183487079
COX4I2	7.23606453673442	2.74590240583261	34.6234282373939	2.1284688123269e-150	1.33779396054864e-149	331.835497550054
GGT7	1.15760398496638	6.2359468230773	50.0569251523467	1.28649774728795e-226	1.77890866643209e-225	507.709613487285
ACSS2	-1.47597957945328	5.57677083104407	-42.5708732354175	3.1087647634086e-191	2.99089441491429e-190	426.336217326602
C1QL1	6.55412595833463	3.51530621979598	11.0661797135738	3.18479942932731e-26	5.12551313303387e-26	48.6758834994452
PYY	6.42545261914328	2.01757154462485	10.0440735525044	3.50376082205107e-22	5.3114712435123e-22	39.4906135214022
HIGD1B	7.2059263020934	2.93915572919279	17.536122265087	8.80414414034127e-57	2.10189248545516e-56	118.365782501477
GINS2	1.81273305398006	4.17190489191031	14.2875286104863	1.55899069708561e-40	3.06503386301301e-40	80.5529572614984
COX7B	1.0270620104663	6.72110945599527	36.8444246668276	3.92549359690726e-162	2.79198892771284e-161	359.243635144336
F12	6.38120903560152	3.28010980195551	9.73063854480326	5.34706333707303e-21	7.96300694228622e-21	36.7995515096584
IDO1	5.6002697909006	2.89863845721714	20.6812611764968	1.35117192543561e-73	3.89040009621715e-73	156.760184071952
GJA9	6.24289384950073	3.87707023742306	25.2367347182187	7.97507863097462e-99	3.04881168079591e-98	214.518425474065
RAB11FIP4	2.04673114189039	5.23481390266065	23.8894074101656	2.58829667450701e-91	9.04077363684931e-91	196.901367157434
ADGRE3	6.14359101279275	1.79450457926453	18.6179947235482	1.78719760655932e-62	4.53289373640481e-62	131.357421781139
SH3BP5	-2.71204827630325	5.87310983274396	-50.4576042196729	1.99718068457228e-228	2.82801447350256e-227	512.275739229861
C3orf20	6.51729993973202	2.05346322213646	74.7612888425677	0	0	721.686403335449
SLC6A6	-1.63584815301221	5.66526107454272	-43.2276908436409	1.84714293475726e-194	1.82967864830915e-193	433.807396460728
NAPSA	2.47359177811798	3.72869748812203	20.7238497954699	7.91118192996383e-74	2.28555665400088e-73	157.28048377085
NR1H2	-1.04456598399373	5.03159498764076	-79.7936932398706	0	0	770.633924972292
LRRC4B	5.04216144483965	4.00730784667125	20.3979853139743	4.72480202170749e-72	1.33563059302597e-71	153.367966779004
MGAT1	-1.00939746145554	5.96781404200756	-34.6127644888809	2.42640033217869e-150	1.52449001003e-149	332.140847222486
RPL27	1.69260226239352	9.10478691563772	32.5587846190692	2.72602356010685e-139	1.54607453789255e-138	307.107653503805
AOC3	-1.18981456598117	4.95907410178593	-42.4381005490529	1.40465681346529e-190	1.3415729532185e-189	424.65858574289
ANKHD1	-1.34883174326355	5.86788684329998	-62.1269484574536	1.45392632211098e-277	3.41053568718257e-276	625.341821800829
KREMEN2	6.03475519939209	2.2208259346141	40.4991929896518	6.61893226357785e-181	5.75516834343782e-180	401.088062519073
NINJ1	-1.08034706511935	5.21421108524955	-46.5053009705726	3.29962364100806e-210	3.88336822312162e-209	469.929269207819
CA6	5.42009867184721	1.26153163473323	11.4055327686856	1.26711409596696e-27	2.08443381339253e-27	51.8683782774734
MAP1B	1.59787824646089	7.49355136788755	40.5319877734831	4.52373650283589e-181	3.94343278503974e-180	403.017680651863
IL13RA1	-1.19043792127244	5.30549232446186	-31.0756573704142	3.30434997737283e-131	1.72037757815841e-130	287.933164542526
CKMT2	-1.40816913421129	4.48969662968618	-79.3863520252344	0	0	767.699475169428
TNS4	3.63543261702674	2.24973482577021	18.6107710394708	1.95228504011427e-62	4.95013684187549e-62	131.337077901474
TOP2A	2.28011810981647	5.78487170345269	20.7294408669145	7.37420621042295e-74	2.13078374713016e-73	156.493751786872
PDHA1	-1.11661331270043	5.74582058786907	-42.456163026859	1.14395750184472e-190	1.09503151676022e-189	425.026325902907
MCCC2	-1.58213601724095	5.514007825683	-54.2188786657443	5.32449676091597e-245	8.94065203403757e-244	550.247873901552
NR0B2	-4.35384398193364	1.3477005303719	-30.3056253019801	5.5725889110948e-127	2.78336065617917e-126	279.391055507671
RHPN2	2.05097832155847	4.00978944339851	15.2997422164391	1.95387148144777e-45	4.07501994243814e-45	91.9217879022454
LRRC9	6.97420631438592	3.74378346109282	15.4324223143382	4.32973283493942e-46	9.11474946033783e-46	93.9606768493984
ABHD12B	6.13109057657746	2.40188507805261	60.6351497770753	1.20171322023892e-271	2.66515021584675e-270	605.581253438913
GCH1	1.0611773772612	5.4742835105458	23.4162631174047	1.10965488854721e-88	3.76656261811183e-88	189.913852553219
PODNL1	2.84747910103977	3.5051526782703	21.6689128568278	5.2030977700958e-79	1.58808401465462e-78	169.261559959145
RTBDN	5.74321354267088	2.71519450383585	33.7792501645024	7.04200595478211e-146	4.2463395370697e-145	321.548740205903
MATN3	2.55277006753635	3.29061756616363	17.2131540769437	4.1787263545505e-55	9.78071682519995e-55	114.393775683429
FCRLA	5.93251315525408	1.65659923797779	10.5664381185833	3.25823705021527e-24	5.08740185668156e-24	44.1092903007163
ENOSF1	-1.20967635338584	5.87867491387692	-28.3391986962473	4.13652621127617e-116	1.86580713444171e-115	253.292832179033
TRIM5	-1.034301634676	4.70868429392452	-50.1270084499609	6.19989802524306e-227	8.61478100708509e-226	508.40475369396
CNGA4	5.75471799043885	1.64205566826512	16.5472386446521	1.09613837152205e-51	2.47733654982557e-51	106.731210228648
IQCA1	1.17603870394887	3.99390548122916	9.04217755900881	1.70004911721197e-18	2.43146890909789e-18	30.0177483256101
RAMP1	1.50043885229857	5.41687569245448	25.9545172303758	7.87890567935207e-103	3.14217824115589e-102	222.909376450266
CARD6	-1.21309357802463	4.49314288957084	-76.1976906203802	0	0	743.284590863812
RAP1GAP2	1.53335483479128	5.73626901593389	36.1801979001402	1.19817142893386e-158	8.23387263255673e-158	351.164671191425
CLUH	-1.50159506546658	5.55630101485603	-58.4235758004497	1.09910544977888e-262	2.20040137935216e-261	591.007624585552
TBC1D14	-1.20661020809946	5.67246213589392	-40.472403561752	9.03344138709815e-181	7.83862187842862e-180	402.213331476549
TMEM128	1.51718502788593	6.30423433144508	77.6319910313134	0	0	754.26113854834
POPDC3	7.26138312139027	2.81214261129329	12.8460222893702	7.29910343782859e-34	1.31442359388167e-33	66.0741289104383
SEC61G	1.15686237575919	6.42190663754512	42.0107678563141	1.82864531088171e-188	1.71864479768448e-187	419.828512095428
DDC	4.38595889552191	5.53808811409476	15.2291099898324	4.34718766128102e-45	9.02686328935992e-45	91.203649936179
H3-3B	3.40899773853097	10.4880187004393	39.8310900973978	1.5870023011767e-177	1.33833275541701e-176	395.35623478897
EIF5A	1.06674631297307	7.40433143097828	39.2286931839185	1.85439994280569e-174	1.50582918798349e-173	387.79953970756
SLC52A1	6.27556937217527	1.87029486434804	49.5754813512271	1.96908426064644e-224	2.66450490642307e-223	499.493292413004
REEP2	1.63725895492892	5.24270193163968	29.7635745401951	5.40084606930911e-124	2.63139082241346e-123	271.929610324783
SNAP25	3.25196420483326	6.98013138881255	54.5222783760931	2.63567915292857e-246	4.4785565069215e-245	553.338650933855
RHBG	1.33726400180835	3.35602845459289	5.36120529771392	1.14521271128524e-07	1.38025248575186e-07	5.85222147708314
ATP1A4	5.88680823370925	2.0727416483624	48.9210183316416	1.92328252154975e-221	2.52839843113973e-220	492.760277009766
RAB25	6.72747871242488	2.24679851285279	35.4506590474469	8.51763277818396e-155	5.63344751948286e-154	341.819445760206
HAPLN2	4.39096451540443	3.15657052018264	18.6716314024901	9.27096004919866e-63	2.35876318176647e-62	132.082120599612
FCRL2	6.33478185708083	2.13194454162533	16.9303858248908	1.19997969837094e-53	2.76545928597578e-53	111.208250600721
DCAF8	-1.02958397779021	6.2177288575317	-39.0657852655898	1.26200596732227e-173	1.01513310899493e-172	385.842435532737
SYT11	2.46362520784728	7.01402478893178	69.1727394344188	3.34955400093732e-304	1.03063664277489e-302	686.617129137106
MMACHC	-1.93434452819182	4.97675706205719	-92.971046036072	0	0	863.262206380136
VSTM2L	1.07619580984325	4.88779036294731	12.6766385380038	4.17270606017047e-33	7.43502727353204e-33	62.8329219287287
SERINC3	-1.06453708008869	6.35310313561236	-29.4393983855723	3.32994725229243e-122	1.59376427206833e-121	267.41382962362
DMGDH	-1.34159038347773	3.80206570349081	-24.510504315153	8.9648652986572e-95	3.2552201723404e-94	204.461840485414
BHMT2	-1.44492924808276	4.23917774912112	-54.3192047598217	1.96838271906101e-245	3.32154858630482e-244	551.344973462583
KANK4	5.82781403647374	2.79688123251231	11.9792563826067	4.7124830248144e-30	8.04670259121643e-30	57.3942591477584
ANGPTL3	2.23316851724718	2.07954185961289	5.87392866407686	6.75556789244473e-09	8.31578122246657e-09	9.15865929230435
SYT4	5.68172288206453	6.65437677950351	22.8481221713029	1.58336842977996e-85	5.19784365154792e-85	184.065448627036
SLC14A2	-1.38588680147071	3.23007696129124	-17.4934693838688	1.46798873334163e-56	3.49635196642608e-56	116.915247186162
MTUS2	6.00022311828109	2.16432662076285	17.1452468392558	9.3766830406071e-55	2.18900364025219e-54	113.735343663224
TPTE2	5.20317701497897	1.42770713862066	10.7072120272017	8.97915701573774e-25	1.41598544978995e-24	45.3838821851573
POMP	1.90338605355639	9.04180402937413	34.7630298910111	3.83453969601772e-151	2.42527534773684e-150	334.377721472398
HMGB1P5	-1.06024932893466	4.88634863690996	-47.1676338679114	2.5525178527497e-213	3.08051924886266e-212	477.032845392031
WASF3	-1.14876038837645	5.17017673473699	-26.1473619303322	6.61492563260035e-104	2.66171265381518e-103	225.015739157616
RNF17	5.75102995099711	2.62205359369835	21.8801615214913	3.56846827096666e-80	1.10376259125698e-79	171.770677735129
GPR12	7.06563664153468	2.4683070812413	9.12540890723438	8.61458620796774e-19	1.23664499557385e-18	31.7924304904898
CHRM3	2.29014420189892	4.44352866434825	10.4225078275952	1.2021588315876e-23	1.85987193033352e-23	41.9173432681548
CHIT1	4.11745884576705	2.12754954910838	7.71341996680972	4.54517338108477e-14	6.07719431794431e-14	21.0547866360766
DCLK1	2.45886380063308	5.91789287904086	35.8780877082319	4.68288919215021e-157	3.17340074342655e-156	348.044370613129
CCNA1	4.13072748430972	3.47117071092282	14.8458347316831	3.23185043170306e-43	6.5577839617625e-43	87.2970242398819
SPART	-1.41989133355963	5.45972857650594	-43.4771285625712	1.11552093658316e-195	1.12189346490168e-194	436.548980323126
POSTN	2.19043940175538	7.10612569475724	22.992680881167	2.49873930566267e-86	8.26796572811498e-86	184.640386702411
KL	1.56155422454415	3.63191379678563	11.609474729179	1.76998591945564e-28	2.94457375027218e-28	53.0783805932408
MORC4	-1.58493003083374	5.02012806032767	-65.8871540126315	4.84599115494438e-292	1.30117910303436e-290	658.590722554416
RNF128	-2.56224760998619	3.9571078475419	-31.5929335628077	4.90544480604394e-134	2.63428556455385e-133	294.963418998222
TBC1D8B	-1.61332487089701	6.09923039411528	-35.97267424312	1.48460537464703e-157	1.0092597923108e-156	348.861698312239
BEX1	2.43927717933118	6.16594292162364	45.430998119285	4.12909829302178e-205	4.63289169184842e-204	458.519746754451
PDE6B	2.40932929882814	3.69745591162262	21.7741428387606	1.37015017371719e-79	4.20601375455122e-79	170.513914734113
MYO18B	4.1765134360877	2.78555242472284	23.1113626907637	5.4827512314805e-87	1.82976241508682e-86	187.539326716561
ZNF767P	-8.19325692896985	-1.04053079584245	-101.034751799249	0	0	908.897722263821
NTS	1.14731044741923	2.92154467766659	2.86848963635829	0.00425645000938602	0.00468135485349939	-4.01267480667451
LRRIQ1	2.81881186506979	3.3604379704082	10.5139123551725	5.25438955450935e-24	8.17727243437129e-24	43.2051606955614
SFTPD	4.49379349877057	1.54674664448603	8.37671986915767	3.28208894620112e-16	4.53501358801493e-16	25.9550024679935
DYDC2	6.10392703825497	1.74010780194104	12.8759912639846	5.35416099625522e-34	9.66285286922079e-34	66.3827665049105
CA1	5.11062912163032	2.16243313635649	14.5626536540423	7.5331879950282e-42	1.50778541246011e-41	84.2852424282812
LYVE1	-2.50824420484763	4.83420069843812	-59.5510114974057	2.78046747321743e-267	5.86922658098073e-266	601.692604571859
AMPD3	-1.24167145809722	4.97814694594829	-49.5564380844549	2.40401825510882e-224	3.25046870486883e-223	502.493080496996
HSD17B4	-1.63834260499805	8.035315082255	-33.9518008565661	8.3433546678047e-147	5.07767169145049e-146	324.540950905867
TEX15	6.52428579894792	2.18861074952944	15.6923643355458	2.22246734745468e-47	4.76020003668426e-47	96.9031232503622
SARAF	-1.03537136953533	7.57791900095032	-22.6179997173767	2.98454571817219e-84	9.65468596878699e-84	180.327193119955
ERG28	-1.03414804671977	5.1390490473635	-36.0212323022761	8.23483480380302e-158	5.61606525337636e-157	349.155974703777
GSC	4.84480271136465	0.78648791303914	9.76649850458004	3.92716818058913e-21	5.86174731403903e-21	37.1176634182265
UNC79	1.94684033748491	5.23995575137642	19.5723390980388	1.39777871080687e-67	3.76258938279459e-67	142.263679717045
CATSPERB	-2.78581077687255	1.71316478026853	-16.6772754646141	2.37915391270581e-52	5.40924129507085e-52	107.790272644139
MED6	1.01401383688698	5.77837741287009	55.7719666591499	1.23778065721674e-251	2.21800422699794e-250	565.29009896807
ADAM20	1.81364095467484	2.59234989984318	6.55597705703643	1.11725604225827e-10	1.41601465293487e-10	12.9573164079253
PEBP4	2.37356359707831	3.34535115356188	20.2861127770036	1.91749458181206e-71	5.38747202593033e-71	151.862613103012
ADAMDEC1	4.05958486089015	3.63169792569812	7.24429201787063	1.21927744744005e-12	1.59491390041622e-12	17.516410577304
CCNB1	1.15808969193198	5.39023768365822	23.1504339356494	3.32709490797146e-87	1.11296375599273e-86	186.658698767914
BHLHE40	-1.7446224169846	5.94819538397025	-25.9688805998729	6.55123969722568e-103	2.61513605211601e-102	222.980956858251
ARL8B	1.12545377197799	7.16141449546444	37.1580915512388	9.03455731682257e-164	6.54019225516656e-163	363.115082223611
CNTN6	-2.38460485590825	2.99896012360949	-24.0312591198162	4.19885849935429e-92	1.48056796600193e-91	198.696979264819
GNAT2	2.73377083098078	2.05748646303077	8.04289195008505	4.08666396825416e-15	5.55062121895143e-15	23.2597622385839
TSPAN2	4.5110759765643	3.71869050241604	13.8865511774375	1.22223771578958e-38	2.34782378768713e-38	76.8258975130764
SYT6	5.11168369087421	1.9171605701886	9.00101429835989	2.37527769259065e-18	3.38840674600038e-18	30.7987895940001
NOTCH2	-1.35608897336962	5.50997052205413	-26.1683229281098	5.05343135652114e-104	2.03723907637657e-103	225.395773419665
VTCN1	5.84041548546974	1.57514371364586	12.4708820167401	3.40462028278053e-32	5.98771375582319e-32	62.2742522827443
SLC38A2	-1.04450042161973	6.98675171113987	-25.4794787503982	3.52550699575115e-100	1.36705456327072e-99	216.842625170489
MYCN	7.38977154771345	3.59243278476957	7.86845404193533	1.4778011727691e-14	1.99072419558081e-14	22.2065417363905
LDHA	-1.59615792897001	6.98297236679229	-26.0061506033023	4.0585741480016e-103	1.62352473004037e-102	223.694237226224
SAA2	-5.18007680141363	0.307445568226357	-17.1327912708789	1.08736220109661e-54	2.53673282897907e-54	113.431466239204
IL6ST	-1.72508721302508	6.36918271562777	-31.6971447617769	1.3243551904109e-134	7.15470217862924e-134	296.072618428184
NAV1	1.00080063911437	5.84647004210818	37.369157520065	7.18569303713365e-165	5.24626250513602e-164	365.334251458229
CRB1	5.33836444873353	2.43079525907116	30.6361797758739	8.49585308474858e-129	4.32053850888182e-128	282.655280785158
RPS15A	1.63370517733806	9.1087343100125	27.4298947583831	4.69766692019026e-111	2.02529810644002e-110	242.087891022914
EMP1	1.10686267732184	6.63890464908277	16.2491315113871	3.5707681142362e-50	7.92745801960629e-50	101.472467766137
SOX5	1.24084247365155	5.30108938181501	17.5336562916756	9.06837312596106e-57	2.16436908276781e-56	116.821208894779
RERG	-2.14835320860102	5.63728289163847	-33.6392961865939	3.98100654795219e-145	2.38706632090518e-144	320.197390690488
KLRD1	1.28513955200168	5.44085870807078	27.2744362706329	3.44706221005825e-110	1.4709015832375e-109	239.626042049385
KLRC1	4.07190683009059	2.30081936366833	6.19766001287051	1.01073111504699e-09	1.25959682198478e-09	11.2305396422504
MYBPC3	-1.98202171890826	2.82785953760538	-18.2760549513442	1.15716975287062e-60	2.88145054968964e-60	126.47883249245
RTL8C	-1.56348572032912	5.17510919760559	-104.089882444717	0	0	932.929204886322
RAB33A	3.06736338008821	4.08396256926222	14.7813653277664	6.63636561776088e-43	1.34228610274195e-42	86.3159185242113
CDCA8	1.26918816379964	4.74107003604624	12.1654417153703	7.3895862586902e-31	1.2738942513593e-30	57.9243532023551
CYP2J2	3.62304401360609	2.81975431781147	14.5491763805491	8.7444899447159e-42	1.74900040742461e-41	84.0557032413112
DSG3	4.62373533416159	2.53495131711634	39.8817064292792	8.78398682790018e-178	7.42594767624017e-177	394.485446729722
TPGS2	1.03092208279202	7.10821339747007	47.3748825189219	2.74301884036889e-214	3.33636273055409e-213	479.522237495507
FADS2	-2.24579732410504	6.24597930385999	-48.336376719264	9.42288008210062e-219	1.20175147992556e-217	489.999345884509
CLOCK	-1.06887557332702	4.75113128891709	-64.5357381134825	6.57413383948331e-287	1.66814983026533e-285	646.651827642027
PDGFRA	-1.28854945116144	5.33808292159867	-18.9037619057869	5.37857018868217e-64	1.38829871693055e-63	133.232267862812
CLDN10	4.75640248226746	2.58882409478202	16.4228304068426	4.70561880105584e-51	1.05567330879704e-50	105.301657526577
ARGLU1	1.07485680522875	7.57615188658212	25.6071394170721	6.83668721604199e-101	2.67223867219842e-100	218.379582660864
ADAMTS8	4.44542315341445	2.98007739688902	15.6922704427615	2.22486142044313e-47	4.76473018270721e-47	96.8898639494562
ACRV1	7.08223472928628	2.48184602860752	32.1649893005628	3.74893534598509e-137	2.07791525165165e-136	301.692696183531
SLC37A2	-1.83971506358188	5.02573690878283	-60.7117528542252	5.93583023368411e-272	1.31987204297687e-270	612.329184071977
KLB	5.58394875633362	2.44009048020949	40.5012279680269	6.46442157511611e-181	5.62368452563718e-180	401.117172980669
NREP	7.0379425562043	12.833156553252	133.275342624218	0	0	1087.38574639217
RFK	1.26225387046545	6.09582148202746	43.4256826109475	1.98893913962507e-195	1.99092108366808e-194	435.785190334438
GOLM1	-1.26304796264792	6.83378634463271	-24.6634085820611	1.25883480466637e-95	4.62801333892091e-95	206.35769688916
PSAT1	-1.58908126223958	5.22248754404546	-30.6271085975417	9.52839796243547e-129	4.84131068147904e-128	282.309122619868
HNF1A	4.60070503612762	2.78675880794303	40.2075092449583	1.96534274732885e-179	1.68823732877942e-178	398.53471044853
TBX3	-3.22378012321799	6.05066811361793	-32.10183445899	8.26803294046199e-137	4.56640357452359e-136	301.315251027538
OASL	2.68485935040995	3.27411426444378	12.2573674746606	2.94110332216406e-31	5.09848963887887e-31	59.7735020981582
HRK	6.52894130958906	3.03922862073709	20.0220881543186	5.19314038934288e-70	1.43942961254356e-69	148.570697799618
BICDL1	1.15180635401258	4.62619524497282	19.1249166225416	3.53633485895686e-65	9.23394348415997e-65	136.735950159626
GARIN1B	5.47571292284053	1.36840047046411	11.5001838160188	5.09684109237119e-28	8.43317075229365e-28	52.7679129498061
MDFIC	-1.32199180628211	4.94528261587495	-43.1607509147546	3.92841154518686e-194	3.88001642320162e-193	432.871087844951
ADGRB3	1.92953364555212	5.21301098203235	19.3044071784864	3.85755802630487e-66	1.01974486710849e-65	138.954237868604
HTR1B	6.56966484505824	2.4486897449304	9.55601765147304	2.37492611528282e-20	3.49806911080599e-20	35.3309074254776
KHDC1	3.33826522241301	4.06335783343321	14.4855546196582	1.76610071775227e-41	3.51757662200322e-41	83.1035840134944
EPHA7	2.68356423545351	5.14995263224534	12.3450216680695	1.21693670767705e-31	2.12209008036362e-31	60.047112128961
CGA	1.63220936443892	0.820877205214003	4.13643608382218	3.98449813776767e-05	4.57618365045789e-05	1.00405220787763
PRPH	6.30417157251508	4.88558324627151	12.5036579783317	2.44033124465133e-32	4.30156241380169e-32	62.4504180836802
AMHR2	-1.58235782968061	4.16455472773816	-29.5188586837708	1.21179203692931e-122	5.82103308428745e-122	268.487227262734
TESPA1	6.11910715975631	2.63333207972641	13.2900785766419	7.09040299009583e-36	1.31070374390416e-35	70.6619715837737
AGAP2	1.09913318406537	5.16809389951453	26.3096692128016	8.22419028679969e-105	3.34073495546333e-104	227.391714041597
TROAP	2.69171626731432	4.1001412693202	14.0942180636117	1.28716644292221e-39	2.50039146237999e-39	78.6979754898502
FAIM2	1.41998629851192	5.42430793890853	22.7690533275936	4.34446171364431e-85	1.4204551538178e-84	181.993346326645
ESPL1	1.1469541687146	4.45304110970283	11.6552461183463	1.13440019565765e-28	1.89218129920352e-28	53.0349201442914
HNRNPA1	1.54468210506403	8.47846863435585	41.7289287396523	4.59355383817799e-187	4.26790635987843e-186	417.037768020658
MIP	-1.18947426365018	3.21915976838938	-13.9450014953536	6.49834036389463e-39	1.25165980593536e-38	76.4617183046569
CD164	-1.19935160534376	6.22524390114123	-36.5705261717632	1.06705804253062e-160	7.45282216453797e-160	356.078683677644
PKIB	2.05472981726952	4.93722114581252	11.1597610372764	1.31748672755193e-26	2.13217597103907e-26	48.4096994135882
TEC	-1.02692732149234	3.73647194133448	-21.5143039794951	3.68845552234143e-78	1.11601266752347e-77	166.294273162361
GNS	-2.1427632251494	7.0461449731132	-39.3046186989055	7.59473576679362e-175	6.19958425858196e-174	388.996493695811
CPM	-1.10352843157644	4.78700524903622	-39.1079944818754	7.6760169675104e-174	6.19486492221999e-173	386.057902973138
CHST5	6.1269182985022	2.56959976714027	57.6869887812014	1.19381239684278e-259	2.32459912210766e-258	578.738939744049
KCNK1	-1.04187632588742	3.55028653229846	-14.2585006622531	2.14252368735827e-40	4.20453654435959e-40	79.6482159485798
CAPN9	1.32929565059401	2.76770789972022	5.40069391330925	9.28171515510666e-08	1.11969376733369e-07	6.26393010532767
RGS8	-1.6367092730928	2.99771310054962	-12.633224105267	6.50907577988064e-33	1.15678517112105e-32	62.7346665957986
GPR55	5.59869942666238	1.45465819267488	11.0948604523753	2.43123579520914e-26	3.92310438200761e-26	48.948016918298
HTR2B	-2.18037854981972	4.82333557346643	-30.1715897551478	3.04592873068162e-126	1.5098788079492e-125	276.634367403824
SLC19A3	2.60297933820859	3.23182406435177	14.348957377701	7.94615585587703e-41	1.56856436886848e-40	81.6756120778643
WNT10A	5.98148122930016	1.64750634329617	13.1814785436165	2.22078800688508e-35	4.07964681514377e-35	69.5331367742158
TMBIM1	-1.71074289385156	5.19260323731108	-65.8953096508822	4.51486103983108e-292	1.21417766893221e-290	658.7005385984
CYP27A1	-1.18135994825533	4.83770958476428	-49.7497469476346	3.17691881356888e-225	4.35062089649686e-224	504.493962532317
EIF4E2	1.31791455022429	6.99521658470449	61.5395502224397	3.02284630557397e-275	6.91972471317515e-274	619.961249665954
GPR45	5.44349442043714	1.23866038762748	11.4880084538074	5.73188279543651e-28	9.47472292107921e-28	52.6525045117525
FLNB	-1.53809445059408	5.98277224915577	-35.5429056246117	2.76619454127674e-155	1.84164928582389e-154	343.59492563753
PCDH8	6.7282715658616	2.26958611804929	11.4779528576207	6.31521853039627e-28	1.0433919005764e-27	52.5519466822152
CKAP2	1.03697964136155	6.82258342749925	21.9894297467944	8.90903963577392e-81	2.77171925414668e-80	171.903804645314
CNMD	6.39963565891947	1.96284077911378	16.9791964551014	6.73184044624182e-54	1.55603193422403e-53	111.780852756269
TBC1D4	-2.45611780478156	5.78816517869587	-50.3472558773257	6.27732808707945e-228	8.83014264769817e-227	511.072169836226
ITM2B	-1.37036906768803	7.36581636878643	-25.7025267629578	2.00707549634702e-101	7.88652283734883e-101	219.851286701375
TNS3	-1.26277874989391	5.9710559971303	-24.7121765175624	6.72981093227516e-96	2.48271724541938e-95	206.78062498102
SPDYE1	1.08762518797271	3.86444428907808	19.0922012944663	5.29260062349313e-65	1.37924219208595e-64	136.668314354343
IGF2BP3	5.56312543922321	3.46854192570255	10.799522191901	3.83204439711938e-25	6.08459527378964e-25	46.1503848005783
IL6	2.05735425155838	3.59165902773329	11.400450088322	1.33043609473674e-27	2.18733582264555e-27	51.2034337470892
DGKB	3.86136530465967	5.33133581697991	9.11298417210516	9.53751550490255e-19	1.36867354854807e-18	30.8604649333868
NACAD	1.90438331607026	5.37430053681591	24.6315563215048	1.89491573900593e-95	6.9515523254574e-95	206.267291290086
CIDEB	-1.51410896249045	4.30944877099507	-51.135230992168	1.82086439874007e-231	2.63963508805469e-230	519.136129275085
ZFHX2	1.01304164555836	5.21792237922824	23.7724001254279	1.15961979174919e-90	4.02496487473595e-90	194.679191238267
CHAD	-2.54803655301891	2.87058228772667	-24.3272105774426	9.42466536010485e-94	3.37977762189228e-93	202.545162501825
DCAF7	1.81304563436907	7.53760167541502	73.8769705684712	7.19359580344855e-321	2.56459595443274e-319	725.188200872126
LIMD2	1.17706185939825	5.57851772615049	42.6469542120443	1.31130165674303e-191	1.26657796335977e-190	427.012641052999
BRIP1	1.70866406815579	5.67473737048382	19.8006118913779	8.1995236498843e-69	2.23929738316127e-68	144.514544254583
SCN2A	2.37812855406183	6.73704714629394	53.9333494915657	9.09951124744041e-244	1.51602296168332e-242	547.28069259246
BLK	5.85439911202085	2.42886701158543	14.0509209747985	2.06099047988018e-39	3.99178115287669e-39	78.7263886065613
KCTD3	-1.26199721231409	6.16697030865715	-39.6132992654808	2.02975654179145e-176	1.68918871657761e-175	392.295992767251
CFC1	3.68019547789128	1.17528756676949	6.51378978081286	1.45581087213783e-10	1.84031995436359e-10	13.2299619895285
HS6ST1	-1.3395883776398	5.73568325431897	-35.7275620760861	2.91979008562708e-156	1.96304154693912e-155	345.767991074877
GYPC	-1.21450086489959	4.88526190561986	-49.6301027058077	1.11113705121243e-224	1.51073944455053e-223	503.248269214468
SMC2	1.18553928559712	6.76208099329375	28.9056826237204	2.98738101859387e-119	1.3862909145252e-118	260.45048254071
RALGPS1	1.10290891457389	5.58454190074877	44.0415649652354	2.0022646703014e-198	2.07984633666283e-197	442.683313919879
NIBAN2	-1.9422066303187	6.10235849281987	-52.992556465018	1.12221472281346e-239	1.78769224081021e-238	538.14189508075
FPGS	-1.13274520429862	5.14423014895583	-51.7475047883431	3.41977408732425e-234	5.09594084548308e-233	525.20040353506
BAAT	6.22220727885946	2.09829728600862	19.3170415088067	3.29979953226175e-66	8.73383084507656e-66	139.883310144262
HEMGN	5.12319706787089	1.05184627346989	10.3935295570162	1.56119903315701e-23	2.41141424468363e-23	42.5673060640363
NR5A1	-7.53848435829304	1.53773774888743	-50.5927795883589	4.92078332930284e-229	7.01437536848953e-228	513.866094509558
CTSV	6.67040603450386	3.0326852672467	11.6599208690588	1.08394276916315e-28	1.80837149951144e-28	54.2930871467635
LMX1B	6.03143406072064	1.68525114524478	34.990576315024	2.35688794896679e-152	1.5108324138328e-151	336.239449406505
CCN3	-4.50431035204038	5.63998680672795	-33.8130691312423	4.63483967164818e-146	2.79876793043621e-145	322.744493675472
DMAC1	1.88737075193075	8.21139794389617	43.1869248590218	2.92448052788237e-194	2.89347357906415e-193	433.546133197877
TLN1	-1.61012102547717	7.01767040970159	-30.40375563492	1.60821075018942e-127	8.07272633185909e-127	279.896038900184
SIT1	6.39331392805451	2.24109035869093	11.9306105227171	7.62426093611617e-30	1.29784194583389e-29	56.9193937015035
DCTN3	1.43109698575338	6.91599735849613	56.6818023157179	1.82827197599708e-255	3.40102402332267e-254	574.338708607249
ARHGEF39	-1.11629119358032	4.61181096062025	-58.556780991886	3.12455760699095e-263	6.27742002995111e-262	592.110147041073
IGFBPL1	9.50998071135805	4.89497306431738	23.1415987999667	3.7249742006525e-87	1.24459762129804e-86	187.708150410694
TFAP2A	1.39157495185935	3.39852827879813	6.96060459846993	8.21003329324077e-12	1.05941316721076e-11	15.1643860750932
SLC22A7	6.78810572992819	2.25933640143415	52.7734389372734	1.02189007357837e-238	1.6098539470939e-237	531.712279861535
CAPN11	1.30824535392982	3.23256264630088	8.86971218498694	6.84976299819788e-18	9.7113659377522e-18	28.9995622472024
KIAA0319	5.86862792814645	2.89986349985808	8.86143815858433	7.31960544977537e-18	1.03731869100261e-17	29.6856793400438
IRF4	3.46934192601538	3.07343151362293	11.0264376481229	4.62617677587572e-26	7.43051361941589e-26	48.0610420128387
TUBB2A	1.80293927912255	6.11428930929526	39.737362466815	4.74916801063932e-177	3.97946722854209e-176	393.481729508738
GCM1	4.85622667541382	2.39644018378402	19.185271159193	1.67985926533839e-65	4.40389264264412e-65	138.282162451838
FOXF2	4.03322336753518	2.05723612354751	9.32377174135325	1.6728329293234e-19	2.43081755735668e-19	33.3656754231508
BPHL	2.54511628681467	7.16927559960414	107.053814228521	0	0	950.405477304532
TUBB2B	2.90354867889729	6.45477506054907	65.176492846379	2.36943463613912e-289	6.14003570278417e-288	652.708397175886
HMGA1	1.22357799521506	5.552827944371	37.0709173397773	2.57421676373614e-163	1.85563105421368e-162	361.858939266704
ATAT1	2.30208564026547	6.67862955396227	75.3435471189245	0	0	736.577728871728
MTCH1	-1.33908027164403	6.92065461675974	-36.0991271100451	3.20108645084362e-158	2.19185859346658e-157	350.550801364258
C6orf52	2.30269230454811	3.76267334927166	18.2429052721994	1.73149944673262e-60	4.30091869845134e-60	126.604176822038
FGFBP2	3.4145821845829	1.96933617168075	7.3024339290668	8.18485656106542e-13	1.07385368387611e-12	18.1619802200995
FHDC1	1.34176837816024	4.17839535890491	13.9450036847261	6.49818642677942e-39	1.25165980593536e-38	76.6958541137875
MGARP	-2.56261360508091	4.87650580609882	-64.8988290546534	2.69906130063358e-288	6.92070117581376e-287	650.120767729592
MYO7A	-1.72071141767097	5.10447088340711	-64.7746641177587	8.03072229680972e-288	2.05300366261407e-286	648.894792303103
SLCO2B1	-1.07603971050537	5.68077170161361	-20.2162180473204	4.5965372639524e-71	1.28680437469697e-70	149.541533921848
ANKRD42	-1.28261617582179	4.49240084296307	-111.072008104049	0	0	973.399664572088
LRRC32	-1.02445317205402	5.51346028432574	-21.5827452865743	1.55038382773246e-78	4.70766440721678e-78	166.684678613953
PRCP	-1.04276753763144	5.94576340119028	-27.222164141795	6.73850314040637e-110	2.86966129996807e-109	238.982525111706
SLCO5A1	5.88250423864296	2.47401829333344	15.0470190095271	3.38902389725896e-44	6.96023585008914e-44	89.6395137333817
SULF1	1.04074616258527	5.27250002704615	16.8281525998635	4.01851245585396e-53	9.20264680281856e-53	108.287763154157
SDCBP	-1.18919142411778	6.03084131364747	-32.6345296707131	1.05903910674951e-139	6.02840360865377e-139	307.662781525507
TRPC6	3.55844194493687	3.22019989036376	23.0627965433257	1.01999612771731e-86	3.39078720518365e-86	186.993883327059
YAP1	-1.478421379253	5.20828686074488	-37.2650157493776	2.50416085727329e-164	1.81972574296409e-163	364.261285038433
RDX	-2.54125609620558	6.40167515317454	-53.79420545323	3.64126067890634e-243	6.01953616782997e-242	546.32723139791
FDX1	-3.68947292927232	5.51885403617088	-60.0238991873826	3.41785251721258e-269	7.37884544076349e-268	606.287026952301
FXYD6	1.16488690647886	7.02351862265457	27.7779922838518	5.43254064211489e-113	2.38364585162888e-112	246.104308358311
THBS1	-1.27573355428989	6.48651510118481	-13.1311461391092	3.7628983657972e-35	6.89178629265538e-35	67.242085116725
KNL1	1.43764500920612	5.4851760763903	18.0409054361018	2.00775562065241e-59	4.92833731980468e-59	122.895230934469
PAQR5	-3.04467892318923	3.66241953437203	-36.1076410311054	2.88710737802356e-158	1.97925060997625e-157	350.90453895208
ITPKA	-1.68251646469735	3.30499736761332	-22.7826820319246	3.65082831013103e-85	1.19435239563424e-84	182.592482634714
STRA6	3.51309583175942	3.40445462030747	15.3587104484829	1.00083658011303e-45	2.09554760649708e-45	92.9877441493869
CYP19A1	-1.14308918574399	1.96777014047741	-5.53328676808571	4.53961889066982e-08	5.50511800851929e-08	6.77209157280046
SEMA6D	1.54293329378921	5.40133486393294	28.4624156207477	8.5659613511731e-117	3.89045005303146e-116	255.115906003357
GCOM1	-1.24346362649929	5.23392024780924	-45.8770797003266	3.10217220255667e-207	3.55781025541036e-206	463.107764494344
FNBP1L	1.07721942196428	6.09556300736308	39.8066373757657	2.11216332299159e-177	1.77857066403981e-176	394.258541858932
BRDT	6.03211258349242	1.69997131917966	37.5852326330779	5.41072226021414e-166	3.99822172382851e-165	367.226397267961
GIPC2	-3.22078373194611	4.81345184517867	-50.2219296640263	2.30897059391749e-227	3.2293440485118e-226	509.830893059391
SLC44A5	2.0831373886789	5.91025752116496	18.7433723798525	3.85014201206088e-63	9.8441196496427e-63	131.537994175559
RPL7P9	-3.3317442897619	5.1299025980414	-140.685774106418	0	0	1122.75853412456
DNASE2B	4.91856432537162	0.860888187292019	10.2727693205749	4.61357571614179e-23	7.07934517967053e-23	41.4999297564513
CGREF1	1.21586151240875	5.46276005615096	33.4658581813553	3.41532456722904e-144	2.0279380262368e-143	317.870681746276
HADHB	-2.30651629435867	6.27432905974189	-55.4947784186696	1.85256255383711e-250	3.27836380641205e-249	563.076114613711
ABCG5	3.58069179031304	1.13460052708265	7.67610142787455	5.9407071011245e-14	7.93689995039142e-14	20.8596448663202
PREPL	1.04103112771933	8.84699867538831	17.5573223902628	6.82739582881346e-57	1.63156225256993e-56	117.457682519336
SLC3A1	-1.45849677201445	4.17754655427252	-117.58678756204	0	0	1009.23731464869
SIX3	7.97804316778891	3.16102614149674	5.81933388283729	9.22766350050454e-09	1.13285988208567e-08	9.17713169585361
TRIM54	-1.440886532137	3.51696512711495	-14.5316636083011	1.06129168842213e-41	2.11972844013857e-41	82.5795111701629
MYOF	-1.07697697973047	5.25912547606661	-25.2140449085459	1.0674246391625e-98	4.07429829302147e-98	213.035123561047
CH25H	-1.27084106269574	3.34462058552044	-11.5194794522767	4.23067635701522e-28	7.00477604699913e-28	51.557884050051
KIF11	1.02905726916885	4.97807350894391	13.6503565547058	1.54685197230393e-37	2.92953212055386e-37	72.8515531514771
CEP55	2.6014131203188	4.10241114204493	11.7406334553295	4.93215039483891e-29	8.26964480045794e-29	54.4393793844428
RBP4	-2.87004715227396	2.34310210616983	-18.3154980967977	7.16160724910139e-61	1.78694867026453e-60	127.114167570337
ANXA7	-1.28826859219259	5.97084224361371	-39.0225530393957	2.10047058665935e-173	1.68244541315111e-172	385.310789418339
ZNF365	5.80130560362336	3.09648581259642	17.3598769938016	7.25927347740701e-56	1.71508872680796e-55	116.279618162271
OIT3	5.80895716031452	1.7299087157561	12.1119832767466	1.26020453960552e-30	2.16547725124205e-30	58.7014340225784
ADAMTS14	3.91095515070288	3.22559965586132	18.3898164471962	2.89722619162828e-61	7.25559930700047e-61	128.643761990733
TET1	1.20517276036662	4.39749176471493	13.2487627649565	1.09541679375097e-35	2.01969688910444e-35	69.1544087436902
AOX1	-5.45220316731373	5.29424599072551	-66.621606619682	8.48131329011461e-295	2.38216097130407e-293	665.435077957851
CDK15	4.3821593281097	2.38007216561891	10.2967477984964	3.72311220232206e-23	5.71861729439233e-23	41.6556289587504
IDH1	-2.1886460128652	6.27873098431521	-49.1840819344557	1.20102154578536e-222	1.58867892621043e-221	498.972993812858
CHRNA1	5.14218979635113	1.03002588393854	10.9748347182663	7.50181791987861e-26	1.20199422610027e-25	47.8379694037582
ITGAV	-1.16047392461974	7.56593071336723	-17.4524074158291	2.40045230892992e-56	5.70529214747338e-56	116.162216761053
SLC40A1	-3.07930111718159	8.39951011329341	-22.0620400726972	3.54089149971887e-81	1.10807777424774e-80	173.720368380615
PARP9	-1.25070449363366	5.06449508090391	-30.653777214807	6.80112886343682e-129	3.46488298332072e-128	282.559592099925
HCN4	6.13302020171779	2.71047395540592	16.4828660070645	2.33084763551565e-51	5.24701885996583e-51	105.985972157092
FAM13A	-1.02311825430483	4.96545844912983	-32.3792712323712	2.56789229974685e-138	1.43823866194742e-137	304.204215521357
HERC3	-1.54384794806778	5.41027513128909	-68.5792387455229	4.88714335673047e-302	1.46417100180502e-300	681.685380101342
PRKG2	5.90412597193322	1.66895787376407	10.3133491180232	3.2087626140219e-23	4.9316928412971e-23	41.8514613089342
FGF5	6.31189912502165	1.94002549278545	37.6756891324859	1.83543427264953e-166	1.36573904462031e-165	368.307125325785
BMPR1B	2.05376469758895	5.62617664708852	21.0330936240859	1.61197040413877e-75	4.73715687342587e-75	160.292203998232
CXCL9	2.32372495101048	4.3257082522454	3.11564805239935	0.00191519436375064	0.0021241653666149	-3.52310184924687
SEPTIN11	1.23136557718068	6.32535211243655	51.2823074064226	4.01424550578089e-232	5.84409808203071e-231	520.413980178148
USO1	-1.04004776441619	7.30841485642424	-29.8983322751625	9.75503710763094e-125	4.78010814022994e-124	273.46994804901
CDKL2	2.59030032315126	3.95408043846604	16.5555633752619	9.94158640322587e-52	2.24774885486414e-51	106.500138254374
CENPE	1.1804274145956	5.50671210380606	18.1689572213145	4.25095338691387e-60	1.0514706110708e-59	124.203286870832
FBN2	-1.9585986851618	5.28474036697683	-26.6965940255994	5.71901003285442e-107	2.36588019212827e-106	232.215013477431
SHISAL1	2.61985260929867	3.70259813351323	12.6449643041027	5.77217529533345e-33	1.02689277548088e-32	63.5565057491657
B4GALNT3	-1.15922215667621	4.41159763849194	-55.5904745071719	7.27181430352452e-251	1.29625023863558e-249	563.702371275672
KIF21A	1.46877774868299	6.19210309173193	43.0711220035883	1.07992264162663e-193	1.05987580178494e-192	431.795245745258
SINHCAF	1.30450588187276	6.15782001102471	39.3143400933396	6.77477870651271e-175	5.53554526177596e-174	388.477285730318
SLCO1C1	3.30179095910354	3.29786622692014	9.15061099237656	7.00550025565993e-19	1.00768975628289e-18	31.6222212077664
C1RL	-2.89486266265	5.2650443596774	-65.8275963135231	8.12714335034889e-292	2.17534838548445e-290	658.273030108271
PIANP	5.93929300814608	3.94528539097784	21.505411141151	4.12797881846619e-78	1.24811427554793e-77	167.20382021077
SLC38A4	-2.27168415524047	0.810013830968051	-10.6271101267405	1.87225333200553e-24	2.93271602922936e-24	44.1802296370559
COL2A1	6.00900405759068	1.92911622201755	14.0923002763174	1.31430810062991e-39	2.55253490668224e-39	79.172229840544
PPFIA2	1.31909354240691	5.92283892082535	21.5857722676617	1.49206301063953e-78	4.5313818304626e-78	166.551891485196
GLIPR1	-1.06417746308665	6.19009268769999	-30.6402965645278	8.06494082447272e-129	4.10384369664841e-128	282.616267316269
LUM	-2.45324144013684	7.48973423811132	-14.1856199961572	4.75298020269859e-40	9.28999003336201e-40	78.9190449649474
SNRPF	1.95578369408237	7.72052844258995	42.88318670577	9.02982837802008e-193	8.79648483807467e-192	430.005831039244
AMDHD1	-1.07915687655581	4.31194902743117	-37.4313501628227	3.41141516409035e-165	2.50028913120905e-164	366.309055891773
ASCL1	2.27363553242324	3.84947529144595	5.63357525916265	2.61706957420297e-08	3.18475715233122e-08	7.33301655072803
TMEM132B	5.16616480073124	2.55592327086642	16.9649287496557	7.97156261881601e-54	1.84009698352962e-53	111.615232225084
MMAB	-1.00517580716497	5.31482941552802	-41.3521521160903	3.47100555729661e-185	3.16805782479713e-184	412.276580094566
FOXN4	7.29470034722291	2.71940041776689	9.08168434922017	1.23192069591922e-18	1.76578057111067e-18	31.4395495427157
SLC39A5	5.43421788893122	2.32312960160703	37.1775331273412	7.15390114845647e-164	5.18536374839521e-163	362.431515722921
RDH16	1.60174417789093	3.61110353249382	14.4304272631716	3.24330537445607e-41	6.43274400459772e-41	82.2735954734696
DHH	5.97198137281232	1.90557947758246	17.6434153131451	2.42833552304276e-57	5.8365497152711e-57	119.639366242937
NPFF	2.2743850749956	4.44861739508638	9.93829122688564	8.85135208581451e-22	1.33352041966876e-21	37.6472948714561
GALNT6	1.11122070010087	4.80737747194533	11.5775859159014	2.41148159623694e-28	4.00592132479943e-28	52.0300220069208
TMBIM6	-2.0898323707974	7.49396368177331	-38.9598897103051	4.39733867266758e-173	3.51231770407597e-172	385.018746255904
MORN3	6.09595792850702	2.82444775517649	29.0025354581217	8.68809669288922e-120	4.05705844201447e-119	262.140332909428
DIAPH3	1.92181334914041	4.78769540590927	9.57856643195316	1.96118037977767e-20	2.89489820602155e-20	34.3291193379272
SRRM4	7.05937090926913	4.49293937385281	18.5370870261173	4.80481127394997e-62	1.21163263622628e-61	130.428430087513
TTC6	7.51790088944337	2.81202842488572	42.1194419596763	5.28985184531046e-189	4.98811706031843e-188	419.474414053003
REM2	6.91524779719436	2.56937312638614	38.8207850337426	2.27100910189765e-172	1.79879510357635e-171	381.750579289456
NOVA1	1.16211254982621	6.10311444431972	34.9343168501501	4.69486957370208e-152	3.00053471968976e-151	335.847342284223
FITM1	-1.99214383707449	2.65051833799051	-17.306738423198	1.36921401657743e-55	3.22200189625089e-55	114.921422395073
MDGA2	5.65002237694115	1.4404364778346	11.5549843018116	3.00148385592237e-28	4.97731013862754e-28	53.2908241327358
RTN1	2.77188200818347	6.69245276128212	79.6007959552482	0	0	769.333158438468
ARMH4	1.07397234923459	5.68282245137124	54.291913242245	2.58001016464665e-245	4.34077178144541e-244	550.727431487843
ADAM21	1.41555057305239	2.97874444476166	7.29096543762291	8.85610578724796e-13	1.16129707846758e-12	17.5086761569798
RDH12	-1.46921210990486	3.17100921792045	-13.8034208028451	2.99422239581227e-38	5.72526434366657e-38	74.891702151613
RAB15	2.0398232765656	5.95299054320085	41.2408455217567	1.24969116278267e-184	1.13274819463055e-183	411.219988479268
KCNH5	3.16329209841084	2.2571388126944	5.2067816169344	2.5718098338108e-07	3.07985950434691e-07	5.7366639661116
STON2	1.35586932249493	4.67633420896241	14.4481403670074	2.66824739855538e-41	5.29956511108748e-41	81.942659440973
SLC24A4	-1.45021217315932	2.60680603629188	-9.51959385253789	3.23319749173464e-20	4.75157603841244e-20	33.9786055113478
FBLN5	-1.16657982521557	5.50470363142262	-15.7453595856168	1.20983243764087e-47	2.60074377361445e-47	95.6721583839403
SERF2	-1.72016685511263	6.86776673102855	-45.6256010406967	4.87359106066434e-206	5.50802875863434e-205	460.766019835213
DUOXA2	-1.8569605189655	1.37130271257616	-9.32808794735385	1.61375546900761e-19	2.345570018235e-19	32.798504559933
SLC27A2	-1.4302496282001	4.12579039530075	-14.9292714997246	1.27072675164794e-43	2.59014093314537e-43	86.6716562417048
DISP2	3.37752591173916	4.42056054221497	17.1729437148918	6.74450009004352e-55	1.57667115725768e-54	113.804975656883
NEIL1	-1.2426022797396	5.30121079571206	-45.4096220117387	5.22296691003896e-205	5.8486954703433e-204	457.991534486563
MAN2C1	-1.22252249769723	5.81375512039532	-35.7736204490091	1.66736163864205e-156	1.12277345043731e-155	346.331527839015
CYP11A1	-6.45431353475471	4.49462431144992	-48.3982031494974	4.88465268846008e-219	6.25301453979256e-218	491.058874999439
SCAMP2	-1.00605708141085	5.47563055832325	-42.132296215386	4.56844669206567e-189	4.31262377890577e-188	421.260262304756
CYP1A2	6.15449878656487	1.90039790527355	66.2923060209375	1.45133017976714e-293	4.01691498863589e-292	654.40052331143
LMAN1L	-4.17753470055626	1.15873529488875	-28.4071949119929	1.73466483079233e-116	7.84504007294509e-116	255.282397310637
RHCG	-1.82364581389335	2.42611670343098	-10.812222550391	3.4070748449211e-25	5.41485501411983e-25	45.3671830610519
ABHD2	-1.27619814713	6.34406765601761	-33.2313819933856	6.27170134797158e-143	3.68808002476965e-142	315.177712012101
WDR93	2.99418498669824	1.91682617927458	7.86879236829669	1.47415352211611e-14	1.98612384198634e-14	22.0602857598301
MFGE8	-1.02469907326545	5.35938498543957	-29.2955034718321	2.07901541737542e-121	9.88125418383527e-121	265.350803013751
ST8SIA2	8.05628558194456	4.18039666209865	14.3420861322868	8.56896307047507e-41	1.69091960197022e-40	81.8764042253214
IQGAP1	-1.16679487744558	6.11585185544477	-28.0636942637441	1.40208099589094e-114	6.24337344637016e-114	249.815119740431
SH3GL3	6.33459072848881	2.32351017653598	6.93234970845518	9.89335298654455e-12	1.27508519963186e-11	15.8379755937784
SEPTIN12	6.15501792549797	1.81659158476652	11.2288387515291	6.84549565076229e-27	1.11312634953407e-26	50.1983684177895
SLC5A2	-1.70207498535007	4.25547953250659	-107.757035867409	0	0	954.589263513377
MYLK3	2.33766842382159	3.34959309656543	21.1920667641179	2.1688993126102e-76	6.43584597071144e-76	163.217573094613
MARVELD3	2.91936977783766	3.06719694118797	25.2090731697289	1.13783110325027e-98	4.34109511845507e-98	214.420704428271
ZFHX3	1.07238809968719	6.56962504383566	31.0419456156541	5.05518757704062e-131	2.62712837045413e-130	287.527447376597
CLEC18B	2.14591341006416	3.83753569067547	17.4408472851142	2.75668193251279e-56	6.54831789699832e-56	116.904027163464
ADAMTS18	6.13839834452762	1.97020416478384	16.792498990451	6.1210760239485e-53	1.39932550550159e-52	109.592369053666
GCSH	1.10609200379939	5.45314778160698	39.2463146400417	1.50729358126135e-174	1.22571678510476e-173	387.739198159744
CMTM2	6.29614077659576	2.11722126837362	17.0348580573155	3.47952382393408e-54	8.07773631611234e-54	112.435477553235
MAP1LC3B	1.30028770968796	7.32571702824086	39.4553483517473	1.29345973997059e-175	1.06398901635249e-174	390.428969713345
ADAD2	3.73357740754426	2.94087267017965	27.8246708317858	2.98826841607557e-113	1.31522318920934e-112	247.771666929847
OSGIN1	-1.38239387624235	4.02247756616065	-35.4184038379444	1.26241237368548e-154	8.32363556194094e-154	342.193371649759
RPS2	1.10187142380419	8.01739456292211	29.1419107410664	1.47049404035006e-120	6.91589829993333e-120	263.763842968511
TOB1	-1.05563132991411	5.17285358488597	-29.9622966857039	4.33135732436619e-125	2.12547669621268e-124	273.78658212591
SPATA22	2.37625591887613	0.856941170903179	5.48356510343046	5.9463598317812e-08	7.19929009906611e-08	7.33324375823162
LRRC46	1.47273210152921	3.83871480818769	18.163559372248	4.53877802854856e-60	1.12217623271353e-59	125.440246058324
ARSG	-1.24980342736721	4.27660814821734	-66.8573936111993	1.11728670638175e-295	3.15892468292734e-294	667.085934716364
ABCA8	-3.72193107814748	5.92218497830928	-23.3568871995296	2.37246415457047e-88	8.02427616708259e-88	189.792841603004
PRELID3A	1.29029308620857	4.93598187936444	22.6763289409621	1.41831281729193e-84	4.61255531915716e-84	181.209844209619
RPRD1A	1.03692355736918	8.46645824794844	25.1480278661407	2.49277214531116e-98	9.47453147684814e-98	212.691997046415
ASXL3	6.21109393572333	3.11634025533875	16.956593213233	8.79873327487576e-54	2.0304860558791e-53	111.517575239869
ADCYAP1	5.12423877544617	3.28789876838827	2.88723137186422	0.00401395529845258	0.00441863692591212	-3.31027376635171
GATA6	-2.24927566397921	5.00150216218223	-37.0204876361552	4.71933665593444e-163	3.39192390881281e-162	361.423358418456
NPC1	-1.74349077863459	5.82606230429414	-40.542276640683	4.01468693761001e-181	3.50147133981441e-180	403.121076859086
ASGR1	1.31099612655853	4.56075732315893	11.9154348888167	8.85669584699442e-30	1.50658227890351e-29	55.5755881099639
RNF157	1.83708408066982	6.06784679497649	71.0587627046893	5.50194962113585e-311	1.77948472879047e-309	702.21847923235
ZNF750	4.73262053610074	1.92073929293323	11.9187218760643	8.57395854813589e-30	1.45877742479343e-29	56.8052876047906
RNF165	3.313374813174	5.44089382216552	23.2596546609524	8.23103485805106e-88	2.76804612585541e-87	189.141722096006
CBLN2	8.04597469420387	4.2059725918923	6.16018808966961	1.2648703674078e-09	1.57424322310494e-09	11.1070163475046
PMAIP1	6.39730662923474	3.58191725792809	8.67473308603652	3.22967716510304e-17	4.53487888081439e-17	28.2104389931031
NT5C3B	1.16462201820293	6.2677285708671	48.4514763409546	2.7741125805326e-219	3.5753600405853e-218	490.814097703293
GRB7	6.24124732917357	1.85898965836495	28.0159502138834	2.58276595051576e-114	1.14829195878567e-113	249.646723155303
PNMT	2.50557228565737	3.86570852614485	12.075270961688	1.81666466552319e-30	3.11540294166896e-30	57.7695729149744
ARL5C	6.77882406893224	2.25186308830489	95.8956928867685	0	0	863.946791554781
STAC2	4.28581763420143	2.88314443146062	15.7653943925194	9.61114928044019e-48	2.06999112450595e-47	97.722704218298
IGFBP4	-1.86542280531357	5.9160472006907	-32.026421686363	2.12697849665757e-136	1.17018079212053e-135	300.116267349986
TXNL4A	1.30452110621982	6.82197294723827	48.5445274688045	1.03350602266382e-219	1.34214314441294e-218	491.927458236326
NFIC	-1.80209666784733	5.53716302618496	-52.0668912419826	1.31704248676589e-235	1.99212883494253e-234	528.628408443201
FEM1A	-1.10732238210296	4.3135066864534	-107.619000034047	0	0	953.710604711482
HUNK	3.08535648848235	4.45127395156021	17.1023815851502	1.56079778543695e-54	3.63625426765441e-54	112.904006175797
SOD1	-1.37692017971071	6.75033433832529	-33.4433981822675	4.51236249283756e-144	2.67561160729816e-143	317.921185718824
SCYL1	-1.00313007680833	5.40092791573085	-45.6849393942739	2.54267405875179e-206	2.88321679291529e-205	461.005587794617
APP	-1.43757793332788	8.0067766828808	-24.8615608008639	9.88134652589266e-97	3.68838807918402e-96	209.210209970681
URB1	-1.37747735496299	5.78985556455159	-36.3739762130698	1.14737749695907e-159	7.94878925580936e-159	353.630646642876
AKT1	-1.34176167055098	5.89233391585145	-46.4674119521136	4.97939522959788e-210	5.84018766042878e-209	469.699617326024
NTN5	3.65966853018925	2.98904758417267	18.8208644323912	1.48848401370032e-63	3.82238218074591e-63	133.892518134587
ERVK3-1	-8.76891648565979	-0.901289056663558	-113.442624375941	0	0	979.126956198722
NLRP12	5.32823297998397	2.06920194336412	30.019245011902	2.10278154767888e-125	1.03425116617835e-124	274.915743757908
FBN3	7.59399179717417	2.90454979255789	6.28511926822323	5.96134288864207e-10	7.45255142820942e-10	11.8383098339263
SLC47A1	-2.75737306765842	5.10751329103187	-49.5856871705396	1.76938153949303e-224	2.39807369443829e-223	503.056285117663
RPS11	2.44438407635519	10.1900257005059	30.067816936025	1.13553115381666e-125	5.60123209524179e-125	275.922779933199
IGLON5	5.13053784460098	3.67090253052874	14.5856704249515	5.83872385051342e-42	1.1689084079158e-41	84.4829974622774
MMEL1	-2.45787963949591	2.57591568954459	-22.5235389937467	9.95207544031287e-84	3.20240422638445e-83	179.595615359085
PRDM16	2.09736269051531	3.23714289104653	13.5066479072866	7.16218236425355e-37	1.34228038009611e-36	72.5321549044184
EFHD2	-1.17432894558402	5.13946944796435	-52.2281573589589	2.55530888117633e-236	3.91714629837057e-235	530.107995654039
MYOM3	1.65384861379466	2.01971279397958	5.44078428295706	7.48847532865703e-08	9.05285949224665e-08	6.7463790240638
CNKSR1	6.64703834280238	2.84159594452988	34.2607759586786	1.84422681361321e-148	1.13819520405033e-147	327.428028061196
RPL11	2.14617097290142	9.94725909014279	29.3458347040401	1.09541078196594e-121	5.21503482677234e-121	266.717087803862
C1orf94	5.0404505698281	1.31942757669034	11.0178102161691	5.01612925842713e-26	8.05306377231927e-26	48.2339195981704
DMRTA2	6.11152341121495	1.74545506191894	15.6291498181599	4.58514240900565e-47	9.77900298720987e-47	96.1847039105088
PLK4	1.06477860189067	5.50193606961531	19.8726191850914	3.34603260255793e-69	9.18652713084917e-69	145.072619135366
SYTL1	1.65067697995284	4.00489130458447	14.1019408702438	1.18340698413378e-39	2.29935613471982e-39	78.5523690356749
HSPG2	-1.25622360362692	6.42460343654334	-18.4033606761435	2.45640708092193e-61	6.15796590148323e-61	127.360870933452
PRKACB	2.25737609530497	8.36450654873707	35.5796660585049	1.76746814362751e-155	1.17994736077901e-154	344.207486833759
KIF2C	1.34817785374827	4.72197752109313	11.3943692867656	1.41033769478528e-27	2.31780741159159e-27	50.4633693390585
CYP4B1	-2.59014967155594	2.43162049767731	-23.9866284961084	7.4418964563889e-92	2.61653831142173e-91	198.341844851862
TMEM61	-1.99601868976556	2.63066358465625	-16.333422220704	1.33702825357979e-50	2.98190302812878e-50	103.47111101201
SYPL2	-1.63544350016899	4.11218095142437	-53.0325084126272	7.50629906252254e-240	1.19687272727075e-238	538.57382443482
SLC44A3	-1.17185403797469	4.09774644196035	-22.9310493513617	5.49105145479294e-86	1.81059443316275e-85	184.04997649347
IGSF3	2.03017990372344	5.98748646766582	52.3743435926302	5.79484535813828e-237	8.96363896566372e-236	531.782596803152
PROK1	-1.21859091630011	2.91829995592258	-8.25279338926584	8.44911961132922e-16	1.16031858144487e-15	23.8004213629235
ALDH9A1	-2.10357036089628	5.88806843687796	-54.9199398564715	5.21129208014277e-248	8.93506374022069e-247	557.321463777058
CREG1	-1.35006990777413	6.13098099444617	-29.079097574728	3.27404624780774e-120	1.53474849777142e-119	262.811028891324
DCAF6	-1.51348122115705	5.55253953833759	-51.4547542415998	6.84059328888956e-233	1.00271941282719e-231	522.339633270556
RXRG	3.55598374987633	2.76971279833798	8.23357984441173	9.7735057827904e-16	1.34047191593215e-15	24.6375718118886
XCL1	6.59860054542843	2.11495756093794	12.4592421732745	3.83153482275023e-32	6.73367501987298e-32	62.1557315214045
POU2F1	-1.00103093004548	4.52831398795012	-52.4132987587836	3.90400406672859e-237	6.04430439234126e-236	531.957736951732
ADCY10	4.13378368120509	2.42012618424728	16.4997917761666	1.91167599784593e-51	4.30852461597136e-51	106.197824035626
NECTIN4	6.21789492706585	2.24668485255401	13.4618976884652	1.15215667130043e-36	2.15455316204527e-36	72.4615444542268
NUF2	2.22899151592334	6.06054335982958	27.6016117597563	5.20219351502583e-112	2.25993026344686e-111	243.971908216667
RGS5	5.20387661308391	12.7072157331945	48.2853332851627	1.62151455142368e-218	2.05878096614588e-217	489.88961213846
SDHC	-1.21832656878078	5.81245749374013	-52.1405016792725	6.2282611432291e-236	9.47106104567438e-235	529.36693259585
PFDN2	1.45871879643692	6.40997055162745	53.4996937209508	6.90524118788748e-242	1.1209201878855e-240	542.915792449318
FCRL5	5.67460729204241	2.70803780586844	24.2149810793632	3.97808075809937e-93	1.41823977256916e-92	201.334890575929
CASQ1	3.25939514328058	2.98741434377342	16.6609231087313	2.88380670267881e-52	6.55138580040523e-52	108.005649293556
FAM163A	6.6584646827117	4.3542788020595	19.3068366973066	3.74344115725838e-66	9.89884556248085e-66	139.834365701058
CERS2	-1.68925625757141	6.70724237558942	-40.7110481318792	5.6756869547005e-182	4.9960673260526e-181	405.274750826206
LSP1P4	1.15339225241589	5.40370145273618	32.9329581614484	2.56646302320334e-141	1.48266201107048e-140	311.253597699114
KCNH1	4.01079447188824	4.30691830249285	14.3408759094723	8.68359138281114e-41	1.71334130611515e-40	81.5770258156093
DTL	3.91400922773808	4.1702313469883	11.9107898888222	9.2721254351253e-30	1.57677839131283e-29	56.3471304783495
VASH2	3.7633487197136	4.8677471013254	20.2526853148521	2.91315059816957e-71	8.16743929813525e-71	151.349825344788
HHIPL2	5.04822723028538	2.0841435919505	13.1497555611935	3.09675596884394e-35	5.67661031343367e-35	69.2036725471311
NUP210L	5.0582291108918	1.55087005610218	13.2483921439568	1.09969557228222e-35	2.0271482391908e-35	70.229426839368
RIT1	1.27924883097711	6.1644111692484	54.3996375890984	8.87155932296434e-246	1.50148284002242e-244	551.846474605991
FLG	-3.19096599605101	2.7654247459983	-25.0889335049593	5.32584645893675e-98	2.01751286555596e-97	212.395616670371
GALNT2	-1.22368501598081	6.06052534982718	-31.0649870940161	3.78030456283421e-131	1.96578139523507e-130	287.972016655509
CEP170	1.11692887156825	6.26430892141337	45.8929113726628	2.60901087029757e-207	2.99422571452094e-206	463.223398028517
SRP9	1.36065817966611	9.6942083578525	20.4261966623835	3.31784607603193e-72	9.40083913064497e-72	152.839347115363
LEFTY2	3.27036653399592	2.81713655001103	10.8804207465097	1.80951325928571e-25	2.88794933914226e-25	46.7332826585557
MBOAT2	1.26228054449329	5.31522597757982	38.3423849439801	6.54757719543773e-170	5.04571190281995e-169	377.323844143299
EPHX1	-3.84322721507852	5.82503680513205	-59.5417041681055	3.03264866562433e-267	6.39364706948971e-266	601.864142100855
PPFIA4	4.17185344657922	3.65730169699758	19.8881942620973	2.7560583574732e-69	7.57284128247301e-69	147.018089552323
PLEKHA6	1.81836495385828	6.35632985795981	54.5446833016832	2.11192437157015e-246	3.59216459096647e-245	553.298007179811
SYT2	1.81326923061959	4.80957512765965	8.20100742886228	1.25024036688077e-15	1.71241215473395e-15	23.3412185059733
OSR1	-1.07126113564907	2.98974552501234	-8.3630126726155	3.64592718852837e-16	5.03124921566802e-16	24.6257722270796
GDF7	-3.30217445643007	1.51739069516945	-24.702640050051	7.60653213818488e-96	2.80251886351204e-95	207.774143951481
PDIA6	-1.07333340981498	6.23068890673017	-28.3760735429018	2.58194213688848e-116	1.16675908630973e-115	253.824348747258
RHOB	-1.81205821748784	6.219575822968	-34.7907013665191	2.7307015379551e-151	1.73160750700554e-150	334.486073992157
ATP6V1C2	-1.10065854940305	5.65185227348808	-29.1531619300101	1.27411003440259e-120	5.9955847499292e-120	263.620082844892
GALM	-2.52504873750718	4.97745423881858	-85.4838189008856	0	0	812.240420072055
ABCG8	6.07313119832684	1.79266583168043	11.3822003156983	1.58483981700624e-27	2.60158699942474e-27	51.6444621011012
CALM2	1.05694886043728	8.88961834042733	19.5941439531234	1.06646753959646e-67	2.8752867340841e-67	142.310936442395
RPS27A	1.91324526764881	9.27199104428425	32.6267942183709	1.16636880772003e-139	6.63714766059147e-139	307.977491296572
[truncated: 3,447 more rows]
