# Supplementary material for: Analysis of High-Risk Neuroblastoma Transcriptome Reveals Gene Co-Expression Signatures and Functional Features
Source: Biology (Basel). 2023 Sep 12;12(9):1230. doi: 10.3390/biology12091230 (PMC10525871; doi:10.3390/biology12091230)
Supplement: Supplementary file 1 [file biology-12-01230-s001.zip › File S1/GSE49711.GEO_ degs/GEO_normalized_counts.csv]

	SRR810713	SRR808862	SRR1500382	SRR1322683	SRR1329811	SRR1087297	SRR1072626	SRR1407428	SRR1321029	SRR1500282	SRR1100496	SRR1308778	SRR1445304	SRR1099378	SRR1347412	SRR1099694	SRR1088365	SRR1325752	SRR1416713	SRR1074474	SRR1469369	SRR1400507	SRR1378179	SRR1377905	SRR1089479	SRR1073365	SRR1500306	SRR1101566	SRR1350503	SRR1446007	SRR1102875	SRR1380293	SRR1331198	SRR1092686	SRR1069421	SRR1341650	SRR1357276	SRR1498374	SRR1093721	SRR1464660	SRR1402051	SRR1488734	SRR1082616	SRR1099427	SRR1453093	SRR1357064	SRR811237	SRR1100848	SRR1346755
ENSG00000000003	166	139	175	167	143	164	150	103	177	121	165	161	166	160	125	160	172	152	161	149	152	150	162	161	144	178	134	169	157	178	177	177	147	168	166	152	163	168	161	139	150	162	139	163	142	145	161	178	164
ENSG00000000419	171	158	143	145	162	161	143	198	137	215	183	164	160	161	211	165	168	166	150	285	151	143	160	151	184	149	165	150	147	176	166	170	141	161	166	165	161	140	156	169	144	170	164	151	151	201	166	159	174
ENSG00000000457	139	132	148	140	138	131	133	119	134	128	130	138	134	131	126	130	132	133	139	108	126	134	132	136	117	129	131	132	127	126	136	141	128	128	134	130	137	127	113	140	136	131	130	137	125	130	129	134	138
ENSG00000000460	103	93	104	97	106	92	91	100	102	105	95	100	97	91	98	92	92	95	99	84	88	92	95	97	93	93	96	92	91	90	100	99	91	92	93	95	94	96	89	103	95	94	92	94	92	101	94	95	98
ENSG00000000938	109	80	96	89	77	101	81	112	88	81	66	84	89	84	119	81	98	83	103	108	90	109	88	91	96	92	72	112	106	88	85	111	88	78	89	79	90	138	108	92	88	91	90	90	76	77	105	81	101
ENSG00000000971	858	494	741	1041	846	997	1162	933	874	1136	858	507	829	1097	723	1433	824	665	1038	401	770	1667	945	1042	797	1015	932	923	925	784	611	459	1548	536	652	1095	798	1084	1091	1406	1584	951	817	1390	601	365	851	1055	802
ENSG00000001036	221	227	221	288	202	288	276	226	227	196	313	231	232	186	176	248	316	221	261	205	268	252	272	244	256	278	210	246	255	303	277	287	243	277	261	202	293	239	278	207	224	259	297	245	286	208	180	318	283
ENSG00000001084	234	234	164	146	144	177	219	165	178	130	227	187	188	194	173	189	166	225	180	181	183	202	193	190	185	188	154	170	166	189	173	176	177	165	182	189	185	205	190	148	159	192	191	178	171	138	251	179	161
ENSG00000001167	142	148	135	145	148	153	143	202	134	165	152	152	159	158	148	149	142	154	147	169	140	139	166	149	157	137	147	138	134	127	143	136	135	136	169	144	143	131	133	135	156	135	152	139	157	173	147	148	148
ENSG00000001460	102	95	106	101	105	107	107	98	96	115	104	103	104	103	89	91	110	101	101	76	85	95	107	107	104	109	108	94	87	93	103	97	100	97	110	106	95	106	96	96	103	98	108	92	110	108	107	93	86
ENSG00000001461	183	140	182	173	139	159	170	94	171	132	159	130	173	145	120	148	168	161	163	129	156	174	178	172	120	189	134	152	168	169	178	146	182	164	165	169	166	168	165	139	161	165	162	164	168	141	176	172	151
ENSG00000001497	162	194	191	174	208	246	175	264	202	230	193	198	183	187	247	187	172	192	187	234	188	188	208	180	232	189	185	184	222	156	171	159	189	194	172	184	222	185	175	229	173	213	209	209	185	202	172	182	174
ENSG00000001561	337	345	434	329	219	282	450	367	434	211	238	251	267	227	290	274	304	234	323	206	248	375	306	373	316	276	281	254	246	342	276	347	344	239	273	322	317	250	260	273	361	313	245	481	337	315	401	396	402
ENSG00000001617	91	108	81	101	97	89	98	234	85	142	102	102	92	91	133	99	107	94	84	162	128	105	88	94	191	90	122	93	89	95	102	92	90	93	80	108	87	95	82	104	102	89	112	93	158	97	90	100	90
ENSG00000001629	204	198	188	202	183	175	192	167	204	188	213	182	195	173	178	192	206	182	194	183	207	193	190	195	185	204	183	185	192	191	226	203	181	191	195	202	185	193	204	166	195	181	193	183	200	173	201	184	187
ENSG00000001630	242	443	197	272	148	195	277	261	200	465	869	240	195	472	362	445	469	433	216	516	257	257	214	265	573	250	222	240	207	370	327	288	181	210	676	616	188	187	262	158	318	256	389	315	267	245	309	252	466
ENSG00000001631	522	438	494	470	552	489	440	522	475	450	438	529	537	508	413	493	469	526	511	315	381	435	479	516	469	525	555	471	494	411	542	539	474	434	539	429	460	573	461	633	470	441	466	485	420	545	498	423	475
ENSG00000002016	104	115	108	108	140	103	111	144	112	142	109	116	109	143	107	104	104	110	108	81	105	101	108	121	115	108	147	109	98	90	110	115	105	113	132	120	112	113	102	132	118	100	122	108	113	135	110	100	104
ENSG00000002079	0	0	0	0	0	0	0	0	0	0	0	0	0	0	0	0	0	0	0	0	0	0	0	0	0	0	0	0	0	0	0	0	0	0	0	0	0	0	0	0	0	0	0	0	0	0	0	0	0
ENSG00000002330	147	137	155	152	175	153	149	142	149	147	148	153	146	133	171	165	159	147	156	149	141	144	138	149	137	146	149	145	161	176	167	157	155	163	147	133	154	152	165	166	137	149	134	144	139	162	150	148	148
ENSG00000002549	367	340	243	464	213	315	307	240	325	209	297	259	286	301	295	198	296	264	281	209	351	407	309	301	209	290	266	349	290	529	314	278	248	266	279	333	312	298	278	245	405	297	356	355	325	230	271	285	352
ENSG00000002586	254	344	299	401	397	466	343	246	298	291	316	361	349	266	255	276	442	333	235	311	273	289	292	257	364	321	364	430	509	545	471	408	432	461	386	517	444	491	479	311	371	266	251	379	440	393	358	397	343
ENSG00000002587	83	96	83	83	112	82	86	105	86	99	85	79	79	83	109	90	90	87	90	82	92	87	89	89	77	92	85	77	89	84	81	103	111	89	84	89	92	72	90	104	100	73	95	68	80	116	79	88	78
ENSG00000002726	0	0	0	0	0	0	0	0	0	0	0	0	0	0	0	0	0	0	0	0	0	0	0	0	0	0	0	0	0	0	0	0	0	0	0	0	0	0	0	0	0	0	0	0	0	0	0	0	0
ENSG00000002746	0	0	0	0	0	10	0	0	0	0	0	0	0	0	0	0	0	0	0	0	0	0	1	0	0	0	0	0	0	0	0	0	0	0	0	0	2	0	0	0	0	0	0	0	0	0	0	0	0
ENSG00000002822	97	92	94	88	89	92	93	101	93	94	93	94	92	86	88	90	87	92	93	106	94	92	95	92	88	89	87	90	96	92	93	89	96	90	92	93	92	93	92	88	92	92	93	92	101	94	92	100	88
ENSG00000002834	276	201	226	223	238	229	220	185	208	238	239	204	253	209	202	221	255	209	241	145	207	235	234	246	186	234	188	231	221	232	219	236	262	225	250	254	214	228	249	219	205	222	225	207	222	198	237	239	206
ENSG00000002919	130	132	113	127	136	115	132	181	136	146	129	128	130	131	144	128	128	125	124	162	110	128	121	128	124	126	133	140	120	132	127	129	118	116	128	131	114	119	134	129	129	117	130	129	138	117	124	128	136
ENSG00000002933	80	110	130	186	122	99	103	110	146	81	91	89	83	119	118	87	83	91	111	91	134	111	92	93	108	86	110	140	108	117	99	147	107	88	103	98	92	85	83	106	143	92	119	113	68	111	113	89	136
ENSG00000003056	278	291	324	325	267	342	295	260	362	264	288	295	333	272	293	312	305	306	308	233	326	305	301	271	268	371	251	359	336	304	313	293	331	285	268	295	327	403	332	263	277	316	293	363	291	247	280	297	291
ENSG00000003096	102	111	113	104	89	106	102	66	102	70	128	90	134	97	78	116	90	103	111	81	107	89	102	109	68	108	84	100	94	103	87	83	112	125	94	85	124	85	106	84	96	108	124	103	108	106	121	88	90
ENSG00000003137	116	63	102	89	61	90	58	93	81	90	28	145	84	75	110	93	71	109	70	119	66	147	90	96	124	78	136	70	99	104	95	106	97	79	60	83	85	112	69	112	77	132	86	86	89	59	87	81	75
ENSG00000003147	76	158	86	83	82	73	74	94	89	99	100	77	80	74	110	87	83	77	73	88	107	78	70	83	96	77	91	89	99	113	80	91	66	91	76	75	79	87	78	91	74	81	88	81	67	87	68	82	87
ENSG00000003249	88	100	101	109	89	91	111	51	94	68	81	92	105	89	67	88	113	92	97	71	90	96	90	112	74	102	76	104	97	101	93	91	89	98	91	76	90	90	101	77	99	90	77	91	104	94	95	95	88
ENSG00000003393	137	144	134	135	146	136	138	188	138	168	140	146	151	141	148	134	137	148	140	133	134	143	143	144	149	142	147	139	139	128	139	137	134	138	136	133	136	143	139	152	139	132	141	135	135	146	137	137	139
ENSG00000003400	107	89	106	130	108	92	90	118	111	111	91	96	102	117	115	89	106	94	93	93	98	106	90	108	105	102	132	136	96	99	110	116	92	92	99	98	111	115	103	117	109	98	90	108	120	118	96	90	100
ENSG00000003402	550	420	511	505	822	560	517	801	564	819	516	585	533	607	1009	465	496	590	559	489	505	550	543	521	673	447	637	534	539	453	479	546	520	532	490	523	627	728	545	742	537	579	568	495	513	602	533	476	514
ENSG00000003436	135	125	122	135	154	136	144	189	129	177	125	137	113	142	180	141	174	117	110	137	173	145	111	112	266	134	194	146	124	131	139	158	152	136	130	134	127	197	137	194	131	126	126	124	157	135	121	140	130
ENSG00000003509	145	170	180	161	171	164	156	208	157	208	160	166	148	190	174	165	167	185	148	266	166	151	161	153	177	144	184	166	148	159	186	154	136	176	170	181	161	148	165	164	165	168	150	155	155	208	151	151	181
ENSG00000003756	410	486	500	411	699	518	369	619	546	787	447	551	456	546	649	458	403	452	462	429	463	382	467	465	598	463	546	505	606	378	425	453	446	521	470	421	504	648	448	651	400	491	466	421	328	508	360	356	453
ENSG00000003987	62	90	64	66	65	66	60	76	57	67	79	69	53	56	67	65	60	69	65	81	78	63	67	66	74	53	68	65	71	74	54	65	61	75	65	59	64	56	69	62	63	63	65	69	59	57	66	69	75
ENSG00000003989	151	124	195	250	174	149	184	155	145	138	122	136	116	175	245	180	114	165	160	449	222	155	192	183	199	173	211	134	134	171	143	149	187	139	106	133	180	121	149	247	196	167	129	168	146	127	128	202	158
ENSG00000004059	201	192	197	215	195	213	188	188	201	193	202	191	186	176	206	205	196	184	208	187	209	188	195	181	186	203	209	199	233	245	208	206	195	215	190	188	209	207	227	197	176	206	194	196	201	202	196	190	199
ENSG00000004139	224	298	180	238	205	206	248	212	215	190	257	206	210	239	174	186	215	273	207	212	227	233	246	211	197	231	233	218	198	197	205	184	189	231	227	213	186	188	230	198	218	213	278	265	231	193	266	236	243
ENSG00000004142	489	471	449	553	434	521	537	305	465	372	552	467	476	440	447	501	568	561	513	398	468	471	574	483	420	498	458	501	430	552	524	455	385	582	476	529	463	451	587	432	432	571	522	512	557	415	525	467	500
ENSG00000004399	270	192	263	245	258	231	221	206	283	275	206	232	286	231	203	227	277	214	244	138	253	349	223	247	249	261	233	282	278	213	223	261	292	217	247	251	248	360	210	303	244	240	223	249	194	227	239	215	268
ENSG00000004455	283	289	291	308	292	289	311	389	328	316	250	285	262	285	331	278	250	302	285	405	319	315	287	289	382	294	402	343	351	308	253	292	277	274	258	253	306	343	309	313	291	307	284	334	322	296	295	324	327
ENSG00000004468	126	78	102	94	76	116	94	108	112	105	87	108	88	77	114	99	108	90	101	90	92	126	107	90	108	106	77	125	92	90	110	103	97	100	69	102	109	129	90	115	88	135	104	148	62	76	101	81	91
ENSG00000004478	227	371	215	238	253	202	308	387	318	380	242	201	274	835	223	235	262	270	234	302	241	254	276	380	313	244	324	248	199	197	289	272	242	258	445	371	180	207	174	241	499	209	445	272	299	379	325	345	249
ENSG00000004487	278	252	297	249	277	265	263	215	297	208	254	274	274	281	264	289	246	271	264	262	262	248	262	270	235	279	261	278	282	260	272	285	244	284	275	245	255	253	266	251	238	264	267	247	232	254	253	267	246
ENSG00000004534	566	445	856	441	1508	591	390	872	658	1075	434	733	611	926	1184	513	470	600	459	633	698	425	437	554	793	543	812	665	519	362	465	640	522	537	484	487	625	710	389	998	490	517	538	622	396	1005	476	430	563
ENSG00000004660	132	118	106	98	129	110	115	110	106	136	121	126	113	106	109	108	113	117	108	97	111	108	138	124	135	111	110	96	108	118	97	126	119	136	119	127	113	101	102	115	91	105	141	109	109	127	108	122	107
ENSG00000004700	181	164	172	195	177	176	169	168	170	167	173	171	178	143	170	175	173	165	182	140	188	190	170	175	168	177	186	182	177	202	175	186	192	167	162	182	191	193	174	168	180	183	164	184	183	153	179	178	182
ENSG00000004766	430	362	318	339	353	347	414	329	388	306	390	405	476	490	241	385	422	386	428	194	263	370	360	434	303	384	387	388	305	307	435	367	376	350	419	369	346	375	356	364	374	324	400	370	338	372	406	370	367
ENSG00000004776	535	358	1024	658	811	1071	741	241	743	583	435	783	552	705	631	424	597	850	806	330	552	825	1118	532	514	685	396	472	654	714	679	856	542	821	533	977	1091	594	734	762	573	1287	649	668	658	658	545	464	792
ENSG00000004777	103	134	140	116	139	109	125	80	140	141	116	109	132	127	110	115	121	114	114	97	115	111	127	128	130	119	98	109	140	96	126	112	114	141	119	115	131	116	112	137	102	119	125	112	95	127	107	109	130
ENSG00000004779	202	252	193	190	160	209	204	220	187	204	233	214	196	219	161	211	262	217	199	220	200	196	211	197	221	190	219	200	186	231	219	220	184	222	235	238	208	185	192	176	200	202	282	203	252	200	247	224	228
ENSG00000004799	6227	3057	7675	5807	2426	4070	3742	8070	4588	5283	2055	5118	10997	4384	3581	7675	4070	5478	8980	8070	2024	5478	4384	6472	4839	4974	9572	3440	4070	5807	7325	5646	3896	4588	6472	4839	3440	3742	5283	7325	7325	8980	5118	3157	2569	4384	6472	6760	3328
ENSG00000004838	0	16	0	0	0	0	0	13	0	0	0	0	0	0	0	0	1	0	0	0	0	0	0	0	0	0	1	0	0	0	0	0	0	0	1	0	0	0	0	0	0	0	0	0	0	0	0	0	22
ENSG00000004846	0	0	0	0	0	0	0	0	0	0	0	0	0	0	0	0	0	0	0	0	0	0	0	0	0	0	0	0	0	0	0	0	0	0	0	0	0	0	0	0	0	0	0	0	0	0	0	0	0
ENSG00000004848	0	0	0	0	0	0	0	32	0	0	0	0	0	0	0	0	0	0	0	87	0	0	0	0	0	0	0	0	0	0	0	0	0	0	0	0	0	0	0	0	0	0	0	0	0	0	0	0	0
ENSG00000004864	188	168	154	172	176	178	189	191	165	165	211	197	197	154	189	176	192	193	213	193	192	176	195	206	192	207	153	176	160	180	175	195	165	163	208	212	174	166	186	176	186	181	189	194	199	177	185	200	194
ENSG00000004866	202	193	199	205	156	199	224	158	177	168	207	205	190	188	169	188	193	202	187	193	199	209	187	186	165	197	157	193	189	223	196	196	178	197	183	186	188	182	192	172	198	179	183	214	188	174	210	184	198
ENSG00000004897	200	211	178	189	181	172	188	203	179	193	189	179	185	177	211	192	192	187	183	230	192	191	179	197	208	185	195	188	170	196	183	198	184	189	189	192	187	170	188	174	199	177	184	196	185	172	203	192	192
ENSG00000004939	0	0	0	0	0	0	0	51	0	0	0	0	0	0	0	0	0	0	0	0	0	0	0	0	0	0	0	0	0	0	0	0	0	0	0	0	0	0	0	0	0	0	0	0	0	0	0	0	0
ENSG00000004961	121	130	116	124	106	132	130	123	118	100	142	119	134	123	110	127	130	130	129	131	130	129	130	115	113	126	113	125	126	133	128	120	127	123	132	127	113	126	126	106	130	123	130	127	131	96	133	121	129
ENSG00000004975	177	184	200	219	216	186	189	152	201	194	205	209	225	220	177	214	223	190	188	133	183	175	192	190	232	208	184	205	187	165	190	196	210	201	247	207	196	185	210	198	198	180	189	195	190	201	177	194	186
ENSG00000005007	284	270	248	280	286	251	277	264	286	233	288	260	307	294	243	264	250	250	312	243	248	281	253	310	215	275	249	260	264	246	281	262	296	255	292	281	228	282	245	248	314	258	285	280	284	270	270	241	272
ENSG00000005020	223	242	213	248	188	252	266	147	185	188	235	202	252	224	182	208	257	222	213	185	248	242	235	223	200	232	211	235	229	197	231	237	232	222	229	229	196	243	197	191	253	222	218	278	237	197	243	240	209
ENSG00000005022	406	464	398	503	378	615	490	466	476	428	474	445	407	340	501	501	516	468	531	435	519	528	561	443	481	500	426	448	581	474	519	510	498	469	484	497	526	505	503	462	415	466	549	454	571	411	431	480	474
ENSG00000005059	78	80	77	81	63	66	61	96	79	73	63	68	70	68	89	65	77	65	64	70	85	76	56	65	88	65	98	87	76	77	69	77	58	69	62	72	77	82	91	69	77	62	78	78	93	59	83	67	77
ENSG00000005075	135	122	142	123	126	142	133	129	130	132	131	138	140	130	131	131	134	139	153	150	141	144	154	136	136	151	155	125	147	142	137	146	128	139	130	133	138	136	136	146	138	153	140	140	144	153	139	144	129
ENSG00000005100	144	143	148	149	161	153	150	191	157	166	164	157	144	138	190	152	142	154	160	249	148	158	154	149	141	155	166	142	157	142	142	138	148	148	148	145	141	150	161	155	147	147	152	147	163	153	147	148	155
ENSG00000005102	0	0	0	56	66	60	0	0	0	0	0	0	0	1	0	31	0	0	0	0	0	0	1	0	0	0	8	0	0	0	0	78	0	0	0	0	15	0	0	0	0	0	0	0	0	0	0	65	34
ENSG00000005108	141	126	167	141	132	110	171	141	129	183	163	180	141	161	131	144	143	145	132	126	160	130	132	137	146	165	137	157	162	158	148	169	160	158	121	129	134	133	143	122	134	137	112	139	112	139	142	136	132
ENSG00000005156	175	172	170	145	171	163	175	251	166	208	176	154	169	172	215	165	156	176	171	234	163	169	171	193	173	167	189	151	145	143	148	157	166	157	176	174	142	154	164	163	169	160	176	176	189	181	186	176	163
ENSG00000005175	125	133	119	131	117	117	129	133	116	113	135	130	122	122	121	130	133	131	130	130	131	127	127	131	117	126	132	126	126	138	130	126	125	129	136	133	115	123	114	114	127	118	137	124	135	114	131	130	130
ENSG00000005187	115	97	184	147	98	145	162	89	166	90	100	161	128	107	88	146	111	106	168	79	110	177	118	113	110	105	129	119	145	117	112	108	134	138	124	113	142	137	107	110	109	173	112	106	126	139	126	123	106
ENSG00000005189	90	93	89	103	88	95	109	80	89	78	87	97	94	88	70	91	98	93	94	60	81	90	90	87	86	90	91	96	81	91	92	81	80	80	90	86	88	92	84	83	91	91	98	94	91	78	91	88	90
ENSG00000005194	184	200	163	183	163	178	186	308	185	217	237	173	168	197	230	192	191	209	179	208	181	174	174	187	197	182	194	189	176	200	185	188	151	179	199	206	176	172	195	164	185	177	222	198	176	190	194	181	195
ENSG00000005206	187	198	213	191	231	201	197	204	220	204	196	203	186	182	197	202	184	207	201	163	227	199	201	216	218	192	221	189	202	187	188	197	195	193	195	173	207	210	220	198	176	206	201	197	196	210	194	186	211
ENSG00000005238	117	146	117	120	121	124	115	141	116	125	132	127	127	114	124	118	137	132	122	95	109	115	124	124	140	115	139	126	125	125	125	123	114	134	126	126	122	123	141	111	115	121	118	124	120	112	133	112	127
ENSG00000005243	105	91	109	113	108	115	107	88	114	109	96	108	113	89	97	112	110	110	114	104	104	113	123	101	91	118	111	108	108	120	116	106	108	109	101	106	124	121	112	109	107	121	97	107	106	105	107	108	122
ENSG00000005249	352	255	386	356	268	335	395	343	371	363	433	340	400	336	342	348	344	402	361	905	293	291	345	313	426	375	251	255	343	398	391	521	337	409	311	360	348	431	410	278	287	428	291	320	314	342	340	382	416
ENSG00000005302	140	133	144	142	151	145	131	151	144	145	130	146	135	139	179	145	146	141	141	136	144	143	143	142	153	137	144	154	142	132	149	138	137	138	139	135	146	158	140	150	130	144	137	138	139	140	136	137	146
ENSG00000005339	299	260	300	248	321	289	268	257	269	270	277	307	298	299	294	281	239	280	281	277	300	288	305	299	249	284	238	275	294	231	248	254	333	270	257	269	268	278	273	307	296	277	263	266	262	294	254	283	261
ENSG00000005379	149	135	248	221	225	172	175	70	200	147	162	185	217	206	151	184	171	187	219	138	169	185	179	227	137	203	126	151	209	148	180	173	205	194	195	145	204	219	192	192	184	197	154	158	130	211	170	157	154
ENSG00000005381	0	36	0	6	0	0	0	0	0	0	0	0	0	0	0	0	0	0	0	0	0	36	0	0	0	0	0	0	0	5	0	0	0	0	0	0	0	34	1	0	0	0	0	0	0	0	0	0	40
ENSG00000005421	144	106	84	107	90	41	140	213	108	178	79	0	39	38	126	87	0	144	47	53	107	0	88	104	222	73	109	167	13	74	148	91	0	110	196	78	55	95	196	110	194	92	139	2	93	0	186	112	0
ENSG00000005436	269	233	307	270	334	288	325	361	298	286	246	280	292	270	335	295	258	264	312	272	230	292	278	293	322	252	357	231	260	292	263	272	278	246	273	254	282	296	290	301	216	285	292	245	254	313	324	255	278
ENSG00000005448	75	83	81	79	72	85	78	86	89	85	80	79	78	82	71	79	83	77	70	72	84	85	75	68	101	80	99	82	84	88	86	81	76	80	91	71	72	88	87	75	83	78	93	71	88	72	87	78	76
ENSG00000005469	365	354	311	353	253	375	448	237	330	185	368	315	384	349	194	378	459	385	374	210	218	370	371	377	193	325	268	367	302	325	393	332	311	345	404	324	292	364	328	257	312	295	345	391	373	245	423	338	345
ENSG00000005471	108	145	127	141	132	114	169	130	74	163	164	122	126	162	129	139	157	278	112	195	139	117	149	108	151	116	132	113	130	138	140	97	129	142	112	109	130	133	170	126	127	175	153	163	137	121	157	152	147
ENSG00000005483	254	226	280	224	279	244	250	250	257	253	219	246	237	232	293	230	194	228	247	308	289	250	230	230	300	236	243	244	251	196	212	233	285	219	195	220	241	243	222	279	234	244	205	245	241	255	239	220	230
ENSG00000005486	316	594	303	402	290	307	417	258	372	374	506	340	279	402	436	313	366	447	308	525	403	303	345	301	437	372	379	412	425	674	411	357	271	407	360	351	382	294	425	314	407	341	275	442	275	406	354	318	473
ENSG00000005513	49	47	15	40	56	36	0	39	36	48	13	5	14	49	60	57	1	29	20	59	35	8	30	52	50	0	48	5	36	21	1	52	53	46	42	37	2	23	0	49	30	37	2	17	1	53	0	43	22
ENSG00000005700	1311	1201	1144	970	1030	972	1170	1223	812	862	1129	1279	1022	809	899	1048	1060	1217	1213	886	1030	1036	1302	1260	1075	1017	1113	972	921	1058	1005	1034	956	968	1097	1133	1003	751	1124	951	1048	1154	1046	1141	1139	1068	1279	1226	1226
ENSG00000005801	126	137	122	129	160	114	138	275	122	146	118	126	126	130	159	131	129	129	129	188	128	126	124	130	150	124	199	124	114	109	123	137	119	124	132	123	128	112	126	141	127	125	134	117	134	151	134	128	132
ENSG00000005810	846	881	689	740	581	848	795	634	706	558	772	763	820	714	496	858	748	788	742	445	679	881	774	885	569	776	715	826	896	690	748	623	749	747	784	659	573	742	707	777	807	697	712	813	741	650	670	817	701
ENSG00000005812	274	223	236	255	222	234	228	166	228	197	243	241	265	213	182	244	269	197	251	188	236	260	248	240	214	243	191	239	230	267	236	264	234	258	248	255	236	238	250	228	212	239	229	232	231	173	244	260	236
ENSG00000005844	114	81	77	87	90	83	76	87	99	75	72	68	70	80	87	77	101	78	72	65	84	88	82	77	84	86	72	95	81	75	66	89	78	73	77	86	93	105	87	81	72	79	91	90	77	81	89	73	90
ENSG00000005882	239	191	248	230	191	306	224	169	232	203	234	267	306	212	204	229	285	237	316	265	204	233	270	262	251	308	144	259	283	261	296	265	266	272	260	289	255	228	246	182	215	286	222	208	201	197	237	258	223
ENSG00000005884	270	214	307	238	280	245	221	110	388	206	194	235	291	226	200	202	221	251	265	181	236	201	242	271	180	322	225	234	223	275	284	253	311	247	198	246	279	244	300	216	214	341	207	247	324	234	287	297	301
ENSG00000005889	177	137	166	137	143	135	140	160	168	173	168	140	143	197	146	169	133	135	175	133	165	170	163	165	130	173	139	143	133	127	138	153	149	134	144	145	137	145	140	183	140	167	166	145	133	136	132	137	139
ENSG00000005893	389	371	394	474	251	384	479	251	468	272	445	361	419	332	272	390	464	332	382	271	487	420	358	345	352	476	302	447	473	598	437	405	441	335	350	360	410	557	423	260	376	403	318	478	389	252	470	442	397
ENSG00000005961	29	41	48	6	51	27	40	13	53	41	28	5	39	63	16	31	30	10	3	0	26	0	1	23	0	42	37	43	36	0	1	29	7	11	37	37	15	50	1	46	13	1	0	38	0	6	27	0	0
ENSG00000005981	224	592	211	371	477	210	329	384	387	241	229	300	230	453	185	331	256	595	249	288	272	279	300	345	453	293	261	294	195	258	270	416	181	311	561	432	276	221	537	456	474	259	509	345	264	454	423	514	813
ENSG00000006007	263	248	232	274	222	263	253	237	278	190	271	232	247	212	271	265	269	258	264	317	268	268	251	241	207	297	215	288	255	308	280	277	253	250	272	238	259	241	297	236	263	249	229	272	231	263	252	286	277
ENSG00000006015	136	150	135	120	133	144	142	192	132	149	138	138	130	149	130	136	136	132	130	130	128	131	144	138	149	130	155	135	131	131	131	136	133	138	135	130	148	133	131	162	134	136	182	137	144	137	139	138	135
ENSG00000006016	113	107	100	131	107	210	92	151	189	329	112	127	129	103	145	140	124	115	112	150	92	202	90	113	147	107	144	142	112	131	118	162	126	111	128	174	95	147	138	153	163	115	113	114	99	111	112	131	118
ENSG00000006025	83	88	86	81	115	84	82	90	105	95	85	83	99	96	84	86	86	85	90	68	83	90	77	95	77	104	100	92	89	82	87	89	87	85	89	82	88	92	78	104	85	86	86	81	77	97	75	81	81
ENSG00000006042	240	139	227	211	197	194	219	109	216	180	204	235	248	203	163	244	203	183	199	179	196	181	185	183	145	245	180	238	210	269	232	203	238	191	196	174	199	227	235	181	192	199	172	196	195	196	180	176	194
ENSG00000006047	0	0	0	0	0	0	0	1	0	16	0	0	0	0	0	0	0	0	0	0	0	0	0	0	4	1	0	0	0	0	37	29	0	0	0	0	2	0	0	0	0	9	0	0	0	0	0	14	22
ENSG00000006062	131	117	111	112	150	128	126	154	111	137	111	125	131	113	174	122	119	122	125	182	106	152	114	122	115	112	147	116	114	109	105	124	127	115	125	114	128	128	115	149	110	128	121	125	107	165	119	114	111
ENSG00000006071	29	310	55	79	70	1	0	1	42	84	134	49	0	49	114	31	0	43	47	57	190	0	12	64	65	1	0	70	166	179	0	1	0	219	60	75	2	70	11	74	38	58	106	95	57	26	1	0	84
ENSG00000006116	0	70	0	0	0	0	0	0	0	0	41	0	0	0	0	0	0	0	0	0	44	0	0	0	0	0	0	0	44	67	0	0	0	55	0	0	0	0	0	0	0	0	0	45	0	0	0	0	0
ENSG00000006118	111	136	112	109	109	115	126	127	155	127	169	136	120	252	116	123	161	110	114	127	127	128	139	126	179	138	134	126	117	131	176	127	98	126	152	136	152	126	150	107	187	109	177	93	158	136	188	134	134
ENSG00000006125	542	602	510	639	457	539	605	375	608	410	594	529	595	531	476	546	525	601	581	395	619	612	529	600	432	657	451	629	687	666	580	489	595	560	516	498	495	683	650	483	532	532	607	557	618	432	526	515	520
ENSG00000006128	52	61	0	108	19	95	51	76	127	106	66	78	84	56	122	43	78	91	0	93	77	137	54	68	60	72	90	69	89	55	93	52	26	46	69	78	65	44	58	49	114	54	65	73	43	26	59	70	102
ENSG00000006194	165	175	182	175	216	177	162	252	181	206	175	185	177	212	214	185	159	188	183	266	164	164	170	172	183	164	181	176	187	168	174	166	170	173	178	175	162	167	176	220	169	172	178	168	157	200	157	171	172
ENSG00000006210	76	67	78	75	100	85	67	80	74	113	69	81	84	77	152	82	77	77	76	89	58	83	70	65	97	73	68	76	80	78	81	84	84	73	77	91	85	91	72	104	72	83	75	77	66	96	85	79	76
ENSG00000006282	369	239	329	446	381	354	398	166	322	331	385	341	293	280	259	409	412	407	348	221	270	376	331	412	212	414	301	415	459	471	354	391	282	428	437	276	342	275	383	380	253	355	266	288	257	376	324	334	321
ENSG00000006283	1	0	0	0	56	10	33	66	0	16	41	5	0	38	0	16	38	10	3	0	0	8	1	5	52	0	65	0	0	0	13	11	0	1	53	0	0	0	11	33	47	0	44	0	38	42	58	43	0
ENSG00000006327	124	142	79	90	107	118	110	272	78	137	130	126	90	78	200	110	108	125	106	149	123	110	118	109	183	93	240	101	90	112	109	109	110	132	112	130	113	87	112	83	116	110	110	93	165	92	159	115	111
ENSG00000006377	0	0	0	0	0	0	0	0	0	0	0	0	0	0	0	0	0	0	0	0	0	0	0	0	0	0	0	0	0	0	0	0	0	0	0	0	0	0	0	0	0	0	0	0	0	0	0	0	0
ENSG00000006432	99	117	93	90	90	89	103	132	94	106	104	105	97	101	106	91	89	109	87	158	93	90	92	95	111	99	103	108	92	94	101	89	87	110	106	107	88	93	106	85	107	95	98	88	106	95	108	98	105
ENSG00000006451	211	194	244	221	179	221	176	176	205	196	203	184	245	192	184	218	211	186	248	159	241	192	183	202	193	276	260	201	229	250	268	213	204	172	195	216	240	214	234	178	222	251	172	198	201	175	228	180	216
ENSG00000006453	231	168	192	168	171	198	206	254	165	339	271	228	210	200	354	222	267	206	195	425	168	191	198	186	257	210	217	168	189	178	218	175	172	197	200	277	188	204	217	154	173	192	194	197	211	215	213	195	185
ENSG00000006459	120	107	117	102	109	112	95	114	117	116	99	109	108	99	134	104	103	113	118	110	115	113	107	110	137	101	110	114	116	100	103	108	118	107	98	108	109	119	106	109	109	119	95	103	100	111	109	104	115
ENSG00000006468	115	141	179	161	250	160	156	92	136	151	180	147	176	202	185	207	168	188	163	136	226	156	212	204	134	183	246	158	166	175	164	179	189	148	156	151	213	139	150	178	229	198	173	153	208	211	186	208	202
ENSG00000006530	171	162	172	156	170	168	159	160	168	180	184	178	165	151	166	171	186	180	171	147	148	152	179	162	158	180	147	162	161	161	180	166	143	183	170	168	179	153	173	166	144	184	165	153	149	173	172	145	165
ENSG00000006534	163	148	127	139	111	158	135	116	129	178	211	132	120	127	119	152	181	169	140	143	130	150	207	139	218	165	152	126	135	135	153	147	131	181	145	246	172	116	163	149	127	180	194	163	169	136	180	171	183
ENSG00000006555	49	86	50	70	39	41	58	1	49	48	64	5	0	49	51	44	53	0	44	27	63	48	43	58	62	51	71	64	54	59	59	36	49	67	59	12	42	23	69	51	67	49	74	55	62	53	49	60	60
ENSG00000006576	260	205	250	217	217	205	208	219	260	209	239	247	229	210	217	242	234	220	249	207	187	238	234	212	230	201	248	202	193	205	240	226	188	207	220	219	224	231	266	207	208	222	217	193	198	210	216	201	242
ENSG00000006607	177	166	159	176	206	188	197	182	197	201	202	175	176	186	177	176	180	183	181	186	162	177	171	192	187	178	180	162	177	163	188	163	193	175	193	184	186	168	171	210	178	181	184	170	177	199	183	180	173
ENSG00000006625	157	148	206	188	114	151	158	154	176	147	163	146	193	137	143	137	215	143	184	127	148	264	191	197	148	164	166	173	160	164	142	154	129	145	143	145	173	134	149	134	144	193	164	166	154	128	151	150	187
ENSG00000006634	87	75	80	77	83	77	77	112	74	104	77	87	76	77	104	85	79	84	77	124	83	75	79	80	95	82	77	78	75	81	84	80	77	75	86	78	77	76	82	78	77	77	73	73	79	93	78	80	84
ENSG00000006638	97	86	105	81	82	90	97	86	91	95	92	88	81	98	114	97	96	108	95	128	74	92	97	105	86	95	81	89	91	107	87	91	100	92	92	97	88	94	98	98	92	110	99	92	98	94	103	100	98
ENSG00000006652	161	183	209	195	268	193	163	216	209	403	158	189	198	310	276	183	156	231	202	262	193	171	167	200	213	185	215	187	189	161	199	240	179	146	213	192	193	235	176	255	222	172	159	186	146	531	175	192	169
ENSG00000006695	109	111	107	115	113	110	116	122	109	106	126	112	115	112	122	123	126	115	114	127	114	111	115	118	108	124	110	113	109	120	130	120	109	110	127	122	116	111	128	108	114	117	114	113	130	110	124	125	122
ENSG00000006704	140	125	120	114	118	125	125	148	112	131	112	129	133	112	114	126	132	143	131	143	124	114	115	133	116	125	119	109	125	121	112	125	130	127	136	128	112	116	125	125	106	112	126	130	112	134	122	125	117
ENSG00000006712	223	244	234	237	191	224	244	193	241	207	256	263	250	240	181	224	236	249	242	297	251	250	242	236	179	233	190	238	249	233	238	214	247	235	258	269	236	222	220	191	262	229	237	242	257	264	225	221	220
ENSG00000006715	204	197	204	224	186	210	206	167	243	183	249	192	237	196	165	189	247	215	214	169	210	211	213	224	197	240	173	227	202	219	210	192	200	220	221	210	203	211	208	187	222	207	245	216	219	189	199	204	192
ENSG00000006740	69	101	70	75	86	80	71	62	82	85	85	91	74	80	74	77	77	75	78	68	79	73	67	76	77	70	77	71	78	91	79	77	120	81	87	85	77	88	77	90	83	68	86	79	69	66	76	76	87
ENSG00000006744	371	415	335	334	332	408	434	399	396	332	420	408	348	365	388	350	398	435	361	336	350	384	455	363	313	404	387	400	358	338	369	344	291	369	390	346	380	342	348	338	375	380	380	393	396	339	411	386	393
ENSG00000006747	54	102	1	40	58	69	45	48	0	0	0	58	14	38	74	70	38	55	52	27	12	0	70	66	0	53	27	43	83	67	28	63	59	71	45	64	48	60	37	60	0	49	63	77	1	55	61	14	71
ENSG00000006756	137	145	153	144	135	145	144	96	131	111	156	129	141	116	131	145	142	137	133	119	165	131	143	137	122	158	118	137	154	146	132	141	145	147	130	129	145	158	140	133	114	143	129	131	139	138	141	135	148
ENSG00000006757	159	122	158	141	115	152	138	102	147	95	169	131	131	132	112	172	131	127	168	109	152	165	187	163	106	178	109	128	137	142	135	126	126	144	132	122	139	133	140	139	118	174	153	131	130	120	125	128	127
ENSG00000006831	869	435	620	444	395	676	450	276	537	401	613	713	622	535	462	626	613	644	561	464	497	492	652	577	439	682	306	463	493	629	687	612	499	666	480	704	528	418	569	377	419	733	439	465	406	409	549	461	682
ENSG00000006837	66	66	68	74	71	69	73	91	66	78	72	77	78	79	62	71	77	77	71	74	69	66	75	65	73	72	77	66	67	70	79	68	67	65	76	75	71	71	70	75	70	74	70	75	76	78	65	75	70
ENSG00000007001	0	0	0	0	0	0	0	0	0	0	0	0	0	0	0	0	0	0	0	0	0	0	0	0	0	0	0	0	0	0	0	0	0	0	0	0	0	0	0	0	0	0	0	0	0	0	0	0	0
ENSG00000007038	0	0	0	0	0	0	0	0	0	0	0	0	0	0	0	0	0	0	0	0	0	0	0	0	0	0	0	0	0	0	0	0	0	0	0	0	0	0	0	0	0	0	0	0	0	0	0	0	0
ENSG00000007047	123	124	132	125	125	123	113	128	127	115	131	125	130	114	133	131	128	124	127	143	122	118	112	126	127	126	118	114	135	133	135	114	131	127	114	122	125	127	135	117	127	129	112	115	119	126	131	111	120
ENSG00000007062	0	50	0	0	0	45	0	1	0	0	0	0	0	0	3	0	0	0	0	0	12	0	0	0	0	0	0	0	2	0	0	0	0	1	0	0	0	0	0	0	0	0	12	0	0	0	0	0	0
ENSG00000007080	138	139	141	138	130	143	158	154	149	130	143	144	144	139	135	141	143	140	142	141	146	146	144	139	136	144	162	140	143	145	146	140	142	135	146	148	143	141	138	134	148	144	172	144	186	135	151	140	133
ENSG00000007129	29	0	48	0	0	0	33	32	49	0	0	0	2	14	16	2	14	0	0	12	0	36	0	0	0	1	1	22	13	5	0	1	0	0	1	0	15	6	0	5	13	37	12	31	0	42	0	0	0
ENSG00000007168	426	491	385	389	423	432	382	415	391	443	427	415	381	410	398	423	458	414	410	342	448	405	407	405	430	437	355	438	430	428	399	435	395	445	421	456	434	398	449	400	360	391	435	429	391	357	387	419	404
ENSG00000007171	0	60	61	50	32	0	19	98	0	76	56	58	32	14	105	80	30	0	0	92	40	0	0	0	76	0	59	22	54	57	59	11	0	65	29	71	58	0	1	67	0	28	44	2	73	61	27	52	22
ENSG00000007174	54	68	58	55	19	45	51	0	36	1	56	49	57	63	16	39	59	50	52	36	46	56	46	65	22	45	45	43	44	66	66	29	36	63	65	54	30	50	37	20	47	52	2	17	12	26	58	54	44
ENSG00000007202	481	688	440	497	369	509	560	511	475	713	681	495	437	576	450	428	438	654	438	789	566	552	525	526	495	558	389	546	515	487	449	339	525	507	493	615	421	508	477	460	627	434	573	593	621	557	528	624	557
ENSG00000007237	139	172	142	130	136	137	160	109	143	114	139	216	128	127	166	110	165	133	117	107	140	144	160	130	126	112	93	152	191	161	106	124	128	158	109	135	129	144	118	122	170	124	191	152	115	171	142	119	130
ENSG00000007255	99	84	92	93	87	110	90	58	90	78	104	96	93	91	85	105	106	99	94	91	82	89	102	91	79	106	84	86	108	108	111	97	89	104	106	96	101	94	93	102	88	108	83	88	85	101	88	90	91
ENSG00000007264	62	36	1	43	56	51	2	74	0	63	1	27	0	14	75	44	38	50	47	57	44	53	54	33	68	51	54	40	28	37	1	62	49	40	12	54	53	82	70	53	1	28	61	2	55	51	54	0	40
ENSG00000007312	46	3	15	47	43	27	40	62	46	59	36	27	39	43	16	52	43	0	20	0	26	56	37	0	50	45	54	40	2	32	28	42	42	1	1	56	15	50	49	49	30	28	40	46	38	49	46	1	34
ENSG00000007314	43	0	50	40	81	64	48	65	36	106	64	58	50	51	86	65	53	67	47	62	0	36	43	52	56	48	59	5	41	57	65	88	56	27	59	69	42	52	49	91	57	46	2	17	1	78	62	67	63
ENSG00000007341	133	136	131	156	164	136	151	143	132	135	127	130	127	145	137	136	126	129	126	148	138	132	151	145	133	151	147	140	118	112	148	143	142	134	132	139	139	139	125	144	150	134	144	123	134	136	143	132	148
ENSG00000007372	67	62	67	64	76	55	77	65	68	58	57	77	84	67	53	74	65	78	75	76	80	65	76	68	54	75	65	66	57	62	71	71	67	67	68	67	65	69	68	67	62	66	71	62	68	66	69	74	67
ENSG00000007376	105	99	101	101	107	105	99	115	100	93	110	111	105	100	109	105	109	105	105	122	95	97	101	105	92	97	106	103	95	106	104	106	97	106	107	99	103	94	108	100	99	104	105	103	102	94	103	107	104
ENSG00000007384	110	98	104	99	140	119	98	97	113	127	100	112	90	104	116	113	103	111	109	96	111	107	107	111	119	103	110	110	108	98	97	111	128	108	109	119	114	109	108	119	99	107	98	99	93	100	107	109	108
ENSG00000007392	326	275	365	252	459	260	215	318	331	459	270	382	256	310	458	304	261	343	245	358	279	243	243	268	381	260	327	280	300	232	331	315	244	286	307	262	302	292	268	405	247	303	218	244	200	409	254	229	314
ENSG00000007402	54	61	55	43	64	49	51	45	56	45	52	46	32	58	51	55	43	55	50	28	61	51	51	48	39	48	48	47	54	58	47	49	53	40	45	56	37	44	42	51	52	37	49	53	38	35	51	50	22
ENSG00000007516	106	366	104	106	98	90	95	116	99	122	211	100	107	128	147	99	105	96	93	108	183	95	88	122	120	106	109	105	173	200	105	94	93	182	112	119	90	98	107	109	109	101	163	119	108	103	103	98	109
ENSG00000007520	136	145	140	134	129	140	147	164	142	139	167	147	140	139	139	140	147	141	143	149	137	137	144	140	137	142	142	133	143	152	147	138	144	143	142	141	139	134	148	142	138	146	161	141	165	137	143	146	137
ENSG00000007541	216	217	228	207	260	243	193	147	224	188	219	240	227	178	194	236	220	209	240	168	199	215	217	223	164	222	194	183	221	248	209	208	219	229	218	186	206	206	210	199	183	238	195	200	195	209	203	178	209
ENSG00000007545	133	129	149	124	145	133	120	138	131	149	128	138	137	138	144	136	121	138	134	167	139	134	131	136	141	129	138	132	134	111	127	124	134	131	135	130	128	143	135	135	132	135	129	130	130	147	135	131	131
ENSG00000007866	111	100	121	110	114	102	103	92	99	116	98	108	89	106	122	108	93	113	109	104	123	108	105	115	109	106	125	117	107	107	108	105	115	106	98	109	111	105	111	121	111	108	95	108	106	92	100	107	115
ENSG00000007908	29	126	15	90	19	41	48	115	0	75	0	75	0	66	1064	55	47	69	0	59	80	66	83	80	0	1	48	75	41	55	47	49	26	69	0	12	55	0	46	33	107	54	56	17	126	78	49	69	68
ENSG00000007923	332	337	271	283	387	335	339	457	292	350	347	334	310	399	347	325	321	372	301	291	277	317	339	362	373	304	351	299	281	291	301	334	261	323	389	342	312	315	355	353	331	323	377	311	300	372	338	331	321
ENSG00000007933	105	58	97	102	121	143	65	88	107	184	70	88	78	89	111	88	94	96	95	68	90	116	83	92	98	83	71	94	87	104	89	76	113	77	83	130	99	116	81	142	102	103	76	107	67	78	96	115	110
ENSG00000007944	194	116	266	241	273	166	184	140	208	91	115	178	181	175	132	142	137	158	242	169	182	246	176	205	110	158	146	229	188	164	192	191	205	150	158	142	216	187	197	240	174	159	131	178	188	222	145	189	167
ENSG00000007968	46	47	31	6	0	0	0	0	0	1	0	0	44	1	0	16	1	0	0	0	0	8	12	5	0	1	0	22	2	0	1	36	0	0	37	49	45	6	0	0	30	0	0	38	0	0	1	0	5
ENSG00000008018	337	410	287	313	292	393	343	432	305	444	359	375	290	330	359	338	367	333	298	350	404	320	379	294	411	302	417	364	341	423	316	336	283	362	325	370	417	293	316	313	294	329	487	338	362	302	363	368	349
ENSG00000008056	58	191	78	84	58	66	75	59	77	73	108	60	47	67	109	66	72	73	74	69	113	77	67	80	71	74	80	92	110	111	68	73	64	142	81	75	69	80	74	76	69	75	101	91	83	75	63	70	93
ENSG00000008083	136	111	147	108	135	112	127	165	129	139	144	125	122	122	165	116	118	136	127	191	131	127	131	136	133	120	122	123	132	125	128	123	129	115	123	115	115	130	125	125	124	137	116	124	125	145	130	124	124
ENSG00000008086	107	117	108	102	107	101	108	78	109	93	115	100	109	105	107	106	107	106	105	102	107	99	95	106	91	109	85	98	105	102	108	99	111	104	105	99	105	99	106	104	108	106	110	101	103	110	107	106	105
ENSG00000008118	60	76	38	50	61	45	51	32	69	30	64	49	32	58	45	73	56	61	39	80	49	48	56	62	50	73	68	58	65	75	70	36	75	68	58	64	74	84	72	81	50	60	40	58	65	49	54	54	0
ENSG00000008128	219	196	265	198	274	218	203	377	197	484	193	253	154	252	310	197	193	193	216	252	211	216	207	228	289	208	301	276	224	171	223	211	221	194	218	188	226	221	209	276	213	219	203	204	200	283	189	206	229
ENSG00000008130	574	434	431	396	440	451	513	405	524	590	464	431	432	652	410	442	502	498	419	375	407	440	444	469	501	425	383	475	364	472	420	430	431	431	553	612	398	419	489	511	522	443	570	468	416	418	489	474	482
ENSG00000008196	0	173	0	60	0	0	0	0	0	16	113	0	0	0	67	0	0	0	0	0	98	0	0	61	0	0	0	60	93	107	0	0	0	126	42	60	0	0	0	53	0	0	86	74	30	0	0	0	40
ENSG00000008226	112	97	129	123	115	113	112	112	116	113	115	123	117	112	118	108	122	111	127	122	115	111	111	110	108	119	114	121	123	112	119	121	111	108	112	104	132	112	119	121	114	124	109	114	109	125	114	108	117
ENSG00000008256	177	140	160	157	228	157	158	151	176	230	166	161	166	182	184	184	152	169	182	149	162	166	162	182	168	175	154	176	173	184	177	168	217	169	153	176	192	188	207	270	156	158	140	165	142	174	143	183	166
ENSG00000008277	184	139	199	156	245	176	175	96	178	127	134	204	173	159	186	164	133	193	192	194	159	144	149	178	158	175	117	130	178	128	204	193	202	198	172	134	173	200	178	195	180	183	147	135	160	251	190	137	143
ENSG00000008282	376	239	347	367	383	317	312	249	315	288	284	320	370	315	266	398	352	284	428	251	309	330	332	359	304	355	268	302	349	404	347	376	420	315	325	301	315	337	345	334	294	327	281	301	327	323	345	361	339
ENSG00000008283	186	989	169	212	146	185	193	171	190	163	386	138	165	128	228	167	151	147	162	135	319	180	164	188	143	181	201	212	339	532	174	142	184	471	140	146	188	147	167	182	145	176	255	252	213	147	190	218	246
ENSG00000008294	287	307	301	285	331	278	295	235	334	316	288	302	304	254	337	303	280	306	307	287	334	313	272	290	294	313	303	282	365	266	287	276	314	313	272	260	304	396	305	291	290	308	309	269	284	295	291	274	294
ENSG00000008300	70	136	58	74	49	74	60	66	90	71	105	68	53	38	82	59	73	74	59	28	102	64	67	66	80	66	63	67	88	91	70	58	53	108	80	85	62	56	67	60	65	69	91	81	61	45	73	56	69
ENSG00000008311	234	216	396	295	303	284	303	258	344	246	213	231	254	286	413	307	248	315	280	385	340	197	342	288	319	397	284	383	312	251	236	243	373	257	266	234	304	321	246	465	322	259	219	356	204	284	180	294	334
ENSG00000008324	95	99	93	93	92	101	89	127	92	99	92	96	100	97	104	95	98	97	89	121	90	87	90	93	106	92	107	94	99	105	94	103	92	94	93	92	100	92	98	95	93	100	96	92	94	95	92	96	104
ENSG00000008382	115	91	113	106	108	109	122	80	112	94	110	108	113	101	105	109	113	109	112	107	103	115	119	111	89	117	95	103	108	112	110	111	107	113	111	109	114	113	112	113	106	115	114	109	106	110	113	112	104
ENSG00000008394	1780	2117	1124	1508	743	1885	2101	1411	1154	1780	2280	1750	1260	1911	817	1658	2785	1964	972	1325	1384	1355	1700	1213	2261	1149	1444	1692	1217	1802	1848	1949	1213	2545	2450	2522	1427	1460	1624	919	1561	1454	2039	1700	1600	769	2339	1750	1949
ENSG00000008405	135	116	125	99	143	121	133	123	113	122	115	103	107	132	175	117	109	116	127	125	130	134	97	115	111	110	141	105	114	133	128	130	114	108	139	131	107	113	112	159	127	151	112	114	146	133	99	136	110
ENSG00000008441	165	125	159	168	189	177	174	128	148	116	146	176	155	144	114	163	147	158	191	131	180	205	181	166	131	195	130	148	164	159	152	150	196	142	148	160	153	147	163	140	168	155	144	149	166	143	178	178	143
ENSG00000008513	354	263	385	340	280	339	352	404	393	368	299	285	283	289	379	348	299	412	340	585	325	390	351	346	406	326	276	350	352	339	299	262	377	310	268	322	306	402	399	313	345	411	275	328	318	390	329	335	410
ENSG00000008516	68	56	60	64	63	58	65	68	68	55	45	52	61	72	67	60	82	57	68	49	57	66	64	60	60	58	72	67	50	55	58	65	60	46	37	46	53	83	76	55	68	62	58	57	61	51	58	37	68
ENSG00000008517	114	134	76	112	105	59	133	108	77	93	75	84	71	91	105	72	88	80	87	104	111	109	77	86	84	92	230	152	52	132	89	93	99	76	60	76	113	91	120	79	166	75	107	84	116	87	98	77	106
ENSG00000008710	260	646	263	260	281	249	240	218	267	243	363	273	296	284	222	271	209	277	253	182	382	270	256	335	270	255	293	254	331	315	232	204	343	428	270	255	240	284	275	267	276	269	333	319	259	198	292	251	282
ENSG00000008735	102	170	109	126	108	133	138	98	129	110	126	108	136	108	91	121	136	127	128	103	142	106	139	115	110	126	91	124	131	133	130	109	115	139	118	123	122	118	135	108	111	129	138	130	133	119	128	131	127
ENSG00000008838	301	312	306	310	338	319	316	332	342	334	308	331	297	322	322	313	299	327	301	260	313	316	336	339	336	330	385	348	329	332	325	292	273	323	311	317	334	330	359	369	294	334	360	320	322	351	308	319	302
ENSG00000008853	128	132	131	160	130	136	137	107	134	107	112	114	129	118	109	138	110	136	137	108	132	123	135	142	111	140	110	146	168	141	136	111	148	117	116	123	148	161	146	134	132	134	118	141	130	126	119	132	156
ENSG00000008869	206	178	207	196	168	183	196	146	206	169	187	220	220	165	170	185	190	196	195	147	215	200	197	199	176	210	160	202	209	176	215	179	201	190	187	174	209	212	196	183	177	203	184	194	191	185	182	190	213
ENSG00000008952	1400	1423	1600	1275	1333	1400	1501	1379	1226	1168	1427	1291	1684	1449	997	1541	1482	1438	1501	1088	1355	1329	1433	1501	1406	1444	1176	1253	1173	1260	1449	1514	1692	1118	1471	1561	1229	1101	1144	1279	1438	1333	1359	1337	1210	1298	1561	1477	1364
ENSG00000008988	771	930	878	885	1294	1213	840	1471	972	1157	872	977	849	993	1364	981	936	811	876	903	921	851	804	810	1033	972	1213	1015	1260	933	919	1030	798	1095	888	749	1375	1095	1287	1477	678	878	916	881	747	1220	708	963	714
ENSG00000009307	979	901	918	1068	766	1017	859	633	840	638	880	881	1048	755	661	898	965	929	968	653	948	974	898	954	724	983	738	936	1034	1060	915	892	1144	951	827	910	902	1058	898	878	909	918	865	993	993	692	939	929	851
ENSG00000009335	325	284	248	292	260	278	295	319	265	248	305	283	307	273	251	290	306	289	282	275	285	287	279	304	254	288	267	284	259	280	269	256	280	266	311	322	242	270	308	238	327	257	302	284	315	236	319	297	283
ENSG00000009413	188	186	204	233	179	190	204	185	172	179	197	199	196	154	191	191	198	181	203	174	216	217	192	204	229	195	193	193	205	179	205	179	183	185	172	154	186	204	216	182	197	191	166	197	197	169	191	172	185
ENSG00000009694	113	286	137	113	108	126	120	107	164	123	187	130	117	86	136	120	109	102	122	134	208	122	133	94	114	143	111	111	235	176	118	109	108	175	127	114	105	110	107	111	106	141	139	114	104	87	113	105	110
ENSG00000009709	0	0	0	0	0	0	0	0	0	0	0	0	0	0	0	0	0	0	0	0	0	0	0	0	0	0	0	0	0	0	0	0	0	0	0	0	0	0	0	0	0	0	0	0	0	0	0	0	0
ENSG00000009724	74	68	90	74	84	87	69	70	81	59	61	81	75	72	66	79	68	86	88	81	74	74	82	77	69	79	68	75	85	62	74	80	88	77	79	67	81	91	83	84	54	76	64	85	66	67	70	73	80
ENSG00000009765	0	0	15	33	0	0	0	0	0	1	0	52	0	0	66	0	0	0	0	0	0	0	0	0	0	0	0	0	0	0	0	42	49	0	60	0	0	0	26	0	0	0	0	38	12	0	0	0	0
ENSG00000009780	91	95	91	91	117	95	96	113	99	122	95	106	93	97	97	103	90	104	98	92	94	95	97	90	107	95	112	94	92	98	90	107	98	92	103	99	105	95	105	111	90	92	91	91	91	106	90	92	108
ENSG00000009790	94	69	69	72	86	75	69	91	89	69	70	69	70	72	78	75	87	75	72	62	70	83	61	78	80	75	70	90	62	73	72	82	65	68	76	65	81	87	82	77	67	68	80	68	67	67	77	73	90
ENSG00000009830	193	237	205	181	252	192	219	285	199	286	247	262	193	240	232	202	188	244	187	242	198	202	207	219	275	197	283	193	196	177	200	185	182	220	230	235	192	179	234	241	195	192	232	202	209	223	205	214	217
ENSG00000009844	395	343	321	350	288	328	378	429	339	263	361	355	423	403	264	415	442	359	404	281	282	337	356	411	303	389	404	342	297	381	413	398	335	311	444	407	308	304	353	310	411	341	392	348	414	291	445	370	350
ENSG00000009950	470	309	327	316	273	563	510	184	364	524	236	400	541	268	248	422	441	516	399	291	284	516	396	473	315	343	319	354	489	220	364	451	501	403	384	288	388	475	295	811	289	444	280	486	166	506	340	307	543
ENSG00000009954	370	356	296	307	330	356	361	289	305	269	329	359	352	351	274	343	330	356	350	247	358	358	353	337	244	353	305	334	318	299	306	326	354	334	343	347	299	319	316	284	364	283	329	333	365	285	363	332	328
ENSG00000010017	204	209	242	208	206	195	190	194	204	201	231	226	220	214	211	211	215	215	210	201	196	199	207	202	190	204	191	200	202	230	253	215	206	214	230	240	200	206	190	183	218	213	189	186	204	202	252	198	206
ENSG00000010030	68	66	64	110	65	51	74	48	61	48	28	69	50	66	76	65	65	60	47	59	69	57	65	62	4	78	94	70	66	87	65	56	66	49	59	1	72	72	70	49	80	52	73	62	72	66	70	66	66
ENSG00000010072	103	101	94	99	94	95	105	110	102	91	105	103	98	92	97	100	94	100	99	129	91	101	101	104	97	95	91	98	91	100	103	100	99	88	101	96	96	92	99	89	106	93	96	92	104	85	97	98	107
ENSG00000010165	173	175	148	162	136	168	183	181	158	132	189	172	186	173	125	170	183	194	174	132	154	172	176	170	135	177	150	176	157	177	176	151	168	163	190	180	147	168	165	136	177	159	181	174	187	130	171	181	159
ENSG00000010219	116	127	129	132	116	127	135	128	134	118	118	124	117	129	138	128	125	120	113	114	139	126	126	117	130	119	166	148	133	135	125	127	116	127	115	112	145	132	132	129	129	134	117	133	139	125	113	127	131
ENSG00000010244	1508	1406	1641	1346	2384	1633	1514	1949	1667	1739	1508	1760	1444	1730	1885	1739	1364	1730	1561	2133	1306	1379	1658	1692	1812	1528	2133	1633	1279	1298	1465	1633	1444	1411	1750	1454	1417	1528	1521	2007	1395	1427	1750	1417	1306	1979	1411	1541	1528
ENSG00000010256	420	394	387	394	274	443	368	225	359	294	499	419	359	393	266	400	529	405	394	287	335	334	470	341	314	421	289	424	387	430	507	400	351	522	431	508	433	372	363	305	381	469	407	403	388	335	416	385	364
ENSG00000010270	134	141	141	138	128	128	126	135	141	144	131	126	128	136	137	130	137	113	128	113	142	135	126	133	136	130	144	132	130	137	127	138	136	134	132	130	122	132	128	124	134	126	138	130	131	129	127	120	129
ENSG00000010278	638	377	778	648	561	556	532	319	895	554	427	545	603	479	571	512	488	525	583	396	843	571	594	594	417	737	499	549	539	649	676	648	834	564	450	582	663	731	618	571	535	699	418	858	689	565	689	808	730
ENSG00000010292	180	179	161	176	147	166	166	137	148	154	162	177	202	174	116	167	192	165	172	93	151	176	176	182	140	185	166	180	177	160	193	152	169	171	180	194	163	188	168	145	177	165	180	174	199	148	166	171	160
ENSG00000010295	216	195	222	192	283	245	214	228	309	246	181	209	201	218	181	202	194	235	210	142	219	219	205	209	191	219	211	258	241	178	193	246	237	232	198	187	260	264	235	270	191	213	206	232	184	215	185	196	244
ENSG00000010310	29	0	1	0	19	0	2	1	42	0	0	0	32	1	3	17	0	0	20	0	0	8	0	23	39	0	76	56	36	37	0	68	0	0	0	0	0	0	49	0	13	0	0	0	38	0	0	1	40
ENSG00000010318	99	71	92	79	87	105	78	80	90	85	91	106	105	70	78	94	90	88	100	69	87	81	92	85	84	92	74	85	92	93	90	92	105	83	88	79	92	92	96	90	79	96	77	85	76	90	80	86	85
ENSG00000010319	74	71	67	79	84	75	60	65	57	55	74	78	68	75	71	60	74	77	59	76	77	76	66	52	76	62	73	67	70	69	79	111	66	73	66	61	77	55	72	75	73	76	52	64	57	79	70	104	77
ENSG00000010322	395	390	417	341	457	366	336	275	595	395	403	402	403	426	365	388	341	379	381	253	398	393	373	408	332	360	376	408	428	326	373	367	413	438	407	333	412	439	368	419	390	404	349	373	310	393	376	349	350
ENSG00000010327	1007	589	1454	935	358	721	654	792	2200	618	411	771	1146	1294	1110	458	780	710	860	335	867	1369	822	1139	636	598	413	1658	967	627	554	666	580	586	685	650	1017	995	414	645	965	1050	1093	967	372	470	759	566	1108
ENSG00000010361	183	177	194	171	166	198	183	201	177	202	182	196	195	182	177	177	205	180	176	205	160	177	178	171	185	184	195	182	192	191	203	190	154	199	182	186	188	189	196	190	157	190	176	166	186	198	171	165	150
ENSG00000010379	0	0	0	6	19	0	0	86	28	37	0	0	0	38	0	0	43	30	0	0	0	0	0	0	0	11	1	0	0	0	0	0	0	0	0	0	0	0	37	0	0	0	0	0	0	0	0	0	0
ENSG00000010404	263	626	284	299	383	308	251	185	297	329	388	248	260	257	445	268	252	255	247	393	419	241	270	259	295	276	272	277	460	513	246	267	319	471	271	246	313	291	278	387	248	259	301	296	244	351	263	246	258
ENSG00000010438	1	80	31	0	0	41	2	0	0	60	68	0	0	0	57	0	0	0	57	0	59	8	0	33	0	1	0	0	2	64	13	0	0	78	1	0	0	0	0	0	0	0	56	17	0	0	0	0	0
ENSG00000010539	100	89	107	104	98	96	98	109	94	91	97	104	97	98	95	104	99	107	104	109	90	94	100	102	101	94	92	104	95	98	101	103	97	94	106	96	98	107	98	90	91	103	90	98	93	80	97	99	98
ENSG00000010610	143	86	147	112	94	107	98	91	197	84	98	106	140	129	118	90	108	89	106	84	96	151	100	116	76	116	67	136	129	108	94	113	108	89	97	112	127	128	87	95	148	113	108	128	81	109	128	91	111
ENSG00000010626	90	93	92	99	86	105	98	78	88	87	105	108	100	91	86	93	102	93	95	96	94	92	103	96	92	99	106	90	106	98	93	88	103	104	104	102	93	100	99	89	93	100	96	98	107	94	104	95	79
ENSG00000010671	92	68	88	89	63	82	69	94	98	71	66	76	89	87	94	68	80	68	78	66	73	89	75	84	71	70	49	100	90	71	66	80	70	68	78	77	89	97	84	81	83	76	83	85	57	85	80	67	90
ENSG00000010704	140	118	143	139	127	144	175	102	146	112	129	136	135	138	106	140	165	133	132	104	137	139	141	138	125	148	138	144	140	134	159	138	134	142	142	133	161	155	161	124	135	147	153	143	154	117	149	135	139
ENSG00000010803	204	229	266	255	258	227	224	183	213	227	191	215	214	201	236	229	187	211	218	202	239	222	213	247	228	233	361	249	254	235	196	204	223	219	195	206	217	216	251	255	198	214	210	230	263	239	199	219	205
ENSG00000010810	112	133	91	110	135	115	94	190	104	165	111	107	101	107	146	108	113	103	102	124	124	121	107	111	169	112	140	112	114	124	103	114	113	119	106	114	103	113	106	145	112	110	111	109	109	113	102	123	111
ENSG00000010818	177	167	230	177	187	172	161	148	159	164	144	195	175	166	161	167	139	198	185	195	236	181	183	193	188	186	162	174	199	187	194	159	198	176	143	144	195	176	170	167	211	205	146	148	166	181	157	162	189
ENSG00000010932	93	75	106	107	108	87	159	39	100	71	78	91	74	107	61	88	100	88	111	76	101	117	113	128	63	92	49	92	78	71	78	106	86	79	108	112	109	92	107	89	92	92	101	113	85	97	135	111	106
ENSG00000011007	184	220	181	214	215	210	218	335	201	248	201	200	187	229	212	200	193	187	204	254	189	201	206	199	220	189	251	207	197	192	193	201	206	209	210	219	191	194	202	213	208	190	242	198	257	209	203	207	202
ENSG00000011009	141	141	134	159	142	137	151	159	140	137	145	145	141	141	145	143	147	141	143	154	137	139	142	145	147	140	178	141	139	168	142	145	128	141	146	138	129	139	151	136	135	144	144	135	148	130	140	147	162
ENSG00000011021	223	235	226	201	198	200	190	226	201	261	227	207	193	219	298	214	197	226	187	268	215	182	210	191	325	193	230	205	192	176	213	193	202	203	219	198	202	183	202	211	207	201	213	213	193	200	176	197	232
ENSG00000011028	147	113	128	149	209	147	148	104	173	147	140	116	114	152	180	135	137	113	143	134	134	173	134	164	133	167	130	129	139	173	137	108	208	128	133	187	171	203	161	194	163	142	120	159	120	111	127	142	139
ENSG00000011052	476	568	423	523	523	549	587	673	512	627	517	562	396	461	505	493	571	522	507	456	645	577	602	485	640	574	742	609	584	490	510	566	449	578	481	550	624	562	467	658	552	521	645	550	794	545	524	618	516
ENSG00000011083	0	0	0	0	0	0	0	0	0	0	0	0	0	0	0	0	0	0	0	0	0	0	0	0	0	0	0	0	0	0	0	0	0	0	0	0	0	0	0	0	0	0	0	0	0	0	0	0	0
ENSG00000011105	153	136	141	146	127	138	150	127	137	148	115	131	133	140	139	134	135	140	141	154	157	154	142	143	133	131	140	141	156	138	124	138	152	131	145	154	147	138	140	146	129	138	143	144	137	141	133	148	134
ENSG00000011114	171	155	164	147	170	159	152	178	145	150	156	163	165	147	157	167	148	165	151	180	159	161	149	162	144	160	149	159	162	148	152	160	163	151	142	155	155	155	175	151	141	151	139	145	142	144	150	148	156
ENSG00000011132	113	123	113	113	115	123	124	132	116	130	112	113	123	143	107	121	120	117	110	95	106	113	111	129	125	111	147	113	114	113	126	111	115	118	128	124	111	113	113	124	128	111	122	112	130	111	124	111	112
ENSG00000011143	132	127	138	136	140	140	140	132	133	140	140	143	150	142	114	137	142	138	129	88	132	133	146	136	130	135	150	141	138	130	138	129	120	139	139	134	142	142	135	139	130	144	135	136	137	135	129	131	130
ENSG00000011198	107	130	122	144	83	104	138	100	109	93	109	111	109	125	97	105	114	112	106	106	127	142	137	111	106	103	160	152	115	141	111	111	90	109	110	111	116	127	136	88	138	116	115	139	167	90	142	127	144
ENSG00000011201	68	109	77	75	51	61	48	58	76	45	79	58	64	58	90	2	65	30	53	49	77	53	37	72	39	28	8	65	73	110	13	69	45	84	56	67	66	44	42	57	85	52	64	68	38	68	37	46	68
ENSG00000011243	276	229	382	210	311	240	250	394	299	363	281	329	267	256	445	237	248	290	254	278	275	258	242	264	401	226	282	235	294	225	273	231	236	297	244	242	284	296	250	286	227	305	285	244	258	288	242	254	264
ENSG00000011258	137	113	149	131	168	130	111	131	131	133	115	138	142	137	159	139	125	132	136	145	131	129	132	140	143	127	134	134	134	113	135	145	133	137	136	125	139	136	143	146	120	142	123	132	123	147	130	130	128
ENSG00000011260	139	159	124	147	128	149	138	146	125	115	147	144	140	137	142	153	139	145	143	167	150	142	140	139	139	133	141	137	142	151	137	138	142	143	141	138	139	133	146	130	140	134	147	142	139	131	141	138	141
ENSG00000011275	232	233	188	183	201	221	193	237	186	184	199	206	206	202	186	204	189	208	207	220	203	193	216	210	201	193	230	194	201	214	189	185	212	189	210	192	184	195	214	183	200	181	217	198	210	190	206	205	198
ENSG00000011295	225	257	228	221	297	231	218	248	236	250	269	239	202	206	334	252	247	253	230	317	241	213	244	202	241	233	209	226	248	234	261	227	218	290	222	219	249	219	241	241	181	257	228	229	198	315	216	217	221
ENSG00000011304	355	375	337	426	373	351	360	397	326	354	361	363	359	330	404	390	362	328	389	390	428	414	387	400	368	330	380	324	381	370	376	345	344	393	359	341	325	361	314	299	361	363	415	316	431	317	365	321	408
ENSG00000011332	0	16	0	0	0	0	0	0	0	0	0	0	0	0	0	0	0	0	0	0	0	0	0	0	0	0	0	0	0	5	0	0	0	0	0	0	0	0	0	0	0	0	0	0	0	0	0	0	0
ENSG00000011347	1	131	38	74	58	49	2	45	28	64	87	27	55	47	90	31	47	10	32	66	82	51	30	55	47	28	45	50	87	90	28	49	42	88	45	73	15	44	1	57	30	29	84	75	47	51	27	43	47
ENSG00000011376	162	152	162	165	142	143	165	135	181	142	183	168	182	181	131	145	177	180	184	141	151	163	183	187	143	211	144	169	156	142	177	137	163	148	173	197	158	154	148	150	181	172	205	192	192	151	175	175	175
ENSG00000011405	240	223	246	274	276	252	247	235	248	257	263	244	252	194	348	272	246	227	262	247	287	237	240	273	242	258	225	254	279	240	278	268	250	237	244	230	259	275	246	252	262	258	208	244	273	269	246	218	275
ENSG00000011422	91	107	109	95	75	85	95	133	87	104	82	90	78	80	143	84	84	88	88	135	94	93	106	86	146	92	148	90	92	87	90	82	81	76	77	92	100	108	105	83	95	91	94	90	130	110	86	89	93
ENSG00000011426	66	86	55	59	32	10	33	1	42	91	56	54	75	56	31	65	77	50	62	0	1	67	70	66	4	79	1	61	70	59	78	69	0	76	78	89	76	72	54	20	76	52	28	77	38	6	61	1	79
ENSG00000011451	183	174	184	192	180	192	193	194	171	176	188	185	204	181	173	192	189	178	195	189	186	196	189	207	182	194	194	182	179	169	187	185	199	188	197	188	170	194	196	167	185	185	196	186	197	165	197	177	184
ENSG00000011454	228	209	212	200	212	214	204	189	225	195	223	237	244	223	194	207	208	210	211	182	223	217	207	208	200	207	189	214	233	197	216	202	219	224	214	223	203	208	205	216	204	211	211	207	204	188	196	198	204
ENSG00000011465	5478	1936	4974	8070	25497	7675	8070	1780	8980	6227	4384	5283	9572	9572	4839	13345	3983	5283	11978	2280	4158	5118	6760	17946	4709	15167	13345	4070	4974	7325	4482	7064	17946	4839	8070	6227	7064	8980	7325	25497	15167	5807	4709	6472	4070	8070	5646	17946	5807
ENSG00000011478	83	79	88	85	79	90	83	106	79	102	95	88	81	84	104	84	86	90	83	132	86	84	89	82	110	89	92	83	81	80	86	90	86	78	91	89	81	85	87	90	80	89	87	88	92	100	84	92	95
ENSG00000011485	159	167	173	167	178	174	184	176	174	180	204	183	181	172	171	181	181	187	184	168	189	183	191	180	214	197	193	166	186	178	194	165	175	187	182	187	183	166	176	165	174	196	217	177	197	171	188	204	193
ENSG00000011523	140	136	148	139	182	150	139	140	147	134	139	144	173	144	154	160	146	142	152	128	139	137	139	151	156	153	143	140	151	152	149	155	153	146	146	142	163	146	158	170	142	147	144	139	139	157	135	160	146
ENSG00000011566	185	162	202	200	206	185	176	150	204	185	193	179	198	180	181	198	179	171	218	162	200	192	187	204	166	208	154	193	214	196	203	212	208	182	186	191	226	220	238	181	177	187	171	187	191	194	169	218	199
ENSG00000011590	0	0	0	0	0	0	0	89	0	0	0	0	0	0	0	0	0	0	0	0	0	0	0	0	0	0	0	0	0	0	0	0	0	0	0	0	0	0	0	0	0	0	0	0	0	0	0	0	0
ENSG00000011600	214	132	227	141	114	168	153	157	291	110	123	154	197	203	235	111	149	114	142	138	139	187	142	147	111	136	91	222	178	150	122	220	145	122	124	163	222	223	145	145	196	171	145	168	107	177	162	123	163
ENSG00000011638	226	108	214	141	135	187	110	84	185	113	122	140	188	119	109	187	161	135	239	89	133	174	127	188	112	184	100	170	224	267	287	239	227	172	149	152	205	233	211	144	124	213	107	147	129	130	153	170	142
ENSG00000011677	0	0	0	0	0	0	0	0	0	0	0	0	0	0	0	0	0	0	0	0	0	0	0	0	0	0	0	0	0	0	0	0	0	0	0	0	0	0	0	0	0	0	0	0	0	0	0	0	0
ENSG00000012048	80	89	77	88	76	87	83	82	65	103	78	86	96	84	51	77	88	78	85	46	73	78	92	88	78	85	82	78	71	71	84	78	77	88	90	91	88	88	63	81	87	79	85	88	95	83	81	79	81
ENSG00000012061	219	247	229	246	276	247	245	244	239	206	210	254	236	212	283	266	229	233	241	269	231	244	255	244	204	247	228	214	257	238	237	250	245	239	249	209	269	240	266	273	202	222	212	260	231	251	192	239	225
ENSG00000012124	72	78	70	67	133	99	60	90	74	91	52	88	70	93	65	111	74	125	82	67	75	105	106	73	79	61	37	75	151	66	77	85	101	93	87	83	109	91	86	76	54	113	84	68	60	211	73	67	91
ENSG00000012171	634	1067	544	552	738	822	806	1760	401	1482	1106	563	361	863	1168	611	960	863	549	1355	715	448	1005	516	1444	513	518	449	455	308	637	629	445	1291	974	1141	539	331	693	943	858	792	1267	739	593	881	800	707	791
ENSG00000012174	154	144	148	143	131	148	155	113	140	116	147	143	151	125	131	150	151	140	156	128	148	162	157	144	141	152	128	136	139	163	135	143	163	147	144	147	136	140	163	126	139	157	150	144	155	141	172	159	154
ENSG00000012211	88	88	83	87	89	90	93	93	84	90	90	89	89	88	87	89	89	100	89	92	79	90	89	91	97	88	95	83	82	81	86	89	92	84	91	90	81	86	90	85	91	86	84	93	88	88	89	81	88
ENSG00000012223	49	61	68	69	63	77	64	84	60	74	45	49	68	70	55	55	67	57	50	70	44	71	59	44	60	48	71	80	57	58	64	58	36	49	59	51	60	62	108	76	86	38	47	49	47	75	80	50	52
ENSG00000012232	278	265	298	271	264	371	286	251	399	203	250	284	408	242	254	292	240	278	290	177	332	262	273	315	227	500	277	376	371	349	410	220	390	237	221	216	370	437	404	211	311	293	238	317	320	228	261	319	350
ENSG00000012504	213	166	144	159	176	177	209	84	160	141	150	194	190	210	143	185	202	196	190	109	148	186	207	186	131	179	129	163	142	173	173	191	178	195	210	227	151	172	156	195	179	167	192	180	170	190	194	192	154
ENSG00000012660	720	1118	474	748	391	494	863	896	466	521	1041	457	501	561	721	633	723	723	638	1044	614	834	502	660	656	476	416	512	556	656	571	633	707	598	769	523	499	642	683	410	737	600	727	735	666	499	784	618	876
ENSG00000012779	121	86	142	115	79	113	91	96	153	71	76	97	108	101	130	85	107	92	101	98	114	149	109	113	89	93	68	166	109	109	101	106	93	88	93	86	109	110	90	89	110	119	111	119	78	98	111	90	125
ENSG00000012817	65	2166	66	1514	2500	2280	2625	65	46	55	48	2653	2500	43	51	44	1911	2569	71	1812	12	67	46	50	2858	62	6010	2149	1824	855	1311	2240	1824	2088	2900	2280	2024	1898	1898	0	2240	49	12	3014	1569	2625	2450	2240	2101
ENSG00000012822	465	348	564	423	463	472	349	232	693	441	395	499	581	536	388	445	435	452	468	248	404	419	387	438	471	406	398	518	618	399	606	454	501	506	430	425	488	708	428	457	385	495	353	386	371	355	390	355	400
ENSG00000012963	145	161	134	152	137	149	143	138	144	135	148	145	158	130	149	155	155	145	152	145	147	145	153	156	136	155	142	151	153	157	145	144	154	163	143	148	150	153	162	134	141	145	151	155	149	131	142	148	161
ENSG00000012983	148	157	163	162	214	164	139	189	156	174	148	160	164	163	206	167	161	152	170	167	160	160	151	166	186	150	158	143	165	151	155	171	170	151	165	165	155	163	161	186	173	155	153	149	149	191	161	155	149
ENSG00000013016	121	227	114	124	113	124	141	125	150	410	166	103	113	126	147	115	106	97	123	135	116	137	134	110	82	123	114	111	141	135	121	95	143	201	121	181	143	145	152	300	146	165	136	126	129	125	171	118	105
ENSG00000013275	207	288	178	219	179	213	244	338	200	259	230	201	182	210	224	205	209	231	198	294	234	226	234	200	248	198	266	227	200	217	191	210	195	206	225	243	232	179	183	176	244	201	298	246	277	189	261	242	237
ENSG00000013288	150	172	144	163	151	163	164	126	168	164	165	140	146	134	134	145	154	148	145	158	152	160	147	151	130	181	144	155	185	211	167	135	182	165	147	151	163	174	141	156	162	144	161	166	143	145	139	146	143
ENSG00000013293	0	127	0	33	0	41	0	0	0	1	84	0	32	0	67	31	0	0	0	0	86	0	0	23	43	0	0	5	74	79	0	0	0	98	0	42	0	0	0	0	0	0	70	58	0	0	0	0	40
ENSG00000013297	107	83	84	89	108	114	113	102	84	94	105	89	86	101	82	129	89	102	125	66	93	122	147	86	109	106	78	110	113	93	85	88	113	93	89	103	86	110	77	95	98	107	111	112	72	60	80	89	81
ENSG00000013306	229	301	258	301	325	241	293	819	254	408	351	249	265	341	371	270	311	269	246	457	272	272	285	257	449	274	365	260	264	289	274	278	203	271	308	293	280	247	290	332	307	274	369	271	329	360	289	291	269
ENSG00000013364	576	710	609	727	434	609	757	332	629	383	500	598	573	583	359	499	601	623	625	312	739	739	646	622	439	623	670	706	625	588	521	504	628	593	500	533	617	611	582	413	706	583	713	697	885	446	681	688	663
ENSG00000013374	278	244	254	269	280	248	255	222	252	235	246	265	254	276	237	256	238	266	271	257	252	250	245	254	221	260	253	267	286	295	252	237	283	251	262	241	259	272	252	251	250	246	241	251	250	246	261	254	259
ENSG00000013375	229	285	244	252	253	217	223	401	229	279	229	213	180	237	299	212	196	238	211	367	250	249	237	231	260	189	373	253	243	232	194	209	201	220	208	199	219	199	226	240	289	237	252	285	274	244	260	258	258
ENSG00000013392	132	135	151	149	131	124	133	115	129	108	125	133	107	154	129	120	115	140	132	125	128	126	132	131	112	115	145	138	146	141	137	125	111	133	120	109	133	134	136	122	142	142	129	159	128	111	130	128	145
ENSG00000013441	399	387	336	358	783	401	273	787	548	1494	386	513	401	774	724	327	335	484	380	794	381	309	288	402	1124	346	641	413	426	328	426	601	383	444	485	523	443	445	357	882	448	341	401	377	244	1364	283	283	400
ENSG00000013503	137	140	112	128	105	129	157	133	116	111	138	118	119	120	108	127	132	134	133	108	134	132	133	134	103	134	126	128	121	128	122	114	130	133	128	131	117	125	120	107	122	126	144	146	148	107	139	142	126
ENSG00000013523	210	231	231	226	194	223	244	209	202	183	251	244	213	228	220	228	243	279	228	179	212	224	265	235	238	248	205	221	234	201	240	161	196	236	233	226	196	217	240	193	199	240	258	243	218	176	221	217	209
ENSG00000013561	285	257	224	230	215	276	265	184	248	217	273	275	280	225	179	273	306	233	258	162	235	232	275	244	218	270	180	257	239	282	287	273	275	282	280	297	225	250	230	232	224	237	264	255	251	190	297	257	234
ENSG00000013563	145	141	144	144	127	152	140	107	143	113	142	153	142	110	123	143	153	139	142	115	142	137	140	132	114	155	112	151	159	177	153	135	147	140	134	142	152	157	153	130	130	146	124	138	132	125	141	134	137
ENSG00000013573	107	84	136	104	147	81	112	158	87	107	82	115	132	82	112	84	86	84	110	95	108	132	108	110	114	109	98	108	79	64	125	109	102	105	138	93	128	92	106	142	131	87	89	85	85	118	107	106	84
ENSG00000013583	318	305	294	307	273	335	338	252	329	274	329	335	336	428	245	321	351	350	312	236	332	316	325	357	313	338	347	315	293	328	340	333	313	343	359	367	320	328	306	281	362	315	350	334	315	320	341	360	310
ENSG00000013588	89	78	107	124	101	122	115	142	131	104	85	129	92	91	120	120	92	103	118	151	127	104	106	94	179	126	142	136	170	125	127	102	160	93	84	102	126	138	115	98	109	109	109	112	93	105	112	126	113
ENSG00000013619	108	83	90	94	91	106	98	128	96	112	83	88	87	83	167	104	94	107	95	210	108	100	98	110	107	102	100	103	104	104	85	95	111	91	91	102	93	108	91	107	90	99	91	94	92	84	87	107	102
ENSG00000013725	67	0	0	23	39	27	0	39	49	30	0	5	0	1	31	0	49	30	0	0	0	45	0	0	22	48	0	50	0	38	1	42	0	0	0	1	37	40	1	33	1	9	44	0	0	35	9	0	40
ENSG00000013810	104	92	95	90	83	92	83	100	96	108	87	102	96	94	77	86	99	91	92	64	86	104	88	90	79	94	79	98	92	88	95	91	81	88	101	109	96	103	89	83	106	91	90	97	84	90	102	90	100
ENSG00000014123	697	563	710	544	490	477	712	484	496	429	584	673	740	533	484	672	659	587	684	305	475	741	671	738	512	510	551	520	563	545	593	581	613	528	632	623	569	626	532	478	566	647	536	545	619	532	798	604	595
ENSG00000014138	110	105	105	104	100	100	107	112	103	110	97	109	108	95	89	105	108	109	107	83	104	106	109	105	105	105	104	106	98	104	106	97	105	100	110	107	108	103	101	104	103	94	114	107	109	107	111	109	108
ENSG00000014164	129	132	124	139	114	120	134	146	111	113	132	127	124	116	136	131	125	139	129	148	122	128	132	130	146	130	128	113	109	127	131	125	115	123	137	129	119	116	133	123	124	129	137	125	127	128	139	134	135
ENSG00000014216	288	241	283	303	231	278	291	165	261	188	284	258	288	222	190	273	275	252	281	165	277	295	283	273	189	279	237	282	277	289	275	276	270	301	257	268	273	276	277	220	261	278	279	264	268	211	269	282	259
ENSG00000014257	79	76	80	83	67	83	97	32	78	41	73	87	74	66	74	75	88	71	77	53	87	87	82	76	56	82	107	88	71	80	87	67	88	81	70	74	80	76	81	64	85	82	84	86	124	69	86	88	87
ENSG00000014641	447	590	427	609	424	524	643	351	480	392	654	472	506	589	393	490	731	550	489	476	685	463	564	511	530	675	536	688	530	613	552	617	448	568	538	559	631	530	454	384	569	501	709	653	619	439	581	698	719
ENSG00000014824	840	703	970	834	681	889	774	546	844	498	921	863	939	639	564	868	954	845	943	533	714	786	923	844	697	949	726	792	747	926	927	779	802	684	946	770	755	724	885	683	771	925	788	808	730	761	954	837	855
ENSG00000014914	242	269	309	235	361	214	283	199	337	310	238	212	206	313	332	288	239	251	208	214	280	255	238	236	437	259	429	266	228	193	225	245	246	272	290	230	246	240	304	286	281	298	306	305	317	413	308	326	225
ENSG00000014919	237	261	236	272	187	290	271	147	222	159	259	250	214	223	167	246	279	263	240	207	246	239	287	233	201	274	204	261	235	237	301	213	202	306	251	254	266	226	268	196	208	267	269	252	266	194	237	232	235
ENSG00000015133	104	68	68	71	88	76	86	103	78	102	87	75	77	77	80	84	88	85	70	67	73	90	69	77	90	85	76	84	67	70	79	83	77	70	72	77	79	81	82	88	76	72	78	77	74	77	74	77	87
ENSG00000015153	111	107	111	108	133	113	106	115	115	132	109	110	109	121	138	115	109	119	116	152	111	114	109	110	123	109	117	110	107	112	109	126	113	110	111	114	109	118	115	134	113	107	103	109	104	129	110	114	113
ENSG00000015171	237	252	256	255	284	262	260	194	240	254	271	253	278	225	229	265	257	237	277	192	287	274	271	268	235	268	233	233	272	264	233	285	305	269	262	274	252	267	256	249	269	263	252	256	244	247	259	263	252
ENSG00000015285	103	69	103	88	72	88	76	90	103	68	68	89	92	90	108	76	83	83	89	75	90	96	90	88	77	79	54	109	100	81	77	91	77	76	76	88	94	104	80	80	95	93	85	95	61	82	89	77	93
ENSG00000015413	74	0	38	50	70	0	67	0	59	66	50	0	39	66	51	59	58	52	44	53	49	53	77	40	0	78	0	52	0	64	37	49	84	0	1	76	15	23	54	91	47	56	67	49	0	66	42	37	62
ENSG00000015475	89	76	90	85	97	78	77	92	89	86	82	89	92	93	94	88	87	85	90	78	76	88	77	80	87	85	90	83	86	85	91	100	83	83	84	89	89	90	82	82	88	84	82	78	84	88	93	86	86
ENSG00000015479	562	634	555	629	649	628	530	473	539	610	546	557	592	661	540	593	577	552	573	509	677	535	585	623	652	623	505	560	618	662	597	581	653	662	621	625	539	528	547	519	544	564	662	570	652	589	592	631	536
ENSG00000015520	0	0	0	0	0	0	0	0	0	0	13	0	0	1	0	0	14	0	0	0	0	0	0	0	32	28	0	0	0	21	43	0	0	27	1	0	0	0	0	0	0	0	0	0	0	0	0	0	0
ENSG00000015532	124	109	129	116	137	111	131	111	136	117	121	115	123	119	108	132	131	125	125	82	117	126	124	132	114	125	128	122	116	118	114	119	132	127	132	113	118	117	133	119	120	124	135	119	139	131	130	130	119
ENSG00000015568	130	135	134	124	156	122	126	144	125	155	125	131	132	142	156	128	128	134	135	241	138	116	125	139	146	122	131	132	126	114	119	125	129	141	138	111	129	127	127	130	129	130	129	112	125	159	134	123	130
ENSG00000015592	0	107	0	0	0	1	0	0	0	37	60	0	0	0	67	0	0	0	3	0	69	0	0	65	0	0	0	0	79	77	0	0	0	131	29	1	2	0	0	43	0	0	81	62	0	6	0	0	0
ENSG00000015676	339	363	315	325	415	380	358	462	360	412	357	349	362	384	407	352	359	371	354	293	352	315	349	347	374	386	387	381	312	367	364	339	342	330	382	344	348	317	360	412	354	332	359	347	354	370	322	346	316
ENSG00000016082	0	65	0	0	0	0	0	0	0	0	60	0	0	0	0	0	0	0	0	0	57	0	0	0	0	0	0	0	47	66	0	0	0	58	0	0	0	0	0	0	0	0	49	0	0	0	0	0	0
ENSG00000016391	172	125	161	128	143	150	129	100	154	163	127	143	170	130	130	140	115	131	132	141	138	106	140	134	139	146	114	149	132	126	148	149	174	138	124	113	169	140	152	132	131	163	125	130	130	189	131	131	144
ENSG00000016402	143	142	146	128	143	136	141	88	126	89	116	131	139	116	123	154	137	138	147	108	146	140	129	147	105	137	116	121	130	134	136	149	150	134	141	118	132	132	137	130	114	134	124	135	140	153	135	146	135
ENSG00000016864	233	218	217	223	262	223	211	250	241	239	284	237	225	212	263	239	216	213	238	183	250	194	238	202	239	233	230	223	249	267	233	228	234	260	219	191	235	218	254	255	184	234	266	238	225	243	245	281	241
ENSG00000017260	271	345	286	284	265	287	316	246	304	239	283	258	280	344	227	285	334	265	284	198	312	295	282	312	267	272	253	276	292	276	294	281	315	327	318	298	282	300	275	239	357	267	344	328	316	281	359	325	273
ENSG00000017427	113	62	73	128	174	269	92	157	131	102	112	109	103	102	97	106	91	122	125	90	106	175	129	127	184	106	173	134	98	127	86	159	108	92	89	96	104	100	187	93	190	106	84	127	94	77	106	131	121
ENSG00000017483	43	62	1	55	53	45	63	92	57	62	13	64	67	38	66	58	53	47	57	70	73	91	58	44	88	61	89	54	44	42	52	69	45	40	56	51	51	6	37	55	57	38	86	38	91	65	61	73	52
ENSG00000017797	250	218	231	233	251	248	272	172	220	192	238	235	284	252	173	246	273	230	244	165	235	248	258	271	212	241	212	238	230	245	254	237	263	230	278	273	211	236	244	235	287	224	270	236	275	220	265	266	231
ENSG00000018189	268	338	312	280	305	297	249	223	287	332	266	313	283	302	240	257	279	293	265	202	298	255	311	278	358	292	304	250	317	254	278	277	235	315	294	283	297	286	266	297	253	287	303	266	250	301	275	243	282
ENSG00000018236	74	334	76	106	100	82	136	51	127	105	186	66	74	102	115	77	59	86	76	77	178	89	62	119	67	85	49	91	180	275	84	83	105	265	89	118	86	79	89	110	108	67	110	128	87	80	75	93	84
ENSG00000018280	190	141	298	159	89	193	129	274	152	120	101	158	141	137	395	126	184	203	195	168	219	225	182	227	253	135	114	251	235	170	190	121	96	125	138	111	169	212	149	160	143	276	154	169	109	112	174	140	223
ENSG00000018408	185	161	183	204	211	168	159	237	160	209	181	169	175	173	239	189	172	160	182	214	183	183	179	184	277	187	215	164	171	175	182	183	195	168	169	174	178	184	190	199	197	182	161	157	215	188	180	193	165
ENSG00000018510	475	432	525	496	379	457	558	439	453	319	462	475	527	412	285	541	526	470	538	328	439	581	465	470	317	560	531	529	455	469	515	481	512	451	541	453	430	517	551	337	494	455	443	542	625	373	587	505	491
ENSG00000018610	125	112	126	116	104	126	111	106	117	112	114	126	128	114	112	128	112	125	128	133	124	124	118	110	110	113	112	124	130	132	120	122	134	117	104	123	126	116	122	126	115	124	110	115	117	124	123	123	113
ENSG00000018625	76	78	71	80	123	104	63	32	59	82	75	73	75	96	79	73	58	91	90	66	76	82	73	68	99	53	86	73	90	87	52	158	84	87	76	68	93	96	74	87	79	87	58	80	64	83	89	105	108
ENSG00000018699	112	129	111	144	110	119	130	114	109	106	126	120	124	113	114	130	133	127	125	111	140	132	138	130	109	133	132	126	137	137	116	123	128	127	125	122	125	137	135	111	119	125	143	132	168	116	139	144	134
ENSG00000018869	84	78	78	79	78	87	85	83	78	78	76	87	79	86	76	80	83	89	78	90	67	82	80	89	73	85	76	87	81	73	88	81	77	82	91	83	77	81	80	84	76	78	75	86	77	77	80	74	78
ENSG00000019102	0	0	0	0	43	0	0	51	0	57	1	0	0	29	37	17	1	43	0	42	0	0	0	0	54	1	42	0	0	0	28	11	0	0	12	37	0	0	0	43	0	0	0	0	0	26	0	1	0
ENSG00000019144	296	326	237	263	342	318	292	219	301	417	371	264	288	275	395	332	265	320	282	273	394	295	299	304	376	286	303	322	302	293	254	273	370	334	273	290	340	303	337	446	252	254	323	338	281	276	260	370	328
ENSG00000019169	146	75	112	133	43	92	110	64	115	1	64	130	146	145	106	90	108	68	99	28	75	176	86	97	39	78	45	138	105	123	98	144	75	77	65	46	83	70	92	67	92	145	138	135	89	69	120	50	84
ENSG00000019485	110	116	110	105	132	118	112	104	109	114	107	113	110	121	106	121	97	114	112	111	119	108	121	118	103	111	108	111	114	107	104	108	135	113	110	111	113	110	112	121	103	109	111	109	109	113	107	114	113
ENSG00000019505	0	140	0	58	0	0	0	0	0	55	96	0	0	0	69	0	0	0	0	0	84	0	0	23	0	0	0	22	80	101	0	0	0	88	29	58	0	0	0	33	0	0	77	51	30	0	0	0	40
ENSG00000019549	94	92	90	106	121	105	112	96	111	112	100	91	106	119	125	123	107	80	108	102	104	119	91	107	111	113	110	108	98	110	91	118	117	111	110	110	106	121	129	148	107	92	100	109	106	115	97	101	107
ENSG00000019582	3440	591	2900	1465	2220	1178	926	784	3896	1395	621	2261	916	1667	2752	1151	2717	1449	2500	926	1055	1427	998	3057	1013	910	552	1086	3983	2522	486	2450	4482	1144	492	873	3742	1730	2900	1521	2599	4588	1885	880	2405	2522	656	1471	2936
ENSG00000019991	442	174	810	459	279	333	349	293	578	663	285	192	214	470	1044	439	231	284	406	336	337	517	331	541	302	392	415	325	301	388	355	171	461	154	286	520	554	394	352	909	543	691	259	834	379	261	400	499	249
ENSG00000019995	282	277	377	284	387	462	252	237	390	360	227	258	378	453	335	330	229	310	363	970	273	242	262	348	250	275	203	273	358	343	289	329	406	253	238	250	480	331	262	294	310	365	211	269	209	492	234	306	326
ENSG00000020129	171	197	157	190	169	193	203	154	185	133	196	168	173	161	148	176	183	178	188	143	167	187	173	191	135	192	156	184	201	194	183	162	197	195	190	176	160	193	171	161	178	170	192	181	195	169	203	158	150
ENSG00000020181	109	107	103	136	158	113	115	114	125	121	121	106	108	152	106	142	110	102	123	101	113	133	124	111	108	112	116	115	110	116	108	111	150	118	111	134	130	120	125	168	139	108	122	119	108	106	114	120	115
ENSG00000020256	116	105	111	110	110	117	130	98	114	92	113	112	128	114	88	114	117	113	118	71	105	111	117	119	94	123	110	115	110	117	116	111	117	109	122	121	107	111	114	106	124	117	110	113	120	100	113	116	116
ENSG00000020426	217	200	218	207	184	257	265	204	213	176	205	249	261	231	180	263	251	203	242	217	192	223	216	228	188	220	285	232	250	252	245	207	223	234	266	227	200	251	228	183	199	237	238	203	228	221	239	236	234
ENSG00000020577	144	120	142	116	181	116	95	125	123	135	118	126	112	113	193	121	96	129	114	168	134	114	107	132	158	110	167	112	130	122	131	116	137	118	114	124	131	110	124	148	137	130	110	113	111	129	115	127	112
ENSG00000020633	81	54	78	64	66	74	51	79	69	63	48	68	58	60	90	47	72	69	62	55	66	75	56	61	80	65	37	75	70	59	58	68	58	40	49	71	76	80	58	61	62	63	64	53	47	69	70	63	83
ENSG00000020922	142	114	131	124	147	143	113	120	141	140	123	140	132	114	125	131	123	134	131	111	126	128	148	134	135	138	131	133	136	115	131	147	135	135	130	133	141	135	134	132	121	141	147	123	131	133	136	136	137
ENSG00000021300	29	75	15	50	46	27	33	13	57	59	54	5	32	14	87	17	0	43	68	0	57	36	0	50	50	1	27	34	71	67	1	29	36	69	37	59	57	52	1	53	44	29	47	58	12	60	37	15	58
ENSG00000021355	285	512	361	695	227	289	324	219	235	191	300	353	281	237	278	341	356	377	364	432	431	431	399	349	246	289	558	567	392	521	408	277	293	300	273	223	361	305	384	212	403	363	294	380	572	244	287	287	538
ENSG00000021488	0	0	0	0	19	1	0	32	0	2	1	0	0	49	0	0	43	0	0	0	1	0	0	5	0	0	8	0	0	0	0	11	0	0	42	1	0	0	1	33	1	0	0	0	0	55	0	0	0
ENSG00000021574	126	113	113	119	119	118	116	114	113	105	116	122	122	112	107	125	125	126	124	110	111	120	114	116	116	124	112	125	124	134	126	122	120	118	124	125	113	114	131	108	113	113	113	111	118	113	122	118	127
ENSG00000021645	37	140	15	75	69	41	40	1	57	85	103	27	39	29	109	50	1	37	50	49	104	45	43	50	70	0	27	60	98	109	28	49	45	107	51	73	45	44	49	62	58	54	86	76	59	58	9	47	72
ENSG00000021762	112	110	116	124	130	119	118	109	117	120	110	120	124	111	122	128	112	115	121	110	121	129	113	125	128	121	119	121	123	121	113	112	133	112	110	115	113	121	117	113	122	119	114	110	123	109	114	114	115
ENSG00000021776	210	198	195	200	186	203	197	187	212	176	208	211	204	184	188	193	195	215	199	211	205	209	202	200	172	215	174	206	207	193	194	199	198	198	197	187	195	204	190	184	189	196	203	205	213	183	211	193	195
ENSG00000021826	43	44	55	50	58	51	61	39	59	63	52	60	57	51	31	55	60	52	64	28	67	57	65	58	60	71	65	56	57	58	65	52	64	59	66	63	53	67	70	62	58	62	64	46	65	45	67	67	60
ENSG00000022267	185	178	150	183	502	210	152	126	161	315	189	151	149	207	250	196	135	166	184	154	177	150	183	180	217	143	179	191	189	279	174	279	260	202	161	175	198	158	211	252	188	162	152	164	155	205	149	257	204
ENSG00000022277	301	304	294	325	288	365	350	290	327	283	334	326	358	322	326	323	332	341	309	310	325	319	339	317	281	355	329	356	338	384	345	320	312	341	339	348	360	350	319	304	339	348	344	342	351	299	314	339	347
ENSG00000022556	46	0	70	6	0	0	58	0	57	30	0	5	89	56	80	44	14	0	53	28	58	51	37	48	22	42	56	43	60	42	52	52	58	58	12	37	42	0	49	5	52	58	63	58	38	35	76	1	50
ENSG00000022567	100	104	102	100	99	95	109	119	119	95	94	97	110	109	95	94	106	107	99	100	101	107	99	108	117	108	109	110	106	103	102	92	111	97	91	100	105	116	109	93	104	106	93	108	104	94	96	99	111
ENSG00000022840	610	656	538	660	506	560	618	486	506	482	578	592	561	506	595	550	559	530	570	600	678	620	617	587	549	522	647	647	541	549	540	550	531	622	563	618	521	574	662	514	570	644	641	610	795	538	605	604	620
ENSG00000022976	122	118	132	128	136	133	129	139	120	138	120	127	131	122	122	114	129	123	125	92	121	114	130	123	129	129	137	128	121	117	114	125	127	129	131	115	141	138	135	133	111	128	130	125	132	132	129	127	125
ENSG00000023041	166	174	163	165	179	179	152	215	176	161	163	163	154	165	205	173	167	168	160	172	178	161	161	164	189	163	176	173	171	155	162	182	155	168	173	168	181	170	183	180	166	167	177	173	150	162	161	152	171
ENSG00000023171	717	1848	539	984	930	646	783	5118	746	1584	1709	683	711	1406	1898	704	662	2183	693	3896	941	806	722	657	2522	754	1667	760	627	601	735	749	582	959	1086	1465	689	594	1086	1093	1067	793	1994	935	605	1287	1320	695	1615
ENSG00000023191	343	354	358	442	292	400	410	287	385	304	403	384	395	380	286	389	432	352	344	269	409	363	400	383	347	453	332	432	389	405	393	393	368	392	420	468	390	426	381	329	367	417	497	394	405	299	377	396	364
ENSG00000023228	597	567	446	476	328	505	564	217	461	349	628	520	429	475	315	472	684	593	464	347	568	480	638	457	388	516	337	494	432	462	576	473	392	603	493	639	506	384	448	391	523	530	574	550	482	385	608	519	611
ENSG00000023287	206	206	196	201	188	184	194	171	177	183	197	214	230	192	188	197	209	202	208	260	198	209	204	200	205	191	183	191	210	205	214	195	215	193	202	210	194	198	172	187	216	188	193	188	206	182	231	203	199
ENSG00000023318	782	636	659	622	557	630	710	854	540	570	581	661	697	696	571	648	628	579	607	570	587	677	642	700	655	599	735	591	599	620	575	664	652	520	608	589	614	555	589	635	697	578	757	681	704	647	752	762	679
ENSG00000023330	1885	2426	1584	1792	813	3387	1730	1075	997	2474	2220	1812	793	1979	1709	1964	1730	3742	1541	6227	1848	1514	1964	1720	1964	1173	896	1139	1488	951	1192	1287	1022	1600	1684	3014	1369	1036	1534	965	2717	2858	1700	2545	949	2450	1263	1364	1608
ENSG00000023445	130	239	129	163	183	134	144	703	127	135	137	131	113	123	325	138	143	122	157	501	177	198	124	136	151	151	401	162	134	155	125	122	170	133	117	115	257	182	156	201	385	138	169	139	171	241	350	136	158
ENSG00000023516	867	763	806	692	844	596	736	587	760	541	843	805	967	772	620	762	704	797	833	486	560	784	761	988	692	807	609	620	728	554	709	727	825	742	954	767	610	641	697	618	833	695	702	619	648	782	768	649	656
ENSG00000023572	104	110	88	92	78	100	114	129	89	107	111	95	93	115	90	98	113	106	95	112	88	104	97	100	110	90	114	98	90	91	104	101	82	96	111	108	95	88	99	92	112	96	115	106	108	91	121	107	105
ENSG00000023608	205	189	242	269	192	173	184	285	188	206	180	233	277	273	205	245	243	240	223	244	176	236	213	205	302	185	390	195	172	208	216	208	227	195	259	199	181	169	207	202	285	181	202	171	224	287	225	203	181
ENSG00000023697	136	123	129	130	106	128	133	107	125	116	138	131	133	120	112	132	143	122	129	106	132	134	128	122	127	129	128	135	134	141	134	140	115	133	130	128	128	126	123	113	123	131	139	132	134	122	132	134	140
ENSG00000023734	306	398	285	349	264	349	327	440	303	310	406	307	291	356	351	350	370	355	313	439	360	313	334	332	357	341	337	352	307	398	355	340	309	334	372	393	318	295	361	275	344	291	373	407	337	323	349	355	359
ENSG00000023839	63	50	60	58	59	59	67	77	59	71	61	66	55	66	76	58	62	71	59	79	61	69	54	61	71	55	76	60	57	21	64	67	49	57	56	46	62	65	70	64	59	46	58	55	67	59	56	65	59
ENSG00000023892	88	76	75	86	71	79	71	89	84	63	69	75	72	72	95	66	83	82	76	74	70	80	76	80	66	75	68	83	85	67	67	80	67	75	75	74	85	87	78	76	73	75	85	81	62	79	70	66	87
ENSG00000023902	210	196	205	193	211	204	180	375	192	286	431	255	225	253	552	224	202	219	178	474	259	156	196	176	447	231	309	215	194	204	223	205	226	223	186	200	254	192	215	200	230	230	238	228	202	220	242	300	206
ENSG00000023909	201	276	186	217	136	202	234	222	137	173	197	234	184	206	171	197	233	193	196	333	244	210	259	203	200	183	208	190	173	225	222	202	160	186	227	240	189	164	179	126	240	211	198	182	251	126	215	205	212
ENSG00000024048	257	251	255	239	249	225	233	210	238	258	232	255	244	271	246	222	238	255	241	226	254	251	253	254	236	248	226	245	254	209	238	241	234	234	253	242	244	245	238	259	248	246	257	237	247	227	245	234	248
ENSG00000024422	374	230	351	373	313	355	374	202	351	242	365	326	428	262	183	354	401	288	398	174	345	409	350	362	313	467	255	320	322	329	391	420	416	379	406	393	291	402	379	261	294	360	325	318	348	211	369	321	288
ENSG00000024526	56	78	15	52	32	0	0	65	9	75	57	36	78	29	42	68	85	50	59	0	0	61	78	58	4	77	49	60	60	66	93	65	7	74	92	99	74	65	54	0	73	0	28	67	65	6	63	1	91
ENSG00000024862	175	172	187	175	149	192	168	107	168	127	172	196	207	167	134	190	192	173	181	143	172	173	184	179	141	186	162	186	205	208	227	179	181	208	181	177	197	199	191	161	143	190	162	175	158	148	173	160	173
ENSG00000025039	154	137	175	204	115	195	191	147	178	130	194	178	257	160	132	212	223	166	205	178	178	156	166	171	203	213	130	213	206	248	207	168	222	167	179	176	180	213	199	154	189	162	172	193	132	145	179	178	179
ENSG00000025156	168	159	147	154	140	129	151	165	143	134	149	159	160	162	170	145	146	163	151	199	143	154	151	149	149	135	136	139	139	147	137	155	132	158	160	146	135	131	147	126	150	148	182	155	148	148	168	158	171
ENSG00000025293	170	165	157	179	167	171	185	165	149	151	165	169	196	168	161	168	175	169	177	193	173	174	164	181	146	174	140	157	170	169	163	156	173	152	159	177	155	166	174	163	182	153	165	174	169	171	168	165	165
ENSG00000025423	63	16	76	60	46	54	75	61	56	60	57	61	165	60	61	55	70	37	76	60	46	69	72	77	65	28	0	64	62	57	65	56	74	40	73	67	65	74	60	69	65	70	69	68	50	68	61	62	54
ENSG00000025434	144	115	135	119	140	127	130	100	116	109	123	133	136	142	96	127	121	128	119	107	108	122	126	125	103	125	125	133	131	111	116	135	138	111	134	117	129	145	139	161	123	117	110	114	112	131	138	128	102
ENSG00000025708	216	171	190	260	109	144	144	198	161	125	134	149	114	131	255	128	118	155	148	155	191	196	140	173	207	127	300	201	151	192	137	110	125	121	99	116	170	188	168	130	207	190	207	167	194	120	162	141	174
ENSG00000025770	118	130	122	128	123	128	119	165	114	126	120	129	132	112	119	127	114	120	123	137	129	120	128	115	125	117	119	112	125	129	118	112	114	133	125	119	127	119	126	118	113	119	134	119	127	115	127	132	124
ENSG00000025772	204	201	204	237	258	194	230	226	204	267	346	237	240	297	272	251	207	284	232	476	224	206	227	237	264	293	273	242	252	329	283	209	243	244	279	256	245	291	277	226	238	257	243	224	246	263	310	258	269
ENSG00000025796	477	366	383	400	345	348	411	349	363	307	444	372	362	327	348	361	361	416	389	314	437	396	406	365	399	369	326	346	383	392	362	334	357	396	337	356	383	333	361	360	397	405	396	428	378	325	393	404	414
ENSG00000025800	323	323	312	295	325	303	301	304	304	285	315	296	296	298	319	320	286	321	301	364	295	317	289	310	268	274	297	308	291	289	302	288	326	306	299	327	267	294	306	279	307	293	322	294	337	318	333	296	307
ENSG00000026025	938	1176	2039	1260	2200	1658	1584	1118	1720	1633	884	1369	1329	1534	1239	984	1056	1026	1249	538	1178	1488	1477	1406	1355	1220	1073	1028	957	1320	1086	1411	1600	1154	1369	1406	1477	1548	939	2339	1541	1341	1608	1041	970	1073	1641	1675	2200
ENSG00000026036	179	208	194	179	184	182	177	217	171	250	178	188	162	159	193	163	165	183	166	131	230	178	175	164	224	164	207	170	171	167	168	159	160	196	170	164	196	172	187	182	165	181	237	176	186	169	182	196	186
ENSG00000026103	201	178	323	245	206	520	274	180	173	238	173	246	189	173	236	177	220	199	208	152	310	253	178	210	158	332	226	281	238	185	319	173	269	146	179	167	229	359	294	208	246	180	261	198	194	242	199	183	187
ENSG00000026297	136	145	188	141	147	143	132	148	264	131	148	141	154	203	174	133	150	133	137	142	130	144	142	150	150	132	112	177	160	155	137	153	137	141	132	133	169	186	131	172	149	147	164	139	111	185	155	113	168
ENSG00000026508	187	482	193	242	198	160	176	215	166	176	218	152	144	165	280	167	167	147	191	179	268	211	128	149	191	200	214	206	206	329	188	172	176	238	149	168	203	236	196	218	222	164	182	179	241	166	179	147	162
ENSG00000026559	0	135	0	33	0	0	0	39	0	37	72	0	0	0	71	0	0	0	0	0	71	0	0	0	0	0	0	0	60	78	0	0	0	77	0	0	0	0	0	0	0	0	68	46	30	0	0	0	0
ENSG00000026652	88	108	109	93	126	101	77	91	88	111	108	92	106	112	111	108	88	105	88	140	115	93	93	95	107	90	102	90	110	97	90	93	89	108	91	81	99	93	91	106	91	94	95	81	93	108	87	96	91
ENSG00000026751	74	3	1	52	46	41	33	32	46	0	13	0	0	51	31	2	56	30	3	0	12	45	0	23	0	51	0	64	0	60	28	58	0	0	0	0	48	69	56	5	0	9	52	42	0	6	66	15	47
ENSG00000026950	288	231	242	254	234	263	286	229	296	268	195	223	185	236	214	190	229	237	205	159	201	233	234	212	235	240	230	272	245	277	207	190	219	247	197	181	252	293	232	322	198	236	265	234	269	225	216	269	205
ENSG00000027001	141	130	128	138	97	144	131	106	120	86	149	138	136	127	94	140	161	145	132	118	125	131	146	135	144	143	112	133	126	140	157	133	121	144	146	138	139	126	132	99	125	143	139	132	143	107	115	136	122
ENSG00000027075	118	103	119	127	130	114	137	144	106	146	110	113	177	115	144	135	134	122	113	133	116	117	117	115	147	111	147	122	117	146	118	121	121	133	114	121	112	137	112	143	120	110	106	131	118	122	113	117	111
ENSG00000027644	0	128	0	33	0	0	0	0	0	0	67	0	0	0	55	0	0	0	0	0	74	0	0	50	0	11	0	22	75	64	0	0	0	80	0	42	0	23	0	0	1	0	52	61	0	0	0	0	60
ENSG00000027697	299	341	307	383	263	398	376	346	294	240	248	273	266	266	373	343	366	273	292	299	424	334	287	322	288	254	305	454	311	348	295	318	309	281	279	275	308	348	331	235	396	273	284	350	393	251	330	341	378
ENSG00000027847	144	149	157	153	121	168	168	144	148	133	143	142	139	143	130	141	144	141	153	123	157	174	147	146	161	156	185	175	142	179	133	138	147	144	135	146	147	146	158	128	161	149	166	177	165	139	156	160	138
ENSG00000027869	49	75	1	47	3	0	0	58	0	0	0	5	0	0	58	2	14	43	3	46	44	45	49	62	50	37	1	40	36	53	1	1	0	40	0	12	2	40	1	0	44	29	40	0	30	6	1	0	47
ENSG00000028116	143	148	157	159	174	156	150	157	148	197	176	165	147	149	255	154	161	164	144	181	152	145	146	146	169	151	175	162	151	148	176	154	143	169	162	145	168	161	158	158	142	162	153	150	163	164	155	147	166
ENSG00000028137	144	110	146	137	119	125	113	144	161	113	106	128	136	120	191	126	130	113	126	124	113	160	124	128	134	112	109	141	151	119	111	126	129	106	111	135	130	157	116	129	130	133	131	139	107	135	125	117	138
ENSG00000028203	214	284	227	235	206	258	252	265	258	251	253	227	206	212	217	218	269	284	220	266	257	244	252	236	284	250	226	233	228	263	235	214	230	261	238	293	260	240	268	249	227	248	262	255	267	246	306	256	248
ENSG00000028277	90	114	68	79	69	78	78	90	111	67	91	71	88	77	90	69	81	63	80	76	94	78	77	80	70	74	65	93	82	82	64	74	81	83	68	80	91	88	70	74	76	72	96	103	75	77	79	58	95
ENSG00000028310	127	122	139	131	139	134	136	169	135	151	133	135	133	124	148	128	128	136	133	159	138	134	136	131	137	130	139	126	134	124	133	121	134	127	128	126	139	132	136	133	125	135	137	133	138	138	134	134	132
ENSG00000028528	539	569	652	759	463	546	573	333	609	373	497	581	618	548	481	523	520	605	542	442	701	671	537	593	424	562	562	885	557	620	578	456	493	498	442	441	552	592	539	452	656	566	494	734	617	423	518	489	577
ENSG00000028839	98	107	95	101	109	90	96	109	103	106	105	108	105	110	110	103	100	100	96	107	94	92	94	99	105	98	112	96	94	106	97	107	97	105	105	99	92	101	100	110	100	93	102	95	106	106	97	100	99
ENSG00000029153	62	78	50	62	19	36	40	67	46	62	54	36	2	49	79	59	43	10	39	57	67	63	58	55	50	51	90	64	44	68	50	54	49	57	45	46	66	50	62	5	61	52	58	46	69	35	66	52	40
ENSG00000029363	344	367	345	360	450	348	296	376	339	387	321	322	333	318	461	344	315	360	350	510	384	342	338	358	412	291	329	327	342	309	324	338	337	356	319	327	319	292	325	365	332	339	345	303	326	388	358	355	329
ENSG00000029364	232	253	214	235	216	233	241	244	232	203	251	223	230	207	197	243	250	220	231	189	255	231	237	214	230	250	221	222	240	268	243	238	232	237	228	217	229	230	263	203	218	238	241	232	234	202	240	239	241
ENSG00000029534	108	66	123	95	104	81	67	45	90	57	59	104	90	81	78	75	112	85	90	75	64	78	77	141	54	106	77	78	65	66	135	88	92	65	116	68	77	79	74	69	117	67	69	87	104	108	76	82	71
ENSG00000029639	135	116	143	132	128	129	122	113	126	109	123	137	139	115	121	137	138	147	139	103	121	118	139	139	129	127	131	130	149	131	137	127	130	132	125	122	149	150	143	124	112	131	129	136	127	141	130	118	135
ENSG00000029725	252	278	242	273	262	245	247	264	238	232	299	263	252	237	305	265	287	254	257	282	281	246	269	263	262	266	254	277	243	249	257	252	254	256	266	275	252	216	261	271	261	254	250	272	236	252	260	276	258
ENSG00000029993	111	98	128	133	91	113	104	123	126	108	116	123	145	90	109	116	128	122	120	128	110	110	114	117	114	138	105	129	134	151	122	109	125	114	112	115	139	131	138	81	107	114	100	112	109	104	126	118	130
ENSG00000030066	175	181	170	175	169	173	186	187	171	181	188	178	178	165	181	180	168	173	173	182	192	176	182	182	167	172	173	175	182	168	182	169	169	180	179	168	174	184	175	167	154	176	179	175	185	169	168	172	176
ENSG00000030110	138	125	125	155	141	132	141	152	126	134	140	133	125	120	155	127	144	133	138	155	132	134	132	137	124	133	152	141	118	130	128	127	125	118	134	131	122	115	154	134	128	133	139	142	136	132	143	137	138
ENSG00000030419	161	138	211	177	160	151	160	110	214	126	153	187	150	171	154	144	139	153	186	100	142	149	160	187	143	162	166	154	131	132	196	158	146	140	145	141	144	139	138	136	201	180	180	151	177	151	173	140	180
ENSG00000030582	425	308	404	451	203	348	327	182	524	198	432	311	467	337	193	316	407	243	347	165	330	450	297	334	210	461	212	438	434	448	348	372	347	328	328	352	369	624	371	243	405	348	311	329	281	218	337	318	310
ENSG00000031003	339	242	306	316	226	275	226	183	396	192	270	276	298	218	229	251	258	278	309	234	270	273	243	258	206	335	185	285	246	249	321	290	284	259	263	239	367	254	293	212	226	290	197	315	224	242	298	260	322
ENSG00000031081	109	106	103	112	112	102	109	129	110	132	106	104	107	103	139	108	109	97	103	113	114	116	104	109	111	108	107	97	107	107	106	115	107	112	104	114	108	108	109	119	124	106	110	100	115	122	112	113	106
ENSG00000031691	118	113	120	132	126	134	128	117	110	130	106	134	144	123	100	137	134	121	127	91	104	112	129	133	94	128	112	117	114	112	133	141	131	124	140	131	110	141	114	124	122	127	129	111	133	109	119	114	117
ENSG00000031698	375	518	397	411	323	435	429	400	398	325	486	408	367	393	416	424	424	431	437	422	521	422	402	396	429	417	593	428	477	439	424	362	421	421	468	480	392	423	391	350	420	418	492	496	491	322	395	417	397
ENSG00000031823	219	273	236	231	250	225	255	381	266	365	286	229	223	284	291	229	211	301	221	399	264	215	232	225	321	236	251	256	235	249	218	231	233	241	229	272	247	218	233	238	258	243	262	250	271	254	236	270	260
ENSG00000032219	136	116	139	128	139	134	126	117	137	117	130	142	142	128	127	134	127	128	138	119	129	131	129	136	128	127	116	136	137	126	131	129	141	135	128	121	132	134	132	135	133	133	132	131	141	131	136	130	129
ENSG00000032389	122	137	126	130	121	127	139	164	132	146	143	134	124	121	141	133	143	133	125	162	130	126	132	132	141	144	142	134	128	134	137	128	125	136	137	137	137	125	140	129	129	126	154	138	149	138	139	159	132
ENSG00000032444	257	248	211	211	184	184	214	176	226	193	221	221	213	244	179	203	245	259	203	155	194	222	207	250	172	197	231	208	194	192	227	229	206	217	278	276	180	212	183	205	258	201	226	229	206	187	219	213	205
ENSG00000032742	235	280	302	244	289	266	288	326	233	233	230	291	287	288	202	308	309	275	260	179	223	234	261	271	243	257	363	246	250	227	247	249	253	266	312	245	243	260	232	239	214	238	324	251	266	249	332	283	242
ENSG00000033011	171	191	154	169	141	163	190	178	185	144	183	173	163	147	144	172	177	173	161	158	198	173	172	163	158	185	185	202	156	194	181	165	162	160	165	163	170	165	192	146	154	157	178	186	213	146	178	197	187
ENSG00000033030	142	141	147	137	180	147	143	201	143	194	143	144	146	150	183	143	143	149	149	176	146	143	140	148	166	134	172	146	156	122	133	160	147	141	148	137	143	160	140	171	136	147	141	146	138	166	140	135	145
ENSG00000033050	198	233	169	209	182	201	235	267	196	169	216	201	198	205	241	197	189	209	214	301	209	216	190	207	168	202	224	219	184	203	194	177	200	182	212	199	169	189	198	164	219	182	199	227	251	177	207	200	196
ENSG00000033100	228	216	195	186	178	192	197	211	207	156	202	189	180	168	197	182	166	212	193	198	190	199	183	206	172	176	176	199	181	218	183	160	197	188	177	186	190	192	207	156	191	191	168	227	205	179	220	232	213
ENSG00000033122	29	0	38	40	61	10	40	45	46	48	41	5	15	52	37	44	14	37	39	28	26	45	30	33	43	11	27	22	13	0	1	42	7	1	29	12	53	6	49	49	44	43	2	2	30	42	27	50	44
ENSG00000033170	107	130	108	114	126	110	116	100	121	110	127	105	108	108	98	127	111	104	109	89	135	109	115	112	98	114	109	109	125	145	112	112	125	131	111	112	107	116	117	107	107	112	109	112	125	115	119	119	111
ENSG00000033178	474	496	616	428	523	373	492	780	515	526	452	527	538	550	569	478	455	521	516	569	410	495	409	609	607	432	707	511	415	380	488	525	421	400	525	445	421	449	457	386	498	488	447	461	538	547	535	442	464
ENSG00000033327	154	177	198	127	148	139	133	158	171	186	200	169	157	149	188	132	134	171	138	193	174	148	159	141	197	166	174	144	186	154	151	124	163	160	140	148	170	163	158	167	152	177	152	141	144	151	174	152	130
ENSG00000033627	334	513	324	349	361	356	375	417	393	403	362	378	287	405	440	320	329	380	307	382	396	354	342	332	414	389	352	380	335	341	348	308	311	381	370	361	344	322	318	407	306	346	436	374	313	286	322	340	385
ENSG00000033800	219	172	205	213	228	233	204	177	210	184	199	208	224	197	194	209	216	198	241	170	198	205	218	209	170	224	164	205	224	190	205	230	243	199	203	201	213	236	204	211	202	202	194	197	176	182	194	181	206
ENSG00000033867	113	112	138	139	138	123	110	139	137	113	106	119	118	122	197	116	113	119	126	146	120	122	113	132	166	114	127	129	117	108	139	121	117	105	126	129	134	119	111	118	150	132	108	108	124	127	115	109	130
ENSG00000034053	69	88	66	67	61	49	63	80	61	70	69	63	75	62	74	50	68	61	62	71	72	59	61	66	70	60	58	50	77	77	62	58	64	69	68	63	60	63	65	67	67	68	69	62	67	75	59	63	66
ENSG00000034152	140	166	137	150	152	142	141	197	126	149	135	139	116	126	246	142	128	152	145	227	168	145	154	144	147	141	198	135	142	173	146	139	141	142	126	138	155	130	140	141	159	154	129	135	160	151	170	145	170
ENSG00000034239	0	36	16	0	43	1	64	0	59	65	61	5	67	73	53	68	38	59	55	28	46	41	0	57	58	11	1	23	41	42	43	56	61	60	45	46	15	72	58	61	76	0	47	17	38	35	62	62	0
ENSG00000034510	487	473	455	421	357	446	489	719	581	685	432	451	361	357	559	378	406	303	342	324	631	571	471	334	511	441	852	572	568	463	459	484	359	446	412	437	582	517	412	505	410	440	578	405	734	394	529	471	403
ENSG00000034533	201	208	213	185	200	206	243	204	231	141	192	207	202	215	162	222	218	189	209	171	171	180	202	208	166	193	202	224	198	189	225	199	204	200	209	180	203	188	185	207	184	189	197	225	198	177	212	189	195
ENSG00000034677	161	149	180	141	185	189	136	169	161	231	191	148	173	144	206	165	153	165	156	392	196	154	149	161	211	165	148	168	178	161	158	174	168	163	139	151	176	177	152	184	165	185	144	156	152	174	170	156	141
ENSG00000034693	891	666	560	583	316	743	769	458	545	367	775	779	673	451	285	630	874	870	778	584	386	581	687	596	507	622	286	604	446	652	819	729	456	664	813	856	524	446	460	367	575	637	605	592	358	430	849	498	637
ENSG00000034713	383	404	364	365	375	399	378	243	397	334	390	397	426	421	306	413	423	398	373	336	384	338	372	366	353	367	372	394	425	456	416	437	373	436	409	389	401	408	416	352	383	410	350	376	359	370	387	380	398
ENSG00000035115	190	201	244	199	253	213	187	259	184	339	251	229	228	247	203	220	231	259	222	404	251	182	222	230	313	214	198	195	189	172	261	231	207	278	243	189	215	198	208	228	195	223	217	199	177	275	201	210	210
ENSG00000035141	145	139	150	144	140	141	140	142	141	163	151	143	132	135	136	148	147	142	142	130	139	137	142	138	153	144	163	154	139	137	158	154	138	142	157	129	145	144	161	140	133	149	146	143	152	142	150	141	148
ENSG00000035403	315	287	223	336	322	278	331	217	261	436	383	269	255	238	315	308	292	254	273	187	375	342	265	290	299	338	279	394	298	371	263	266	369	317	294	297	368	377	430	323	259	311	274	298	440	210	237	395	330
ENSG00000035499	9	16	0	0	0	0	0	0	0	16	0	0	15	1	0	0	30	0	0	0	0	0	0	0	0	0	0	0	28	0	0	36	0	0	29	37	0	6	0	0	13	0	0	31	0	0	9	0	5
ENSG00000035664	87	77	92	87	110	89	90	87	81	111	78	92	101	101	107	91	92	91	88	83	90	80	79	87	99	105	115	101	79	70	98	104	103	85	82	86	92	99	100	112	87	90	77	87	84	121	80	88	84
ENSG00000035681	177	172	178	191	193	198	188	176	168	185	178	187	188	171	190	198	188	176	185	147	189	180	199	188	173	209	222	200	197	188	197	188	189	190	193	190	194	181	191	170	174	185	189	190	208	184	198	184	184
ENSG00000035687	181	184	167	177	171	168	156	173	174	172	172	186	168	155	184	183	169	196	184	228	180	168	174	171	182	177	179	180	178	235	202	178	175	189	181	187	170	170	179	150	173	170	158	154	195	167	185	165	179
ENSG00000035720	0	0	0	0	0	0	0	39	0	0	0	36	0	1	0	0	0	0	0	0	0	0	0	0	4	0	0	0	0	0	0	0	0	0	0	0	0	40	63	0	0	0	0	0	0	0	1	0	22
ENSG00000035862	503	524	489	818	680	521	363	251	534	496	574	395	472	425	449	549	529	437	610	254	494	702	518	549	336	600	303	608	750	809	562	479	864	468	413	566	515	514	509	732	515	577	351	656	382	340	453	491	548
ENSG00000035928	263	232	234	233	214	223	227	182	210	190	247	269	275	219	180	254	250	282	253	178	240	235	251	251	221	258	235	238	251	269	270	210	253	258	246	243	209	233	243	211	251	242	252	242	262	204	239	265	232
ENSG00000036054	722	560	587	589	457	587	577	467	442	430	558	665	622	493	472	562	581	696	656	510	463	578	579	505	520	574	597	592	496	561	588	573	480	587	497	527	561	547	690	477	601	610	477	695	662	463	707	551	656
ENSG00000036257	245	249	218	248	200	251	244	207	234	198	264	247	243	235	219	244	286	239	252	257	259	249	250	236	210	237	234	257	246	271	262	236	232	252	265	271	216	233	215	186	247	237	256	242	265	206	268	228	263
ENSG00000036448	77	61	75	56	63	88	87	75	79	80	72	83	71	75	68	77	87	85	62	105	59	85	86	77	67	84	88	76	50	90	68	76	80	77	104	99	83	81	77	76	83	78	74	78	98	77	89	84	76
ENSG00000036530	67	105	77	72	79	82	75	76	74	90	86	82	68	77	76	75	77	92	79	78	80	68	81	83	84	87	66	65	87	77	85	74	69	90	73	77	81	86	76	85	65	81	76	85	65	91	72	69	84
ENSG00000036549	183	163	174	174	189	173	174	167	161	160	185	178	198	178	184	190	180	176	187	154	159	180	178	190	173	183	146	169	178	160	177	184	186	176	184	170	162	177	192	183	174	163	173	181	176	207	178	188	167
ENSG00000036565	0	317	16	79	0	27	0	0	0	78	191	0	0	0	120	0	0	0	0	46	139	0	0	69	60	0	0	78	127	173	0	0	0	156	49	70	0	6	0	64	0	0	95	91	1	0	0	0	77
ENSG00000036672	110	90	107	113	105	109	110	104	92	133	85	141	137	103	97	91	114	129	127	181	114	95	139	111	84	120	89	87	91	103	106	112	125	109	106	174	122	121	104	102	98	102	96	113	117	163	94	97	132
ENSG00000037042	150	156	181	143	151	159	184	200	170	199	154	151	143	141	157	143	165	149	146	109	151	161	149	146	174	160	201	195	175	177	157	146	138	160	161	139	172	173	151	181	146	169	147	168	142	157	168	147	139
ENSG00000037241	104	105	107	112	95	115	117	182	109	110	122	113	109	106	102	111	123	112	110	130	110	113	116	109	112	116	125	112	110	114	123	110	109	111	119	122	113	110	110	92	113	114	117	116	136	109	121	112	112
ENSG00000037280	134	145	142	144	189	127	129	258	117	247	166	166	155	145	173	140	170	150	130	150	170	141	116	114	278	131	208	156	164	113	142	133	132	129	119	145	135	179	130	224	137	135	127	145	131	189	132	136	143
ENSG00000037474	237	240	207	210	257	229	241	364	203	243	252	250	236	230	303	252	221	257	225	383	234	215	243	233	272	239	262	229	232	222	243	222	223	235	226	240	245	230	231	249	239	241	263	227	256	252	247	233	244
ENSG00000037637	163	164	151	142	170	152	147	188	156	189	151	162	163	184	154	151	151	149	155	177	155	148	155	158	180	145	176	152	148	148	148	164	147	158	167	158	146	161	151	163	161	145	160	152	141	177	149	149	146
ENSG00000037749	109	103	98	111	91	103	108	93	100	89	107	100	108	103	88	107	104	103	104	96	100	109	107	107	94	109	101	98	102	95	109	91	108	101	107	106	103	103	105	89	114	105	106	106	113	82	105	105	102
ENSG00000037757	172	157	189	176	225	179	195	163	170	198	172	183	182	180	146	195	138	194	183	120	174	191	187	205	177	172	201	180	163	158	188	200	172	205	203	172	177	210	164	214	163	167	182	158	185	156	215	188	186
ENSG00000037897	106	136	109	128	121	119	139	227	104	140	123	113	104	128	144	110	106	132	116	179	134	122	132	111	129	117	186	121	106	119	108	109	108	110	113	112	114	105	115	126	134	113	137	137	167	126	141	131	130
ENSG00000037965	91	76	88	91	79	81	63	81	93	106	68	46	66	63	63	79	77	63	77	76	67	80	59	78	85	98	100	83	73	90	77	69	107	66	88	87	86	89	93	101	88	75	67	81	89	72	58	91	86
ENSG00000038002	121	116	144	135	122	133	144	89	125	96	142	135	137	106	100	117	141	128	132	104	133	141	131	137	106	131	112	130	133	144	125	123	131	128	132	129	132	131	113	110	113	138	126	122	142	109	134	138	133
ENSG00000038210	341	257	266	239	180	212	297	352	260	286	273	253	215	272	352	207	292	345	237	484	203	243	236	252	303	248	249	247	186	267	262	266	212	207	262	310	206	215	257	205	274	248	262	269	230	241	334	248	316
ENSG00000038219	204	181	202	182	191	185	182	165	220	176	189	202	218	191	200	183	176	204	199	240	187	214	203	208	177	197	162	193	205	173	187	166	213	202	171	181	192	207	184	205	201	193	193	197	194	189	192	187	184
ENSG00000038274	933	612	899	819	808	825	746	621	748	476	687	960	1056	874	575	907	800	876	820	440	617	772	842	833	553	863	774	881	745	921	1013	962	882	774	774	746	756	727	769	731	723	766	674	768	754	668	797	856	765
ENSG00000038295	58	68	61	73	76	58	55	82	51	76	48	61	50	49	75	65	80	50	47	49	70	57	37	0	115	67	83	60	78	50	69	70	60	66	12	70	60	85	56	75	54	60	66	65	38	68	37	63	68
ENSG00000038358	195	182	201	209	199	187	201	170	230	176	200	196	204	223	205	190	186	202	202	238	201	208	194	202	181	203	179	196	200	175	191	183	190	202	205	199	195	211	196	203	207	198	195	207	191	198	192	198	201
ENSG00000038382	281	311	309	247	293	252	247	283	247	255	284	299	237	227	288	242	213	290	249	270	301	254	253	294	281	272	310	271	264	226	257	239	272	307	248	225	283	259	256	246	274	250	256	246	294	261	305	265	290
ENSG00000038427	332	272	306	348	834	171	246	315	403	266	190	286	222	234	471	667	297	205	273	300	638	322	323	578	289	432	717	272	370	274	246	411	498	475	369	255	283	216	418	463	505	230	215	191	490	948	210	312	266
ENSG00000038532	186	176	175	169	181	166	176	205	176	183	183	171	180	162	202	159	176	201	181	225	176	190	178	179	168	174	186	167	171	161	162	156	178	172	166	163	154	183	165	173	180	183	180	175	179	190	181	179	170
ENSG00000038945	553	241	756	342	139	403	320	273	557	131	240	376	348	325	677	239	299	268	362	248	258	419	319	365	178	235	91	433	397	287	299	337	290	201	227	357	446	380	435	190	511	496	236	341	175	189	466	292	371
ENSG00000039068	9	3	16	0	39	45	2	1	0	30	41	42	0	1	16	2	1	10	50	57	47	0	0	0	4	11	0	0	13	0	43	1	26	40	0	0	0	0	37	0	0	9	12	18	12	0	0	29	0
ENSG00000039123	282	271	240	266	328	257	269	339	311	495	269	266	278	293	370	279	266	262	268	259	281	288	251	270	308	272	293	298	281	308	275	296	276	282	270	280	275	297	286	382	270	273	296	262	304	315	293	299	278
ENSG00000039139	0	65	0	67	0	0	2	0	0	0	41	46	0	0	37	0	49	73	3	0	57	1	0	5	0	42	49	70	52	63	0	1	7	49	29	0	15	0	12	0	54	1	28	0	47	0	68	15	59
ENSG00000039319	584	491	600	457	625	407	523	581	455	451	492	527	687	581	486	548	494	554	552	774	438	548	508	794	518	479	700	554	465	375	445	569	559	453	633	539	429	576	458	548	558	468	557	480	559	610	660	533	479
ENSG00000039523	216	210	231	243	233	226	223	176	239	196	218	225	254	233	244	215	207	222	246	151	246	248	225	238	195	233	204	233	257	207	209	207	251	247	223	230	238	232	230	222	228	223	216	226	198	203	214	210	214
ENSG00000039537	114	77	91	124	147	195	116	92	152	113	110	95	90	106	83	105	109	96	106	70	95	135	127	125	100	113	115	126	102	108	105	138	96	92	100	115	134	104	134	128	178	142	102	115	72	98	104	143	111
ENSG00000039560	125	141	137	143	149	146	156	150	132	162	152	126	162	137	214	140	147	148	156	199	139	142	149	147	190	159	205	142	156	167	145	125	165	141	130	133	144	146	163	145	146	144	141	142	172	140	154	132	148
ENSG00000039600	0	0	0	0	0	0	0	0	0	0	0	0	0	0	0	0	14	0	0	0	0	8	0	0	0	0	0	0	0	0	0	0	0	0	1	0	0	0	0	0	0	9	0	0	1	0	0	0	0
ENSG00000039650	273	269	295	295	281	277	290	288	272	299	286	327	285	352	253	257	298	293	270	243	271	281	302	294	312	271	290	253	262	257	279	281	234	322	335	305	316	251	284	307	285	302	340	265	260	284	295	299	302
ENSG00000040199	124	119	129	120	127	132	125	117	124	128	132	131	129	121	143	133	117	138	128	142	132	115	136	141	116	109	124	119	128	123	132	115	130	137	129	115	115	128	134	107	136	132	114	110	113	111	127	114	128
ENSG00000040275	90	86	89	85	84	83	81	97	88	107	87	89	88	83	92	88	87	88	78	90	86	84	89	89	88	89	88	90	88	89	89	83	82	85	89	87	92	79	87	83	88	89	84	77	86	82	87	79	92
ENSG00000040341	173	149	160	162	169	158	170	132	175	160	168	160	174	167	131	161	182	155	172	146	165	152	163	164	164	177	164	159	160	165	171	185	156	156	178	194	162	150	161	160	180	162	180	153	163	178	168	161	169
ENSG00000040487	131	134	119	112	127	125	136	177	128	122	156	129	126	128	132	140	144	135	119	126	128	119	115	121	134	123	131	128	112	114	115	141	144	131	141	145	118	114	135	136	135	129	142	143	121	123	138	143	119
ENSG00000040531	141	117	134	141	113	150	142	124	181	134	140	148	137	130	136	141	127	137	133	162	148	143	138	134	132	150	174	152	154	163	138	129	146	129	124	129	130	148	136	125	133	140	128	163	145	130	137	144	176
ENSG00000040608	29	0	0	23	76	0	45	92	9	71	88	0	39	1	90	55	49	66	47	104	1	45	46	58	72	37	42	40	28	38	28	65	56	27	67	51	53	23	46	80	30	38	54	62	43	77	42	69	34
ENSG00000040633	165	165	145	185	135	177	179	130	146	122	172	178	199	172	113	171	196	164	174	167	150	163	159	160	122	161	133	186	150	163	154	171	172	166	194	191	136	150	165	115	169	144	139	174	170	144	169	164	162
ENSG00000040731	52	145	1	67	0	55	19	0	0	52	85	49	0	49	60	111	49	0	39	0	94	57	30	40	54	0	28	72	78	142	0	1	69	134	63	74	62	0	1	33	13	46	84	67	73	45	46	43	54
ENSG00000040933	183	184	215	224	177	216	192	175	249	217	182	206	219	171	163	186	198	176	197	143	190	234	190	209	180	222	172	227	230	201	222	163	184	188	181	189	247	243	218	171	181	232	201	207	199	178	178	173	240
ENSG00000041353	29	166	16	60	52	0	55	39	49	55	107	42	32	29	72	55	53	50	55	67	88	8	0	64	47	48	0	50	94	96	43	11	26	120	12	49	37	0	1	46	44	46	87	71	30	6	46	54	59
ENSG00000041357	263	309	222	288	261	269	256	378	251	325	268	258	228	266	266	270	267	286	255	241	311	265	273	236	299	244	363	298	266	290	266	280	247	261	289	287	287	244	254	241	259	244	357	275	301	235	292	262	288
ENSG00000041515	86	82	113	93	69	80	90	45	84	90	78	90	92	92	72	90	106	90	91	83	89	92	94	100	88	89	88	93	87	89	89	89	105	88	103	96	97	105	85	99	92	92	81	94	100	90	89	104	87
ENSG00000041802	148	180	138	176	153	174	163	254	172	143	161	180	145	184	182	154	142	214	169	245	165	163	161	152	144	156	195	193	148	167	168	145	151	147	197	152	174	145	149	208	175	141	155	189	178	158	149	168	187
ENSG00000041880	168	160	178	193	173	176	170	150	160	173	157	168	169	140	142	178	182	164	170	134	189	156	181	167	180	188	183	181	181	183	172	183	172	175	183	161	184	181	208	164	168	180	158	180	183	177	164	186	176
ENSG00000041982	100	287	100	165	101	108	194	142	108	172	101	106	76	87	144	112	151	85	85	111	129	163	125	109	114	175	175	250	168	212	147	70	111	133	145	132	196	122	206	119	146	107	110	89	536	72	86	144	83
ENSG00000041988	155	156	147	151	192	150	151	214	147	185	156	159	151	187	177	161	163	167	150	164	138	145	147	167	184	147	176	144	146	152	162	183	139	164	177	172	158	147	164	179	155	156	171	149	143	189	174	165	157
ENSG00000042062	187	118	245	127	211	191	116	127	194	572	145	213	184	305	171	258	143	157	209	127	129	152	137	171	258	154	127	176	214	144	125	223	371	148	190	235	210	388	187	451	146	207	170	187	79	266	151	148	222
ENSG00000042088	103	99	98	99	91	104	97	107	96	98	98	107	100	93	90	102	101	104	104	78	91	91	105	101	108	98	108	93	104	105	102	97	95	97	105	106	95	102	106	91	91	100	107	100	107	91	106	106	101
ENSG00000042286	148	163	119	130	130	171	176	194	139	152	163	147	129	163	129	161	164	190	138	132	144	146	175	143	182	135	205	147	143	142	133	146	150	140	153	172	138	144	153	128	148	163	218	157	192	112	167	168	164
ENSG00000042317	102	103	109	106	110	94	93	124	102	106	108	113	109	104	114	97	110	108	106	79	100	103	99	113	102	104	105	101	103	106	112	112	96	112	108	104	105	105	102	102	103	108	106	91	100	114	107	98	104
ENSG00000042429	135	143	126	137	139	130	129	159	134	151	134	140	136	151	135	135	136	145	134	167	121	132	128	147	130	125	130	138	126	130	127	134	139	131	144	137	127	140	129	148	137	130	137	132	139	144	141	128	139
ENSG00000042445	617	347	458	402	228	510	506	186	441	390	671	421	399	334	283	514	587	467	397	267	373	510	567	415	320	435	256	427	638	664	658	441	404	455	455	454	393	456	444	256	353	566	404	398	472	285	621	475	493
ENSG00000042493	130	76	135	110	77	111	106	89	103	79	83	100	115	90	88	88	89	79	103	86	85	93	101	110	76	110	75	109	107	106	80	109	89	92	93	113	131	139	113	87	138	95	91	103	86	89	106	108	107
ENSG00000042753	178	177	195	199	141	204	199	169	194	161	201	200	198	179	175	192	204	179	198	165	205	205	196	176	174	197	179	201	220	233	212	203	186	209	185	209	208	206	197	162	196	208	212	197	223	162	194	186	182
ENSG00000042781	63	163	80	68	109	68	73	85	51	58	87	90	79	73	106	98	63	76	99	105	86	73	76	91	65	68	91	70	130	87	77	90	72	174	87	37	69	56	65	90	50	74	89	73	80	70	61	88	80
ENSG00000042832	95	95	95	108	81	155	80	105	69	110	90	127	75	78	185	76	75	86	98	76	105	99	81	108	58	89	51	73	101	101	76	119	133	76	156	79	86	73	169	80	88	83	67	174	111	92	93	88	63
ENSG00000042980	99	54	117	69	73	88	72	86	114	67	54	75	71	69	135	76	88	93	85	121	84	69	90	94	91	67	37	107	92	74	77	77	103	77	59	90	103	98	72	85	87	105	63	98	55	80	86	81	102
ENSG00000043093	164	151	165	166	165	158	143	145	144	146	151	157	159	162	139	167	176	149	178	151	145	149	159	169	135	150	148	152	149	159	164	179	167	154	193	178	148	165	170	142	159	160	149	154	167	149	170	150	174
ENSG00000043143	196	258	153	193	192	163	195	293	153	257	191	186	187	227	137	173	183	239	172	248	181	171	183	174	189	165	166	172	171	171	144	182	191	196	217	280	147	157	189	177	189	151	201	195	167	209	185	190	170
ENSG00000043462	168	108	140	153	110	135	110	135	182	109	95	126	135	140	177	106	110	105	127	119	114	140	128	127	110	115	86	143	139	130	110	136	124	101	104	130	144	148	106	135	165	112	128	136	93	130	121	108	144
ENSG00000043514	110	113	116	93	133	108	110	159	113	126	106	116	109	110	160	113	113	110	112	156	109	108	110	113	133	107	127	109	112	109	110	117	111	111	108	108	118	125	119	118	103	112	106	108	120	126	112	111	110
ENSG00000044090	178	191	179	178	174	173	192	122	158	160	192	193	190	178	137	181	185	186	179	125	181	194	201	205	163	182	174	171	171	161	179	148	170	194	194	197	173	162	165	177	173	188	213	176	186	180	179	187	146
ENSG00000044115	1024	1022	943	1151	869	842	1067	815	1009	840	1271	865	976	991	952	945	1011	1088	1003	1136	1157	1002	948	1093	921	1181	872	1201	1033	1042	970	919	1181	1020	1071	1157	943	1028	951	762	1133	967	1189	1364	1195	799	1030	1220	1106
ENSG00000044446	234	199	273	215	295	272	206	233	249	394	222	268	246	287	256	248	208	262	229	264	239	212	265	254	370	257	266	203	255	191	249	220	234	280	232	210	278	262	244	317	199	282	256	226	204	293	210	238	245
ENSG00000044459	200	164	203	180	190	199	237	160	202	186	151	210	190	195	135	189	235	198	190	142	175	218	214	203	173	218	226	197	187	186	194	186	194	175	192	191	169	214	194	192	200	183	211	195	223	214	195	195	198
ENSG00000044524	37	67	0	50	64	68	19	0	28	65	52	42	0	47	53	44	0	0	57	46	44	36	51	23	54	0	9	0	44	50	0	49	58	65	0	54	2	23	0	78	67	43	35	51	0	42	51	50	0
ENSG00000044574	826	2261	462	767	538	571	1113	1000	471	877	744	407	409	1181	591	520	464	608	503	649	1207	930	772	852	1020	480	1283	525	604	761	372	426	599	579	495	627	681	416	540	746	2183	484	1235	905	1355	626	2055	1168	865
ENSG00000046604	82	36	92	68	69	69	81	0	88	62	61	76	110	86	66	78	71	63	66	65	90	70	88	67	72	72	76	76	70	79	62	91	85	59	51	46	75	70	77	51	72	81	65	18	76	68	80	81	68
ENSG00000046647	108	115	125	110	110	125	120	114	113	115	113	111	107	128	112	116	114	113	114	100	115	118	132	112	114	122	124	109	117	106	117	124	108	111	120	114	111	110	104	120	103	130	124	113	111	112	116	114	110
ENSG00000046651	137	139	162	125	172	144	136	181	135	207	137	140	137	161	172	143	134	130	138	184	142	139	144	156	175	147	202	146	136	121	136	132	139	144	135	127	137	155	140	184	119	147	154	133	139	182	138	134	125
ENSG00000046653	84	90	78	81	96	84	72	62	83	111	80	71	74	79	133	92	62	78	92	78	86	75	73	80	79	66	73	64	104	92	76	66	104	102	82	96	83	87	69	119	90	79	77	88	78	88	78	94	84
ENSG00000046889	83	68	90	93	107	88	74	89	85	115	79	92	89	91	116	92	82	88	89	88	83	90	76	90	90	85	79	78	85	79	93	94	92	76	73	103	84	88	81	132	91	89	68	81	71	96	74	93	88
ENSG00000047056	217	193	219	190	214	192	190	217	184	265	224	248	212	198	242	229	202	205	203	286	197	193	229	202	268	198	172	196	210	221	239	216	212	224	231	227	220	210	222	199	181	210	196	188	200	257	202	186	211
ENSG00000047188	676	552	750	469	792	672	662	628	659	628	638	747	601	838	802	639	621	772	631	723	603	635	676	703	589	578	728	605	548	409	620	699	603	600	745	606	658	692	636	727	644	628	648	650	599	777	763	639	645
ENSG00000047230	171	131	152	141	156	155	144	116	148	155	144	147	164	157	114	166	161	157	155	139	140	144	169	156	142	153	137	140	142	139	157	157	143	146	154	165	146	141	145	147	133	161	166	140	141	171	158	156	143
ENSG00000047249	249	287	217	243	183	244	261	196	253	207	313	246	257	252	186	241	298	264	241	227	252	229	243	239	304	247	220	265	238	277	273	265	225	266	276	329	245	253	237	188	256	227	339	269	236	205	279	265	265
ENSG00000047315	345	354	303	340	313	345	336	346	321	374	383	348	324	315	355	345	343	355	331	307	383	332	336	324	315	349	321	376	349	365	331	330	335	346	319	340	344	358	330	350	319	321	341	381	341	279	333	357	369
ENSG00000047346	776	506	1041	824	651	764	652	405	704	461	972	876	1271	549	607	822	876	659	930	282	538	671	781	708	592	828	557	749	843	651	1235	762	860	653	602	581	898	1115	824	669	547	870	574	623	681	566	870	761	778
ENSG00000047365	142	219	111	111	129	106	117	131	124	108	86	108	106	130	193	115	104	117	112	117	130	135	98	130	114	105	102	141	114	108	108	114	107	90	105	110	103	105	104	119	134	116	125	104	88	110	113	101	128
ENSG00000047410	1168	1026	1449	1024	1103	1195	1217	952	1186	774	976	1494	1337	1038	891	1306	959	1294	1315	949	1184	1341	1131	1333	843	1283	1046	1279	1320	929	1243	895	1561	1650	1067	906	1195	1477	1099	1253	1058	1306	1162	1207	1279	960	1287	1149	1136
ENSG00000047457	241	161	190	253	268	214	175	676	284	382	196	173	213	227	266	176	237	189	178	191	162	261	180	174	472	198	355	223	150	173	203	250	180	153	223	219	196	191	190	281	257	168	205	205	166	219	231	206	196
ENSG00000047578	137	139	144	137	132	142	138	133	133	135	137	147	142	136	112	132	131	149	134	111	137	137	137	148	132	135	146	136	138	124	137	128	140	137	137	149	133	145	137	126	136	135	128	139	140	128	144	130	131
ENSG00000047579	102	107	109	115	94	102	101	103	108	97	96	108	108	103	103	100	102	106	104	90	109	100	104	105	101	104	107	110	97	106	109	104	103	94	105	105	98	95	106	96	109	102	104	108	108	104	103	107	98
ENSG00000047597	67	78	73	63	46	69	83	1	73	41	73	56	60	54	48	66	59	37	70	12	60	53	65	64	63	72	56	66	79	86	62	54	77	69	12	66	69	77	70	39	70	72	63	62	72	6	65	66	71
ENSG00000047617	9	0	0	43	59	45	0	39	0	59	1	5	2	49	37	31	51	0	0	0	0	36	0	0	54	0	56	0	2	0	37	60	0	0	1	0	2	0	0	60	38	0	40	0	0	0	0	43	40
ENSG00000047621	195	247	190	231	224	213	228	367	234	203	202	201	220	314	208	204	242	193	204	205	181	217	207	233	192	213	292	255	176	182	210	218	204	172	264	227	197	212	192	252	263	196	255	253	213	204	225	196	223
ENSG00000047634	386	369	527	469	497	379	363	469	418	491	435	530	457	379	685	484	399	571	457	1036	396	352	422	459	724	364	398	375	414	318	426	426	432	369	502	415	469	452	532	386	354	466	341	353	296	641	403	372	480
ENSG00000047644	188	178	224	221	204	230	211	284	237	230	274	194	225	222	217	198	189	248	223	273	217	215	229	212	251	227	193	203	228	196	221	210	245	209	205	248	251	266	228	186	249	261	199	212	239	188	254	218	288
ENSG00000047648	67	65	78	62	85	77	58	77	77	98	72	74	69	65	91	73	70	63	62	82	64	66	62	67	89	61	68	70	65	62	71	68	71	66	69	75	77	67	65	87	73	69	59	64	59	76	66	69	62
ENSG00000047662	105	105	111	110	133	106	93	101	133	107	96	105	109	110	129	111	101	113	108	124	104	103	89	109	110	106	110	106	113	91	108	107	111	105	107	99	107	126	106	125	104	102	104	106	96	115	97	94	105
ENSG00000047849	428	643	444	601	480	555	549	437	493	547	463	446	467	347	495	525	469	430	449	279	694	541	554	501	435	571	753	698	673	720	431	344	632	571	397	435	579	599	663	504	436	544	544	615	768	368	460	494	487
ENSG00000047932	161	181	165	170	198	171	156	173	190	165	167	160	190	186	159	173	156	172	177	142	166	175	160	189	158	175	162	178	167	160	161	177	180	167	171	162	167	179	179	181	176	165	170	174	168	167	167	167	170
ENSG00000048028	129	134	126	125	132	125	133	116	125	122	130	123	136	134	116	137	149	139	133	92	120	129	131	142	126	135	134	131	125	115	137	131	129	131	145	139	115	136	120	123	136	129	132	129	136	122	135	129	132
ENSG00000048052	77	140	74	76	86	68	60	48	92	77	107	63	70	71	91	78	65	59	57	53	92	60	61	76	62	64	81	78	97	96	59	84	89	95	70	87	82	84	80	73	72	67	87	86	88	80	67	69	81
ENSG00000048140	220	183	166	193	199	191	235	179	208	207	223	199	224	264	153	189	216	201	224	143	178	229	211	213	177	203	191	190	184	209	188	200	178	198	242	224	175	211	223	204	198	200	236	206	210	208	231	194	225
ENSG00000048162	176	179	164	183	170	199	177	298	164	184	185	183	172	184	228	194	184	179	176	378	169	170	177	184	183	181	209	179	191	182	183	192	165	185	192	190	185	178	198	193	173	190	189	196	188	186	171	184	180
ENSG00000048342	119	118	126	134	111	140	138	101	129	120	138	132	136	115	86	134	136	114	137	102	127	134	142	119	108	140	98	121	142	136	137	120	154	139	123	127	133	136	134	119	117	118	147	123	145	125	126	137	119
ENSG00000048392	189	200	239	282	242	213	214	141	163	146	203	206	255	176	174	196	291	199	273	161	178	241	177	266	166	231	170	202	207	202	331	229	193	166	266	199	194	254	201	178	288	193	182	193	189	217	229	171	204
ENSG00000048405	273	264	288	238	247	275	279	510	261	262	236	290	293	298	293	287	244	265	303	463	246	257	280	276	232	248	266	252	222	241	231	258	295	217	257	249	240	239	241	235	277	256	246	234	246	268	263	257	270
ENSG00000048471	147	128	142	133	116	135	140	128	135	130	139	128	140	122	128	129	135	123	138	147	133	140	128	134	125	136	128	130	131	134	137	124	140	131	133	133	133	135	136	118	131	133	136	131	140	125	140	135	127
ENSG00000048540	204	170	275	192	332	538	249	115	168	203	140	277	811	158	116	141	259	212	369	145	175	183	153	140	187	145	131	232	107	192	446	424	268	277	209	171	277	133	206	333	178	145	204	300	82	133	201	219	196
ENSG00000048544	175	177	145	174	156	162	182	166	149	145	180	168	154	164	156	176	186	149	175	120	171	161	178	173	156	185	177	170	166	207	180	174	151	174	177	172	160	153	193	157	167	165	179	171	176	143	185	179	190
ENSG00000048545	0	0	0	0	0	0	0	0	0	0	0	0	0	0	0	0	0	0	0	0	0	0	0	0	0	0	0	0	0	0	0	0	0	0	0	0	0	0	0	0	0	0	0	0	0	0	0	0	0
ENSG00000048649	249	226	221	220	262	205	224	208	214	196	283	214	260	226	247	238	261	215	242	226	232	260	217	236	197	227	198	200	232	196	232	240	249	230	259	248	213	227	235	220	247	247	243	204	249	249	265	226	218
ENSG00000048707	322	317	282	282	273	304	303	202	295	225	285	275	314	234	221	285	252	307	295	188	351	334	312	338	260	305	278	300	323	298	283	255	307	318	255	250	270	316	297	257	295	298	286	297	345	242	285	294	316
ENSG00000048740	142	99	131	115	136	139	103	120	141	106	93	108	113	117	144	107	120	111	118	104	127	130	117	127	133	120	92	154	133	112	101	151	137	108	109	118	130	142	112	123	121	119	121	131	88	133	114	111	148
ENSG00000048828	618	649	529	668	536	599	771	662	575	519	643	587	595	494	482	554	677	528	585	472	716	675	660	602	614	735	608	618	559	575	587	609	584	577	613	613	601	613	658	437	633	619	692	609	933	506	675	632	667
ENSG00000048991	147	167	156	175	155	161	179	184	161	155	177	156	169	141	143	161	166	149	174	133	170	177	170	160	147	184	182	154	164	153	174	162	164	163	170	158	168	174	166	149	176	158	173	161	177	161	170	161	171
ENSG00000049089	94	50	82	63	76	49	58	83	115	60	60	73	62	75	91	63	69	68	76	76	63	87	58	72	58	88	78	75	76	63	88	90	98	92	85	59	92	84	67	83	61	110	75	61	30	94	88	74	84
ENSG00000049130	103	78	108	93	124	87	91	77	98	124	89	82	86	98	111	106	105	79	119	78	92	90	91	110	82	95	86	79	77	84	87	111	104	80	116	115	97	86	87	135	92	84	88	111	96	102	88	102	86
ENSG00000049167	145	141	144	137	136	162	150	173	147	141	143	143	141	143	149	148	152	141	159	144	131	144	144	138	142	148	153	142	126	138	142	151	135	138	139	135	139	129	141	150	138	154	142	145	136	157	148	151	136
ENSG00000049192	90	73	88	73	105	81	97	71	94	91	77	92	60	78	76	106	90	85	77	105	70	78	89	75	80	106	79	85	91	74	110	94	77	94	88	78	110	79	94	95	77	91	77	77	95	91	98	90	77
ENSG00000049239	354	333	379	358	340	399	388	198	258	277	304	363	331	287	419	359	279	426	355	386	422	391	384	390	297	276	376	338	423	316	299	307	427	336	292	274	349	414	394	267	347	408	307	372	393	319	424	432	342
ENSG00000049245	292	345	278	331	310	300	275	264	286	275	335	268	298	271	318	304	313	261	276	287	309	269	265	270	270	317	316	294	312	392	305	316	304	313	299	291	308	298	309	315	289	292	274	286	255	262	299	283	288
ENSG00000049246	141	152	158	143	251	147	112	107	128	192	149	241	181	139	135	168	136	141	173	107	157	132	207	203	173	186	114	109	173	186	153	187	164	183	152	155	190	145	145	111	110	139	152	98	140	140	109	118	192
ENSG00000049247	78	79	88	81	105	82	64	107	71	94	79	109	91	79	90	93	86	77	85	107	80	69	99	96	104	91	82	63	79	90	81	98	81	90	90	89	96	73	86	67	66	73	79	55	82	77	66	88	99
ENSG00000049249	1	29	0	0	0	0	0	0	0	0	0	0	0	0	0	0	0	0	0	0	0	0	0	0	0	45	28	0	0	0	0	0	0	0	0	0	15	0	0	0	30	0	0	0	12	0	74	0	0
ENSG00000049283	134	62	150	118	137	85	109	45	140	71	109	138	167	110	90	112	133	109	126	69	107	111	112	148	83	140	95	118	134	103	107	153	127	163	108	85	111	120	115	159	87	126	93	84	129	133	115	162	105
ENSG00000049323	138	105	122	147	171	140	120	92	161	181	134	110	118	139	122	154	107	128	156	134	179	127	112	134	142	180	103	153	130	163	115	129	184	135	163	147	160	134	124	199	198	110	133	128	136	132	126	165	132
ENSG00000049449	319	394	301	330	279	280	316	294	292	258	320	308	278	309	285	328	325	307	293	296	456	301	309	317	305	373	514	305	265	356	302	299	298	320	309	314	332	304	376	265	358	289	378	334	561	296	476	388	328
ENSG00000049540	102	153	86	117	196	118	95	65	99	109	138	99	114	148	102	125	85	108	110	119	119	113	123	137	138	92	93	124	124	136	95	132	157	142	116	110	124	88	110	150	112	111	105	108	77	86	110	129	108
ENSG00000049541	101	111	107	114	93	102	111	103	95	96	97	102	104	94	109	104	105	94	106	99	109	107	108	98	103	104	114	108	105	112	103	102	99	107	97	108	106	97	100	91	105	106	117	107	118	88	109	111	111
ENSG00000049618	217	226	238	233	272	243	251	202	255	279	239	236	246	248	214	220	220	244	252	176	257	246	249	269	248	264	251	222	248	189	229	208	261	235	228	232	238	252	218	259	252	236	254	252	249	269	235	236	212
ENSG00000049656	176	187	169	169	157	168	186	200	172	169	179	169	169	174	178	171	170	176	170	204	184	185	176	174	174	172	188	171	168	197	172	165	184	167	169	169	169	177	181	165	186	169	191	183	213	165	199	195	181
ENSG00000049759	204	144	233	202	163	175	217	114	236	152	193	188	232	192	232	196	231	199	224	325	213	230	182	196	167	205	150	208	180	164	178	184	207	246	182	174	198	207	179	144	193	195	180	195	223	222	185	229	177
ENSG00000049768	0	0	0	0	0	1	0	13	0	16	1	0	0	1	0	0	14	0	0	0	0	0	12	0	4	11	9	0	0	0	13	0	0	0	12	1	0	0	1	0	0	0	12	0	13	0	1	15	0
ENSG00000049769	69	91	66	64	68	66	75	75	73	71	77	71	64	88	71	69	56	79	67	72	71	66	70	75	68	66	74	66	73	76	62	74	77	75	77	80	65	73	63	71	83	63	70	77	76	68	75	77	68
ENSG00000049860	275	259	283	274	214	306	322	188	299	220	301	253	280	251	220	300	325	233	267	186	295	289	269	265	230	297	227	280	321	342	302	288	315	289	274	242	280	380	308	241	278	276	272	272	266	211	305	280	285
ENSG00000049883	122	139	126	132	123	132	139	125	127	109	139	133	127	128	96	128	144	135	130	88	119	124	135	129	112	133	132	137	125	128	138	128	117	134	144	128	129	132	136	124	128	133	137	137	136	110	136	123	125
ENSG00000050030	60	90	67	67	61	51	60	72	67	52	74	52	73	58	53	65	58	63	66	64	80	56	69	73	72	59	54	60	78	83	54	58	63	74	66	63	51	48	62	60	63	62	67	57	52	35	61	62	60
ENSG00000050130	191	207	181	184	174	176	185	180	181	172	194	191	188	199	152	196	208	195	183	163	190	191	192	196	182	175	173	189	190	225	178	197	184	198	195	193	173	184	194	165	177	184	194	186	206	145	193	196	199
ENSG00000050165	301	611	356	261	356	240	247	143	323	329	342	172	301	320	313	378	179	194	284	241	417	193	309	295	179	326	215	256	471	481	196	188	440	450	213	332	360	294	253	608	292	250	248	301	249	402	189	291	232
ENSG00000050327	63	78	69	66	74	73	81	48	79	73	74	82	77	75	73	66	75	75	58	57	71	71	72	84	52	79	63	73	66	70	82	74	87	77	87	75	62	78	59	68	76	59	78	51	57	69	79	70	68
ENSG00000050344	93	89	96	99	116	89	94	132	106	145	92	106	91	97	104	94	90	109	97	265	99	81	94	91	113	90	113	90	89	79	91	101	88	92	106	111	93	85	94	107	95	89	91	91	95	174	90	104	103
ENSG00000050393	122	116	107	108	113	127	120	106	107	113	112	112	115	104	102	112	118	106	119	106	107	110	123	119	104	113	114	107	116	118	109	128	124	110	113	123	109	112	106	129	112	111	110	120	109	118	121	113	112
ENSG00000050405	347	313	362	471	331	415	340	191	360	314	295	410	298	226	405	278	315	343	380	180	474	446	346	353	270	403	274	428	361	404	338	351	335	318	248	303	416	386	351	325	296	412	272	432	398	251	313	287	420
ENSG00000050426	281	281	331	359	371	346	281	307	269	265	274	307	342	279	292	333	340	296	350	201	277	294	301	287	312	362	275	280	389	294	324	314	288	345	325	258	338	354	362	370	251	335	275	248	241	303	270	278	272
ENSG00000050438	110	251	118	155	107	126	129	79	113	134	159	172	146	143	127	103	126	170	123	134	140	144	170	119	190	141	113	98	147	138	145	106	110	185	127	92	127	104	140	120	125	133	146	114	134	128	123	130	159
ENSG00000050555	140	129	138	136	244	175	218	91	147	176	184	177	127	187	199	309	145	174	180	171	183	189	237	277	189	152	146	130	183	156	169	194	276	176	239	187	181	182	176	300	189	178	185	127	190	279	161	289	153
ENSG00000050628	91	140	91	98	95	125	106	58	113	82	88	91	89	81	108	84	75	95	90	92	103	80	110	117	91	86	105	118	129	149	99	112	114	107	103	132	96	93	76	100	99	110	89	126	81	95	105	114	109
ENSG00000050748	194	211	220	207	229	210	209	193	208	184	207	210	205	180	201	208	208	198	226	185	217	215	225	197	195	201	205	197	225	203	186	222	218	202	218	197	200	206	208	206	215	211	219	211	198	236	213	248	220
ENSG00000050767	43	16	48	50	58	27	2	39	70	58	28	5	0	38	58	55	14	10	0	42	26	56	30	33	43	11	28	40	36	38	0	42	65	12	49	51	51	56	42	67	47	9	2	46	43	53	37	1	54
ENSG00000050820	166	179	165	148	170	164	162	219	179	204	185	157	161	182	182	154	154	173	159	176	169	156	151	164	233	174	231	167	162	165	156	147	163	169	169	185	173	165	185	174	179	173	181	175	183	156	163	169	192
ENSG00000051009	203	240	258	212	278	284	227	351	267	317	219	270	272	278	259	252	251	241	217	333	269	209	261	266	286	264	267	254	260	207	260	232	222	282	277	225	262	267	266	295	215	251	249	236	212	251	233	205	226
ENSG00000051108	457	640	399	381	398	533	446	437	372	452	424	473	475	505	442	388	426	456	416	427	470	379	511	387	438	418	531	388	441	631	499	428	378	461	373	469	501	387	432	525	576	426	432	523	372	533	470	545	568
ENSG00000051128	121	105	137	126	123	125	112	121	131	125	122	137	128	130	132	121	137	125	130	113	130	111	116	117	139	143	134	133	133	134	141	128	132	109	122	126	131	133	135	119	126	131	96	128	112	121	120	126	130
ENSG00000051180	43	56	38	40	0	10	19	0	0	68	45	42	47	0	0	44	43	0	20	0	0	26	49	33	0	45	1	43	28	32	54	42	0	1	46	59	49	34	46	0	47	1	36	46	13	0	42	1	22
ENSG00000051341	97	88	86	89	69	89	77	65	74	129	78	87	106	75	58	95	112	80	94	59	47	86	89	90	105	107	66	98	98	76	111	88	81	85	83	106	114	110	91	75	91	115	86	110	81	82	90	63	104
ENSG00000051382	155	144	143	144	142	135	137	122	127	129	142	141	148	135	112	143	162	146	147	112	140	134	154	140	126	146	134	134	141	149	146	150	152	145	160	161	132	139	149	129	147	145	150	133	153	147	154	145	146
ENSG00000051523	196	133	189	173	113	152	138	142	199	114	120	141	173	160	192	133	144	115	126	123	148	187	141	147	132	132	110	206	153	140	121	176	137	136	121	139	185	190	136	133	171	165	146	161	119	138	151	123	164
ENSG00000051596	103	102	104	107	97	133	105	103	122	102	125	124	123	106	96	108	114	126	102	98	108	126	143	114	98	109	91	128	114	135	121	113	116	112	108	148	108	104	126	111	104	105	125	110	110	95	116	105	121
ENSG00000051620	184	217	189	177	206	225	182	210	165	220	181	191	191	221	200	180	185	200	194	206	192	182	187	194	285	175	285	182	173	199	207	290	194	210	184	168	219	178	189	230	205	191	227	178	183	240	188	243	226
ENSG00000051825	134	133	131	139	134	138	141	149	127	144	132	133	143	134	112	136	140	135	141	118	134	141	145	144	140	147	136	128	135	122	141	129	131	136	146	137	132	144	136	136	141	138	149	140	157	147	138	132	133
ENSG00000052126	403	421	514	547	197	415	571	132	628	163	199	474	343	299	151	506	376	343	388	127	416	636	415	423	180	266	280	641	834	634	307	353	476	479	275	243	521	596	489	285	271	570	244	556	799	256	593	550	339
ENSG00000052344	0	0	0	0	0	0	0	0	9	0	0	0	0	0	0	0	0	0	0	0	0	0	0	0	0	0	1	0	0	0	0	0	0	0	0	0	0	7	0	0	0	0	0	2	1	0	0	0	0
ENSG00000052723	330	311	325	347	335	350	357	526	312	362	350	322	356	404	297	372	361	360	357	411	278	332	359	319	356	345	489	318	302	263	334	361	329	282	396	343	326	313	384	336	365	329	368	362	357	303	387	338	318
ENSG00000052749	166	221	146	148	162	178	200	465	146	239	225	208	156	193	265	156	157	246	167	473	211	173	194	166	213	184	239	162	147	172	173	131	144	160	172	193	161	145	168	169	172	181	223	190	251	211	229	180	184
ENSG00000052795	137	140	147	178	131	121	140	131	128	128	127	146	177	123	147	134	136	113	140	118	149	147	135	128	151	140	282	153	149	164	140	139	145	126	112	127	137	166	146	123	152	125	127	145	189	125	139	130	151
ENSG00000052802	188	882	154	253	139	181	264	234	176	856	1126	231	168	694	858	481	668	446	198	589	198	218	183	250	757	175	242	211	191	424	303	274	171	214	1082	927	165	225	252	148	481	242	365	283	364	290	321	189	589
ENSG00000052841	247	251	273	236	305	250	255	329	267	313	238	263	257	268	286	252	244	272	244	241	275	262	232	269	278	260	250	257	270	225	248	255	265	256	242	233	242	299	244	283	230	277	211	252	215	287	254	248	251
ENSG00000053108	80	0	79	23	74	123	104	13	85	75	61	61	93	52	76	92	83	83	93	64	65	71	78	60	86	100	59	68	78	81	80	76	78	82	67	105	83	71	62	64	52	111	90	68	67	74	89	70	63
ENSG00000053254	309	267	331	289	301	284	258	151	316	209	242	286	353	231	231	313	246	281	302	369	303	299	267	281	229	313	211	294	342	299	316	279	382	267	236	299	306	332	320	297	295	317	226	290	245	280	283	323	278
ENSG00000053328	0	0	44	0	19	1	19	0	28	30	41	0	2	38	0	31	0	50	3	0	12	26	30	0	0	11	0	0	0	5	13	0	45	0	0	54	0	40	1	33	50	1	2	18	55	0	1	15	0
ENSG00000053371	164	166	174	163	135	188	164	131	148	130	203	181	165	176	125	198	209	171	175	158	141	154	176	183	141	180	129	156	153	174	206	173	173	189	181	183	163	153	171	162	148	178	179	163	146	164	149	162	146
ENSG00000053372	131	153	129	140	143	149	163	262	128	148	149	145	134	132	186	151	139	145	145	220	166	144	153	139	170	145	176	143	141	143	137	141	143	140	136	154	145	141	145	140	138	146	163	152	202	138	155	167	143
ENSG00000053438	9	104	44	33	46	27	34	1	49	48	96	36	15	56	62	39	14	52	44	49	76	45	37	44	50	1	1	40	76	96	28	29	42	85	46	67	30	40	26	39	47	46	58	53	50	53	9	56	44
ENSG00000053501	109	99	107	104	109	111	112	142	107	112	111	111	112	111	112	108	111	111	110	119	103	108	108	108	108	118	117	107	106	102	107	111	111	105	110	114	112	112	104	115	112	108	107	109	110	110	110	109	96
ENSG00000053524	117	146	137	136	200	110	106	139	129	158	152	135	132	134	163	121	136	167	135	201	124	111	134	139	198	143	130	110	131	99	146	127	126	120	149	140	136	114	140	172	166	167	139	135	125	297	133	137	132
ENSG00000053702	89	76	93	88	105	89	93	68	100	89	88	84	88	97	81	109	81	96	90	76	87	92	98	82	67	104	79	88	86	85	81	90	110	87	91	91	107	85	92	130	102	94	88	81	74	91	79	104	83
ENSG00000053747	89	92	77	88	107	94	96	196	79	111	90	87	90	92	95	73	88	87	83	76	84	96	77	91	106	87	91	91	81	83	91	96	85	91	84	92	75	117	89	85	108	70	105	85	83	75	90	94	88
ENSG00000053770	493	470	457	473	405	468	535	380	527	344	510	449	511	541	295	495	493	466	455	295	406	457	435	471	384	461	425	461	385	402	454	503	433	388	607	471	413	383	437	388	509	414	474	469	422	367	533	507	480
ENSG00000053900	664	404	777	453	611	530	547	588	788	678	398	695	560	588	443	532	495	630	580	285	428	563	490	697	466	508	743	632	477	387	539	760	544	493	575	459	525	622	485	681	394	509	426	582	428	659	580	583	647
ENSG00000053918	707	500	793	698	474	837	833	414	1046	407	483	793	895	423	502	799	655	730	779	466	743	674	763	579	571	1067	459	813	1064	1232	1173	683	736	723	489	407	774	711	791	405	495	933	409	617	481	508	457	716	1058
ENSG00000054116	223	268	257	309	202	236	274	202	232	193	228	248	251	245	178	234	265	230	260	165	307	274	244	260	213	255	260	301	257	253	263	242	227	238	243	207	241	224	254	189	259	253	248	265	297	181	257	257	262
ENSG00000054118	472	370	495	401	449	423	444	461	455	509	425	438	460	437	403	444	432	456	458	470	533	474	413	446	371	449	425	497	504	415	475	355	481	448	412	440	455	475	399	405	383	461	459	431	533	449	511	442	402
ENSG00000054148	189	196	204	214	201	207	213	245	184	255	232	235	206	218	175	206	237	199	214	198	178	197	225	210	256	211	215	186	199	198	227	207	181	214	222	224	210	230	194	224	208	209	204	207	184	255	197	210	208
ENSG00000054179	0	16	0	0	39	27	0	0	0	0	0	0	0	0	37	17	0	0	0	0	0	0	1	0	0	0	0	0	28	0	0	0	0	35	12	0	0	0	0	20	0	0	0	0	0	0	0	0	0
ENSG00000054219	88	84	76	87	87	63	89	69	82	87	78	84	72	85	86	78	74	66	75	76	88	89	75	78	92	96	87	81	87	82	76	75	71	92	59	80	79	77	90	88	80	78	99	74	88	86	71	80	76
ENSG00000054267	211	227	226	219	229	210	226	298	213	214	233	226	223	224	248	223	210	225	251	258	234	214	223	216	245	199	234	235	246	219	207	225	216	226	217	221	210	250	228	234	212	225	216	209	235	208	227	210	214
ENSG00000054277	194	138	185	151	147	148	198	155	201	135	162	160	240	212	133	183	206	156	168	129	134	153	157	198	147	161	137	147	143	135	153	207	182	137	198	190	129	183	152	175	175	154	164	147	145	183	202	151	152
ENSG00000054282	132	141	156	145	165	140	138	118	148	142	128	144	140	138	135	141	142	144	145	114	143	146	138	143	136	140	142	154	160	150	139	150	142	136	131	140	155	151	144	151	133	151	132	145	140	155	136	141	140
ENSG00000054356	29	670	48	99	0	65	34	59	36	110	265	46	0	1	162	2	53	43	21	78	169	0	30	106	77	64	104	87	164	523	13	65	0	359	76	89	72	65	12	75	61	38	203	115	85	35	113	47	86
ENSG00000054392	115	125	148	157	106	138	131	64	163	99	110	123	127	108	93	113	142	140	135	106	143	135	137	130	102	193	90	155	125	142	154	124	113	111	123	125	144	144	146	105	117	123	111	161	132	124	142	120	135
ENSG00000054523	419	343	332	346	360	339	371	290	344	303	367	358	453	304	311	344	334	380	361	302	352	401	395	417	335	387	372	326	337	292	346	312	369	363	326	375	361	389	400	306	373	377	452	346	453	366	386	347	403
ENSG00000054598	89	59	86	88	106	78	79	70	88	80	75	74	87	87	77	93	75	68	84	107	78	82	81	74	76	78	74	67	75	75	70	93	98	67	78	73	75	71	67	90	95	83	73	73	76	102	83	87	77
ENSG00000054611	129	122	124	132	121	127	124	110	126	120	128	123	130	114	123	123	131	122	125	125	113	126	125	116	130	129	127	126	132	144	133	117	130	126	117	127	126	132	135	116	122	127	127	131	126	126	128	131	127
ENSG00000054654	317	270	255	316	281	266	352	189	309	291	261	306	316	294	227	278	268	273	271	146	295	318	281	355	232	308	257	298	312	295	327	265	309	317	253	220	293	341	262	299	245	271	260	267	292	241	276	261	282
ENSG00000054690	244	206	241	230	300	181	244	273	223	250	225	251	217	264	205	209	204	238	227	206	196	218	243	242	281	204	192	191	169	170	211	243	194	227	282	193	208	196	242	260	226	220	228	191	190	347	220	227	212
ENSG00000054793	169	229	200	165	186	182	201	83	168	153	209	154	243	173	166	163	134	195	145	150	210	136	177	163	136	206	166	188	169	216	151	139	252	190	141	127	178	181	174	153	175	158	142	166	169	180	200	147	192
ENSG00000054803	139	86	114	170	220	107	114	76	237	150	129	90	114	136	168	132	108	98	167	112	116	127	129	146	94	152	115	110	107	123	92	91	180	106	120	158	182	150	131	179	114	100	128	173	91	123	107	136	144
ENSG00000054938	0	0	0	0	0	0	0	13	0	0	0	0	0	0	0	0	0	0	0	0	0	0	0	0	0	0	0	34	0	0	0	0	0	0	0	0	0	0	0	0	0	0	0	0	0	0	0	0	0
ENSG00000054965	212	286	226	230	193	214	235	183	234	196	240	197	218	195	178	207	224	197	199	151	244	232	207	221	194	233	210	233	264	222	229	187	199	240	205	221	216	212	242	208	206	199	210	234	190	194	195	212	207
ENSG00000054967	88	86	89	84	65	70	67	107	93	79	73	75	75	78	112	69	75	71	76	133	77	82	73	78	106	68	79	87	75	79	70	75	67	67	68	81	74	80	72	67	88	75	84	77	68	83	77	67	80
ENSG00000054983	188	189	166	166	158	158	182	164	189	267	239	159	179	172	192	168	191	177	173	277	176	166	195	175	203	172	176	174	190	213	164	169	183	168	166	192	164	194	176	156	164	168	186	146	193	203	188	168	179
ENSG00000055044	182	215	186	188	196	214	195	324	196	235	175	187	170	235	320	187	158	214	188	604	234	203	190	183	244	181	231	199	184	173	174	191	200	183	181	184	200	179	182	209	196	194	209	215	218	251	203	206	185
ENSG00000055070	367	303	320	373	350	347	345	380	340	337	348	321	336	309	376	363	317	349	344	342	366	342	335	337	340	391	383	395	368	424	391	316	356	358	319	338	338	394	404	350	317	344	322	365	423	300	354	376	363
ENSG00000055118	60	165	66	89	76	100	71	58	61	71	111	58	87	76	84	66	63	77	100	57	93	69	81	93	96	37	37	75	95	110	76	49	80	114	84	78	70	58	76	87	83	46	109	73	52	87	88	70	80
ENSG00000055130	252	249	223	231	248	243	238	262	213	226	285	243	247	273	271	246	238	254	263	299	259	248	252	248	250	226	250	229	245	264	228	236	249	241	271	235	217	238	239	235	255	228	263	228	245	241	253	272	247
ENSG00000055147	357	345	306	334	272	306	410	371	314	256	348	313	377	386	257	349	403	371	325	215	289	349	327	394	290	357	440	360	277	321	355	297	315	294	399	334	298	291	296	304	375	309	370	369	348	283	412	372	351
ENSG00000055163	206	244	187	181	139	172	242	245	154	230	374	220	251	237	261	147	244	215	179	208	179	250	202	183	267	238	142	175	189	214	227	158	132	311	185	149	150	145	218	127	260	164	281	164	236	160	360	125	178
ENSG00000055208	226	189	203	204	223	215	203	191	191	194	208	204	239	208	230	225	231	178	244	171	223	202	226	220	186	208	188	189	215	206	222	226	256	223	235	241	195	256	211	222	238	198	212	190	201	211	220	212	197
ENSG00000055211	228	200	215	208	220	235	221	167	217	190	217	204	206	193	201	246	241	184	210	183	259	217	210	205	213	232	217	223	240	276	213	237	241	213	204	209	229	216	240	221	199	224	204	206	235	210	225	228	215
ENSG00000055332	227	207	186	236	196	199	205	138	210	189	229	178	197	213	172	201	197	184	206	147	197	206	204	205	161	199	176	186	202	185	205	202	210	210	211	205	193	206	193	179	223	188	240	193	212	177	213	190	190
ENSG00000055483	228	249	258	214	278	236	195	409	225	481	196	273	229	254	404	224	171	259	216	850	285	216	233	231	322	220	213	189	222	205	222	200	215	199	206	225	207	207	196	255	194	227	191	203	191	623	193	204	237
ENSG00000055609	339	313	299	284	298	279	295	282	303	263	309	322	309	301	249	293	273	331	303	264	338	324	311	353	284	298	249	272	332	240	273	269	303	288	280	296	277	303	294	284	327	301	289	284	266	267	286	264	302
ENSG00000055732	231	196	406	296	2599	531	350	142	262	419	259	898	696	432	724	443	330	440	637	317	490	366	697	806	298	434	252	257	434	204	456	735	590	492	594	309	464	289	260	850	372	620	289	226	218	1030	281	316	294
ENSG00000055813	9	65	31	52	69	45	2	13	36	30	42	5	44	14	58	39	38	43	32	0	49	41	12	40	54	11	49	5	60	42	28	69	7	58	12	37	15	23	12	51	44	29	28	0	43	35	1	56	40
ENSG00000055917	344	336	325	323	392	302	279	317	305	308	324	333	371	324	335	345	300	337	328	362	345	294	303	333	324	333	293	313	328	334	336	342	363	325	303	316	300	334	325	313	303	299	297	309	284	327	315	322	301
ENSG00000055950	144	139	163	154	163	170	172	152	160	140	175	161	165	157	144	169	182	158	161	147	154	143	172	164	153	160	160	141	161	173	178	176	158	175	172	158	161	161	175	160	151	172	181	151	173	160	167	158	153
ENSG00000055955	179	159	309	263	125	120	258	79	249	162	147	233	190	280	113	128	156	196	147	113	275	260	161	169	105	256	274	369	308	280	155	125	99	141	125	89	235	303	297	109	210	200	119	195	251	105	251	175	239
ENSG00000056050	113	123	112	127	106	113	121	107	111	113	114	113	111	107	94	124	118	114	113	91	120	114	113	110	108	113	131	118	121	131	115	113	108	123	113	112	131	115	115	105	112	120	127	112	122	104	126	121	122
ENSG00000056097	292	398	276	352	298	301	328	344	290	306	359	265	316	346	292	313	357	347	313	356	345	300	344	319	285	334	297	308	314	286	332	317	314	310	358	364	243	293	261	276	369	278	272	342	359	289	291	318	288
ENSG00000056277	82	77	84	81	84	85	85	92	82	87	83	82	78	82	90	84	78	87	82	115	80	78	78	80	84	77	84	80	77	79	83	83	78	77	82	85	75	87	84	78	78	78	75	76	86	90	82	76	77
ENSG00000056487	1	86	53	33	46	0	34	1	62	71	56	36	44	63	72	52	43	66	47	76	63	45	62	53	72	57	73	54	66	68	37	46	36	62	56	46	0	0	59	53	54	60	61	2	68	69	56	52	52
ENSG00000056558	147	165	256	161	160	223	197	129	223	186	139	145	204	205	126	168	179	141	180	117	166	197	196	185	159	149	159	149	203	149	148	139	177	181	196	151	208	272	153	189	147	192	177	148	147	190	169	172	149
ENSG00000056586	171	166	164	171	182	157	146	172	161	180	164	164	160	147	187	165	150	151	169	165	165	162	160	163	179	148	148	153	163	159	145	156	168	162	160	163	164	164	183	163	172	158	179	147	160	173	163	149	162
ENSG00000056736	83	78	86	76	89	68	71	71	82	77	67	78	84	85	72	76	74	78	71	72	75	68	77	73	69	87	76	90	75	69	85	89	84	76	77	72	84	78	81	82	81	77	69	75	77	93	75	78	82
ENSG00000056972	173	173	181	196	132	183	184	167	148	123	159	177	158	143	195	163	168	177	173	205	204	180	157	176	173	163	222	178	170	179	199	152	167	164	147	151	171	151	177	141	179	182	163	178	208	127	190	179	168
ENSG00000056998	43	72	60	60	58	58	55	0	74	37	66	46	57	85	55	52	43	72	62	46	59	53	73	57	84	60	65	52	62	88	61	104	68	67	51	56	53	40	65	46	57	59	52	58	30	66	61	93	86
ENSG00000057019	627	456	770	535	607	677	565	899	681	444	710	574	707	593	727	742	644	600	716	439	639	536	575	639	404	734	547	632	555	561	598	644	668	525	569	558	602	609	675	481	691	589	463	567	682	568	631	668	505
ENSG00000057252	1390	727	828	865	886	1157	954	743	596	939	1460	1020	1477	1110	932	1298	1267	1600	849	1949	664	886	1186	1020	979	811	373	645	751	835	1118	1232	915	1311	1115	1201	758	852	1009	786	1026	1283	1086	769	647	1086	1146	1013	1144
ENSG00000057294	38	76	31	23	76	41	48	39	57	30	76	5	15	52	53	73	30	10	53	28	68	8	66	44	68	37	49	52	60	79	28	52	58	69	49	61	2	34	49	46	69	43	59	55	47	6	37	47	58
ENSG00000057468	9	63	60	0	65	45	48	85	64	65	36	0	57	78	53	44	65	50	44	0	12	45	62	80	39	57	71	64	0	0	29	0	36	1	73	73	30	60	49	64	44	59	59	53	67	59	54	54	54
ENSG00000057593	0	0	0	0	0	0	0	0	0	0	0	0	0	0	0	0	0	0	0	0	0	0	0	0	0	0	0	0	0	0	0	0	0	0	0	0	0	0	0	0	0	0	0	0	0	0	0	0	0
ENSG00000057608	558	591	474	616	371	540	591	444	451	402	624	493	517	482	382	526	633	535	561	343	574	584	593	571	435	584	482	559	530	585	527	534	509	563	571	595	530	532	511	435	582	479	665	614	678	406	676	627	595
ENSG00000057657	72	65	83	67	81	77	57	109	76	110	63	88	76	74	134	59	76	76	74	94	78	69	84	70	101	70	69	83	67	69	68	76	53	40	62	73	80	76	62	93	72	70	75	69	47	110	70	73	81
ENSG00000057663	200	174	175	191	179	207	192	141	209	146	183	188	223	227	145	195	211	177	220	133	181	190	207	200	158	213	160	185	197	225	259	204	186	200	216	211	189	191	185	171	204	200	185	190	181	177	178	194	193
ENSG00000057704	91	111	99	90	110	94	94	121	77	109	108	86	102	92	105	97	106	92	90	103	96	90	89	92	116	88	97	80	105	106	96	100	89	96	97	90	90	91	83	113	91	91	110	87	105	113	101	101	86
ENSG00000057757	187	213	200	190	213	212	198	267	204	206	207	224	205	224	212	221	198	214	204	261	198	198	214	201	202	197	202	204	202	233	213	203	202	218	237	215	194	200	217	199	201	201	199	199	198	194	209	209	210
ENSG00000057935	425	324	342	335	349	382	313	211	277	252	369	417	363	303	260	357	421	413	377	201	306	341	301	374	294	340	288	321	335	316	426	391	335	388	406	389	353	316	318	310	305	354	330	359	310	312	390	359	290
ENSG00000058056	278	227	229	230	203	359	276	160	255	207	334	253	296	216	289	283	279	234	307	199	220	257	326	221	253	264	214	222	350	213	268	239	295	324	221	257	325	318	292	212	198	373	266	244	287	255	256	244	246
ENSG00000058063	405	317	425	355	373	345	369	325	385	325	333	393	470	373	368	443	400	373	409	321	310	368	372	421	362	344	408	351	333	350	378	377	430	310	407	376	313	343	416	364	395	371	337	328	314	360	368	364	375
ENSG00000058085	9	56	0	47	43	45	19	70	9	16	13	42	0	0	0	50	30	0	0	0	0	45	43	0	65	1	49	0	0	0	43	11	0	73	12	1	0	0	46	20	13	0	12	18	50	0	27	29	0
ENSG00000058091	89	109	94	98	99	91	89	83	102	103	104	96	85	88	94	93	88	88	99	88	104	95	92	92	114	93	103	88	104	101	100	92	101	101	89	92	93	101	104	106	90	97	91	95	97	90	100	93	92
ENSG00000058262	812	1015	590	791	640	641	779	873	617	777	678	568	528	580	662	620	616	674	636	658	888	704	732	668	735	665	892	716	605	852	615	504	652	616	609	555	623	600	725	710	856	575	862	865	981	630	867	1009	850
ENSG00000058272	199	178	199	196	250	186	183	178	205	239	197	216	201	201	205	189	176	198	203	192	209	196	187	204	202	198	169	198	196	179	193	204	223	191	191	197	206	207	207	224	212	194	186	187	194	202	188	198	188
ENSG00000058335	0	0	0	23	60	0	0	0	9	0	0	0	0	43	0	76	0	47	32	0	51	36	0	0	0	0	0	40	28	48	29	11	0	66	0	0	42	7	46	43	0	0	0	0	1	63	0	1	5
ENSG00000058404	1	235	53	73	19	51	0	39	36	82	133	42	0	0	114	31	0	61	53	71	121	26	0	75	63	0	54	64	113	120	13	1	26	142	51	72	53	44	1	66	44	49	100	89	55	55	46	43	73
ENSG00000058453	142	136	164	130	203	148	140	146	165	148	134	217	165	210	150	138	130	161	148	174	144	158	142	159	133	136	152	146	148	130	134	158	159	138	169	152	142	160	136	186	169	143	133	136	150	171	148	136	146
ENSG00000058600	196	199	204	190	206	201	201	249	201	215	227	206	199	196	260	199	187	237	217	290	222	204	213	212	201	195	204	177	195	188	200	201	216	196	210	219	183	186	190	188	203	206	207	208	223	234	216	202	206
ENSG00000058668	735	889	515	708	751	542	711	734	561	470	690	469	534	561	508	620	584	679	524	642	683	683	592	574	476	473	768	571	525	403	475	577	560	617	519	558	516	443	623	650	787	674	536	674	781	642	749	671	541
ENSG00000058673	514	531	549	505	574	464	437	547	508	557	453	489	481	621	561	488	452	561	458	454	555	492	439	548	532	494	592	554	530	421	481	520	498	522	478	468	485	522	527	603	527	511	458	508	435	459	435	483	535
ENSG00000058729	123	131	116	125	112	121	120	134	113	107	118	127	119	141	114	123	125	129	128	154	121	130	128	121	121	118	111	122	122	131	112	119	115	118	127	115	109	114	124	112	131	115	129	129	120	108	131	125	130
ENSG00000058799	161	178	160	178	134	150	180	139	165	136	158	149	170	180	132	155	176	152	167	128	163	175	169	159	144	172	189	194	167	193	176	166	146	151	168	152	156	163	165	131	173	166	185	173	215	141	179	165	180
ENSG00000058804	136	131	118	132	120	138	136	134	113	112	131	126	131	115	117	136	140	124	132	109	133	130	132	125	122	128	124	129	115	133	134	131	131	129	133	131	119	119	133	108	124	122	136	125	158	109	140	138	133
ENSG00000058866	144	133	132	137	135	132	120	182	130	179	145	124	128	125	177	132	143	139	132	183	133	139	146	138	162	140	136	139	130	131	124	114	145	115	130	166	128	123	140	175	147	137	144	165	143	160	145	147	147
ENSG00000059122	196	189	180	150	214	222	165	164	216	175	217	204	194	180	220	194	183	217	231	169	157	182	217	189	231	162	211	196	166	194	183	227	186	225	189	160	201	174	229	191	147	187	185	195	161	180	192	162	218
ENSG00000059145	181	215	193	190	149	200	190	143	147	199	163	181	169	182	151	171	179	199	176	137	180	230	204	178	200	161	194	173	186	160	183	159	161	171	182	173	193	169	184	172	178	209	195	194	181	158	180	177	188
ENSG00000059377	140	91	148	103	94	113	109	124	185	109	96	121	127	114	144	93	109	91	111	115	115	137	107	109	104	105	90	134	121	111	90	123	113	86	102	113	115	143	99	106	130	119	116	115	102	126	126	108	122
ENSG00000059378	175	145	146	174	147	146	152	165	167	170	174	146	135	154	174	147	147	145	145	113	143	154	134	150	128	149	186	165	150	163	143	148	155	144	140	140	164	165	151	145	144	142	169	163	177	147	162	155	154
ENSG00000059573	201	248	166	240	179	193	226	206	203	166	208	188	194	204	185	209	205	207	198	194	188	200	205	219	175	238	205	244	192	216	219	183	185	206	210	199	198	188	214	166	248	215	201	226	220	188	240	195	203
ENSG00000059588	155	192	167	159	214	171	147	153	170	161	172	163	132	130	195	182	161	183	151	155	193	141	180	152	187	187	145	169	195	159	156	168	140	173	146	146	199	172	165	185	132	175	158	160	145	193	148	153	189
ENSG00000059691	156	160	169	176	127	172	170	113	167	135	184	166	171	167	118	165	200	170	163	135	166	164	172	159	132	194	146	200	176	178	193	145	145	199	166	173	201	182	165	134	164	194	178	172	181	143	179	157	169
ENSG00000059728	125	131	146	122	126	115	110	171	116	137	119	131	115	141	196	113	115	133	117	159	127	119	114	115	162	108	134	127	118	123	129	118	114	117	120	125	113	129	131	114	137	119	122	113	112	158	126	109	135
ENSG00000059758	127	132	129	136	147	114	120	177	122	156	115	123	119	112	233	118	120	133	132	172	138	127	117	132	202	114	144	115	126	133	130	134	123	124	128	126	113	129	126	130	129	137	117	111	131	151	119	125	135
ENSG00000059769	158	134	141	130	149	137	149	196	136	139	134	142	135	138	144	133	144	136	147	211	138	142	140	146	154	121	149	131	129	140	144	157	126	137	140	140	128	122	124	141	139	138	128	147	134	151	134	137	134
ENSG00000059804	133	192	147	185	183	128	103	336	110	858	127	151	130	222	835	133	127	136	141	238	147	133	160	117	460	136	198	111	131	132	132	130	129	105	97	158	144	109	129	289	334	114	156	116	130	593	106	134	145
ENSG00000059915	85	187	90	91	78	93	88	81	86	90	126	91	83	91	103	89	89	91	90	81	109	86	93	96	80	88	82	84	111	135	93	76	86	124	89	88	86	87	86	89	84	91	105	100	87	83	89	89	87
ENSG00000060069	119	111	112	113	110	115	112	119	112	97	109	120	113	110	116	113	112	119	122	135	118	117	115	112	119	111	114	113	115	124	114	109	116	111	114	111	111	113	111	100	116	112	108	117	120	107	118	113	114
ENSG00000060138	299	473	447	545	401	378	384	599	375	463	342	416	281	379	869	349	303	439	376	1667	584	380	329	367	798	338	800	463	415	423	351	339	343	298	264	303	458	372	402	367	573	382	306	482	504	522	385	374	434
ENSG00000060237	475	434	437	433	409	446	518	419	486	458	501	389	481	387	375	415	417	449	465	286	516	520	452	470	448	528	423	469	497	425	426	451	504	428	452	463	426	480	431	390	565	431	493	465	585	423	525	463	432
ENSG00000060339	238	266	269	271	317	235	283	334	269	323	290	254	267	284	351	248	256	284	281	238	302	279	256	250	287	247	297	254	286	225	276	274	255	294	260	257	270	298	257	292	280	262	306	285	284	322	233	244	276
ENSG00000060491	185	157	188	184	192	153	145	168	190	192	158	175	164	157	252	161	144	145	155	171	172	163	147	152	183	158	165	172	168	181	161	167	153	161	139	148	175	167	158	169	164	154	148	151	141	172	162	148	162
ENSG00000060558	83	62	89	79	58	65	65	83	90	48	52	76	84	82	94	55	68	52	68	75	66	85	67	69	58	61	49	81	73	66	54	74	64	62	63	77	77	70	58	59	91	75	72	75	60	71	74	58	76
ENSG00000060642	152	158	142	164	118	174	158	111	124	113	167	145	167	170	102	153	198	135	151	107	136	150	172	167	123	171	139	148	148	146	173	156	147	166	194	171	144	147	137	131	139	152	166	152	172	128	171	142	124
ENSG00000060656	78	113	71	87	82	97	76	72	93	75	81	74	72	78	89	75	75	77	78	70	104	101	90	77	83	91	90	83	89	92	78	79	89	83	77	89	78	93	77	79	78	69	81	83	87	86	97	77	84
ENSG00000060688	141	145	133	137	132	149	146	136	139	130	142	141	142	138	134	140	127	138	147	142	143	144	138	136	121	143	143	142	143	151	134	142	147	141	134	131	138	138	137	119	131	140	146	147	141	133	134	144	137
ENSG00000060709	0	377	16	84	64	54	0	13	42	78	157	36	0	54	138	17	14	50	0	68	164	0	0	80	62	0	0	85	142	139	1	1	26	181	60	78	2	7	0	75	1	52	130	96	60	0	0	1	87
ENSG00000060718	59	57	66	59	84	1	79	0	71	16	56	97	106	113	42	90	53	100	77	67	80	66	96	90	76	67	86	50	62	63	91	85	67	78	94	29	30	81	74	77	86	65	103	31	64	90	96	76	77
ENSG00000060749	141	132	154	145	142	136	139	127	135	130	137	136	153	132	143	142	138	139	144	131	140	136	139	144	138	146	135	135	134	114	137	142	150	140	141	139	139	139	145	132	146	142	137	128	137	139	143	141	136
ENSG00000060762	130	126	135	136	128	140	139	150	147	127	130	127	127	130	119	133	136	143	134	141	137	119	138	126	132	143	138	127	139	146	175	150	138	125	138	130	151	161	134	136	135	130	126	135	144	137	125	139	180
ENSG00000060971	280	241	328	323	286	285	290	223	354	245	309	298	319	290	280	265	286	285	339	235	285	281	281	287	231	311	259	340	319	294	305	288	288	278	280	243	350	312	297	301	316	319	265	310	252	284	280	253	309
ENSG00000060982	171	110	185	174	138	123	94	103	130	88	166	159	139	160	111	145	131	107	122	131	185	121	109	125	139	185	164	122	114	128	189	160	132	150	130	116	130	151	172	93	177	109	131	104	141	134	129	117	117
ENSG00000061273	489	742	548	575	587	535	574	1260	532	1141	656	464	390	594	895	460	461	647	441	979	682	496	485	483	1232	482	1118	551	537	416	444	384	407	611	589	628	560	480	728	599	586	612	770	544	683	570	603	512	681
ENSG00000061337	89	109	72	95	87	89	80	86	78	79	87	83	71	63	119	132	88	85	77	113	84	107	87	89	79	93	90	78	89	89	89	75	105	91	88	89	90	93	84	92	72	89	85	98	94	78	80	83	89
ENSG00000061455	43	16	44	56	70	41	40	51	49	48	48	42	44	59	0	44	47	61	44	28	26	45	51	60	22	37	51	52	41	0	50	56	56	27	49	51	15	24	37	49	38	49	12	57	30	35	37	58	47
ENSG00000061656	65	75	74	74	63	61	74	84	64	71	73	69	70	72	88	68	85	66	68	111	70	69	72	60	96	85	81	80	68	71	81	65	56	72	79	71	68	79	73	66	73	75	63	62	57	76	77	73	68
ENSG00000061676	1848	1624	1739	1692	1263	1433	1692	1129	1548	989	2007	1700	2117	1341	1084	1936	1872	1835	1924	1003	1494	1692	1684	1979	1390	1812	1792	1615	1460	1675	1812	1730	1898	1477	1979	1709	1333	1501	1471	1133	1684	1528	1770	1667	1885	1118	2007	1859	1576
ENSG00000061794	221	253	198	244	162	230	213	185	197	169	259	232	219	219	165	229	269	247	228	208	221	235	232	214	191	232	200	232	207	232	241	223	209	245	251	272	211	187	224	166	222	248	235	236	225	173	236	236	220
ENSG00000061918	74	110	69	91	88	78	75	62	67	90	91	73	69	77	82	85	70	68	70	62	84	80	66	69	89	67	83	69	82	87	73	76	83	90	78	81	77	73	79	103	83	66	88	69	84	69	69	87	66
ENSG00000061936	217	205	255	195	315	235	196	253	251	239	198	265	200	210	307	238	188	242	226	293	246	216	224	229	229	211	250	219	269	188	196	232	243	229	206	188	250	259	231	322	196	242	190	227	188	267	179	215	232
ENSG00000061938	185	236	186	159	231	169	175	201	257	257	191	165	167	203	178	172	179	194	162	142	182	156	157	185	230	177	191	204	187	164	192	162	201	212	186	178	205	186	178	232	148	182	202	175	179	203	166	164	195
ENSG00000061987	687	797	702	638	848	663	698	811	750	774	641	789	734	699	688	735	637	808	710	714	630	642	667	813	727	663	720	712	629	537	675	737	665	637	757	570	633	740	695	868	653	621	663	694	577	784	654	595	761
ENSG00000062038	0	3	0	40	19	1	40	0	28	16	13	36	2	49	16	57	1	37	3	36	44	26	12	0	4	1	51	0	13	38	29	0	36	1	0	1	30	0	26	0	52	9	40	0	43	0	0	52	44
ENSG00000062096	0	90	0	33	0	0	0	0	0	0	67	0	0	0	16	0	0	0	0	0	59	0	0	44	0	0	0	23	67	77	0	0	0	87	0	12	0	0	0	0	0	0	56	46	0	0	0	0	22
ENSG00000062194	1060	929	1062	850	1110	1013	1011	1395	880	868	877	1144	1192	1488	867	1129	1113	885	998	1020	793	925	1073	1034	912	942	1181	926	775	815	935	1064	1005	941	1136	1160	855	835	968	1106	1028	894	1146	894	845	1149	1019	1097	884
ENSG00000062282	78	89	64	108	39	104	130	71	87	67	82	94	67	102	58	96	93	104	97	60	70	116	87	84	189	87	143	104	112	142	106	234	88	92	68	75	89	133	131	43	74	128	75	91	111	42	97	194	159
ENSG00000062370	97	88	103	92	90	90	92	105	95	94	91	102	103	94	90	92	95	98	94	93	85	101	100	107	83	97	87	102	97	87	95	92	94	93	99	89	95	92	93	100	92	95	88	93	91	83	99	92	93
ENSG00000062485	772	731	663	803	658	921	799	671	561	633	882	719	670	690	617	810	903	874	795	647	663	752	906	727	707	748	524	637	703	659	795	809	620	889	840	862	736	663	832	690	695	817	942	706	729	693	757	701	796
ENSG00000062524	43	36	53	47	0	55	34	70	49	62	36	5	40	0	51	47	49	30	61	46	44	57	58	0	43	66	9	52	59	45	52	42	7	65	59	46	53	73	56	49	13	65	12	55	30	35	54	60	40
ENSG00000062582	282	238	257	225	209	278	244	299	231	278	302	278	253	266	269	273	310	247	240	296	218	231	247	235	240	279	208	236	262	249	321	273	221	280	259	264	275	228	249	264	243	275	252	244	216	273	235	251	223
ENSG00000062598	218	257	209	197	249	233	214	284	246	240	216	193	206	248	235	216	198	249	215	281	210	221	205	235	199	211	225	238	213	207	186	218	224	220	213	216	208	217	225	234	229	211	214	241	196	255	205	227	209
ENSG00000062650	200	195	190	193	193	196	197	224	184	188	199	191	212	201	205	200	192	194	206	243	199	199	191	198	173	192	176	185	197	186	183	197	205	187	200	208	185	190	192	180	206	189	195	196	199	199	199	200	188
ENSG00000062716	418	497	487	556	351	444	395	699	517	443	298	448	338	364	1294	334	374	545	410	746	741	438	451	481	791	346	1650	623	472	360	546	426	295	337	272	351	500	422	405	323	509	477	428	483	545	315	359	388	556
ENSG00000062725	194	194	188	209	182	187	193	167	189	173	215	193	192	201	159	200	208	189	192	163	190	184	186	193	176	211	175	193	187	198	208	196	174	186	211	198	183	186	204	163	197	188	198	183	194	172	194	186	206
ENSG00000062822	106	103	108	105	88	101	107	106	103	93	93	104	108	101	90	99	103	105	103	81	102	108	102	105	93	105	106	102	92	85	105	99	108	99	105	106	103	105	94	94	107	99	110	104	107	88	107	106	100
ENSG00000063015	0	56	0	0	0	0	0	0	0	0	0	0	0	0	0	0	0	0	0	0	0	0	0	0	0	0	0	0	0	38	0	0	0	2	0	0	0	0	0	0	0	0	0	0	0	0	0	0	0
ENSG00000063046	986	664	1131	1154	984	991	751	449	898	456	984	872	1176	870	681	1154	995	906	1189	532	844	933	799	870	625	1213	532	901	1417	1157	1068	1000	1423	983	1020	878	1000	1333	1283	1015	824	974	708	755	697	1024	761	777	809
ENSG00000063127	80	52	75	76	105	90	71	80	62	105	61	86	81	89	77	70	83	81	77	77	75	75	77	69	99	82	88	76	67	66	81	77	74	66	75	67	78	78	74	111	63	78	75	55	65	77	63	65	76
ENSG00000063169	112	113	130	113	111	127	121	135	117	131	109	126	121	123	122	119	110	130	124	116	130	128	115	128	128	113	126	126	118	96	111	110	129	122	108	115	115	117	121	112	115	122	113	128	126	129	122	113	118
ENSG00000063176	110	120	109	125	109	124	120	117	114	116	131	108	111	134	105	121	130	119	110	88	108	109	125	114	109	140	115	130	108	116	130	126	122	123	138	128	112	117	111	121	122	108	124	137	120	110	113	116	125
ENSG00000063177	508	542	569	624	1017	681	581	1022	649	870	557	599	615	634	1019	673	629	541	649	663	595	555	546	637	815	618	668	539	749	607	643	699	551	671	681	513	694	627	789	1084	525	625	633	551	516	899	522	643	512
ENSG00000063180	99	100	109	105	125	107	108	45	111	92	89	111	122	108	98	104	90	107	107	111	110	108	108	103	87	138	100	112	115	115	135	113	115	109	102	96	112	107	120	125	105	107	79	111	89	113	100	112	109
ENSG00000063241	160	182	150	168	167	167	171	165	168	170	168	154	176	169	179	179	187	179	165	173	147	160	175	179	188	174	209	165	158	201	186	184	138	188	203	198	184	164	180	176	165	194	179	164	187	172	161	172	178
ENSG00000063244	284	274	278	285	289	279	312	302	290	296	300	303	309	361	275	281	284	288	285	293	323	305	292	287	274	276	278	287	285	241	264	290	310	288	316	318	270	274	253	296	333	272	331	295	324	283	294	293	278
ENSG00000063245	419	388	395	368	426	445	395	423	438	391	407	405	409	393	387	417	417	396	395	416	351	370	433	403	460	365	432	393	445	469	402	395	417	510	390	408	417	436	481	432	365	414	435	374	438	397	399	409	378
ENSG00000063322	231	230	240	267	216	264	262	179	257	170	239	232	234	189	186	250	230	244	260	201	248	258	248	225	192	261	201	252	277	300	257	211	270	247	211	225	256	266	258	210	212	249	235	264	261	209	252	244	257
ENSG00000063438	65	56	70	87	56	63	71	75	76	74	71	61	66	62	57	74	70	63	62	64	67	69	66	73	73	68	78	66	59	67	72	71	75	69	63	76	68	78	71	49	75	67	69	68	76	59	66	67	66
ENSG00000063587	692	760	751	843	529	431	787	921	676	692	1375	588	865	685	782	600	801	1060	601	2936	759	591	621	544	1684	621	595	574	684	504	653	716	554	732	913	885	646	429	909	531	860	872	1201	772	720	661	774	834	829
ENSG00000063601	160	149	160	158	168	173	161	149	158	132	144	163	175	138	163	170	148	160	174	194	170	155	150	164	146	158	170	158	174	170	163	162	152	156	153	140	175	165	165	138	148	165	151	140	149	147	150	145	166
ENSG00000063660	392	349	460	410	249	544	498	288	324	263	378	424	261	264	317	404	471	383	453	269	620	560	418	400	331	378	443	426	485	606	464	285	467	414	373	384	416	519	491	267	352	555	401	441	692	267	440	373	432
ENSG00000063761	112	117	107	108	108	115	117	125	106	141	120	121	118	102	104	114	119	119	117	104	118	111	112	110	111	110	115	118	112	109	115	116	114	110	124	130	109	117	110	125	106	107	113	120	130	122	89	119	114
ENSG00000063854	396	386	344	243	329	407	372	166	379	279	334	360	334	420	247	381	402	403	295	312	262	317	366	328	292	295	235	303	321	327	310	401	327	363	398	405	311	342	291	388	375	365	314	361	243	388	376	365	313
ENSG00000063978	220	221	195	226	228	201	209	254	198	227	227	193	200	214	260	217	213	212	216	340	208	203	193	210	255	202	230	201	198	234	206	202	207	200	217	219	188	196	214	194	219	200	214	214	221	196	226	210	210
ENSG00000064012	154	121	136	136	137	141	124	113	142	111	115	134	126	127	134	125	143	144	136	131	144	131	132	141	131	136	128	147	123	133	131	137	130	122	136	120	145	135	156	123	124	135	137	133	156	115	144	143	144
ENSG00000064042	335	229	577	426	404	338	353	194	401	276	290	347	463	300	344	313	281	309	452	289	420	443	359	360	281	409	282	301	420	296	406	355	364	335	302	306	518	414	384	329	360	538	316	337	421	481	305	305	369
ENSG00000064102	173	146	152	177	144	177	162	169	147	135	174	197	182	153	156	175	178	173	196	145	165	183	174	177	169	168	143	176	165	171	182	182	151	178	178	172	152	151	148	143	169	180	166	161	182	151	165	148	150
ENSG00000064115	246	236	245	247	216	279	284	137	228	163	263	290	238	273	217	278	319	268	250	166	249	259	252	286	152	334	178	273	237	274	305	278	275	262	267	249	214	250	235	218	238	260	244	340	289	202	261	269	220
ENSG00000064199	74	69	70	74	60	76	76	58	77	71	85	77	82	62	55	69	89	67	76	59	69	73	73	75	59	81	86	79	74	82	79	68	79	77	77	76	77	69	74	65	61	77	79	68	89	61	74	68	74
ENSG00000064201	52	44	0	6	19	10	0	0	59	2	13	0	0	0	31	0	15	43	0	0	1	8	12	23	0	28	0	5	41	5	0	0	0	12	1	0	0	48	12	5	0	0	13	0	0	0	9	1	44
ENSG00000064205	293	178	161	160	125	229	228	86	210	123	237	185	182	158	148	202	250	190	184	144	160	240	150	152	190	149	319	360	252	418	228	180	195	226	189	179	171	249	255	194	135	264	149	245	395	136	202	217	134
ENSG00000064225	136	122	113	130	112	130	111	102	126	115	116	154	124	127	125	135	126	116	134	143	105	98	111	118	118	117	117	106	112	126	121	130	120	147	120	105	124	138	137	125	129	98	116	116	104	188	121	111	104
ENSG00000064270	46	0	1	40	19	27	34	32	9	30	0	5	15	1	16	31	15	43	21	0	1	26	1	5	0	11	45	5	13	6	29	11	7	0	12	0	2	7	37	49	0	9	13	2	1	0	1	37	5
ENSG00000064300	171	150	133	205	151	175	137	113	154	128	145	126	110	133	191	178	152	136	158	142	119	192	175	160	129	145	109	126	157	167	148	115	180	182	150	163	144	174	137	239	171	151	133	149	106	124	167	159	146
ENSG00000064309	76	77	58	79	114	91	85	67	78	87	77	77	73	89	60	87	77	77	81	59	74	87	86	74	73	88	78	70	74	66	68	81	91	77	84	88	81	76	99	89	83	63	78	76	69	73	69	81	81
ENSG00000064313	443	365	378	391	395	358	462	443	369	380	477	427	477	350	422	453	460	432	459	412	349	435	473	470	394	408	428	377	381	336	422	479	420	351	467	382	381	414	432	403	406	443	408	379	428	399	432	394	383
ENSG00000064393	521	379	459	377	338	343	389	289	345	277	312	358	393	292	287	338	347	393	396	270	361	463	349	436	418	377	346	331	353	261	317	420	442	315	317	375	352	405	354	341	431	372	335	425	501	365	483	349	359
ENSG00000064419	262	226	194	212	163	217	237	211	209	182	248	231	258	237	165	195	234	205	222	144	187	241	248	208	188	228	181	199	204	185	211	183	198	235	236	241	190	200	201	176	216	227	271	204	212	169	226	206	201
ENSG00000064490	107	110	115	117	112	118	113	134	113	114	108	114	118	114	108	112	114	112	112	101	111	113	112	111	111	114	122	111	112	110	112	121	109	110	113	114	114	115	114	109	113	113	122	109	117	111	112	113	109
ENSG00000064545	173	189	182	174	175	218	230	224	204	204	183	196	170	215	162	205	217	186	166	175	175	194	189	183	188	209	236	207	193	192	221	186	177	186	203	201	199	169	208	190	179	209	211	188	193	193	197	168	185
ENSG00000064547	66	59	63	47	64	59	40	74	74	65	29	58	61	82	67	52	59	61	53	69	55	63	54	64	65	51	59	70	59	57	52	63	56	49	58	58	58	72	51	75	62	62	49	55	0	65	56	43	68
ENSG00000064601	851	751	842	1243	503	976	1181	544	1260	529	1207	896	925	927	493	872	1279	828	902	431	864	1046	986	957	746	1395	578	1213	1110	1176	1253	865	713	1042	903	1009	909	1201	942	528	902	1088	1133	1036	860	538	1064	751	1002
ENSG00000064607	456	432	520	382	636	462	401	551	505	746	426	496	416	458	536	456	404	530	423	335	447	431	466	453	634	405	435	415	468	327	479	405	386	483	508	429	431	465	373	522	407	451	443	408	349	542	443	362	468
ENSG00000064651	210	149	186	177	413	186	189	135	197	133	165	306	264	257	253	280	185	246	241	184	170	175	205	379	162	274	160	184	185	204	259	297	296	211	267	187	202	193	201	266	261	201	165	148	173	296	202	206	191
ENSG00000064652	102	103	105	99	102	93	102	107	111	109	105	105	106	109	108	102	108	100	93	90	98	104	99	102	109	102	111	106	102	108	101	107	93	100	107	107	106	105	104	93	108	95	103	105	101	107	109	94	111
ENSG00000064655	68	3	38	66	78	88	40	61	63	58	48	56	57	65	42	57	30	59	64	12	26	70	61	33	68	37	51	70	36	45	52	73	66	40	1	75	61	44	49	70	75	38	47	57	30	0	42	56	58
ENSG00000064666	140	112	115	117	170	132	108	114	122	211	106	113	116	140	172	112	108	121	136	114	139	126	111	134	133	112	115	148	125	157	111	132	141	119	108	149	146	136	146	172	128	128	111	122	96	149	92	123	167
ENSG00000064687	133	123	124	108	93	90	108	92	157	111	100	106	123	132	98	105	121	109	92	86	126	127	92	119	110	110	125	133	104	107	141	110	95	101	111	99	110	110	106	103	120	95	113	110	92	100	107	106	121
ENSG00000064692	59	47	60	75	89	89	68	76	69	63	64	66	91	65	78	63	79	50	67	55	69	57	64	40	74	69	86	81	68	42	61	81	96	35	68	79	88	75	59	96	72	58	64	81	59	77	61	74	77
ENSG00000064703	121	124	113	113	121	121	123	132	113	126	123	120	118	118	116	122	118	138	112	161	110	115	116	122	108	111	110	127	111	119	110	118	116	120	126	116	112	108	116	112	120	111	115	124	119	110	120	118	122
ENSG00000064726	206	226	208	249	206	208	217	195	209	192	233	196	228	201	247	224	238	199	229	224	223	218	219	207	205	212	203	219	204	264	239	209	216	202	229	225	206	228	225	197	240	214	206	211	236	193	234	212	226
ENSG00000064763	89	114	88	91	89	83	84	107	89	105	98	82	84	91	101	85	90	89	85	100	94	92	83	89	94	83	91	91	98	104	85	90	89	95	88	91	88	90	86	90	94	83	94	90	88	89	91	88	90
ENSG00000064787	29	67	0	6	0	0	0	39	0	57	0	0	0	0	0	0	0	60	79	0	26	1	0	33	0	0	0	0	28	60	0	0	0	27	0	0	60	0	0	0	0	0	0	0	0	65	0	0	0
ENSG00000064886	60	54	78	84	43	77	97	45	112	30	50	27	88	52	61	47	78	37	62	50	77	125	1	65	50	60	103	104	60	114	56	56	36	35	37	0	53	79	72	0	61	43	66	60	59	0	90	50	54
ENSG00000064932	239	293	300	339	210	245	273	322	239	321	199	261	198	305	371	222	209	293	230	587	366	289	259	297	383	203	371	302	242	213	238	175	205	211	206	211	228	214	277	206	444	269	281	282	285	241	259	233	311
ENSG00000064933	129	128	122	117	135	131	121	186	118	133	114	127	113	123	116	123	124	128	125	107	129	113	125	125	133	122	147	134	122	118	112	127	121	122	128	114	136	125	125	142	111	120	134	134	120	128	121	122	125
ENSG00000064961	169	143	181	160	169	176	155	161	174	176	158	165	176	165	183	177	176	170	177	194	155	165	163	168	151	169	181	158	174	175	180	176	173	179	174	164	183	175	175	179	164	175	156	153	162	170	162	166	173
ENSG00000064989	149	166	149	191	359	193	214	637	190	651	287	166	210	160	530	212	295	171	162	188	177	225	172	191	273	182	232	144	175	217	231	355	184	184	248	244	194	179	184	509	273	199	146	150	276	415	193	319	176
ENSG00000064995	143	137	170	149	152	178	153	169	166	159	137	163	135	133	176	169	162	137	161	184	142	151	164	143	167	135	143	158	194	181	151	152	147	171	145	156	174	209	175	153	126	194	164	147	163	148	163	140	159
ENSG00000064999	207	140	253	194	199	226	233	152	240	197	185	214	200	181	184	222	200	180	278	183	164	224	201	239	166	192	139	197	266	258	198	185	298	206	187	199	212	378	205	227	157	272	183	220	190	170	226	189	202
ENSG00000065000	424	521	406	440	444	440	556	597	430	479	507	448	461	456	469	437	427	503	440	446	480	476	455	493	470	490	505	466	441	409	382	364	472	462	454	460	411	439	455	442	558	416	563	510	511	428	521	516	442
ENSG00000065029	189	174	224	167	230	178	178	185	197	275	188	206	195	206	210	179	177	193	180	152	177	183	181	186	216	183	192	171	188	164	195	181	173	193	200	185	181	170	184	223	184	198	185	166	153	233	178	169	175
ENSG00000065054	178	185	143	142	251	168	187	306	169	314	192	165	149	183	294	183	175	169	165	172	178	184	188	205	147	146	135	159	167	226	165	232	212	241	179	220	188	147	176	307	174	167	164	144	239	195	186	228	158
ENSG00000065057	81	79	74	77	83	80	90	75	86	75	82	86	86	91	58	81	84	83	85	71	74	80	83	80	67	87	79	78	77	76	84	87	88	84	88	86	77	78	76	84	85	75	88	80	91	85	85	89	77
ENSG00000065060	207	167	181	176	147	185	197	148	188	137	166	170	164	134	169	164	173	177	181	152	162	187	187	195	163	164	166	187	215	182	184	173	175	170	188	205	160	229	177	137	156	194	213	203	230	161	214	163	178
ENSG00000065135	640	645	556	603	527	631	665	694	613	457	626	637	656	627	464	738	638	629	629	700	560	658	619	665	514	605	633	644	516	647	652	647	560	573	696	692	559	482	616	482	644	574	689	646	736	504	706	658	641
ENSG00000065150	277	348	285	358	278	321	302	332	260	301	342	297	288	276	313	316	315	323	301	282	301	314	315	307	286	319	327	296	303	301	299	285	314	329	310	306	296	287	335	337	294	278	331	320	354	285	307	327	300
ENSG00000065154	615	519	582	642	373	668	467	237	560	354	654	554	477	630	301	456	529	521	378	419	419	566	706	671	368	524	274	710	578	974	682	560	449	441	587	641	616	535	355	305	506	546	367	569	395	394	571	434	512
ENSG00000065183	152	171	146	176	146	178	198	172	163	121	167	151	168	188	153	171	148	178	181	206	182	177	175	167	133	166	145	163	169	169	156	160	171	160	175	154	150	165	165	141	178	169	178	183	197	154	196	176	172
ENSG00000065243	737	510	798	673	688	654	739	493	679	551	700	846	1058	701	505	848	768	692	862	484	569	707	735	899	606	769	602	659	710	589	941	709	797	644	778	640	633	702	726	534	609	729	618	595	722	680	736	733	668
ENSG00000065268	122	118	129	141	123	130	126	127	123	113	126	129	136	127	113	126	133	143	140	138	124	116	133	125	122	134	135	127	132	144	138	147	120	131	141	129	134	125	130	111	138	128	135	131	130	124	127	125	133
ENSG00000065308	161	141	123	160	146	147	155	168	158	179	143	141	130	146	172	149	137	146	145	130	160	170	145	149	230	152	187	174	156	161	143	134	161	144	138	153	153	173	181	147	150	140	142	166	192	122	142	148	162
ENSG00000065320	9	16	0	55	76	41	2	54	0	0	45	27	0	49	3	55	1	11	44	36	35	26	56	0	32	37	28	23	0	0	29	11	49	2	37	12	45	0	49	62	50	43	36	31	1	0	49	58	5
ENSG00000065328	1	44	0	43	0	0	0	0	0	75	0	0	0	0	0	2	15	0	0	0	0	26	30	0	0	11	0	5	0	0	1	42	0	35	1	51	15	24	0	0	30	0	40	38	43	0	27	0	50
ENSG00000065357	148	123	165	137	166	124	138	162	180	232	134	135	140	173	333	143	135	153	134	363	157	150	143	139	243	136	220	157	142	136	156	135	130	140	134	127	139	146	153	136	154	152	159	136	158	182	147	149	161
ENSG00000065361	67	89	57	60	78	59	77	45	67	77	74	56	47	63	80	63	51	60	61	68	83	56	59	55	71	42	65	73	84	73	50	54	59	88	60	63	61	55	56	67	71	56	69	76	82	55	61	73	76
ENSG00000065371	0	0	0	0	0	0	0	0	0	0	0	0	0	0	0	0	0	0	0	0	0	0	0	0	0	0	0	0	0	0	0	0	0	0	0	0	0	0	0	0	0	0	0	0	0	0	0	0	0
ENSG00000065413	96	86	86	79	96	83	101	92	99	107	104	95	88	92	98	95	91	104	91	130	94	93	95	97	98	91	89	77	91	78	89	76	100	88	95	94	92	88	81	106	93	93	107	96	88	114	104	90	84
ENSG00000065427	247	299	263	339	264	295	283	376	249	263	278	270	275	278	283	281	280	265	297	289	292	285	292	273	285	278	346	278	317	339	272	265	290	290	281	263	281	289	262	292	279	260	343	277	352	300	283	308	270
ENSG00000065457	127	119	115	123	104	134	144	126	121	112	137	117	127	108	110	112	124	123	126	118	140	134	127	126	110	141	123	131	115	119	125	112	134	110	128	131	114	137	125	106	135	118	133	137	146	115	142	130	129
ENSG00000065485	194	157	200	202	188	151	169	168	167	175	159	157	140	127	159	164	172	153	197	139	202	189	187	168	145	227	171	192	186	218	190	194	151	194	167	154	204	152	192	181	145	185	162	178	201	181	159	181	174
ENSG00000065491	163	161	143	152	141	149	159	194	138	178	150	157	148	152	162	145	154	173	154	188	143	150	139	153	139	146	165	140	135	144	160	140	144	140	163	158	133	133	148	153	157	146	139	148	154	169	164	149	142
ENSG00000065518	353	405	360	338	337	388	393	312	352	391	393	381	391	458	312	375	441	485	323	366	315	280	405	332	401	366	335	321	358	350	413	487	275	420	451	449	448	311	301	403	388	402	419	445	280	407	347	415	426
ENSG00000065526	312	285	350	264	256	260	262	243	309	270	231	309	266	302	263	267	200	300	278	316	359	302	289	323	251	300	280	279	295	239	254	220	311	263	247	252	244	258	245	251	336	287	253	263	292	272	253	244	299
ENSG00000065534	209	150	176	219	400	192	161	126	186	426	202	154	169	216	246	199	134	161	241	139	200	221	193	197	163	190	124	232	210	235	182	201	397	197	171	305	280	206	288	394	281	189	153	192	129	190	143	263	189
ENSG00000065548	196	231	197	220	193	223	232	295	214	219	252	208	201	252	236	203	235	228	217	348	237	235	216	215	234	219	220	225	211	220	208	209	204	208	231	253	198	195	194	198	255	220	254	251	246	212	239	215	222
ENSG00000065559	185	173	182	163	149	178	166	149	160	142	174	179	165	149	186	175	171	171	172	192	162	180	169	172	150	152	145	179	173	192	164	176	168	178	160	165	167	173	183	132	158	179	145	167	160	145	177	169	170
ENSG00000065600	86	84	78	80	70	72	90	88	86	76	81	78	81	88	66	75	87	89	79	67	64	86	84	84	76	76	83	85	66	81	85	78	74	68	89	90	74	80	80	71	92	75	82	81	80	78	89	80	91
ENSG00000065609	0	143	0	55	0	27	0	0	0	59	105	0	0	0	77	0	0	0	0	0	102	0	0	50	0	0	0	47	92	103	0	0	0	107	29	58	2	0	0	39	1	29	77	66	1	0	0	15	58
ENSG00000065613	256	224	221	222	297	215	227	238	225	251	237	242	255	226	285	253	234	249	263	209	253	274	241	277	240	229	210	210	238	217	225	243	278	237	249	245	209	222	233	258	230	245	240	207	247	240	243	240	217
ENSG00000065615	123	111	111	106	97	113	107	109	107	108	114	113	111	101	108	107	120	111	108	111	117	111	112	102	110	112	105	117	107	113	115	114	106	110	110	110	107	108	117	105	111	109	113	111	108	96	110	113	109
ENSG00000065618	29	41	44	40	79	41	19	39	0	58	48	67	47	29	63	60	60	43	68	50	26	56	12	68	43	1	0	0	13	21	38	63	65	40	62	29	62	24	12	57	38	1	58	42	69	88	62	52	0
ENSG00000065621	68	106	93	97	96	110	89	68	93	86	96	81	105	98	84	95	91	79	91	90	98	83	79	87	89	83	92	86	111	104	89	106	94	103	99	80	103	111	110	85	88	80	102	81	102	107	92	92	89
ENSG00000065665	96	112	96	100	113	107	107	135	111	116	108	107	93	112	117	104	108	109	104	110	110	106	104	104	112	106	118	110	104	98	106	110	102	109	109	105	107	109	103	115	96	100	111	109	104	114	107	100	104
ENSG00000065675	49	0	60	47	66	10	67	1	28	45	29	46	67	70	55	50	38	30	53	55	55	41	51	62	0	55	64	50	57	38	47	54	49	0	53	12	37	48	37	39	13	29	60	0	47	55	27	50	56
ENSG00000065717	171	137	187	177	204	164	143	138	204	186	122	134	166	170	174	187	143	173	172	147	142	187	171	204	196	193	176	166	149	158	159	150	165	135	157	172	160	163	149	258	177	156	142	176	132	166	142	182	175
ENSG00000065802	139	169	149	138	146	136	140	146	141	138	139	141	141	162	137	147	130	150	138	144	139	139	147	143	139	133	129	133	143	142	132	129	161	145	136	149	137	139	140	133	132	143	150	135	146	114	137	146	148
ENSG00000065809	271	272	287	251	228	230	275	138	196	162	228	182	390	349	199	201	245	263	235	420	168	201	214	272	158	234	176	255	183	281	300	282	206	219	210	296	257	206	188	206	346	261	193	240	173	189	272	216	241
ENSG00000065833	314	405	335	439	255	332	388	138	333	234	469	356	427	331	181	395	531	321	405	195	347	364	426	333	271	350	232	391	356	391	431	338	296	360	553	379	343	314	360	233	381	384	392	353	343	286	374	304	350
ENSG00000065882	128	140	129	141	140	119	109	169	129	167	118	113	113	109	164	128	111	114	115	139	133	144	113	121	137	111	142	131	115	133	115	134	136	132	120	141	133	164	131	162	118	122	134	133	137	135	137	141	124
ENSG00000065883	222	200	201	193	261	208	188	266	213	243	205	211	205	232	229	195	185	229	215	209	212	202	201	220	201	191	216	198	208	176	189	221	203	200	217	200	199	205	188	230	215	186	208	191	188	225	196	201	197
ENSG00000065911	108	146	89	125	110	103	103	186	98	112	99	99	88	105	233	105	97	95	93	145	120	115	99	100	165	87	277	109	103	123	105	110	102	91	116	125	106	110	102	124	139	99	116	130	138	85	112	108	108
ENSG00000065923	157	198	150	129	151	131	136	107	146	110	136	150	133	132	141	131	139	140	143	132	150	145	135	154	119	145	109	126	143	159	158	163	151	161	148	138	129	141	136	124	129	125	146	136	136	143	154	140	134
ENSG00000065970	155	150	201	168	160	156	151	145	181	158	162	179	173	159	165	169	146	177	172	140	183	182	172	175	168	169	137	179	184	175	164	144	168	163	139	156	175	175	177	145	148	177	156	148	176	140	167	145	186
ENSG00000065978	446	432	434	432	407	469	505	930	528	597	471	452	429	438	571	423	443	409	448	559	583	546	516	390	616	449	572	474	461	423	414	509	518	409	421	539	475	465	419	507	532	444	585	503	801	464	520	600	452
ENSG00000065989	121	82	117	110	107	91	130	84	115	94	88	103	131	110	109	108	112	105	108	104	96	113	108	111	101	109	108	101	114	107	128	108	138	92	99	107	99	109	107	128	121	102	103	96	98	101	92	116	105
ENSG00000066027	154	142	148	162	168	157	152	195	152	166	145	147	171	175	175	163	168	145	161	146	155	159	143	157	172	159	169	158	163	180	167	189	168	150	153	151	145	184	173	164	153	158	161	147	171	160	142	170	174
ENSG00000066032	0	99	0	47	43	27	57	77	28	45	83	5	0	14	96	81	43	37	32	46	75	51	0	50	94	12	0	23	79	89	0	46	53	86	49	64	42	0	59	43	50	29	89	57	38	51	27	29	40
ENSG00000066044	209	223	206	226	240	204	226	222	222	198	222	208	237	232	198	233	224	216	224	230	212	229	216	242	203	218	218	211	196	228	216	242	235	219	239	229	188	212	202	194	246	197	230	207	244	208	237	221	226
ENSG00000066056	104	109	101	112	130	102	109	144	108	163	112	109	111	108	133	111	146	99	96	121	121	122	93	96	177	112	139	106	121	110	134	126	109	115	117	137	112	138	98	161	111	111	109	108	107	129	110	115	109
ENSG00000066084	207	169	186	195	176	182	178	144	184	144	206	186	216	184	178	188	190	180	206	135	187	209	190	197	175	202	143	160	206	153	209	183	185	186	182	198	177	187	203	165	209	225	180	177	178	201	169	198	164
ENSG00000066117	254	211	232	218	311	218	232	247	220	269	267	249	242	238	282	249	228	262	239	266	220	213	245	249	238	242	240	230	237	240	255	246	227	244	263	225	242	220	282	265	219	228	254	219	239	264	249	262	252
ENSG00000066135	292	249	235	272	240	250	287	178	250	184	265	338	334	240	173	272	297	265	271	162	204	276	274	290	162	287	210	282	253	235	275	232	282	276	278	268	257	251	286	192	248	240	242	280	277	239	281	271	247
ENSG00000066136	178	181	192	185	220	192	198	190	192	180	193	196	212	203	166	204	209	176	193	153	179	182	215	217	180	206	181	177	187	175	191	212	188	188	216	194	194	190	220	193	193	189	201	182	200	205	188	194	185
ENSG00000066185	66	68	75	82	49	83	79	56	75	67	77	81	89	71	51	73	91	61	75	60	71	67	74	75	70	83	54	69	77	78	80	77	69	86	91	81	72	89	76	61	75	80	82	77	69	72	80	67	66
ENSG00000066230	73	88	97	58	75	88	64	64	77	60	77	91	74	76	72	87	99	77	75	79	75	78	106	85	82	71	90	69	52	70	81	68	79	95	95	80	82	84	87	74	71	88	71	60	70	91	73	63	71
ENSG00000066248	197	183	155	208	301	174	123	659	183	564	370	269	104	337	738	168	166	318	184	1011	218	163	150	190	555	230	363	195	180	141	195	232	264	198	289	393	192	181	241	353	264	195	223	254	245	470	286	305	295
ENSG00000066279	102	87	76	70	59	55	51	77	66	107	69	69	93	59	74	90	105	63	80	50	0	82	78	85	58	105	37	88	98	84	114	83	56	91	88	116	105	107	65	60	89	72	47	102	38	55	79	54	105
ENSG00000066294	143	92	131	104	77	114	106	115	163	76	87	105	125	107	109	88	125	87	108	78	97	137	89	110	81	99	45	147	113	101	81	125	110	90	101	100	116	166	117	82	113	106	112	112	80	90	108	90	112
ENSG00000066322	158	146	149	183	146	154	178	207	158	172	222	158	150	162	162	175	187	161	167	187	172	181	183	160	186	168	171	176	164	191	177	170	151	165	187	181	156	153	181	142	174	160	197	175	195	136	184	176	171
ENSG00000066336	131	88	132	114	81	113	106	106	169	76	88	114	132	113	130	88	108	89	108	86	106	137	106	104	80	102	75	141	115	101	90	126	109	93	90	111	131	137	106	87	133	111	120	129	87	97	115	94	117
ENSG00000066379	123	125	123	110	112	132	137	149	123	126	122	132	127	132	130	126	117	122	121	143	117	114	124	114	139	121	143	126	127	116	123	134	120	126	122	125	122	125	126	130	117	121	127	130	128	174	123	131	112
ENSG00000066382	77	93	96	76	59	83	93	54	93	96	92	69	102	91	82	74	77	70	85	66	80	77	82	91	76	81	45	80	88	98	82	78	86	92	65	70	69	67	60	80	57	91	84	87	50	85	78	75	91
ENSG00000066405	0	0	1	6	0	0	19	1	36	45	37	0	0	43	0	2	15	0	0	57	35	0	1	0	0	1	1	5	13	0	0	0	0	0	12	12	0	7	0	0	13	0	2	0	13	35	0	0	0
ENSG00000066422	140	147	135	140	139	134	136	189	143	162	145	139	139	150	141	137	141	137	140	178	146	133	141	133	144	136	139	140	141	137	142	139	139	141	144	140	134	147	140	135	154	138	145	140	144	165	142	137	150
ENSG00000066427	132	131	145	140	169	152	133	162	156	158	144	143	138	141	160	137	139	145	141	148	140	146	139	147	152	140	158	136	154	112	150	158	137	138	144	143	152	162	135	182	132	140	137	133	130	148	127	130	140
ENSG00000066455	189	206	175	189	150	180	203	192	164	156	191	188	178	165	154	185	179	181	188	137	185	187	186	182	183	177	179	185	189	235	186	180	197	185	177	182	177	180	197	163	207	178	196	205	180	157	196	213	188
ENSG00000066468	253	140	251	170	291	209	178	211	243	217	213	207	225	186	189	257	187	217	251	349	192	185	238	247	203	298	92	154	181	174	176	255	223	198	225	203	176	142	195	177	150	262	185	157	171	328	183	163	200
ENSG00000066557	110	107	107	110	107	108	108	111	105	105	106	109	109	89	106	111	114	107	109	108	108	108	111	107	105	110	102	102	108	111	110	112	107	108	111	110	105	108	109	95	101	112	107	94	114	102	112	107	109
ENSG00000066583	178	179	198	155	141	138	147	110	182	128	138	140	144	138	133	156	139	145	144	137	189	179	144	168	115	151	135	167	134	176	149	193	135	135	169	137	145	138	153	122	215	168	145	148	133	144	161	146	154
ENSG00000066629	126	135	122	120	144	121	133	134	113	172	139	120	140	108	108	143	141	130	136	98	128	160	136	134	128	136	115	119	133	139	126	129	143	145	128	146	132	112	139	138	112	126	133	116	161	129	133	135	134
ENSG00000066651	238	208	261	191	291	203	225	274	247	251	207	282	229	245	312	233	234	233	236	340	220	191	213	225	255	219	333	237	212	275	246	236	210	204	229	220	274	202	236	289	223	248	223	195	209	282	238	224	236
ENSG00000066654	208	196	216	235	218	204	204	172	227	177	182	213	223	211	174	223	199	208	208	180	186	208	198	205	176	205	192	206	240	217	218	220	218	206	211	190	217	243	216	204	193	211	192	198	192	182	209	200	216
ENSG00000066697	115	111	113	110	108	107	103	126	106	107	112	122	108	103	130	119	112	107	105	124	119	110	106	108	133	114	161	108	101	124	120	109	109	109	115	111	109	107	117	95	129	108	100	106	119	100	134	113	113
ENSG00000066735	78	186	89	90	69	74	69	58	83	90	119	58	72	81	109	84	86	71	68	73	105	78	67	100	70	79	70	83	103	126	69	69	87	112	79	88	69	90	82	76	75	80	93	90	64	59	73	74	88
ENSG00000066739	215	233	238	206	219	205	187	292	230	334	238	226	219	195	320	221	195	264	206	729	237	208	202	227	247	212	195	219	229	192	221	199	209	237	207	199	225	220	243	210	197	221	193	219	193	217	223	201	215
ENSG00000066777	223	217	202	221	190	208	206	190	238	207	220	212	239	196	218	208	221	214	224	210	229	227	207	230	199	234	207	255	232	231	227	191	217	216	220	200	209	239	234	192	199	221	232	205	238	205	212	206	232
ENSG00000066827	103	89	96	91	86	92	106	93	91	85	90	100	104	94	83	96	95	92	91	93	99	97	102	103	80	102	87	97	93	88	100	89	100	92	105	100	88	92	86	94	97	90	91	92	103	90	95	105	88
ENSG00000066855	415	280	325	264	292	431	369	254	273	266	406	351	344	269	307	395	410	369	408	299	286	399	526	358	300	349	287	282	299	333	387	400	355	292	350	402	322	261	342	314	321	495	340	318	345	401	411	387	321
ENSG00000066923	124	109	137	103	110	103	110	96	131	127	111	113	111	112	107	97	109	115	118	109	111	120	113	111	115	113	102	118	122	109	111	98	115	118	108	111	117	128	104	121	102	108	116	101	110	105	114	109	105
ENSG00000066926	198	187	190	201	160	211	213	112	178	134	211	199	184	170	129	213	230	218	205	137	183	200	232	197	138	207	166	205	190	240	230	184	177	230	209	190	213	197	229	150	178	224	172	187	200	153	201	184	187
ENSG00000066933	140	141	138	135	150	133	136	159	137	166	141	138	139	135	143	138	132	136	131	137	141	131	135	138	148	132	134	136	137	129	133	135	136	134	136	138	128	140	137	153	138	130	141	133	129	145	134	131	138
ENSG00000067048	1	341	1	361	410	310	274	1	0	16	0	390	418	0	31	0	344	336	39	741	0	1	0	0	581	0	383	364	355	339	354	392	356	328	408	400	329	391	337	0	427	0	0	313	310	573	320	312	356
ENSG00000067057	110	166	80	109	100	142	108	226	105	245	219	115	91	88	163	112	141	122	112	209	135	122	111	102	340	114	210	133	118	134	111	97	133	128	95	162	138	129	124	98	146	108	165	130	247	90	190	130	107
ENSG00000067064	243	574	194	276	237	170	211	361	185	915	1146	284	210	396	1024	398	419	389	247	1390	239	212	223	257	789	188	195	212	202	343	302	321	199	253	860	688	205	201	237	195	455	247	337	253	219	813	270	195	502
ENSG00000067066	268	230	276	320	271	265	262	232	281	268	250	294	303	274	314	254	282	255	257	201	302	279	270	264	316	267	508	322	291	338	317	247	248	288	241	263	327	320	269	288	275	273	286	264	336	268	271	256	275
ENSG00000067082	182	179	144	178	304	180	155	238	175	399	158	183	175	174	335	161	164	145	210	327	202	164	189	155	295	142	188	176	145	167	150	211	185	135	167	230	177	177	167	238	343	141	167	167	170	411	172	180	173
ENSG00000067113	283	211	244	278	400	255	258	372	354	804	284	230	252	266	483	313	274	223	266	248	260	289	203	236	362	277	280	270	271	356	300	339	261	291	294	341	298	309	345	587	298	293	299	254	232	392	305	319	298
ENSG00000067141	177	144	184	169	172	165	168	111	176	163	184	149	173	153	113	194	151	148	187	124	173	164	172	173	111	202	135	159	184	182	166	145	244	165	165	178	168	179	181	184	165	164	137	164	162	140	160	177	160
ENSG00000067167	428	384	336	397	343	352	418	338	384	313	334	330	328	322	313	385	368	296	351	271	464	387	350	350	359	332	357	363	348	436	379	424	380	317	364	338	353	342	341	289	416	345	324	362	344	270	418	432	387
ENSG00000067177	237	223	254	369	196	305	275	177	327	213	215	241	282	183	210	223	228	403	272	273	269	277	263	217	211	479	213	307	328	248	368	285	258	236	196	199	310	297	281	178	209	295	201	379	274	195	262	245	372
ENSG00000067182	492	646	529	606	484	584	627	638	585	448	368	538	417	661	707	461	423	615	510	720	615	664	525	628	513	398	822	586	507	565	472	454	509	482	406	522	462	435	460	527	721	537	558	593	674	366	546	526	564
ENSG00000067191	76	101	87	79	93	89	84	77	89	109	86	81	79	83	103	86	76	86	84	91	89	80	85	83	109	81	92	83	91	89	77	85	78	84	91	83	86	77	92	90	75	87	81	83	77	96	79	86	91
ENSG00000067208	192	149	170	179	193	175	178	157	184	176	154	189	197	152	139	176	189	170	185	143	174	204	178	189	146	180	168	175	174	178	176	199	184	173	167	181	189	175	191	160	161	174	148	160	181	168	181	166	160
ENSG00000067221	123	160	111	136	110	134	158	143	142	132	140	131	123	136	107	134	145	137	129	101	138	134	149	137	130	146	166	147	114	134	126	117	120	134	146	146	137	127	133	133	143	132	189	158	169	131	154	153	148
ENSG00000067225	2280	3387	2117	2200	1561	2088	3214	2261	2166	1994	2625	2752	2280	2166	1541	2149	2405	2545	2220	1482	3098	2900	2653	2362	2599	2900	5118	3508	2039	2297	2133	2339	2362	2717	2599	2474	2384	2569	2240	1592	2971	1812	3157	2752	6760	1720	2545	3328	2450
ENSG00000067248	556	488	453	450	415	455	628	529	464	381	472	518	506	500	481	536	494	575	515	409	423	566	505	597	360	457	582	524	418	499	519	437	488	434	495	433	386	428	449	445	501	428	556	532	631	483	605	571	500
ENSG00000067334	165	184	167	169	154	173	162	247	162	187	166	171	163	207	201	174	170	183	171	318	183	174	170	160	175	155	175	178	177	172	155	167	174	166	169	182	167	164	145	152	184	166	180	176	177	182	177	173	174
ENSG00000067365	107	106	119	102	113	111	109	146	117	129	113	111	105	105	140	108	108	110	105	126	111	106	109	107	132	107	122	102	111	111	123	107	103	110	108	108	112	115	110	112	108	113	113	106	118	126	122	111	107
ENSG00000067369	223	396	266	306	305	264	286	357	328	454	314	283	295	321	327	244	258	305	261	380	354	268	294	278	341	307	339	293	301	252	270	243	257	326	307	270	299	300	274	289	302	281	386	288	286	315	288	260	293
ENSG00000067445	76	139	77	97	111	75	101	75	136	101	103	83	93	113	86	93	77	83	77	78	115	90	80	82	82	78	131	111	95	101	94	89	93	106	98	95	105	93	95	86	102	69	110	90	102	90	91	93	105
ENSG00000067533	224	213	217	246	272	250	281	416	223	210	210	241	220	280	261	280	210	243	273	445	201	256	235	255	233	236	298	215	219	202	217	263	268	202	283	245	245	214	258	269	218	223	289	256	298	215	238	291	272
ENSG00000067560	1263	1068	995	1170	903	1103	1060	1162	1325	1101	1103	988	1082	856	965	1088	1217	918	1022	697	1101	1079	1141	986	918	1126	819	1260	1019	1471	1379	1151	1162	1075	1176	1229	1086	1068	1181	842	981	983	1423	1064	1232	765	1144	1124	1041
ENSG00000067596	182	183	170	180	175	186	193	158	191	146	188	186	181	184	150	180	170	196	185	195	192	193	189	182	149	181	167	195	186	180	178	154	191	180	184	187	168	175	172	169	189	180	187	190	204	162	175	193	181
ENSG00000067606	114	130	126	129	125	112	118	102	123	110	116	116	134	115	114	124	118	114	119	137	125	114	111	120	103	128	116	113	126	133	124	114	125	126	119	112	125	118	133	110	114	117	111	114	120	115	117	118	117
ENSG00000067646	0	107	0	106	107	106	111	0	0	0	0	107	108	0	0	0	98	100	0	113	0	0	0	0	101	0	103	107	98	100	101	118	112	107	111	116	104	107	106	0	113	0	0	105	106	98	103	108	109
ENSG00000067704	433	436	363	433	272	407	431	202	369	229	479	410	375	408	216	437	504	453	392	248	375	378	470	418	297	429	320	435	367	439	485	359	349	531	443	486	391	372	370	309	393	434	484	423	445	285	437	432	414
ENSG00000067715	29	196	44	71	60	75	19	48	59	67	134	36	0	58	105	50	0	52	55	50	134	51	54	78	52	12	9	65	140	160	0	11	49	169	59	73	68	24	26	76	44	43	100	87	55	35	37	56	71
ENSG00000067798	130	122	203	155	179	149	113	106	132	137	115	175	170	139	160	146	125	138	176	88	160	170	213	162	117	137	143	115	133	121	133	161	169	135	148	131	117	136	131	157	176	145	127	115	136	172	142	175	126
ENSG00000067829	191	173	201	222	165	228	194	173	193	155	195	207	189	180	165	183	208	204	203	167	198	207	216	172	174	226	156	192	230	203	220	211	207	207	185	205	217	207	176	181	200	220	186	201	187	172	183	187	196
ENSG00000067836	189	191	238	233	218	230	236	111	220	182	192	231	200	193	153	206	244	191	219	140	194	228	246	223	160	223	192	210	221	215	216	234	187	236	245	205	233	215	229	195	186	261	222	183	217	196	198	176	194
ENSG00000067840	68	125	74	72	89	70	63	66	77	89	91	68	75	81	98	76	66	77	75	67	95	76	61	79	69	64	65	73	89	90	56	70	77	103	65	75	68	79	68	78	76	67	87	77	55	76	62	66	79
ENSG00000067842	96	139	120	124	138	92	150	48	102	87	106	130	156	115	94	143	93	109	112	96	228	137	114	113	87	110	141	144	141	139	98	127	150	135	125	116	163	108	150	87	131	132	137	102	204	130	139	128	125
ENSG00000067900	221	182	211	203	247	218	182	194	217	244	198	213	229	204	232	198	198	189	234	188	205	219	210	205	195	217	183	182	215	193	190	195	251	199	189	222	220	185	216	244	218	225	206	192	215	222	195	212	200
ENSG00000067955	135	136	142	138	157	133	119	176	138	169	134	128	134	140	198	142	128	135	134	144	140	133	134	132	147	131	151	134	139	144	130	146	142	136	137	143	137	143	137	140	143	138	131	121	127	141	133	133	146
ENSG00000067992	76	63	68	73	43	73	78	59	76	63	59	64	78	69	67	75	70	63	62	60	71	74	61	66	86	60	67	79	70	75	69	69	60	69	68	68	65	68	65	53	76	78	75	71	67	65	74	62	71
ENSG00000068001	202	193	172	192	242	192	200	304	197	282	203	221	176	184	310	213	212	204	191	281	228	206	198	212	227	190	175	190	202	224	203	233	244	203	198	228	178	185	166	244	198	195	179	195	226	203	201	215	195
ENSG00000068024	178	178	198	189	193	166	173	185	147	167	212	187	180	180	171	189	167	202	178	160	184	180	174	203	173	178	172	170	178	164	188	154	187	194	179	175	181	183	195	154	160	190	179	182	207	153	179	180	194
ENSG00000068028	138	133	113	121	151	129	113	202	134	182	109	124	128	140	179	128	111	123	124	170	114	124	117	121	181	120	135	137	114	125	110	124	132	113	114	135	129	114	113	164	125	113	123	128	118	141	113	123	132
ENSG00000068078	66	72	75	69	85	69	78	62	74	69	50	76	61	62	75	63	70	69	77	69	82	80	69	93	0	62	59	66	76	64	68	76	81	90	75	64	80	62	68	75	74	66	47	75	71	101	71	77	68
ENSG00000068079	151	145	118	179	116	136	152	113	111	114	143	134	124	131	120	126	155	136	127	131	137	144	144	131	110	163	147	143	124	170	127	129	125	130	119	160	143	134	133	128	136	146	165	149	151	125	148	135	138
ENSG00000068097	144	139	141	128	114	133	142	178	133	148	147	134	149	154	132	131	137	143	126	133	133	136	132	153	134	139	152	130	132	124	133	125	131	135	141	140	131	148	135	116	131	132	155	140	142	135	167	135	131
ENSG00000068120	252	250	231	241	232	220	258	295	224	235	244	240	238	241	232	224	240	267	238	197	242	249	227	243	243	228	278	235	220	226	242	219	213	225	253	243	197	234	218	238	251	226	240	274	226	207	250	273	256
ENSG00000068137	147	161	173	166	165	155	160	195	185	178	162	170	187	168	133	155	191	157	167	127	140	155	141	165	153	165	173	193	186	177	149	145	177	172	168	149	172	180	184	138	158	177	145	161	164	145	150	138	156
ENSG00000068305	236	200	236	226	289	235	205	204	253	264	247	209	224	192	336	223	227	207	230	242	238	213	234	231	258	230	189	220	247	233	207	234	224	229	206	225	278	234	235	263	214	247	195	211	184	259	219	216	253
ENSG00000068308	193	199	190	201	196	198	191	172	196	195	184	197	198	207	203	182	188	196	188	211	204	192	194	179	183	187	196	192	199	186	187	192	198	192	192	190	197	190	200	196	189	191	189	197	189	185	192	189	188
ENSG00000068323	388	419	393	403	377	421	474	280	377	327	345	396	443	462	318	422	391	419	385	253	402	411	407	411	303	402	412	429	388	414	381	415	394	428	422	410	346	406	419	337	453	355	308	398	436	309	378	393	370
ENSG00000068354	115	113	113	108	110	104	108	108	107	113	110	113	109	114	110	110	106	127	110	146	109	110	109	109	107	109	111	108	98	104	106	111	108	107	112	128	96	100	111	109	112	107	105	110	108	112	112	114	112
ENSG00000068366	1144	1770	862	1780	558	1044	1561	1615	1048	818	1684	1131	765	1013	1444	1600	1294	1411	1046	1994	1477	1217	991	1028	1346	1189	2683	1488	1337	1501	1232	886	1103	1541	1555	1438	1165	1337	1379	844	1477	1298	1260	1859	3268	638	1692	1146	1584
ENSG00000068383	140	130	170	168	178	137	143	133	164	156	140	137	159	141	145	152	128	163	148	151	157	142	141	140	142	185	173	155	150	178	142	148	172	140	132	139	166	159	178	179	136	190	126	160	155	144	143	155	188
ENSG00000068394	138	138	131	133	110	134	139	124	125	114	135	136	134	142	110	132	140	141	132	128	132	134	136	135	116	128	128	134	129	133	138	126	136	132	133	145	124	126	119	111	137	135	136	137	143	115	137	136	131
ENSG00000068400	289	342	343	266	313	281	282	284	322	373	305	338	271	335	341	266	290	332	277	271	305	283	313	295	350	277	328	290	311	262	280	256	271	294	323	300	313	312	315	291	295	297	315	295	282	332	301	281	304
ENSG00000068438	153	157	134	143	143	148	163	216	138	159	145	138	136	142	165	147	145	158	144	249	152	148	153	143	172	144	179	138	135	150	133	144	140	141	146	146	132	124	143	146	148	141	161	162	166	149	153	169	156
ENSG00000068489	49	29	44	52	3	27	0	13	28	57	37	36	47	0	0	47	60	0	32	0	0	53	43	33	0	51	0	47	50	42	58	42	26	49	49	68	61	52	42	0	59	9	13	51	13	0	46	15	47
ENSG00000068615	70	114	89	79	78	68	80	32	84	74	89	86	76	68	57	89	62	66	72	46	84	67	62	68	59	60	78	72	98	110	85	72	89	107	62	61	110	132	87	57	71	102	73	95	85	51	65	76	92
ENSG00000068650	288	266	297	314	213	248	282	234	293	252	310	319	253	176	318	247	242	282	256	434	287	332	271	272	291	270	214	266	282	233	238	215	316	250	235	240	275	262	284	201	265	283	234	280	317	235	252	218	323
ENSG00000068654	211	236	166	201	222	229	268	350	199	204	249	236	207	209	267	191	192	245	233	332	253	253	246	223	192	253	243	229	205	183	193	180	201	211	233	200	209	191	239	226	235	214	257	250	256	207	236	256	211
ENSG00000068697	1279	727	1097	1067	765	1095	919	444	1444	488	797	1204	1739	1050	590	737	988	1084	739	627	1144	1260	649	677	577	721	612	1108	794	1097	876	1024	1337	1097	820	717	641	1195	612	884	885	946	729	1162	922	681	864	863	986
ENSG00000068724	261	200	193	188	299	294	203	172	186	248	222	249	213	200	233	236	275	211	239	185	180	214	259	228	190	199	200	180	216	172	222	233	248	227	232	256	209	226	204	272	183	260	233	217	199	249	215	214	195
ENSG00000068745	235	191	191	215	281	177	169	162	228	249	206	206	201	230	199	203	267	186	189	179	185	164	191	190	188	208	225	202	196	171	234	286	178	209	266	222	184	186	193	234	206	192	193	210	186	249	224	194	218
ENSG00000068781	97	63	82	90	64	82	97	90	88	93	60	77	77	77	90	87	74	77	85	57	87	95	82	88	88	92	93	79	76	79	94	78	89	66	69	80	76	79	84	76	96	67	84	95	89	59	69	85	73
ENSG00000068784	230	220	205	194	174	215	237	230	190	186	230	220	246	173	147	201	220	212	217	142	207	236	237	216	178	208	225	208	173	180	205	197	223	176	224	227	183	163	184	208	208	190	229	217	224	210	218	242	202
ENSG00000068796	243	267	218	220	183	226	247	222	204	176	251	220	244	244	196	232	241	228	232	253	186	223	222	239	173	241	232	236	207	217	228	181	231	210	250	223	190	194	215	187	255	208	242	225	243	188	266	219	220
ENSG00000068831	136	93	112	103	128	125	103	106	128	146	104	112	108	110	128	110	113	121	108	117	100	116	113	119	115	113	95	132	117	100	110	124	125	109	112	122	131	134	113	162	93	117	95	108	80	113	105	110	131
ENSG00000068878	256	218	243	224	214	222	229	242	223	223	261	255	242	222	305	230	214	278	250	317	243	239	228	211	219	233	260	229	267	256	241	218	211	229	226	223	245	263	246	205	218	251	235	227	236	232	258	226	257
ENSG00000068885	311	400	474	383	360	385	362	252	466	357	396	360	425	424	250	427	398	381	401	218	371	322	419	446	287	448	542	516	377	384	413	421	396	415	517	344	392	599	516	428	341	420	362	365	358	391	385	332	358
ENSG00000068903	242	231	247	240	226	259	248	232	259	248	247	224	256	261	203	264	273	257	256	239	211	242	229	272	210	259	204	268	261	263	270	270	225	259	290	261	226	262	237	266	239	238	233	243	201	234	219	229	230
ENSG00000068912	939	1020	713	662	605	781	988	681	721	544	781	807	730	682	524	844	865	822	732	618	752	723	805	779	876	765	789	746	661	1007	743	650	794	699	770	716	615	597	913	668	735	752	922	895	810	651	1097	1136	951
ENSG00000068971	120	147	123	127	121	113	117	143	123	136	128	115	123	138	116	114	123	123	114	115	114	125	108	127	159	110	130	117	118	123	121	121	121	129	135	132	109	119	109	129	142	109	119	126	113	113	134	114	120
ENSG00000068976	75	44	73	70	88	83	69	45	71	79	71	73	71	69	77	75	56	69	82	57	47	80	79	76	67	71	77	65	67	60	58	87	82	68	73	86	81	72	69	87	74	69	61	84	38	69	73	69	87
ENSG00000069011	49	47	32	58	52	36	40	145	42	59	61	52	55	67	76	39	68	60	59	80	35	65	43	33	68	45	61	50	0	38	50	11	0	40	0	49	45	0	26	67	57	54	56	65	50	58	46	43	44
ENSG00000069020	228	210	263	253	205	211	261	173	234	181	213	234	256	202	274	211	224	235	248	269	231	279	211	245	182	238	185	220	232	209	280	192	202	234	196	201	232	279	240	181	248	267	180	245	245	224	223	208	203
ENSG00000069122	217	165	201	198	228	253	194	246	265	551	194	197	234	197	393	295	208	169	188	168	232	249	167	169	257	223	210	180	290	216	206	231	419	227	180	260	228	349	194	535	180	248	198	239	190	291	182	213	185
ENSG00000069188	29	89	38	58	46	27	19	62	51	55	72	27	0	54	68	31	15	11	0	55	59	36	51	44	22	51	28	40	50	73	0	1	49	60	29	56	45	40	42	53	47	9	58	42	55	26	37	43	40
ENSG00000069248	197	187	188	208	171	193	186	154	184	165	203	203	205	173	159	209	199	194	199	155	195	199	187	193	161	204	163	202	214	205	213	178	196	207	191	182	191	207	192	161	170	185	203	195	206	165	188	196	191
ENSG00000069275	517	513	551	548	644	491	464	363	519	449	433	482	522	437	479	493	436	508	560	289	621	511	487	504	451	554	461	515	573	569	418	529	645	521	419	461	558	577	578	505	468	464	489	530	519	498	466	518	485
ENSG00000069329	287	319	258	291	240	283	287	203	280	203	318	263	303	275	205	282	312	267	278	195	289	266	279	290	232	300	216	291	277	319	292	296	281	280	311	302	272	265	262	217	278	261	329	288	275	224	301	284	278
ENSG00000069345	325	288	288	284	307	299	295	278	270	277	304	330	349	334	289	314	320	305	336	292	303	312	314	308	283	273	255	276	287	313	296	352	312	324	332	327	290	284	278	257	309	297	338	278	330	299	298	309	307
ENSG00000069399	179	233	167	245	160	205	163	542	159	227	145	176	143	169	258	155	172	233	166	313	192	264	170	174	267	129	404	205	168	132	155	164	160	151	175	180	179	132	149	179	329	179	195	263	212	187	186	155	183
ENSG00000069424	139	104	144	99	93	112	100	107	134	105	104	107	128	109	109	95	110	110	112	108	112	121	97	104	113	107	88	155	133	130	106	115	98	107	95	94	115	156	125	101	106	110	105	106	82	99	113	100	113
ENSG00000069431	226	344	259	287	264	171	180	169	212	368	173	260	208	241	251	260	244	192	196	350	228	170	168	194	325	373	334	157	175	240	218	185	422	183	199	281	268	244	264	552	412	194	193	349	245	181	234	242	267
ENSG00000069482	0	3	0	0	0	0	0	13	0	0	0	0	0	0	0	0	0	0	0	0	0	0	0	0	0	0	0	0	0	0	0	0	0	79	0	1	0	0	0	0	0	0	2	0	13	0	0	0	0
ENSG00000069493	265	219	357	230	286	306	225	372	317	269	223	307	268	293	237	270	273	299	350	306	231	280	259	243	278	287	287	307	322	235	243	282	352	233	261	251	341	281	266	318	224	259	229	278	271	326	236	251	265
ENSG00000069509	114	108	123	113	107	116	121	102	112	106	115	124	127	110	103	128	126	113	123	110	116	113	121	114	113	122	108	110	113	132	116	124	111	111	122	117	119	120	115	104	115	132	118	111	119	113	123	114	115
ENSG00000069535	343	186	471	397	274	408	351	90	518	175	235	288	534	322	176	341	334	320	427	210	284	302	304	376	169	513	148	321	437	379	449	335	600	307	301	283	468	484	275	275	287	373	239	292	246	296	294	288	320
ENSG00000069667	455	310	522	346	1079	574	463	334	362	328	471	658	533	414	677	714	473	412	647	634	536	413	616	742	533	474	356	355	574	329	548	692	789	484	560	487	595	512	483	559	477	574	479	333	422	644	507	559	386
ENSG00000069696	43	0	53	0	32	1	0	59	42	52	0	36	2	14	60	17	0	30	21	37	1	0	30	0	52	28	37	0	13	0	1	49	7	35	0	0	30	0	1	20	0	52	0	31	0	63	1	1	0
ENSG00000069702	443	539	399	453	374	361	339	600	334	300	382	369	343	516	474	370	296	455	326	651	454	383	310	316	526	299	378	351	397	361	467	363	333	385	357	474	320	302	370	402	455	435	322	383	479	348	419	343	408
ENSG00000069812	0	0	0	0	0	0	0	0	0	0	0	0	0	0	0	0	0	0	0	0	0	0	0	0	0	0	0	0	0	0	0	0	0	0	0	0	0	0	0	0	0	0	0	0	0	0	0	0	0
ENSG00000069849	352	318	409	352	281	296	352	481	322	728	482	278	360	351	2625	396	350	395	325	3098	507	307	337	328	550	319	407	377	285	431	321	389	359	356	337	383	319	348	266	370	480	317	335	513	505	1108	313	492	416
ENSG00000069869	108	107	107	119	104	111	118	117	124	127	107	109	122	107	134	107	127	110	108	108	122	121	110	110	125	111	123	112	108	109	122	107	111	105	113	123	107	113	107	108	131	111	112	109	120	101	128	104	113
ENSG00000069943	120	116	115	124	115	128	118	107	121	107	113	120	110	106	120	121	130	117	111	115	123	111	117	107	115	124	113	128	126	139	127	126	112	127	109	107	136	128	134	114	107	120	113	122	123	112	116	119	125
ENSG00000069956	129	147	118	142	141	132	128	205	116	172	133	136	128	120	147	138	141	141	137	167	133	141	136	125	172	128	139	127	122	119	133	139	145	127	147	139	132	127	134	133	141	135	124	132	134	168	134	128	130
ENSG00000069966	110	181	124	144	140	128	136	114	138	134	129	107	114	109	123	117	124	144	120	114	167	139	123	130	110	120	139	138	141	141	133	131	134	135	121	112	134	144	136	130	118	138	130	158	125	137	116	109	129
ENSG00000069974	215	316	227	269	145	182	256	161	212	172	212	218	206	204	224	189	232	252	186	217	280	246	223	193	234	190	293	258	222	246	187	183	182	202	178	200	208	206	233	160	264	229	233	268	262	153	256	227	283
ENSG00000069998	194	179	171	179	188	209	197	179	186	168	190	187	184	198	151	196	208	219	200	166	163	206	217	185	213	194	183	184	170	175	196	200	193	200	190	206	185	172	189	214	165	215	195	203	180	182	184	178	185
ENSG00000070010	186	222	168	169	176	204	188	269	178	270	186	189	161	206	213	181	187	196	163	203	194	183	201	164	251	182	219	180	182	193	183	187	170	194	190	215	212	174	174	190	190	185	243	190	184	191	188	202	184
ENSG00000070018	136	144	142	138	179	140	142	131	144	148	146	132	142	136	161	142	130	141	146	149	160	142	146	147	140	141	139	120	149	131	135	133	156	141	140	140	140	128	154	143	162	139	145	126	140	159	137	160	144
ENSG00000070047	199	188	176	182	183	189	192	240	164	198	188	196	190	200	225	178	179	213	189	238	176	195	193	183	216	164	182	167	178	157	166	165	187	181	194	205	167	189	176	197	190	183	203	189	192	209	200	193	193
ENSG00000070061	1298	504	481	414	352	632	403	582	803	508	574	514	766	743	401	553	599	570	333	345	569	481	429	615	521	854	432	524	350	364	718	734	404	518	705	1146	394	522	458	479	551	641	561	805	564	348	881	540	1213
ENSG00000070081	182	264	182	169	164	169	248	196	179	213	200	169	156	165	157	173	208	155	164	153	246	218	201	186	235	162	227	171	180	208	174	165	168	238	184	191	187	182	169	177	232	186	244	204	238	179	229	267	208
ENSG00000070087	154	267	176	186	192	187	196	222	184	220	211	170	165	250	151	208	230	152	175	181	227	174	205	175	272	178	244	186	196	207	178	191	170	215	252	172	184	173	222	187	210	179	275	161	261	190	211	208	165
ENSG00000070159	114	130	95	96	98	81	87	116	96	106	131	92	121	91	122	109	89	105	88	110	107	90	89	96	119	119	120	96	107	110	105	89	83	96	102	89	103	90	131	86	92	113	106	88	117	100	103	108	96
ENSG00000070182	59	165	53	77	70	69	40	51	62	77	107	56	60	59	88	66	47	55	61	59	100	60	56	68	71	67	59	63	89	91	50	70	68	103	60	74	68	52	56	69	66	49	86	78	61	59	51	66	70
ENSG00000070190	116	67	94	85	49	78	74	77	109	52	71	78	89	87	106	68	78	70	78	91	60	98	72	68	73	71	56	103	76	72	73	90	86	66	74	83	75	90	83	79	88	87	76	85	57	85	89	63	105
ENSG00000070193	29	41	0	64	76	73	20	0	9	37	1	0	0	29	0	17	1	50	3	0	40	56	12	0	56	28	9	0	0	0	0	11	36	27	12	42	0	0	1	46	61	0	36	2	0	0	0	47	44
ENSG00000070214	261	180	208	216	228	247	242	172	263	254	208	192	203	205	202	256	226	182	256	158	218	248	235	248	188	255	220	205	224	242	211	217	293	210	205	215	235	269	260	268	247	214	202	225	220	207	216	244	201
ENSG00000070269	122	136	121	126	142	124	117	151	125	133	122	120	133	138	126	121	129	125	119	112	123	126	127	141	132	133	132	126	117	107	126	130	132	126	128	124	123	133	117	140	124	116	131	126	130	133	131	130	120
ENSG00000070366	287	262	247	231	259	252	228	278	229	236	241	282	249	217	228	236	257	254	234	185	260	243	257	243	303	273	292	248	228	219	285	219	244	249	243	256	242	220	249	254	218	261	236	263	264	205	244	261	249
ENSG00000070367	177	197	176	192	185	172	180	181	178	200	188	174	190	191	171	188	191	176	180	187	183	184	184	193	210	186	183	174	173	186	174	185	178	171	200	195	174	162	185	161	209	178	197	179	190	173	195	184	191
ENSG00000070371	154	195	167	140	191	182	194	558	186	298	266	180	153	229	479	171	173	292	153	654	177	174	168	173	257	150	251	161	160	140	159	146	145	190	169	266	184	183	184	168	165	162	208	174	175	177	197	152	177
ENSG00000070388	0	0	0	0	0	0	0	0	0	0	0	0	0	0	0	0	0	0	0	0	0	0	0	0	0	0	0	0	0	0	0	0	0	0	0	0	0	0	0	0	0	0	0	0	0	0	0	0	0
ENSG00000070404	374	454	307	251	304	361	324	554	232	502	388	305	181	309	604	415	287	411	304	689	319	272	297	298	551	264	725	283	335	499	202	294	677	354	279	485	545	386	292	358	464	295	381	309	478	314	697	329	335
ENSG00000070413	288	309	288	266	350	298	308	282	317	238	285	298	298	286	251	311	258	281	296	229	304	290	284	287	247	305	269	302	291	369	286	264	348	299	279	267	294	291	338	283	261	288	259	291	295	281	277	310	309
ENSG00000070423	131	132	134	126	140	140	134	198	130	146	141	136	122	120	184	145	123	141	134	235	133	121	135	131	202	121	152	125	128	134	130	139	133	141	125	122	132	120	143	129	131	135	137	130	133	149	139	136	137
ENSG00000070444	140	144	165	156	136	142	143	166	135	152	128	153	138	138	137	148	139	155	150	197	186	164	148	145	180	151	160	142	157	142	140	136	172	150	139	180	138	149	138	145	135	157	140	154	144	168	130	140	142
ENSG00000070476	169	165	150	148	193	166	143	283	144	271	175	175	143	145	156	166	147	170	172	185	179	146	192	157	214	164	195	162	168	123	143	157	155	164	187	161	177	156	172	191	160	155	210	151	174	182	151	176	188
ENSG00000070495	179	189	146	143	189	159	176	335	170	255	159	178	159	300	210	158	140	188	153	341	167	150	160	160	312	136	223	146	142	143	140	171	149	156	191	209	141	134	150	186	212	143	213	176	157	242	157	171	183
ENSG00000070501	114	109	112	109	108	112	108	117	106	106	96	106	101	110	108	111	110	106	106	135	106	105	105	109	107	106	112	110	107	109	107	120	105	109	108	107	108	111	112	108	104	109	109	106	109	116	109	111	110
ENSG00000070540	147	146	162	188	124	148	147	145	143	173	145	140	138	127	162	147	149	161	145	135	156	166	164	140	183	148	177	171	160	179	149	145	145	136	124	139	161	149	150	144	177	168	142	162	151	139	157	143	183
ENSG00000070601	0	41	0	0	0	0	0	0	0	16	0	0	0	0	0	0	0	0	0	0	1	8	0	0	0	0	0	0	0	38	0	0	0	12	0	0	0	0	0	0	0	0	0	0	0	0	0	0	0
ENSG00000070610	286	340	276	250	401	284	279	492	305	462	327	328	269	317	417	279	273	336	276	437	312	267	275	307	392	268	310	307	269	249	275	290	257	286	353	303	272	271	285	368	294	274	317	278	243	388	276	279	307
ENSG00000070614	302	291	225	279	252	245	264	231	202	183	287	258	241	191	192	265	282	253	267	189	245	303	272	294	237	259	241	241	263	271	280	225	278	279	309	267	206	235	300	212	224	289	263	272	305	213	256	268	251
ENSG00000070669	132	177	137	140	151	127	128	279	129	155	135	130	134	151	202	127	151	129	132	163	168	136	125	124	207	127	344	119	138	132	131	130	131	128	161	150	136	145	129	138	136	127	199	209	158	167	138	119	142
ENSG00000070718	122	141	132	137	171	138	139	131	151	168	132	142	161	148	160	149	140	135	133	113	137	143	140	163	147	142	188	138	139	139	148	135	145	139	149	147	152	132	138	166	145	147	160	131	177	163	139	134	163
ENSG00000070729	0	96	0	23	0	0	0	0	0	0	84	0	0	0	37	0	0	0	0	0	64	0	0	60	0	0	0	0	67	83	0	0	0	65	37	0	0	0	0	0	0	0	61	2	0	0	0	0	5
ENSG00000070731	79	61	80	89	53	78	71	32	75	63	80	84	76	52	61	82	81	65	83	42	73	89	73	89	72	42	69	79	91	76	81	68	75	79	69	77	70	89	69	49	59	80	64	74	71	26	77	60	74
ENSG00000070748	0	0	0	0	0	0	0	0	0	0	0	0	0	0	0	0	0	0	0	0	0	0	0	0	0	0	0	0	0	0	0	0	0	0	0	0	0	0	0	0	0	0	0	0	0	0	0	0	0
ENSG00000070756	882	959	1077	1283	929	1249	835	1226	868	764	1223	930	956	757	1060	1189	1275	856	1229	1592	1071	1009	949	939	1086	1124	930	863	1541	1162	1157	1086	1131	1099	1028	1055	1198	1217	1350	1042	859	1064	867	762	997	891	933	865	817
ENSG00000070759	90	74	90	96	87	87	83	88	90	89	81	89	89	86	76	90	92	87	90	67	77	88	80	89	76	87	79	90	91	101	87	91	94	98	87	89	86	93	93	82	82	79	76	83	85	94	77	87	80
ENSG00000070761	131	182	118	128	132	128	129	142	129	132	145	127	136	136	126	139	137	128	126	142	134	119	134	130	142	126	119	130	133	156	127	137	127	152	138	141	130	121	128	124	134	130	150	130	138	139	134	133	129
ENSG00000070770	211	211	217	232	212	214	193	199	212	205	229	216	237	212	222	245	232	203	226	239	201	208	203	197	196	230	201	231	257	212	257	214	207	229	202	209	239	227	247	224	204	214	187	188	186	196	202	199	189
ENSG00000070778	143	136	140	133	159	141	134	116	132	145	141	153	138	133	137	145	138	138	140	106	135	134	144	145	122	138	128	137	142	136	139	142	151	146	140	145	136	134	133	143	140	135	126	137	132	135	131	135	127
ENSG00000070785	159	158	149	150	136	168	172	166	144	137	163	164	167	146	134	162	165	167	167	149	163	163	167	161	140	160	149	146	154	170	155	144	162	150	153	181	157	162	142	145	154	177	182	165	166	148	162	162	157
ENSG00000070808	29	69	1	0	49	1	0	0	0	67	48	0	0	1	55	0	0	59	53	0	44	1	0	50	0	12	1	0	56	53	0	0	26	75	1	1	70	0	27	57	0	0	28	31	30	60	27	1	5
ENSG00000070814	126	134	130	130	136	133	135	145	125	128	123	134	138	139	146	127	114	132	130	148	137	138	128	136	134	133	146	132	132	112	125	121	133	127	136	128	118	124	124	132	140	121	138	131	141	131	133	136	122
ENSG00000070831	423	379	379	390	355	397	373	383	411	366	406	391	370	373	381	398	419	379	369	355	445	388	375	391	376	376	348	421	368	479	382	425	385	404	381	423	387	364	423	333	368	408	401	397	379	345	418	409	409
ENSG00000070882	107	75	91	90	89	91	75	114	112	106	85	81	96	92	123	84	94	80	84	94	78	89	86	89	94	78	80	100	86	86	82	95	90	80	88	94	91	103	83	95	87	80	91	91	75	107	84	89	94
ENSG00000070886	0	127	0	56	0	0	0	0	0	50	86	0	0	0	53	0	0	0	0	0	59	0	0	5	0	0	0	23	69	101	0	0	0	72	0	0	0	0	0	5	0	0	60	53	0	0	0	0	34
ENSG00000070915	0	0	0	0	0	0	0	0	0	0	0	0	0	0	0	0	0	0	0	0	0	0	0	0	0	0	0	0	0	0	0	0	0	0	0	0	0	0	0	0	0	0	0	0	0	0	0	0	0
ENSG00000070950	104	96	103	96	102	98	93	97	92	108	96	105	104	90	100	99	108	98	103	90	103	92	107	94	103	94	95	98	92	91	108	100	99	97	97	106	100	102	92	98	90	102	100	89	104	99	92	96	99
ENSG00000070961	130	148	133	128	128	109	110	154	157	158	130	108	115	128	146	116	114	125	112	174	173	110	113	117	133	146	136	131	132	148	122	123	121	112	121	128	135	128	128	131	137	123	108	128	126	134	128	112	153
ENSG00000070985	43	0	44	0	46	81	55	13	71	37	29	68	47	14	42	55	43	52	32	50	12	1	58	40	47	65	0	50	54	6	73	42	26	55	12	0	49	24	66	33	13	65	0	46	0	53	1	69	52
ENSG00000071051	127	112	126	124	128	119	113	119	123	123	125	117	134	115	135	133	125	111	128	144	114	119	112	132	109	121	108	116	119	134	129	132	136	116	129	132	125	121	129	116	129	126	107	113	118	132	118	116	120
ENSG00000071054	171	190	168	187	199	204	172	262	175	262	185	170	196	160	243	184	197	164	192	160	183	204	183	194	258	191	362	187	190	190	197	180	192	184	159	209	192	229	201	202	186	192	164	184	274	185	182	179	182
ENSG00000071073	118	168	122	128	109	110	101	135	151	107	112	107	113	121	154	96	119	99	106	116	132	112	101	110	108	100	94	142	123	127	106	115	106	112	103	125	125	115	104	107	137	108	121	122	93	117	108	105	123
ENSG00000071082	649	740	808	786	1186	1050	936	1482	1050	1097	798	839	819	886	912	808	856	721	828	825	1024	843	858	729	943	943	1154	834	1073	637	805	915	850	758	779	778	1124	972	984	1306	803	886	933	869	764	1189	755	998	696
ENSG00000071127	308	279	267	296	271	276	299	319	278	293	327	268	269	255	350	273	297	272	294	332	353	313	288	299	322	315	275	313	263	299	275	287	353	283	290	319	297	291	290	245	300	300	370	302	371	281	320	354	288
ENSG00000071189	655	495	638	522	547	523	655	591	651	512	586	663	720	588	588	614	656	549	613	558	544	576	595	658	610	618	586	546	499	483	604	563	612	494	603	561	501	525	609	563	608	582	610	538	545	599	695	597	617
ENSG00000071205	149	126	141	126	152	151	134	114	137	148	134	143	149	144	152	145	115	127	149	168	131	129	134	143	128	143	138	138	144	163	139	133	172	129	134	147	137	151	133	199	127	140	132	134	127	127	131	143	109
ENSG00000071242	162	200	203	217	151	224	195	175	205	136	184	173	148	126	172	195	191	186	149	165	178	156	189	202	174	230	188	202	200	239	180	180	250	197	160	165	191	216	185	231	178	183	146	213	168	146	139	192	179
ENSG00000071243	258	188	246	200	213	182	213	213	198	218	199	256	230	226	186	240	201	202	235	255	180	223	226	221	189	215	198	210	192	223	209	218	202	224	229	183	211	198	210	251	196	204	176	215	182	269	208	193	217
ENSG00000071246	286	231	241	240	222	200	221	186	195	285	264	240	212	292	197	210	264	279	210	159	202	260	255	202	229	225	188	209	213	186	231	159	192	209	283	267	211	218	201	245	202	236	272	220	205	203	262	265	197
ENSG00000071282	96	93	88	103	136	127	90	136	92	123	88	104	107	100	176	92	86	95	103	148	92	92	107	103	144	107	110	109	87	105	90	131	93	87	90	95	110	88	92	109	96	91	86	85	105	109	88	131	104
ENSG00000071462	167	180	164	166	166	186	169	178	163	163	185	174	162	166	167	175	171	167	168	192	172	166	181	161	178	170	172	165	174	179	177	171	165	173	175	170	168	165	151	151	169	173	174	167	181	162	176	172	161
ENSG00000071537	348	308	286	278	225	274	315	215	298	219	295	293	318	233	255	304	232	271	278	204	292	397	286	308	246	270	266	215	310	301	266	280	304	227	236	249	276	301	336	231	328	305	264	281	288	205	352	284	310
ENSG00000071539	49	61	58	59	49	58	57	74	51	84	61	49	62	43	62	55	56	55	59	88	53	51	66	50	56	61	54	50	52	55	59	60	58	58	66	74	66	52	60	49	58	58	63	61	64	72	58	52	62
ENSG00000071553	279	349	299	300	217	274	313	236	328	206	380	267	299	277	208	288	363	262	266	209	319	297	303	275	271	329	222	286	296	358	293	279	284	303	317	314	285	317	290	242	307	279	334	294	299	223	291	313	299
ENSG00000071564	136	119	130	137	141	131	127	140	137	132	124	133	134	124	132	136	129	130	132	129	128	134	125	137	126	131	143	131	131	128	133	140	137	128	128	129	129	129	134	131	125	130	121	125	134	127	133	135	130
ENSG00000071575	431	387	594	403	438	441	369	231	275	442	275	566	272	278	438	428	479	411	395	265	445	488	510	609	482	364	333	404	319	380	564	380	377	361	446	302	336	282	304	564	399	450	312	316	443	239	314	404	416
ENSG00000071626	178	189	197	179	243	175	180	507	179	575	219	189	173	206	363	183	174	181	180	408	218	180	181	183	287	173	276	180	179	159	171	194	185	166	186	202	182	180	186	211	183	178	200	182	205	374	189	197	188
ENSG00000071655	201	219	185	185	237	193	182	277	184	266	189	210	193	207	256	210	197	214	181	235	188	184	188	216	238	191	272	188	173	210	203	199	184	197	222	212	181	177	186	241	190	185	210	198	202	226	204	204	202
ENSG00000071794	283	282	219	218	212	234	211	195	236	177	260	256	246	213	181	246	326	278	275	191	210	259	265	257	206	253	179	216	224	243	252	230	232	248	247	246	227	268	199	190	209	266	255	218	229	199	257	208	234
ENSG00000071859	167	173	188	183	187	170	195	357	192	240	185	193	185	198	197	168	178	188	183	218	210	197	173	165	206	193	205	185	191	171	173	187	195	164	184	203	196	195	165	219	204	175	203	191	180	204	184	189	173
ENSG00000071889	183	215	222	177	205	209	195	242	213	239	191	190	184	199	213	202	209	197	195	190	186	193	199	188	254	199	229	195	194	223	192	193	225	206	194	240	201	234	226	237	173	205	228	197	186	204	237	198	182
ENSG00000071894	383	364	312	354	328	282	297	447	322	372	316	411	258	375	459	289	310	256	292	308	341	397	312	371	434	395	370	366	293	261	337	277	401	337	329	333	450	275	411	452	246	308	337	238	246	342	316	265	238
ENSG00000071967	642	380	675	828	852	819	766	174	755	340	352	548	752	484	369	695	519	422	703	220	537	457	432	720	316	622	491	509	625	702	589	753	1036	530	401	454	650	707	568	636	851	453	272	490	354	617	460	524	521
ENSG00000071991	109	250	102	110	114	114	111	87	137	165	140	71	106	93	401	281	77	108	142	109	207	125	221	105	228	94	96	95	206	142	77	123	138	220	135	163	83	97	82	147	132	118	148	231	105	112	129	132	146
ENSG00000071994	166	175	166	176	185	195	168	194	167	177	185	177	160	161	193	184	186	172	180	220	167	162	167	179	168	176	174	176	177	173	182	190	170	185	180	169	183	164	190	184	164	176	172	186	171	170	173	176	166
ENSG00000072041	0	105	0	0	0	0	0	0	0	0	73	0	0	0	60	44	0	37	0	0	76	0	0	68	0	28	0	0	50	66	1	0	0	87	49	0	0	0	0	46	0	0	80	38	0	6	0	0	44
ENSG00000072042	386	481	299	361	251	310	430	421	310	387	596	308	317	415	331	414	528	389	306	309	407	354	398	330	540	364	349	364	289	377	390	379	281	360	611	478	318	278	365	255	449	379	391	424	446	294	461	424	489
ENSG00000072062	346	368	318	358	393	346	380	349	349	289	381	341	335	313	344	354	399	368	392	395	346	402	441	386	428	360	291	307	342	357	316	387	340	368	400	405	351	339	412	363	375	445	444	343	400	411	384	403	417
ENSG00000072071	111	150	105	96	111	109	107	113	129	110	111	103	110	107	108	120	107	110	104	104	124	111	112	103	114	114	117	109	119	125	111	109	109	117	109	112	93	102	112	109	110	103	115	106	114	100	107	117	115
ENSG00000072080	0	0	0	0	0	0	0	0	0	0	0	0	0	0	0	0	0	0	0	0	0	0	0	0	0	0	0	0	0	0	0	0	0	0	0	0	0	0	0	0	0	0	0	0	0	0	0	0	0
ENSG00000072110	318	437	356	467	342	349	362	215	315	401	327	312	277	301	446	336	279	405	325	253	530	372	335	352	348	353	628	477	313	390	376	285	361	306	260	352	410	370	343	342	572	344	291	383	502	206	304	452	359
ENSG00000072121	194	214	185	199	183	190	202	186	207	187	210	210	213	199	185	178	184	192	181	136	208	198	194	191	183	201	183	226	194	186	200	171	189	188	198	193	188	205	194	197	205	174	224	206	204	184	195	195	189
ENSG00000072133	98	107	107	95	89	85	92	77	108	87	95	90	101	92	88	89	92	95	90	99	96	83	92	89	92	98	86	90	90	96	101	87	93	99	95	90	88	95	99	79	95	95	95	92	90	90	100	92	102
ENSG00000072134	162	174	146	152	199	142	144	165	158	177	151	151	163	173	147	144	142	169	147	145	144	144	141	167	157	154	180	131	139	132	142	165	162	146	180	153	134	136	138	184	153	136	163	137	146	183	150	151	149
ENSG00000072135	148	134	140	138	134	137	136	141	171	136	124	125	143	137	121	127	140	124	130	107	130	144	133	135	126	138	143	168	144	138	132	153	140	137	134	132	141	156	141	151	133	131	144	164	131	131	136	126	145
ENSG00000072163	109	112	120	110	160	115	117	137	114	156	106	113	109	112	171	130	110	117	118	111	114	144	128	119	103	115	106	114	133	103	110	148	122	141	112	119	136	114	131	198	114	129	108	112	111	134	112	129	110
ENSG00000072182	0	76	0	0	0	0	0	0	0	0	67	0	0	0	3	0	0	0	0	0	58	0	0	0	0	0	0	0	56	74	0	0	0	69	0	12	0	0	0	0	0	0	13	31	0	0	0	0	0
ENSG00000072195	77	254	76	121	136	89	89	51	89	85	145	82	72	90	94	88	68	84	87	91	143	93	79	89	94	82	91	106	122	125	77	103	96	170	87	86	109	85	91	105	95	92	119	108	84	55	84	104	105
ENSG00000072201	106	92	112	138	110	105	110	100	103	109	99	109	108	105	102	103	101	99	104	106	108	108	107	104	97	105	113	106	114	104	118	114	110	101	106	101	109	110	98	116	102	104	88	109	113	106	107	106	101
ENSG00000072210	798	1257	702	998	818	1320	1157	1494	846	1283	1576	1003	801	877	1154	1136	1257	1494	995	2088	1007	907	1207	968	1271	956	788	1002	1048	1379	1294	912	952	1207	1095	1390	919	1417	918	799	892	1124	1223	1379	1113	939	979	981	1320
ENSG00000072274	208	252	210	262	178	196	416	435	162	298	350	183	147	174	497	318	283	375	263	1494	231	224	410	209	431	214	215	194	242	191	195	256	285	201	202	297	201	248	244	183	303	259	320	405	205	377	261	317	299
ENSG00000072310	1548	998	1178	1641	1082	2220	1650	1160	1173	603	1283	1034	957	482	589	1417	1812	831	1136	1131	1750	993	2101	938	1337	1438	878	1569	1600	1086	1257	787	1471	2752	951	808	1684	1173	1859	1068	716	1750	1263	1720	2007	905	1033	1561	1333
ENSG00000072364	408	437	367	395	388	323	367	513	325	378	451	351	396	337	512	364	346	393	356	791	464	375	328	352	468	343	412	337	359	330	389	370	368	367	372	437	334	325	390	393	445	399	342	368	342	481	413	361	361
ENSG00000072401	421	296	429	352	288	376	326	271	343	264	281	434	553	379	321	392	300	334	436	288	276	377	335	383	293	366	415	348	336	358	525	424	344	286	334	308	355	405	346	265	321	401	284	315	362	327	388	306	361
ENSG00000072415	166	161	148	152	140	141	145	149	141	133	159	156	160	138	143	157	170	153	158	165	152	159	160	158	145	150	130	144	141	147	160	154	157	160	151	161	138	143	146	132	141	148	148	141	157	144	164	153	148
ENSG00000072422	192	223	235	154	220	293	192	126	176	135	166	235	265	170	228	243	221	205	216	105	182	255	199	240	149	188	147	193	225	200	274	224	241	198	204	192	219	239	190	215	172	225	158	168	178	191	194	179	172
ENSG00000072501	293	237	241	211	260	215	254	268	244	255	261	250	218	291	234	269	200	261	275	216	315	321	299	283	212	261	233	209	219	178	200	202	262	206	234	258	215	214	214	239	278	244	284	223	305	238	242	258	233
ENSG00000072506	202	247	215	238	209	252	269	215	241	185	226	259	212	218	193	238	246	236	219	217	236	227	266	207	206	244	248	252	219	249	220	233	229	234	216	236	278	205	217	218	238	236	259	248	279	237	222	256	219
ENSG00000072518	140	137	138	138	141	140	137	166	141	130	134	143	141	145	143	140	133	140	142	150	134	146	139	145	132	134	147	137	137	133	130	134	145	133	136	140	128	132	143	137	145	136	146	143	147	145	141	136	139
ENSG00000072571	79	110	70	91	65	64	69	77	59	110	93	75	96	73	48	87	107	60	75	50	44	84	89	88	43	95	67	92	89	75	110	89	69	92	110	121	104	95	74	53	100	77	56	93	68	76	88	38	108
ENSG00000072609	164	163	173	157	186	164	151	249	163	217	159	174	145	164	242	159	157	173	152	237	173	165	156	166	212	159	191	174	170	151	154	171	145	148	169	150	178	173	173	173	159	166	178	154	148	175	157	154	178
ENSG00000072657	73	115	61	71	86	77	40	54	89	68	117	91	47	65	68	66	73	59	62	37	94	41	56	78	84	62	67	67	91	114	58	91	96	125	73	85	55	0	69	81	75	49	77	73	38	35	61	84	75
ENSG00000072682	104	148	106	108	96	88	114	124	103	128	118	88	102	141	88	102	126	91	89	76	128	118	108	107	147	110	122	111	108	112	112	88	106	136	126	123	99	108	102	96	135	91	143	109	120	87	115	116	104
ENSG00000072694	83	52	103	110	84	106	72	120	168	96	88	94	112	116	129	86	104	59	93	104	87	109	78	108	96	100	45	138	90	86	82	84	104	72	78	110	114	121	87	109	139	137	77	141	47	75	88	75	113
ENSG00000072736	196	181	171	184	211	193	180	228	180	194	172	176	204	225	204	209	181	186	198	159	180	191	196	189	159	190	199	191	170	164	177	217	201	179	194	204	181	200	188	220	184	167	188	185	184	216	177	200	183
ENSG00000072756	131	134	135	138	141	133	128	143	136	134	136	134	132	136	149	134	139	128	139	154	136	127	133	130	131	136	145	144	130	134	138	141	133	132	139	139	138	134	133	136	139	134	132	139	134	131	135	129	143
ENSG00000072778	1812	1569	1760	1384	2240	1720	1406	1541	1658	2297	1561	1780	1658	2039	1859	1528	1433	2024	1624	1369	1454	1417	1792	1812	1824	1449	1936	1433	1298	1154	1911	1624	1325	1760	1739	1700	1739	1346	1569	2362	1514	1885	1548	1438	921	2183	1979	1488	1684
ENSG00000072786	173	140	133	144	133	144	143	186	163	143	139	145	142	144	171	138	155	149	140	146	140	163	147	159	141	166	134	175	142	145	140	146	152	130	140	153	155	159	156	139	142	138	147	157	137	140	139	139	155
ENSG00000072803	265	244	265	268	219	248	254	195	259	200	246	256	267	234	229	263	239	262	273	208	310	247	253	254	218	262	232	276	255	291	277	247	273	245	249	259	245	257	294	203	271	262	232	260	300	219	263	273	291
ENSG00000072818	91	71	71	72	86	83	63	83	80	75	69	76	67	70	85	72	83	74	73	66	74	82	75	73	87	75	80	86	71	68	62	77	66	68	67	72	75	76	70	87	74	72	82	69	65	78	77	69	81
ENSG00000072832	74	182	89	90	99	90	78	75	103	110	134	106	88	94	96	82	84	94	88	72	115	88	82	97	91	80	91	89	119	126	90	79	91	135	91	97	88	93	92	93	96	92	107	92	89	92	88	79	88
ENSG00000072840	93	84	105	106	102	108	106	48	110	90	105	114	111	90	73	92	102	106	104	70	97	108	104	104	76	106	84	99	102	89	114	78	115	109	104	100	90	111	116	86	108	106	90	100	102	93	111	102	92
ENSG00000072849	191	211	187	200	189	200	203	278	177	226	227	187	179	212	202	206	209	209	185	256	208	195	195	190	221	180	219	191	181	197	193	211	174	195	208	187	199	177	211	197	216	191	227	207	215	193	224	226	221
ENSG00000072858	58	109	64	63	59	51	40	51	59	75	96	36	50	43	70	44	60	47	50	59	77	56	46	58	65	45	42	56	76	96	47	52	49	87	53	61	60	62	49	64	54	62	73	61	47	78	46	58	63
ENSG00000072864	112	106	107	143	172	109	109	99	115	123	116	110	116	118	94	115	105	113	113	105	98	133	109	111	111	110	108	130	110	109	115	123	139	113	113	134	135	116	136	131	152	113	108	119	109	114	115	142	112
ENSG00000072952	175	135	131	182	229	186	164	131	133	229	182	159	162	155	128	152	147	159	160	129	162	148	159	148	151	162	141	209	160	152	168	159	181	160	151	173	228	201	203	243	164	163	163	173	168	135	162	193	183
ENSG00000072954	89	69	83	90	75	93	90	45	89	57	81	78	84	75	69	80	81	89	99	76	79	94	79	87	32	97	71	79	91	92	92	85	101	74	82	83	81	95	84	85	78	93	63	82	77	80	80	77	79
ENSG00000072958	246	320	250	232	240	250	258	338	278	269	267	261	232	231	279	223	265	278	242	242	255	253	264	252	255	257	296	265	232	277	246	245	259	259	256	268	241	264	293	245	267	240	286	258	284	238	263	269	255
ENSG00000073008	192	227	180	185	182	173	215	210	199	200	218	191	230	194	239	176	196	204	170	309	226	195	192	174	220	188	249	194	167	164	187	160	182	183	189	226	169	156	184	180	223	174	217	212	256	183	275	209	206
ENSG00000073050	147	164	182	165	183	166	147	156	174	148	158	172	170	159	145	171	168	154	151	132	160	165	166	146	141	169	155	149	192	148	160	146	167	184	152	162	171	151	151	182	162	173	143	146	157	168	152	148	142
ENSG00000073060	3896	6227	1780	2936	2625	2426	3656	17946	2858	10997	10190	3508	1650	5118	8513	3387	5118	7064	2317	21209	2384	2450	4839	2936	15167	1859	3157	1872	1249	2683	2625	3656	1287	3098	8980	10997	2200	1521	6227	3581	10997	4270	11978	3214	2200	5478	4588	3268	6227
ENSG00000073067	198	86	151	112	148	155	129	102	125	177	120	156	151	126	112	150	144	112	143	106	127	128	169	139	144	144	91	104	126	118	135	148	117	145	147	150	165	114	132	179	92	186	131	110	117	185	121	130	133
ENSG00000073111	82	92	78	89	76	87	90	75	75	87	82	86	99	71	55	88	87	76	90	50	76	82	98	79	71	99	69	86	83	81	81	79	91	91	84	92	89	88	81	67	77	88	101	87	107	68	80	88	78
ENSG00000073146	0	0	0	0	0	36	0	0	0	0	0	0	0	0	0	0	0	0	0	0	0	0	0	0	0	0	0	0	0	0	0	1	0	0	0	0	0	0	0	0	0	0	0	0	0	0	0	29	0
ENSG00000073150	38	71	16	47	3	64	60	56	42	55	56	46	15	59	42	61	47	55	21	0	63	45	46	33	76	28	87	52	65	68	62	11	60	53	51	61	58	68	65	0	50	29	47	0	74	0	51	38	47
ENSG00000073169	161	133	152	128	157	141	139	167	150	165	143	158	136	154	166	143	133	153	149	162	138	138	142	136	143	126	132	137	137	132	138	166	138	140	145	148	143	138	130	165	143	146	129	141	112	166	136	140	152
ENSG00000073282	1	0	0	0	43	0	0	0	0	0	1	0	32	38	16	17	1	11	32	12	26	36	12	44	0	1	1	0	2	0	0	0	49	2	12	0	30	0	1	43	30	0	0	0	13	35	0	15	0
ENSG00000073331	138	216	171	276	135	145	192	132	188	148	116	170	140	146	149	140	139	170	148	98	239	203	159	144	192	143	326	260	192	168	161	130	135	145	126	119	189	186	165	141	200	159	159	203	240	141	147	146	202
ENSG00000073350	130	101	119	110	111	130	132	100	121	119	113	126	147	132	91	119	130	126	115	112	114	115	122	117	107	139	111	112	118	108	126	119	130	115	138	137	115	129	111	126	115	142	130	135	108	115	120	128	122
ENSG00000073417	276	328	313	244	352	240	253	674	286	514	401	265	232	331	715	291	260	387	251	1015	293	234	259	250	514	258	366	267	277	249	265	310	247	320	290	349	293	325	331	320	280	306	274	291	301	372	335	293	301
ENSG00000073464	87	104	88	83	81	94	87	99	97	77	90	84	91	81	72	89	80	89	93	70	94	97	91	99	76	97	78	83	105	100	95	88	88	90	82	91	90	105	81	85	86	97	80	90	92	90	86	88	90
ENSG00000073536	105	111	112	115	115	121	111	156	110	108	114	109	109	116	120	125	116	115	118	147	109	108	121	121	111	130	116	112	112	110	121	108	110	113	114	111	112	107	127	117	107	111	113	111	122	114	109	115	108
ENSG00000073578	789	650	694	662	404	742	600	259	645	434	745	738	585	727	352	705	769	783	681	446	616	587	829	647	420	812	353	705	730	700	831	589	646	909	670	835	759	607	563	513	664	769	616	666	558	487	616	588	611
ENSG00000073584	818	780	895	854	780	878	894	689	891	606	828	913	952	888	584	948	913	858	837	537	733	896	845	831	665	932	909	906	779	876	812	819	878	826	810	807	854	824	865	805	826	864	759	901	807	687	921	882	811
ENSG00000073598	0	0	0	0	0	0	0	0	0	0	0	0	0	14	0	0	0	0	0	0	0	0	0	0	0	0	0	0	0	0	0	0	0	0	0	0	0	0	0	0	0	0	0	0	0	0	0	0	0
ENSG00000073605	82	69	73	76	94	75	69	108	91	102	70	78	76	98	87	77	76	80	76	73	67	75	73	73	90	68	118	73	73	45	76	104	74	70	81	76	66	83	73	90	80	67	76	65	70	94	73	80	85
ENSG00000073614	237	207	205	203	246	242	218	199	226	196	225	247	293	255	214	221	226	244	247	257	226	248	250	242	205	245	173	234	225	186	245	206	234	230	212	223	220	218	214	221	251	216	250	208	230	251	252	233	191
ENSG00000073670	9	3	16	0	46	10	20	0	36	2	0	27	40	29	16	31	1	11	47	0	26	1	12	44	0	0	0	5	56	21	29	11	0	0	1	0	37	48	1	5	13	49	0	2	0	35	0	1	0
ENSG00000073711	121	108	114	122	100	107	113	113	109	109	148	107	124	106	108	115	123	117	115	110	110	109	118	111	111	114	102	107	110	124	114	110	112	120	115	127	111	119	116	92	112	115	117	113	114	106	124	115	107
ENSG00000073712	188	192	166	199	226	176	184	198	175	292	193	176	164	189	291	202	173	170	197	203	245	186	183	191	243	190	195	201	182	213	175	213	210	182	185	212	186	199	190	222	212	194	177	187	202	189	168	216	203
ENSG00000073734	59	0	0	0	46	90	0	0	0	0	42	56	15	43	0	44	1	11	0	0	0	1	46	55	4	0	0	0	0	0	0	36	0	0	0	0	0	0	1	0	47	0	13	0	0	0	0	47	0
ENSG00000073737	52	0	0	0	0	1	0	0	0	0	0	0	0	43	0	0	0	0	0	0	0	0	0	0	0	0	0	40	14	0	0	65	0	0	0	0	0	67	46	0	0	0	0	0	0	0	0	0	0
ENSG00000073754	0	0	0	0	0	0	0	0	0	0	0	0	0	1	0	0	0	0	0	0	0	0	0	0	0	0	0	0	0	0	0	0	0	0	0	0	0	0	27	0	0	0	0	0	0	0	0	0	0
ENSG00000073756	110	91	122	118	275	76	95	172	129	930	156	84	138	207	308	100	113	105	137	138	134	99	124	92	185	110	110	138	89	115	106	107	149	77	122	272	134	119	166	520	302	98	130	108	105	381	107	112	78
ENSG00000073792	138	122	195	159	124	138	146	145	141	151	116	140	151	135	136	144	166	128	152	169	128	133	116	146	169	118	185	144	143	129	130	125	148	138	136	126	142	147	158	139	158	137	124	130	168	180	141	138	135
ENSG00000073803	177	171	196	183	287	248	193	190	199	173	172	183	199	167	250	210	183	173	198	213	181	181	174	207	191	191	196	181	177	181	162	219	199	176	184	179	207	179	190	217	220	194	184	197	170	265	166	178	172
ENSG00000073849	167	137	162	176	187	165	182	220	174	340	165	168	246	177	216	153	186	131	150	137	151	187	144	133	149	171	167	171	199	165	169	178	177	146	128	189	156	218	142	349	187	189	151	197	122	245	187	184	171
ENSG00000073861	29	0	0	0	3	0	0	0	0	0	0	0	0	0	0	0	30	0	0	0	1	8	0	0	4	0	0	0	0	0	0	1	0	0	0	0	0	7	0	0	0	0	2	0	0	0	0	0	0
ENSG00000073910	92	130	79	111	144	96	89	91	89	116	106	91	79	87	101	104	93	85	99	90	112	91	91	87	115	90	100	100	104	104	90	123	130	127	103	110	113	143	100	137	103	82	90	91	89	109	80	112	102
ENSG00000073921	307	322	309	365	332	267	279	456	346	386	307	275	324	298	651	292	291	263	302	376	381	317	276	324	369	305	391	335	309	359	283	317	301	285	311	307	320	322	297	328	338	313	337	309	319	316	273	279	335
ENSG00000073969	196	280	202	234	144	186	238	185	224	169	248	193	203	188	195	190	229	227	202	210	246	245	205	211	195	207	193	240	223	256	214	182	191	215	207	214	187	233	226	157	211	209	242	233	241	148	227	198	241
ENSG00000074047	56	77	61	76	83	66	74	83	63	76	71	60	65	78	66	79	65	69	76	50	80	85	77	78	69	77	86	71	67	66	64	68	76	73	77	73	75	63	78	69	67	75	78	69	77	68	66	78	63
ENSG00000074054	247	279	289	263	272	266	270	221	292	285	275	277	262	282	270	291	249	283	259	186	299	279	287	297	290	265	268	282	317	239	270	259	270	283	250	276	288	309	295	274	261	283	276	279	279	276	250	272	260
ENSG00000074071	176	179	176	172	154	196	200	191	181	144	212	187	187	175	150	198	206	181	193	172	190	183	202	181	162	183	172	176	182	186	201	184	187	201	190	188	182	183	186	166	179	186	208	191	217	177	190	188	175
ENSG00000074181	112	127	104	150	176	111	111	88	98	146	129	114	106	116	96	152	130	105	103	105	108	141	101	104	146	114	123	127	99	106	133	142	138	125	125	139	157	112	138	184	142	120	113	109	127	92	109	140	103
ENSG00000074201	284	289	260	272	249	282	242	231	231	191	284	268	270	251	234	293	316	282	276	293	247	263	263	246	214	261	221	266	275	269	289	281	264	305	279	282	275	240	276	233	211	274	271	292	249	243	273	261	235
ENSG00000074211	0	134	0	43	52	36	0	0	0	50	91	0	0	29	72	17	0	59	39	37	90	0	0	57	0	0	0	50	88	98	0	0	0	103	12	56	30	0	1	43	30	0	81	64	30	6	0	1	47
ENSG00000074219	115	110	136	128	131	113	126	111	113	124	100	113	129	118	111	116	123	122	113	109	131	116	116	120	128	132	175	130	109	125	133	108	105	98	110	109	106	126	115	127	117	114	106	99	121	97	126	108	135
ENSG00000074266	231	235	254	203	289	224	258	392	275	282	213	269	275	375	253	245	262	232	251	258	199	236	219	264	238	216	291	262	201	199	250	264	209	224	305	254	232	225	226	294	264	206	274	220	264	318	241	207	232
ENSG00000074276	0	16	0	0	0	0	0	1	0	0	0	0	0	0	0	0	0	0	0	0	0	0	0	0	0	1	0	0	0	0	1	0	0	0	0	0	0	0	0	0	0	0	13	0	0	0	0	0	0
ENSG00000074317	0	67	0	0	0	0	0	0	0	2	29	0	0	0	45	0	0	0	0	0	1	0	0	0	0	0	0	0	44	48	0	0	0	55	0	0	2	0	0	0	0	0	2	0	0	0	0	0	0
ENSG00000074319	259	242	219	218	208	251	220	193	215	199	276	241	242	268	212	239	262	241	220	245	216	201	238	217	229	232	208	242	241	279	265	256	224	247	249	250	233	230	236	218	225	247	247	228	210	203	234	241	233
ENSG00000074356	236	211	251	239	270	217	238	293	275	276	239	238	258	263	358	232	213	236	243	664	249	276	243	278	280	221	281	257	240	180	206	234	247	232	228	237	241	297	243	247	230	253	232	227	238	272	228	214	231
ENSG00000074370	143	96	109	163	161	152	199	223	156	124	222	117	277	123	133	127	143	137	128	162	162	148	134	124	243	154	173	165	141	147	162	106	196	133	125	115	180	134	148	151	167	129	197	129	113	134	161	206	134
ENSG00000074410	9	47	1	40	71	59	45	87	0	30	42	5	32	47	55	44	47	30	32	42	26	61	12	48	78	37	72	47	14	32	52	29	7	27	12	1	0	0	51	0	1	1	44	18	62	58	1	29	5
ENSG00000074416	255	164	173	177	207	232	239	186	193	312	222	157	190	178	202	187	218	173	187	171	187	245	241	198	277	197	125	167	179	173	156	240	199	149	253	270	224	200	232	252	164	192	276	226	149	189	200	223	179
ENSG00000074527	200	115	255	195	169	186	213	89	210	134	166	195	307	162	132	195	149	161	215	121	176	185	190	170	123	183	169	184	252	231	237	151	283	183	137	147	195	276	225	166	147	217	137	168	245	159	211	196	176
ENSG00000074582	159	167	158	163	176	181	181	246	187	200	167	175	167	191	143	155	174	177	167	139	169	173	175	171	160	173	184	176	163	139	169	175	161	167	175	178	175	157	150	199	168	169	185	172	183	171	175	167	151
ENSG00000074590	151	104	170	140	138	139	114	119	130	134	134	136	146	123	125	144	154	123	140	93	132	134	129	131	140	143	107	120	138	136	141	139	143	131	126	137	139	127	146	138	119	133	131	128	136	130	124	151	146
ENSG00000074603	222	184	201	229	209	205	199	167	207	189	217	204	200	172	186	204	209	197	221	178	200	208	210	180	192	218	175	187	225	205	207	210	199	208	186	192	224	202	231	195	194	211	191	199	186	195	204	203	210
ENSG00000074621	112	105	125	120	111	119	114	100	114	108	110	114	121	97	91	112	113	110	126	99	121	113	122	106	105	135	108	114	125	108	112	108	112	110	111	110	117	119	115	111	107	131	110	113	116	112	109	115	108
ENSG00000074657	168	176	167	169	190	160	153	178	170	209	158	167	176	149	186	176	169	167	149	133	194	167	180	149	199	178	189	171	175	163	157	144	173	174	160	152	185	189	169	199	156	172	170	174	180	178	151	166	160
ENSG00000074660	104	95	93	103	115	104	92	113	97	131	92	97	98	109	109	109	107	126	93	102	94	94	92	96	128	97	106	100	99	89	92	108	96	92	107	126	92	109	91	126	96	101	92	103	87	125	90	93	107
ENSG00000074695	411	358	347	357	320	303	377	355	310	317	282	301	299	293	354	308	317	307	320	332	458	378	341	328	458	341	388	298	350	381	294	306	364	312	288	287	345	329	339	310	348	355	362	336	395	339	395	413	466
ENSG00000074696	543	565	418	522	302	448	505	188	479	234	634	439	476	491	287	460	552	403	424	255	450	499	480	482	297	485	269	467	429	581	529	506	489	569	503	507	384	433	381	290	484	447	429	544	473	307	607	457	461
ENSG00000074706	38	0	0	0	19	49	0	39	36	48	0	5	2	1	48	2	0	30	0	0	1	8	12	0	39	0	1	5	0	21	0	36	0	2	0	37	2	34	12	20	0	1	0	18	0	0	1	1	34
ENSG00000074755	351	328	364	254	362	343	298	364	286	319	344	341	287	252	426	303	276	372	289	291	336	319	342	315	333	321	288	311	356	290	339	237	297	338	254	269	339	346	363	308	263	387	305	319	253	312	315	299	322
ENSG00000074800	1030	1780	1011	1239	577	1077	1528	2039	905	1079	1157	1011	867	948	954	1099	1050	1082	979	1359	1812	1320	1294	930	2752	1235	3268	1936	1099	1384	821	1005	995	1002	1113	1186	1186	1384	1141	646	1600	860	1924	1329	3157	683	1364	1780	1192
ENSG00000074803	38	44	57	68	86	79	61	80	49	30	1	64	53	59	67	63	43	65	72	88	63	36	64	68	39	72	1	69	44	42	71	56	63	49	54	58	79	55	54	74	80	46	52	65	43	88	46	50	50
ENSG00000074842	162	176	146	143	140	145	178	235	144	187	152	144	132	145	153	144	146	147	140	164	186	165	161	157	199	139	201	147	148	164	147	135	144	145	144	144	159	146	150	170	177	148	193	163	182	179	187	200	149
ENSG00000074855	270	194	257	185	243	201	253	208	230	234	184	251	215	260	136	197	230	256	210	143	195	244	267	242	257	198	218	174	186	139	193	195	193	238	269	235	200	181	204	259	220	243	340	195	204	244	264	239	269
ENSG00000074935	240	320	339	252	449	267	348	656	375	418	256	391	421	445	366	380	284	323	302	355	261	311	290	441	473	276	732	301	281	201	350	403	314	294	499	270	301	349	238	493	311	280	308	267	282	633	293	251	301
ENSG00000074964	148	166	148	172	145	147	140	107	148	128	125	148	155	146	127	136	141	132	154	99	155	167	137	151	131	140	122	169	138	143	147	142	165	137	133	149	160	143	133	144	155	147	147	174	142	133	148	138	140
ENSG00000074966	86	63	85	90	102	94	91	168	104	104	90	87	89	91	111	75	105	110	89	139	85	100	90	103	97	98	109	108	74	45	101	83	96	79	98	80	85	89	92	94	90	90	93	130	108	109	80	91	94
ENSG00000075035	52	16	0	43	64	36	20	0	28	16	37	0	44	68	3	58	0	0	47	28	1	1	49	5	0	45	1	40	36	58	1	11	65	44	49	29	57	0	56	77	54	38	36	31	1	0	27	63	47
ENSG00000075043	0	228	1	68	0	0	0	0	0	66	130	0	0	0	108	0	0	0	21	12	110	0	0	76	22	0	0	59	113	121	0	0	0	136	51	73	30	0	0	61	0	1	90	79	1	26	1	0	67
ENSG00000075073	1	0	16	6	3	41	0	1	0	16	37	0	2	0	0	0	47	0	3	0	0	1	12	0	0	1	0	0	0	0	13	12	26	12	37	29	0	0	1	5	0	9	0	0	0	0	1	1	0
ENSG00000075089	116	135	119	127	116	112	124	118	112	108	120	121	130	126	111	128	134	131	115	118	124	118	118	122	121	127	127	122	115	130	125	126	115	128	133	132	114	117	114	111	120	121	134	112	129	110	133	106	125
ENSG00000075131	76	88	104	92	90	83	84	91	77	85	83	89	91	73	77	86	98	78	95	71	74	80	79	76	86	78	84	87	87	76	79	77	78	81	88	83	85	79	79	76	78	80	91	76	91	77	87	81	78
ENSG00000075142	831	1007	882	781	553	806	885	599	813	501	716	851	657	793	554	797	766	826	789	679	747	780	738	679	594	732	1067	927	746	918	705	750	685	719	746	723	734	700	724	662	652	728	698	921	858	652	828	802	772
ENSG00000075151	310	389	302	310	255	282	344	288	291	280	318	291	328	262	302	281	314	326	287	242	371	371	304	323	270	296	317	313	308	267	330	253	279	304	327	285	284	305	262	301	329	299	328	316	352	283	299	292	300
ENSG00000075188	114	112	108	119	98	113	124	102	110	96	109	115	125	110	89	117	130	112	115	72	108	114	119	118	102	123	111	125	119	121	121	114	115	117	122	110	114	119	108	94	109	113	120	115	132	103	117	113	110
ENSG00000075213	46	72	66	84	90	59	0	170	71	89	73	102	64	79	154	96	101	82	47	119	106	99	79	88	128	69	131	85	64	70	90	81	73	51	77	97	71	89	65	88	64	62	67	77	75	63	62	78	67
ENSG00000075218	54	62	53	43	19	36	20	54	0	67	48	42	62	14	16	57	69	47	50	12	12	53	54	60	65	59	37	50	57	50	71	56	26	58	63	76	70	65	54	39	59	49	2	68	30	6	51	29	69
ENSG00000075223	147	149	129	130	423	138	126	130	174	152	116	118	121	117	278	145	128	101	171	122	170	134	138	149	151	165	197	125	175	138	112	291	345	139	163	192	218	128	145	233	173	173	147	164	197	259	176	188	196
ENSG00000075234	133	151	153	147	139	114	143	118	182	127	157	135	147	136	143	141	142	146	152	141	136	145	140	145	127	145	139	147	139	138	141	150	177	139	146	129	134	174	135	142	139	142	126	142	147	144	130	142	148
ENSG00000075239	602	384	507	532	294	634	545	135	534	222	489	645	527	538	235	516	539	697	592	290	437	436	500	498	230	697	214	646	653	753	574	579	491	539	501	524	586	522	380	364	416	646	292	657	309	314	448	490	534
ENSG00000075240	180	362	197	238	145	151	158	189	156	407	302	157	153	183	377	157	173	294	165	922	314	168	153	165	202	163	183	210	154	182	170	141	157	158	143	190	152	176	156	158	301	172	136	233	147	236	160	166	199
ENSG00000075275	73	60	66	70	77	64	58	67	56	82	56	68	70	73	76	66	72	67	61	57	58	72	73	79	63	78	73	61	57	42	62	68	67	66	58	67	75	70	63	81	79	62	60	64	72	83	54	76	74
ENSG00000075292	1073	1192	1223	981	1454	1042	1091	1936	1139	1267	899	1311	1086	1541	1315	1038	1095	1149	1101	751	1058	1020	1071	1178	1315	930	1624	1133	974	813	1060	1088	983	1067	1406	1071	1038	952	991	1249	1030	912	1271	974	1311	1346	1103	1050	1097
ENSG00000075303	143	116	135	129	119	113	127	110	119	112	128	136	131	120	109	128	129	129	128	105	116	114	130	133	124	129	106	115	124	125	137	139	115	124	133	130	119	128	134	117	120	127	126	111	113	115	126	128	136
ENSG00000075336	127	138	131	125	129	141	139	179	133	138	131	132	134	140	131	133	138	133	132	139	134	135	138	134	143	132	138	131	125	132	127	134	130	129	139	141	136	129	129	141	135	136	147	139	141	124	137	139	126
ENSG00000075340	0	127	0	58	46	10	0	32	0	48	92	0	0	1	70	17	0	11	0	12	81	1	30	50	39	12	0	34	69	75	13	1	7	89	37	54	51	24	0	39	1	0	78	53	13	35	27	29	54
ENSG00000075391	137	145	137	139	144	140	142	162	146	176	160	124	140	129	185	140	135	139	135	202	137	140	137	128	149	136	144	141	169	134	141	133	137	139	120	141	149	170	140	164	136	137	137	146	134	128	126	137	137
ENSG00000075399	145	185	160	170	139	149	152	138	146	164	143	146	119	161	200	138	140	159	129	168	172	144	159	147	146	139	229	167	131	139	139	136	129	158	142	132	154	127	150	146	158	148	143	155	145	141	135	153	173
ENSG00000075407	142	167	156	145	172	143	158	193	150	186	146	150	143	149	180	138	139	147	148	186	149	148	140	147	157	141	200	143	150	131	145	136	152	148	146	137	141	145	145	184	154	145	150	146	154	171	154	141	142
ENSG00000075413	340	298	327	311	419	404	332	512	373	433	301	374	327	346	430	383	357	343	327	378	320	319	322	321	333	337	458	329	406	319	359	381	349	387	340	328	401	410	375	409	304	353	315	354	309	425	341	328	321
ENSG00000075415	1160	1355	1075	1406	948	1514	1232	1139	1026	1454	1848	1275	1052	899	1390	1438	1592	1320	1226	1739	1465	1149	1449	997	1576	1341	954	1369	1375	1592	1658	1279	1126	2069	1263	1395	1576	1411	1555	1095	845	1400	1379	1346	1253	1042	1232	1223	1494
ENSG00000075420	365	358	344	330	257	254	280	239	290	274	413	275	305	295	478	298	315	352	284	536	320	290	288	301	363	313	451	265	285	250	309	286	281	269	296	338	256	287	274	264	423	335	270	336	369	258	347	294	275
ENSG00000075426	1592	1337	1898	1438	1555	1329	1246	960	1384	1411	763	1720	1692	1364	907	1514	952	1650	1885	1675	1350	1220	1379	1872	1239	1333	1207	1333	1423	1198	1684	1449	1979	1271	1062	1548	1204	1325	1068	997	1872	1384	1275	916	1287	2101	1005	1417	1249
ENSG00000075429	0	0	0	0	0	0	0	0	0	0	0	0	0	0	0	0	0	0	0	0	0	0	0	0	0	0	0	0	0	0	0	0	0	0	0	0	0	0	0	0	0	0	0	0	0	0	0	0	0
ENSG00000075461	0	70	0	0	0	0	0	0	0	0	42	0	0	0	3	0	0	0	0	0	12	0	0	0	0	0	0	0	2	38	0	0	0	35	0	0	0	0	0	0	0	0	0	0	0	0	0	0	0
ENSG00000075539	186	228	189	218	175	174	234	174	200	183	203	191	185	171	168	198	185	189	180	167	198	209	190	200	168	179	186	242	245	200	192	182	185	203	182	177	189	231	203	181	188	196	178	197	233	159	189	176	215
ENSG00000075568	810	828	868	734	803	797	1003	868	828	738	923	886	912	882	739	859	820	988	786	570	760	919	941	959	779	864	998	765	692	656	855	703	763	697	844	800	772	778	856	727	811	780	796	835	856	711	909	804	872
ENSG00000075618	185	209	167	190	249	196	201	259	205	182	272	191	186	202	181	259	240	175	183	274	159	176	213	220	220	211	188	199	189	204	207	227	176	239	242	260	200	175	203	180	188	176	238	177	203	230	240	225	170
ENSG00000075624	2569	2149	2088	2500	2653	2055	2362	2384	2599	2752	2183	2317	1824	1508	2823	1812	1739	1667	2569	1077	3440	2823	2384	2220	3656	2858	1684	3328	2280	2362	1494	3440	2823	2024	1964	2317	2858	2599	2200	2220	2362	2280	3896	2500	3812	1624	2362	3214	2280
ENSG00000075643	226	242	169	166	216	192	229	294	169	269	258	187	184	288	152	213	198	275	202	253	169	196	200	192	248	185	278	191	176	163	173	223	176	197	281	294	176	179	194	198	224	193	270	213	209	220	286	227	191
ENSG00000075651	312	346	330	352	274	234	276	169	205	245	385	364	358	289	257	290	373	394	286	262	273	270	356	296	344	338	307	317	269	305	349	228	207	370	330	273	319	248	288	226	331	304	293	256	377	203	342	285	286
ENSG00000075702	54	62	50	47	46	41	2	39	49	67	45	46	57	14	31	50	58	55	47	12	26	48	46	50	39	57	37	47	44	38	59	42	7	51	58	67	61	56	42	33	50	43	44	55	38	35	51	38	52
ENSG00000075711	192	200	197	193	204	182	181	198	182	201	189	183	215	189	185	182	177	176	182	190	214	180	183	186	192	204	207	178	193	196	170	180	204	200	172	178	180	201	189	205	191	191	192	190	191	195	182	195	188
ENSG00000075785	631	661	686	747	553	697	642	569	810	569	770	685	735	605	555	664	730	666	691	624	816	633	663	587	722	793	598	769	774	787	668	752	791	669	686	787	672	755	664	581	753	701	754	786	757	525	689	692	710
ENSG00000075790	168	167	159	161	176	166	157	167	160	172	163	160	155	158	168	173	169	155	167	159	174	166	162	163	175	155	169	146	161	177	163	184	168	175	169	160	164	162	169	192	157	163	162	156	171	146	169	173	175
ENSG00000075826	161	198	206	176	225	239	155	124	244	193	164	205	201	219	194	181	172	211	204	156	196	182	171	219	163	201	143	198	233	143	223	203	169	209	202	155	211	243	178	262	166	184	149	190	131	231	137	178	193
ENSG00000075856	207	240	207	188	223	216	213	259	211	241	201	227	207	246	233	200	198	224	196	240	211	206	210	220	226	201	214	214	210	195	191	196	211	218	212	219	209	200	211	226	222	199	227	209	214	217	199	209	194
ENSG00000075884	81	50	79	77	91	75	58	75	85	107	63	68	68	78	99	78	74	69	70	72	66	80	65	74	90	77	54	76	74	75	67	78	72	69	70	88	79	84	81	93	76	76	73	73	30	86	68	73	81
ENSG00000075886	0	0	0	0	0	0	0	0	0	0	0	0	0	0	0	0	0	0	0	0	0	0	1	0	0	0	0	0	0	0	0	0	0	0	0	0	0	0	0	0	0	1	0	0	0	0	0	0	0
ENSG00000075914	291	278	359	247	292	322	244	225	303	301	263	270	261	312	295	273	271	277	293	271	247	270	285	248	226	292	255	265	347	281	260	305	266	281	251	281	289	314	267	338	246	332	263	276	242	284	261	260	258
ENSG00000075945	441	949	470	507	371	552	677	315	692	338	603	525	629	529	306	453	547	541	501	294	558	575	500	636	366	541	627	547	560	806	545	479	537	665	545	553	490	614	455	449	600	474	772	576	542	424	631	439	627
ENSG00000075975	154	161	145	151	150	143	146	175	148	161	147	143	150	160	149	150	141	138	149	182	146	137	150	136	148	143	158	148	152	164	143	145	149	146	149	147	142	147	150	137	148	143	145	147	150	139	138	147	156
ENSG00000076003	124	139	111	135	112	133	135	129	115	125	127	122	133	119	125	137	134	116	133	102	115	138	140	128	122	132	114	117	133	135	122	115	130	130	129	142	134	131	128	105	118	130	158	136	166	105	133	125	121
ENSG00000076043	204	213	205	200	162	230	226	199	222	205	241	211	207	216	211	206	264	243	188	296	219	215	216	204	224	203	294	280	200	250	286	211	196	231	209	243	245	215	207	181	219	232	225	291	253	163	269	241	217
ENSG00000076053	143	133	140	145	133	146	132	140	130	130	137	139	141	142	139	134	134	132	134	185	133	138	136	135	133	134	140	140	131	144	134	138	133	130	133	134	135	132	142	131	142	139	136	139	139	137	131	137	133
ENSG00000076067	193	154	223	196	261	200	174	247	199	238	161	188	182	194	263	206	188	194	192	197	197	195	183	190	211	189	197	196	191	177	183	201	205	186	182	188	204	210	201	269	167	186	181	181	175	223	179	178	191
ENSG00000076108	454	423	518	392	469	401	441	342	525	352	407	461	482	434	506	406	379	466	422	459	462	470	449	475	403	452	374	434	476	333	446	352	411	454	432	360	435	463	462	387	414	464	440	429	426	395	440	370	440
ENSG00000076201	243	223	247	245	240	234	245	186	247	207	228	242	252	225	195	240	215	232	259	183	255	245	246	239	194	263	214	257	284	219	223	226	274	234	229	213	237	262	234	226	245	242	246	253	244	215	220	233	242
ENSG00000076242	153	185	137	171	143	168	169	168	143	171	175	150	162	177	145	153	168	147	154	135	164	156	170	160	155	169	165	169	147	163	150	141	152	169	168	173	167	150	162	153	168	155	214	184	189	148	173	180	162
ENSG00000076248	335	236	277	259	277	245	287	147	207	216	311	319	312	311	186	320	340	309	300	258	217	233	301	334	206	313	199	225	231	288	330	308	260	355	347	314	246	242	247	220	236	266	291	255	257	248	312	274	258
ENSG00000076258	76	74	77	88	79	94	86	54	105	79	82	77	81	86	57	84	93	77	86	65	87	81	85	84	84	95	72	90	83	78	89	89	95	78	91	81	88	103	77	87	73	85	86	85	91	78	81	81	81
ENSG00000076321	131	130	134	137	138	134	139	135	139	129	132	134	133	129	132	135	136	134	139	130	126	138	135	130	129	126	125	128	145	134	133	139	140	120	136	137	126	136	124	137	146	140	132	131	135	134	136	129	127
ENSG00000076344	67	138	79	87	90	86	73	84	92	120	106	70	104	108	113	84	65	76	80	70	88	69	62	75	103	72	67	92	95	92	85	85	78	121	95	86	95	63	80	101	93	92	89	77	67	73	89	58	97
ENSG00000076351	368	433	255	355	314	321	413	332	344	306	417	309	312	381	252	287	356	435	311	291	324	361	400	322	312	369	330	342	297	305	310	304	292	385	370	349	287	279	364	328	322	336	494	391	363	296	442	371	379
ENSG00000076356	93	137	91	90	119	92	89	149	89	124	104	95	90	90	165	105	89	103	97	150	111	99	110	100	107	95	106	96	102	99	96	93	113	103	90	92	101	84	99	116	90	101	103	91	138	91	90	110	97
ENSG00000076382	86	119	79	90	75	88	80	159	77	147	92	85	93	103	131	85	94	97	79	177	84	85	86	91	100	90	90	94	92	87	93	86	74	105	99	119	94	98	81	88	99	82	81	106	78	102	84	75	99
ENSG00000076513	290	192	227	254	207	237	224	240	272	226	242	246	221	192	259	223	214	241	228	199	243	237	204	210	257	245	260	268	253	246	237	234	211	228	190	191	241	284	260	200	224	256	191	240	233	200	250	203	278
ENSG00000076554	62	124	67	95	72	92	91	68	83	108	96	66	104	85	96	68	89	87	73	103	85	79	100	77	112	73	98	103	107	129	77	78	90	107	73	77	76	89	91	76	87	87	88	74	108	88	109	98	88
ENSG00000076555	356	241	393	284	530	432	351	269	335	479	498	393	396	367	383	373	299	504	395	716	307	346	391	402	547	395	271	274	397	364	382	562	397	390	338	280	402	399	392	408	262	451	309	335	284	466	343	503	541
ENSG00000076604	106	134	108	128	138	108	134	182	107	131	108	126	96	128	143	111	109	134	112	320	110	111	115	136	148	98	191	124	109	102	123	116	92	109	134	112	114	92	132	113	151	126	125	123	139	168	114	128	149
ENSG00000076641	107	131	91	105	88	98	83	96	105	139	110	91	84	104	168	100	88	95	96	110	134	102	91	97	122	88	77	92	107	112	87	88	115	108	92	117	102	103	100	120	91	96	102	98	93	92	89	96	96
ENSG00000076650	104	103	113	98	111	108	107	126	108	120	106	116	109	109	130	109	102	109	108	108	106	108	109	109	105	108	111	105	107	109	107	102	114	106	111	109	109	110	109	113	107	107	107	111	110	122	111	111	106
ENSG00000076662	92	87	83	85	88	95	89	137	81	97	92	89	84	88	91	92	100	94	83	93	80	90	93	86	93	90	98	90	85	89	86	88	83	84	90	92	91	90	94	96	85	86	98	90	95	88	90	95	99
ENSG00000076685	251	300	303	407	253	284	288	273	312	248	255	264	274	304	265	255	262	296	296	314	314	307	280	283	265	370	328	356	327	276	290	252	289	256	243	233	299	309	303	285	305	299	260	341	278	248	274	268	356
ENSG00000076706	111	154	106	273	312	149	144	195	99	212	184	160	173	149	221	132	145	240	149	355	195	152	130	143	355	110	163	177	135	162	163	246	158	170	149	164	187	126	156	191	198	161	154	182	211	446	132	252	200
ENSG00000076716	208	95	287	244	103	92	247	89	143	112	216	127	283	135	110	137	219	88	162	150	147	136	178	128	94	204	95	243	141	181	133	115	140	131	105	126	146	110	135	110	143	192	122	139	186	95	114	144	161
ENSG00000076770	289	146	238	143	162	181	259	96	233	124	166	199	224	327	125	167	218	185	180	140	190	234	196	246	128	229	111	167	163	137	191	255	188	177	205	230	147	234	169	159	232	199	164	202	219	182	253	212	146
ENSG00000076826	96	92	98	89	100	88	97	86	114	79	93	77	100	109	76	94	92	83	105	67	89	110	84	102	83	89	95	106	88	97	96	108	105	101	106	80	89	86	109	92	109	84	90	96	106	93	80	91	101
ENSG00000076864	332	371	218	267	328	354	292	160	237	481	530	311	257	537	454	280	405	603	310	634	241	274	417	301	400	347	128	218	242	255	321	336	241	331	534	677	257	194	244	442	422	321	316	260	149	495	371	292	280
ENSG00000076924	162	146	174	160	165	167	157	169	164	148	146	169	172	172	164	158	152	160	174	168	160	154	152	151	146	166	147	153	172	152	155	159	174	163	147	162	164	161	149	164	156	164	159	150	163	156	158	153	143
ENSG00000076928	244	188	243	212	234	224	185	206	281	207	180	220	218	219	231	194	205	208	206	137	235	249	197	209	221	198	224	268	222	182	194	211	217	198	198	197	217	246	180	233	196	218	228	200	185	201	193	186	226
ENSG00000076944	172	105	164	149	110	136	141	128	176	125	149	133	162	138	134	136	138	114	135	114	137	152	129	132	122	145	173	207	159	147	154	144	150	134	125	129	165	186	174	111	172	146	161	141	145	126	137	140	136
ENSG00000076984	165	139	156	139	151	161	145	162	147	158	150	161	169	155	157	145	146	148	157	151	145	147	154	144	147	143	150	141	154	140	157	161	162	147	152	161	141	150	138	159	147	152	142	144	151	142	150	142	142
ENSG00000077044	117	112	140	121	119	125	126	132	109	124	134	119	110	115	139	134	115	143	125	149	134	124	132	137	151	122	186	116	137	110	126	109	125	127	125	119	122	121	125	122	120	133	121	114	135	112	132	135	134
ENSG00000077063	73	78	79	81	92	75	63	67	92	73	75	74	71	69	77	61	76	71	69	71	76	79	59	78	77	73	69	83	75	62	73	75	75	67	77	75	73	77	76	90	80	74	67	62	57	76	66	68	74
ENSG00000077080	0	86	0	0	0	0	0	0	0	2	61	0	0	0	42	0	0	0	0	0	47	0	0	0	0	0	0	0	50	67	0	0	0	67	0	0	0	0	0	0	0	0	49	18	0	0	0	0	0
ENSG00000077092	92	79	88	87	110	91	85	102	91	132	79	87	83	100	110	108	94	77	89	83	89	76	90	75	87	99	92	87	92	93	91	92	128	90	89	103	106	110	88	145	78	91	89	93	79	102	88	90	82
ENSG00000077097	1337	1084	1210	1144	997	1121	1082	686	1064	760	1064	1232	1501	1126	801	1375	1024	1101	1325	837	1091	1093	1320	1210	749	1151	1157	1184	1144	1024	1000	967	1460	1024	1091	1013	1129	1108	1168	1055	1022	1126	1118	1160	1235	1050	1350	1350	1131
ENSG00000077147	469	419	397	449	420	380	406	335	381	378	429	383	420	348	440	439	400	375	442	387	482	434	422	400	444	412	359	348	431	436	381	429	468	399	361	403	411	411	446	397	409	420	393	393	412	383	472	438	452
ENSG00000077150	136	166	136	170	153	131	136	175	133	177	138	138	126	171	194	134	132	140	140	237	172	163	134	138	177	141	230	165	129	133	137	135	133	133	135	145	203	160	144	139	241	142	151	141	166	151	170	127	168
ENSG00000077152	62	83	66	67	19	63	72	67	57	77	60	63	74	65	31	73	87	59	64	37	53	63	66	62	54	77	56	66	62	73	84	63	51	67	77	75	70	70	54	51	67	56	67	64	70	26	73	47	76
ENSG00000077157	195	217	180	211	341	198	164	270	174	347	201	183	192	200	269	183	156	199	198	175	198	183	182	173	197	174	164	207	192	168	182	186	208	187	172	203	227	196	206	308	215	182	178	180	152	195	162	235	187
ENSG00000077232	675	991	593	642	705	620	780	768	666	742	634	597	555	518	690	682	608	605	672	469	708	670	647	656	752	640	951	626	592	719	550	586	746	520	622	545	682	577	616	769	689	591	755	726	732	636	750	774	741
ENSG00000077235	353	431	302	327	391	381	365	459	321	384	387	392	340	373	329	346	340	380	318	375	329	358	356	394	365	342	366	336	307	296	298	298	358	409	378	403	315	311	332	346	350	326	442	355	411	361	412	365	328
ENSG00000077238	180	227	280	285	162	151	189	469	196	193	136	191	153	149	300	178	173	221	197	273	282	271	157	233	288	143	638	286	222	248	201	160	185	201	143	133	204	199	210	184	197	267	178	256	418	155	174	249	228
ENSG00000077254	292	302	244	275	266	294	266	212	262	237	278	277	293	236	244	284	291	322	277	243	264	278	261	279	237	266	211	269	272	269	288	277	267	291	269	267	261	281	264	244	263	273	258	265	250	246	304	250	284
ENSG00000077264	75	179	63	81	76	66	68	13	74	78	118	54	60	75	91	88	62	57	76	57	108	51	77	74	62	80	66	69	108	108	59	68	81	137	80	78	84	56	86	101	75	60	99	87	60	60	62	85	72
ENSG00000077274	0	0	0	0	32	0	0	0	0	0	0	0	0	0	0	0	0	0	0	0	0	0	0	0	0	0	0	0	0	0	0	0	0	0	0	0	0	0	1	0	1	0	0	0	0	0	0	0	0
ENSG00000077279	0	57	0	0	0	0	0	0	0	0	13	0	0	0	0	0	0	0	0	0	26	0	0	0	0	0	0	0	2	6	0	0	0	35	0	0	0	0	0	0	0	0	0	0	0	0	0	0	0
ENSG00000077312	132	138	142	137	162	136	144	176	135	167	120	136	127	144	167	126	128	133	134	149	146	139	138	133	171	140	164	133	142	133	130	145	145	126	127	124	149	125	126	175	141	137	156	145	165	143	123	168	134
ENSG00000077327	0	0	0	0	0	0	0	0	0	0	0	0	0	0	0	0	0	0	0	0	0	0	0	0	0	0	0	0	0	0	0	0	0	0	0	0	0	0	0	0	0	0	0	0	0	0	0	0	0
ENSG00000077348	103	123	104	113	94	130	123	105	105	96	112	113	106	106	97	117	115	113	111	120	119	112	129	106	107	121	120	110	114	114	112	109	108	120	108	113	120	106	113	100	102	124	122	124	138	112	115	112	109
ENSG00000077380	819	687	724	667	563	692	905	609	725	573	848	731	886	818	504	747	794	839	770	506	635	779	734	822	570	821	667	751	617	655	735	666	772	661	804	851	658	649	617	607	780	679	882	838	753	581	859	798	702
ENSG00000077420	130	87	99	107	77	109	111	110	131	79	89	109	118	101	107	87	112	108	91	76	140	121	93	105	88	109	84	136	110	106	92	119	107	90	92	98	111	126	90	108	114	105	120	130	78	109	106	94	121
ENSG00000077454	235	217	198	180	240	222	195	259	245	333	212	212	191	233	261	193	206	216	199	255	212	184	206	215	259	203	213	215	194	180	179	210	205	230	223	227	221	198	224	253	205	195	234	215	181	236	195	198	244
ENSG00000077458	137	112	171	135	151	139	111	132	135	147	122	157	142	119	150	140	131	151	143	122	136	136	143	142	160	131	126	127	165	130	150	145	135	145	137	122	160	158	148	162	113	155	117	119	127	142	131	132	138
ENSG00000077463	97	107	104	105	106	108	108	135	107	114	99	103	106	111	109	103	106	111	98	111	103	103	99	105	112	106	133	107	102	98	108	105	96	100	106	102	104	97	105	107	107	106	105	109	111	102	106	106	107
ENSG00000077514	101	110	104	106	107	104	102	121	105	117	103	106	107	110	106	100	104	104	101	93	104	106	102	106	107	104	109	105	104	102	106	100	107	96	108	106	104	100	99	95	109	102	110	96	108	99	105	103	104
ENSG00000077522	63	47	53	56	66	82	0	1	36	58	0	66	65	0	67	2	0	30	65	55	12	48	46	44	39	0	87	23	28	32	0	52	60	0	46	12	58	40	12	46	38	1	0	57	47	61	51	15	71
ENSG00000077549	524	481	542	513	420	504	577	460	698	441	492	566	509	430	488	451	539	489	472	429	585	623	508	476	498	620	551	590	598	617	511	506	491	513	452	527	587	610	598	381	486	513	528	549	634	408	568	539	569
ENSG00000077585	105	95	125	117	93	115	110	108	126	96	104	101	112	117	113	102	113	80	102	107	105	117	99	105	110	109	90	125	109	133	105	109	95	91	106	100	102	111	110	92	134	98	94	103	97	96	111	88	93
ENSG00000077616	333	259	365	537	913	331	274	190	446	253	218	393	421	330	220	385	393	335	485	148	235	449	359	514	172	250	234	357	402	228	402	575	477	447	419	248	544	493	285	361	185	437	298	325	280	874	337	231	322
ENSG00000077684	255	230	229	218	389	278	285	259	275	201	229	258	263	306	286	287	253	250	276	206	261	254	241	251	223	250	253	251	254	216	246	331	329	273	306	258	228	283	247	344	274	237	285	275	260	365	294	283	250
ENSG00000077713	85	83	73	94	91	88	92	90	94	113	84	85	90	85	86	84	90	66	84	84	82	89	86	78	92	90	95	92	74	92	64	98	87	82	77	81	91	88	96	90	88	91	82	89	95	70	92	93	92
ENSG00000077721	183	201	185	198	193	185	188	192	187	211	200	183	176	198	191	193	206	186	182	209	197	187	180	195	195	187	185	192	184	208	187	196	173	197	207	208	189	186	194	168	188	186	204	189	180	197	192	174	195
ENSG00000077782	153	211	141	149	268	221	172	292	163	227	199	171	164	290	227	167	136	155	164	281	170	211	185	174	311	142	143	169	161	175	140	179	183	179	164	158	138	166	151	235	175	144	163	147	132	195	171	167	153
ENSG00000077800	1	0	32	40	49	45	2	1	49	16	13	46	44	14	16	39	38	37	32	42	1	8	1	5	32	37	1	23	47	0	52	49	36	0	42	29	42	40	12	39	0	46	0	31	1	35	1	47	5
ENSG00000077942	397	194	183	428	732	488	355	182	370	314	294	269	249	615	222	432	276	260	523	181	296	442	409	433	280	365	273	400	283	434	281	245	750	309	307	459	353	345	445	619	657	318	377	385	190	162	388	427	314
ENSG00000077943	142	122	164	145	176	96	168	117	139	275	135	102	119	168	166	171	108	113	124	142	138	142	137	104	138	167	94	135	134	144	131	143	207	135	129	146	147	129	165	301	201	151	126	153	111	145	121	174	115
ENSG00000078018	81	276	85	102	97	89	90	80	88	117	148	78	83	74	124	95	81	90	89	88	141	79	77	94	80	86	87	82	145	149	83	83	100	189	88	102	96	76	75	106	87	87	135	95	106	84	80	92	87
ENSG00000078043	156	144	167	152	188	170	156	161	180	167	158	169	175	161	179	175	166	164	165	188	163	145	162	154	199	162	149	163	170	156	162	180	161	156	166	166	167	162	169	159	158	161	152	146	137	192	153	150	165
ENSG00000078053	29	76	16	6	64	55	51	68	0	37	57	5	15	52	45	31	43	55	3	62	62	36	51	23	52	12	37	23	57	74	29	36	42	55	37	29	15	44	56	62	52	43	58	2	1	0	27	56	5
ENSG00000078061	266	267	266	274	258	290	297	226	294	223	244	257	269	270	239	271	261	303	254	215	279	270	284	280	231	284	292	307	265	289	269	271	270	275	262	271	258	276	283	273	256	272	270	281	312	223	258	295	275
ENSG00000078070	232	221	195	212	158	200	184	133	204	148	267	219	185	246	184	241	268	225	189	171	199	167	263	204	165	225	163	239	205	196	307	222	170	289	241	258	251	193	212	200	221	284	191	189	192	202	196	203	208
ENSG00000078081	1	50	0	33	32	0	40	65	0	0	48	0	0	1	0	17	60	50	32	28	26	8	12	33	50	42	72	0	0	22	0	46	26	12	78	51	42	48	42	33	59	0	65	31	77	42	73	43	5
ENSG00000078098	0	29	0	40	46	55	0	45	0	0	1	5	15	1	0	17	30	11	0	28	0	8	0	0	43	0	42	43	0	45	47	29	8	44	12	12	51	0	27	33	44	0	0	0	0	0	0	15	0
ENSG00000078114	88	268	86	105	99	100	94	76	88	97	159	113	84	87	141	96	134	92	108	107	147	114	115	110	130	98	58	90	182	180	87	107	87	177	109	129	96	71	82	92	105	91	139	120	92	100	112	84	91
ENSG00000078124	127	117	127	138	120	119	114	128	126	135	115	111	112	105	132	113	121	108	122	129	126	138	122	122	124	126	107	119	120	115	113	141	117	117	110	126	119	123	118	127	110	118	113	130	96	122	115	117	133
ENSG00000078140	783	735	695	607	661	710	737	1003	642	591	629	762	743	705	682	849	749	763	733	802	643	748	705	713	762	608	1133	716	611	640	633	845	724	570	755	719	596	603	766	602	710	640	748	714	805	610	799	776	703
ENSG00000078142	630	514	529	489	451	512	524	458	552	331	597	635	625	553	452	596	540	681	605	645	470	525	560	561	470	561	484	567	488	507	550	536	543	526	544	485	520	485	514	487	524	513	532	586	546	435	617	574	521
ENSG00000078177	152	145	168	172	167	143	165	134	134	148	138	165	183	150	141	162	145	146	161	136	138	151	176	179	136	173	174	137	154	140	147	141	152	149	160	133	166	152	167	136	160	145	145	133	151	189	160	164	167
ENSG00000078237	104	113	89	118	88	117	111	119	96	100	115	97	94	106	97	98	134	110	105	130	102	108	94	116	101	104	107	112	88	109	114	107	89	87	115	108	93	105	98	86	120	89	107	111	110	95	114	94	119
ENSG00000078246	194	158	221	225	200	169	184	193	171	228	165	171	172	196	192	176	162	209	163	203	216	175	166	163	205	194	231	180	149	140	179	178	191	162	179	202	163	178	169	227	194	190	169	197	196	194	208	176	185
ENSG00000078269	181	162	126	136	141	132	150	121	143	137	125	165	117	122	149	135	167	188	153	146	179	198	139	174	126	144	147	157	126	140	149	143	163	143	145	146	152	140	147	116	175	146	127	171	164	134	197	139	154
ENSG00000078295	46	107	69	60	115	59	67	87	77	75	77	56	44	66	93	69	56	62	71	66	82	51	58	79	50	55	75	61	87	85	50	105	93	80	77	75	86	59	49	102	94	75	74	68	61	102	66	75	81
ENSG00000078304	295	327	308	340	290	317	301	231	289	251	320	291	326	265	253	314	305	307	316	245	326	291	279	307	265	345	306	326	321	365	328	303	325	309	262	270	348	331	324	265	277	305	260	312	282	276	298	280	322
ENSG00000078328	0	52	0	33	0	0	0	0	0	0	0	0	0	0	3	0	0	0	0	0	12	8	0	0	0	0	0	0	47	42	0	0	45	60	1	42	30	34	0	5	1	0	28	0	0	59	0	0	34
ENSG00000078369	713	716	626	647	539	653	660	611	689	617	684	593	675	584	611	680	710	590	666	520	673	690	702	676	590	724	546	666	652	774	687	635	672	687	673	761	660	666	722	541	676	720	701	681	717	542	643	693	673
ENSG00000078399	92	85	107	79	93	84	86	103	71	91	105	78	98	101	77	99	93	98	104	91	79	91	99	98	105	82	110	82	78	86	80	86	79	94	104	86	76	78	91	92	90	97	69	95	98	109	97	98	84
ENSG00000078401	63	68	58	73	56	59	65	89	71	82	59	64	64	71	101	77	87	69	59	76	83	84	75	72	88	70	128	78	57	64	64	80	56	57	63	72	87	56	83	62	67	76	59	57	88	61	63	68	62
ENSG00000078403	176	167	168	177	201	186	179	168	171	199	179	191	185	177	185	179	187	179	177	149	184	180	184	187	186	191	182	176	181	145	177	187	185	181	177	167	170	192	193	207	163	176	174	187	162	196	175	165	165
ENSG00000078487	98	88	94	92	98	109	90	97	73	105	93	96	101	100	87	93	106	105	95	92	89	83	104	88	88	91	99	87	94	84	95	89	101	90	102	101	88	91	88	105	90	92	89	93	94	105	90	105	82
ENSG00000078549	0	268	1	79	79	69	2	0	0	65	141	27	0	49	89	0	0	0	32	12	150	1	49	71	56	0	37	74	147	159	0	49	49	150	54	77	31	7	1	67	30	1	104	90	61	0	0	29	71
ENSG00000078589	0	0	0	0	0	0	0	0	0	0	0	0	0	0	0	0	0	0	0	0	0	0	0	0	0	0	0	0	0	0	0	0	0	0	0	0	0	0	0	0	0	0	0	0	0	0	0	0	0
ENSG00000078596	88	76	76	92	179	109	90	92	91	137	91	88	82	100	108	89	83	77	83	100	85	91	88	80	101	90	77	77	85	84	89	112	103	80	82	105	89	91	80	131	102	80	72	82	83	105	95	98	88
ENSG00000078618	396	524	354	405	384	391	426	707	385	492	429	393	379	442	408	399	430	471	356	354	467	442	412	423	522	378	543	500	404	397	371	372	333	432	451	417	399	427	388	408	411	355	495	450	487	382	434	452	406
ENSG00000078668	276	253	258	251	229	272	271	268	250	251	281	266	249	244	250	274	285	249	242	196	271	252	249	241	304	254	277	298	275	284	292	290	219	273	271	265	300	282	269	223	240	251	279	270	261	208	263	259	285
ENSG00000078674	318	313	349	356	351	320	291	282	348	308	315	331	391	358	274	341	314	303	371	258	318	338	317	361	279	332	351	346	399	326	328	285	365	355	316	290	324	387	306	329	325	321	333	308	377	367	318	332	309
ENSG00000078687	136	133	135	131	156	120	131	145	135	139	127	128	126	120	138	132	120	137	129	115	130	131	133	131	131	138	125	123	133	126	126	128	142	133	117	123	126	131	132	143	128	129	120	130	114	133	113	123	134
ENSG00000078699	140	148	150	141	149	131	137	164	141	181	144	148	144	149	134	142	142	152	137	121	141	140	134	152	167	146	156	145	144	126	144	137	143	146	150	146	136	153	143	141	138	134	137	139	138	163	137	132	139
ENSG00000078725	0	113	0	23	0	0	0	0	0	52	78	5	0	0	77	31	0	30	0	37	73	41	0	40	22	0	0	52	87	94	0	0	27	86	1	42	31	0	0	43	1	0	59	38	0	0	0	0	34
ENSG00000078747	217	203	205	205	199	202	202	191	191	199	193	193	212	201	214	209	201	196	204	216	215	206	198	205	186	198	192	193	211	211	194	207	202	198	198	197	188	200	210	179	209	192	196	195	202	199	211	205	198
ENSG00000078795	118	91	110	111	92	103	94	94	120	93	107	105	110	90	101	106	105	111	112	115	105	105	100	106	94	115	91	104	95	98	112	106	109	106	107	98	119	100	109	90	96	109	89	111	103	108	111	106	111
ENSG00000078804	142	191	166	176	168	148	137	184	126	225	204	169	194	126	213	163	148	211	192	345	153	206	174	170	172	178	118	127	160	153	174	185	163	144	166	196	156	155	165	164	146	204	133	133	130	201	141	128	216
ENSG00000078808	276	283	297	274	262	314	324	323	354	261	337	297	274	296	246	291	296	276	288	275	333	313	317	297	367	310	308	280	297	325	313	255	309	304	268	292	283	354	327	266	297	320	370	325	397	273	324	330	292
ENSG00000078814	59	50	67	52	71	58	57	51	68	68	54	67	65	68	60	58	49	60	57	50	51	57	51	65	47	68	64	52	59	48	58	56	69	53	60	54	61	72	58	68	52	70	56	49	59	74	61	50	58
ENSG00000078900	9	29	48	6	43	10	20	39	9	45	1	5	32	38	3	31	15	0	21	0	1	1	43	5	22	42	45	5	36	22	38	46	27	27	29	29	37	7	27	39	13	29	0	0	1	53	9	15	5
ENSG00000078902	208	205	188	205	196	196	204	198	202	175	212	204	234	202	194	215	216	211	210	218	197	182	199	210	182	211	173	197	200	240	220	199	232	185	225	218	183	187	198	188	220	192	186	203	179	183	197	195	199
ENSG00000078967	188	145	170	144	171	172	159	168	156	147	166	169	153	153	170	160	163	170	170	172	146	159	154	153	144	160	149	162	170	180	169	177	165	153	155	145	169	166	169	180	149	159	157	169	160	174	155	165	151
ENSG00000079101	0	66	0	0	3	0	0	0	28	0	37	0	0	14	0	2	0	0	0	0	0	0	0	0	0	0	0	6	50	0	0	0	0	67	37	0	0	0	0	0	0	0	13	0	1	0	0	0	0
ENSG00000079102	76	88	93	89	116	102	96	82	100	91	95	92	91	102	85	85	87	80	93	64	90	100	89	78	74	91	89	91	85	76	80	90	92	85	88	81	81	88	93	108	102	75	84	92	84	91	91	86	73
ENSG00000079112	0	0	0	0	0	0	0	0	0	0	1	0	0	0	0	0	0	0	0	0	0	0	0	0	0	0	0	0	0	0	0	0	0	0	0	0	0	0	1	0	0	0	0	0	0	0	0	0	0
ENSG00000079134	142	141	179	148	201	143	137	237	170	225	135	165	155	173	234	150	145	156	145	197	151	143	138	156	201	147	194	165	166	128	149	164	144	156	158	138	171	180	152	209	139	154	146	150	145	208	147	143	151
ENSG00000079150	82	83	88	92	107	96	93	98	100	99	83	81	75	88	86	91	78	86	89	92	100	94	90	89	85	92	90	82	85	100	75	92	101	83	78	87	90	91	87	110	96	83	88	88	96	91	84	100	88
ENSG00000079156	43	101	0	64	46	10	2	67	42	55	73	42	0	49	61	57	15	68	3	0	63	36	0	23	47	12	72	50	71	89	0	46	36	66	42	56	53	48	42	39	65	1	47	57	71	35	27	38	40
ENSG00000079215	199	116	210	167	109	177	156	179	215	111	100	147	183	164	196	116	175	134	166	175	174	179	139	175	108	137	99	199	147	137	125	191	141	126	141	154	158	187	123	153	185	151	169	180	117	143	151	134	219
ENSG00000079246	458	572	416	536	383	503	497	357	449	376	509	455	454	403	443	482	474	465	480	336	577	531	484	464	384	512	476	551	549	650	449	420	478	554	432	438	470	537	486	374	401	443	561	489	576	369	502	478	476
ENSG00000079257	135	246	167	314	106	139	205	294	172	112	161	132	124	115	184	151	140	143	138	216	325	189	130	139	189	148	749	330	187	296	149	111	119	223	110	114	140	169	189	109	164	146	164	324	277	88	182	214	196
ENSG00000079263	83	69	77	77	74	74	79	86	79	74	67	74	71	75	79	65	74	75	71	76	78	87	74	81	91	79	86	83	69	60	78	68	56	65	70	70	70	78	76	73	77	80	78	73	83	78	74	71	76
ENSG00000079277	223	192	235	220	250	243	205	280	316	241	194	244	208	235	266	204	213	217	228	194	215	255	228	251	243	228	215	290	240	200	214	263	203	213	257	208	250	273	203	280	189	247	220	244	173	272	192	188	246
ENSG00000079308	1033	860	794	907	1141	870	860	577	792	912	1022	819	930	885	967	1046	727	932	970	1243	895	926	848	977	1019	960	573	954	945	789	727	848	1417	939	811	915	903	989	1020	1198	970	851	760	902	804	661	885	984	848
ENSG00000079313	231	258	227	212	337	217	255	342	200	394	267	247	204	282	266	254	263	301	245	369	224	229	308	255	349	207	251	211	216	194	191	250	191	268	298	271	231	185	267	287	228	280	262	215	216	321	227	254	272
ENSG00000079332	377	433	297	342	298	381	358	433	311	330	423	358	274	328	385	375	318	390	315	547	345	343	363	340	309	328	318	374	336	411	338	324	304	355	290	334	357	315	382	306	339	339	311	381	304	319	370	366	381
ENSG00000079335	68	66	73	76	78	70	64	73	77	80	67	75	76	76	80	77	72	71	69	57	62	64	69	68	70	70	77	75	61	67	64	76	76	59	69	75	71	76	77	75	70	69	63	68	73	75	73	69	77
ENSG00000079337	131	110	106	111	196	126	111	126	94	155	113	132	111	141	105	132	129	129	109	112	107	127	111	120	126	113	124	123	106	91	116	162	118	129	147	125	129	108	111	179	109	100	106	107	105	133	112	132	112
ENSG00000079385	146	128	136	169	112	128	139	160	137	190	114	141	168	131	274	145	190	143	132	136	182	181	138	132	117	166	192	181	163	153	160	147	124	182	113	125	132	153	147	143	135	165	142	174	155	166	136	108	141
ENSG00000079387	111	108	108	111	111	109	107	111	111	110	107	110	108	110	113	110	106	109	110	103	111	109	108	103	106	107	112	110	111	111	105	110	110	110	102	99	110	106	115	109	111	110	107	106	108	106	104	106	109
ENSG00000079432	285	337	315	363	255	295	283	191	248	201	296	309	287	240	227	265	275	298	284	181	396	297	281	291	278	323	271	329	318	286	293	219	270	299	269	258	281	238	299	208	286	289	258	312	302	213	255	251	317
ENSG00000079435	123	225	109	137	97	115	118	159	97	162	183	129	114	180	169	132	120	207	123	307	118	142	131	127	202	96	160	111	108	150	129	241	111	132	168	180	109	101	117	110	174	148	133	127	129	143	135	149	200
ENSG00000079459	306	639	289	351	235	297	383	205	321	463	1294	419	375	689	362	637	750	539	368	299	320	331	355	395	572	342	294	336	322	458	526	422	313	382	1329	746	278	343	383	209	514	372	590	398	434	300	429	375	614
ENSG00000079462	113	127	113	112	98	116	130	106	108	112	118	113	107	112	103	116	131	112	107	125	119	105	123	111	111	132	125	127	108	116	123	114	99	124	125	124	118	91	123	94	113	113	131	119	141	115	111	120	106
ENSG00000079482	221	163	387	263	291	310	253	273	287	166	184	253	421	197	165	185	206	286	351	144	188	238	288	328	153	385	173	241	223	245	335	248	236	224	227	206	331	350	298	298	300	287	175	323	165	274	200	198	368
ENSG00000079616	123	134	125	123	134	141	119	111	110	133	108	130	134	117	106	129	128	117	130	103	121	116	130	121	109	124	118	127	137	136	120	127	127	137	111	120	149	139	129	126	105	123	111	123	118	126	113	115	121
ENSG00000079689	87	61	44	58	19	71	70	0	59	0	66	67	44	29	60	31	1	76	58	0	60	57	66	40	52	69	0	58	71	68	47	63	0	78	46	42	2	44	54	33	47	43	63	66	13	0	72	52	50
ENSG00000079691	127	113	136	147	127	143	135	114	142	119	142	118	112	113	115	164	148	136	174	111	144	152	158	161	133	153	127	136	125	123	119	139	170	116	136	168	137	107	139	138	129	143	120	180	144	178	140	167	142
ENSG00000079739	591	464	364	427	206	334	403	175	335	200	496	394	318	336	253	362	465	469	346	294	486	387	418	359	325	396	327	553	332	498	529	353	306	458	363	391	338	315	413	235	279	371	381	457	565	262	465	498	503
ENSG00000079785	1176	1298	935	983	770	1046	1320	929	946	654	1038	1198	1249	1226	645	1192	1079	1195	1162	759	936	1075	1101	1170	698	1131	1071	1168	1022	1118	1084	1079	1115	1046	1235	1126	957	977	910	802	1002	972	1108	1136	1260	820	1341	1287	1077
ENSG00000079805	369	333	353	345	331	364	378	288	384	317	404	346	382	312	310	349	396	368	381	284	350	388	385	397	348	371	306	358	386	351	355	320	343	367	399	360	357	384	363	320	351	370	407	369	337	342	374	371	350
ENSG00000079819	248	249	256	258	367	254	226	170	275	272	216	259	275	289	273	247	210	273	267	230	266	226	257	257	230	251	220	237	332	238	216	260	290	261	213	258	275	273	228	357	254	240	255	272	194	252	200	263	295
ENSG00000079841	0	92	0	23	0	0	0	0	0	16	61	0	0	0	53	0	0	11	0	0	60	0	0	0	0	0	0	0	60	58	0	0	0	69	0	12	0	0	0	0	0	0	56	31	0	0	0	0	0
ENSG00000079931	168	176	178	176	223	162	169	128	161	194	182	150	136	187	156	189	162	143	192	126	220	181	183	194	108	267	168	159	172	252	180	188	238	197	188	184	197	184	222	331	188	175	195	143	193	177	147	179	162
ENSG00000079950	193	163	189	166	195	176	162	173	223	205	182	179	205	181	193	181	190	164	177	140	173	172	165	180	190	186	162	200	179	201	185	197	195	173	179	186	173	195	181	206	185	168	173	170	154	176	176	169	175
ENSG00000079974	136	143	161	139	165	145	132	175	150	178	149	150	147	161	143	144	154	142	145	109	134	134	143	144	141	143	164	141	139	120	150	147	149	146	179	153	139	162	138	163	142	140	140	153	138	158	142	131	134
ENSG00000079999	180	171	158	162	154	184	177	147	146	141	174	182	187	166	134	187	182	172	176	137	164	174	181	176	140	169	153	164	175	186	176	173	181	173	191	178	154	165	163	146	174	165	176	162	177	141	183	170	157
ENSG00000080007	9	3	69	23	46	51	48	0	0	0	0	54	66	43	16	31	49	62	0	28	1	0	38	0	47	0	1	56	44	48	50	36	42	53	62	1	37	74	56	46	38	0	0	0	0	51	54	56	59
ENSG00000080031	183	193	212	162	137	143	150	236	169	207	186	124	168	148	261	167	163	210	141	312	179	153	139	150	311	149	204	160	169	171	149	129	148	162	138	190	154	158	170	158	174	238	163	184	181	189	190	158	196
ENSG00000080166	29	52	60	62	76	76	61	32	64	79	61	58	76	59	0	67	78	11	65	0	44	45	69	62	70	62	68	50	76	38	64	68	49	66	68	69	68	101	66	57	50	74	65	53	59	59	69	47	60
ENSG00000080189	230	207	229	217	252	203	201	467	232	319	243	234	198	223	311	228	205	257	212	321	222	206	218	207	263	230	267	230	213	248	219	230	202	240	215	223	238	222	259	262	191	230	201	224	198	260	239	235	237
ENSG00000080200	161	159	144	163	144	146	145	163	155	160	145	134	137	147	171	157	140	144	145	138	157	142	153	145	168	160	161	158	143	145	144	148	153	143	152	149	137	155	146	176	165	141	143	163	149	126	145	158	160
ENSG00000080224	0	0	0	0	0	0	0	0	0	0	1	0	0	0	0	0	0	0	0	0	0	0	0	0	0	0	0	0	0	0	0	0	0	0	0	12	0	0	0	0	0	0	0	0	0	0	0	0	0
ENSG00000080293	10	0	32	23	66	1	34	0	57	41	0	5	69	54	0	31	30	43	47	28	0	1	0	5	22	37	28	6	0	6	38	1	42	0	29	0	31	50	1	53	1	43	13	18	38	49	28	47	52
ENSG00000080298	154	190	205	168	214	150	146	169	178	186	160	192	194	185	161	187	179	183	186	138	182	144	163	173	202	171	206	147	162	136	169	180	171	183	187	164	145	166	146	202	174	171	168	156	166	207	166	170	172
ENSG00000080345	525	476	533	411	577	425	456	542	458	464	451	564	507	526	599	517	396	525	530	721	440	467	458	563	483	442	571	457	404	363	514	462	537	450	511	449	432	431	471	465	485	422	471	462	474	525	519	511	504
ENSG00000080371	772	808	933	738	843	671	716	1019	770	784	742	834	832	868	1131	803	727	877	746	2117	781	737	735	745	936	804	877	770	673	907	774	877	755	644	796	842	674	697	812	726	770	794	695	677	660	1038	778	749	898
ENSG00000080493	38	50	1	52	53	61	48	0	42	67	37	46	47	43	48	44	53	47	62	28	49	48	49	61	68	51	37	34	44	42	64	63	27	51	42	67	45	34	1	33	30	56	54	2	0	58	49	47	56
ENSG00000080503	521	414	451	499	505	476	485	238	510	309	404	489	536	511	260	445	445	464	543	212	523	516	548	555	344	530	330	401	492	460	450	475	531	485	465	474	492	474	464	425	465	478	552	440	575	497	461	477	484
ENSG00000080546	188	163	209	210	185	193	186	158	245	154	189	186	243	219	194	191	265	162	224	134	147	177	151	234	163	191	138	205	200	199	262	217	183	189	212	182	185	251	167	188	188	186	170	196	152	189	212	172	168
ENSG00000080561	104	90	123	107	98	104	113	94	100	96	108	94	108	101	89	105	105	103	107	105	107	107	107	108	103	115	114	96	98	105	111	93	108	99	99	103	108	100	107	89	117	109	108	107	118	107	112	104	103
ENSG00000080573	154	138	134	130	126	146	163	89	160	143	122	119	139	114	113	149	166	142	125	112	143	166	143	144	192	169	126	132	134	111	144	142	133	159	158	141	126	141	149	137	115	140	181	155	125	113	156	155	145
ENSG00000080603	316	264	282	258	270	274	263	236	259	246	278	309	292	263	224	263	244	295	289	201	260	305	294	303	220	272	241	258	269	209	257	239	308	276	280	274	237	275	243	248	301	249	273	269	259	251	277	259	260
ENSG00000080608	147	137	136	147	143	146	143	253	127	146	154	158	143	148	231	135	130	146	149	238	151	138	145	135	150	131	180	146	137	137	138	127	134	132	137	130	134	138	139	138	146	139	152	149	160	149	145	144	145
ENSG00000080644	0	779	63	122	19	73	0	1	49	89	296	49	58	49	170	17	0	0	0	74	297	0	12	96	73	0	0	123	242	309	0	0	0	286	77	96	0	24	1	77	38	52	204	152	81	0	0	52	110
ENSG00000080709	266	189	193	148	146	231	291	97	173	205	411	255	263	212	169	235	257	204	179	141	200	209	349	164	149	213	112	184	179	194	290	189	180	262	198	279	158	139	221	114	195	205	219	204	255	130	300	178	147
ENSG00000080802	133	135	129	132	131	130	134	163	129	137	135	131	136	144	144	129	135	131	132	135	128	134	130	127	134	126	130	133	130	125	128	134	133	127	143	145	122	124	122	131	141	129	133	132	136	128	131	115	125
ENSG00000080815	239	197	199	205	172	206	216	176	211	170	211	213	206	190	171	206	230	200	200	179	215	216	202	196	176	207	160	209	206	235	210	213	209	210	194	218	198	222	209	172	196	210	199	219	185	165	226	201	210
ENSG00000080819	139	142	136	136	140	137	136	147	159	151	155	139	137	167	120	143	151	146	139	116	135	133	145	137	162	145	141	147	139	142	151	134	136	145	160	148	134	149	152	136	151	141	148	133	135	130	146	131	144
ENSG00000080822	177	207	185	174	204	174	147	234	184	261	156	170	168	187	232	178	162	185	158	286	184	159	156	170	264	152	187	165	168	176	144	184	181	172	165	174	166	165	167	200	183	169	168	172	163	208	172	173	179
ENSG00000080823	108	133	138	135	142	134	128	164	136	142	125	142	122	143	137	120	115	119	113	109	125	113	129	130	139	129	163	124	118	112	128	112	105	131	132	111	144	127	137	141	113	132	134	114	117	143	120	113	121
ENSG00000080824	1220	2858	1099	1770	1482	1229	2384	1848	2936	3328	2024	1329	2717	13345	1257	1333	2752	1700	1555	1189	1911	2007	2823	4974	2823	2183	2069	1979	1113	1294	3387	1561	1709	2133	7064	3896	1302	1260	1024	1136	4974	1189	5646	1792	1979	4588	3328	2936	2240
ENSG00000080839	86	88	87	88	87	85	94	81	91	91	86	87	91	81	72	84	91	80	90	66	80	92	92	91	76	90	90	90	82	78	87	89	89	86	93	94	90	90	85	86	87	86	102	89	100	88	89	89	89
ENSG00000080845	247	231	233	259	236	249	240	386	218	275	294	245	237	210	325	228	240	252	250	375	262	247	245	247	246	256	312	219	217	214	247	246	243	245	250	252	245	229	252	204	213	248	246	240	287	204	260	221	227
ENSG00000080854	0	69	0	33	46	0	20	32	0	2	56	0	0	49	3	0	0	0	0	28	44	0	0	0	22	1	28	34	14	22	0	0	8	46	0	0	0	0	0	0	13	0	49	2	1	0	0	29	0
ENSG00000080986	43	59	1	40	3	0	2	13	0	70	1	5	47	1	0	47	59	0	3	12	0	41	46	40	0	45	1	50	52	32	54	52	0	59	56	68	60	52	27	0	52	9	0	46	0	0	46	0	54
ENSG00000081014	116	115	112	111	116	111	114	120	119	117	122	110	110	132	113	119	114	122	114	123	111	114	114	111	125	108	121	112	110	113	124	119	112	111	125	118	110	110	123	110	126	115	113	105	118	114	121	115	121
ENSG00000081019	138	123	137	130	142	126	125	129	130	125	124	135	139	135	136	135	130	131	138	139	131	129	128	134	140	128	130	130	129	132	137	138	143	131	131	125	135	125	138	125	135	135	117	128	127	130	133	136	129
ENSG00000081026	106	114	107	108	101	101	113	91	109	105	106	107	110	105	87	106	108	104	109	88	112	108	107	114	106	109	95	102	114	108	107	103	113	112	107	104	106	106	104	103	110	107	116	105	109	110	107	108	105
ENSG00000081041	63	90	60	99	99	75	77	80	69	115	29	77	67	88	142	52	78	87	89	105	85	90	96	69	82	59	95	92	71	68	74	87	45	2	42	46	91	65	73	85	201	70	70	92	75	135	62	59	87
ENSG00000081052	149	142	188	163	226	210	173	118	207	191	140	148	216	193	217	207	146	193	202	151	175	145	202	231	150	245	168	170	178	146	229	175	285	164	185	223	225	211	169	275	173	195	178	188	162	200	183	176	186
ENSG00000081059	86	72	74	75	106	85	87	68	85	67	73	86	95	82	107	92	82	83	88	109	76	79	83	92	72	90	86	78	74	80	88	80	93	77	83	82	81	79	89	94	91	83	72	76	75	103	87	87	90
ENSG00000081087	216	215	195	226	181	184	222	204	200	185	209	216	241	172	174	201	230	209	214	177	223	207	196	206	227	222	191	194	204	261	207	209	214	171	225	202	191	219	218	170	231	196	193	197	219	169	201	220	258
ENSG00000081138	0	75	0	0	0	0	0	0	0	55	37	0	0	0	0	0	0	0	3	37	49	1	0	0	0	28	0	0	0	32	0	0	45	0	0	0	0	0	0	20	0	9	0	0	0	6	0	38	0
ENSG00000081148	67	90	68	67	75	64	79	77	78	58	80	69	75	88	53	84	67	86	76	0	75	66	78	70	76	72	61	59	56	85	69	76	78	69	84	75	66	70	66	75	67	63	83	76	67	53	51	76	60
ENSG00000081154	817	794	972	959	1099	777	743	839	772	799	727	775	984	916	818	952	840	760	967	758	762	710	755	916	877	867	1062	824	782	849	896	1009	945	688	972	780	799	912	925	1033	896	786	705	825	750	977	805	927	873
ENSG00000081177	145	141	143	140	143	141	150	113	149	131	146	141	146	146	120	142	154	140	140	95	143	141	142	143	136	147	138	142	140	144	146	142	137	142	152	160	138	144	139	133	148	140	146	139	156	133	144	141	144
ENSG00000081181	134	129	140	129	131	122	136	167	132	158	154	134	138	152	145	140	140	136	132	218	131	131	125	130	149	133	182	137	136	144	143	135	135	140	143	148	134	146	141	137	156	132	143	132	145	187	135	143	133
ENSG00000081189	662	375	1170	632	707	690	580	552	835	629	608	593	759	566	874	638	633	517	767	454	723	670	697	715	678	800	619	645	716	720	892	683	778	489	553	593	926	854	661	681	641	882	516	522	659	733	724	661	695
ENSG00000081237	410	184	297	266	181	207	194	317	382	153	151	195	233	234	312	172	297	177	208	196	204	314	210	267	224	200	127	370	264	204	175	242	198	148	191	230	288	376	222	163	257	229	241	281	131	204	253	189	340
ENSG00000081277	38	41	50	23	59	55	0	0	0	48	37	56	50	1	48	39	15	37	61	50	35	36	30	50	76	0	1	0	44	0	43	52	59	40	29	29	49	0	12	0	0	1	0	18	43	26	37	38	47
ENSG00000081307	278	275	296	244	281	275	259	295	256	290	269	305	264	269	281	277	271	287	280	270	267	243	284	282	388	249	280	257	266	253	276	268	271	291	268	268	264	288	273	272	261	291	283	285	286	277	274	282	269
ENSG00000081320	115	84	118	119	127	109	94	115	134	118	94	113	156	106	132	112	112	108	107	134	123	128	124	115	107	126	95	128	109	107	93	116	112	108	89	108	113	115	109	114	106	107	107	115	86	159	108	114	126
ENSG00000081377	161	206	162	204	200	187	182	147	198	160	158	226	160	168	191	177	152	165	156	123	154	204	137	180	142	161	229	253	171	207	161	176	186	169	158	162	197	186	176	160	192	145	145	151	173	165	177	146	174
ENSG00000081386	124	110	112	114	115	107	116	135	108	114	118	112	112	118	108	115	111	111	111	108	111	124	116	113	108	111	111	115	109	103	111	106	108	112	112	110	110	105	114	120	114	114	113	112	111	110	114	114	113
ENSG00000081665	110	113	110	112	143	120	107	149	107	155	123	114	109	113	131	126	116	115	123	147	119	114	115	116	122	122	127	115	123	104	124	113	114	118	119	109	113	110	112	133	107	121	110	105	109	137	108	110	109
ENSG00000081692	181	119	140	141	115	193	148	144	166	117	146	163	146	135	180	146	135	146	150	190	139	147	171	150	111	148	132	143	151	168	137	124	146	145	116	132	146	146	141	126	130	155	126	146	139	129	144	138	142
ENSG00000081721	113	105	106	102	111	122	104	116	110	111	102	109	107	114	111	110	107	108	110	112	107	104	105	113	103	104	112	110	96	107	105	110	109	102	105	101	106	100	109	113	106	107	102	108	109	114	110	112	108
ENSG00000081760	121	155	112	138	110	127	130	112	132	131	176	126	124	141	122	150	152	161	121	132	126	137	129	139	170	138	122	136	121	153	152	134	126	130	174	150	126	141	133	105	142	132	125	140	126	111	128	140	155
ENSG00000081791	355	318	356	339	394	342	344	311	357	375	308	368	342	321	390	366	353	407	346	330	299	316	382	365	372	375	291	313	351	311	376	337	336	387	385	391	347	344	364	408	321	342	341	342	282	402	327	311	346
ENSG00000081803	243	227	193	201	171	150	229	152	187	167	244	189	215	214	137	204	197	209	220	195	201	212	200	218	167	217	155	227	209	247	247	187	181	222	211	175	185	200	204	173	218	194	205	190	194	190	201	216	184
ENSG00000081818	65	78	57	56	76	58	65	45	66	73	67	49	62	66	76	55	53	30	53	55	80	64	65	58	73	64	58	43	60	75	64	58	60	58	58	66	66	52	46	79	71	66	58	68	60	51	56	67	68
ENSG00000081842	74	131	63	79	78	67	80	62	83	88	107	56	70	88	83	77	66	70	78	28	93	77	82	79	59	78	69	67	84	104	64	58	83	99	76	79	84	76	70	91	76	72	90	83	72	61	75	77	67
ENSG00000081853	381	461	445	454	438	383	425	324	461	368	339	432	422	365	366	412	329	388	390	301	478	388	381	376	357	468	410	433	437	440	346	392	462	387	351	365	457	388	469	400	393	400	350	428	423	366	389	421	410
ENSG00000081870	130	129	131	122	117	129	124	99	114	115	124	138	134	124	106	131	131	119	120	110	113	112	128	122	126	119	136	124	137	130	130	138	112	132	123	115	139	112	127	116	110	134	128	110	132	124	130	121	125
ENSG00000081913	249	199	288	229	264	243	268	141	253	163	216	265	292	280	166	288	255	248	285	229	263	233	328	326	165	283	185	271	263	248	283	253	266	284	287	212	221	243	275	181	244	269	229	228	293	277	251	270	257
ENSG00000081923	166	126	165	171	131	151	187	124	170	171	146	154	151	128	150	149	147	134	174	172	154	199	153	148	130	176	146	165	191	169	165	119	151	138	113	125	166	198	151	135	149	166	124	165	206	140	156	131	182
ENSG00000081985	0	0	32	33	56	0	53	39	1	41	0	0	32	65	16	50	1	37	3	37	0	61	43	33	32	0	28	0	0	0	0	1	0	0	0	0	0	0	0	49	38	29	44	38	38	63	9	47	0
ENSG00000082014	213	213	257	288	288	251	281	283	283	344	201	229	278	307	251	235	258	269	291	181	239	302	231	250	240	249	267	267	270	255	218	275	250	239	278	252	268	262	244	292	236	234	240	273	196	297	215	226	236
ENSG00000082068	134	122	138	132	124	134	127	126	135	136	127	143	140	136	136	133	136	139	137	119	140	133	136	133	128	135	119	137	140	134	134	134	132	135	129	127	137	134	133	125	125	132	130	134	131	132	129	136	127
ENSG00000082074	106	83	92	94	78	81	76	110	123	75	68	81	89	89	123	62	88	76	83	88	89	100	80	90	78	81	65	111	89	83	72	90	79	69	76	80	94	102	79	79	104	83	94	92	76	92	91	71	97
ENSG00000082126	54	36	60	0	43	1	57	65	42	57	45	0	0	0	55	17	30	37	0	62	57	0	49	0	59	1	45	23	2	6	1	12	72	27	0	0	60	24	59	33	0	38	36	66	73	35	51	59	50
ENSG00000082146	233	186	238	247	306	306	234	139	236	165	241	248	256	202	200	264	281	189	255	147	210	238	262	246	222	249	183	224	247	237	262	310	195	255	244	225	284	215	245	214	196	278	197	216	202	255	230	197	214
ENSG00000082153	332	405	243	342	290	318	314	541	279	383	445	277	263	292	550	304	324	401	305	869	292	310	294	305	432	300	379	317	278	421	280	336	308	305	305	366	293	298	313	298	328	285	295	375	317	386	327	347	366
ENSG00000082175	132	105	85	91	113	99	122	88	108	94	127	110	108	122	107	110	117	109	114	91	112	127	91	117	96	119	77	90	109	94	99	111	112	106	115	112	108	88	92	110	131	104	135	98	92	84	118	92	105
ENSG00000082196	67	66	78	59	90	68	51	69	64	90	69	74	66	76	70	79	58	71	66	55	68	59	65	68	83	65	69	61	76	57	70	67	67	70	68	60	73	70	72	75	54	70	63	65	59	77	49	59	60
ENSG00000082212	535	622	522	482	352	471	683	647	498	399	708	573	544	581	521	410	828	490	512	413	392	539	541	612	562	487	661	546	415	436	475	503	386	516	618	672	496	446	486	375	593	548	906	603	588	445	892	514	546
ENSG00000082213	116	116	111	111	111	113	118	127	115	109	113	112	113	112	115	120	111	116	114	115	113	116	116	111	124	120	112	112	115	119	117	126	119	112	115	110	111	112	124	106	118	116	115	113	132	107	126	113	119
ENSG00000082258	187	211	189	183	261	199	174	263	202	287	185	199	180	226	242	191	180	197	184	304	207	184	194	193	267	183	206	197	192	166	182	207	183	189	207	191	204	182	197	215	188	189	206	192	184	247	183	183	207
ENSG00000082269	220	194	241	200	258	180	214	244	246	200	206	223	232	240	211	213	213	237	240	196	191	203	210	257	200	208	246	211	204	192	212	238	206	197	241	212	202	236	238	246	220	204	189	205	199	260	215	177	219
ENSG00000082293	0	16	0	0	0	0	0	0	0	0	0	0	0	0	0	0	0	0	0	0	0	0	0	0	0	0	0	0	0	22	0	0	0	0	0	0	0	0	0	0	0	0	0	0	0	0	0	0	0
ENSG00000082397	441	615	418	430	315	402	442	315	408	299	588	390	396	423	572	374	503	405	435	370	428	506	410	442	396	337	311	422	435	392	405	394	371	474	430	482	399	390	268	264	480	431	458	472	418	351	564	338	386
ENSG00000082438	2900	2522	2362	2823	1160	3014	3896	993	2785	724	1792	2297	2599	1325	784	2858	2971	2522	3098	1449	2426	3098	2297	2522	1291	2426	3014	2858	2823	2166	3328	2426	2240	1859	2362	2183	2149	2426	1750	1375	2317	2936	1792	3387	3656	1508	2500	2362	2317
ENSG00000082458	107	110	113	106	116	97	113	68	124	103	98	103	119	111	93	111	102	109	111	76	107	106	109	109	90	116	105	103	104	101	113	95	128	111	110	106	116	110	114	105	110	107	110	104	106	109	108	114	116
ENSG00000082482	487	253	479	462	463	374	332	121	285	135	212	392	531	351	192	370	448	311	461	191	295	295	417	531	159	497	212	280	251	316	430	467	468	370	491	310	416	294	354	275	504	390	265	315	307	405	306	334	335
ENSG00000082497	0	66	0	6	58	1	0	0	0	0	29	0	0	1	0	0	0	0	0	0	26	0	0	0	0	0	0	0	14	50	0	1	0	27	1	0	0	0	0	39	0	0	28	18	0	0	0	1	0
ENSG00000082512	117	105	127	113	177	113	110	139	125	180	107	130	107	114	144	120	109	119	115	140	121	112	110	133	168	124	137	140	126	111	112	120	126	110	126	109	130	137	125	158	107	108	115	110	100	167	110	117	128
ENSG00000082515	331	301	339	274	243	331	320	411	284	292	299	350	321	353	274	354	370	343	296	366	265	266	306	292	304	305	426	342	267	286	323	335	280	332	336	330	349	270	289	299	293	327	368	356	295	311	343	326	317
ENSG00000082516	130	140	116	126	113	126	113	137	114	113	139	126	138	130	113	128	132	131	129	144	115	129	133	138	113	133	119	124	118	125	120	120	127	131	133	138	109	117	114	111	135	125	149	132	140	112	139	133	119
ENSG00000082641	677	578	584	679	499	645	691	338	677	388	759	605	860	548	332	671	809	543	663	256	584	649	590	601	521	808	503	575	759	750	789	514	772	659	707	694	666	864	619	533	611	627	596	649	620	393	683	629	588
ENSG00000082684	54	50	55	58	66	64	51	58	59	80	56	70	58	56	72	59	67	43	55	91	70	69	61	44	68	62	60	50	60	50	58	59	77	59	56	72	78	72	59	81	38	56	36	71	50	73	49	15	69
ENSG00000082701	787	576	757	610	594	694	634	564	577	432	726	784	882	604	527	789	742	699	803	468	571	624	765	670	498	720	512	594	647	567	707	707	774	635	683	727	641	533	746	529	619	685	580	652	644	491	649	702	590
ENSG00000082781	264	333	308	284	321	410	320	512	315	315	398	235	316	253	328	337	313	336	379	253	302	341	277	309	331	340	456	370	383	434	403	280	373	344	260	293	384	478	386	338	276	332	260	409	461	299	327	398	307
ENSG00000082805	249	247	242	266	262	277	259	278	244	204	316	246	307	240	263	249	221	261	290	265	274	312	270	267	207	259	258	251	293	242	276	215	267	273	216	245	252	275	256	218	281	272	255	255	334	243	264	283	223
ENSG00000082898	294	439	291	374	363	297	371	647	313	477	337	300	370	570	238	333	373	293	336	184	392	347	354	440	506	371	424	350	302	271	305	345	316	338	479	380	299	374	380	342	357	280	682	364	529	336	368	361	335
ENSG00000082929	0	0	0	0	0	0	0	0	0	0	0	0	0	0	0	0	0	0	0	0	0	0	0	0	4	0	0	0	0	0	0	0	0	0	0	0	0	0	0	0	0	0	0	0	0	0	0	0	0
ENSG00000082996	215	186	233	198	192	207	191	201	204	189	204	196	206	196	186	208	221	175	193	153	201	182	194	179	210	200	184	184	197	237	199	216	197	194	200	226	204	196	205	195	194	190	190	195	195	177	203	211	210
ENSG00000083067	118	94	107	117	112	104	105	77	141	87	75	87	89	90	89	131	90	111	101	70	133	130	123	120	97	134	110	109	110	90	136	101	119	107	99	82	110	126	129	90	89	108	93	120	99	111	146	108	109
ENSG00000083093	97	93	94	98	91	95	103	113	92	86	92	102	107	94	103	98	94	96	99	89	100	93	97	100	87	103	100	96	92	97	101	95	104	99	104	94	91	95	96	93	101	92	97	101	101	87	103	101	101
ENSG00000083097	181	211	203	182	204	181	173	204	202	188	193	190	166	167	236	183	174	195	184	208	185	179	183	199	193	181	213	205	208	190	176	170	182	213	163	156	184	199	195	183	176	197	185	186	197	190	189	173	180
ENSG00000083099	181	201	168	198	169	195	195	181	175	182	221	183	200	180	149	196	215	187	196	156	192	177	195	189	192	199	188	194	186	194	209	189	185	196	210	206	182	190	211	181	196	182	227	192	195	162	204	189	192
ENSG00000083123	130	128	143	144	114	142	138	96	143	125	132	126	127	126	100	137	148	133	131	116	126	110	147	127	116	149	105	138	132	155	147	134	128	151	130	133	146	142	126	135	129	140	127	138	126	120	116	124	143
ENSG00000083168	187	187	193	175	189	178	185	216	172	202	179	190	191	185	202	177	166	178	180	193	201	199	184	191	180	182	188	183	189	152	166	161	199	165	166	177	171	170	174	172	212	175	174	186	198	191	174	184	174
ENSG00000083223	165	129	158	142	147	142	135	142	147	136	131	150	161	137	151	142	142	147	144	137	145	150	141	151	147	141	146	146	149	142	150	136	151	136	142	135	141	173	140	143	148	148	142	136	147	162	149	133	147
ENSG00000083290	163	139	159	139	174	156	141	116	146	156	145	157	156	143	147	163	147	153	151	114	131	146	158	159	138	150	125	144	157	149	148	149	154	149	148	149	154	167	165	151	131	154	132	139	119	149	159	138	145
ENSG00000083312	1126	1162	1056	1220	1013	1028	1390	1173	1136	805	1325	1192	1514	1000	843	1287	1302	1246	1333	756	976	1306	1042	1257	954	1302	1287	1350	1136	1151	1390	1048	1149	984	1279	1207	1020	1291	1217	832	1267	1075	1141	1260	1329	810	1329	991	1311
ENSG00000083444	175	194	183	176	144	163	218	174	219	172	175	162	186	257	143	188	203	150	167	133	175	223	191	219	203	216	190	182	165	175	181	176	184	184	216	213	175	219	166	197	232	172	224	188	203	159	249	208	168
ENSG00000083454	38	0	16	33	0	10	20	45	9	0	0	0	2	14	3	0	38	0	0	0	44	26	0	5	43	51	54	52	0	38	13	1	0	0	1	1	15	50	58	0	1	9	2	31	13	0	9	15	59
ENSG00000083457	110	105	112	108	126	110	114	139	110	133	114	110	111	128	119	116	112	114	114	111	110	113	119	116	118	109	130	113	108	107	122	131	113	116	124	126	111	116	112	128	109	116	119	113	125	116	111	124	125
ENSG00000083520	464	465	482	437	450	443	478	516	420	375	428	454	503	449	460	479	429	424	466	581	404	445	496	517	388	494	487	471	431	437	487	414	487	447	458	380	415	440	448	482	433	442	470	456	478	447	497	506	479
ENSG00000083535	196	175	184	196	262	219	204	270	202	228	185	211	197	195	237	202	207	189	215	189	191	203	216	209	195	199	288	186	194	199	192	192	234	187	209	195	194	210	168	257	209	199	220	193	206	291	202	202	195
ENSG00000083544	117	108	127	119	136	128	117	139	118	139	116	121	120	118	114	126	121	117	126	111	110	123	125	121	132	126	120	106	125	113	114	126	117	115	124	114	129	118	119	131	112	127	125	129	112	137	125	115	114
ENSG00000083635	91	90	87	86	90	96	90	106	90	81	92	91	87	93	102	95	88	91	91	114	89	90	97	89	88	92	88	90	84	91	89	93	91	87	93	92	90	86	90	88	96	90	89	88	105	85	89	93	90
ENSG00000083642	400	393	378	305	318	268	316	396	316	293	316	377	356	421	292	391	320	387	352	306	339	357	345	406	292	320	362	315	316	336	353	324	357	333	406	347	281	315	309	331	340	330	322	332	324	308	317	370	325
ENSG00000083720	113	143	160	166	137	142	171	122	182	128	141	113	122	142	122	152	144	145	139	142	164	127	162	140	137	185	145	153	149	177	142	144	163	158	157	141	170	160	172	145	150	143	173	133	176	139	170	158	184
ENSG00000083750	125	128	130	134	135	138	124	106	129	118	125	132	136	140	128	143	136	139	126	128	134	115	130	125	124	137	108	130	138	128	142	133	127	136	131	134	148	119	134	133	130	133	113	126	109	133	129	138	126
ENSG00000083799	254	314	228	257	199	229	222	255	240	238	311	252	247	241	304	224	240	291	229	357	276	245	248	240	270	263	236	275	248	262	238	227	256	246	240	262	265	249	262	195	293	238	243	250	247	228	324	258	268
ENSG00000083807	87	97	98	98	97	98	96	104	93	94	91	95	89	96	111	93	94	93	90	115	91	90	91	87	94	92	106	95	90	89	91	90	89	92	94	89	93	89	89	104	92	94	90	100	91	96	90	93	91
ENSG00000083812	88	92	101	98	76	87	86	77	90	71	88	91	88	88	75	85	83	98	88	113	95	88	88	89	76	88	91	89	87	86	89	77	89	84	86	88	81	87	85	79	93	91	82	100	92	72	88	88	91
ENSG00000083814	121	105	122	109	127	111	111	127	126	126	105	122	115	129	108	108	109	107	114	109	108	121	107	126	105	111	116	120	110	98	106	105	107	118	108	109	110	104	118	117	80	113	109	113	109	106	110	112	108
ENSG00000083817	80	78	85	80	74	79	85	79	76	65	79	79	88	82	68	86	82	80	86	95	75	85	77	84	66	77	69	80	76	80	83	78	85	81	84	80	78	71	75	68	73	77	74	81	88	61	81	83	80
ENSG00000083828	90	76	90	80	93	91	78	110	89	103	78	86	79	91	91	82	84	85	86	126	82	87	94	90	97	79	91	83	77	67	77	84	87	79	86	89	75	86	77	90	90	76	94	78	88	104	92	88	84
ENSG00000083838	104	114	116	130	110	110	110	111	109	94	106	110	107	110	126	107	106	112	108	132	113	106	106	106	107	111	119	112	108	108	109	104	106	111	108	103	110	106	105	108	111	111	107	125	109	103	108	108	109
ENSG00000083844	146	152	144	137	152	139	138	159	157	158	147	142	135	160	140	137	129	151	139	216	136	143	138	138	147	130	145	145	138	123	132	150	139	138	137	158	139	131	140	158	144	137	145	141	139	140	136	132	134
ENSG00000083845	685	679	670	967	1210	1019	804	1514	824	1287	867	794	777	817	1488	909	941	724	878	744	726	813	872	724	1170	845	997	780	919	702	842	771	837	1036	882	858	997	851	1048	1514	695	852	1073	742	956	1002	670	922	575
ENSG00000083857	68	86	90	99	107	75	77	74	78	76	89	70	68	88	83	102	71	90	82	95	134	76	111	120	90	78	107	83	90	109	69	90	90	89	79	75	88	66	94	70	80	86	78	110	88	86	95	117	78
ENSG00000083896	218	216	245	206	246	223	201	255	250	249	208	246	242	277	237	212	188	238	226	284	251	224	223	226	246	224	195	239	236	207	197	225	263	220	203	215	216	243	218	253	232	228	212	230	216	255	199	220	209
ENSG00000083937	515	448	449	429	395	427	452	413	399	335	485	489	546	396	352	541	457	440	469	491	406	398	415	371	427	423	497	453	442	621	469	437	475	339	441	414	408	370	467	382	469	474	384	473	422	382	499	550	494
ENSG00000084070	200	182	180	162	148	166	155	215	220	144	161	162	203	189	194	147	192	155	170	151	179	185	148	165	185	161	140	265	179	185	155	192	180	162	165	174	168	208	172	160	177	168	206	188	156	167	184	154	199
ENSG00000084072	158	197	194	161	163	159	150	178	148	168	167	180	155	156	181	161	178	149	153	158	171	167	164	170	183	163	182	159	179	188	164	171	152	168	166	157	192	163	149	173	151	196	196	158	161	181	144	161	159
ENSG00000084073	218	209	180	219	178	190	212	239	204	173	220	179	202	186	171	214	225	188	194	187	232	228	205	197	188	236	186	200	194	207	232	214	216	181	214	240	191	189	212	165	229	206	184	229	227	161	215	240	226
ENSG00000084090	573	458	582	506	445	483	523	353	490	283	471	515	568	547	368	535	486	553	552	495	555	548	496	593	357	628	403	515	448	610	533	588	519	495	510	514	491	530	549	414	524	532	469	524	501	440	521	536	540
ENSG00000084092	134	128	125	149	125	155	133	148	123	107	145	138	136	124	106	147	162	126	146	97	128	137	139	134	110	149	111	131	143	138	171	136	132	166	144	137	147	137	153	123	125	139	138	124	137	108	137	133	125
ENSG00000084093	160	132	144	152	155	146	146	137	166	134	150	149	175	147	145	164	155	143	168	142	149	152	151	147	142	144	147	160	146	141	144	165	170	145	149	145	165	149	163	140	168	143	149	138	162	135	142	147	152
ENSG00000084110	38	0	16	0	3	10	0	45	0	30	0	6	2	0	48	0	49	0	21	55	26	1	30	0	4	1	1	23	0	0	0	49	0	0	1	0	15	58	62	0	0	0	0	0	1	0	0	43	5
ENSG00000084112	197	240	226	206	219	181	189	225	174	189	174	174	177	190	242	198	166	199	193	203	213	202	199	206	216	181	282	194	201	186	193	174	197	181	185	175	198	184	196	180	220	207	175	173	225	178	185	185	200
ENSG00000084207	294	310	325	317	268	342	453	355	383	296	314	353	288	327	271	326	317	327	307	280	362	387	412	314	339	298	355	317	392	389	297	268	354	398	300	355	388	351	279	278	336	342	550	360	466	267	360	403	337
ENSG00000084234	808	712	1126	951	858	826	881	553	1315	705	935	766	846	907	696	885	860	671	886	446	998	1042	835	892	636	977	577	812	1192	1113	849	797	1133	884	798	846	891	1271	923	818	873	837	915	907	954	705	862	913	858
ENSG00000084444	90	108	91	98	94	91	107	109	108	96	94	94	101	110	96	91	102	104	97	90	97	101	95	100	112	92	112	95	88	87	95	102	101	93	103	107	80	88	96	90	107	89	105	106	106	91	110	93	107
ENSG00000084453	0	0	0	0	0	0	0	0	0	55	0	0	0	0	0	0	0	47	62	0	0	0	0	33	0	0	0	0	0	0	0	0	0	0	0	0	57	0	0	0	0	0	0	0	0	53	1	0	0
ENSG00000084463	949	977	1106	913	694	1002	899	965	870	679	898	1168	1002	968	768	1003	825	1346	1048	1157	873	921	927	974	796	912	824	997	979	1099	886	839	1017	1000	788	948	916	913	974	760	855	1077	783	1019	936	828	962	895	932
ENSG00000084623	420	457	400	455	358	409	445	530	398	387	440	443	375	382	403	400	426	434	422	421	498	438	439	407	449	421	644	431	413	390	402	430	415	436	395	467	451	412	420	382	434	416	553	483	686	434	499	496	422
ENSG00000084628	68	109	76	78	61	87	86	362	85	200	151	71	77	93	275	80	86	98	94	628	83	83	56	61	197	86	109	72	85	95	91	68	87	80	76	97	87	76	81	68	98	102	90	90	79	94	93	92	84
ENSG00000084636	137	122	130	132	202	145	122	87	157	180	141	115	133	177	174	149	108	130	137	117	124	137	129	141	136	131	129	133	139	137	139	123	171	148	137	158	167	144	137	215	143	137	130	139	119	112	137	150	142
ENSG00000084652	353	409	318	404	403	340	416	340	343	295	340	352	331	429	312	351	308	393	378	317	357	398	363	393	291	339	413	392	321	343	340	300	381	345	357	324	302	354	371	319	430	306	348	409	387	278	367	361	379
ENSG00000084674	0	29	38	0	32	0	45	0	0	0	29	6	32	56	0	2	0	11	21	0	71	36	65	48	54	45	28	40	0	0	62	42	53	46	0	12	0	34	46	0	1	9	58	0	50	0	0	50	0
ENSG00000084676	375	291	359	372	309	344	324	197	331	242	289	318	316	268	257	309	296	293	296	212	343	334	311	352	253	282	257	270	324	296	304	319	305	340	287	309	295	316	268	272	316	322	294	318	316	294	303	262	276
ENSG00000084693	212	178	214	223	194	218	211	156	194	183	231	197	205	201	186	209	239	191	210	174	186	195	212	198	178	216	184	200	197	220	219	201	203	236	209	202	206	202	235	197	182	204	210	191	208	196	217	206	186
ENSG00000084710	46	152	80	126	77	65	95	165	99	80	134	54	58	78	90	77	78	105	68	104	122	90	77	95	92	77	128	124	78	92	77	67	61	107	83	85	81	73	92	67	106	89	106	113	163	79	95	71	131
ENSG00000084731	104	131	85	94	79	82	97	71	92	86	118	88	94	94	89	91	107	104	82	81	87	92	89	89	89	83	88	92	91	101	105	92	84	105	105	113	84	85	90	86	107	88	98	92	96	83	112	94	92
ENSG00000084733	363	402	321	398	302	379	404	450	358	353	457	334	366	374	358	377	420	343	364	410	402	407	374	372	373	410	327	385	346	345	376	425	369	357	403	452	350	343	334	301	418	358	406	443	417	319	402	368	355
ENSG00000084734	103	188	129	139	79	105	161	242	98	138	131	108	96	128	134	102	131	143	96	197	152	141	125	108	165	112	360	145	111	101	104	93	102	106	113	97	119	115	136	105	148	109	169	155	191	112	153	142	138
ENSG00000084754	1042	868	909	872	569	876	974	464	808	522	856	787	774	891	624	906	863	1077	846	603	870	1024	886	877	571	797	689	894	831	983	925	788	708	933	763	825	862	806	805	629	827	988	819	913	811	644	995	932	1017
ENSG00000084764	131	193	142	136	139	137	159	139	150	156	146	139	150	159	127	138	140	151	142	117	150	147	134	141	142	118	146	139	169	161	138	135	142	165	142	148	148	140	131	142	142	141	163	142	140	129	147	135	141
ENSG00000084774	134	146	124	140	125	132	165	138	131	139	132	139	136	141	122	136	123	137	136	89	140	156	144	148	115	144	146	139	137	121	128	115	138	129	142	130	130	136	135	139	140	131	149	151	163	122	130	151	132
ENSG00000085063	605	832	608	755	467	643	876	880	692	656	665	620	713	593	781	730	702	523	566	475	812	557	698	646	710	685	701	1011	884	1041	702	610	659	845	572	594	679	813	755	503	560	551	645	752	941	424	637	681	522
ENSG00000085117	93	91	90	98	86	96	103	67	91	70	89	87	88	78	75	100	107	89	86	75	92	93	89	77	82	102	100	104	90	104	103	93	105	92	81	95	99	110	103	81	87	80	91	90	113	86	98	92	95
ENSG00000085185	106	104	104	108	108	104	107	100	110	106	101	111	109	108	93	106	106	108	111	108	94	107	109	109	107	108	107	105	103	89	94	103	109	109	114	123	92	101	107	99	111	106	112	98	109	105	104	98	105
ENSG00000085224	913	772	960	894	863	731	930	517	756	602	812	918	1186	810	570	935	898	859	981	566	792	952	946	1062	617	954	621	692	865	662	1020	799	946	768	926	891	757	788	787	676	849	854	778	678	905	787	912	860	808
ENSG00000085231	145	148	144	141	129	138	147	219	137	162	157	152	153	151	131	153	161	151	150	188	152	143	146	145	176	136	147	135	133	143	152	191	144	137	162	172	134	131	131	135	173	145	158	150	168	142	152	145	157
ENSG00000085265	68	3	1	6	0	10	2	54	0	2	1	0	15	58	51	17	43	0	3	37	0	48	0	0	22	45	0	52	28	22	0	63	0	49	0	29	64	77	65	5	30	0	36	42	0	0	28	0	52
ENSG00000085274	262	239	253	244	257	248	244	300	240	225	229	259	279	286	216	268	257	261	264	269	217	239	265	256	233	261	269	252	213	221	238	270	275	227	277	247	228	230	246	258	262	251	232	232	245	255	234	238	237
ENSG00000085276	49	44	1	64	77	49	60	62	42	57	48	52	32	62	45	52	60	52	21	46	60	53	46	33	101	12	69	43	14	38	47	77	49	46	56	0	66	24	49	75	62	52	54	38	38	58	54	71	62
ENSG00000085365	359	451	405	336	322	306	349	304	331	267	345	346	411	353	292	373	358	340	400	318	335	354	336	382	355	315	364	280	336	379	336	419	390	324	356	324	317	306	349	298	397	350	363	296	327	337	395	358	355
ENSG00000085377	172	186	150	172	150	173	183	190	177	144	182	162	162	177	149	169	170	187	169	185	181	186	184	184	175	180	178	179	165	168	161	179	158	170	181	182	163	163	163	159	182	165	192	182	188	155	177	184	164
ENSG00000085382	108	109	110	102	106	102	105	96	121	110	104	112	109	105	105	105	108	108	106	88	112	106	108	113	110	107	109	109	110	112	105	110	108	106	112	110	106	107	110	100	109	108	107	103	107	105	110	106	109
ENSG00000085415	134	136	132	135	133	135	134	168	130	147	137	144	125	115	198	141	132	134	136	202	158	137	141	134	145	136	151	132	133	147	126	143	138	137	128	141	132	139	142	126	129	143	135	133	147	133	133	133	143
ENSG00000085433	128	119	113	119	113	114	115	114	124	118	125	119	130	119	97	115	126	118	126	113	109	113	116	123	109	111	108	113	111	120	111	120	121	120	130	128	111	114	113	110	133	112	126	113	122	111	122	110	117
ENSG00000085449	195	210	170	205	167	161	180	152	180	164	168	176	181	168	172	176	180	164	180	152	194	198	167	186	175	184	189	207	179	191	175	191	181	176	168	177	176	175	193	149	182	182	152	187	206	168	180	183	180
ENSG00000085465	58	56	71	63	85	59	55	78	69	87	61	76	55	84	77	74	49	89	70	75	66	64	54	62	76	60	75	59	79	57	64	81	61	69	76	68	70	72	72	82	54	69	36	74	43	77	49	71	67
ENSG00000085491	214	153	156	165	143	167	156	135	168	137	143	176	173	132	130	160	187	141	174	97	169	199	176	189	131	162	111	157	145	167	188	194	178	147	164	175	161	172	185	130	162	174	162	144	162	126	180	157	182
ENSG00000085511	135	157	143	142	176	136	148	163	163	165	149	150	154	154	159	149	138	150	147	116	150	146	149	150	142	150	172	140	151	131	141	137	147	141	156	143	144	158	147	178	149	141	164	144	171	176	141	158	156
ENSG00000085514	117	124	154	106	171	113	108	160	128	194	128	135	115	129	204	96	131	105	108	155	105	135	96	108	143	109	109	110	106	84	118	123	106	102	109	137	114	118	98	136	130	108	104	106	89	123	136	124	102
ENSG00000085552	0	3	0	0	0	0	0	0	0	0	0	0	2	1	0	0	0	11	0	0	0	26	1	0	0	0	37	40	2	0	0	0	0	0	0	0	0	0	12	0	1	0	0	2	0	0	1	0	54
ENSG00000085563	7675	3656	2936	3440	1423	4974	5478	7325	1979	3014	10997	4482	4070	3268	2297	4482	7675	6227	3581	4709	4270	7325	4709	3896	4482	2971	1859	2785	2971	2405	4974	3268	5283	3581	3812	4270	3896	3214	4974	1700	3896	4839	5283	5807	5283	2117	9572	4974	3508
ENSG00000085644	111	109	120	114	113	110	126	111	112	109	119	114	128	114	103	114	121	111	119	96	109	114	119	123	106	126	101	119	112	112	115	116	117	113	115	112	111	117	115	109	131	123	124	115	125	101	113	110	114
ENSG00000085662	8070	8980	6010	6010	3983	5478	10997	3440	8513	5118	7064	8070	6472	8070	4482	5807	9572	8513	7064	6010	6010	7675	7675	10997	5807	8980	2426	7675	5646	8980	8980	8070	3508	8980	7325	6010	6472	7675	8070	5807	13345	7064	5478	5646	6472	7064	7325	9572	7325
ENSG00000085719	253	258	241	251	231	265	250	166	258	193	267	245	271	234	197	264	267	252	260	194	275	258	265	270	218	263	232	255	264	261	272	272	264	278	254	260	230	271	268	219	254	274	262	267	286	216	266	258	258
ENSG00000085721	167	194	155	164	201	188	183	242	168	177	195	180	176	176	209	182	184	175	182	289	182	161	189	174	194	168	175	166	176	182	163	182	174	180	186	167	162	189	175	182	176	172	191	177	162	167	163	173	186
ENSG00000085733	863	668	957	815	1267	929	770	568	1073	1082	794	1000	932	869	824	882	738	1011	913	610	842	795	819	880	878	1068	838	854	963	839	907	930	1050	881	831	867	1041	962	781	993	782	895	726	789	744	876	806	813	826
ENSG00000085741	118	90	92	80	150	142	115	84	127	123	78	130	128	127	92	113	114	129	117	137	94	126	108	133	98	123	69	92	93	79	119	148	105	99	108	123	110	95	105	113	89	137	116	109	81	188	114	103	92
ENSG00000085760	155	143	147	163	137	155	151	177	144	143	168	159	152	162	129	152	178	162	166	131	148	163	163	157	141	171	157	168	164	162	164	151	155	163	169	163	168	172	168	147	154	154	165	162	165	148	169	165	149
ENSG00000085788	197	192	198	180	214	214	183	148	201	180	188	199	172	149	207	201	164	194	211	167	202	181	189	178	213	178	171	180	208	194	190	203	187	211	179	170	202	196	205	186	165	213	186	189	160	194	184	185	190
ENSG00000085831	92	109	105	136	88	111	130	67	95	84	96	111	145	91	74	103	130	96	116	86	113	112	111	106	94	128	141	131	94	115	129	95	110	92	114	95	109	102	114	74	115	108	112	105	137	87	111	114	106
ENSG00000085832	322	287	330	362	485	381	314	240	306	284	401	364	396	361	366	412	370	300	377	278	351	342	361	375	331	347	316	294	357	358	370	406	336	384	348	353	378	342	325	327	396	377	331	307	299	405	359	326	319
ENSG00000085840	49	67	53	55	49	42	45	73	28	70	54	60	58	43	62	62	58	73	50	71	26	49	59	50	54	48	45	34	47	45	54	59	49	49	56	64	53	58	46	53	50	54	58	61	60	60	54	47	56
ENSG00000085871	197	181	228	205	176	202	219	168	236	191	193	200	210	226	148	202	225	188	201	218	190	197	192	204	190	229	188	247	241	226	228	235	202	202	199	183	232	225	196	188	198	199	211	225	192	216	219	228	254
ENSG00000085872	153	164	151	146	162	161	158	205	152	164	163	159	165	163	184	161	146	157	159	240	150	152	159	165	156	155	160	147	151	145	145	148	169	158	158	151	140	146	150	149	160	158	162	159	157	158	162	154	150
ENSG00000085978	146	148	145	148	174	162	153	188	162	188	148	160	146	182	157	162	148	167	150	194	143	151	149	153	142	149	162	154	148	145	148	147	165	150	169	164	143	150	146	173	165	143	162	153	146	180	146	144	162
ENSG00000085982	757	886	962	726	801	1073	1019	772	872	995	752	1170	981	922	525	993	927	1015	764	385	764	844	915	972	1042	894	1835	1034	772	711	829	859	700	852	1060	736	1050	929	1108	1041	796	846	848	925	1003	885	907	821	763
ENSG00000085998	377	396	338	323	384	350	387	353	344	386	363	353	336	382	378	336	382	402	302	306	338	346	363	356	429	367	521	362	326	354	332	297	289	356	374	324	309	344	429	354	336	374	424	374	427	401	392	395	401
ENSG00000085999	60	73	55	63	58	45	48	66	51	85	57	56	55	59	67	61	67	59	58	79	35	51	58	53	63	60	59	56	50	50	62	63	27	57	68	67	59	58	54	55	61	56	59	57	55	65	59	47	56
ENSG00000086015	132	146	140	136	163	138	137	177	133	156	139	143	149	144	149	135	134	147	138	144	140	133	142	144	158	159	161	134	138	135	147	126	138	136	145	142	133	138	134	141	144	140	140	136	143	140	149	134	135
ENSG00000086061	481	827	294	466	386	404	596	441	465	564	393	396	486	1750	445	354	464	470	351	946	531	507	519	508	428	294	447	455	333	446	393	457	384	430	794	742	338	329	274	381	993	341	972	566	441	617	469	517	547
ENSG00000086062	349	384	262	415	262	323	319	522	303	315	363	317	287	235	490	360	313	349	344	573	392	387	341	330	325	343	393	369	315	379	268	269	369	297	289	388	302	321	401	270	353	327	270	352	455	366	312	332	348
ENSG00000086065	219	230	212	210	206	208	212	204	218	226	223	223	230	230	178	200	244	203	205	194	221	211	214	222	226	224	231	216	225	233	222	215	235	229	223	242	214	219	197	212	227	223	250	219	226	201	225	220	201
ENSG00000086102	234	198	216	210	212	232	208	506	202	369	214	210	201	204	267	209	189	213	214	480	247	205	193	197	235	209	208	215	210	200	188	190	224	203	200	195	219	212	200	226	200	206	209	238	210	258	219	207	200
ENSG00000086159	0	0	0	0	0	0	0	0	0	0	0	0	0	0	0	0	0	0	0	0	0	0	0	0	0	0	0	0	0	0	0	0	0	0	0	0	0	0	0	0	0	0	0	0	0	0	0	0	0
ENSG00000086189	323	302	315	303	319	325	340	404	284	321	337	361	335	274	417	382	321	329	350	409	266	294	318	342	315	330	427	335	302	347	330	354	316	274	350	307	298	309	313	311	288	324	291	314	310	343	335	295	306
ENSG00000086200	129	127	114	132	128	126	129	140	122	131	136	129	135	132	116	127	141	132	130	136	122	132	129	132	125	138	127	127	122	127	134	130	127	118	132	134	118	131	124	137	128	122	140	126	138	128	138	139	125
ENSG00000086205	0	3	0	33	39	27	2	54	0	50	29	0	2	43	0	0	30	0	0	0	0	8	0	0	0	45	28	0	0	6	0	0	0	0	0	1	0	0	0	5	38	9	0	0	0	0	1	15	5
ENSG00000086232	513	448	469	465	478	534	509	408	431	338	516	488	453	394	368	554	508	449	482	336	548	476	501	500	442	522	414	550	511	612	525	544	475	594	491	448	562	488	515	384	480	514	506	486	531	471	490	462	450
ENSG00000086289	299	300	285	294	222	316	397	142	322	184	239	287	327	259	174	250	357	258	330	142	355	319	274	260	198	287	242	294	245	333	344	288	332	292	288	306	287	336	302	202	282	270	316	432	275	201	334	339	381
ENSG00000086300	235	578	339	546	174	353	490	209	214	178	267	227	312	277	277	309	389	309	223	188	458	257	295	305	518	366	986	581	195	401	415	215	223	231	294	264	226	277	412	261	805	231	339	334	636	213	467	313	420
ENSG00000086475	183	178	181	183	193	187	186	212	185	179	185	178	179	175	172	191	190	181	189	180	191	186	187	183	181	184	165	178	188	192	170	203	193	181	189	189	179	172	182	179	182	183	179	180	190	187	198	187	175
ENSG00000086504	152	141	155	171	138	163	160	146	158	139	167	167	161	149	139	152	171	151	162	160	163	159	154	149	139	167	168	159	166	171	174	159	153	175	158	161	170	155	160	140	145	171	157	159	175	144	172	153	156
ENSG00000086544	134	115	132	143	114	125	133	142	122	126	110	133	129	136	140	125	126	124	129	169	130	138	138	126	134	115	145	131	131	135	129	115	123	113	116	128	113	120	124	116	150	132	125	127	129	109	128	130	134
ENSG00000086570	52	50	50	33	49	55	48	48	77	63	48	60	50	56	60	47	47	55	59	50	58	56	12	58	43	1	37	59	65	38	38	42	58	49	12	37	65	65	42	49	52	60	58	49	30	49	42	50	47
ENSG00000086589	186	174	187	182	197	190	180	210	183	187	178	182	201	206	187	196	183	178	191	185	185	179	173	185	188	186	203	185	181	183	186	206	183	187	205	180	182	193	184	196	187	182	175	180	190	184	173	177	187
ENSG00000086598	502	517	380	424	357	438	480	441	381	313	406	402	346	383	341	435	396	421	403	339	534	452	459	420	406	390	395	408	396	536	380	435	401	403	377	418	398	402	527	379	460	414	449	478	421	358	494	560	456
ENSG00000086619	114	140	115	111	127	114	121	113	119	139	109	112	104	136	123	129	125	124	117	130	121	115	119	117	134	106	126	104	111	111	122	121	109	120	128	131	110	111	116	129	135	115	109	114	96	124	137	119	134
ENSG00000086666	240	243	255	271	252	259	241	218	253	268	251	255	276	263	255	259	272	315	258	323	295	248	254	248	259	265	249	262	257	285	251	288	268	277	274	242	237	264	270	217	258	266	237	274	238	249	272	248	279
ENSG00000086712	176	193	221	186	172	178	169	168	193	218	187	177	170	242	207	188	166	198	182	282	206	180	176	185	189	197	170	169	165	180	188	182	163	167	177	199	181	178	162	189	179	212	169	160	151	225	181	155	192
ENSG00000086717	0	17	0	0	0	1	0	0	0	0	0	0	0	0	0	0	0	0	0	0	0	0	0	0	0	0	0	0	0	0	13	0	0	0	29	0	0	0	0	0	0	9	0	0	0	0	0	0	0
ENSG00000086730	113	85	104	100	88	97	91	110	109	84	77	84	95	105	116	79	89	77	89	92	80	103	92	98	82	83	76	103	94	85	75	94	85	80	87	106	105	93	78	106	109	90	94	99	74	105	100	91	105
ENSG00000086758	714	965	612	611	522	683	750	551	654	516	731	716	641	603	551	612	617	786	621	518	807	824	768	832	492	762	606	741	742	566	599	496	705	782	619	680	609	677	640	600	744	683	791	746	824	513	687	676	564
ENSG00000086827	125	124	110	125	114	127	126	131	113	111	124	123	128	117	104	121	122	118	128	115	114	126	119	129	114	115	122	122	110	129	121	115	121	119	127	124	108	121	111	112	127	113	138	125	138	110	131	120	124
ENSG00000086848	142	142	142	136	138	135	142	138	134	131	139	130	130	130	149	142	137	144	132	140	138	131	137	135	145	136	147	137	136	146	135	140	135	136	132	133	142	132	141	133	131	136	143	144	135	144	142	141	133
ENSG00000086991	63	69	44	33	82	90	0	77	0	70	60	42	15	65	57	57	49	0	62	70	59	1	52	33	122	1	81	50	47	67	43	36	59	62	49	0	0	0	42	57	38	29	54	46	0	0	46	81	67
ENSG00000087008	144	128	143	130	135	127	127	145	139	133	139	148	131	135	127	133	131	145	127	137	115	139	127	158	149	132	134	148	129	131	135	128	141	143	145	134	130	132	144	128	131	137	129	134	126	138	132	143	144
ENSG00000087053	296	322	347	335	291	307	396	403	315	324	340	293	350	350	327	324	316	313	336	276	320	337	324	343	371	371	477	306	268	336	335	348	327	266	369	333	303	292	369	332	394	346	382	344	368	383	345	363	382
ENSG00000087074	145	159	141	152	200	143	137	223	159	446	141	163	149	294	294	140	165	159	162	186	153	139	174	133	362	171	252	143	139	142	139	147	190	138	131	157	152	142	159	232	266	141	142	145	153	791	186	167	145
ENSG00000087076	90	107	118	111	106	128	136	70	110	90	112	119	148	105	109	126	135	123	111	119	106	104	110	114	110	147	87	141	137	111	133	138	113	101	133	111	134	119	121	118	145	118	88	106	84	91	115	112	111
ENSG00000087077	200	169	208	218	194	233	204	123	188	162	203	222	209	181	162	200	210	211	236	177	211	206	216	202	147	220	154	195	214	186	197	210	232	201	202	187	190	232	207	180	185	205	169	193	197	177	193	192	187
ENSG00000087085	1	95	0	43	49	51	0	13	42	69	74	0	61	79	68	50	0	0	39	46	74	49	1	64	67	0	61	34	62	69	56	42	0	93	46	42	49	0	12	46	50	9	78	58	43	35	51	15	58
ENSG00000087086	1964	2007	2683	1949	1390	2569	2261	1417	2522	1271	1444	2362	2384	2220	2317	1750	1750	2007	1471	855	2101	2785	1460	1320	1433	1548	3057	3268	2220	2717	1488	2599	1780	1232	1824	1379	1885	3057	2599	1709	2384	1700	1848	1658	1760	1126	2024	1521	1406
ENSG00000087087	257	251	230	227	327	265	264	337	266	315	233	283	231	266	294	245	210	285	248	326	287	249	264	260	254	235	269	236	233	195	231	257	255	250	266	240	247	247	221	350	259	222	248	263	233	291	234	271	269
ENSG00000087088	136	114	147	163	133	142	136	128	145	128	135	148	152	142	120	129	176	135	162	91	129	147	134	143	117	169	136	147	135	126	176	144	132	114	156	139	136	166	133	121	163	130	135	134	137	126	140	129	115
ENSG00000087095	241	240	259	236	295	273	223	195	265	202	278	244	290	296	365	268	230	282	249	315	225	234	233	231	204	263	220	282	274	244	268	237	268	259	212	234	260	261	288	269	251	264	198	223	210	295	242	229	219
ENSG00000087111	209	226	209	210	184	225	236	186	241	184	223	208	195	204	175	237	224	207	200	194	223	214	217	196	190	230	200	223	231	248	209	199	229	217	206	230	201	224	242	205	182	226	222	221	239	179	206	220	217
ENSG00000087116	245	140	201	175	122	153	132	132	205	183	145	152	143	167	260	175	186	135	166	136	167	207	136	167	173	163	137	246	187	193	166	169	191	147	158	189	161	246	172	182	178	166	153	185	129	126	147	145	163
ENSG00000087152	177	169	176	169	182	176	166	183	173	150	153	171	165	159	163	164	151	171	168	185	174	170	156	164	150	163	176	180	174	166	162	174	172	169	175	175	169	167	175	168	167	164	158	175	170	168	171	164	169
ENSG00000087157	122	128	138	127	124	119	117	142	129	124	118	123	113	132	143	119	116	129	115	132	130	128	119	131	134	115	153	125	123	111	130	110	125	108	126	115	116	121	119	119	138	130	125	128	131	119	125	123	125
ENSG00000087191	362	450	381	355	384	417	439	499	387	460	381	442	341	394	350	401	392	391	397	315	424	417	428	350	422	346	483	377	432	421	387	390	378	419	430	420	413	356	366	403	380	350	545	373	461	393	420	425	370
ENSG00000087206	176	146	155	145	189	179	139	194	143	191	144	177	157	182	198	159	150	161	151	188	166	144	148	153	173	146	204	166	164	142	149	171	159	156	166	173	150	139	144	203	154	147	147	149	162	197	141	168	140
ENSG00000087237	67	54	53	59	53	68	55	54	49	67	45	61	66	60	74	47	66	55	50	73	70	56	64	33	59	55	51	60	73	55	50	65	69	60	12	67	69	81	59	86	62	50	36	71	69	80	56	47	54
ENSG00000087245	261	146	200	315	315	388	235	159	399	268	205	201	236	313	304	376	183	240	358	174	236	261	361	402	254	281	182	259	236	351	199	185	496	196	204	337	285	302	366	459	405	215	186	306	150	166	278	288	230
ENSG00000087250	56	107	85	88	122	80	143	206	90	110	90	85	70	177	108	88	91	115	91	150	89	80	96	87	228	75	181	87	77	90	104	85	86	68	100	105	109	67	113	116	140	90	156	93	108	141	121	110	111
ENSG00000087253	411	307	341	291	219	382	299	178	325	199	326	323	433	281	251	296	311	319	265	172	255	346	325	358	242	344	272	248	250	260	375	310	264	233	310	263	332	295	318	223	267	258	306	319	257	240	373	285	343
ENSG00000087258	86	256	76	110	87	85	81	77	89	102	141	74	77	79	110	76	78	90	92	71	130	104	82	93	68	91	65	107	138	142	78	73	85	138	78	116	83	93	89	93	87	78	110	113	72	77	77	78	96
ENSG00000087263	189	226	173	192	185	197	205	283	170	279	257	180	157	243	248	192	181	223	180	522	213	194	193	184	238	180	224	182	168	196	169	188	168	181	217	241	176	151	189	191	237	180	212	216	198	231	222	220	201
ENSG00000087266	173	139	162	165	134	144	140	152	184	140	126	138	151	152	175	141	146	137	140	126	150	178	145	152	146	138	195	179	171	131	137	142	141	136	141	139	160	191	138	146	144	168	148	168	132	118	137	134	179
ENSG00000087269	211	189	176	197	160	197	200	188	158	175	210	198	185	185	186	215	182	226	207	204	197	207	207	198	174	182	178	183	206	204	197	169	190	185	188	192	173	179	179	158	185	186	205	184	225	163	186	208	189
ENSG00000087274	680	630	736	677	769	679	633	442	694	616	644	675	639	669	567	703	558	618	692	441	713	699	636	716	479	717	573	798	811	848	577	605	851	720	617	610	673	826	762	775	577	618	640	695	594	527	613	719	639
ENSG00000087299	90	90	91	94	80	92	102	88	93	80	98	92	91	86	77	97	108	90	92	73	79	90	98	93	80	99	79	83	88	92	102	85	90	94	101	93	89	94	91	84	86	99	95	90	94	77	95	88	89
ENSG00000087301	90	80	94	85	95	94	83	66	92	87	91	89	94	78	88	102	98	86	99	76	90	89	91	80	87	90	71	78	106	91	92	97	96	91	90	94	84	102	94	87	81	92	83	89	69	85	81	83	90
ENSG00000087302	319	322	275	318	310	319	300	376	289	378	352	311	308	288	362	334	338	321	298	377	335	324	309	308	342	312	356	343	328	371	316	332	304	310	332	312	374	335	358	321	307	319	334	344	321	290	324	331	318
ENSG00000087303	173	137	105	140	173	146	159	135	152	262	162	137	128	138	207	143	149	130	142	119	149	204	168	140	143	163	148	130	144	147	150	134	177	137	140	183	187	152	163	184	171	156	153	169	181	128	129	134	145
ENSG00000087338	248	222	261	245	204	211	244	221	237	170	214	221	263	201	197	256	243	237	233	199	187	212	224	233	203	264	234	233	195	233	251	257	237	222	238	211	203	225	234	200	231	245	206	212	200	188	224	217	238
ENSG00000087365	449	485	419	486	404	435	460	483	436	496	447	458	453	445	407	453	417	444	450	381	483	493	458	460	439	474	472	458	527	484	469	360	502	474	427	426	441	458	421	393	447	412	520	458	558	426	459	518	462
ENSG00000087448	152	176	165	148	166	154	166	130	153	148	162	166	142	144	132	164	154	162	173	99	163	151	170	163	144	150	165	158	143	140	152	162	173	173	170	166	150	168	174	140	160	163	158	156	165	132	173	147	168
ENSG00000087460	1979	4709	1979	2384	1924	2200	2088	2069	2362	2362	3656	1979	2426	1898	2599	2183	2545	1692	1872	2069	2683	1615	2426	1835	2500	2200	1924	1994	2858	3508	2545	2405	2101	4384	2101	2653	2717	2405	2101	1812	1770	2183	3098	1802	2653	2200	1924	2280	2088
ENSG00000087470	217	252	205	205	240	226	216	254	227	238	224	214	196	193	266	201	204	230	221	254	244	220	221	202	231	209	239	230	217	222	190	234	217	223	220	225	207	215	202	214	226	207	247	244	234	233	247	217	227
ENSG00000087494	46	29	1	23	82	10	65	69	49	2	13	49	50	60	74	50	1	59	32	67	26	60	49	0	47	48	75	6	41	32	61	42	51	35	69	61	59	44	74	68	58	46	2	0	59	0	54	43	40
ENSG00000087495	0	41	0	55	43	27	58	0	56	63	48	64	50	47	60	31	1	43	44	12	12	36	0	58	22	53	0	6	44	6	43	29	71	27	1	75	55	0	1	57	60	0	52	46	0	45	1	47	52
ENSG00000087502	355	374	356	336	330	314	383	465	323	347	351	304	341	394	332	365	400	331	329	326	300	384	333	348	360	338	455	326	267	357	350	356	310	268	381	352	287	270	363	358	410	314	365	336	355	381	430	324	359
ENSG00000087510	38	0	55	47	0	0	0	45	46	45	37	74	40	0	74	0	43	0	21	46	40	26	30	44	39	12	9	40	2	32	54	0	0	0	1	0	2	0	0	0	50	38	13	55	0	35	9	29	44
ENSG00000087586	70	76	64	77	53	61	68	80	63	87	71	77	81	75	62	69	77	76	66	107	53	67	74	68	72	73	54	74	62	62	77	69	70	70	79	98	75	72	71	57	89	69	71	67	67	67	70	58	83
ENSG00000087589	67	36	84	58	53	60	40	66	67	45	29	66	65	60	104	50	58	68	67	64	59	53	73	67	52	62	9	63	73	63	47	54	66	27	49	61	71	68	58	62	58	62	54	49	30	77	59	71	67
ENSG00000087842	129	129	119	136	92	141	171	89	130	119	116	127	122	136	90	137	163	161	121	81	128	148	148	129	108	152	140	148	148	134	140	128	110	138	148	142	130	158	126	107	131	142	146	147	129	82	137	126	119
ENSG00000087884	227	153	203	164	170	201	182	238	167	228	228	243	194	178	199	202	203	237	214	293	171	213	261	182	189	174	147	175	210	202	187	196	178	191	184	199	230	163	174	200	172	250	198	201	193	249	195	226	216
ENSG00000087903	78	90	87	77	108	87	91	133	80	108	80	88	84	88	91	81	84	87	81	103	89	80	90	89	109	85	124	84	83	81	87	91	91	85	97	88	77	90	84	85	88	82	100	86	102	88	85	93	81
ENSG00000087995	120	119	110	120	112	126	135	139	110	114	126	117	123	125	125	115	121	125	125	138	115	124	122	124	116	128	114	126	114	122	119	112	112	112	129	130	112	108	121	106	122	113	131	129	137	112	129	128	122
ENSG00000088035	200	202	204	208	198	225	243	251	186	211	222	186	204	237	148	218	253	207	215	178	193	275	228	228	194	193	262	201	180	191	205	247	191	196	256	236	193	193	208	193	184	207	252	222	241	189	227	213	203
ENSG00000088038	180	169	178	158	205	164	179	181	188	210	181	191	171	196	188	165	167	182	175	175	163	175	180	183	187	171	180	160	173	147	175	174	175	179	186	190	166	165	163	194	195	168	192	176	168	198	177	160	165
ENSG00000088179	299	244	374	254	272	238	272	252	288	230	292	273	343	281	225	331	270	302	307	218	246	266	261	302	254	301	345	271	248	254	308	285	299	264	295	271	297	273	300	248	330	298	225	280	304	339	327	287	296
ENSG00000088205	188	193	177	195	190	188	194	227	180	166	183	191	191	197	217	181	177	199	186	290	204	197	194	190	201	186	191	190	180	188	176	184	203	179	183	175	174	183	177	189	191	185	197	189	199	181	183	197	197
ENSG00000088247	266	260	264	240	252	253	251	242	264	239	259	272	270	244	256	260	238	265	266	272	265	255	256	275	254	261	261	229	257	238	245	237	284	264	251	242	234	246	241	216	265	239	261	239	264	232	277	236	253
ENSG00000088256	237	227	211	239	263	233	228	198	212	208	247	220	231	213	204	252	221	234	252	264	205	232	249	280	214	228	202	197	212	238	225	232	266	238	245	228	198	211	242	235	227	239	238	212	221	232	235	230	244
ENSG00000088280	285	283	349	346	301	296	354	144	314	250	211	281	310	305	173	278	264	344	341	156	285	368	312	325	251	349	307	339	320	275	297	271	242	275	276	273	322	305	336	251	286	363	290	358	292	274	272	289	368
ENSG00000088298	177	183	175	187	142	160	206	187	173	175	189	160	163	163	155	165	203	184	150	131	204	192	180	168	186	181	218	193	169	200	188	146	147	170	166	154	171	161	195	154	184	172	198	186	244	153	195	213	176
ENSG00000088305	54	60	68	69	63	63	69	72	69	70	57	61	65	54	45	61	68	67	59	0	51	64	64	64	54	68	73	72	67	45	61	68	63	61	65	59	65	75	60	59	54	59	52	66	67	60	67	59	64
ENSG00000088320	75	36	67	56	74	42	40	0	42	83	57	54	58	54	16	61	47	50	50	0	1	41	1	50	43	0	0	40	60	63	58	46	63	46	49	72	66	70	60	101	13	52	36	31	0	58	9	60	40
ENSG00000088325	68	90	55	76	60	72	77	56	53	93	75	64	86	49	48	70	91	65	78	42	60	75	90	76	63	81	49	74	69	69	99	75	68	87	89	107	91	85	68	71	79	56	61	81	67	66	74	77	87
ENSG00000088340	79	75	100	91	109	83	82	89	134	140	105	85	76	108	105	93	106	92	89	105	77	83	77	87	128	96	95	99	91	74	109	76	66	102	121	83	113	110	109	108	77	91	89	83	73	74	109	91	104
ENSG00000088356	112	112	110	115	115	128	131	164	135	123	127	129	128	133	123	128	130	113	126	143	110	116	114	121	115	127	128	124	114	129	130	117	116	113	129	127	122	115	124	119	128	125	127	119	131	112	127	115	128
ENSG00000088367	377	579	262	404	363	329	448	604	394	473	647	287	285	523	309	310	411	653	359	492	412	414	507	364	680	398	352	323	336	335	390	403	296	402	503	518	339	286	426	393	568	438	724	422	449	407	527	472	564
ENSG00000088387	208	181	174	197	226	189	199	236	180	211	181	186	229	163	185	212	212	178	205	156	202	212	201	194	318	237	226	190	210	207	225	184	256	191	195	184	218	222	207	207	183	209	198	167	248	173	192	195	193
ENSG00000088448	289	355	367	355	496	316	274	371	357	409	270	332	337	440	412	340	309	361	316	313	373	284	278	329	421	307	442	336	314	264	330	422	299	307	347	301	372	350	343	423	306	310	268	287	260	411	271	305	337
ENSG00000088451	110	111	105	106	107	108	107	124	107	106	106	111	109	116	107	110	111	109	106	126	93	106	106	108	115	110	114	108	105	112	105	112	110	106	113	103	105	107	109	110	110	108	106	109	111	105	111	108	108
ENSG00000088538	108	127	161	159	151	136	128	91	109	106	128	106	209	141	130	134	122	131	151	166	145	119	138	129	144	99	94	106	144	135	147	102	116	156	134	86	174	100	124	100	133	132	137	113	122	161	108	106	105
ENSG00000088543	111	103	119	116	113	132	128	83	139	110	115	112	121	112	92	118	114	120	116	98	102	105	124	111	94	124	109	123	127	129	124	107	122	115	113	109	126	115	109	115	110	113	113	120	110	112	106	122	114
ENSG00000088682	243	241	268	232	217	275	266	311	230	289	365	268	245	282	261	249	353	268	269	229	226	250	311	254	305	256	217	248	244	218	287	274	221	270	311	334	244	262	264	243	257	270	395	252	263	286	311	244	243
ENSG00000088726	0	0	0	0	0	0	0	0	0	0	0	0	0	0	0	0	0	0	0	0	0	0	0	0	0	0	1	0	0	0	0	0	0	0	0	0	0	0	0	0	0	0	0	0	1	0	0	0	0
ENSG00000088727	72	81	76	77	78	84	80	94	73	85	92	85	81	81	76	80	86	80	81	99	73	70	88	78	78	85	83	75	77	79	90	75	74	85	86	85	79	80	80	79	77	83	92	79	95	86	87	78	76
ENSG00000088756	88	70	96	79	83	63	75	67	104	106	87	74	79	77	87	92	89	70	74	53	63	82	67	61	87	89	83	80	89	91	62	66	94	82	60	91	92	76	91	75	77	76	80	85	116	77	82	75	74
ENSG00000088766	269	186	288	250	223	297	248	194	286	204	240	312	236	204	250	271	257	250	236	212	290	259	219	261	230	344	257	334	344	347	329	286	335	274	210	186	326	447	451	213	214	323	193	299	268	218	255	286	338
ENSG00000088808	167	163	157	149	174	175	175	217	208	232	171	164	151	151	181	183	168	180	161	159	168	173	163	175	198	184	176	193	199	160	143	161	181	173	163	174	185	225	187	189	144	168	176	190	149	209	170	167	172
ENSG00000088812	451	384	340	381	260	383	402	241	352	268	374	396	384	280	248	334	411	396	377	330	366	376	497	327	253	388	216	297	410	395	406	317	342	399	325	413	333	340	398	290	312	404	356	372	339	269	350	423	423
ENSG00000088826	63	77	67	72	77	74	77	112	69	77	67	66	67	68	103	78	60	71	77	102	64	75	88	70	92	74	77	61	76	70	74	67	78	66	70	67	66	73	66	76	77	77	66	68	75	60	74	59	74
ENSG00000088827	468	111	279	257	104	176	163	239	553	198	199	180	370	414	165	151	219	141	179	91	207	412	139	201	117	164	127	585	194	206	149	228	196	134	194	172	210	268	158	175	292	180	214	287	133	147	167	126	231
ENSG00000088832	405	471	370	500	349	400	422	1154	425	715	571	373	355	413	609	437	487	445	353	1071	485	424	391	329	1036	407	645	460	380	471	478	426	384	417	399	564	405	367	525	423	434	432	499	426	632	426	457	451	529
ENSG00000088833	385	441	301	303	330	367	372	797	294	577	521	327	333	455	546	314	357	485	301	801	347	310	390	317	626	307	417	367	280	335	319	316	297	336	374	512	358	294	362	356	495	369	527	399	376	388	416	388	412
ENSG00000088836	167	75	108	97	96	100	99	95	109	82	77	134	101	100	79	94	106	113	109	88	72	85	104	114	86	115	82	99	88	81	117	148	90	94	130	111	94	109	89	106	125	96	89	115	79	106	96	111	87
ENSG00000088854	279	206	230	220	247	216	227	168	246	258	195	262	320	207	204	207	258	248	212	154	195	227	217	248	210	258	171	239	211	230	243	221	245	213	246	273	229	250	225	248	229	212	207	207	183	229	224	188	220
ENSG00000088876	114	122	127	110	131	121	124	137	124	124	107	119	113	128	133	106	109	132	113	129	122	113	110	118	126	114	128	124	118	110	114	105	112	112	113	110	121	116	120	132	118	120	110	123	108	123	112	113	111
ENSG00000088881	83	89	91	80	110	79	91	78	108	103	85	84	96	98	108	99	77	94	91	111	105	88	89	96	98	93	108	85	97	89	86	95	100	91	88	86	84	95	91	110	90	89	82	90	77	97	88	93	87
ENSG00000088882	85	61	71	102	95	88	58	71	128	67	79	86	89	113	96	84	75	52	78	59	70	112	68	84	89	85	90	105	82	106	70	80	78	80	58	104	93	92	94	82	90	79	61	106	76	42	63	77	93
ENSG00000088888	337	317	369	335	333	312	338	315	320	303	299	317	309	321	262	295	313	339	309	190	329	351	321	326	265	352	302	354	339	253	308	311	368	307	291	297	310	365	304	336	312	293	325	336	318	273	317	299	335
ENSG00000088899	119	114	100	88	104	88	100	88	107	105	108	100	111	122	94	96	97	107	91	95	90	84	86	107	97	96	86	90	92	98	103	107	97	113	113	112	86	92	88	107	108	86	110	151	81	104	105	96	91
ENSG00000088930	304	360	263	386	229	300	313	251	264	201	336	307	300	257	288	327	318	343	324	291	374	319	315	305	248	317	355	349	345	341	320	270	303	325	286	284	286	323	317	227	293	309	322	342	380	209	314	316	320
ENSG00000088970	130	128	146	123	139	137	122	115	142	156	113	140	142	137	126	129	130	138	138	121	128	127	136	129	140	131	150	119	133	137	140	125	136	145	122	131	148	153	135	141	114	135	134	126	127	140	136	129	127
ENSG00000088986	255	354	264	321	280	262	397	267	338	294	297	273	409	458	203	292	339	260	310	212	346	386	290	379	235	351	274	343	304	298	303	402	332	332	477	311	260	295	250	277	436	290	329	303	347	286	334	340	290
ENSG00000088992	132	171	125	150	125	155	148	138	153	160	189	149	139	176	153	156	150	239	185	225	114	183	204	160	170	158	112	138	168	162	192	199	137	170	145	158	148	142	153	146	142	216	179	167	148	201	143	153	196
ENSG00000089006	350	323	459	538	393	372	365	402	478	363	366	349	433	446	431	394	361	406	392	606	412	369	388	361	373	436	460	443	432	416	432	407	362	390	336	358	466	431	452	353	362	428	355	421	390	477	362	431	524
ENSG00000089009	538	529	577	627	753	617	597	825	554	702	579	606	600	626	735	654	638	490	643	564	634	599	544	580	675	608	607	575	636	555	669	628	603	683	662	594	639	575	659	821	512	541	675	560	638	706	567	675	525
ENSG00000089012	43	0	0	0	0	0	0	0	9	0	0	0	0	0	0	0	0	0	0	0	0	1	0	0	0	0	0	0	0	0	0	1	0	0	0	0	2	24	0	0	0	0	2	0	0	0	0	0	0
ENSG00000089022	195	188	202	189	228	225	198	210	199	206	198	200	203	205	217	224	185	202	207	215	213	200	201	199	216	204	192	200	205	199	189	199	211	194	187	195	195	200	212	210	195	205	202	204	185	216	186	225	198
ENSG00000089041	126	83	107	110	112	105	117	87	119	95	90	108	137	94	79	106	109	95	112	59	91	114	100	103	85	127	84	117	113	86	111	115	126	95	107	108	113	127	110	127	90	97	107	109	95	105	117	108	96
ENSG00000089048	114	123	110	117	115	123	126	143	114	120	122	130	125	107	114	117	124	130	126	143	126	121	125	116	123	130	121	123	125	122	127	113	127	110	127	135	120	130	112	123	131	116	128	124	136	116	124	114	124
ENSG00000089050	162	157	148	155	128	152	170	108	158	126	178	140	161	126	129	176	188	139	152	130	152	153	172	146	138	169	136	167	151	176	184	168	154	157	161	172	154	153	144	116	154	168	150	167	170	137	171	142	147
ENSG00000089053	415	439	445	424	546	500	417	370	469	486	440	490	440	460	462	478	418	433	455	379	455	458	463	524	407	446	520	469	478	414	439	451	448	476	491	420	461	504	462	604	397	432	464	432	461	482	400	490	433
ENSG00000089057	972	622	938	778	1444	1384	826	1802	1038	2971	1337	1302	1084	693	2500	1232	979	1350	1002	3983	929	864	1139	898	1835	1232	713	874	1151	943	1149	943	1482	1005	783	943	1178	1124	1561	1073	692	1423	725	798	828	1271	1075	1075	877
ENSG00000089060	664	484	592	509	576	675	536	736	614	891	729	630	544	533	566	608	542	625	551	795	469	507	655	615	594	521	475	493	569	544	564	538	419	622	585	608	552	492	626	536	407	719	602	538	572	613	429	510	534
ENSG00000089063	395	345	401	421	361	408	403	265	330	330	384	372	418	361	301	426	408	349	406	294	329	335	355	388	364	471	399	381	424	472	463	454	367	397	409	321	389	370	422	371	362	347	385	376	379	383	375	403	376
ENSG00000089091	74	87	82	74	76	88	78	79	87	89	80	79	84	84	76	77	79	80	77	42	73	75	82	77	80	79	86	82	78	69	89	80	70	78	88	80	79	80	74	87	75	84	83	77	79	86	77	77	77
ENSG00000089094	138	134	145	143	144	147	141	143	155	175	131	151	143	146	130	137	147	148	143	110	146	145	151	140	148	142	139	157	145	133	137	140	161	144	138	146	162	148	150	150	132	141	146	155	136	158	134	152	143
ENSG00000089101	0	79	0	0	0	0	0	0	0	0	60	0	0	0	37	0	0	0	0	0	57	0	0	5	0	0	0	0	54	72	0	0	0	69	0	1	0	0	0	0	0	0	47	38	1	0	0	0	0
ENSG00000089123	89	90	96	92	109	106	89	110	97	89	91	96	94	84	104	91	90	93	95	96	103	87	92	84	104	94	101	94	99	104	91	92	97	87	84	90	102	95	100	101	89	100	91	97	99	91	87	96	92
ENSG00000089127	137	110	89	120	92	105	109	114	144	106	143	85	108	106	98	105	109	88	94	83	106	112	103	116	83	108	108	139	109	162	96	112	107	107	104	106	107	144	106	112	112	86	131	112	112	100	102	114	100
ENSG00000089154	367	389	300	311	293	330	370	466	288	317	355	351	332	342	353	307	305	388	310	408	336	389	350	416	299	354	349	329	326	261	311	257	344	311	341	326	278	334	341	319	325	313	371	366	442	309	370	381	317
ENSG00000089157	1246	1494	1168	1709	1812	1824	1608	2426	1302	1885	1750	1608	1113	1213	2280	1780	1770	1239	1444	1528	1534	1641	1488	1359	2024	1501	2117	1306	1730	1229	1615	1359	1189	1592	1859	1569	1444	1329	1964	1949	1141	1355	1802	1369	1898	1584	1311	1709	1168
ENSG00000089159	446	492	373	475	456	482	430	849	383	579	508	433	426	399	668	382	487	531	417	595	425	476	409	443	782	416	527	440	377	345	397	437	389	507	426	460	427	424	465	416	396	451	485	460	439	411	446	398	447
ENSG00000089163	91	63	80	74	71	69	88	66	78	63	79	86	85	88	57	74	83	88	77	12	57	76	77	80	59	76	70	71	68	75	91	80	66	72	86	83	68	73	74	76	84	78	74	78	70	67	80	80	81
ENSG00000089169	0	132	0	40	0	0	0	0	0	30	87	0	0	0	58	0	0	0	0	0	91	0	0	58	0	0	0	43	94	86	0	0	0	90	29	56	0	0	0	5	0	0	61	75	13	0	0	0	56
ENSG00000089177	183	253	181	197	339	209	221	182	167	171	269	211	204	206	274	255	236	284	221	323	192	250	251	252	225	216	178	169	193	178	189	222	213	182	257	211	205	170	219	334	243	257	260	220	180	340	251	261	195
ENSG00000089195	135	134	125	124	130	127	132	136	124	112	145	130	118	118	142	131	134	139	127	183	137	123	128	132	118	128	136	123	120	147	134	132	132	134	135	118	116	122	137	124	125	133	126	133	137	115	136	140	137
ENSG00000089199	515	15167	963	1320	190	188	274	100	471	424	8980	374	474	231	1028	287	323	382	323	269	5807	292	218	1064	272	484	134	898	6760	15167	291	377	518	11978	584	810	436	523	367	369	292	512	2625	2683	690	611	267	381	567
ENSG00000089220	5283	2653	3014	2717	4070	4482	2007	1460	3508	3812	4839	4839	2785	2936	5118	4384	4270	4384	2971	2971	3581	2183	5118	3157	3742	4839	1325	2717	2522	3057	5283	6227	2545	4158	4482	5283	3057	1979	2823	3656	3508	4384	2500	2936	1675	3812	3508	4709	3268
ENSG00000089234	152	138	143	140	138	147	142	151	137	126	146	146	152	140	142	149	140	145	157	166	141	147	145	145	134	146	128	144	141	145	143	153	161	140	149	150	137	142	149	135	152	150	139	144	147	135	152	146	144
ENSG00000089248	368	363	429	337	283	389	413	213	500	254	436	429	360	428	232	368	412	399	408	238	343	398	331	372	241	492	310	427	475	493	444	342	406	422	372	350	397	481	353	350	358	380	355	384	328	317	376	358	349
ENSG00000089250	0	0	0	0	39	1	20	0	0	0	0	0	0	0	0	2	0	0	0	0	1	8	0	0	0	0	0	0	47	0	0	0	0	46	12	0	0	0	0	62	0	9	0	0	0	0	0	47	5
ENSG00000089280	662	654	713	550	1022	711	687	1005	981	905	707	831	553	610	1026	547	481	633	661	976	1020	734	721	741	881	662	967	910	692	391	421	587	739	660	540	551	894	827	664	737	580	638	781	727	711	699	622	647	780
ENSG00000089289	182	165	217	222	203	196	169	158	180	141	210	198	244	186	171	228	227	191	259	146	180	203	179	197	143	235	153	185	265	213	236	197	232	199	217	196	202	249	233	214	184	205	162	167	180	204	175	174	165
ENSG00000089327	97	97	110	105	114	93	101	127	119	110	88	91	98	108	110	104	104	90	95	93	118	111	103	94	137	96	168	116	112	97	93	112	109	91	88	112	118	114	109	105	116	106	104	98	132	122	105	125	112
ENSG00000089335	184	189	190	186	215	179	174	199	194	219	182	195	201	195	220	185	169	204	191	173	184	181	177	216	197	193	163	204	195	151	191	196	195	200	203	168	198	188	187	237	170	186	196	185	174	182	176	193	176
ENSG00000089351	195	201	242	248	230	238	224	248	241	225	213	236	239	191	210	218	270	210	212	181	220	200	235	222	236	237	249	262	223	229	232	204	226	214	233	231	216	248	255	219	234	233	226	216	230	217	257	209	222
ENSG00000089356	0	66	0	6	0	0	2	0	0	0	37	6	15	1	42	0	38	0	3	0	40	1	1	5	33	1	0	54	2	0	29	0	0	44	0	0	0	0	0	0	0	62	13	31	1	0	1	0	0
ENSG00000089472	181	163	207	214	186	266	266	108	266	197	224	200	268	211	155	258	247	198	213	145	218	234	264	221	150	275	152	207	239	217	241	166	264	217	219	222	242	249	248	189	229	251	197	213	277	187	211	247	219
ENSG00000089486	175	162	153	166	155	128	163	206	162	200	178	160	167	168	203	153	174	162	161	262	148	167	148	179	181	191	143	150	157	169	149	167	143	145	180	169	148	138	163	172	164	163	152	157	129	183	148	150	149
ENSG00000089505	0	3	32	23	43	42	48	13	46	30	0	0	15	14	0	17	15	37	3	0	1	1	12	5	22	12	45	0	0	0	1	1	42	27	1	29	2	7	0	39	50	1	36	2	30	26	1	15	5
ENSG00000089558	10	44	0	23	0	0	0	39	0	16	29	0	32	14	16	0	30	11	0	12	1	0	1	0	50	12	37	6	0	32	0	0	0	0	0	12	0	0	0	20	1	0	44	2	0	0	28	15	0
ENSG00000089597	784	775	718	710	619	636	776	566	730	602	711	642	671	716	523	654	685	658	696	461	850	809	728	728	556	727	709	656	723	646	587	565	815	673	642	695	616	748	675	638	734	624	810	776	882	595	777	826	666
ENSG00000089639	107	75	102	88	75	90	82	83	103	67	75	89	104	80	92	74	87	80	87	78	87	99	82	90	80	85	79	107	91	86	81	89	86	77	79	85	89	107	89	77	94	90	91	91	74	80	91	79	95
ENSG00000089682	204	145	214	157	303	172	200	169	196	182	152	201	220	164	169	178	179	216	206	157	148	248	180	256	154	171	216	166	151	140	182	164	184	149	183	185	165	167	152	367	176	182	179	170	162	277	181	163	180
ENSG00000089685	54	74	48	62	0	27	0	13	36	86	52	49	66	14	17	62	75	11	47	0	0	60	62	55	0	66	0	64	67	66	84	65	0	73	68	90	76	68	56	0	67	43	0	71	0	0	59	0	72
ENSG00000089692	52	0	0	24	39	1	0	1	9	2	0	27	0	1	3	2	1	0	0	62	1	8	1	0	47	28	1	6	0	32	0	42	8	0	0	1	2	40	0	5	0	1	13	0	0	0	9	15	5
ENSG00000089693	448	498	460	503	498	502	510	429	574	472	496	497	507	488	471	504	538	461	464	519	550	448	505	472	551	416	466	537	457	505	518	551	435	490	523	488	544	437	520	429	522	497	447	528	471	471	432	479	513
ENSG00000089723	69	60	66	67	56	62	75	79	69	68	66	61	76	63	62	73	77	57	65	65	58	61	64	67	65	64	69	61	50	69	66	65	59	66	76	69	59	57	71	62	68	63	72	57	81	65	68	67	66
ENSG00000089737	729	852	675	794	591	859	778	441	763	421	901	792	796	728	629	707	753	794	718	972	901	726	777	702	545	798	500	827	886	912	651	623	800	849	749	656	771	831	688	516	686	737	834	789	654	578	732	689	697
ENSG00000089775	132	149	149	147	158	136	138	153	148	148	136	139	133	154	135	138	139	139	138	122	142	143	139	147	179	140	187	152	148	138	141	144	136	148	142	132	144	170	136	147	142	145	156	143	148	145	132	134	135
ENSG00000089818	182	257	166	195	177	185	196	244	184	195	208	187	176	187	208	192	197	194	183	255	219	179	194	179	209	178	185	195	199	228	177	190	186	197	196	196	180	181	192	176	195	186	219	193	195	197	190	185	224
ENSG00000089820	222	177	207	207	176	184	174	207	233	167	160	181	201	198	219	165	189	178	187	175	195	228	188	196	175	180	156	246	189	167	161	195	180	174	183	181	214	194	183	202	192	192	196	212	172	200	180	187	211
ENSG00000089847	82	83	102	104	74	96	96	87	76	99	92	89	90	96	78	81	117	89	86	78	96	94	100	101	82	104	121	90	90	76	105	78	69	87	101	90	80	93	84	81	78	103	111	95	111	86	95	71	78
ENSG00000089876	253	209	207	237	175	187	223	239	185	163	212	238	228	215	198	186	234	157	213	174	223	227	214	230	203	176	199	232	172	210	207	200	178	233	228	194	173	202	187	181	222	183	226	211	213	178	219	213	207
ENSG00000089902	161	136	148	147	163	145	148	187	160	166	150	148	168	164	173	160	145	151	152	185	155	153	145	160	192	148	147	158	144	143	141	164	159	143	161	156	142	152	163	140	162	146	146	137	140	172	149	142	160
ENSG00000089916	175	177	189	167	207	175	163	192	201	220	178	182	180	212	205	172	159	201	174	216	172	182	174	183	204	175	172	174	171	141	162	171	187	164	181	186	168	186	175	178	199	178	194	165	163	183	180	158	170
ENSG00000090006	241	199	190	238	468	308	238	174	236	398	229	187	209	367	288	302	177	204	228	192	264	249	293	238	299	270	252	228	249	214	209	205	458	205	190	293	268	222	234	594	245	233	230	274	206	190	190	337	248
ENSG00000090013	179	180	195	160	141	223	219	161	207	174	160	214	203	187	148	180	194	188	166	154	179	215	213	168	183	197	210	204	210	187	177	222	174	174	176	194	211	191	182	159	179	209	274	187	174	167	165	180	171
ENSG00000090020	216	233	203	209	239	211	249	243	180	205	240	226	189	191	162	215	231	200	218	144	186	253	233	246	222	226	308	207	208	202	199	201	228	246	223	224	238	217	290	199	204	190	235	202	242	241	233	218	196
ENSG00000090054	205	164	180	196	145	177	181	162	165	149	180	172	191	164	144	185	182	173	171	157	195	190	183	186	146	192	137	174	172	196	182	167	187	169	165	167	181	165	172	145	171	184	171	176	185	140	193	190	176
ENSG00000090060	1700	1541	1812	1375	1658	1333	1667	2936	1600	1641	1514	1528	1964	2317	1423	1730	1667	1528	1608	3656	1257	1528	1494	1964	1720	1433	2166	1584	1139	1192	1624	1911	1501	1306	2261	1792	1210	1534	1364	1494	2133	1337	1720	1395	1375	1675	1949	1700	1471
ENSG00000090061	205	229	221	215	215	222	202	297	205	274	215	219	206	205	244	202	197	223	213	279	229	213	216	202	243	211	232	204	237	206	196	218	225	220	204	206	225	206	217	228	209	213	204	210	205	249	199	202	214
ENSG00000090097	124	170	142	131	177	133	124	128	134	165	132	127	112	131	149	133	124	140	126	142	145	117	125	117	146	137	160	133	144	127	127	143	130	144	136	121	140	141	143	176	127	132	123	143	127	170	115	141	141
ENSG00000090104	134	204	448	231	1060	239	102	1062	406	927	208	335	153	161	3157	93	171	267	689	388	336	98	420	192	683	179	258	108	292	165	181	286	128	96	202	674	676	130	142	712	683	150	619	109	91	1667	151	208	182
ENSG00000090238	230	189	282	172	205	242	181	143	272	243	172	235	265	228	183	215	219	202	212	139	185	188	193	198	224	183	238	254	316	255	271	283	267	268	187	207	244	323	224	262	166	240	162	182	195	180	196	189	198
ENSG00000090263	142	168	140	158	134	177	154	146	135	135	177	151	143	163	112	165	183	163	166	143	162	149	164	140	147	155	158	160	167	161	168	163	144	165	175	167	166	159	150	154	148	160	178	174	165	147	157	159	150
ENSG00000090266	262	286	230	221	227	273	288	323	226	309	273	268	248	299	241	262	283	262	251	267	233	242	276	265	290	261	287	274	248	238	276	288	221	272	264	278	288	240	235	295	249	255	307	263	269	306	244	278	267
ENSG00000090273	264	337	240	261	252	291	301	421	252	286	346	266	282	382	242	251	357	311	285	281	281	302	368	322	311	273	250	252	255	227	285	307	296	342	353	398	269	245	233	261	336	317	413	321	326	289	353	331	280
ENSG00000090316	232	196	245	184	232	199	204	210	189	284	221	216	219	238	215	223	231	241	204	214	191	188	215	211	253	198	184	190	185	202	220	253	207	200	216	205	192	182	194	193	224	221	199	184	199	216	193	218	193
ENSG00000090339	134	117	114	191	106	110	109	112	137	94	82	109	93	111	251	108	92	107	111	139	127	142	108	113	105	106	132	137	108	143	106	97	118	81	70	104	139	113	95	114	236	136	105	141	131	108	107	103	128
ENSG00000090372	177	170	166	163	202	170	166	221	173	207	176	181	177	184	209	182	170	177	169	224	174	172	169	175	204	163	201	166	170	172	171	188	180	169	179	180	157	163	186	186	175	171	184	161	176	185	171	173	173
ENSG00000090376	158	114	149	138	143	145	125	181	146	153	107	127	136	145	183	138	135	138	146	174	149	171	143	146	167	138	144	183	153	127	130	138	141	121	123	123	122	173	140	176	142	141	128	144	127	120	137	135	162
ENSG00000090382	165	100	145	114	67	109	108	132	171	85	95	95	153	106	109	115	97	73	109	110	109	131	105	147	87	98	58	167	117	121	110	142	115	93	91	114	157	195	115	110	169	131	88	123	61	89	141	90	162
ENSG00000090432	170	179	167	159	178	181	172	172	176	141	175	177	170	196	163	190	164	182	163	181	159	169	175	179	142	177	158	179	155	197	172	174	176	158	178	179	153	146	173	152	167	165	175	172	168	141	176	193	174
ENSG00000090447	83	71	83	72	88	77	83	93	80	74	72	84	85	92	76	83	76	81	83	67	80	79	81	77	82	83	93	75	78	76	81	86	87	79	81	72	77	80	77	91	73	80	78	81	79	77	77	84	73
ENSG00000090470	131	129	131	124	146	129	129	137	131	149	128	136	142	144	139	137	126	131	140	124	127	132	130	137	140	129	140	128	131	134	134	131	144	131	134	126	125	134	134	140	136	130	132	129	142	144	137	125	130
ENSG00000090487	269	235	260	293	261	293	273	265	293	245	273	312	299	242	271	289	297	280	330	235	282	262	282	266	276	312	242	296	320	317	329	303	300	292	282	293	280	307	365	255	264	281	302	291	280	257	306	284	287
ENSG00000090520	158	250	160	181	161	180	179	300	171	203	163	167	152	198	196	168	151	181	154	216	208	185	180	182	208	152	240	172	175	176	148	152	170	150	150	170	183	162	166	190	246	171	208	204	214	145	178	207	198
ENSG00000090530	385	252	421	277	271	193	188	175	313	257	305	292	274	383	329	273	256	377	275	352	364	262	395	289	374	501	446	246	281	310	293	273	231	240	256	238	310	209	400	247	286	442	178	310	489	292	306	386	496
ENSG00000090534	10	56	68	71	61	49	72	45	42	37	0	60	58	70	31	57	56	57	50	46	73	59	70	64	4	51	86	69	36	57	50	29	45	2	46	12	60	52	59	46	69	46	59	64	71	45	65	60	60
ENSG00000090539	123	162	225	270	198	158	198	95	158	129	111	178	163	214	142	185	137	146	184	127	225	159	182	163	131	147	301	245	163	198	138	131	170	124	135	119	166	166	182	154	242	156	148	187	165	134	149	160	209
ENSG00000090554	80	69	79	78	88	84	75	68	79	82	66	76	75	78	76	76	76	77	73	68	70	77	70	75	71	81	87	79	77	82	77	80	85	68	73	74	80	86	79	90	77	75	73	76	73	82	77	78	74
ENSG00000090565	188	191	209	215	200	234	208	161	192	170	186	246	209	196	148	230	204	216	212	160	194	223	210	222	185	235	189	244	276	273	261	189	204	208	206	218	221	274	209	194	188	216	187	202	186	184	206	206	200
ENSG00000090581	336	313	363	315	295	383	332	316	338	402	397	332	298	375	312	306	395	334	294	312	291	285	356	309	425	403	264	306	332	344	439	347	277	345	355	399	381	312	370	343	319	383	308	326	251	376	346	333	363
ENSG00000090612	131	133	135	145	135	134	130	145	125	122	137	125	139	130	135	131	134	125	131	148	124	131	128	134	119	138	124	137	122	121	124	125	139	127	132	130	129	127	134	130	115	132	125	141	136	133	138	133	131
ENSG00000090615	245	293	216	247	275	240	247	455	211	371	245	213	195	278	265	222	211	280	225	255	223	234	232	251	281	246	326	232	199	208	228	232	240	234	265	283	203	217	227	256	289	193	280	262	222	239	269	269	253
ENSG00000090621	460	476	485	571	501	592	418	835	415	611	555	518	417	441	735	577	503	481	545	1082	444	443	542	487	586	543	473	374	593	466	502	444	524	621	475	544	529	514	581	537	401	550	538	365	516	695	473	520	428
ENSG00000090659	111	75	147	181	76	94	105	90	178	80	117	91	137	200	117	87	93	78	91	127	96	182	94	81	68	79	76	144	97	109	108	104	93	74	89	102	107	91	74	67	245	124	96	127	86	86	93	82	102
ENSG00000090661	79	92	94	113	92	89	101	80	140	98	92	66	109	128	82	101	77	67	100	130	109	106	92	111	88	143	102	108	129	125	114	112	103	96	109	77	104	125	107	95	113	92	85	90	75	114	92	104	95
ENSG00000090674	217	168	185	174	143	202	190	149	209	198	206	203	256	207	139	185	239	215	198	149	165	206	192	170	159	186	133	183	182	190	205	218	204	185	196	267	167	194	168	215	209	188	172	182	146	203	191	184	180
ENSG00000090686	434	495	360	363	369	385	359	329	352	403	400	387	390	408	315	361	417	510	429	320	359	420	406	393	295	319	252	335	413	307	347	417	347	473	365	420	361	397	316	385	343	405	355	356	302	390	385	343	339
ENSG00000090776	152	144	135	152	169	147	173	191	173	197	165	142	167	156	150	194	186	144	159	121	143	163	171	164	173	187	153	138	168	169	165	170	191	181	186	159	172	173	179	233	139	168	163	142	163	162	169	165	137
ENSG00000090857	221	295	364	326	309	241	321	226	289	269	304	303	331	228	257	195	275	302	413	540	274	276	251	277	307	255	276	417	329	272	205	293	210	276	379	221	328	379	444	308	209	197	329	285	239	237	449	313	254
ENSG00000090861	389	546	333	363	324	390	522	491	442	316	431	411	397	420	287	407	395	445	397	272	532	454	426	424	457	378	623	422	393	371	369	346	460	366	437	461	377	417	329	310	512	365	742	545	715	321	558	474	394
ENSG00000090863	502	461	471	430	433	477	477	355	470	427	504	449	445	426	397	463	451	438	396	285	574	481	474	448	398	524	445	441	502	494	433	365	527	512	402	425	484	491	522	422	394	429	521	433	563	364	523	511	411
ENSG00000090889	46	62	16	47	0	1	0	0	1	71	42	27	53	0	3	52	60	0	21	0	0	51	49	33	0	51	0	43	50	48	61	49	0	55	59	75	59	50	12	0	54	1	0	60	0	0	28	0	60
ENSG00000090905	482	430	510	448	712	502	415	420	473	509	448	549	536	395	555	413	395	469	481	362	556	430	488	466	524	482	455	449	500	364	451	483	472	555	435	371	609	566	542	532	376	504	423	454	414	507	444	400	519
ENSG00000090924	136	107	113	113	130	122	101	97	124	169	109	128	110	102	141	126	112	123	117	122	124	126	105	122	138	119	111	127	126	108	121	124	126	117	123	120	141	136	121	136	102	128	103	100	94	101	103	109	119
ENSG00000090932	0	0	0	0	0	0	0	0	0	0	0	0	0	0	0	0	0	0	0	0	0	0	0	0	0	0	0	0	0	0	0	0	0	0	0	0	0	0	0	0	0	0	0	0	0	0	0	0	0
ENSG00000090971	90	119	106	102	102	91	98	105	108	86	100	94	96	88	88	94	86	98	103	79	108	93	89	93	88	101	114	98	97	103	93	104	92	103	100	92	97	106	106	86	89	102	107	108	113	100	105	94	107
ENSG00000090975	248	261	339	279	271	284	274	345	277	296	263	303	224	270	384	251	256	332	277	301	342	304	284	295	344	300	370	289	284	245	309	226	258	288	242	252	297	257	287	260	278	365	290	290	325	243	250	237	310
ENSG00000090989	534	516	525	455	536	523	542	660	544	545	511	554	626	558	525	520	577	585	544	346	415	513	476	549	569	549	613	620	487	438	542	576	563	505	562	494	496	578	496	645	460	491	598	565	481	612	574	522	485
ENSG00000091009	136	125	132	125	130	128	136	128	129	120	126	133	135	135	131	129	122	130	138	158	137	135	131	135	126	139	125	127	125	127	125	132	148	126	123	124	127	129	130	126	142	131	132	127	142	128	135	134	125
ENSG00000091039	176	149	178	185	162	152	159	183	188	172	154	157	184	154	185	170	164	158	178	176	179	179	157	181	176	179	149	177	176	173	169	168	186	152	154	171	166	180	176	160	191	169	157	150	164	155	171	167	177
ENSG00000091073	94	83	93	90	91	91	88	104	93	90	98	95	90	103	93	87	89	89	90	79	81	89	89	91	87	91	95	95	89	84	87	97	87	85	93	93	89	90	87	91	93	88	90	88	84	88	92	86	88
ENSG00000091106	85	68	87	77	56	69	71	95	77	78	54	84	84	75	77	67	74	71	65	76	70	83	65	79	66	64	75	87	75	64	66	85	56	61	68	77	77	79	67	66	83	75	77	73	50	71	82	65	77
ENSG00000091127	100	100	79	95	108	108	106	150	89	105	101	92	82	92	126	101	92	101	91	117	100	106	108	92	109	92	113	91	89	90	88	94	94	93	98	96	90	91	92	94	98	94	99	99	111	106	101	102	99
ENSG00000091128	0	0	0	0	0	10	0	0	0	0	0	0	0	0	0	0	1	0	0	0	0	0	0	0	0	0	0	0	0	0	0	0	0	0	0	0	0	0	0	0	0	0	0	0	0	0	0	1	0
ENSG00000091129	560	400	451	506	518	545	434	114	562	189	321	505	658	383	369	482	368	359	668	220	463	360	367	492	200	616	320	368	565	424	416	549	578	482	309	343	608	664	420	308	329	616	324	365	452	549	371	347	415
ENSG00000091136	341	271	412	400	594	485	515	316	354	360	267	315	326	406	413	451	322	265	489	204	593	408	423	386	404	376	430	393	504	339	278	404	566	306	285	391	433	558	329	428	352	366	413	419	373	336	266	439	345
ENSG00000091137	0	0	16	24	52	42	3	13	28	45	0	6	0	29	3	2	0	30	3	0	0	0	12	0	0	0	51	0	0	0	0	1	27	0	29	1	42	0	0	51	13	1	0	0	0	6	0	0	0
ENSG00000091140	2088	1561	1692	1650	1002	1592	1658	724	1253	685	1949	1792	1615	1633	728	1872	2240	2149	2007	1013	1226	1482	1949	1924	995	1521	1275	1561	1126	1700	2007	1488	1341	1709	1994	1835	1700	1302	1482	1019	1444	1730	1739	1633	1576	1173	1936	1460	1675
ENSG00000091157	151	178	146	150	131	148	169	123	161	135	169	148	158	137	131	141	152	150	151	122	162	168	162	153	135	163	133	144	161	163	156	136	153	152	148	164	144	154	147	132	160	152	173	153	163	135	165	156	153
ENSG00000091164	230	280	212	249	198	243	243	259	202	226	272	245	232	265	188	246	286	235	234	238	246	216	254	228	235	245	291	235	239	252	257	258	209	264	270	263	248	224	224	203	240	235	313	239	266	206	272	235	260
ENSG00000091262	94	90	86	88	66	75	105	65	106	69	80	91	114	86	65	86	133	90	90	66	58	91	91	118	60	88	73	109	89	88	131	84	95	88	67	68	106	110	86	73	87	91	71	91	79	94	80	90	87
ENSG00000091317	255	202	233	250	180	196	195	193	226	181	197	198	208	180	230	216	225	189	200	196	231	205	193	208	155	219	196	230	207	280	221	205	224	187	195	204	207	213	222	171	221	205	182	200	222	168	221	186	225
ENSG00000091409	95	137	84	105	150	109	82	126	83	165	127	87	103	92	106	112	114	89	89	102	109	92	92	81	171	91	93	85	112	126	89	117	108	110	95	104	107	95	89	148	96	80	104	101	114	135	88	111	108
ENSG00000091428	428	390	645	538	330	352	479	141	319	256	356	392	441	400	270	364	474	448	445	231	482	473	472	460	297	377	325	407	348	337	446	281	283	438	249	252	532	334	432	357	451	547	332	436	444	352	437	390	428
ENSG00000091436	177	202	207	250	201	224	248	136	207	161	168	217	192	190	144	175	184	192	183	134	231	212	192	171	178	222	315	235	234	215	210	191	204	195	172	192	194	260	197	169	246	199	192	222	330	154	247	208	215
ENSG00000091483	1113	993	1044	926	673	1099	1201	569	935	645	1124	1176	991	1071	576	1170	1341	1369	1099	889	822	986	1406	1149	679	1084	882	1041	816	993	1165	1108	906	1235	1249	1350	1213	724	813	734	1124	1186	1136	1131	1038	892	1239	1118	1139
ENSG00000091490	94	129	98	132	78	118	124	113	126	90	99	104	80	88	104	108	133	92	96	82	175	125	103	90	111	141	147	163	106	129	137	96	105	111	115	105	115	137	133	67	115	97	119	116	299	87	139	92	126
ENSG00000091513	58	44	67	58	67	55	51	65	64	77	50	63	57	81	73	57	59	59	80	55	72	61	70	64	99	69	71	59	67	70	76	62	68	55	56	60	68	76	60	70	50	69	40	51	52	73	42	74	62
ENSG00000091527	431	407	345	436	335	412	366	632	353	359	388	362	443	361	558	424	413	384	415	805	380	349	353	334	362	392	347	423	407	518	395	403	386	349	390	431	392	456	440	365	440	361	333	401	348	440	371	406	397
ENSG00000091536	46	50	44	40	43	10	34	13	42	50	56	42	33	54	38	31	49	43	32	28	44	42	13	5	47	37	49	50	36	42	43	36	46	35	29	54	45	40	37	43	47	46	44	2	30	53	9	15	34
ENSG00000091542	198	212	204	203	219	203	207	276	190	192	204	205	202	230	211	207	204	209	202	347	205	207	210	193	243	195	218	184	186	227	219	220	204	201	213	208	184	195	215	196	233	195	202	180	196	210	211	198	202
ENSG00000091583	0	0	0	0	0	0	3	1	0	0	50	0	0	14	0	0	0	0	0	0	60	26	64	0	43	1	1	23	0	0	43	0	0	0	0	0	0	35	0	0	0	0	2	0	1	0	0	0	0
ENSG00000091592	131	613	126	130	175	143	104	137	162	202	262	134	132	139	217	130	145	133	126	137	207	135	111	136	170	132	135	156	258	334	137	142	133	321	129	157	133	173	122	221	109	129	175	158	97	158	108	114	150
ENSG00000091622	105	125	114	104	109	91	100	101	106	130	149	128	70	137	119	111	111	131	114	140	108	120	111	126	107	100	117	103	108	102	98	95	126	139	109	107	103	109	129	120	111	117	111	114	147	138	133	143	111
ENSG00000091640	175	173	167	168	163	177	167	152	165	208	179	201	176	164	147	181	193	182	178	199	178	169	171	173	171	180	193	162	195	185	181	182	183	182	180	196	178	168	156	175	167	178	174	186	173	164	172	162	173
ENSG00000091651	67	71	58	62	61	58	58	71	57	82	52	58	58	58	60	62	68	57	58	66	26	59	69	60	66	61	51	60	52	55	66	59	51	65	72	76	74	58	62	60	64	66	63	62	61	59	66	43	66
ENSG00000091656	164	168	176	142	239	170	180	138	177	150	197	197	200	171	175	185	161	166	197	121	174	176	197	222	134	187	144	146	181	139	153	176	189	191	187	167	164	163	161	168	174	166	166	146	175	211	176	157	139
ENSG00000091664	0	0	0	0	0	0	0	0	0	0	0	0	0	0	0	0	0	0	0	0	0	0	0	0	0	0	0	0	0	0	0	0	0	0	0	0	0	0	0	0	0	0	0	0	0	0	0	0	0
ENSG00000091704	75	65	92	89	82	88	87	65	62	113	89	0	106	85	89	69	86	57	126	12	107	91	13	72	100	88	77	79	47	42	110	42	0	74	79	67	57	40	80	55	61	72	88	79	79	45	54	81	67
ENSG00000091732	143	129	127	138	123	149	142	138	130	120	134	141	143	143	121	147	147	141	143	121	126	128	140	148	120	137	134	140	130	147	140	147	129	144	143	143	133	144	137	128	134	134	138	140	144	122	143	137	134
ENSG00000091831	99	73	90	82	119	90	87	74	95	89	87	100	76	111	81	84	78	102	99	78	92	103	95	111	80	100	87	82	79	74	103	90	91	79	93	88	100	93	102	110	91	83	87	76	70	103	96	100	88
ENSG00000091844	38	59	48	55	68	54	53	76	60	45	45	42	55	60	51	50	51	52	53	0	49	36	52	58	59	51	69	50	47	42	14	60	46	49	54	42	51	62	51	62	30	50	54	49	47	6	46	38	47
ENSG00000091879	10	44	1	64	72	54	20	92	28	60	45	42	44	59	68	55	43	50	32	62	40	57	46	50	108	37	88	54	14	38	47	63	49	35	12	54	53	35	12	72	57	43	71	18	67	66	9	78	34
ENSG00000091947	132	133	148	135	137	144	144	149	150	130	131	145	145	159	117	145	141	137	137	98	135	142	144	140	138	147	147	145	142	150	136	133	141	145	139	134	139	136	149	147	142	146	154	135	145	134	138	158	136
ENSG00000091972	52	136	61	77	88	51	60	130	46	91	100	63	79	58	123	57	62	63	44	81	92	51	52	60	100	37	87	60	89	111	64	59	54	90	56	68	60	58	58	81	70	59	78	78	52	81	46	67	63
ENSG00000091986	129	113	126	261	382	221	134	307	152	109	195	139	124	213	103	148	150	136	171	152	144	199	178	166	193	153	195	204	139	235	160	149	166	137	126	146	171	145	267	197	251	173	112	188	137	111	129	174	182
ENSG00000092010	328	259	260	345	278	289	289	185	250	247	312	271	249	241	225	260	297	253	289	216	303	288	292	241	231	283	284	259	362	306	312	298	264	339	274	279	342	297	296	270	275	306	303	278	308	274	284	286	268
ENSG00000092020	131	138	109	129	122	132	123	170	110	143	141	134	132	139	145	137	150	125	116	147	120	118	121	127	143	133	146	137	123	131	139	128	116	125	134	131	124	123	127	131	120	125	138	131	136	118	125	129	132
ENSG00000092036	180	169	172	183	182	201	184	142	175	146	144	166	191	168	157	176	197	165	177	126	165	178	170	174	151	191	199	169	189	158	173	176	188	193	187	175	171	216	189	198	166	153	173	187	198	176	161	198	148
ENSG00000092051	38	157	44	70	46	42	53	32	59	70	112	27	48	65	77	52	38	43	44	28	93	59	43	72	39	37	37	59	94	108	29	36	46	109	54	71	59	44	27	71	38	43	87	76	50	53	37	38	59
ENSG00000092054	90	104	79	64	95	136	0	58	42	103	37	106	91	0	81	44	0	72	103	0	69	75	85	75	0	0	134	0	85	77	0	72	89	65	74	64	90	77	27	59	52	56	67	81	89	92	88	67	111
ENSG00000092068	180	171	266	218	215	231	217	164	243	123	148	176	201	185	233	232	170	186	220	263	206	203	193	210	151	221	148	225	244	228	185	201	270	184	193	169	240	282	200	212	183	201	155	217	164	275	171	184	187
ENSG00000092094	166	176	196	161	243	180	181	269	270	339	179	186	170	173	252	169	157	189	175	299	183	184	178	186	222	192	201	186	184	151	193	187	181	205	190	177	229	180	166	247	156	199	176	176	164	309	162	178	186
ENSG00000092096	91	376	108	112	121	88	109	89	131	108	199	92	105	121	132	107	85	92	95	105	190	105	90	117	105	91	124	105	158	203	92	99	108	206	110	102	99	102	110	112	109	92	145	122	108	110	107	104	107
ENSG00000092098	166	173	164	167	202	181	168	187	170	173	163	169	162	150	192	161	151	175	162	177	160	166	172	168	156	168	173	163	176	158	159	154	163	173	149	151	168	168	170	189	160	172	179	179	159	166	174	173	170
ENSG00000092108	620	584	508	526	453	508	627	608	489	432	577	577	516	469	489	610	579	538	512	555	496	537	557	540	497	531	656	589	492	667	536	555	465	533	592	472	512	472	545	472	476	488	625	581	553	534	621	637	585
ENSG00000092140	201	175	225	195	217	169	190	253	197	191	181	218	244	215	202	218	214	197	222	230	178	204	219	217	209	203	188	181	186	167	212	213	196	175	233	208	209	199	204	184	206	215	193	186	204	219	204	196	197
ENSG00000092148	619	471	487	456	412	448	477	313	496	344	490	580	530	396	376	466	468	581	505	323	512	520	517	596	350	652	325	485	550	478	537	453	567	526	431	428	515	574	473	391	475	530	459	507	473	386	422	503	543
ENSG00000092199	2200	2900	2653	2569	2545	2599	2936	3508	2625	1979	2450	2900	3508	3742	2007	2569	2683	3328	2823	3268	2500	2936	2752	3387	2039	3268	5283	2936	2474	2101	3268	3014	2858	3057	3508	2752	2133	2683	2261	2599	3014	2261	3214	2785	3581	2683	2522	3057	2183
ENSG00000092200	54	0	32	0	3	27	20	45	56	41	0	27	15	0	17	0	30	11	21	0	26	26	1	40	22	12	1	54	28	6	1	1	27	0	0	12	42	48	12	39	1	43	13	18	1	42	10	16	5
ENSG00000092201	265	322	263	271	277	278	279	273	276	242	284	298	284	278	279	293	250	286	288	256	302	292	272	274	250	275	272	292	317	284	250	251	303	286	268	261	271	285	281	266	263	253	299	289	304	248	274	274	267
ENSG00000092203	235	247	247	253	270	269	242	282	253	265	258	246	255	253	297	256	252	256	248	341	251	232	257	244	275	245	262	247	270	253	267	250	254	262	250	253	249	259	268	271	251	258	268	251	228	252	239	247	247
ENSG00000092208	80	83	81	84	85	76	85	96	80	76	77	87	79	82	82	88	81	77	80	76	75	76	83	79	79	78	91	85	80	76	86	85	77	78	89	78	78	74	82	78	78	82	82	79	88	78	79	79	78
ENSG00000092295	49	50	48	55	67	55	61	58	62	41	52	60	55	54	48	68	43	62	65	78	59	42	65	55	50	53	67	54	62	45	50	52	68	65	51	49	53	60	65	65	50	56	54	49	60	51	51	58	59
ENSG00000092330	274	300	279	361	221	240	285	299	209	265	329	257	234	244	292	255	281	293	237	284	363	249	301	250	267	290	435	322	226	291	287	224	230	269	244	269	252	224	277	231	274	302	330	305	361	197	302	306	369
ENSG00000092421	585	420	682	722	666	805	582	939	709	1126	943	843	1189	560	933	709	813	661	617	1911	952	606	1020	649	820	846	394	662	665	506	792	671	602	874	569	676	929	512	854	549	531	597	556	572	610	716	632	774	510
ENSG00000092439	179	185	181	208	192	186	189	182	194	170	191	198	187	180	192	199	205	185	198	204	219	192	191	191	189	195	194	188	199	177	203	196	205	187	211	195	193	208	193	195	198	194	183	202	196	172	199	193	206
ENSG00000092445	108	119	109	115	110	91	148	122	129	119	121	107	115	169	97	114	127	130	111	134	108	113	126	117	117	120	149	135	105	123	111	112	117	110	113	131	106	110	129	113	141	111	119	129	145	119	125	142	145
ENSG00000092470	49	75	61	47	58	60	61	39	62	79	42	52	66	49	38	62	59	50	47	0	44	57	54	23	43	55	59	60	57	57	61	66	59	62	63	71	64	60	49	49	61	29	69	58	59	26	51	57	62
ENSG00000092529	124	117	148	136	154	137	122	133	166	169	108	137	136	138	124	132	132	133	137	105	143	134	130	135	132	144	156	149	143	104	134	143	115	124	139	112	150	170	148	157	125	135	129	126	126	160	117	117	138
ENSG00000092531	234	198	250	237	208	223	221	182	209	202	208	204	224	266	223	238	221	211	197	189	212	218	211	200	227	222	250	231	238	220	250	262	237	237	214	203	243	244	237	214	230	213	191	225	208	201	225	206	222
ENSG00000092607	0	0	0	0	0	27	0	0	0	0	0	0	15	0	0	31	0	0	47	0	0	0	0	0	0	0	1	0	0	0	0	12	0	0	0	0	0	0	0	0	0	9	0	2	0	0	1	0	0
ENSG00000092621	70	114	58	91	115	93	83	98	60	73	86	74	53	91	61	76	70	68	65	68	76	79	70	67	72	77	129	75	50	69	75	78	78	68	85	87	79	63	80	72	83	56	108	96	92	53	70	89	72
ENSG00000092758	54	70	38	55	69	49	45	0	28	48	57	6	2	49	83	67	30	37	57	42	49	36	58	44	58	37	9	44	74	42	0	49	64	66	56	37	57	44	0	71	38	46	59	53	30	6	49	52	68
ENSG00000092820	828	543	530	666	300	576	727	514	570	462	807	611	646	517	402	539	845	640	606	709	789	725	729	562	489	674	343	719	581	705	764	538	682	641	665	662	531	646	534	364	715	659	595	725	777	400	721	635	618
ENSG00000092841	1302	1615	1438	1213	1355	1494	1600	1898	1477	1911	1364	1615	1071	1243	1207	1302	1390	1243	1267	1192	1600	1465	1633	1325	1848	1263	1438	1684	1444	1246	1325	1600	1291	1750	1379	1650	1650	1207	1400	1384	1263	1433	2220	1555	1692	1337	1423	1624	1438
ENSG00000092847	258	243	271	214	271	275	256	194	274	198	255	273	268	256	232	278	240	271	268	230	248	258	272	251	258	263	233	244	268	234	263	246	248	277	249	270	249	259	280	219	236	293	260	217	290	255	264	254	250
ENSG00000092850	10	0	16	0	0	1	45	0	36	16	0	46	48	1	0	0	0	0	0	0	1	1	1	0	4	0	1	6	2	0	50	1	0	40	1	0	0	7	0	0	1	50	13	0	50	0	37	16	0
ENSG00000092853	30	59	32	24	0	36	3	0	28	69	13	0	44	0	0	2	38	0	21	0	0	36	52	0	0	48	1	40	14	6	38	29	0	40	37	68	49	24	27	0	58	0	13	51	50	0	51	0	34
ENSG00000092871	180	166	164	148	176	169	182	186	163	152	164	156	157	149	183	172	155	159	171	173	154	166	167	170	154	168	185	165	152	147	150	174	163	151	162	152	167	167	167	165	169	168	153	163	168	155	176	170	153
ENSG00000092929	106	119	103	116	98	90	96	110	94	105	99	95	107	121	102	88	103	115	98	103	106	112	109	115	103	90	106	114	106	102	90	88	102	129	111	123	110	116	119	109	113	113	114	100	113	101	107	114	121
ENSG00000092931	289	316	279	242	273	315	303	220	298	269	315	338	281	272	295	312	248	295	300	389	300	271	328	324	323	257	271	288	255	288	274	271	339	325	262	266	281	270	304	262	280	309	292	306	282	285	265	261	310
ENSG00000092964	399	293	344	256	397	283	335	180	287	295	291	371	347	442	241	371	308	307	370	226	258	289	374	350	249	339	224	276	267	316	329	532	400	389	463	346	277	304	299	357	349	242	364	278	292	350	293	434	329
ENSG00000092969	69	56	55	67	98	63	78	59	75	87	63	58	57	69	107	69	59	59	68	66	74	62	80	70	54	69	60	54	57	48	62	63	69	63	73	72	75	50	69	76	86	46	65	64	64	85	67	74	54
ENSG00000092978	187	197	206	176	247	196	199	368	214	248	197	215	197	246	263	205	194	202	198	227	177	184	186	202	236	207	297	195	173	173	192	210	175	163	216	204	195	171	193	244	216	195	209	203	185	268	208	194	189
ENSG00000093000	201	204	197	207	204	177	200	256	188	218	200	213	198	182	233	198	203	207	201	340	204	205	201	204	240	196	179	200	191	189	200	199	196	216	194	200	205	205	195	193	194	213	196	199	188	212	200	206	231
ENSG00000093009	38	68	16	43	0	10	0	1	0	75	13	28	55	0	0	31	47	11	21	0	0	8	52	0	4	42	0	34	0	38	56	49	0	35	51	56	60	24	1	0	31	9	52	49	50	0	46	0	44
ENSG00000093010	322	239	340	291	266	327	336	157	376	198	281	355	346	304	207	312	294	311	301	213	292	317	296	316	209	320	246	328	363	353	321	374	365	322	281	275	394	351	341	224	310	377	263	319	296	280	304	333	315
ENSG00000093072	205	158	185	127	161	218	166	111	208	136	152	117	127	196	170	209	115	111	139	106	113	179	120	112	89	126	119	191	173	175	130	170	210	162	129	140	161	232	205	127	141	172	199	130	108	190	138	110	135
ENSG00000093144	458	449	459	472	397	476	484	470	423	347	504	466	445	417	346	491	551	432	494	368	374	469	447	490	433	446	594	452	378	466	474	558	400	427	506	440	437	381	441	429	433	433	489	492	457	438	524	471	468
ENSG00000093167	198	199	218	174	246	241	182	229	206	202	201	238	207	196	228	241	192	200	206	210	196	185	208	199	205	187	215	211	240	226	225	200	231	211	187	201	239	238	212	196	198	230	188	180	202	217	208	196	188
ENSG00000093183	224	230	208	201	216	229	195	193	205	207	213	214	219	202	194	228	203	209	207	172	208	194	207	200	207	209	189	197	216	245	205	206	220	210	216	211	210	214	234	210	204	207	215	199	199	185	200	209	216
ENSG00000093217	77	75	83	91	64	95	97	83	85	75	85	86	109	67	53	77	90	82	86	72	78	81	92	85	77	107	88	87	85	70	88	77	81	78	74	77	83	84	87	76	91	89	90	85	93	80	82	87	76
ENSG00000094631	196	187	201	174	193	191	193	198	188	233	188	186	187	194	167	184	189	200	172	142	189	187	184	190	199	191	184	177	185	150	178	177	182	186	203	184	177	183	167	209	186	176	205	189	176	183	195	192	193
ENSG00000094755	0	0	0	0	0	0	0	32	0	2	1	0	0	0	0	0	0	0	0	53	0	0	0	0	4	0	0	0	0	6	0	0	0	0	0	0	0	0	0	0	0	0	0	0	0	0	0	0	0
ENSG00000094804	67	97	44	78	59	65	77	92	49	95	61	56	65	70	51	65	76	76	59	60	59	64	74	64	76	57	80	60	44	67	77	66	51	57	74	86	68	60	58	62	92	59	80	89	80	56	77	68	73
ENSG00000094841	111	113	107	115	96	114	118	104	107	94	114	114	129	111	97	117	122	120	111	126	114	111	117	114	110	115	96	113	108	115	110	115	112	107	117	125	108	107	111	96	114	111	115	118	110	112	112	115	113
ENSG00000094880	145	141	139	140	134	140	144	134	138	130	149	139	151	150	128	159	147	141	141	127	131	141	138	141	132	147	133	139	149	154	146	140	132	143	142	147	136	144	145	137	140	144	138	137	141	128	143	137	145
ENSG00000094914	307	348	386	330	380	353	344	376	397	571	285	344	328	439	288	311	355	313	297	300	361	310	370	325	438	408	469	392	375	272	341	316	265	310	357	304	409	371	373	450	323	367	373	375	319	387	330	364	381
ENSG00000094916	369	394	477	373	329	300	335	207	322	225	287	359	355	311	227	299	299	396	379	184	373	444	292	361	255	290	295	360	327	275	257	357	334	339	302	281	329	381	371	269	322	324	296	391	320	264	296	305	337
ENSG00000094963	614	174	394	346	898	475	318	255	448	1263	343	318	452	567	310	495	439	305	332	200	183	429	314	307	456	265	239	322	257	369	409	427	146	268	452	899	420	246	285	1275	647	384	348	471	141	501	364	640	308
ENSG00000094975	520	528	540	458	458	429	548	581	538	381	413	424	477	426	300	503	584	501	530	337	387	442	493	505	447	533	470	394	433	440	430	600	469	422	585	451	442	453	443	446	468	480	466	424	404	474	552	519	527
ENSG00000095002	138	142	119	143	111	136	141	109	118	120	137	133	147	128	86	138	154	132	135	77	137	132	150	139	117	135	119	133	131	136	142	127	129	145	160	142	129	120	128	109	130	131	173	127	162	118	144	144	134
ENSG00000095015	140	110	135	114	148	120	123	123	132	110	133	120	129	123	146	124	121	119	130	111	126	133	115	130	120	116	108	116	123	111	132	143	127	113	132	124	129	131	115	134	132	123	124	117	118	153	122	126	125
ENSG00000095059	153	175	166	149	169	168	164	186	159	177	165	167	170	184	165	165	172	177	156	162	152	153	167	155	180	152	181	142	175	152	167	167	152	168	174	175	154	158	145	186	171	169	189	151	163	174	173	161	162
ENSG00000095066	177	242	214	234	296	207	179	151	192	276	176	272	188	230	376	178	184	226	268	350	234	184	257	206	241	172	331	238	168	167	232	236	186	193	202	194	274	175	180	290	323	196	195	215	219	455	177	185	238
ENSG00000095139	436	457	281	381	308	375	423	398	320	321	430	332	331	330	335	364	375	362	387	336	369	415	406	398	341	364	336	362	342	453	329	356	396	368	358	361	302	333	370	323	431	333	441	400	361	290	381	388	408
ENSG00000095203	212	153	157	149	130	127	165	107	175	119	163	164	165	163	112	164	155	162	160	111	124	142	145	146	140	134	121	129	160	163	176	171	177	185	179	165	148	198	146	110	152	184	174	114	144	144	161	144	149
ENSG00000095209	413	287	291	245	201	290	293	373	273	184	281	382	410	247	187	354	407	354	305	282	305	245	314	335	331	313	308	269	301	269	293	355	266	266	377	302	272	299	297	236	287	318	269	295	311	223	373	239	335
ENSG00000095261	219	186	199	233	194	216	242	176	205	158	214	187	219	204	169	217	215	196	196	198	208	221	212	215	169	176	183	232	176	238	197	226	213	209	228	228	190	216	197	174	234	182	204	216	207	177	237	204	230
ENSG00000095303	96	87	91	86	87	97	81	87	115	90	90	80	89	81	86	74	89	79	87	73	75	97	86	87	66	82	72	90	82	79	77	85	89	96	79	101	107	95	73	87	89	76	103	98	76	100	80	87	92
ENSG00000095319	244	338	210	247	245	199	257	347	223	252	271	286	226	228	282	253	231	267	234	275	290	275	254	276	264	238	336	270	207	204	239	230	225	248	279	236	212	218	227	206	270	220	277	240	334	215	285	252	266
ENSG00000095321	298	215	246	270	223	254	271	140	273	166	261	257	228	223	189	239	290	236	253	185	222	250	301	264	203	273	182	240	230	251	278	261	219	315	258	300	244	237	275	228	244	294	243	262	240	209	283	248	271
ENSG00000095370	105	116	88	109	130	102	99	150	104	136	115	107	106	105	140	117	108	104	93	131	111	102	99	103	137	102	106	111	108	101	107	112	107	113	93	111	97	111	89	141	103	100	96	108	104	112	93	105	108
ENSG00000095380	141	140	131	138	121	131	151	212	133	155	139	135	135	140	174	127	126	135	126	200	141	144	117	142	148	135	177	140	120	144	129	136	122	119	131	140	144	127	125	145	175	131	158	149	144	140	130	148	151
ENSG00000095383	119	107	107	96	94	107	105	132	114	92	96	102	112	107	108	112	117	92	101	74	102	112	92	106	85	111	91	129	111	104	102	110	108	101	106	105	91	136	106	105	106	96	104	109	104	92	102	95	93
ENSG00000095397	488	230	363	297	365	469	260	642	331	872	544	378	367	391	545	384	317	466	400	730	287	294	361	358	544	417	323	271	341	262	493	304	452	433	345	427	477	455	368	546	259	551	343	341	392	621	447	351	332
ENSG00000095485	131	121	136	139	130	132	136	130	115	121	127	128	129	125	130	130	131	130	123	153	133	132	129	138	134	131	133	132	122	120	125	136	112	122	131	127	131	129	137	132	129	121	136	124	134	127	114	130	122
ENSG00000095539	103	88	115	108	136	109	119	95	111	93	111	113	110	108	106	121	110	125	116	106	103	108	133	125	122	110	103	92	109	105	111	117	108	119	130	102	107	105	133	112	111	114	124	96	107	132	130	119	110
ENSG00000095564	270	265	273	258	279	230	237	209	242	250	196	271	196	217	381	257	198	278	247	523	388	251	250	233	294	204	265	259	264	213	195	194	260	215	210	178	271	225	264	281	214	260	212	259	211	258	190	229	269
ENSG00000095574	137	137	145	138	168	135	129	149	137	145	122	150	138	144	147	137	126	140	139	195	140	134	138	139	151	135	135	140	135	131	140	147	143	137	133	141	135	133	139	150	138	138	130	133	125	172	137	144	137
ENSG00000095585	72	56	57	78	60	64	65	62	87	62	65	60	78	79	57	61	71	55	58	42	53	69	65	57	43	55	42	78	54	62	58	74	56	58	65	73	76	72	63	68	65	54	60	76	1	75	66	50	64
ENSG00000095587	0	0	0	0	0	0	0	0	0	0	0	0	0	0	0	0	0	0	0	0	0	0	0	0	0	0	0	0	0	0	0	0	0	0	0	0	0	0	0	0	0	0	0	0	0	0	0	0	0
ENSG00000095637	182	162	136	198	231	160	158	161	136	202	143	133	137	193	237	183	113	185	193	224	184	158	161	169	332	145	191	236	188	193	164	252	206	169	156	158	173	142	192	263	235	173	157	149	159	129	137	248	228
ENSG00000095713	0	47	0	33	56	27	0	0	0	37	37	0	0	0	45	44	0	0	0	0	1	1	13	0	0	0	0	0	2	38	0	12	0	49	0	12	15	0	0	5	1	0	36	0	0	0	0	43	0
ENSG00000095739	129	111	211	138	575	174	146	239	199	175	174	138	142	246	222	275	161	164	278	307	201	162	240	278	190	146	206	156	174	144	176	331	210	221	287	149	166	162	184	394	139	192	189	137	225	327	163	241	141
ENSG00000095752	0	0	0	0	0	0	0	0	0	0	0	0	0	0	31	0	0	0	0	0	0	0	0	0	0	0	0	0	0	0	0	0	0	0	0	0	0	0	0	0	0	0	0	0	0	0	0	0	0
ENSG00000095787	383	358	376	335	371	381	306	333	328	380	356	385	391	396	395	369	348	361	381	453	371	356	366	364	373	349	307	331	372	359	356	377	410	366	343	384	331	346	334	355	370	364	336	326	316	359	352	341	333
ENSG00000095794	177	250	214	234	214	235	206	305	306	383	261	204	194	259	430	215	211	281	205	835	289	214	300	210	274	229	216	184	213	242	209	250	173	236	186	275	246	200	288	195	233	346	207	283	204	473	199	219	293
ENSG00000095906	160	161	160	162	171	177	164	201	158	146	167	162	164	173	179	172	168	164	164	184	165	154	159	166	170	161	166	148	160	169	167	171	157	167	173	158	160	157	170	173	159	165	171	169	162	171	174	179	155
ENSG00000095932	0	0	0	0	0	0	0	0	0	0	0	0	0	0	0	0	0	0	0	0	0	0	0	0	0	0	0	0	0	0	0	0	0	0	0	0	0	0	0	0	0	0	0	0	0	0	0	0	0
ENSG00000095951	127	123	117	121	114	108	110	108	113	114	116	113	104	110	125	122	107	118	111	106	137	114	111	118	110	112	137	128	126	117	120	111	127	126	116	124	119	111	118	121	134	113	102	113	138	106	113	109	116
ENSG00000095970	89	88	105	87	56	93	91	77	102	57	65	89	88	78	98	69	82	74	87	77	70	81	92	95	47	75	42	84	104	84	69	101	80	87	81	103	108	113	79	76	83	91	88	81	57	89	89	77	99
ENSG00000096060	456	381	443	386	415	626	497	284	577	397	339	447	510	309	336	647	519	265	615	246	606	474	497	442	339	472	398	551	732	874	413	605	1079	494	486	491	302	895	401	538	376	372	510	434	639	370	542	480	482
ENSG00000096063	133	144	133	146	144	141	151	147	136	144	142	135	144	145	144	146	144	140	147	140	142	153	141	145	143	138	159	141	118	120	138	146	136	137	153	148	127	140	146	127	152	129	153	142	153	135	149	145	147
ENSG00000096070	230	258	231	252	428	292	275	144	239	220	242	233	273	302	161	325	219	297	299	207	219	282	316	286	226	224	201	230	246	245	245	273	254	261	317	288	234	209	288	307	309	263	261	217	253	306	326	229	282
ENSG00000096080	145	142	144	149	135	158	153	164	139	151	166	156	148	162	164	154	174	153	143	172	139	142	168	147	145	152	137	156	140	167	172	146	131	162	160	166	148	133	152	143	152	158	159	150	148	153	156	152	146
ENSG00000096088	0	54	0	59	52	77	137	13	69	0	140	0	86	107	0	105	97	0	3	115	110	0	76	92	88	110	69	110	92	49	105	0	0	91	89	0	59	48	54	51	76	72	83	18	87	0	37	79	56
ENSG00000096092	154	159	162	170	144	186	182	96	166	136	184	174	146	173	111	142	172	168	164	147	169	150	187	161	123	157	120	161	161	182	168	159	138	182	176	147	159	150	174	137	168	161	155	141	152	143	148	147	155
ENSG00000096093	134	157	164	140	190	155	127	149	147	183	138	159	147	142	140	145	136	143	151	133	155	136	148	156	169	144	171	141	164	130	164	153	144	170	159	131	159	163	152	182	123	156	147	138	144	160	126	133	142
ENSG00000096384	1898	4270	2240	2785	2474	2785	3387	3896	2474	3387	3014	2545	3214	7675	2339	2599	3328	2717	2858	2569	3656	2858	4270	3812	4384	2545	4384	2683	2599	2384	3157	2069	2785	3387	4384	4482	2569	1760	2297	2522	4270	2220	8070	3098	3983	3387	3656	3983	2569
ENSG00000096401	212	203	170	192	167	200	224	162	184	160	214	195	205	201	159	202	200	207	215	172	190	214	209	203	173	185	152	191	205	202	181	191	203	221	199	214	187	190	185	175	201	190	223	200	210	171	204	213	197
ENSG00000096433	191	183	191	180	296	172	232	158	197	302	147	183	174	179	184	171	177	179	186	137	194	179	212	219	209	238	220	167	193	150	182	167	275	174	208	188	266	168	287	244	179	194	203	204	200	231	163	251	250
ENSG00000096654	85	81	78	76	85	82	85	88	80	83	83	81	86	90	74	83	84	81	78	62	77	78	83	77	77	76	84	82	74	77	82	81	79	84	89	81	79	76	71	89	85	78	81	81	85	89	85	78	82
ENSG00000096696	263	267	411	397	218	338	315	129	305	180	289	285	468	304	186	337	322	304	388	237	406	322	342	411	195	396	259	385	337	279	323	259	399	291	226	180	355	369	275	186	387	310	271	275	437	250	276	304	311
ENSG00000096717	179	186	194	253	157	169	161	162	162	261	139	232	188	196	142	179	175	189	169	426	185	160	172	169	183	163	173	221	185	207	211	192	179	168	164	263	175	164	161	146	202	165	130	164	170	254	184	155	196
ENSG00000096746	364	414	402	339	504	339	328	479	407	546	325	411	382	571	466	333	308	420	351	600	465	356	372	394	415	365	506	404	368	256	313	434	443	351	374	433	383	362	290	516	451	349	373	375	482	679	319	389	327
ENSG00000096872	337	221	300	256	239	276	291	231	264	318	274	349	342	278	198	312	307	354	322	182	210	272	286	317	244	284	307	278	259	296	360	289	257	286	318	312	269	263	260	248	267	354	323	273	296	272	336	259	327
ENSG00000096968	297	232	246	263	317	240	204	262	291	273	259	248	263	281	264	259	249	240	263	193	203	222	231	257	223	240	235	259	227	230	217	286	283	228	276	273	261	253	232	306	275	207	258	274	225	295	287	268	272
ENSG00000096996	83	41	63	64	39	60	48	51	71	45	45	28	61	59	73	39	58	50	44	59	26	60	54	48	22	57	28	72	54	64	14	60	49	12	37	58	62	67	58	55	62	50	60	58	43	61	54	29	54
ENSG00000097007	218	222	188	236	209	209	193	272	177	189	233	197	184	175	297	206	180	227	200	341	230	207	187	198	259	181	259	198	199	217	196	173	196	199	187	217	192	174	193	181	215	217	186	196	244	177	217	200	199
ENSG00000097021	73	149	71	91	72	87	93	104	77	107	105	84	86	89	89	80	101	87	84	89	94	92	102	94	108	82	91	87	89	115	89	76	78	113	92	111	90	84	84	78	91	83	130	91	109	73	109	88	96
ENSG00000097033	268	279	296	315	246	276	261	238	307	265	243	275	260	261	309	263	248	241	306	224	331	312	236	266	251	246	426	365	304	317	276	289	280	267	231	243	297	314	282	250	303	295	245	274	376	238	260	291	300
ENSG00000097046	86	108	92	107	71	72	90	139	82	108	87	77	70	103	107	81	79	86	74	103	98	82	75	79	97	74	115	96	70	87	95	80	58	87	106	91	88	73	80	78	98	75	104	100	108	73	84	82	93
ENSG00000097096	63	57	70	63	89	69	79	66	60	62	61	84	71	73	60	73	68	76	82	76	66	63	85	77	62	65	64	52	67	58	65	78	78	70	78	64	70	69	67	72	68	65	76	51	62	79	74	62	73
ENSG00000099139	116	92	117	111	133	107	111	112	113	129	112	131	117	118	112	114	104	110	117	133	113	122	117	124	139	113	118	108	106	124	110	103	132	103	113	92	107	167	112	135	112	104	103	101	109	132	105	126	108
ENSG00000099194	1528	1812	574	1427	443	707	1384	1257	407	1541	3812	809	1229	1692	797	1624	2599	1406	854	1438	891	668	2088	1015	2785	1406	754	1482	571	863	2117	1204	988	2450	2785	2166	809	593	1584	413	1835	1249	1101	1226	2088	639	1048	1692	2426
ENSG00000099203	134	115	127	129	110	126	125	115	113	110	137	131	125	120	108	129	142	128	123	118	135	123	135	129	117	139	127	127	122	130	137	130	122	134	134	136	120	120	120	110	119	125	128	130	141	112	130	136	119
ENSG00000099204	1124	587	1337	905	1739	2007	821	217	1350	493	581	1189	1350	902	689	1229	895	1204	1454	398	946	1095	1287	1750	687	1709	522	1030	1411	801	1341	1444	1521	1168	839	1178	1534	1449	1395	1229	942	1780	628	1115	903	1534	984	983	1015
ENSG00000099219	288	331	163	241	176	200	258	280	204	290	323	273	278	291	211	221	260	370	231	252	185	286	252	208	222	219	158	189	209	205	276	202	199	268	246	318	224	231	235	258	272	215	233	217	199	237	248	218	263
ENSG00000099246	1315	1144	1157	1115	923	1263	1263	1438	1020	1062	1369	1341	1548	1315	981	1341	1494	1355	1220	1633	984	1115	1198	1067	1760	1139	1036	1113	954	1178	1337	1315	1124	989	1541	1584	1033	910	1121	870	1246	1157	1279	1220	926	1077	1608	1232	1306
ENSG00000099250	317	281	260	320	405	283	255	277	445	654	266	209	294	321	409	285	269	188	263	191	289	366	212	220	423	263	271	249	274	268	234	298	325	262	238	363	301	332	269	553	365	299	293	317	302	317	251	314	287
ENSG00000099256	133	129	150	146	162	145	136	94	132	132	122	152	144	114	133	151	136	148	164	132	143	143	142	155	113	136	138	124	153	135	149	140	145	137	132	115	145	158	149	140	113	163	111	131	143	164	140	127	150
ENSG00000099260	398	300	363	356	301	477	345	154	382	634	410	519	282	438	251	265	421	375	374	163	334	498	375	469	190	235	190	238	303	231	477	405	277	567	354	342	366	324	311	224	366	606	609	461	419	391	426	333	390
ENSG00000099282	65	70	70	74	72	77	67	81	80	78	68	74	75	65	84	65	76	70	62	64	59	77	61	60	91	65	77	67	74	84	67	87	77	66	66	77	77	78	77	79	69	65	65	64	67	81	84	77	73
ENSG00000099284	70	97	61	76	67	59	72	68	73	69	77	58	75	73	72	74	51	66	64	66	72	76	78	75	54	60	75	74	75	86	58	63	70	76	63	70	64	62	79	73	71	67	77	65	70	67	62	65	68
ENSG00000099290	281	240	293	309	260	288	265	189	316	254	280	315	313	274	215	285	325	262	305	176	292	274	293	299	243	356	232	314	305	281	320	265	318	299	274	310	284	356	268	297	269	287	301	292	243	258	264	251	286
ENSG00000099308	115	123	113	114	121	114	110	106	129	114	108	111	127	122	107	111	118	135	121	90	110	126	108	125	107	116	116	127	111	108	109	114	127	119	116	116	109	126	109	113	115	111	119	123	112	114	110	107	125
ENSG00000099326	165	176	201	172	207	190	167	251	170	266	183	198	183	215	186	177	193	198	175	151	169	165	183	194	211	179	200	161	164	132	197	171	167	206	219	181	172	181	136	215	171	201	179	169	163	200	166	151	165
ENSG00000099330	124	103	113	105	111	110	109	92	107	104	110	107	113	105	90	111	122	107	113	107	96	105	108	106	97	120	111	107	113	113	120	123	111	109	117	108	96	112	107	108	97	111	107	105	105	106	116	109	95
ENSG00000099331	312	243	296	222	304	251	259	303	263	292	261	273	260	266	340	254	253	299	281	272	247	308	264	304	335	240	242	243	288	217	239	248	257	251	307	265	251	288	250	320	283	275	290	248	222	323	281	263	250
ENSG00000099337	107	81	96	97	104	92	89	130	111	136	88	89	95	105	113	91	94	97	96	86	98	109	92	92	109	91	111	127	92	92	90	91	102	99	90	107	96	108	100	112	93	94	100	95	92	98	89	89	107
ENSG00000099338	43	0	38	40	43	27	40	45	36	30	42	36	33	38	0	17	56	11	21	12	26	26	43	40	43	42	54	40	14	0	47	29	27	12	42	12	31	40	27	43	1	43	54	38	43	42	10	38	0
ENSG00000099341	199	232	195	219	172	241	245	205	206	184	239	209	231	207	184	224	245	218	217	198	234	222	241	212	241	230	274	223	220	266	229	204	221	219	226	236	209	212	200	178	207	223	331	230	281	176	224	261	226
ENSG00000099364	110	110	113	106	110	122	111	109	116	116	104	117	112	124	103	109	106	114	109	103	110	109	110	108	112	110	129	110	106	93	109	105	107	110	112	112	112	104	112	111	112	111	124	108	117	115	112	109	113
ENSG00000099365	58	60	63	60	46	58	48	13	51	52	56	52	48	38	55	44	69	60	59	12	51	45	52	63	50	75	37	70	67	57	77	58	58	63	60	42	77	75	68	43	44	65	47	61	52	35	59	50	40
ENSG00000099377	145	151	138	172	109	142	171	165	128	154	146	118	128	118	147	116	144	115	139	165	169	147	152	142	223	151	162	194	133	195	139	130	150	113	131	142	142	151	165	95	165	143	147	173	177	126	187	157	137
ENSG00000099381	172	146	168	142	150	155	156	146	148	136	147	177	172	145	148	152	147	168	164	147	157	167	165	163	129	152	139	144	155	141	163	148	172	166	170	160	141	151	149	140	160	153	139	155	146	135	160	150	148
ENSG00000099385	106	104	112	109	114	112	111	111	105	112	106	105	107	105	112	114	108	106	108	106	93	104	108	109	110	111	116	108	111	110	107	109	111	113	107	108	112	108	122	114	95	108	110	109	107	111	110	110	106
ENSG00000099617	0	0	0	0	0	0	0	0	0	0	0	0	0	0	0	0	0	0	0	0	0	0	0	0	0	0	0	0	0	0	0	0	0	0	0	0	0	0	0	0	0	0	0	0	0	0	0	0	0
ENSG00000099622	710	610	1068	793	1019	1005	688	462	909	506	676	970	702	380	598	809	734	707	906	296	962	768	957	621	750	711	584	705	1246	906	681	678	896	1013	556	533	1097	898	774	758	382	1079	763	758	604	500	743	641	681
ENSG00000099624	205	207	221	198	229	254	228	284	194	264	229	236	202	210	254	255	247	211	236	260	196	199	236	224	252	215	240	186	224	215	250	270	228	263	237	243	239	210	226	262	193	254	269	208	232	300	212	210	190
ENSG00000099625	66	95	60	67	53	59	48	76	51	90	69	69	48	63	124	70	47	65	58	147	63	59	59	74	72	49	68	50	56	68	52	59	65	61	42	62	49	50	37	57	66	52	59	51	50	133	42	52	67
ENSG00000099715	0	133	0	43	19	0	0	0	0	0	0	0	0	0	0	0	0	37	0	59	0	0	0	0	4	0	0	50	94	104	0	0	0	93	12	59	0	0	0	0	14	0	0	69	30	0	0	1	34
ENSG00000099725	0	91	0	103	112	89	82	0	0	0	0	99	91	0	0	0	92	93	0	124	0	0	0	0	128	0	110	107	87	72	94	105	87	80	107	85	86	100	89	0	102	0	0	91	87	108	91	88	93
ENSG00000099769	0	0	1	0	3	1	0	0	0	0	0	0	0	0	0	0	0	0	0	0	0	0	0	0	0	0	0	0	2	0	0	29	0	0	0	0	0	0	0	0	0	9	0	0	0	0	0	0	0
ENSG00000099783	411	504	347	408	393	456	480	409	375	407	397	423	379	464	399	395	446	378	389	431	575	436	536	404	378	376	494	408	344	372	339	360	439	474	394	457	422	310	334	398	458	373	583	404	593	422	424	494	441
ENSG00000099785	131	115	128	144	124	133	135	108	137	114	119	135	116	106	132	120	130	121	132	114	134	141	116	130	111	130	136	137	137	150	133	137	128	125	109	116	129	142	138	127	122	131	113	141	131	114	134	122	133
ENSG00000099795	163	168	167	147	137	193	186	149	174	160	167	183	158	166	137	173	177	175	173	156	166	172	190	159	152	180	149	166	181	181	175	184	179	178	162	186	190	173	160	167	170	192	186	174	185	175	163	175	154
ENSG00000099797	208	175	218	199	146	215	219	130	215	182	241	191	189	233	133	205	251	199	199	146	180	210	215	187	178	203	160	185	206	198	220	224	218	229	219	228	219	209	155	186	207	242	185	211	186	215	190	192	189
ENSG00000099800	183	184	163	186	183	232	202	312	176	243	231	200	190	175	241	205	229	184	196	218	181	190	222	179	234	192	200	181	191	198	213	197	175	191	201	215	193	179	201	233	170	210	236	191	214	209	198	190	177
ENSG00000099804	137	134	141	124	144	142	135	151	140	151	137	144	134	147	137	138	135	139	137	152	136	129	136	133	146	134	152	132	137	145	137	143	135	133	141	146	133	133	143	139	143	138	133	133	134	149	136	131	130
ENSG00000099810	162	140	137	138	177	144	140	149	142	168	142	148	140	144	166	139	134	144	151	212	134	142	144	147	142	140	143	135	131	143	137	142	147	142	143	148	139	138	140	146	148	143	146	142	142	170	142	142	141
ENSG00000099812	0	0	0	0	0	0	0	0	0	0	0	0	0	0	0	0	0	0	0	0	0	0	0	0	0	0	0	0	0	0	0	0	0	0	0	0	0	0	0	0	0	0	0	0	0	0	0	0	0
ENSG00000099814	166	196	171	159	164	159	162	203	185	229	173	166	156	180	221	160	160	185	163	243	187	168	174	178	205	161	213	169	147	158	148	144	175	158	151	174	165	160	167	167	175	176	160	182	172	145	183	177	197
ENSG00000099817	266	271	248	283	233	309	281	230	265	199	258	261	264	247	230	278	275	252	268	236	245	257	260	250	224	274	274	257	273	312	281	270	263	297	250	248	266	265	288	246	257	284	259	276	316	221	248	270	278
ENSG00000099821	173	160	177	148	186	185	183	170	164	172	182	179	160	183	191	162	165	185	166	143	160	159	179	163	197	173	188	163	149	153	152	142	169	171	151	148	176	139	166	159	171	166	202	175	195	178	179	181	155
ENSG00000099822	105	84	71	63	67	83	82	65	67	88	93	87	83	102	76	76	94	98	91	104	65	88	107	83	117	90	74	78	74	86	100	68	46	96	79	91	73	50	92	115	103	88	104	57	77	88	105	84	91
ENSG00000099834	75	3	87	33	39	1	3	32	42	48	56	67	40	58	69	0	43	78	55	71	44	45	52	72	39	61	1	0	14	0	43	56	8	27	65	0	2	0	37	83	44	65	0	2	1	88	46	43	52
ENSG00000099840	58	56	69	62	71	65	55	65	53	67	72	63	60	75	68	69	79	59	58	66	55	59	59	65	68	74	54	59	59	59	66	68	60	68	78	62	65	65	60	77	69	69	52	60	38	72	58	60	67
ENSG00000099849	80	72	83	74	74	76	73	61	78	67	68	84	79	74	62	74	77	79	73	37	64	68	69	78	72	72	81	81	71	73	77	78	77	77	83	74	75	79	76	79	77	72	65	67	65	65	68	76	83
ENSG00000099860	151	142	184	213	169	159	129	175	200	200	98	205	148	176	344	180	117	166	233	202	186	160	209	162	283	128	270	183	187	187	180	212	213	118	151	135	213	145	127	195	350	145	175	179	150	349	139	140	171
ENSG00000099864	113	136	122	126	201	133	114	107	144	140	110	117	139	171	175	159	143	139	118	163	148	110	129	174	160	138	141	119	121	152	153	176	157	136	186	169	115	110	114	187	129	159	137	144	116	163	127	141	119
ENSG00000099866	30	0	48	0	39	42	0	13	42	0	48	28	44	38	51	31	30	30	3	0	1	1	38	23	22	28	28	6	0	22	47	46	0	35	42	12	37	35	1	46	31	38	36	2	0	0	1	1	0
ENSG00000099869	0	59	0	0	0	1	0	0	0	16	45	0	0	0	48	2	0	0	0	12	35	0	1	0	0	0	0	0	2	42	0	0	27	0	0	1	0	0	0	39	0	0	2	0	0	0	0	0	5
ENSG00000099875	346	378	303	422	416	421	389	369	265	411	353	338	450	543	203	430	534	320	343	254	258	312	414	408	351	362	444	316	307	280	417	398	331	458	559	381	326	331	376	399	371	342	424	323	335	492	382	330	349
ENSG00000099889	122	153	127	111	148	131	125	90	137	161	142	126	112	106	110	134	111	135	112	89	126	117	112	133	116	109	106	110	133	118	110	115	131	168	129	130	133	124	142	137	108	138	137	116	92	131	125	114	124
ENSG00000099899	174	157	180	188	189	186	183	184	170	170	190	185	181	166	200	185	193	175	183	148	175	181	184	164	196	183	168	176	188	162	176	180	169	176	186	169	187	190	200	190	167	185	183	175	155	179	176	175	170
ENSG00000099901	145	139	143	140	150	142	142	164	136	147	145	147	141	139	151	143	136	140	155	171	146	143	145	139	147	135	142	132	137	140	136	145	144	142	142	139	138	140	148	140	137	148	159	146	149	153	147	143	142
ENSG00000099904	174	184	175	164	201	176	163	211	181	192	187	188	163	172	177	166	163	187	174	171	172	177	173	177	186	163	178	165	169	162	164	178	181	193	185	166	168	186	171	216	173	163	174	178	167	186	169	177	180
ENSG00000099910	140	152	138	139	138	156	156	155	144	140	150	164	161	140	112	145	152	145	148	104	142	145	152	156	133	155	133	146	139	144	146	138	148	147	167	149	142	138	149	136	143	137	154	155	142	151	152	156	143
ENSG00000099917	321	265	295	333	356	366	371	497	338	415	292	362	306	262	334	315	303	296	331	262	388	349	375	278	473	336	347	331	352	258	333	295	297	347	292	318	404	317	309	367	299	364	346	330	326	306	321	305	364
ENSG00000099940	188	174	174	185	158	182	186	150	173	160	195	180	185	170	147	198	198	169	181	141	182	188	182	175	149	183	176	189	184	190	191	172	190	181	187	198	176	187	206	169	187	180	184	188	185	166	194	190	175
ENSG00000099942	255	252	221	231	215	215	237	264	231	223	224	233	239	255	208	236	218	225	236	289	214	232	208	219	229	217	243	230	214	234	229	228	263	218	235	246	199	231	236	197	285	201	220	231	267	208	237	218	236
ENSG00000099949	195	211	188	186	200	209	213	220	230	224	199	201	190	201	194	182	204	196	182	165	210	208	190	202	193	198	243	194	181	172	180	172	188	190	211	208	198	185	195	206	206	184	217	228	205	181	210	193	189
ENSG00000099953	46	36	44	47	65	67	40	45	63	67	67	42	33	63	61	58	49	30	50	12	1	45	52	40	63	59	28	59	59	69	62	52	79	35	59	58	77	67	63	80	52	56	28	51	13	49	46	50	34
[truncated: 15,078 more rows]
[truncated: 608 more columns]
