# Supplementary material for: Analysis of High-Risk Neuroblastoma Transcriptome Reveals Gene Co-Expression Signatures and Functional Features
Source: Biology (Basel). 2023 Sep 12;12(9):1230. doi: 10.3390/biology12091230 (PMC10525871; doi:10.3390/biology12091230)
Supplement: Supplementary file 1 [file biology-12-01230-s001.zip › File S1/GSE49711.GEO_ degs/modules.GEO_common_DEGs.csv]

	Gene
1	CFH
2	CFLAR
3	RHBDD2
4	LAMP2
5	CACNG3
6	UPP2
7	E2F2
8	TFAP2B
9	SYPL1
10	CELSR3
11	TENM1
12	CD9
13	PRSS3
14	SYT7
15	ANLN
16	DCN
17	SLC7A14
18	STMN4
19	CNTN1
20	SYT13
21	DEPDC1
22	CD44
23	KCNG1
24	INSRR
25	HMGB3
26	DEPDC1B
27	SLC18A1
28	RAB27B
29	RAD51
30	PTPRN
31	CAMK2B
32	YBX3
33	RIMBP2
34	ARSF
35	MCM10
36	SNAP91
37	CTNNA2
38	ASPM
39	PLPP1
40	SYT1
41	PRR11
42	SDK2
43	SPTB
44	FRMPD1
45	CNGB1
46	CAMK2A
47	CYBRD1
48	SLC6A15
49	ASIC4
50	HMMR
51	PPP2R2C
52	SNCB
53	KCNQ2
54	GTSE1
55	ADD2
56	WDR62
57	ACTL6B
58	UBE2T
59	PAK3
60	MAP2
61	ADCYAP1R1
62	BRINP1
63	OSBPL6
64	TNS1
65	PAFAH1B3
66	RIMS1
67	MOXD1
68	CHRNA3
69	NDC80
70	MEF2C
71	CDC14B
72	AQP6
73	EPDR1
74	ACHE
75	GNAO1
76	TPX2
77	CFAP61
78	RPH3A
79	FXYD3
80	HEPH
81	BIRC5
82	KIF4A
83	JPH4
84	SLC7A8
85	CLSPN
86	CDC45
87	FMO2
88	CREM
89	ITPR3
90	SEZ6L
91	CENPM
92	SEPTIN3
93	TOM1
94	CDKN3
95	CHGA
96	SLC8A3
97	CPNE6
98	GINS1
99	MYBL2
100	BMP7
101	MYLK2
102	CST3
103	FAM83D
104	CELF4
105	NOL4
106	SYP
107	PLS3
108	PCSK1N
109	CENPI
110	WFDC1
111	CRISPLD2
112	TOX3
113	SYT17
114	SLC6A2
115	SCG3
116	STMN2
117	ASF1B
118	CLIP3
119	ZFR2
120	APLP1
121	MYH14
122	ATP1A3
123	MAST1
124	TMEM59L
125	GRIK5
126	COBL
127	STX1A
128	NUDT1
129	EZH2
130	PRUNE2
131	CORO2A
132	ENG
133	APBA1
134	NEURL1
135	SORCS1
136	RUNDC3A
137	ASIC2
138	MPP2
139	PHOX2B
140	NEIL3
141	NSD2
142	DDX25
143	B3GAT1
144	VWA5A
145	TSPAN11
146	FOXM1
147	RAD51AP1
148	RERGL
149	OPRM1
150	GMNN
151	PACRG
152	TTK
153	KIF20A
154	HAND1
155	LMNB1
156	UNC5A
157	BCL6
158	CENPA
159	APC2
160	TLX2
161	DNAH6
162	IGFBP5
163	NFE2L2
164	TNR
165	CHD5
166	OPRD1
167	WLS
168	NT5C1A
169	HPCAL4
170	RIMS3
171	RGS4
172	ECE1
173	CDC20
174	F3
175	NEK2
176	CENPF
177	CHRNB4
178	SLC8A2
179	KIF14
180	SGIP1
181	GPR68
182	CNNM1
183	HELLS
184	PRLHR
185	GRIA2
186	CENPL
187	PLXDC2
188	IQSEC3
189	CLU
190	SORBS3
191	SCPEP1
192	NCAPH
193	KIF18A
194	ADGRB2
195	TMEM156
196	SV2C
197	NPY
198	DNAI1
199	ZWINT
200	CENPK
201	DBH
202	HJURP
203	RAB9B
204	GPR83
205	SDC4
206	CHST8
207	IQSEC2
208	H2BC11
209	DEK
210	HROB
211	TMEM255A
212	FLRT3
213	FLRT1
214	DLGAP5
215	TMEM35A
216	SYNGR3
217	FBXL16
218	MCHR1
219	RIBC2
220	VGF
221	KCNC1
222	E2F8
223	SGO1
224	SYT5
225	GALNT8
226	DPP6
227	KIF1A
228	ACSBG2
229	UNC13A
230	SULT4A1
231	CALY
232	SYNE1
233	GINS2
234	LRRC4B
235	KREMEN2
236	MAP1B
237	IL13RA1
238	TOP2A
239	LRRC9
240	GCH1
241	RTBDN
242	RAMP1
243	RAP1GAP2
244	DDC
245	REEP2
246	SNAP25
247	RHBG
248	SYT11
249	VSTM2L
250	SYT4
251	MTUS2
252	BEX1
253	SFTPD
254	TEX15
255	UNC79
256	CCNB1
257	SYT6
258	IL6ST
259	CDCA8
260	BICDL1
261	ADGRB3
262	HTR1B
263	PRPH
264	TROAP
265	FAIM2
266	ESPL1
267	CD164
268	CKAP2
269	ITM2B
270	DGKB
271	NACAD
272	BRIP1
273	SCN2A
274	SMC2
275	TLN1
276	KIAA0319
277	SLCO2B1
278	SDCBP
279	KNL1
280	STRA6
281	KIF11
282	CEP55
283	ZNF365
284	HCN4
285	BMPR1B
286	CENPE
287	SHISAL1
288	PIANP
289	GALNT6
290	DIAPH3
291	SRRM4
292	RTN1
293	RAB15
294	DISP2
295	MFGE8
296	IGFBP4
297	PLK4
298	PRKACB
299	KIF2C
300	NUF2
301	RGS5
302	FAM163A
303	KCNH1
304	DTL
305	SYT2
306	DQX1
307	SCN1A
308	SLC4A10
309	TMEFF2
310	CDCA7
311	FAM171B
312	CCDC150
313	MARCHF4
314	STAC
315	MYH15
316	TAGLN3
317	LPP
318	EPHA5
319	SLC10A4
320	SNCA
321	ANK2
322	USP53
323	CDH18
324	PAM
325	GLRA1
326	CPLX2
327	RASGEF1C
328	HMGCLL1
329	TTBK1
330	TCTE1
331	FAXC
332	CLVS2
333	MTFR2
334	VWDE
335	CDCA5
336	ARHGAP36
337	CRH
338	HMCN2
339	CACNA1B
340	CDHR1
341	MKI67
342	INA
343	DRD2
344	TMC2
345	KIRREL3
346	SCN2B
347	CDH22
348	CNKSR2
349	LYPD1
350	GPR158
351	KCNA6
352	ANK3
353	AKAP6
354	TMEM45B
355	BEND6
356	SCHIP1
357	RIT2
358	HAUS1
359	SPC25
360	CAMK4
361	GRIA4
362	CNTNAP4
363	RAB3C
364	NRSN1
365	CENPH
366	CLGN
367	PTPRR
368	CCDC148
369	SCN3A
370	CHST9
371	JPH3
372	RETREG1
373	ABCA6
374	UCHL1
375	FAM167A
376	SKA1
377	RAB6B
378	CA10
379	CNTNAP5
380	PTPRN2
381	GOLGA7B
382	FMN2
383	KIF5A
384	GPR61
385	PPP2R2B
386	FBXO43
387	UNC5D
388	LHFPL4
389	BUB1B
390	NMNAT2
391	TIMP4
392	SYN2
393	CACNA2D3
394	CCNB2
395	KCNJ6
396	DRC1
397	GALNT14
398	CDC25C
399	TMSB15B
400	KCNB1
401	GJD2
402	CELF3
403	TPPP3
404	ZNF66
405	CHRNB2
406	CYGB
407	RACGAP1
408	SYCE2
409	CCDC78
410	TEDC2
411	GNG3
412	ELAVL4
413	PLPP3
414	SDC3
415	NTNG1
416	CADM3
417	PM20D1
418	LRRTM1
419	KCNJ3
420	FSTL1
421	FEV
422	CRYBA2
423	CIP2A
424	TGFBR2
425	CADPS
426	SYNPR
427	KIF15
428	GRIK3
429	RFC4
430	MELTF
431	H2AZ1
432	CDC25A
433	NDST3
434	HMGB2
435	SCRG1
436	HAND2
437	ANXA5
438	HHIP
439	GRIK2
440	TBX20
441	PTTG1
442	BMPER
443	SLC29A4
444	MICALL2
445	DIRAS2
446	ALDH1A1
447	SHOC1
448	ZNF367
449	MELK
450	PHOX2A
451	SKA3
452	DDIAS
453	DRGX
454	E2F7
455	GLB1L3
456	SVOP
457	DEPDC4
458	GABRB3
459	SCN3B
460	TUB
461	TMEM130
462	MCM7
463	CHRFAM7A
464	YPEL4
465	PCLAF
466	CACNG2
467	ELFN2
468	SCG5
469	NYAP1
470	C16orf92
471	GNG8
472	CDT1
473	ATCAY
474	TK1
475	RAB26
476	PBK
477	PNOC
478	GNG4
479	MTCL1
480	CHRM1
481	GFRA2
482	NSG1
483	FSTL5
484	ZBBX
485	PARM1
486	RAB3B
487	KCNK9
488	SCN9A
489	COL22A1
490	SDC2
491	CKAP2L
492	PROKR1
493	BUB1
494	CHRNA5
495	CTNND2
496	ALCAM
497	GPR37L1
498	NSG2
499	CDK1
500	VSTM2A
501	SIX2
502	TANC2
503	PKHD1
504	PKIA
505	ATP6V0E2
506	SHCBP1
507	ESCO2
508	KRT19
509	KSR2
510	CDK5R2
511	SPATA46
512	CFAP46
513	RRM2
514	TLN2
515	SCG2
516	GPR22
517	NEGR1
518	FUT9
519	ZNF738
520	CKS1B
521	INSM1
522	HAP1
523	SLCO4C1
524	EXO1
525	ZWILCH
526	ZCCHC12
527	CNTNAP2
528	LINGO2
529	CNIH2
530	UBE2C
531	SPSB4
532	CADM2
533	CHST1
534	VWA3A
535	CHRNA7
536	PCSK1
537	RMI2
538	LRRTM4
539	ATAD5
540	MIR7-3HG
541	POLE
542	DSCAML1
543	KCNA3
544	ST8SIA3
545	HASPIN
546	PDE4DIP
547	TMEM151B
548	UCN3
549	C5orf46
550	RIIAD1
551	ERICH3
552	AURKB
553	CCDC89
554	FAM133A
555	PER1
556	TMEM151A
557	GATA2
558	NRXN1
559	TH
560	MAB21L1
561	CHRM4
562	ZNF443
563	C4orf50
564	DDN
565	ZNF678
566	MAB21L2
567	FANCB
568	TMIE
569	RTKN2
570	MGAT4C
571	KCNIP1
572	CREB3L2
573	C1S
574	CEP97
575	NXPH3
576	TCEAL7
577	GRIN2A
578	PCBP3
579	TAFA1
580	OPCML
581	KCTD16
582	B3GALT5
583	FAM162B
584	ZNF730
585	IQGAP3
586	CNTN2
587	KCNJ12
588	TSPYL2
589	KCNK12
590	CCSER1
591	PABPC1L2B
592	CEND1
593	NELL2
594	CDCA2
595	ATL3
596	TCEAL2
597	ROBO2
598	KCNQ5
599	NPAP1
600	KLHL34
601	AGBL4
602	KIF18B
603	SAPCD2
604	PABPC1L2A
605	NAP1L2
606	PCLO
607	MYT1L
608	HPDL
609	CYP27C1
610	ZNF732
611	MAPT
612	ERCC6L
613	C11orf96
614	ZNF286A
615	SHISA7
616	LRRC74B
617	TMC3
618	LIPI
619	FAM111B
620	ZNF724
621	LAMA2
622	XRCC2
623	FAM163B
624	ADGRA1
625	KANK2
626	BLM
627	GATA3-AS1
628	OGDHL
629	ZNF695
630	ZNF560
631	PRIM1
632	CACNA1E
633	DCAF12L2
634	NTRK1
635	RD3
636	ARC
637	CALM1
638	APCDD1L
639	INPP5F
640	L1CAM
641	NOS1AP
642	SOWAHA
643	CENPW
644	RIPPLY2
645	LINC00632
646	LRIT2
647	TCEAL5
648	TCEAL6
649	BTBD17
650	VWA7
651	NALF1
652	HLA-C
653	ASPDH
654	LRRC10B
655	LINC02898
656	SMIM45
657	C22orf42
658	TMEM200C
659	XKR4
660	LINGO4
661	ZNF726
662	TM6SF2
663	CFAP90
664	SCRT2
665	GCGR
666	PLXNA4
667	CEBPD
668	TINCR
669	CERS1
670	MIR137HG
671	MIAT
672	EIF3LP3
673	C14orf132
674	DHFR
675	OR7E128P
676	ZNF492
677	LINC00595
678	ANKRD18B
679	TSPAN19
680	AKAIN1
681	PIRT
682	KRTAP5-AS1
683	LINC01102
684	HAND2-AS1
685	CKMT1B
686	SHISA9
687	KIFC1
688	PNMA2
689	LINC00461
690	FOXD1
691	MAGEL2
692	RTL1
693	B3GAT1-DT
694	C10orf88B
695	TMEM179
696	TEDC2-AS1
697	PWRN1
698	ATP2A1-AS1
699	PRSS46P
700	GOLGA6L7
701	SCRT1
702	MILIP
703	GABRQ
704	MIMT1
705	CD24
706	H2BC6
707	DGKK
708	XKR5
709	UHRF1
710	SRCIN1
711	NEFL
712	RDM1
713	MAPT-IT1
