# Supplementary material for: Analysis of High-Risk Neuroblastoma Transcriptome Reveals Gene Co-Expression Signatures and Functional Features
Source: Biology (Basel). 2023 Sep 12;12(9):1230. doi: 10.3390/biology12091230 (PMC10525871; doi:10.3390/biology12091230)
Supplement: Supplementary file 1 [file biology-12-01230-s001.zip › File S1/GSE49711.GEO_ degs/TCGA.GEO_common_DEGs.csv]

	Gene	GEO_logFC	TCGA_logFC
1	A2M-AS1	-1.02635700089748	-3.38232281221597
2	A3GALT2	6.19282878605107	2.82416675997366
3	AADAC	-10.1896543967048	-13.1164386700403
4	AADAT	1.02606407318105	3.21224494089376
5	AANAT	6.02937870092167	1.46407297139773
6	ABALON	-5.29372232262111	-9.63799427182418
7	ABCA1	-2.71397486854559	-3.48761802045323
8	ABCA12	6.00188642177655	4.16052993938417
9	ABCA13	6.2683607847262	-1.27827337564264
10	ABCA3	1.07684529906524	2.21783166004621
11	ABCA4	5.67554710444344	2.57081083639489
12	ABCA6	-1.11327208782351	-1.9338418161534
13	ABCA8	-3.72193107814748	-4.90910884416106
14	ABCB1	-3.95562267823956	-5.41219683631627
15	ABCB11	3.32111348868979	1.3391087649677
16	ABCB4	-1.15923428395618	-2.89917356870786
17	ABCC3	-3.32109199616122	-6.04014705085586
18	ABCC8	1.84929452991431	2.32640806335322
19	ABCD1	-1.22466815235898	-2.05309579262517
20	ABCF3	-1.2369848371715	-1.25494121234576
21	ABCG1	-1.05221460014115	-1.99991653089477
22	ABCG4	5.78008382765933	4.71601345330805
23	ABCG5	3.58069179031304	1.80450240838772
24	ABCG8	6.07313119832684	4.35535023913201
25	ABHD14A-ACY1	-8.42317020973368	-10.9383422249426
26	ABHD14B	-1.55914016714057	-2.06711649041423
27	ABHD16B	-2.3790762276137	-8.39770532275429
28	ABHD2	-1.27619814713	-1.65941816892392
29	ABHD4	-1.07241676242975	-1.77346633096466
30	ABLIM1	-3.22480642823231	-2.40469384068815
31	ABO	-1.70817338400503	-5.84624356886155
32	ABTB3	1.66590855879969	3.11655327906039
33	ACACB	-1.94674306185105	-2.5275604471444
34	ACADL	-1.73537168690168	-2.44366811668797
35	ACADS	-1.06506931210705	-2.16305656533125
36	ACADVL	-2.58093194723812	-2.05920721919312
37	ACAN	3.93383024035137	2.18440845932152
38	ACAT1	-1.59689479828923	-2.57337461020625
39	ACBD7	9.06007111909094	7.90687431046172
40	ACCS	-1.27986090223988	-2.0710617889954
41	ACE2	-2.714568480062	-3.04810160173626
42	ACHE	2.81578030463186	5.06475386484431
43	ACKR4	-1.29203280971159	-3.26817919994644
44	ACO1	-2.17635261172452	-2.86748019670579
45	ACO2	-1.14252411142829	-1.3509184181267
46	ACOT2	-1.0587376735008	-1.83774066492345
47	ACOX2	-1.13411021048975	-2.96253889752496
48	ACOXL	6.67501276530682	4.55995721521762
49	ACOXL-AS1	6.99045242137027	3.26141983074382
50	ACP6	-1.03902400347473	-1.58299509494148
51	ACR	5.82319064736413	1.16358780162047
52	ACRBP	1.30280396018019	3.55757386433909
53	ACRV1	7.08223472928628	6.14730335685602
54	ACSBG1	-1.82174704759807	-4.99066308581187
55	ACSBG2	5.57663901178639	2.24138778377503
56	ACSF2	-2.04729254133408	-4.91778281636817
57	ACSL4	-1.31733146756476	-1.51188376538042
58	ACSM2A	5.75993612683215	-2.24593193574278
59	ACSM4	6.44904913228616	6.18110682792961
60	ACSS2	-1.47597957945328	-1.44806731235543
61	ACSS3	-1.97018467207879	-4.27912584672221
62	ACTA2-AS1	-2.65997397080532	-4.34081486317496
63	ACTG1P25	6.98995981544581	4.13286300139059
64	ACTL6B	7.61248964121067	10.4242944995638
65	ACTN2	2.15143981370635	4.81315182123791
66	ACTN4	-1.99136972263893	-1.48209851874182
67	ACTR3	-1.25680046046508	-1.00738392459861
68	ACVR2A	1.74183708887045	1.43515503839635
69	ADAD2	3.73357740754426	-1.8884953829419
70	ADAM11	4.65732657750885	5.885715801333
71	ADAM12	3.41913747259188	4.49540626750677
72	ADAM20	1.81364095467484	1.05198383255013
73	ADAM9	-1.38254769023826	-1.63756048059343
74	ADAMDEC1	4.05958486089015	3.21107472774148
75	ADAMTS1	-1.15249741870683	-1.15996298807671
76	ADAMTS14	3.91095515070288	3.07317269735044
77	ADAMTS16	6.72812037926347	4.78049505609794
78	ADAMTS18	6.13839834452762	4.23359414265948
79	ADAMTS8	4.44542315341445	3.22208150455837
80	ADAMTSL1	-1.09021434851701	-1.29362857096371
81	ADAMTSL2	-1.1147211626997	-1.66683902006155
82	ADARB2	2.34527300345887	1.03547450855325
83	ADCY1	2.27264030591502	4.54197522843452
84	ADCY8	5.88979908753962	5.94651570486913
85	ADCYAP1	5.12423877544617	4.50410762919383
86	ADCYAP1R1	4.9022715499184	6.17569235547482
87	ADD2	5.55095857840681	8.34815874215728
88	ADGRA1	5.17951672283919	5.7159221898637
89	ADGRB2	1.20154042102794	4.06594695614007
90	ADGRB3	1.92953364555212	4.59181405003211
91	ADGRE1	4.34257511596545	1.6106538351878
92	ADGRG5	6.49556214877186	3.71965988019513
93	ADGRL1	1.05889542525022	3.35000016693417
94	ADGRV1	-4.53928150109356	-7.13544743372629
95	ADH1A	-3.61356754838675	-5.93585901252301
96	ADH1B	-3.74136301819974	-4.74816122441252
97	ADH1C	-3.40335613990583	-4.50615412549486
98	ADH4	-3.5870536915517	-4.35988049398306
99	ADH6	5.85440428528701	2.06684524485968
100	ADIPOQ	-2.04634980832949	-5.34450087497267
101	ADIPOR2	-1.78156321418464	-1.8210688493291
102	ADIRF-AS1	-8.46817182146324	-2.17356920922538
103	ADM2	5.13251382587164	2.85962436071688
104	ADM5	3.63799826612843	2.00980286681136
105	ADORA1	5.44732289878853	1.56027436050301
106	ADORA2A-AS1	1.1940765973907	1.77955905418041
107	ADRA1A	6.08613950261917	2.29228792635287
108	ADRB2	1.61740517084388	2.08643388017814
109	ADTRP	5.61386257497654	1.30534070769742
110	AFF1	-1.18745588733336	-1.47442772146673
111	AGAP2	1.09913318406537	3.45966033422325
112	AGBL4	5.24395223664514	3.79801686973742
113	AGFG2	-1.19507337709998	-1.91252779043945
114	AGMO	3.30382692468971	2.55759413907132
115	AGO2	-1.30485546016083	1.15975682595935
116	AGPAT4	1.46109546415915	2.87480410582105
117	AGTR1	-1.84780604109181	-5.04600900390429
118	AHSG	6.27135341048111	3.47144441806617
119	AIFM1	-1.31900614030352	-2.07722664133219
120	AIFM2	-1.06140657436779	-1.71972983953037
121	AIM2	5.84814509844133	2.13142958031058
122	AIRE	5.66499132582278	2.76423309068926
123	AJAP1	2.67263816827501	4.08283519954996
124	AK5	5.18815874862326	5.0573273313825
125	AKAIN1	4.28993662705938	3.65277574215979
126	AKAP12	1.09755631424513	2.419569375359
127	AKAP6	1.25011994015358	3.00137340424629
128	AKAP7	-1.2586953661739	-3.65073381219559
129	AKR1B1	-4.05020928833505	-3.85817998235995
130	AKR1B10	-2.68320690035233	-6.20057223924966
131	AKR1C3	-1.0291823894362	-3.54732859595613
132	AKR7L	2.24817915447349	1.26687984366438
133	AKT1	-1.34176167055098	-1.48276917775895
134	AKT3	1.24479595453804	1.08844183234994
135	ALAD	-1.7145355030659	-2.65729677602363
136	ALAS1	-3.72619551580357	-4.10126337722749
137	ALAS2	4.29356891341104	2.37626805561566
138	ALCAM	3.67287025233651	2.8114336885245
139	ALDH1A1	-2.62462267902118	-3.3203785742454
140	ALDH1A3-AS1	-7.99306267242395	-2.63597058150337
141	ALDH1L1	-2.68889103497705	-5.93720905108206
142	ALDH2	-2.05844339846543	-2.00943898474571
143	ALDH3A2	-2.35875791769476	-2.74042673780146
144	ALDH3B1	-1.15004092715927	-2.62232163231921
145	ALDH9A1	-2.10357036089628	-2.77884433440921
146	ALDOA	-1.75714273037013	-7.21744590408134
147	ALG1L2	5.93835287787904	2.35022512251077
148	ALK	5.97434499158416	7.84778026467074
149	ALKAL2	-2.12618052884052	-5.73173340825061
150	ALOX15	5.81954379131853	2.06873882225703
151	ALPK1	-1.13436685565391	-2.51441290186607
152	ALPK2	6.30915800610295	3.11849840599966
153	ALPL	-2.04864055211616	-4.11948977435252
154	AMDHD1	-1.07915687655581	-4.07948167609265
155	AMER2	7.18649254719522	8.02814685758954
156	AMER3	6.96354087211013	9.01962529872684
157	AMH	6.27384052094	6.20758436012631
158	AMHR2	-1.58235782968061	-5.17008317270389
159	AMPD3	-1.24167145809722	-1.86317427072068
160	AMPH	2.63174671609549	4.04079034166495
161	AMY1A	1.25483895073925	-4.8769081473482
162	AMZ1	6.79155340283312	3.41628149124584
163	ANAPC1P2	-8.27554981609284	-10.8611088481387
164	ANGPT2	1.27397491000709	3.30303035432656
165	ANGPTL1	-3.02024694599886	-5.19671020786278
166	ANGPTL3	2.23316851724718	1.68492790041137
167	ANK2	1.0884559504093	2.14207921292485
168	ANK3	1.11184143612617	2.52410597634712
169	ANKFN1	6.27053372799407	5.11460796163172
170	ANKHD1	-1.34883174326355	-5.71013662712765
171	ANKK1	2.34325490596092	-1.01220966651259
172	ANKLE1	2.55291796106952	2.9915380289758
173	ANKRD13B	1.16274452290373	4.24227654680204
174	ANKRD18A	7.23207825857021	5.1423505365302
175	ANKRD18B	3.22778314131132	5.24141799311022
176	ANKRD2	1.06501108454856	-2.21895338100936
177	ANKRD30BL	4.76292343206328	3.23251912482698
178	ANKRD33	5.49090608695302	2.78920321178366
179	ANKRD33B	3.52407177154976	3.1963349980759
180	ANKRD34C-AS1	7.09883560785908	1.10109187615076
181	ANKRD36BP1	-2.30075005187291	-9.87804900911937
182	ANKRD36C	3.05457150858457	1.01828936060175
183	ANKRD42	-1.28261617582179	-2.31093479783019
184	ANKRD45	2.9578336993205	-1.93750377620988
185	ANKRD65	2.62757904825921	2.43833471876964
186	ANLN	1.25872354816919	3.31606931988058
187	ANO2	3.90764779001953	2.59515937448641
188	ANO9	1.45483824495419	1.38957277213817
189	ANP32AP1	-2.05502795762868	-3.12811101476439
190	ANTXR1	-1.32670149296685	-2.08994639784417
191	ANTXR2	-1.38216107174085	-2.15534939887056
192	ANXA2P2	-9.71474695419403	-5.55584087407552
193	ANXA5	-1.26931107114772	-1.63367896701266
194	ANXA7	-1.28826859219259	-1.7929760010852
195	AOC1	6.36559543117855	3.27517881681672
196	AOC3	-1.18981456598117	-2.01101641834354
197	AOX1	-5.45220316731373	-9.00396652963085
198	AP1G2-AS1	-8.413550710285	-7.18645746852862
199	AP1S2	1.50191626088562	2.37800002091033
200	AP2A1	-1.48377353924427	-1.36023539594471
201	AP3B2	1.39801562014437	4.64721005831824
202	APBA1	1.57013798714475	3.70516527902248
203	APBA2	1.46893152453363	5.19711541802575
204	APC2	2.11251098857923	5.64071719691258
205	APCDD1L	5.53327998245602	3.11268681867594
206	APCDD1L-DT	6.29339148240035	2.71692561446151
207	APLP1	2.31935161967237	5.88782554451034
208	APOBEC3A	2.79396204778842	-1.51085718293355
209	APOBEC3C	-1.24994870577414	-2.36403115415606
210	APOC1	-1.51194628111588	-4.51207835048682
211	APOC2	1.47445758342701	-5.13282097317501
212	APOE	-3.35323223391235	-3.69329827267845
213	APOH	4.84976851417881	-1.64835622913844
214	APPAT	-8.04731224496816	-2.66508617129248
215	APRG1	1.27655600560152	1.28758052803372
216	AQP4	5.1717424601419	2.48659184188248
217	AQP4-AS1	6.74698447460974	3.3016876656008
218	AQP6	6.0510010958167	3.02565282856628
219	AQP7P2	5.24454363550164	-1.35349304115626
220	AQP8	6.07027948243476	1.92723242361187
221	AR	-3.19864826557575	-2.48225338331599
222	ARAP1	-1.08507525666781	-1.27644178085086
223	ARC	2.97181119165254	4.49084657120511
224	AREG	1.67455591744673	-1.57082656391853
225	ARFGAP3	-1.32915438726495	-1.74116770012194
226	ARFGEF2	-1.2319318998588	-1.60894140730874
227	ARFGEF3	1.69912983427311	2.82573895896963
228	ARGLU1	1.07485680522875	1.18159358434928
229	ARHGAP11B	7.4392824823062	6.40404634724675
230	ARHGAP18	-1.59298632696505	-3.0351654815176
231	ARHGAP27P1-BPTFP1-KPNA2P3	-8.4426368234855	-2.50575650364829
232	ARHGAP36	5.21563450626944	6.76841628543349
233	ARHGAP8	4.99105893454281	-2.30140036982872
234	ARHGDIG	2.36919274430828	3.49338380065372
235	ARHGEF39	-1.11629119358032	-2.0722132102309
236	ARHGEF40	-1.79382101422903	-2.08772721140391
237	ARL2-SNX15	-8.2516156853139	-10.6039370186243
238	ARL4C	1.22982779868802	3.57689945354618
239	ARL9	3.24435223775624	2.86154702929047
240	ARMC12	1.41595174801124	2.30854290031027
241	ARMH4	1.07397234923459	-1.63460893280063
242	ARNT2	1.45567192621556	3.39474714134372
243	ARPC4-TTLL3	-8.83776188083931	-11.9786362954428
244	ARPIN-AP3S2	-8.75049463912474	-11.8567003075981
245	ARPP21	7.22777614869489	6.15373936474952
246	ARRDC5	5.73092632015228	1.21255935651269
247	ARSF	5.54993601201168	6.18397511284407
248	ARSG	-1.24980342736721	-2.8430192028382
249	ARSI	4.20258477893994	1.92529144404936
250	ARSL	6.33874657373877	5.60800686405403
251	ARTN	4.75639562119612	3.20702760019821
252	ARVCF	1.35973183695227	3.64402629600678
253	ARX	4.12455891724773	2.77160802569357
254	AS3MT	-3.41236736637368	-13.7305627500047
255	ASAP3	-1.56341493449075	-2.28143879493275
256	ASB12	2.83695854216316	-1.19773127723968
257	ASB2	2.0790408318607	1.48440509343292
258	ASB4	-7.68681014275108	-10.7210767594231
259	ASCL1	2.27363553242324	3.6387218504932
260	ASCL5	6.24999247704329	1.25236173277686
261	ASF1B	2.01211532849941	3.06204302054849
262	ASGR1	1.31099612655853	3.72781056718074
263	ASH2L	-4.50579069393305	-4.88819389511834
264	ASIC1	2.88917368716324	5.06741716329384
265	ASIC2	4.0889383222772	3.96730257605691
266	ASIC4	6.2974870024537	8.49913712639239
267	ASMT	5.9211260025395	-1.64545024338267
268	ASMTL-AS1	-8.03632460790829	-2.57562921879646
269	ASPDH	6.00485165796209	4.23281397401726
270	ASPG	-2.36310306899263	-2.23137820302042
271	ASPH	-2.61190126121295	-3.14493534496225
272	ASPHD2	2.41392611341761	4.17625982833731
273	ASPM	1.95002927570727	4.41699939413769
274	ASPRV1	1.03774446958187	1.10504709211184
275	ASRGL1	1.11632283211685	2.78185695437482
276	ASS1	-1.88043427147583	-3.71330223922333
277	ASS1P12	4.06712821875982	-4.98176678420461
278	ASXL3	6.21109393572333	6.29025734672774
279	ATAD3C	1.2993298834277	1.38642072681602
280	ATAD5	1.38778345787191	2.75459526253811
281	ATAT1	2.30208564026547	3.90894141476351
282	ATCAY	6.7151734371948	9.12265406973104
283	ATE1OSP	4.75195441697934	1.74725619320561
284	ATF7IP2	-1.20024884697182	-1.95237666386975
285	ATG10	-2.11632089806756	-3.69281291382222
286	ATG7	-1.13633476797335	-2.02895298832292
287	ATL3	-1.19715862291095	-1.35058058338859
288	ATOH7	6.0884540277412	2.52775155389782
289	ATP10A	-1.07478591348653	-1.92562882144781
290	ATP13A4	4.65898364336614	2.41380627974168
291	ATP1A1-AS1	-1.30663347754316	-2.12119623756672
292	ATP1A3	6.07659935419465	5.52169900457066
293	ATP2A1-AS1	7.04351411268952	1.55730788266987
294	ATP2B2	1.68155726783227	3.94059912831933
295	ATP4A	-4.9147452396804	-7.83450833733891
296	ATP5MF-PTCD1	-8.49993535889707	-8.95582156878261
297	ATP5PO	1.27630858574478	-1.65179265842947
298	ATP6V0D2	6.26400813202797	2.53577091067221
299	ATP6V0E2	2.0052209183959	1.98761072826819
300	ATP6V1B1	4.43678357493866	-2.86683980009775
301	ATP6V1C2	-1.10065854940305	-5.12419413507385
302	ATP6V1FNB	1.29796926819337	1.65443251172594
303	ATP6V1G2	2.12794867015675	3.5561051135319
304	ATP6V1G2-DDX39B	-10.5195157668791	-14.392114030355
305	ATP9A	1.45199573316897	3.26254789656706
306	ATR	-1.49021879531314	-1.88281597379976
307	AURKB	3.88319248767219	4.50583319976119
308	AURKC	2.21442408781387	2.45248397184507
309	AUTS2	1.82881201552595	3.70951672253201
310	AVPR1A	-2.48913280426849	-5.07363960326908
311	AVPR2	6.00179395175664	2.03185926624169
312	AZGP1	-2.85642188169161	-1.78739636727523
313	AZU1	6.96390468580603	3.83738767329848
314	B3GALNT1	1.21252365315837	2.32727657994673
315	B3GALT1	6.74862315479834	7.84256662300943
316	B3GALT5	4.33529070620543	4.69453129228408
317	B3GAT1	4.90085477203579	5.63505974036355
318	B3GAT1-DT	6.1919083795049	6.23607504700131
319	B4GALNT3	-1.15922215667621	-1.88125260073884
320	B4GALNT4	5.02810458979376	7.13593251006132
321	B4GALT1	-1.47231742410301	-1.51108122639729
322	BAAT	6.22220727885946	4.5527807296118
323	BABAM2	-2.80758154096742	-4.00438516953249
324	BACH2	2.4274335278911	4.93808230493684
325	BAG2	-1.23054520430776	-2.40065874458924
326	BAIAP2L1	-1.55211725474166	-3.75417036922568
327	BAMBI	-1.33680759514141	-2.38979026190745
328	BANK1	-1.04726755792315	-3.07791259417093
329	BASP1	2.99195837377504	5.57516103149888
330	BASP1-AS1	7.85452511440884	6.7640396765096
331	BBS2	-1.63385226729314	-2.05701138303364
332	BBX	-1.25188786930208	-1.76758198475487
333	BCL11B	1.6493900417179	3.63003878766256
334	BCL2	1.94435224864912	4.63614201119744
335	BCL2L14	6.71720912863476	3.83325915443095
336	BCL2L15	4.12875174643246	2.43459300164588
337	BCL2L2-PABPN1	-9.41682832906232	-7.84187927338496
338	BCL3	-1.23415367378541	-2.38534696386862
339	BCL6	-1.66968677608753	-1.92579205178626
340	BCL9L	-1.2067638313082	-2.62058763525719
341	BCLAF1P2	-5.85621594867089	-6.09651118956149
342	BDH2	-1.67593903730661	-3.37960182656432
343	BDKRB1	6.54897410491439	3.97732517367011
344	BEAN1	5.67983989715873	1.90085527085965
345	BEND4	6.72784005309755	5.87393965053586
346	BEND6	2.04854871571082	2.30795568569149
347	BEST1	-4.15741474400464	-6.41755010787521
348	BEST3	-2.25346458831115	-4.83514718580408
349	BEX1	2.43927717933118	4.68129319603555
350	BHLHA15	6.26706836615542	4.71274981291341
351	BHLHE40	-1.7446224169846	-1.42293376999299
352	BHMT2	-1.44492924808276	-4.43102429856379
353	BICDL1	1.15180635401258	3.9396990256089
354	BIRC5	2.27899734124268	5.60054494610319
355	BIRC7	5.00893579726527	1.40396439917902
356	BISPR	-4.81712846528918	-2.04304501108002
357	BIVM-ERCC5	-8.73072811790896	-11.8388324241031
358	BLK	5.85439911202085	2.47389754249182
359	BLM	1.91464633291566	3.89927336871062
360	BLOC1S5-TXNDC5	-9.87902645382655	-13.5829826730223
361	BMERB1	1.06797559055083	2.54609346116533
362	BMP1	-1.12588915810077	-1.20610130392567
363	BMP3	2.41405180335675	-2.4566130075
364	BMP5	-2.71825411376926	-3.10758678254945
365	BMP7	4.4000662586412	4.84543365480499
366	BMP8A	1.62262022885064	3.28671743480095
367	BMPER	2.04321718207751	2.01698096059756
368	BMPR1B	2.05376469758895	4.02494889952583
369	BMS1P11	6.928695662878	-3.20433077312251
370	BMS1P13	6.81375324421706	-3.32198549654169
371	BMS1P15	2.58142331296948	-4.65207901710856
372	BMS1P16	1.38782416829966	-4.79207495024254
373	BMS1P4-AGAP5	-8.05457038904614	-10.2268170858124
374	BMS1P9	6.59132164381213	-2.82566451351636
375	BNIP3P1	-6.34415436412271	-5.08213263341026
376	BNIPL	4.72526756441994	2.99777459406658
377	BOLA2-SMG1P6	-8.98359117164879	-6.77559374242083
378	BORCS7	-1.11059364612221	-2.13240005660969
379	BORCS7-ASMT	-11.2749675324281	-15.2312449652411
380	BPNT2	-1.16096574665023	-1.16281325692126
381	BRD7P2	-2.94143622724106	-4.6053732559046
382	BRINP1	3.88743628030012	2.43254198190816
383	BRINP3	4.5426891695698	2.79261974516176
384	BRIP1	1.70866406815579	4.2333472642218
385	BRSK2	1.98126185923276	5.63814213599891
386	BSG	-1.94203566632014	-1.14088860922561
387	BSN-DT	6.31866221592083	3.62539460135822
388	BST2	-1.96376951298166	-3.0225104185179
389	BTBD17	3.82964959212964	3.4047327612991
390	BTBD18	6.06794903800983	2.5738175040217
391	BTG2-DT	6.74656025075792	2.27705042672685
392	BTLA	5.69469968182659	2.79988895810235
393	BTN3A3	-1.07452925080345	-1.51038278882817
394	BUB1	2.46000343995757	3.81003446201159
395	BUB1B	2.05872260296592	3.53628207997277
396	C10orf88B	7.01181065961553	4.54324656614382
397	C11orf21	4.31919283985688	1.32192040958732
398	C11orf52	2.46465104429812	-4.56660087615463
399	C11orf87	7.47690860991463	3.8528754247275
400	C11orf96	-2.14098132937043	-1.77367437884956
401	C12orf50	5.356487883718	1.96257175341593
402	C12orf60	-2.15681174818796	-5.41558186689695
403	C12orf71	6.38106884479964	2.41516171285947
404	C12orf75	1.10342218452434	1.83554123443925
405	C13orf42	7.00263162929917	2.64454568581149
406	C14orf132	2.41217503287056	4.5214731305864
407	C16orf54	5.72166403435442	1.72453146556599
408	C16orf92	7.38208928693373	5.05813173618466
409	C16orf96	5.77477660734844	2.17861820949312
410	C17orf67	3.13327570520887	2.66459664706505
411	C18orf32	1.67124573548012	-2.21471871604322
412	C18orf54	1.6815594565446	3.73603796140037
413	C19orf81	3.76667102460004	1.11168889709144
414	C1orf100	6.46900509573701	3.10971624650338
415	C1orf116	-2.06339301925088	-2.85852532858634
416	C1orf127	5.94204589825518	3.14234233301842
417	C1orf220	1.9676170954406	2.81435495842393
418	C1orf94	5.0404505698281	1.65431020591283
419	C1QL1	6.55412595833463	7.05507196127228
420	C1QL3	2.53517674799058	2.20185048200308
421	C1QL4	6.68439047870746	6.62837589913464
422	C1QTNF1	-1.35707631790129	-2.6921777785937
423	C1QTNF12	5.37037643169476	1.25044009667661
424	C1QTNF2	2.36660084655403	3.18556352760451
425	C1QTNF3-AMACR	-8.18921450886958	-8.93188044458398
426	C1QTNF4	3.55891703512017	4.10011631880568
427	C1R	-2.25317212402407	-2.31034146818756
428	C1RL	-2.89486266265	-4.12683595193012
429	C1S	-1.79633808530481	-1.62156581887253
430	C20orf202	5.85587051132728	1.69996310616304
431	C20orf203	6.59531337540312	3.354307002638
432	C20orf204	5.26132412500498	4.49541281741524
433	C21orf62	6.39755273078178	3.0385251890724
434	C22orf15	5.91916534300167	-1.05441812380311
435	C22orf42	4.99502030901539	4.0785620653412
436	C2CD2	-3.38234572485668	-4.45062400933917
437	C2CD4A	4.99920233203293	3.68046627623589
438	C2CD4B	5.51412266235304	3.58814436954329
439	C2CD4C	1.93399683224661	4.31592899454118
440	C2CD5	1.16875454360658	1.45619518300315
441	C2orf15	1.44458697182348	1.49677788949228
442	C2orf27A	10.6912858370339	10.5269049616365
443	C2orf50	4.18741610094451	2.61667093122465
444	C2orf69P1	4.51515086986576	4.26110423914008
445	C2orf72	5.1758830074694	4.38952823563934
446	C2orf73	1.85813345867029	-1.61045988138712
447	C2orf80	6.90770666080718	5.69006372384783
448	C2orf81	7.64376107324606	7.05524947993239
449	C3	-3.78681402982833	-3.94836581090222
450	C3orf20	6.51729993973202	3.18136139814731
451	C3orf36	6.28727679916731	4.2111066762596
452	C3orf49	6.60893566905917	3.11374160943385
453	C3orf80	6.79754202880947	4.58236265602619
454	C4A	-3.52131917896965	-7.12518206698958
455	C4A-AS1	-9.13743343748759	-12.486268557135
456	C4B	-3.88462381625536	-7.60451808117691
457	C4B-AS1	-9.07760985834642	-12.4145377127198
458	C4BPB	4.58990812179735	-1.56052413618802
459	C4orf36	1.03758602136597	-7.85113661634372
460	C4orf48	1.40488025931437	1.81755470148669
461	C4orf50	5.17752466072023	7.82592943619126
462	C5orf46	3.63506369209488	3.53134324786038
463	C5orf64	6.24362420255284	2.93244743484137
464	C6	-2.68211551222599	-3.3381175990315
465	C6orf52	2.30269230454811	1.11398429502382
466	C6orf58	6.69383658820314	3.65000125259202
467	C7	-4.07485018435773	-5.16447399815944
468	C8orf34	3.91587749131921	1.18466103601247
469	C8orf44	7.6045570474143	9.37158549421975
470	C8orf48	6.36351705036728	3.26217968758996
471	C9orf24	3.56221784087608	3.04171820592791
472	C9orf50	6.49780284319784	4.54556959462392
473	CA10	5.54882762803283	5.84122039106334
474	CA12	1.38738410246189	1.09337959829413
475	CA14	4.41635375682101	2.36214844256924
476	CA3	-1.3356804896452	-3.01017708044277
477	CA6	5.42009867184721	2.65383044946813
478	CABCOCO1	5.5834080362362	2.25315345607582
479	CABP1	1.52573713681463	1.47513779093915
480	CABP7	-1.04129135049426	-3.70326965246689
481	CACNA1B	6.21626653303151	8.10765018249467
482	CACNA1D	-1.35073556981802	-2.28763766634163
483	CACNA1E	6.12425603315436	7.2664441147423
484	CACNA1F	6.38410873823461	4.23201712839052
485	CACNA1G	3.37622325943074	3.35137578487813
486	CACNA1H	-1.45606009212295	-2.17312333941135
487	CACNA1I	-1.2101685112475	-2.67331857473716
488	CACNA2D2	1.11028714444685	3.77602691154875
489	CACNA2D3	2.43274115039902	5.43757357549903
490	CACNB3	1.26708613957558	4.2396552045492
491	CACNG2	6.81404094987574	8.14516326367472
492	CACNG3	5.57009683309607	5.49639897435995
493	CACNG4	7.85383158672101	10.5236698566881
494	CACNG5	5.02175063559454	7.77807087271281
495	CACNG7	7.12961409334019	6.97685310245877
496	CACTIN-AS1	-1.94196106305967	-4.38007777825082
497	CADM2	1.65615167529734	3.42229593592368
498	CADM3	1.98529869825764	4.63495044885495
499	CADPS	5.71706560211818	7.18164086079866
500	CADPS2	-1.50283811892499	-3.38503426986808
501	CALB2	-2.74978354689172	-4.79028715679045
502	CALCA	3.8752960857622	2.32448940404377
503	CALCB	5.35540867302168	5.56635995647484
504	CALHM6	1.52674085311801	-1.39424592410912
505	CALM1	2.19932487333539	1.49189896188795
506	CALN1	-1.2631270834447	-3.77902238065716
507	CALY	5.6597353617651	6.28866935950018
508	CAMK2A	3.6575656751341	4.79851968065136
509	CAMK2B	3.19998872605247	6.30085052772821
510	CAMK2G	1.06245741226466	1.92117779443537
511	CAMK4	2.52675663579728	5.09096147314353
512	CAMKV	7.04789296471865	9.10303320598442
513	CAMTA1	1.19258844698684	2.45549811784726
514	CAP1P1	-2.04474747412131	-3.29783705350491
515	CAPN12	-1.90782859058108	-6.28661334220023
516	CAPN14	5.73196612623846	1.58727084383369
517	CAPN2	-1.75129875193076	-1.35552000396796
518	CAPN6	5.75544774915525	3.78684763497504
519	CARD6	-1.21309357802463	-3.37787426945101
520	CARMIL2	2.45439508605993	4.05739919707638
521	CARMIL3	2.13896323595804	5.4851108721894
522	CASC8	1.46382847773808	-2.16203515435146
523	CASQ1	3.25939514328058	1.60382225256913
524	CAST	-1.55650835205216	-2.10893155399959
525	CASTOR2	1.28223714193136	5.65838846915376
526	CAT	-1.62411768573861	-2.38507119333418
527	CATIP	3.2628334815061	-3.77672284769285
528	CATSPER2P1	-8.01300889616975	-3.36939331521733
529	CATSPERB	-2.78581077687255	-2.53515260950175
530	CATSPERG	1.56969957704664	2.36698345459969
531	CAVIN4	7.05447277788716	5.56680215332519
532	CBLN1	5.65307812830518	4.87207331764822
533	CBLN2	8.04597469420387	9.88400240350495
534	CBLN4	-1.52188711114272	-2.82967268016095
535	CBR1-AS1	-3.39845734046727	-6.79440323428241
536	CBR3	1.24835822843564	-1.37361896846476
537	CBX1	1.38527777581214	3.08427063905832
538	CBX2	3.56073075819575	6.40007510655147
539	CBX3P2	3.98764595285172	1.55522921558723
540	CCDC112	1.04578093312871	2.59841911330579
541	CCDC116	6.20893268524544	1.16975686260066
542	CCDC136	1.77696556104394	4.96657306970125
543	CCDC141	-2.48124449615906	-2.08996710764341
544	CCDC148	5.94106274628798	1.87416853670994
545	CCDC150	1.85963440219745	3.12323998273136
546	CCDC152	-3.97860612078717	-6.78820075135628
547	CCDC153	2.66763092092309	1.15479013008584
548	CCDC158	2.75270261707233	2.68533900021874
549	CCDC169	-1.31015311457937	-1.17656291807158
550	CCDC170	-1.0896410356455	-3.97206740364226
551	CCDC177	6.91951863363	5.86235479004297
552	CCDC180	-7.97363035936473	-1.05297808047305
553	CCDC188	4.25584163657185	4.19634433988581
554	CCDC39	8.14715533899224	7.98450347883075
555	CCDC62	5.98168589998471	2.55155453031452
556	CCDC69	-2.94354943184032	-4.98649812102744
557	CCDC73	-2.01905867328576	-5.01589717135799
558	CCDC78	2.18176062608251	3.68632964060662
559	CCDC8	-1.18508103718461	-3.11432731447759
560	CCDC81	1.47403187306997	1.2838266939221
561	CCDC89	1.3838475261382	1.28684202058617
562	CCER2	6.01026916348163	3.21914924864745
563	CCL14	-1.09675789708231	-6.60089070906432
564	CCL15	3.36381377470548	-4.8395459578976
565	CCL15-CCL14	-8.30426584407461	-11.3785047625075
566	CCL18	5.42633539413581	3.77457312228338
567	CCL20	2.34644637198663	1.01280055067676
568	CCL22	5.6488789841245	1.20805403272396
569	CCL24	6.47729137934108	4.10287259921515
570	CCL27	8.71208495781039	-3.3823658689373
571	CCL3L3	4.06816355607925	2.88223417787663
572	CCL4	1.08282654543208	1.72685601161001
573	CCL4L2	7.17786863631894	2.68572031728733
574	CCL5	1.32838544483261	1.80280846715092
575	CCN3	-4.50431035204038	-6.52356546393014
576	CCN5	-1.88709069071941	-5.83109127804329
577	CCNA1	4.13072748430972	4.21243707442142
578	CCNB1	1.15808969193198	2.55552702639641
579	CCNB2	2.24150877505145	4.48462205103683
580	CCND1	1.65884865466137	3.6612932647089
581	CCND2	-2.48362751696814	-3.18270053249461
582	CCND3	-1.70640733063923	-2.10007251444667
583	CCNI	1.10144842599059	2.33313254458367
584	CCNP	4.49150587697409	3.24964633114267
585	CCP110	1.11977271299464	1.64365112642415
586	CCR4	4.73395479778622	1.38478594876283
587	CCR6	5.3125964723364	-3.74876413929332
588	CCR7	1.99586304769726	2.34404208975495
589	CCSAP	1.21272653663111	3.31775115562383
590	CCSER1	2.89034750267982	3.75083012426551
591	CD14	-1.43251385828374	-1.51783427461071
592	CD163	-2.57424984698762	-3.6706834496663
593	CD164	-1.19935160534376	-1.05049277450555
594	CD19	5.88321974750003	1.30837975779515
595	CD1B	6.02547068081791	2.52592139368274
596	CD1C	5.93905431306189	3.29122832788736
597	CD1E	5.88911932555723	4.1642778613964
598	CD2	2.23767325646088	2.32199555892722
599	CD200	1.82483920593243	5.21222734986784
600	CD207	6.11589593909343	4.60706207539349
601	CD24	3.15129474869586	6.63526620524163
602	CD244	5.34291289935637	2.15228998110689
603	CD247	1.7272687198818	2.63661531860677
604	CD28	6.04634908339642	2.56086524282793
605	CD300LB	3.66699241956306	1.05381231505534
606	CD300LF	2.59219640852058	2.53280422446575
607	CD3D	5.55580512674124	3.56083662996937
608	CD3E	1.44324137586044	2.53429680663795
609	CD3G	6.06871323671293	2.04437503708454
610	CD40LG	5.88738043518268	2.76663848839599
611	CD44	1.11426101514141	2.04495791626402
612	CD46	-2.18262192713911	-2.13851849950233
613	CD5	5.59095166067482	2.83950802750186
614	CD52	2.46919538146494	2.37864208550394
615	CD55	-2.12845822719572	-3.17597897399105
616	CD5L	6.43689693506303	4.41003718710223
617	CD6	3.80486330931523	3.01970764405765
618	CD7	3.48948027114406	2.34700978930507
619	CD79A	6.71015726640136	3.21480548178292
620	CD80	5.73523327305265	1.2039991609071
621	CD8A	1.03747532960772	3.36618070507653
622	CD8B	5.86748616540345	3.31574200535708
623	CD9	-1.01518633041138	-1.10676271022737
624	CD96	1.99871625383245	1.44825933556006
625	CDC14B	-1.05729445121873	-1.77751286912183
626	CDC20	3.24859131560731	3.9411959871552
627	CDC25A	1.0812221649239	3.86110310988852
628	CDC25C	4.19698733277921	4.34487381573658
629	CDC42BPG	-1.14849800198868	-2.99155105659321
630	CDC42EP1	-1.62165279225074	-2.52314959397682
631	CDC42EP3	1.21769596591281	1.92218042449912
632	CDC45	3.6145169458576	5.19033746511386
633	CDCA2	4.57849746655481	4.11205547311368
634	CDCA5	1.61832261459057	4.66553549522539
635	CDCA7	4.12312027597906	5.48979481386958
636	CDCA8	1.26918816379964	3.99920774424724
637	CDH1	3.56269032771655	1.92767123131304
638	CDH17	5.38612440568411	1.16853419149194
639	CDH18	4.72055447308837	4.16464907496147
640	CDH22	5.57538026587151	4.91242379477737
641	CDH3	3.7795084373981	3.59158150394416
642	CDH4	1.19023220063653	3.35074153230894
643	CDH6	3.59328115871073	5.30856625471069
644	CDH7	6.09261686304001	6.50074159452078
645	CDH8	7.78689430288684	8.56086659473364
646	CDH9	4.01965630517217	2.2115795967839
647	CDHR1	1.29290658985566	2.92069503204244
648	CDHR2	6.9109929033432	5.26458536375541
649	CDHR5	1.2488307783071	-1.42929470757163
650	CDK1	1.86635744531707	3.61319497302433
651	CDK15	4.3821593281097	1.5875942797262
652	CDK19	1.47022557370994	2.14916897151797
653	CDK5R1	2.04641237403349	5.12552792162868
654	CDK5R2	5.43045884765697	7.83126430372328
655	CDKL2	2.59030032315126	3.74863412169578
656	CDKN1C	-1.21929545973168	-1.46833091351722
657	CDKN2B-AS1	1.52426240264432	2.28582842336705
658	CDKN3	3.14803286539699	3.70329976613824
659	CDT1	1.67130347970261	4.4790037272788
660	CDX1	5.55731447819006	2.40737749969384
661	CEACAM1	-1.18502528447376	-2.87008536786462
662	CEACAM4	4.59122388618267	-1.49475742224211
663	CEACAM5	4.3941662898975	-3.99581095547676
664	CEBPB	-1.83092853628156	-3.41356208532783
665	CEBPD	-2.28531043778428	-2.12297037037361
666	CEBPZOS	-10.6815027344415	-1.15743622540027
667	CELA2B	-2.31876524976777	-4.23625073391797
668	CELF3	6.41211055211169	9.0757406988431
669	CELF4	3.04379412953967	5.99227633117572
670	CELF5	7.51024348246036	8.30293870376168
671	CELP	1.58922193013482	-4.74448100062102
672	CELSR3	1.7018611947343	4.8267916989952
673	CEMP1	-5.77427735983694	-10.0629245104735
674	CEND1	6.53471338822884	6.73199776533103
675	CENPA	1.00383041952724	2.64921218638048
676	CENPE	1.1804274145956	2.81920605325375
677	CENPF	1.22147657027134	3.91398139746881
678	CENPH	1.25997648627223	3.31366898132769
679	CENPI	4.13804038689202	3.75883121192899
680	CENPK	1.76144426248494	3.47231178294965
681	CENPL	1.31124211295685	1.16690270823503
682	CENPM	4.92151986741385	4.26961999895684
683	CENPV	1.39046245915852	2.24481164495473
684	CENPW	1.52252565303079	2.04755049913259
685	CEP170	1.11692887156825	1.72882009994837
686	CEP295NL	-8.03824978651354	-4.50711680874229
687	CEP55	2.6014131203188	3.51751721693877
688	CEP83-DT	3.06980205534212	2.30321740422746
689	CEP97	1.02010156253878	1.18410828798511
690	CERS1	4.67028795150179	3.09105255847416
691	CERS2	-1.68925625757141	-3.13229503895791
692	CERS3	5.79737171784521	1.72997387469474
693	CERS6-AS1	-8.36308491345004	-8.41836063777213
694	CES1	-2.1632019019494	-4.23154878973752
695	CES2	-1.07935059325164	-1.82131581266884
696	CES3	3.29215364602888	1.28907865169283
697	CFAP100	6.30537820271326	3.52822373425894
698	CFAP20	1.49429590559849	1.68898188327287
699	CFAP210	6.83644123938181	2.18014507927849
700	CFAP221	-2.03708419498205	-2.32028585209521
701	CFAP276	6.62064043566729	4.32511114376401
702	CFAP298-TCP10L	-8.37102820965504	-5.69130980084037
703	CFAP45	4.97612139127975	1.54027537428686
704	CFAP46	3.71427308035852	2.82126910067856
705	CFAP54	6.65724261752659	1.71294954710428
706	CFAP57	-3.04332983857332	-3.59070780501062
707	CFAP58	-1.35910631708359	-1.88875179829242
708	CFAP61	5.27763757363159	3.8707988835922
709	CFAP65	6.05695509874039	4.74832139906703
710	CFAP70	-1.10963916390819	-3.35903137163297
711	CFAP90	5.59147425970096	1.6153843675353
712	CFAP97D1	6.45551542514227	1.84197504614635
713	CFH	-1.48998820330354	-1.53633934080252
714	CFHR3	-2.94313936909039	-1.63191498286674
715	CFI	-1.67124980119396	-5.49093361449843
716	CFL2	-1.14930685843817	-1.30515193782021
717	CFLAR	-2.14721974602614	-1.74121591578371
718	CGA	1.63220936443892	-2.28366064505877
719	CGREF1	1.21586151240875	2.56545018373843
720	CH25H	-1.27084106269574	-1.76607907750331
721	CHAC1	3.86164702830162	2.25807125365572
722	CHAD	-2.54803655301891	-7.1964432590095
723	CHAT	5.37918078955666	7.76900350762653
724	CHD1-DT	6.27068221562807	3.46160405601178
725	CHD5	5.48129916789371	6.00467492508504
726	CHDH	-1.34842009266385	-3.11918415020258
727	CHGA	2.65746165168786	5.15647446639949
728	CHIT1	4.11745884576705	1.08385805223747
729	CHKA	-1.04055164656218	-1.34883819163762
730	CHKB-CPT1B	-8.9254454799972	-7.6027529627834
731	CHKB-DT	3.96917477058513	3.72645680478672
732	CHMP1B2P	-7.47316294558798	-8.14587631342313
733	CHMP4C	-1.03593894628024	-5.79562773659454
734	CHODL	4.47156275793741	2.89649029643578
735	CHP1	-1.1071910477425	-1.13020184767698
736	CHP2	4.55193751647393	2.37670087180059
737	CHRD	-1.2146606478519	-2.4816220894194
738	CHRDL2	6.37603832097799	1.85770232816699
739	CHRFAM7A	3.2761489044894	3.15521366640287
740	CHRM1	5.53433000084994	5.1322835306499
741	CHRM2	8.13320001518652	8.24764249624539
742	CHRM3	2.29014420189892	3.43321619945116
743	CHRM4	6.56680928255945	3.66477664526104
744	CHRM5	6.02234511342614	1.96849657991108
745	CHRNA1	5.14218979635113	3.41940211445944
746	CHRNA10	3.65414765394483	2.00198487120908
747	CHRNA3	4.58952952696163	6.99887498899748
748	CHRNA5	3.16802119593572	3.60264065399586
749	CHRNA7	2.78097767761907	4.85102409634207
750	CHRNB2	6.18986238099529	6.47628652884878
751	CHRNB4	3.70781761398546	5.26359680141959
752	CHST1	1.06992904930554	3.79592659158643
753	CHST3	-1.09712071353814	-2.38769229966673
754	CHST6	-1.45771479103633	-3.70699630977755
755	CHST8	5.97779909359671	5.02053734101025
756	CHST9	2.21749211005163	2.21533384014807
757	CHSY3	2.31078474741922	2.20662148793425
758	CHURC1-FNTB	-8.43154703993213	-11.223185927706
759	CIB4	-1.74943617008036	-2.92229369017218
760	CIBAR1-DT	5.84641856537467	1.59185514342598
761	CIDEB	-1.51410896249045	-11.3790039092192
762	CIDEC	-3.63432498085614	-4.30905274286813
763	CIITA	-1.32647853830284	-2.1262289628996
764	CILP2	6.81584684136201	5.19728378904016
765	CIP2A	1.13686059190371	2.32728673655383
766	CITED1	4.99026153080516	-2.73189014455243
767	CKAP2	1.03697964136155	1.39212358095072
768	CKAP2L	4.64364873537184	4.99808067272169
769	CKLF	1.05515536311268	-6.70125490864452
770	CKM	-1.43249696018673	-3.56111514486115
771	CKMT1A	2.49414494661625	3.16940633541972
772	CKMT1B	2.12886569537059	4.32825264972409
773	CKMT2	-1.40816913421129	-4.14663014389741
774	CKS1B	2.16486801022671	2.05780300614456
775	CLASP2	2.6264322384743	1.69780999074176
776	CLCN1	6.13577894145912	4.58656468169898
777	CLCN7	-1.35795771144257	-1.93553130435151
778	CLCNKA	-2.86759524722695	-4.16844009790578
779	CLCNKB	-1.74149168088019	-2.27489158014432
780	CLDN1	-2.91776238612051	-5.97781511541041
781	CLDN10	4.75640248226746	1.482038761869
782	CLDN3	5.83204920334517	2.86017422886793
783	CLDN4	3.87395518637824	2.71747970954784
784	CLDN6	6.83223542646085	4.8805454815001
785	CLDN9	6.11072660909367	2.76517552089465
786	CLEC17A	6.07954899201668	3.94042659517399
787	CLEC18A	1.00848920109508	-2.30862445472414
788	CLEC18B	2.14591341006416	1.46805661583752
789	CLEC18C	1.90678423631956	-3.17023908352112
790	CLEC1B	-1.51040092627608	-2.74724149979264
791	CLEC2L	6.62812768052411	5.85072169977781
792	CLEC4F	6.1584259956429	5.15489858924575
793	CLEC4G	1.63111417479572	-4.7913795312767
794	CLEC4M	-2.49435018025892	-3.96428667850462
795	CLEC9A	5.63388958313401	2.61774111485907
796	CLGN	2.2872402141324	4.2143174959395
797	CLIC6	5.65394971447444	1.94442194586363
798	CLIP3	2.10849185654987	5.0149970960659
799	CLPTM1	-1.61145480167843	-1.55411854310833
800	CLRN1	-7.40205777942928	-9.08948452607847
801	CLSPN	3.660947292213	4.73120006842859
802	CLU	-3.6749535706714	-2.07755045820348
803	CLUH	-1.50159506546658	-1.33489280264492
804	CLUL1	5.24332800948033	1.12357402772548
805	CLVS2	5.10838595147078	7.86323175227906
806	CMBL	-1.20529430988968	-1.70081550173842
807	CMTM1	3.93222586697469	2.17421263843527
808	CMTM2	6.29614077659576	2.38241973066186
809	CMTM5	5.48368164581402	1.79912183109603
810	CNDP1	5.80742336916505	1.57668898379612
811	CNGA1	1.26269327834035	-1.78704075370555
812	CNGB1	6.67090695034966	9.80891644871935
813	CNIH2	4.3917208673327	4.98269086686282
814	CNKSR1	6.64703834280238	5.11567273732169
815	CNKSR2	1.76838804477813	3.34646368883019
816	CNMD	6.39963565891947	5.65606533096716
817	CNN3	-1.70777499072457	-1.18700807607203
818	CNN3-DT	-8.29959514065571	-1.36130883343032
819	CNNM1	2.23687389102121	2.17579637622194
820	CNNM2	-1.59617004299267	-1.64688221963071
821	CNR2	6.8648102383338	3.80026290890036
822	CNRIP1	2.02628552057329	2.83889263611222
823	CNTD1	-3.07471992015815	-3.82917406764402
824	CNTFR	2.17522741407249	5.21678972427374
825	CNTFR-AS1	7.64875978453943	7.32423763630519
826	CNTN1	1.9479151630286	4.40247386185225
827	CNTN2	4.44861906450439	6.19590454695481
828	CNTN3	3.24123295550634	1.30263342755946
829	CNTN4	1.10348067208268	1.59930498199189
830	CNTN5	6.4488707230837	5.7557783335979
831	CNTN6	-2.38460485590825	-5.33638855745866
832	CNTNAP2	7.79587858874085	9.43200215552185
833	CNTNAP3C	5.90622525507047	-2.68535039443825
834	CNTNAP4	7.14362155272217	7.30746943342915
835	CNTNAP5	5.720372376303	4.16072898655493
836	COBL	1.83649573195565	3.08123377231312
837	COBLL1	-4.10263566423622	-5.50506604910152
838	COL10A1	4.26735304632318	3.57754433756345
839	COL11A2	2.61148888546011	4.64624973724217
840	COL19A1	6.62359845636326	4.90439909380432
841	COL20A1	6.53123881712292	5.21965330559506
842	COL22A1	3.92675071415311	4.20410132859693
843	COL24A1	2.54972306422357	1.759691713231
844	COL2A1	6.00900405759068	3.3244691893284
845	COL3A1	1.21044511395498	2.62906094701907
846	COL4A3	-2.6883273813873	-6.36004006138762
847	COL4A4	-1.60808400458871	-4.50982139421375
848	COL4A5	-1.51458295496194	-4.03952443981524
849	COL4A6	-3.06530886250054	-4.0077513666637
850	COL5A2	1.53307891484665	1.72666834940565
851	COL6A6	5.18016237119874	3.87351550644334
852	COL9A1	7.03512670395053	6.46048648795912
853	COLGALT2	-1.11333264768101	-3.19907209848094
854	COMMD3	1.12241610863284	-1.43317464145256
855	COMMD3-BMI1	-8.57602165933069	-11.5379733584547
856	COMP	5.44468407961716	2.51220095443746
857	COMT	-1.55046575187396	-1.34796854507384
858	COQ8A	-2.32766333070397	-7.7563831787602
859	CORIN	2.35342040151527	1.99725106310521
860	CORO2A	1.85767376230527	4.95593191830927
861	CORO7-PAM16	-8.68490905219549	-11.7891751644485
862	COX4I2	7.23606453673442	4.67401786463586
863	COX6B2	6.72451898195006	4.16591036673473
864	CPA1	-1.59113204847448	-4.30211996978248
865	CPA2	-2.83118986886981	-2.9606347313914
866	CPA3	1.20485859162685	-1.32548935225308
867	CPB1	-5.65373476585161	-10.1877767569368
868	CPEB4	-1.49552733317762	-2.12807039377109
869	CPED1	-1.07084790705178	-2.81100001871746
870	CPLX2	6.36810470721665	6.75251528520717
871	CPM	-1.10352843157644	-2.61667727385645
872	CPNE4	2.35515467418929	1.99236543916633
873	CPNE5	1.08003513040515	3.49600569588541
874	CPNE6	6.22464305767814	4.34222087764198
875	CPNE7	6.9902817273046	6.10482288839147
876	CPT1C	1.02297597460493	4.39304516100514
877	CPT2	-1.10018898677123	-2.71871609370275
878	CPXM1	1.1220324113456	3.98881960562192
879	CR2	5.28801085192291	3.35419938223076
880	CRACD	3.5655958114863	5.82667961594277
881	CRAT	-1.1307704772143	-1.29679060221449
882	CRB3	6.77489073157495	-1.1789116246673
883	CREB3L2	-1.1884764541448	-1.93015857260477
884	CREB5	2.01206675300682	4.38637544771524
885	CREBL2	-1.84328453502713	-2.10802913259969
886	CREG1	-1.35006990777413	-1.41792361246089
887	CREG2	7.46614969764881	6.57393143712656
888	CREM	-1.32185534743286	-1.84399502829888
889	CRH	5.00003714512844	4.12923502226984
890	CRHBP	-1.29454797944265	-3.60042749347656
891	CRHR2	6.21128976010393	3.74422540128476
892	CRIP1	1.24322720629223	-1.41980980428071
893	CRIP3	6.23700171184147	3.69384564777464
894	CRISPLD1	3.75710109480768	3.53639045641534
895	CRISPLD2	-1.11094148665969	-1.42355371963312
896	CRMP1	2.64528880198482	6.16730521495812
897	CRNDE	1.98097583859272	3.53147869887621
898	CROCCP2	-8.13429429745034	1.82782640768773
899	CRTAC1	4.81300066534424	3.97715160722465
900	CRTAM	5.85587999920353	2.13503912428329
901	CRTAP	-1.63040076274463	-1.58445513615374
902	CRYBA2	5.47910748928573	4.59165943739127
903	CRYBB2	5.9358984273926	1.26036194352969
904	CRYBB2P1	-8.03279652736452	1.3965792736931
905	CRYGN	6.65221065942183	2.03840636845569
906	CRYZL2P	-8.36880473985417	-2.66668734692797
907	CRYZL2P-SEC16B	-8.17240005706163	-7.64495493424288
908	CSAG1	5.53074416243224	3.22506277555643
909	CSAG3	4.68265980399281	2.46454038461363
910	CSDC2	-1.07756080223364	-3.37049168057117
911	CSF1	-1.16110917709587	-1.90327558633403
912	CSMD1	4.8698285199056	3.76035923708416
913	CSNK2A3	-5.99658587188246	-6.3054158654254
914	CSPG5	5.3887018843165	5.66054565926188
915	CSRNP3	1.84816394410203	2.12981620364978
916	CSRP2	1.2596191365727	2.09221675938863
917	CST3	-2.0114801805075	-1.33428738586354
918	CSTF3	2.16024632739784	1.0406717161843
919	CT62	5.51398934751743	1.8338231241257
920	CTAGE3P	6.54922000314764	3.03885635332029
921	CTBP1-AS	-5.85544687584632	-3.41236186035032
922	CTDSP1	-1.24603713298959	-1.36214990381609
923	CTHRC1	1.21304129278092	2.97308646580475
924	CTLA4	5.66818216801417	2.74656987859625
925	CTNNA2	3.36701327982498	6.33459987627776
926	CTNNA3	1.28989649462825	2.69805765394921
927	CTNNAL1	-2.72320394172736	-3.27773838906097
928	CTNND2	5.09252313166485	6.76836191146178
929	CTRB2	-1.11377571482008	-5.97288132891271
930	CTSA	-2.73436450614228	-3.23653235711856
931	CTSD	-3.12982704315876	-3.37410739125049
932	CTSE	4.5085497430125	2.71510320621364
933	CTSG	4.3197358889481	1.46793214914253
934	CTSLP3	7.20971160435075	3.80543659964265
935	CTSV	6.67040603450386	4.1299615789467
936	CTSW	4.94439308849756	2.50445759461054
937	CTXN2	6.7315786279809	1.92158733632256
938	CTXND1	-8.03607084506564	-4.24834804845161
939	CUX2	7.43473674911548	7.67294833079053
940	CXADR	1.53519822981454	1.5416279442252
941	CXCL10	1.33805176141562	2.04609850111363
942	CXCL11	5.03584479996383	3.09933265902707
943	CXCL13	5.30637260652414	2.26303412300004
944	CXCL9	2.32372495101048	4.08356975677493
945	CXCR2	4.27145401500061	-1.34456794990823
946	CXCR3	5.55726225504844	1.60196888330908
947	CXCR5	-3.2530162235318	-10.6907797734276
948	CXCR6	1.79275381557518	1.17300807409104
949	CXXC4	4.07090986888659	5.518286386919
950	CYB561A3	-2.79665921696655	-4.15349435823142
951	CYB5B	-2.50327197570765	-2.89511126162624
952	CYBRD1	-2.10340311106213	-2.84890715568415
953	CYGB	1.45502502341006	3.03478830033414
954	CYP11A1	-6.45431353475471	-11.2557513850314
955	CYP11B1	-12.109334899668	-16.3389026239709
956	CYP11B2	-9.17413236907124	-13.0614068246626
957	CYP17A1	-8.58587678342604	-16.8413941762247
958	CYP19A1	-1.14308918574399	-3.57419798220208
959	CYP21A1P	-10.6963394458655	-8.52221266853617
960	CYP21A2	-5.84748877714618	-11.3744244573475
961	CYP27A1	-1.18135994825533	-2.05263050871937
962	CYP27C1	4.71987824438916	2.97945938337043
963	CYP2A6	2.09724048187692	-1.62476783719877
964	CYP2W1	-1.82812923468751	-7.25712754356862
965	CYP39A1	-1.59318016138618	-2.87341696768846
966	CYP3A4	-3.94851355095722	-3.3790066221943
967	CYP4B1	-2.59014967155594	-6.25763694117346
968	CYP4F11	-4.46885390278523	-5.84241332511512
969	CYP4F12	-2.21404574541696	-3.77619283911654
970	CYP4F3	1.79168486982912	-2.00674657327615
971	CYP4V2	-1.19905483053369	-1.76882680049532
972	CYSLTR2	-1.06534195097763	-1.93768905114258
973	CYYR1	-1.45444167521421	-2.87955281322254
974	DAAM2	-1.41503474108384	-2.52565614023633
975	DAAM2-AS1	-7.9527070112492	-4.15060620762168
976	DAB2	-2.38333602365851	-3.44232232703148
977	DACT3	1.06771915821778	3.32701313841823
978	DANT2	6.69836723419333	5.82021945886249
979	DAO	5.5638552002368	4.59989631161282
980	DAP	-1.40239348157166	-1.17323710550703
981	DAPK1	1.09423454047544	2.2946375923398
982	DAPL1	-4.85758929339767	-7.77958857865066
983	DBH	2.3079410190906	5.4839911037082
984	DBIL5P	3.45384358446867	2.40583927623225
985	DBN1	1.45837302706311	4.47396499694878
986	DCAF11	-1.06128875561123	-1.02864044833086
987	DCAF12L2	6.65162512689515	6.33001939061871
988	DCAF4L1	1.86543779216867	1.05588855879472
989	DCAF6	-1.51348122115705	-2.0157951349424
990	DCAF7	1.81304563436907	2.50384480019059
991	DCAF8	-1.02958397779021	-1.407273185854
992	DCC	3.58487967638569	3.07461158595732
993	DCDC2C	6.6644786411936	2.64807892067987
994	DCHS1	1.74507003819414	2.7206149206219
995	DCHS2	3.44620103639015	1.89242904404301
996	DCLK1	2.45886380063308	5.49873220386571
997	DCLK3	7.8788988997613	9.36766348008
998	DCN	-3.41642782846372	-3.65800222121013
999	DCTN3	1.43109698575338	1.2621444610118
1000	DCX	8.73540837817071	12.126621175506
1001	DDC	4.38595889552191	5.87749515308749
1002	DDIAS	2.83453788014523	2.98582159242931
1003	DDIT4	-1.53201773654483	-3.95862374667554
1004	DDN	4.59956887139008	1.84707812394099
1005	DDO	-1.79145284247688	-3.89440202127509
1006	DDR1	-1.14818634999952	-1.23065446000198
1007	DDR2	-3.76198130659509	-3.77856644387633
1008	DDX24	-1.34566497349898	-1.0017269567471
1009	DDX25	4.77580244469417	5.45119854104439
1010	DECR1	-1.3194015388596	-2.45045614916767
1011	DEK	1.0595175274176	1.00284723204678
1012	DENND2A	1.21432850394791	3.49915513056523
1013	DENND2B	-1.71219591311726	-3.13085484675997
1014	DEPDC1	2.44391913664873	4.27136750955149
1015	DEPDC1B	5.50181030595923	4.78099773968936
1016	DEPDC4	3.6293646595625	1.43100303861892
1017	DEPDC7	3.23921476856279	3.12655073474088
1018	DEPTOR	-1.78323053769476	-3.32080457332761
1019	DES	-1.09554348513861	-3.61902516577328
1020	DEUP1	-2.82799709371502	-1.53920930075931
1021	DGAT1	-1.52971393276767	-2.0838874551759
1022	DGCR5	3.23968292730311	4.62491696170409
1023	DGKB	3.86136530465967	4.37670642168465
1024	DGKI	1.62549621774814	4.92377140049401
1025	DGKK	5.26315619581957	6.30030281506991
1026	DGKZP1	-7.54327034127308	-4.33999373860316
1027	DHCR24	-5.02151775265773	-4.60160320609491
1028	DHCR7	-1.52327405406592	-1.41635624753508
1029	DHDH	6.58367033295431	3.10815713080707
1030	DHFR	1.03623360220499	1.88712233374738
1031	DHH	5.97198137281232	2.36939520910074
1032	DHRS2	3.09598314417931	3.06350325062939
1033	DHX32	-1.12425838583537	-1.55683076305082
1034	DIABLO	1.01342336841756	-1.25453411525625
1035	DIAPH3	1.92181334914041	3.88277210998459
1036	DIRAS2	5.62619650364257	5.42765281533305
1037	DISP2	3.37752591173916	5.64297033158713
1038	DISP3	6.44317200632372	5.43783496717091
1039	DKK2	1.25607780654798	1.30994590563836
1040	DLC1	1.39992862324629	1.19981407078092
1041	DLD	-1.33845947980023	-1.24306851826022
1042	DLEC1	-1.58238350872499	-5.06020505367903
1043	DLEU7	4.85253732958129	4.22739760118725
1044	DLG5	-1.1624055449668	-1.97873780440941
1045	DLGAP1-AS1	-8.07488645232488	-2.54889563661764
1046	DLGAP2	6.0250527975657	6.76045298974075
1047	DLGAP3	1.81274016829117	4.72055783334546
1048	DLGAP4-AS1	-8.05674147930083	-3.62531593646031
1049	DLGAP5	3.93799783256356	4.28204652582939
1050	DLK1	-3.63963071346582	-5.8861961065871
1051	DLK2	2.69557543345025	3.10902684077784
1052	DLL3	7.12663298138449	7.61211408692372
1053	DLX1	3.7519629092914	1.43363204813083
1054	DLX5	6.65908601690552	4.21561765645484
1055	DLX6	5.67483928560357	4.39396616948278
1056	DM1-AS	-8.04637342924785	-4.91099380116446
1057	DMC1	6.77967649840942	4.76772504171956
1058	DMGDH	-1.34159038347773	-4.17468424524801
1059	DMKN	-1.84555623582886	-4.72386245737344
1060	DMPK	-1.49966404916123	-1.59256995186645
1061	DMRTC1	5.0493164578018	-2.38967311405414
1062	DMRTC1B	5.80185199130368	-1.41769873366472
1063	DNAAF3	-1.880518865231	-4.14678968231377
1064	DNAAF4-CCPG1	-9.02216688121046	-12.3507764821212
1065	DNAH11	-3.85608947858653	-6.90259459106949
1066	DNAH17	1.51248233621831	1.18575824328949
1067	DNAH2	5.38544908446713	3.39731300064643
1068	DNAH6	2.90960637250614	2.82837117469391
1069	DNAI1	6.46309420509522	4.91246310128408
1070	DNAI3	-6.59966115666057	-8.31322365514954
1071	DNAJB13	6.2186447151703	1.2774218775257
1072	DNAJB4	-1.65003720038416	-2.21384236471744
1073	DNAJC27-AS1	1.69870879468508	2.07350699009517
1074	DNAJC5B	6.90291876244533	3.36044176238074
1075	DNAJC9-AS1	-8.00437831607864	-3.56995372697681
1076	DNASE1L2	2.62975899767677	2.59457244278511
1077	DNER	-1.2369758945337	-1.64951548126144
1078	DNM1	1.08623576478793	3.54169072334109
1079	DNM2	-1.29559815408601	-1.06948131472025
1080	DNM3OS	-8.46537825825333	-1.03556143485788
1081	DOCK8	-1.20269076522638	-2.46100924511435
1082	DOCK8-AS1	-2.94499600608058	-3.92051245577197
1083	DOK5	1.40345562909967	1.55260142027312
1084	DOK6	1.72806558155424	3.64574941475584
1085	DPF1	7.35525475252333	7.91563225267605
1086	DPP10	-4.95393278272366	-7.03316677878811
1087	DPP10-AS1	-8.14750900842453	-6.92494128232874
1088	DPP6	3.85254099666489	6.82177499723505
1089	DPY19L3-DT	4.98467975893789	2.2205004174038
1090	DPYS	-1.09436697306277	-3.93542257184694
1091	DPYSL2	1.1093251463893	2.6424041525791
1092	DPYSL3	2.54326994938212	4.5078655799152
1093	DPYSL4	1.86197613915176	5.07645132522919
1094	DPYSL5	7.6613119564288	11.2479191137517
1095	DQX1	6.43997355023859	8.90406812609523
1096	DRAIC	5.42769703549872	2.28086212592922
1097	DRAXIN	7.83221833893713	7.15104337617964
1098	DRC1	5.88697227329221	4.79270226837214
1099	DRD2	5.4990195402053	5.89161343480753
1100	DRD4	4.2987961343884	2.1636153791078
1101	DRGX	4.50769430967632	4.46997761092063
1102	DRICH1	4.66367107783002	1.00815477977521
1103	DRP2	5.81565125553494	6.12172644847832
1104	DSCAM	6.36202939111497	5.12100756284855
1105	DSCAML1	2.83724339550097	2.44930891765715
1106	DSCR9	7.31784234027108	2.75039894131907
1107	DSE	-1.16093157148417	-1.77803798469214
1108	DSG3	4.62373533416159	-4.48758523149339
1109	DSP	-2.02611058472566	-4.09921179846826
1110	DTL	3.91400922773808	5.30912362238905
1111	DTX4	1.01796009835757	3.20283713287727
1112	DUBR	1.32880950622462	1.13960838506685
1113	DUOXA2	-1.8569605189655	-4.79843912525392
1114	DUSP2	1.64496188256959	1.79625280778498
1115	DUSP8	1.36769861278445	4.94498785679846
1116	DUSP9	6.84255826091577	6.7850875642913
1117	DUXAP9	2.69878669280191	-1.42310413723943
1118	DYDC2	6.10392703825497	6.16967440283893
1119	DYNC1I2P1	-6.0625966397417	-4.51617680699617
1120	DYNLL2	2.65892881834341	1.3589422480869
1121	E2F2	5.01669540974383	4.66882840590652
1122	E2F7	5.45431196935903	4.42702763584571
1123	E2F8	3.92803973667159	3.74825320806938
1124	EBF1	1.66914225617361	3.66215689827314
1125	EBF2	2.52349661412876	2.78931737960906
1126	EBF3	2.62931100254156	3.96604508825646
1127	ECE1	-2.05153517914882	-2.0044692029499
1128	ECHDC2	-2.01429970367528	-2.37843767534659
1129	ECI2	-1.11032268320659	-3.2659676959515
1130	ECT2L	5.44503586771406	1.22609042106882
1131	EDA	-1.10721247754784	-3.80223739460596
1132	EDN3	-1.31260070871551	-3.6241465951381
1133	EEF1A1	2.32577297104368	2.06833650830248
1134	EEF1A1P11	-9.31639172078848	-3.88485500187048
1135	EEF1A1P12	-8.16590846037292	-2.64881685315845
1136	EEF1A1P13	-9.62774898496415	-3.02421167932493
1137	EEF1A1P19	-8.95571203396474	-3.17993526489862
1138	EEF1A1P5	-13.8664979266475	-5.27188318922469
1139	EEF1A1P6	-13.0274803158203	-6.916889274142
1140	EEF1A1P9	-8.19808081192463	-1.44396035842735
1141	EEF1A2	1.22095959004785	2.80609336708916
1142	EEF1B2	1.25366503654048	1.24390828555699
1143	EEF1D	-1.34009077584247	-2.08909249563961
1144	EEF1DP2	3.17773850342266	-5.34438553840586
1145	EEF1G	2.12187657434225	-14.6978674474613
1146	EEIG1	-1.26613252032589	-1.4269362363171
1147	EEIG2	1.44965561430488	2.01374828059324
1148	EFCAB5	5.91110709370901	2.31857369440455
1149	EFEMP1	-1.50046778206207	-1.76678817111533
1150	EFHD2	-1.17432894558402	-1.52687749932642
1151	EFNA2	7.4145513651088	8.73217662769876
1152	EFNA5	1.68697488514701	4.2348137505434
1153	EFNB3	6.14019504851207	7.16756255647259
1154	EGFL6	6.46866026063248	6.24117286068489
1155	EGFR	-1.63925888978228	-2.65175204012565
1156	EGLN3	3.12209566732664	4.99450676297267
1157	EGR2	1.98475497872092	2.52206924949958
1158	EHD2	-1.70656771466024	-2.19099086569345
1159	EIF1	1.1740634450949	1.39079738320527
1160	EIF3LP3	6.24777873977172	1.35332049619112
1161	EIF4A1P10	-8.81202042201541	-4.03489185807735
1162	EIF4A1P2	-2.44536009501864	-3.57574221845073
1163	EIF4A1P4	-2.87189404504282	-1.81104126604388
1164	EIF4A1P7	-3.40026513481828	-3.66764335986612
1165	EIF4BP3	-5.36882061049023	-2.26610990093159
1166	EIF4BP6	-8.83405737575613	-4.60906293567851
1167	EIF4BP7	-8.40414415851494	-4.44801287349992
1168	EIF4E1B	5.10370592680802	2.15382438675557
1169	EIF5AL1	-1.24121470411202	-4.09680652223731
1170	ELANE	2.14127940745836	-2.572752557227
1171	ELAVL2	5.51346866571282	7.21792741461218
1172	ELAVL3	5.37333261102381	7.59440531303567
1173	ELAVL4	7.8611770191784	9.65333484240558
1174	ELFN1	2.41165531066896	4.09046995825641
1175	ELFN2	3.8357603767955	3.93347506789333
1176	ELOA-AS1	-7.97660313207011	-3.13480838393769
1177	ELOVL2	1.2972527445664	3.66543099035658
1178	ELOVL3	1.16564419550197	-1.47850496692999
1179	ELOVL4	3.47571173832259	5.20034337297355
1180	EMB	-1.0529111982329	-2.24012759795927
1181	EME2	-1.10437565106464	-2.52503712906561
1182	EMG1	-1.0787341511153	-2.09099602045983
1183	EMX2OS	2.97775054243061	-1.57707585957417
1184	EN1	4.63753873456847	1.45852369148155
1185	ENG	-1.3163116970813	-1.18444462919671
1186	ENHO	7.35388973222104	5.73755756801413
1187	ENKUR	6.91563971394639	3.48302212949152
1188	ENO2	1.25850570543967	3.3528885680034
1189	ENOSF1	-1.20967635338584	-2.27889242436901
1190	ENOX1	1.20542064204804	3.85242070181909
1191	ENPP3	-2.16538833121363	-5.43453328200433
1192	ENPP5	-1.29092769560438	-2.33497596658831
1193	ENTPD3	5.41570714509789	4.09868987189622
1194	ENTPD5	-1.32714967173874	-3.0127459138908
1195	ENTREP2	1.30628914016501	1.28373922397908
1196	EOGT-DT	-8.7243400938004	-3.64798109296219
1197	EPDR1	-2.22545762331951	-2.34246525902283
1198	EPHA10	2.07687281402948	5.10487186357041
1199	EPHA3	2.14357440991533	2.42846849230516
1200	EPHA5	7.31799376742518	7.95998344960493
1201	EPHA5-AS1	7.20103973983098	6.1131520157112
1202	EPHA6	6.4610669618299	5.79601913043298
1203	EPHA7	2.68356423545351	4.90835375781982
1204	EPHA8	3.90043886240716	2.54239555604045
1205	EPHB3	1.10268103658274	3.65268636399608
1206	EPHB4	-1.70629887056466	-3.16996308282316
1207	EPHX1	-3.84322721507852	-5.30294806169283
1208	EPHX2	-1.37601487877455	-1.924412247277
1209	EPHX3	6.46874922826597	2.40377866084423
1210	EPM2A-DT	-8.93450465836349	-1.45916384566528
1211	EPN3	-2.56099878242755	-5.52819689378158
1212	EPS8L1	2.57579176949779	1.1771746297197
1213	EPS8L2	-1.31626105302482	-3.36822160740958
1214	EPX	6.8407351267203	4.56407699306986
1215	ERAS	7.08856998052511	6.6989040875631
1216	ERBB4	4.28961399132573	1.30351879624487
1217	ERC2	2.08125052793459	3.63106998757473
1218	ERCC6L	3.69665095348675	3.46110336886868
1219	ERFE	6.34927706519237	4.5675682903385
1220	ERFL	7.03493919126074	6.63538934169666
1221	ERG28	-1.03414804671977	-1.06468894808947
1222	ERGIC1	-1.68225699656379	-1.19186968919085
1223	ERICH3	1.25765519355752	1.91577336877711
1224	ERMP1	-1.15294145810445	-2.13226073582536
1225	ERN1	-2.54979967564534	-3.23921680638526
1226	ERV3-1	-4.0591487175268	-1.91739075849389
1227	ERVH48-1	6.41991303126882	2.94995171597419
1228	ERVK3-1	-8.76891648565979	-2.18823421184206
1229	ERVW-1	5.51894989165644	1.3339276580378
1230	ESCO2	2.15185652742086	2.92908001622625
1231	ESM1	2.32881974648781	3.23058000822969
1232	ESPL1	1.1469541687146	3.49028029357008
1233	ESPNL	3.49824879855987	1.93296772928346
1234	ESRRB	5.84846257553357	1.94449176039664
1235	ESYT3	1.90200680627008	2.04028237852723
1236	ETFDH	-1.25895198937857	-2.53073240048762
1237	EVA1A	5.63511651881155	2.67669150122271
1238	EVPL	1.50912845758088	1.80226864574001
1239	EVX2	3.6487953814546	4.12470745839433
1240	EXO1	4.70874207106512	4.85071854297471
1241	EYA1	3.79841750597075	6.46565506184705
1242	EYA4	2.16491783310027	1.28947586988554
1243	EZH2	1.16274315600102	3.37218789692548
1244	EZHIP	6.07236238339308	1.92091586866702
1245	EZR	-2.28804598563209	-2.27955975150294
1246	F11R	-1.18167310170685	-2.29566022517335
1247	F12	6.38120903560152	6.03902825406096
1248	F13A1	-1.86475246905094	-3.10719172813152
1249	F3	-1.22527036336369	-2.49716637970718
1250	F5	2.31497932277345	3.1506252032196
1251	F7	5.43110993991794	3.4981705658102
1252	F8A3	-1.95460997795701	-6.41759992158397
1253	FABP5	3.2061444516554	5.01979787490246
1254	FABP6	1.39394011782861	2.71165921228671
1255	FABP7	5.46617635813397	3.44580493695176
1256	FADS2	-2.24579732410504	-1.78440294508018
1257	FAH	-1.61766390822256	-3.12711766145044
1258	FAIM2	1.41998629851192	4.69198776765206
1259	FAM106A	-2.30527287960784	-2.31136347516926
1260	FAM106C	6.49535863703761	4.21609458899341
1261	FAM110C	-2.2339436304086	-4.95014174872412
1262	FAM111B	1.78825691175991	3.52550281375707
1263	FAM114A1	-1.44827277644755	-2.54472866380647
1264	FAM120A	-1.60550276804852	-1.35835147715673
1265	FAM124B	4.40988027686058	1.98782513630009
1266	FAM131B	6.85274133269441	7.45375832713383
1267	FAM133A	2.81494683373937	2.77935570839129
1268	FAM13A	-1.02311825430483	-2.1869949733785
1269	FAM151A	-1.30863322770773	-2.67659224099202
1270	FAM153CP	-4.97363427839411	-1.92371543275577
1271	FAM162A	-1.55302859823659	-2.47403381594751
1272	FAM162B	1.48820507848743	2.07017594993704
1273	FAM163A	6.6584646827117	8.73960767319304
1274	FAM163B	2.09637453158859	4.76884223763336
1275	FAM166B	-2.24384185200934	-7.89648887909798
1276	FAM167A	6.24735209513852	6.38480723182546
1277	FAM171A2	4.35148212044815	6.4981023930363
1278	FAM171B	1.4011731859324	1.42683825350924
1279	FAM178B	5.5814762533482	3.22736216323055
1280	FAM180B	6.41628489361897	3.1127625328463
1281	FAM181B	2.75179047065132	1.86478843018703
1282	FAM182A	4.99530659814102	2.34208369243688
1283	FAM186A	2.39842733480835	1.46539292908463
1284	FAM209B	7.05872220899364	2.26492481443443
1285	FAM210B	-1.80251478664277	-1.5087539468045
1286	FAM216A	1.1064968191037	1.91952014619084
1287	FAM218A	1.09521779362139	2.09856814185524
1288	FAM221B	5.8939848054187	1.55396682068583
1289	FAM225A	6.04708753854115	2.11084300162739
1290	FAM241B	1.83599336164654	4.22873351112786
1291	FAM24B	1.81042772258385	2.4814669110988
1292	FAM27E3	4.76425057770322	2.93094224093003
1293	FAM30A	4.90348043890387	2.17479226580207
1294	FAM3B	5.52216256300924	1.1702578457388
1295	FAM43B	-1.6836598222159	-4.90060322974935
1296	FAM47E-STBD1	-7.98481421593239	-9.80969116609621
1297	FAM78B	1.21943512864931	3.84348766681466
1298	FAM81A	5.75430955643228	3.01718986609982
1299	FAM83D	2.97879011635163	3.91195211393708
1300	FAM86B1	1.02501015758788	1.11937113580651
1301	FAM86B2	1.45558968600112	1.38415198793193
1302	FAM87A	6.8895444350071	2.19630752123934
1303	FAM90A1	2.11785656324765	2.09372828619839
1304	FANCB	5.80081491986994	3.0871058147097
1305	FAP	4.14271498121457	3.6839676263179
1306	FAR2P3	7.01071902442608	3.59304143675571
1307	FAS	-1.57668698610818	-3.20814419183063
1308	FASLG	5.01574899399969	1.91288666179902
1309	FAT3	6.70399487378165	6.25736408730285
1310	FAXC	6.12024674912625	7.43878081864097
1311	FBLL1	5.00093475789685	6.10530931834878
1312	FBLN5	-1.16657982521557	-1.46050871680912
1313	FBN2	-1.9585986851618	-3.46943311658289
1314	FBN3	7.59399179717417	7.79610626516717
1315	FBXL16	1.52472024099775	4.69757677148585
1316	FBXL18	1.02310534323088	1.89576270525354
1317	FBXO39	5.09225756237365	2.37104616597422
1318	FBXO41	1.08464852817009	2.76883980412027
1319	FBXO43	5.49664475275111	3.95169171402936
1320	FBXO9	-1.25292460426194	-2.15154677845186
1321	FBXW12	6.72291185493348	5.41122068292515
1322	FBXW4P1	4.66337847516721	1.02438272152783
1323	FCER2	5.07627002565376	1.35333556352381
1324	FCGBP	-1.5211296009961	-2.79521485204841
1325	FCGR2C	-8.03089189546581	-3.21450602867282
1326	FCGR3A	-1.06983534077641	-1.40807780749537
1327	FCGR3B	-1.21315900315127	-4.61665654185462
1328	FCMR	1.66730450909514	2.58917595427986
1329	FCN1	3.01015211619692	1.43059790214697
1330	FCN2	-3.13159772517041	-7.55233998159741
1331	FCRL1	6.25646956122474	2.81785081075328
1332	FCRL2	6.33478185708083	2.79666238998485
1333	FCRL3	5.90822874087739	2.77028680779551
1334	FCRL5	5.67460729204241	1.8991270264399
1335	FCRL6	4.21042902459048	1.28263184947341
1336	FCRLA	5.93251315525408	4.2821600016637
1337	FDX1	-3.68947292927232	-5.45407764543643
1338	FDXR	-2.72032525209152	-3.92696785713224
1339	FEM1A	-1.10732238210296	-1.80654340390269
1340	FER1L5	3.11802496786681	2.34088566099183
1341	FERMT1	-2.54411757513167	-7.2512464242058
1342	FEV	5.81613462029109	7.86853836027812
1343	FEZ1	1.05288185885394	2.41625904246785
1344	FFAR4	3.2122869058879	-1.30892345610827
1345	FGA	-4.63397193579268	-4.74672602313604
1346	FGB	-3.48185806408668	-3.7713271540043
1347	FGF10	1.96512082539311	1.51092746050349
1348	FGF11	-1.05282508946716	-8.47011580088864
1349	FGF12	-3.48952910512871	-5.02940581870274
1350	FGF13	2.94736012878612	5.84075789081395
1351	FGF18	5.85432482630868	1.75021836198105
1352	FGF22	6.4416292063053	1.94179003906932
1353	FGF5	6.31189912502165	3.09773450796673
1354	FGFR2	-2.04389553835472	-4.00488880062116
1355	FGFRL1	-2.18028148723334	-5.20356435374242
1356	FGG	-8.14209076825838	-10.0267388128866
1357	FHDC1	1.34176837816024	3.70424378341277
1358	FHL2	-1.31909180017392	-2.01798839157431
1359	FHL5	-1.26907734422432	-3.72931945494463
1360	FIBCD1	-4.73928551863857	-7.11324648236426
1361	FIGNL2	7.45939028452964	5.66568611502383
1362	FIRRE	6.48468269842246	4.69379957814561
1363	FITM1	-1.99214383707449	-2.61964452528783
1364	FKBP1B	1.16781373289269	1.63497526765389
1365	FKBP1C	-6.56237333199257	-3.63666781372187
1366	FKBP5	-1.46222697615209	-1.06018544651386
1367	FKBP6	2.71013677803197	-3.64406532527319
1368	FLG	-3.19096599605101	-4.20374768760142
1369	FLNB	-1.53809445059408	-1.1394659649236
1370	FLRT1	2.21327889793562	2.8708125833624
1371	FLRT3	1.77908946969842	4.12163782512654
1372	FLT3LG	3.72899714597862	-3.90566495786902
1373	FLVCR2	-1.29611578179136	-3.30655629953495
1374	FMC1	1.06759616158469	-2.99283683637837
1375	FMC1-LUC7L2	-9.27630264836045	-12.7667772294688
1376	FMN1	1.05091605079835	2.59097793793891
1377	FMN2	1.24347664011496	3.05704915287497
1378	FMNL1-DT	1.26212049628762	3.53968367387247
1379	FMO1	-1.86951205501006	-2.74198164395353
1380	FMO2	-1.88653402162689	-3.3975701708805
1381	FNBP1	1.27503194045786	1.59948981805974
1382	FNBP1L	1.07721942196428	2.17191460132298
1383	FNDC1	3.08687620025612	3.81367333157068
1384	FNDC11	7.21816127047537	4.75397845185396
1385	FNDC3B	-1.35687766814952	-1.99082188051541
1386	FNDC4	-1.2090919493353	-2.86053832206943
1387	FNDC8	5.9601543414127	-1.33294210869005
1388	FNDC9	5.40011286756948	-3.06036502796091
1389	FOLH1	4.76364818911252	3.27166460175844
1390	FOSL2	-3.18768837098077	-3.48821944278835
1391	FOXD1	-1.0454391856718	-2.19496178849921
1392	FOXD3	4.6384174982897	2.10611801813204
1393	FOXD4	5.63720877892756	2.26596414067398
1394	FOXD4L1	6.46256176519952	2.67332225584711
1395	FOXF1	3.19297362331183	1.64276497957957
1396	FOXJ1	6.58044867482823	6.44440533349522
1397	FOXM1	1.01440332178762	3.2139146033017
1398	FOXN4	7.29470034722291	8.39993479512762
1399	FOXO3	1.30973247368766	2.410981419283
1400	FOXO3B	1.521579976647	2.06620728641816
1401	FOXO4	-1.09181666030915	-1.86615077830199
1402	FOXP2	-1.45783266035155	-4.25867932955654
1403	FOXP3	5.53090585059137	1.78820200671713
1404	FOXS1	3.00374798122433	2.96871706872552
1405	FPGS	-1.13274520429862	-1.47232330302663
1406	FPGT-TNNI3K	-8.38666924559007	-3.90592896941372
1407	FRK	-1.94578567702735	-2.49636740990194
1408	FRMPD1	6.45719265961852	4.98952726509393
1409	FRMPD2	5.89514610691641	2.35243681982791
1410	FRMPD3	6.84379424569817	6.72212472390649
1411	FRZB	1.11258211496856	3.79147505253178
1412	FSCN2	6.89692940214707	2.63313996441367
1413	FSCN3	-1.23614401264694	-3.92924594331734
1414	FSD1	7.19566640732539	8.14222380828547
1415	FSD1L	1.37676998261925	1.48744569426343
1416	FSIP1	5.68480248638622	1.92927431968315
1417	FSTL1	-1.52822948031664	-1.09713068035065
1418	FSTL3	-2.0213556646841	-2.73856957457897
1419	FSTL5	4.72523410954986	4.69830216306914
1420	FTCD	1.35780970766757	1.83932627178147
1421	FTH1	-1.54833653578164	-4.13266620219154
1422	FUCA2	-1.07270724936223	-1.82413407090708
1423	FUT2	1.83965561245694	2.51098985491285
1424	FUT7	6.5570205961131	2.54264331625777
1425	FUT9	5.97099284796965	7.03357974540297
1426	FXYD3	3.97099733135292	-3.26840135397958
1427	FXYD6-AS1	-8.52137719844954	-3.38596259646065
1428	FXYD7	7.61653522240286	6.76134371056094
1429	FYCO1	-1.0385802324023	-1.65076781743489
1430	FYN	1.8444614895371	4.19383324261549
1431	FZD10	5.88942424256923	2.02130939089997
1432	FZD10-AS1	3.45805745469518	2.49098284369224
1433	FZD6	-1.04295166068259	-2.55617210167297
1434	G0S2	-1.30394909556003	-3.40637766921881
1435	G6PD	-1.16276162792488	-1.66457191496945
1436	GAB2	1.23978298917544	2.47823267403887
1437	GABPB1-AS1	-8.63193315329452	1.54137924660286
1438	GABPB1-IT1	8.50950585256068	11.5179953077032
1439	GABRA2	4.37521908434635	4.03606027762493
1440	GABRA3	6.79359922354553	7.62511306449166
1441	GABRA5	4.23705635643706	4.80632184564643
1442	GABRB1	6.17428737340582	4.84478705463737
1443	GABRB2	-3.55007230147996	-4.84530485398981
1444	GABRB3	2.04251967447906	5.19690727645475
1445	GABRD	1.85120541643137	1.21251010959327
1446	GABRG1	4.5668108816903	2.84332253896551
1447	GABRP	6.3237099563605	3.57511581229413
1448	GABRQ	4.52459068503748	5.37335055847295
1449	GAD1	-2.55926911627461	-3.50250368814254
1450	GADD45B	-1.15892076036395	-1.35200939569495
1451	GADD45G	-1.1525908129678	-2.33338936117556
1452	GAL	7.36016190811895	8.22537371183509
1453	GAL3ST1	6.65715864274701	5.48863411228152
1454	GAL3ST2	5.31183874030677	1.47397516555876
1455	GAL3ST3	7.30832311563466	7.95666409143704
1456	GALM	-2.52504873750718	-4.40889986684384
1457	GALNT10	-1.21599559577612	-1.48922125434781
1458	GALNT14	2.48459052853457	2.40723875867501
1459	GALNT2	-1.22368501598081	-1.59089921528168
1460	GALNT6	1.11122070010087	3.5598060182091
1461	GALNT8	4.09617263676127	3.06658952927366
1462	GALNTL6	2.50788641657764	2.11562412305623
1463	GALR1	3.57729546484961	3.57154976548505
1464	GAP43	6.96356391034362	10.0189784999098
1465	GAPT	5.47916167857941	1.130060390945
1466	GAREM2	1.28434993996167	4.22693297438947
1467	GARIN1B	5.47571292284053	1.94289500285244
1468	GAS2L1	-1.06105111535964	-2.15080634165891
1469	GAS2L2	6.10662540310025	4.82738032826147
1470	GAS5	1.73337669184069	1.36353104830915
1471	GASK1B	-3.10742465411151	-4.1931361443079
1472	GASK1B-AS1	-8.95390348567491	-6.34125745367833
1473	GATA2	1.39007636083354	4.29511545409553
1474	GATA3	1.75730478092146	5.55353542788326
1475	GATA3-AS1	6.66661253473445	8.132796829911
1476	GATA6	-2.24927566397921	-3.91323168243254
1477	GATC	-1.12190087748998	-1.90334452075891
1478	GBE1	-2.63610340951658	-3.46741349636095
1479	GBP2	-2.79370350136574	-3.33931109873245
1480	GBP7	-2.05307422812453	-5.26148064501834
1481	GC	-3.02978034157675	-3.28260914757833
1482	GCATP1	6.19678326398338	1.32390836288578
1483	GCGR	5.7143181903867	5.9509437203745
1484	GCH1	1.0611773772612	3.35929979453166
1485	GCK	5.32500787797136	4.46328775075746
1486	GCKR	-1.82521395747585	-4.56783702818377
1487	GCLM	-1.27397217845972	-2.40657812090719
1488	GCNT2	1.22571786818179	2.93517997936703
1489	GCNT4	-1.14124972854149	-1.59690740583911
1490	GCOM1	-1.24346362649929	-7.28567167565716
1491	GCSH	1.10609200379939	-1.16212357563517
1492	GDA	4.12589003343006	-1.22110453504198
1493	GDAP1L1	5.64886534160683	7.31619210786279
1494	GDF1	5.79822662992802	-4.37544798223084
1495	GDF6	6.44021862867476	4.86442372119103
1496	GDPD1	1.31759147389129	4.05721190732243
1497	GFI1	5.17574387631026	1.22251519381477
1498	GFRA2	1.93867782384681	5.66966729579368
1499	GFRA3	4.78517892920157	7.05286326042141
1500	GGA2	-1.41875788804162	-1.03127308133901
1501	GGCX	-1.44317486379783	-1.73855627580034
1502	GGT3P	6.99148600040626	2.35751151569259
1503	GGT6	1.06027486401373	-5.01234825865049
1504	GGT7	1.15760398496638	2.39027442128831
1505	GIMAP1-GIMAP5	-5.35225064288159	-10.2837364969822
1506	GINS1	1.16517851559872	3.31207553000555
1507	GINS2	1.81273305398006	4.05841836905808
1508	GIPC2	-3.22078373194611	-5.70186212044276
1509	GIPR	4.49214793265652	1.05751136965864
1510	GJA1	-3.52484888125937	-4.60830766695295
1511	GJA9	6.24289384950073	-4.63109182380564
1512	GJB7	6.05110906165111	1.00182831197617
1513	GJC1	2.36706970762209	5.33674431573131
1514	GJC2	2.56628922892887	1.97740150262085
1515	GJC3	6.89119307144924	4.12582140979689
1516	GJD2	5.34783779197369	5.69268103077169
1517	GJD3	4.81822390555286	1.81308885059122
1518	GKAP1	1.12837407541772	1.03219299720678
1519	GLB1L3	5.99122052556124	7.68740988011279
1520	GLCCI1	2.00395476701397	4.21406457298503
1521	GLDC	4.08965179614921	2.75139226011736
1522	GLDN	-2.05963455111241	-2.76648395535221
1523	GLIPR1	-1.06417746308665	-2.57474651839147
1524	GLIPR1L1	4.07376035865678	1.16616329807503
1525	GLIS1	6.15076228668352	4.06011770627341
1526	GLMP	-1.20641586352295	-2.27791142299978
1527	GLRA1	5.98193689798971	3.66427966574605
1528	GLS	-1.22189050241198	-1.52961322292913
1529	GLT1D1	6.95009472162154	6.84565884720067
1530	GLTPD2	6.00945197236537	1.37268426819827
1531	GLUD1	-1.25525896631682	-1.05646794224067
1532	GLUD2	-3.64773926661763	-5.00975763691602
1533	GLYATL1	6.67163469466154	5.07429547822158
1534	GLYATL1P2	7.03431400744471	7.25493039750458
1535	GLYATL2	7.00663836992142	7.22089694580495
1536	GMNN	1.26410383726193	2.0223124810397
1537	GMPPB	-1.05174618043054	-2.54981857313697
1538	GNAO1	2.0162549038654	5.09694591295595
1539	GNAO1-AS1	6.25255888082301	3.83349710909143
1540	GNAO1-DT	7.12430707378109	3.62144682095553
1541	GNG2	4.33818654224106	3.79889171155651
1542	GNG3	4.40385970003178	2.3945101629371
1543	GNG4	6.21105000520442	7.11348031162074
1544	GNG8	6.29595074492294	5.59061966405013
1545	GNLY	4.63635505767952	2.64208969398753
1546	GNMT	4.39748736634023	1.82308751740232
1547	GNRHR	2.51945100949133	2.28675455115668
1548	GNS	-2.1427632251494	-2.81396244345149
1549	GOLGA4	-1.14518551684113	-1.60594882750162
1550	GOLGA6L5P	-1.4195490818379	-1.95721877679692
1551	GOLGA6L7	4.42625328032511	1.61036686744788
1552	GOLGA7	1.21614186973136	-1.85190740445984
1553	GOLGA7B	1.39810710232999	4.26996029962395
1554	GOLGA8J	4.0570765933466	-4.77824752480704
1555	GOLGA8S	-1.37408707086364	-3.87150323010782
1556	GOLGA8T	1.12738676748393	-2.92496511519225
1557	GOLGB1	-1.19013766224208	-1.31008666589921
1558	GOLT1A	6.47473077761468	4.78735599502919
1559	GP1BA	6.73265209983392	3.14331472116536
1560	GP1BB	1.31522644140978	-7.5350607098546
1561	GP2	-2.94977089779205	-7.8229704184704
1562	GPAM	-2.01503146867104	-2.65913331227243
1563	GPAT2P1	5.41601045240085	-2.11722611899393
1564	GPC1-AS1	6.61417556405847	3.64061600146209
1565	GPC2	3.02939053550644	7.25667884863852
1566	GPC4	-1.22644495063691	-2.50539603960123
1567	GPC5	4.27696532659002	2.23240831003846
1568	GPD1L	-1.32480542469925	-1.89695934888692
1569	GPI	-1.4798976505361	-1.04201062037956
1570	GPR108	-1.04392793039195	-1.70396675590115
1571	GPR12	7.06563664153468	7.44426443285885
1572	GPR137C	4.38253225128561	6.2403800878075
1573	GPR139	4.94985557717228	4.39616316082523
1574	GPR158	5.93988809202618	7.22965863587315
1575	GPR173	1.02145454138795	4.23109337773677
1576	GPR174	4.83035068933544	4.36080796878594
1577	GPR179	7.21773606092689	6.76293739049918
1578	GPR18	3.24924982035024	2.16875493780076
1579	GPR182	-1.51155068918118	-3.0681953198144
1580	GPR19	3.81534159876243	3.79049941030493
1581	GPR21	6.31635086252377	4.12509552569319
1582	GPR22	6.24357750594106	6.547281214928
1583	GPR26	6.05058863759581	6.65890037364552
1584	GPR27	2.92885669360383	4.08789786169294
1585	GPR3	4.9081600246958	2.49907385097499
1586	GPR35	1.98146395625028	2.50431462356502
1587	GPR37	5.6286033891955	2.96263539157053
1588	GPR37L1	-2.8013655332938	-2.463290966286
1589	GPR39	5.20583850394246	-1.51203967439264
1590	GPR45	5.44349442043714	2.58327184677307
1591	GPR55	5.59869942666238	1.94854093374733
1592	GPR61	3.4606835856909	1.85964310127138
1593	GPR62	6.47049630499908	1.39888260388058
1594	GPR68	4.42012148245713	3.66631598141923
1595	GPR83	4.7497121115281	3.40406226883224
1596	GPR85	3.9008762796568	5.31712165507836
1597	GPR88	4.02753641261118	1.391152154096
1598	GPRASP1	1.00747918142823	2.10402793293845
1599	GPRIN1	3.06987952564115	6.11887857878958
1600	GPRIN2	7.45062188465087	7.10977587126077
1601	GPX1	-1.02145100189747	-1.16879924679332
1602	GPX2	5.84317040677107	1.62764520353144
1603	GPX3	-2.37959856114983	-2.93312646665558
1604	GRAMD1B	-2.75349852144925	-3.39924859130762
1605	GRAMD1C	-1.08741204043169	-2.17787236955571
1606	GRAMD2A	4.0663187956941	1.20532022439748
1607	GRAP2	4.86358116006534	2.47795936052294
1608	GRAPL	3.8852705011335	-4.96544074066525
1609	GRB14	-2.07826542728813	-4.43348868842525
1610	GRB2	1.67808404764453	1.14812431655045
1611	GREB1	1.33115339079807	2.99476206120196
1612	GREM1	2.67783043578635	2.47112382900752
1613	GREP1	6.54545806252245	4.85767149769548
1614	GRIA1	2.48222382173319	4.93189910402199
1615	GRIA2	4.20855375247355	6.23328104098866
1616	GRIA3	-1.49667548690358	-4.50763548032591
1617	GRIA4	5.35463032419624	6.10471425201345
1618	GRIK2	3.47243156523726	6.23953093620546
1619	GRIK3	2.53885087481586	4.3723840547669
1620	GRIK5	3.51588767901577	6.02321744813441
1621	GRIN1	7.99514758396978	9.26006667512071
1622	GRIN2A	5.01746403375143	2.50222382456251
1623	GRIN2D	1.49589172693388	2.3827058799853
1624	GRIN3A	3.28280428783458	3.04045719942612
1625	GRINA	-1.2207825978902	-1.02701089736893
1626	GRK1	6.81379642413441	4.34872494781755
1627	GRK3	1.47155425905568	2.81554026004028
1628	GRM1	6.50986560229533	3.91131346220477
1629	GRM2	7.12796458500516	6.04498632838285
1630	GRM4	7.09883759987671	6.75035454446456
1631	GRM5	6.46045914576129	1.85592271726257
1632	GRM6	6.85901376749567	4.56276202528801
1633	GRM7	4.18751908024746	1.54763095387591
1634	GRM8	7.2717498923419	8.40380570322206
1635	GRPEL1	-1.49754402829803	-1.50594156150824
1636	GRPEL2	1.56670546400734	1.39177814767678
1637	GSC	4.84480271136465	2.51073625750807
1638	GSDMB	1.34152887312998	3.75079852958558
1639	GSDMD	-1.0398722796514	-1.52380225996016
1640	GSG1	6.33233991735906	1.75979254719826
1641	GSN-AS1	-1.89505368969178	-2.47604902780289
1642	GSTA1	-11.5700283232877	-14.3948500283186
1643	GSTA12P	6.35007104192694	-3.33689839517897
1644	GSTA2	-7.94380789054744	-10.7190802108986
1645	GTF2A1L	3.5450219637049	-4.47419881894211
1646	GTF2I-AS1	-7.94828786976404	-4.53922316374003
1647	GTF2IP1	-9.01330262262756	-3.44084725609698
1648	GTF2IRD1P1	-8.1659709467981	-7.36122136984692
1649	GTSE1	1.7507313036244	4.20523613298483
1650	GTSE1-DT	4.71482525659461	1.4241741582985
1651	GTSF1	5.11394824652848	2.00928821734595
1652	GUCA1A	7.29778777427648	3.3158108405073
1653	GUCA1B	2.08434369129728	3.39701371810649
1654	GUCY1A1	1.01817342493327	2.18413099433326
1655	GULP1	-1.8453661547319	-3.26542672107231
1656	GYPB	5.44295050337834	2.28665214383996
1657	GYPC	-1.21450086489959	-1.49959117152558
1658	GYPE	1.76838733689448	1.14806055103122
1659	GYS2	1.1294055027824	-3.94077269270605
1660	GZMB	5.77894296521366	2.7260687981893
1661	GZMK	2.75959565928523	-1.20348496739446
1662	GZMM	6.8474697783424	3.48293792142202
1663	H1-0	3.16259017998094	2.39673141714857
1664	H19	-1.87915802810428	-3.12042393035794
1665	H2AC15	7.06129118306117	-3.04253224254034
1666	H2AJ	-1.36486189673602	-1.83151040354108
1667	H2AZ1	1.18713128319139	1.8965402747822
1668	H2BC11	4.47219301858708	1.74913640751685
1669	H2BC19P	1.87795765672091	2.91394822574486
1670	H2BC26	1.3628133693719	2.31967297599756
1671	H2BC6	1.34459398241136	2.34892946766377
1672	H3-3A	1.43080085677219	1.08394794694636
1673	H3-3B	3.40899773853097	2.91193218888701
1674	H3-5	-1.50221930284476	-1.50542770529969
1675	H3C15	7.16217050202727	-1.86108920070662
1676	H4C14	1.25074087689894	-3.51469930240552
1677	H6PD	-1.57633409093701	-2.08345579350226
1678	HADHB	-2.30651629435867	-2.43658501122087
1679	HAGLR	2.08650623684693	3.12647976316286
1680	HAND1	6.79904678037204	8.66036627558596
1681	HAND2	4.85951484133461	8.02732849005528
1682	HAND2-AS1	4.35108075460052	7.89403883858765
1683	HAP1	2.45368626490074	2.73638099308857
1684	HAPLN1	3.79006600664595	4.28265913092889
1685	HAPLN2	4.39096451540443	2.41476731364933
1686	HAPLN4	5.32809312866621	-2.7526191547961
1687	HAS1	5.28322720079435	3.14369976094589
1688	HAS2	1.2349342642172	1.29995575981247
1689	HASPIN	6.17153974967705	4.00281909664196
1690	HAUS1	1.20049727431978	1.46841397234159
1691	HBA1	1.71828194507084	-2.28288251124476
1692	HBB	2.72392227429737	1.07877632690878
1693	HBG1	5.10908533313093	-2.96457624163655
1694	HBP1	-1.09986828720361	-1.7977317530417
1695	HCAR1	5.94587565557993	2.69873153919843
1696	HCAR2	5.61244867829747	2.48674373101837
1697	HCCAT5	6.02686943551578	4.53260656812137
1698	HCG22	6.01521888074263	3.5522431038552
1699	HCG25	-8.44909967142451	-3.78961026259732
1700	HCG27	1.36525658902377	1.28007232949657
1701	HCN4	6.13302020171779	5.91894206915506
1702	HDHD3	-1.84397407930351	-3.20780742220785
1703	HDHD5-AS1	7.0763188526376	-1.43685045929758
1704	HEATR9	5.01050970422602	1.55333146704843
1705	HEBP1	-1.02615206100084	-1.81995572617172
1706	HECW1	7.63294339733024	8.17457602387217
1707	HEIH	-6.5226762573215	-2.0888503630921
1708	HELLPAR	-6.32225595161261	-2.32396389549564
1709	HELLS	2.3442856066952	3.28961641367537
1710	HEMGN	5.12319706787089	2.16937771282556
1711	HEPH	-1.43064116732491	-2.67502645695911
1712	HERC2P3	-8.39136194972525	-1.00264970227369
1713	HERC2P5	6.84792300368148	3.00008462694736
1714	HERC2P8	6.53704767868115	1.91055347259429
1715	HERC3	-1.54384794806778	-8.31064972786151
1716	HERPUD1	-1.26913557572	-1.37198855595555
1717	HES4	1.63868457249957	2.71849583533157
1718	HES7	6.96367552578923	4.27113419316209
1719	HFE	-1.07582941270677	-3.22865561649145
1720	HFM1	1.80758753914308	3.07575422316688
1721	HGF	-1.62263841359313	-2.60217051198771
1722	HGFAC	7.29634711372059	6.70870271891697
1723	HHIP	-1.3029686941364	-1.78557331791541
1724	HHIPL2	5.04822723028538	1.78083476913919
1725	HIBADH	-1.60234640742648	-2.30828253039407
1726	HID1	1.19568730855323	4.20522139130425
1727	HIF1A	-1.90324279751012	-2.10617546271091
1728	HIF3A	-1.32336139046403	-3.51634660465344
1729	HIGD1B	7.2059263020934	3.63518272427899
1730	HJURP	2.86004951578171	4.77053328349458
1731	HLA-A	-1.25658411853882	-1.50895141163842
1732	HLA-C	-1.31576559834456	-1.43874962136628
1733	HLA-DQA1	1.49105372774672	1.27018509067138
1734	HLA-DRB6	-8.30315460497831	-2.24742008063457
1735	HLA-F-AS1	-1.1243638023466	-4.4789149140219
1736	HLA-H	-9.06654294754638	-5.72023007837384
1737	HLA-J	-7.9929012381525	-6.27676736553285
1738	HLA-L	-8.41922229967679	-2.37897057229901
1739	HMCN2	2.7310067689044	3.67066623276988
1740	HMGA1	1.22357799521506	4.16014854720708
1741	HMGA2	6.94070325732879	2.42998368111982
1742	HMGB1	1.4964815720637	1.39254532743525
1743	HMGB1P5	-1.06024932893466	-3.61182369208315
1744	HMGB2	1.91717042126212	3.83631466327354
1745	HMGB3	1.43754734468629	2.00007301932716
1746	HMGB3P10	7.17238424567719	-1.31071069885777
1747	HMGCL	-1.19345335051397	-2.00977450034962
1748	HMGCLL1	1.90577491151085	2.97528821117717
1749	HMGN1	2.50051371454876	1.82294565963252
1750	HMGN2	1.45299698773884	1.16058302790925
1751	HMGN5	-1.63867585491308	-3.68295042655424
1752	HMMR	1.1397275999309	2.63392387311423
1753	HMSD	-2.92828720442283	-1.48413304516003
1754	HMX1	8.46523102026027	11.3640197755131
1755	HNF1A	4.60070503612762	-2.45264113216865
1756	HNF1A-AS1	6.80554462241367	1.3508322950333
1757	HNRNPA1	1.54468210506403	2.38705405564283
1758	HNRNPA1L3	-9.82756299272014	-3.19572331304261
1759	HNRNPA3P3	-4.16381447477905	-3.46771957657915
1760	HNRNPH1P1	5.66689437727106	1.73953698818724
1761	HNRNPKP2	-5.34102513266678	-2.56665888786799
1762	HNRNPKP4	-4.57834723547094	-2.1304450689541
1763	HNRNPUL2-BSCL2	-9.86972371985666	-13.5913377789201
1764	HOMER1	1.82104863585648	2.85654223931342
1765	HOTAIRM1	-7.95364789746438	-2.57654934995194
1766	HOXA-AS3	-1.40115752173962	-8.65707798368912
1767	HOXA10	-3.61061368694131	-6.18902595548303
1768	HOXA11-AS	-1.37637607699459	-5.17024160848715
1769	HOXA5	-1.79573498353978	-4.42347941655858
1770	HOXA6	-3.54328390749175	-5.83032666912201
1771	HOXA7	-2.63035792950093	-8.00153354406934
1772	HOXA9	-1.70156700247815	-4.68788930467105
1773	HOXB8	-1.80657690982399	-4.08363496508565
1774	HOXC4	1.81007365161576	3.28335903894222
1775	HOXC9	2.16933013684088	2.83232519289236
1776	HOXD10	6.36039295354115	3.77404445599335
1777	HPCAL4	5.32328259490032	5.86984608636045
1778	HPD	-3.15606276014532	-3.99726112252318
1779	HPDL	6.52654088102633	4.09606310297119
1780	HPGD	-1.23218993288298	-2.98367056523636
1781	HPN	1.41425482467621	-1.56049123912492
1782	HPS1	-1.43705421740127	-1.42872707077274
1783	HPX	1.03692833582709	2.94879763805613
1784	HRAS	1.01351717526181	1.65618133407454
1785	HRG	2.28303715239777	-1.00680348561916
1786	HRH3	6.99797684690393	7.0604192107094
1787	HRK	6.52894130958906	7.19399963721507
1788	HRNR	-1.72132421754576	-2.41379057713242
1789	HROB	3.44856115725794	3.85794201190695
1790	HS3ST4	6.06499242995307	5.71050888091496
1791	HS3ST5	7.46608893615374	7.65903686451494
1792	HS6ST1	-1.3395883776398	-1.81168547273063
1793	HS6ST2	2.68520824083938	4.3915682432001
1794	HSD17B3	2.07707722352219	-4.77950222260006
1795	HSD17B4	-1.63834260499805	-1.87432230509664
1796	HSD3B2	-7.53619432418781	-13.6752426849247
1797	HSD3BP2	-8.04712226682254	-8.88490644444642
1798	HSDL2	-1.70730079160246	-2.9037057563618
1799	HSF2BP	5.91097138446463	1.21763092514158
1800	HSF5	5.45273319001758	3.4481606161273
1801	HSFX2	4.95840997965581	-3.13165988950326
1802	HSH2D	3.56780803521086	1.1385285853461
1803	HSP90AA2P	-8.20744351239001	-3.27560844242445
1804	HSP90AB1	-1.32812359519627	1.07367559987162
1805	HSP90AB3P	-1.88595426304511	-2.8962671292949
1806	HSPA1A	-1.02507848271646	-1.72252734101108
1807	HSPA1B	-1.22066284035627	-1.78734177888491
1808	HSPA4L	-1.20112650840199	-1.22127943095556
1809	HSPA9	-1.80628517840241	-1.35714500510338
1810	HSPA9P1	-7.95999519952803	-5.13459680972553
1811	HSPB6	-2.99257447420472	-7.52699824494086
1812	HSPB7	-2.57989181224533	-5.92746949368957
1813	HSPD1	-1.96264642188657	-1.59027615684066
1814	HSPD1P1	-9.11586043557143	-5.82018153264161
1815	HSPD1P4	-8.11875769411363	-3.6265345286022
1816	HSPD1P6	-8.54087139480578	-3.76397464449763
1817	HSPG2	-1.25622360362692	-1.51412980561344
1818	HTD2	-7.96392760616763	-7.49602023045813
1819	HTR1B	6.56966484505824	4.51171170066335
1820	HTR1E	6.2820340932904	4.96399759097117
1821	HTR2B	-2.18037854981972	-5.23718535888393
1822	HTR2C	5.06250540904484	3.87975368337312
1823	HTR3A	6.59962763413799	4.85583973181721
1824	HTR6	6.65334016953365	6.30685886269648
1825	HTR7	5.69068600346063	2.87737258183803
1826	HUNK	3.08535648848235	5.25926930478508
1827	IAPP	5.35749788572223	1.15631264323162
1828	IARS2	-1.16373379095241	-1.0526270483856
1829	IBTK	-1.20818020056074	-1.45461284125494
1830	ICA1	2.06027764376892	5.19342527280008
1831	ICOS	5.83593544750605	3.99609723528335
1832	ID2	-1.18371217580028	-1.136896868737
1833	IDH1	-2.1886460128652	-2.95658360562144
1834	IDH3A	-1.49100796847968	-3.13862612553171
1835	IDI2	-6.15929048013107	-8.25247126196619
1836	IDO1	5.6002697909006	2.51626357587874
1837	IFI16	-1.15191336596434	-1.57850857076266
1838	IFIT1	-1.02738908587913	-1.88887927301251
1839	IFITM10	-9.55555120126464	-7.15902040167214
1840	IFNLR1	-2.03245349671507	-2.02062145037664
1841	IGBP1C	7.30089260025467	2.87250531164415
1842	IGDCC3	6.87494525350302	5.97401883552646
1843	IGF2-AS	4.30948189338102	1.68439393984348
1844	IGF2BP1	8.02141394412247	7.90572919698785
1845	IGF2BP3	5.56312543922321	4.53796599639664
1846	IGFALS	6.26456666689413	1.50176167156216
1847	IGFBP4	-1.86542280531357	-1.09639297389958
1848	IGFBP5	-1.28235185534457	-1.8753412125905
1849	IGFBP6	-1.06376607350658	-2.71051059195131
1850	IGFBP7-AS1	-1.27422694606514	-6.68013734408528
1851	IGFBPL1	9.50998071135805	12.4650683115814
1852	IGKC	1.56477112030827	1.74310559397744
1853	IGLON5	5.13053784460098	6.18668220793969
1854	IGSF11	-1.00260792161046	-3.62679074065136
1855	IGSF3	2.03017990372344	4.96747518981234
1856	IGSF5	-1.12620504796317	-2.74181715023015
1857	IGSF9	7.1426008125808	7.27578170802524
1858	IGSF9B	4.95611269673277	7.42945264949264
1859	IL11	6.7886633999932	5.56138396653986
1860	IL12A	5.87966904501916	2.94311874495759
1861	IL12RB2	3.22286263387062	1.68559055669046
1862	IL13RA1	-1.19043792127244	-1.77346053596271
1863	IL13RA2	1.25300214485661	1.69374337244611
1864	IL17RC	-1.52912352108557	-3.30107217324086
1865	IL17RD	1.41282608972521	3.9365087481386
1866	IL17REL	6.01560872325602	3.93105544844647
1867	IL1B	1.70068792579771	1.43654982164918
1868	IL1R1	-2.5726726734134	-3.59878362353047
1869	IL1R2	-1.50491110611369	-4.47705501641781
1870	IL1RL1	-4.87608738480775	-7.81420099537687
1871	IL1RL2	-1.8169841082789	-2.39227151189104
1872	IL20RA	-4.95996097453096	-6.94174125479388
1873	IL21R	5.32033859506806	2.76182063951356
1874	IL23A	3.38285608221222	1.33962966356194
1875	IL23R	1.73471521777793	-4.30517786289574
1876	IL2RB	1.10893879224203	2.62565773392204
1877	IL4R	-1.11930284501931	-1.67318876580932
1878	IL6ST	-1.72508721302508	-1.82097257519841
1879	IL7	1.60234033331338	2.36721731349721
1880	INA	5.56501782943911	8.51038264174387
1881	INAVA	6.55029798332133	1.85186919440576
1882	INHA	-1.31176756361857	-4.345253856545
1883	INHBA	1.09691404732442	1.7400494600562
1884	INHBC	6.20856730314795	4.05364830259911
1885	INIP	1.37535948715125	1.01562240513352
1886	INKA1	2.2466090180845	1.67957244601063
1887	INMT	-1.67509122473762	-3.6494353976893
1888	INMT-MINDY4	-8.01719523294706	-9.97322963244468
1889	INO80B-WBP1	-8.99368815825634	-12.4668984611072
1890	INPP5F	1.40890820971547	2.91689560768945
1891	INPPL1	-1.22092771730762	-1.28154102132428
1892	INS-IGF2	1.59228497575864	-8.43711984116949
1893	INSC	4.25347754941434	2.83622741489323
1894	INSM1	5.48488673311378	6.69636788500577
1895	INSM2	7.798615826335	10.3211300216885
1896	INSRR	5.61535850244442	6.17232097675696
1897	INSYN2A	5.09650797698782	1.72375927975734
1898	INSYN2B	3.67614897446866	1.81065114834267
1899	IPCEF1	4.01838029547516	1.66542775456806
1900	IQANK1	4.77981937159614	-2.14406538156222
1901	IQCA1	1.17603870394887	2.06587233036444
1902	IQCN	1.07219066998699	3.88246784810416
1903	IQGAP1	-1.16679487744558	-1.45379395140554
1904	IQGAP2	-1.06914951779934	-2.635042532831
1905	IQGAP3	1.46362202151422	4.34947260546898
1906	IQSEC2	-1.06327536547308	-1.42267337137609
1907	IQSEC3	3.36923555661138	4.59945248311747
1908	IRF4	3.46934192601538	1.89723556768225
1909	IRF6	-1.55896342435573	-3.15712537764186
1910	IRX6	4.65156790368918	3.03754156118423
1911	ISL1	8.06290688344183	11.8795761567539
1912	ISL1-DT	9.14362548849407	10.6810014265615
1913	ISLR2	6.09357881381114	3.97094697597154
1914	ISM1	1.78429414386611	-1.02599850696819
1915	ISY1-RAB43	-8.81094715890391	-12.0187974090782
1916	ITGA1	-1.91493274860689	-1.36917607009043
1917	ITGA2	-1.33135693255226	-2.64692490590465
1918	ITGA2B	2.84677933904146	4.22859870055559
1919	ITGA5	-1.11859407885825	-1.01314320121952
1920	ITGA9	-1.17324883241512	-2.13805393870336
1921	ITGAD	6.63044502091476	5.02555857568557
1922	ITGAV	-1.16047392461974	-1.2471995503726
1923	ITGB1BP2	1.85895676898604	2.71337456166869
1924	ITIH2	2.79632607898506	2.49577492919257
1925	ITIH4	-1.18770249100055	-6.52979823808405
1926	ITK	1.83587975198374	1.73934284565639
1927	ITM2B	-1.37036906768803	-1.13077028932748
1928	ITPKA	-1.68251646469735	-4.72055244613208
1929	ITPR1	-1.06277471364942	-1.93930179323185
1930	ITPR2	-1.5900780301631	-2.94833176310106
1931	ITPR3	-1.10442944360405	-2.31501711306834
1932	ITPRIPL1	3.40745215565419	4.59114326072084
1933	IVD	-1.0763833537512	-1.20523454232381
1934	IYD	4.93693111867267	-2.37158479501821
1935	JAKMIP1	4.65476733307212	2.2078389389966
1936	JAKMIP2	1.34820832818525	2.51407072325259
1937	JMJD8	-1.37313847197661	-3.93410141106476
1938	JPH1	4.34752549612772	2.65641830008158
1939	JPH3	6.02108181134164	6.5123363250578
1940	JPH4	2.00618577565812	5.66152486277497
1941	JPT1	2.7130069115055	3.0336390707113
1942	JPX	1.60411177853264	-2.2463912968902
1943	JSRP1	-1.33731266152395	-6.9251066961516
1944	KANK1	-1.10949017820269	-2.17837718919226
1945	KANK2	-1.11269167301829	-1.34177278520413
1946	KANK4	5.82781403647374	4.3598796213586
1947	KBTBD12	1.48435836534483	-1.95675523697273
1948	KCNA3	6.76360585428811	4.53545828249782
1949	KCNA4	-4.31732384572742	-5.65175151264755
1950	KCNA5	5.20602869642459	1.11543267187904
1951	KCNA6	6.39666821062833	4.1740507794738
1952	KCNAB3	1.1001161273198	4.04481148790768
1953	KCNB1	1.52358329737972	5.57016959481534
1954	KCNB2	6.83755185094075	7.45642361952885
1955	KCNC1	6.55593162968837	7.38831071271806
1956	KCNC2	4.45873684071996	3.82109248747302
1957	KCND2	3.90273517079204	5.3380715306787
1958	KCNE5	3.09550901964726	-1.92297180613942
1959	KCNF1	6.23708551705954	5.19714407547947
1960	KCNG1	5.93452912602903	6.64409034108932
1961	KCNG3	-3.24369506126575	-3.41879441502954
1962	KCNH1	4.01079447188824	3.13690204669152
1963	KCNH4	4.93239050872965	5.72514464513264
1964	KCNH5	3.16329209841084	4.64447368414851
1965	KCNH6	6.96862109353707	7.6127920174625
1966	KCNH7	4.86533565150926	3.65554555463251
1967	KCNIP1	3.67133797012982	2.36216903027159
1968	KCNJ10	5.85805082395343	3.12552233853284
1969	KCNJ11	1.04812720900276	1.77611309706807
1970	KCNJ12	1.98167897971934	1.98946665608559
1971	KCNJ13	1.75078997742434	-1.48518660089884
1972	KCNJ3	3.79357398791317	2.04477297454173
1973	KCNJ5	-2.66816761340171	-6.00942514236389
1974	KCNJ6	1.35347288973469	3.5734185130503
1975	KCNJ9	7.18775300589926	8.20165217160108
1976	KCNK1	-1.04187632588742	-2.66450094677131
1977	KCNK10	6.60397267592518	6.38471064182178
1978	KCNK12	4.90661874842715	4.8304495240924
1979	KCNK17	5.39727422168347	3.85427197556225
1980	KCNK2	-3.48446554715436	-6.19471093722219
1981	KCNK3	-2.95399714859891	-3.45798114022992
1982	KCNK7	6.51861361396506	2.13497615152518
1983	KCNK9	3.31037267396721	3.52899149962117
1984	KCNN1	6.90604786847588	4.08861765897042
1985	KCNN2	-1.60237748338336	-3.55868978209037
1986	KCNN4	3.54577367745922	2.04070177508562
1987	KCNQ1	-3.33479174193609	-6.16775334784076
1988	KCNQ1OT1	-1.09100608856777	-1.4725275884604
1989	KCNQ2	5.32822353157517	8.66633912705896
1990	KCNQ4	3.43975635854517	2.66082223282556
1991	KCNQ5	7.12983658580026	8.36524089636598
1992	KCNS2	-1.93557669303774	-2.60748647868259
1993	KCNT1	5.1360270677799	2.9121008405718
1994	KCNT2	1.02181730969067	2.44227018026157
1995	KCNV2	6.10844431633616	1.29518650765459
1996	KCTD14	-1.27715622762056	-6.89608219508137
1997	KCTD15	1.1750786866819	2.71748484923383
1998	KCTD16	2.12438080719267	5.18040445039658
1999	KCTD19	6.08416072874034	4.65461061749602
[truncated: 2,381 more rows]
