# Supplementary material for: Analysis of High-Risk Neuroblastoma Transcriptome Reveals Gene Co-Expression Signatures and Functional Features
Source: Biology (Basel). 2023 Sep 12;12(9):1230. doi: 10.3390/biology12091230 (PMC10525871; doi:10.3390/biology12091230)
Supplement: Supplementary file 1 [file biology-12-01230-s001.zip › File S1/modules_genes.csv]

ensembl	module
ENSG00000000971	blue
ENSG00000001036	turquoise
ENSG00000001497	turquoise
ENSG00000001561	turquoise
ENSG00000001626	grey
ENSG00000001630	turquoise
ENSG00000001631	turquoise
ENSG00000002079	turquoise
ENSG00000002330	turquoise
ENSG00000002726	turquoise
ENSG00000002745	grey
ENSG00000002746	turquoise
ENSG00000002822	turquoise
ENSG00000002919	turquoise
ENSG00000002933	turquoise
ENSG00000003056	turquoise
ENSG00000003096	turquoise
ENSG00000003147	turquoise
ENSG00000003249	turquoise
ENSG00000003402	blue
ENSG00000003987	turquoise
ENSG00000003989	turquoise
ENSG00000004139	turquoise
ENSG00000004468	grey
ENSG00000004700	turquoise
ENSG00000004776	turquoise
ENSG00000004777	turquoise
ENSG00000004799	turquoise
ENSG00000004838	turquoise
ENSG00000004848	grey
ENSG00000004939	turquoise
ENSG00000004948	grey
ENSG00000005020	turquoise
ENSG00000005059	turquoise
ENSG00000005073	turquoise
ENSG00000005102	turquoise
ENSG00000005108	turquoise
ENSG00000005187	turquoise
ENSG00000005189	blue
ENSG00000005243	turquoise
ENSG00000005379	turquoise
ENSG00000005381	grey
ENSG00000005421	turquoise
ENSG00000005448	turquoise
ENSG00000005471	turquoise
ENSG00000005486	blue
ENSG00000005700	turquoise
ENSG00000005801	turquoise
ENSG00000005812	turquoise
ENSG00000005844	yellow
ENSG00000005882	turquoise
ENSG00000005893	blue
ENSG00000005961	turquoise
ENSG00000005981	turquoise
ENSG00000006016	grey
ENSG00000006025	turquoise
ENSG00000006071	grey
ENSG00000006116	brown
ENSG00000006118	turquoise
ENSG00000006128	grey
ENSG00000006210	turquoise
ENSG00000006282	turquoise
ENSG00000006283	turquoise
ENSG00000006327	grey
ENSG00000006377	turquoise
ENSG00000006432	turquoise
ENSG00000006453	turquoise
ENSG00000006459	turquoise
ENSG00000006468	turquoise
ENSG00000006534	turquoise
ENSG00000006555	grey
ENSG00000006576	turquoise
ENSG00000006606	grey
ENSG00000006634	blue
ENSG00000006638	turquoise
ENSG00000006652	blue
ENSG00000006704	turquoise
ENSG00000006740	brown
ENSG00000006757	turquoise
ENSG00000006831	turquoise
ENSG00000007001	brown
ENSG00000007171	grey
ENSG00000007264	turquoise
ENSG00000007350	grey
ENSG00000007372	turquoise
ENSG00000007392	turquoise
ENSG00000007402	turquoise
ENSG00000007923	turquoise
ENSG00000007933	grey
ENSG00000007952	turquoise
ENSG00000007968	blue
ENSG00000008056	brown
ENSG00000008083	turquoise
ENSG00000008128	turquoise
ENSG00000008130	turquoise
ENSG00000008196	brown
ENSG00000008226	turquoise
ENSG00000008256	turquoise
ENSG00000008277	turquoise
ENSG00000008282	blue
ENSG00000008283	brown
ENSG00000008294	turquoise
ENSG00000008300	brown
ENSG00000008311	blue
ENSG00000008394	turquoise
ENSG00000008441	turquoise
ENSG00000008513	turquoise
ENSG00000008710	brown
ENSG00000008735	turquoise
ENSG00000008838	turquoise
ENSG00000009694	brown
ENSG00000009709	turquoise
ENSG00000009724	turquoise
ENSG00000009765	grey
ENSG00000009950	turquoise
ENSG00000010270	turquoise
ENSG00000010278	blue
ENSG00000010282	grey
ENSG00000010292	blue
ENSG00000010310	grey
ENSG00000010319	turquoise
ENSG00000010327	turquoise
ENSG00000010379	turquoise
ENSG00000010404	turquoise
ENSG00000010438	brown
ENSG00000010704	turquoise
ENSG00000010810	turquoise
ENSG00000010932	turquoise
ENSG00000011052	turquoise
ENSG00000011201	brown
ENSG00000011243	turquoise
ENSG00000011258	turquoise
ENSG00000011260	turquoise
ENSG00000011332	turquoise
ENSG00000011347	brown
ENSG00000011426	blue
ENSG00000011465	blue
ENSG00000011523	turquoise
ENSG00000011590	turquoise
ENSG00000011677	turquoise
ENSG00000012048	blue
ENSG00000012124	grey
ENSG00000012171	turquoise
ENSG00000012211	turquoise
ENSG00000012504	turquoise
ENSG00000013293	brown
ENSG00000013364	turquoise
ENSG00000013523	turquoise
ENSG00000013563	turquoise
ENSG00000013573	blue
ENSG00000013583	turquoise
ENSG00000013588	turquoise
ENSG00000013725	yellow
ENSG00000013810	blue
ENSG00000014123	turquoise
ENSG00000014257	turquoise
ENSG00000014914	turquoise
ENSG00000014919	turquoise
ENSG00000015133	turquoise
ENSG00000015475	turquoise
ENSG00000015479	turquoise
ENSG00000015520	turquoise
ENSG00000015568	turquoise
ENSG00000015592	brown
ENSG00000016082	turquoise
ENSG00000016391	turquoise
ENSG00000016402	turquoise
ENSG00000016602	turquoise
ENSG00000017427	turquoise
ENSG00000017483	grey
ENSG00000018189	turquoise
ENSG00000018236	brown
ENSG00000018280	turquoise
ENSG00000018408	blue
ENSG00000018607	turquoise
ENSG00000018610	turquoise
ENSG00000019102	grey
ENSG00000019169	turquoise
ENSG00000019505	brown
ENSG00000019991	turquoise
ENSG00000019995	turquoise
ENSG00000020633	yellow
ENSG00000021300	grey
ENSG00000021355	turquoise
ENSG00000021488	turquoise
ENSG00000021574	turquoise
ENSG00000021645	grey
ENSG00000022267	turquoise
ENSG00000022567	turquoise
ENSG00000023171	turquoise
ENSG00000023191	turquoise
ENSG00000023228	turquoise
ENSG00000023330	turquoise
ENSG00000023608	turquoise
ENSG00000023892	yellow
ENSG00000023909	turquoise
ENSG00000024422	turquoise
ENSG00000024526	blue
ENSG00000024862	turquoise
ENSG00000025770	turquoise
ENSG00000026036	turquoise
ENSG00000026103	turquoise
ENSG00000026508	brown
ENSG00000026559	brown
ENSG00000026652	turquoise
ENSG00000026751	yellow
ENSG00000027644	brown
ENSG00000027869	turquoise
ENSG00000028116	turquoise
ENSG00000028277	turquoise
ENSG00000028839	turquoise
ENSG00000029153	turquoise
ENSG00000029534	turquoise
ENSG00000029639	turquoise
ENSG00000029993	blue
ENSG00000030110	turquoise
ENSG00000032389	turquoise
ENSG00000033011	turquoise
ENSG00000033122	turquoise
ENSG00000033327	turquoise
ENSG00000033627	turquoise
ENSG00000034053	turquoise
ENSG00000034239	grey
ENSG00000034510	turquoise
ENSG00000034693	turquoise
ENSG00000034971	turquoise
ENSG00000035499	blue
ENSG00000035720	yellow
ENSG00000035862	brown
ENSG00000036448	turquoise
ENSG00000036530	brown
ENSG00000036565	brown
ENSG00000036672	turquoise
ENSG00000037280	turquoise
ENSG00000037757	turquoise
ENSG00000037965	turquoise
ENSG00000038002	turquoise
ENSG00000038210	turquoise
ENSG00000038295	grey
ENSG00000038382	turquoise
ENSG00000038945	turquoise
ENSG00000039068	grey
ENSG00000039123	turquoise
ENSG00000039537	turquoise
ENSG00000039600	turquoise
ENSG00000039650	turquoise
ENSG00000040275	blue
ENSG00000040531	turquoise
ENSG00000040608	turquoise
ENSG00000040731	brown
ENSG00000040933	turquoise
ENSG00000041353	brown
ENSG00000041880	turquoise
ENSG00000041982	turquoise
ENSG00000041988	turquoise
ENSG00000042062	turquoise
ENSG00000042088	blue
ENSG00000042286	turquoise
ENSG00000042429	turquoise
ENSG00000042445	turquoise
ENSG00000042832	grey
ENSG00000043143	turquoise
ENSG00000044446	turquoise
ENSG00000044524	turquoise
ENSG00000046604	grey
ENSG00000046653	grey
ENSG00000047346	turquoise
ENSG00000047457	turquoise
ENSG00000047579	turquoise
ENSG00000047597	brown
ENSG00000047617	turquoise
ENSG00000047634	turquoise
ENSG00000047662	turquoise
ENSG00000048052	brown
ENSG00000048392	turquoise
ENSG00000048540	turquoise
ENSG00000048740	turquoise
ENSG00000048828	turquoise
ENSG00000048991	turquoise
ENSG00000049089	turquoise
ENSG00000049167	blue
ENSG00000049239	turquoise
ENSG00000049247	turquoise
ENSG00000049249	turquoise
ENSG00000049283	turquoise
ENSG00000049449	turquoise
ENSG00000049540	brown
ENSG00000049541	turquoise
ENSG00000049768	turquoise
ENSG00000049769	turquoise
ENSG00000049860	turquoise
ENSG00000050030	turquoise
ENSG00000050327	turquoise
ENSG00000050393	turquoise
ENSG00000050405	turquoise
ENSG00000050438	turquoise
ENSG00000050555	turquoise
ENSG00000051108	turquoise
ENSG00000051128	turquoise
ENSG00000051180	blue
ENSG00000051341	blue
ENSG00000052126	turquoise
ENSG00000052802	grey
ENSG00000053371	turquoise
ENSG00000053438	turquoise
ENSG00000053747	turquoise
ENSG00000053918	turquoise
ENSG00000054277	turquoise
ENSG00000054356	brown
ENSG00000054523	turquoise
ENSG00000054690	turquoise
ENSG00000054793	turquoise
ENSG00000054803	turquoise
ENSG00000055118	brown
ENSG00000055163	turquoise
ENSG00000055211	turquoise
ENSG00000055732	turquoise
ENSG00000055955	turquoise
ENSG00000056487	turquoise
ENSG00000056972	turquoise
ENSG00000056998	turquoise
ENSG00000057149	turquoise
ENSG00000057252	turquoise
ENSG00000057468	grey
ENSG00000057593	turquoise
ENSG00000057657	turquoise
ENSG00000057663	turquoise
ENSG00000058056	turquoise
ENSG00000058085	turquoise
ENSG00000058335	grey
ENSG00000058404	brown
ENSG00000058673	turquoise
ENSG00000058866	turquoise
ENSG00000059145	turquoise
ENSG00000059588	turquoise
ENSG00000059769	turquoise
ENSG00000059915	brown
ENSG00000060138	blue
ENSG00000060566	turquoise
ENSG00000060642	turquoise
ENSG00000060709	brown
ENSG00000060718	grey
ENSG00000060971	turquoise
ENSG00000060982	turquoise
ENSG00000061337	turquoise
ENSG00000061918	brown
ENSG00000061936	turquoise
ENSG00000061938	turquoise
ENSG00000062038	turquoise
ENSG00000062096	brown
ENSG00000062582	turquoise
ENSG00000062822	blue
ENSG00000063015	turquoise
ENSG00000063127	blue
ENSG00000063438	turquoise
ENSG00000063587	turquoise
ENSG00000064012	turquoise
ENSG00000064042	turquoise
ENSG00000064102	turquoise
ENSG00000064115	turquoise
ENSG00000064195	grey
ENSG00000064199	turquoise
ENSG00000064201	yellow
ENSG00000064205	turquoise
ENSG00000064309	turquoise
ENSG00000064489	turquoise
ENSG00000064547	turquoise
ENSG00000064601	turquoise
ENSG00000064651	turquoise
ENSG00000064763	brown
ENSG00000064886	grey
ENSG00000064932	turquoise
ENSG00000064961	turquoise
ENSG00000065057	turquoise
ENSG00000065243	turquoise
ENSG00000065320	turquoise
ENSG00000065325	grey
ENSG00000065328	blue
ENSG00000065361	grey
ENSG00000065413	turquoise
ENSG00000065485	turquoise
ENSG00000065600	turquoise
ENSG00000065609	brown
ENSG00000065618	grey
ENSG00000065665	turquoise
ENSG00000065675	grey
ENSG00000065717	turquoise
ENSG00000065802	turquoise
ENSG00000065833	turquoise
ENSG00000065882	turquoise
ENSG00000065911	turquoise
ENSG00000065978	turquoise
ENSG00000066032	brown
ENSG00000066117	turquoise
ENSG00000066135	turquoise
ENSG00000066185	turquoise
ENSG00000066230	turquoise
ENSG00000066248	turquoise
ENSG00000066279	blue
ENSG00000066322	turquoise
ENSG00000066382	turquoise
ENSG00000066468	turquoise
ENSG00000066583	turquoise
ENSG00000066697	turquoise
ENSG00000066735	brown
ENSG00000066813	red
ENSG00000066855	turquoise
ENSG00000067057	turquoise
ENSG00000067066	turquoise
ENSG00000067082	turquoise
ENSG00000067113	blue
ENSG00000067141	turquoise
ENSG00000067167	turquoise
ENSG00000067177	turquoise
ENSG00000067182	turquoise
ENSG00000067191	turquoise
ENSG00000067208	blue
ENSG00000067365	turquoise
ENSG00000067445	turquoise
ENSG00000067596	turquoise
ENSG00000067704	turquoise
ENSG00000067715	brown
ENSG00000067836	turquoise
ENSG00000067840	turquoise
ENSG00000067955	turquoise
ENSG00000067992	turquoise
ENSG00000068028	turquoise
ENSG00000068078	grey
ENSG00000068079	turquoise
ENSG00000068097	turquoise
ENSG00000068323	turquoise
ENSG00000068366	turquoise
ENSG00000068489	blue
ENSG00000068615	turquoise
ENSG00000068724	turquoise
ENSG00000068781	turquoise
ENSG00000068796	turquoise
ENSG00000068831	turquoise
ENSG00000068971	turquoise
ENSG00000069011	turquoise
ENSG00000069018	grey
ENSG00000069020	turquoise
ENSG00000069188	brown
ENSG00000069399	turquoise
ENSG00000069424	turquoise
ENSG00000069482	turquoise
ENSG00000069535	turquoise
ENSG00000069667	turquoise
ENSG00000069696	turquoise
ENSG00000069702	turquoise
ENSG00000069764	turquoise
ENSG00000069943	turquoise
ENSG00000069956	turquoise
ENSG00000069974	turquoise
ENSG00000070087	turquoise
ENSG00000070182	brown
ENSG00000070193	grey
ENSG00000070388	turquoise
ENSG00000070404	turquoise
ENSG00000070495	turquoise
ENSG00000070501	turquoise
ENSG00000070526	grey
ENSG00000070540	turquoise
ENSG00000070601	brown
ENSG00000070669	turquoise
ENSG00000070718	turquoise
ENSG00000070729	brown
ENSG00000070731	blue
ENSG00000070748	turquoise
ENSG00000070761	turquoise
ENSG00000070808	brown
ENSG00000070814	turquoise
ENSG00000070882	turquoise
ENSG00000070886	grey
ENSG00000070961	turquoise
ENSG00000070985	grey
ENSG00000071054	turquoise
ENSG00000071073	brown
ENSG00000071205	turquoise
ENSG00000071242	turquoise
ENSG00000071282	turquoise
ENSG00000071539	blue
ENSG00000071564	blue
ENSG00000071794	turquoise
ENSG00000071967	blue
ENSG00000071991	grey
ENSG00000072041	brown
ENSG00000072071	turquoise
ENSG00000072133	turquoise
ENSG00000072182	brown
ENSG00000072195	brown
ENSG00000072201	turquoise
ENSG00000072210	turquoise
ENSG00000072310	turquoise
ENSG00000072422	turquoise
ENSG00000072501	blue
ENSG00000072571	blue
ENSG00000072657	grey
ENSG00000072694	grey
ENSG00000072736	turquoise
ENSG00000072778	turquoise
ENSG00000072832	turquoise
ENSG00000072840	turquoise
ENSG00000073008	turquoise
ENSG00000073050	turquoise
ENSG00000073060	turquoise
ENSG00000073067	turquoise
ENSG00000073111	blue
ENSG00000073146	turquoise
ENSG00000073150	turquoise
ENSG00000073331	turquoise
ENSG00000073350	turquoise
ENSG00000073417	turquoise
ENSG00000073464	turquoise
ENSG00000073536	turquoise
ENSG00000073578	turquoise
ENSG00000073584	turquoise
ENSG00000073605	turquoise
ENSG00000073670	turquoise
ENSG00000073734	grey
ENSG00000073754	turquoise
ENSG00000073792	turquoise
ENSG00000073861	yellow
ENSG00000073905	turquoise
ENSG00000073910	turquoise
ENSG00000074181	turquoise
ENSG00000074211	brown
ENSG00000074219	turquoise
ENSG00000074276	turquoise
ENSG00000074317	brown
ENSG00000074410	grey
ENSG00000074416	turquoise
ENSG00000074527	turquoise
ENSG00000074657	turquoise
ENSG00000074706	yellow
ENSG00000074964	turquoise
ENSG00000074966	grey
ENSG00000075043	brown
ENSG00000075073	turquoise
ENSG00000075213	turquoise
ENSG00000075218	blue
ENSG00000075239	turquoise
ENSG00000075340	brown
ENSG00000075415	turquoise
ENSG00000075420	turquoise
ENSG00000075426	turquoise
ENSG00000075429	turquoise
ENSG00000075461	turquoise
ENSG00000075618	turquoise
ENSG00000075624	turquoise
ENSG00000075643	turquoise
ENSG00000075651	turquoise
ENSG00000075702	blue
ENSG00000075790	turquoise
ENSG00000075884	grey
ENSG00000075886	turquoise
ENSG00000075914	turquoise
ENSG00000076003	blue
ENSG00000076043	turquoise
ENSG00000076258	turquoise
ENSG00000076344	brown
ENSG00000076351	turquoise
ENSG00000076356	turquoise
ENSG00000076382	blue
ENSG00000076554	brown
ENSG00000076555	turquoise
ENSG00000076641	brown
ENSG00000076650	turquoise
ENSG00000076662	turquoise
ENSG00000076685	turquoise
ENSG00000076706	turquoise
ENSG00000076716	turquoise
ENSG00000076770	turquoise
ENSG00000076864	turquoise
ENSG00000076944	turquoise
ENSG00000077009	turquoise
ENSG00000077044	turquoise
ENSG00000077063	grey
ENSG00000077080	brown
ENSG00000077152	blue
ENSG00000077238	turquoise
ENSG00000077264	brown
ENSG00000077274	turquoise
ENSG00000077279	turquoise
ENSG00000077327	turquoise
ENSG00000077454	turquoise
ENSG00000077522	turquoise
ENSG00000077782	turquoise
ENSG00000077800	turquoise
ENSG00000077935	turquoise
ENSG00000077943	grey
ENSG00000077984	yellow
ENSG00000078018	brown
ENSG00000078053	turquoise
ENSG00000078070	turquoise
ENSG00000078081	grey
ENSG00000078098	turquoise
ENSG00000078177	blue
ENSG00000078237	turquoise
ENSG00000078328	turquoise
ENSG00000078369	turquoise
ENSG00000078399	turquoise
ENSG00000078549	brown
ENSG00000078579	grey
ENSG00000078589	yellow
ENSG00000078687	turquoise
ENSG00000078699	turquoise
ENSG00000078725	brown
ENSG00000078795	turquoise
ENSG00000078900	grey
ENSG00000079101	grey
ENSG00000079102	turquoise
ENSG00000079112	grey
ENSG00000079150	turquoise
ENSG00000079156	brown
ENSG00000079215	turquoise
ENSG00000079257	turquoise
ENSG00000079308	blue
ENSG00000079313	turquoise
ENSG00000079335	turquoise
ENSG00000079385	turquoise
ENSG00000079435	turquoise
ENSG00000079462	blue
ENSG00000079616	blue
ENSG00000079691	turquoise
ENSG00000079739	turquoise
ENSG00000079805	turquoise
ENSG00000079841	brown
ENSG00000079931	blue
ENSG00000080200	turquoise
ENSG00000080224	turquoise
ENSG00000080293	grey
ENSG00000080298	turquoise
ENSG00000080503	turquoise
ENSG00000080573	grey
ENSG00000080603	turquoise
ENSG00000080644	brown
ENSG00000080709	turquoise
ENSG00000080839	blue
ENSG00000080854	turquoise
ENSG00000080947	turquoise
ENSG00000080986	blue
ENSG00000081026	turquoise
ENSG00000081051	grey
ENSG00000081052	turquoise
ENSG00000081059	grey
ENSG00000081138	turquoise
ENSG00000081148	turquoise
ENSG00000081181	turquoise
ENSG00000081189	blue
ENSG00000081377	blue
ENSG00000081692	turquoise
ENSG00000081721	turquoise
ENSG00000081760	turquoise
ENSG00000081803	turquoise
ENSG00000081818	turquoise
ENSG00000081842	grey
ENSG00000081853	turquoise
ENSG00000081913	turquoise
ENSG00000081923	turquoise
ENSG00000081985	turquoise
ENSG00000082126	grey
ENSG00000082146	turquoise
ENSG00000082175	turquoise
ENSG00000082196	turquoise
ENSG00000082293	turquoise
ENSG00000082438	turquoise
ENSG00000082458	turquoise
ENSG00000082482	turquoise
ENSG00000082497	turquoise
ENSG00000082684	turquoise
ENSG00000082929	turquoise
ENSG00000083067	grey
ENSG00000083290	turquoise
ENSG00000083454	turquoise
ENSG00000083817	blue
ENSG00000083828	turquoise
ENSG00000083838	turquoise
ENSG00000083857	turquoise
ENSG00000083937	turquoise
ENSG00000084070	turquoise
ENSG00000084093	turquoise
ENSG00000084444	turquoise
ENSG00000084453	turquoise
ENSG00000084628	turquoise
ENSG00000084674	red
ENSG00000084710	turquoise
ENSG00000084731	turquoise
ENSG00000084734	turquoise
ENSG00000084764	turquoise
ENSG00000084774	blue
ENSG00000085063	blue
ENSG00000085265	grey
ENSG00000085276	turquoise
ENSG00000085365	turquoise
ENSG00000085382	turquoise
ENSG00000085433	turquoise
ENSG00000085465	turquoise
ENSG00000085552	turquoise
ENSG00000085563	turquoise
ENSG00000085662	turquoise
ENSG00000085741	turquoise
ENSG00000085832	blue
ENSG00000085840	blue
ENSG00000085871	turquoise
ENSG00000085978	turquoise
ENSG00000085982	turquoise
ENSG00000085999	blue
ENSG00000086015	turquoise
ENSG00000086062	turquoise
ENSG00000086159	brown
ENSG00000086189	turquoise
ENSG00000086205	turquoise
ENSG00000086288	yellow
ENSG00000086289	blue
ENSG00000086300	grey
ENSG00000086506	turquoise
ENSG00000086548	turquoise
ENSG00000086570	turquoise
ENSG00000086717	turquoise
ENSG00000086991	turquoise
ENSG00000087076	turquoise
ENSG00000087077	turquoise
ENSG00000087085	brown
ENSG00000087095	turquoise
ENSG00000087116	turquoise
ENSG00000087157	turquoise
ENSG00000087237	turquoise
ENSG00000087250	turquoise
ENSG00000087258	brown
ENSG00000087266	turquoise
ENSG00000087301	turquoise
ENSG00000087365	turquoise
ENSG00000087448	turquoise
ENSG00000087460	turquoise
ENSG00000087494	grey
ENSG00000087495	turquoise
ENSG00000087510	grey
ENSG00000087586	blue
ENSG00000087842	turquoise
ENSG00000087884	turquoise
ENSG00000087995	turquoise
ENSG00000088053	turquoise
ENSG00000088280	turquoise
ENSG00000088305	turquoise
ENSG00000088325	blue
ENSG00000088448	turquoise
ENSG00000088766	turquoise
ENSG00000088827	grey
ENSG00000088836	turquoise
ENSG00000088881	turquoise
ENSG00000088882	turquoise
ENSG00000088899	turquoise
ENSG00000088992	turquoise
ENSG00000089009	turquoise
ENSG00000089012	yellow
ENSG00000089057	turquoise
ENSG00000089060	turquoise
ENSG00000089091	turquoise
ENSG00000089094	turquoise
ENSG00000089101	brown
ENSG00000089154	blue
ENSG00000089157	blue
ENSG00000089159	turquoise
ENSG00000089169	brown
ENSG00000089177	turquoise
ENSG00000089199	brown
ENSG00000089220	turquoise
ENSG00000089250	turquoise
ENSG00000089356	blue
ENSG00000089472	blue
ENSG00000089505	turquoise
ENSG00000089558	turquoise
ENSG00000089639	turquoise
ENSG00000089685	blue
ENSG00000089692	turquoise
ENSG00000089737	turquoise
ENSG00000089847	turquoise
ENSG00000089876	turquoise
ENSG00000090013	turquoise
ENSG00000090061	turquoise
ENSG00000090097	turquoise
ENSG00000090238	turquoise
ENSG00000090339	grey
ENSG00000090376	turquoise
ENSG00000090402	grey
ENSG00000090447	turquoise
ENSG00000090530	turquoise
ENSG00000090534	brown
ENSG00000090539	turquoise
ENSG00000090554	turquoise
ENSG00000090581	turquoise
ENSG00000090659	grey
ENSG00000090674	turquoise
ENSG00000090686	turquoise
ENSG00000090776	turquoise
ENSG00000090889	blue
ENSG00000090924	turquoise
ENSG00000090932	turquoise
ENSG00000090971	turquoise
ENSG00000091127	blue
ENSG00000091128	turquoise
ENSG00000091140	turquoise
ENSG00000091262	grey
ENSG00000091317	turquoise
ENSG00000091409	brown
ENSG00000091428	turquoise
ENSG00000091436	turquoise
ENSG00000091483	turquoise
ENSG00000091490	grey
ENSG00000091513	turquoise
ENSG00000091536	turquoise
ENSG00000091583	red
ENSG00000091622	turquoise
ENSG00000091651	blue
ENSG00000091664	turquoise
ENSG00000091704	turquoise
ENSG00000091831	turquoise
ENSG00000091844	turquoise
ENSG00000091879	turquoise
ENSG00000091947	turquoise
ENSG00000091972	turquoise
ENSG00000092010	turquoise
ENSG00000092036	turquoise
ENSG00000092051	brown
ENSG00000092068	blue
ENSG00000092096	brown
ENSG00000092098	turquoise
ENSG00000092200	turquoise
ENSG00000092208	turquoise
ENSG00000092295	turquoise
ENSG00000092421	turquoise
ENSG00000092470	blue
ENSG00000092529	turquoise
ENSG00000092531	turquoise
ENSG00000092607	turquoise
ENSG00000092621	turquoise
ENSG00000092820	turquoise
ENSG00000092850	turquoise
ENSG00000092853	blue
ENSG00000092871	turquoise
ENSG00000092931	turquoise
ENSG00000092964	turquoise
ENSG00000093009	blue
ENSG00000093010	turquoise
ENSG00000093134	grey
ENSG00000094755	turquoise
ENSG00000094804	blue
ENSG00000094963	blue
ENSG00000095002	blue
ENSG00000095059	turquoise
ENSG00000095209	turquoise
ENSG00000095321	turquoise
ENSG00000095370	turquoise
ENSG00000095397	turquoise
ENSG00000095464	turquoise
ENSG00000095587	turquoise
ENSG00000095713	turquoise
ENSG00000095739	turquoise
ENSG00000095752	turquoise
ENSG00000095794	blue
ENSG00000095932	turquoise
ENSG00000096006	grey
ENSG00000096060	turquoise
ENSG00000096080	turquoise
ENSG00000096088	turquoise
ENSG00000096384	turquoise
ENSG00000096433	blue
ENSG00000096654	turquoise
ENSG00000096696	turquoise
ENSG00000096872	turquoise
ENSG00000097021	turquoise
ENSG00000097046	turquoise
ENSG00000097096	turquoise
ENSG00000099194	turquoise
ENSG00000099203	turquoise
ENSG00000099204	turquoise
ENSG00000099219	turquoise
ENSG00000099246	turquoise
ENSG00000099260	turquoise
ENSG00000099282	turquoise
ENSG00000099284	turquoise
ENSG00000099330	turquoise
ENSG00000099338	turquoise
ENSG00000099364	blue
ENSG00000099365	turquoise
ENSG00000099377	turquoise
ENSG00000099617	turquoise
ENSG00000099625	turquoise
ENSG00000099725	grey
ENSG00000099769	grey
ENSG00000099812	turquoise
ENSG00000099834	grey
ENSG00000099849	turquoise
ENSG00000099860	grey
ENSG00000099864	turquoise
ENSG00000099866	turquoise
ENSG00000099869	grey
ENSG00000099875	turquoise
ENSG00000099889	turquoise
ENSG00000099901	blue
ENSG00000099910	turquoise
ENSG00000099942	turquoise
ENSG00000099949	turquoise
ENSG00000099953	turquoise
ENSG00000099954	grey
ENSG00000099956	blue
ENSG00000099958	grey
ENSG00000099974	turquoise
ENSG00000099977	turquoise
ENSG00000099984	turquoise
ENSG00000099992	turquoise
ENSG00000099994	grey
ENSG00000100024	turquoise
ENSG00000100031	turquoise
ENSG00000100036	turquoise
ENSG00000100038	turquoise
ENSG00000100056	turquoise
ENSG00000100058	turquoise
ENSG00000100065	turquoise
ENSG00000100068	turquoise
ENSG00000100077	turquoise
ENSG00000100079	yellow
ENSG00000100092	turquoise
ENSG00000100095	brown
ENSG00000100105	turquoise
ENSG00000100139	turquoise
ENSG00000100146	grey
ENSG00000100156	turquoise
ENSG00000100162	blue
ENSG00000100167	brown
ENSG00000100181	grey
ENSG00000100191	turquoise
ENSG00000100197	turquoise
ENSG00000100206	turquoise
ENSG00000100207	turquoise
ENSG00000100234	grey
ENSG00000100284	blue
ENSG00000100288	turquoise
ENSG00000100296	blue
ENSG00000100297	blue
ENSG00000100300	turquoise
ENSG00000100307	blue
ENSG00000100311	turquoise
ENSG00000100314	turquoise
ENSG00000100316	turquoise
ENSG00000100320	turquoise
ENSG00000100321	brown
ENSG00000100330	turquoise
ENSG00000100336	grey
ENSG00000100344	turquoise
ENSG00000100346	turquoise
ENSG00000100348	turquoise
ENSG00000100350	blue
ENSG00000100351	yellow
ENSG00000100359	turquoise
ENSG00000100368	yellow
ENSG00000100376	grey
ENSG00000100379	turquoise
ENSG00000100385	yellow
ENSG00000100410	turquoise
ENSG00000100412	turquoise
ENSG00000100413	turquoise
ENSG00000100422	turquoise
ENSG00000100426	blue
ENSG00000100429	turquoise
ENSG00000100433	turquoise
ENSG00000100439	turquoise
ENSG00000100441	turquoise
ENSG00000100445	turquoise
ENSG00000100450	yellow
ENSG00000100453	yellow
ENSG00000100462	turquoise
ENSG00000100473	turquoise
ENSG00000100479	blue
ENSG00000100504	turquoise
ENSG00000100505	brown
ENSG00000100522	turquoise
ENSG00000100526	blue
ENSG00000100554	turquoise
ENSG00000100558	turquoise
ENSG00000100564	turquoise
ENSG00000100568	turquoise
ENSG00000100592	turquoise
ENSG00000100599	turquoise
ENSG00000100604	brown
ENSG00000100612	turquoise
ENSG00000100625	turquoise
ENSG00000100626	turquoise
ENSG00000100628	yellow
ENSG00000100629	blue
ENSG00000100644	turquoise
ENSG00000100652	turquoise
ENSG00000100678	brown
ENSG00000100721	yellow
ENSG00000100731	turquoise
ENSG00000100739	turquoise
ENSG00000100749	blue
ENSG00000100784	turquoise
ENSG00000100802	blue
ENSG00000100814	turquoise
ENSG00000100836	turquoise
ENSG00000100842	brown
ENSG00000100852	turquoise
ENSG00000100867	turquoise
ENSG00000100884	brown
ENSG00000100890	turquoise
ENSG00000100897	turquoise
ENSG00000100902	turquoise
ENSG00000100918	turquoise
ENSG00000100926	turquoise
ENSG00000100968	turquoise
ENSG00000100979	turquoise
ENSG00000100985	turquoise
ENSG00000100987	grey
ENSG00000101000	turquoise
ENSG00000101003	blue
ENSG00000101049	turquoise
ENSG00000101052	turquoise
ENSG00000101057	blue
ENSG00000101076	grey
ENSG00000101082	turquoise
ENSG00000101084	turquoise
ENSG00000101096	grey
ENSG00000101098	turquoise
ENSG00000101104	turquoise
ENSG00000101115	turquoise
ENSG00000101132	turquoise
ENSG00000101134	turquoise
ENSG00000101144	brown
ENSG00000101146	turquoise
ENSG00000101158	turquoise
ENSG00000101161	turquoise
ENSG00000101180	turquoise
ENSG00000101187	grey
ENSG00000101189	blue
ENSG00000101191	turquoise
ENSG00000101193	turquoise
ENSG00000101197	grey
ENSG00000101198	turquoise
ENSG00000101203	turquoise
ENSG00000101210	turquoise
ENSG00000101213	turquoise
ENSG00000101220	turquoise
ENSG00000101222	turquoise
ENSG00000101224	turquoise
ENSG00000101230	grey
ENSG00000101282	turquoise
ENSG00000101290	brown
ENSG00000101292	turquoise
ENSG00000101298	brown
ENSG00000101306	blue
ENSG00000101307	turquoise
ENSG00000101311	turquoise
ENSG00000101331	turquoise
ENSG00000101333	brown
ENSG00000101335	turquoise
ENSG00000101342	turquoise
ENSG00000101347	turquoise
ENSG00000101349	blue
ENSG00000101361	turquoise
ENSG00000101367	turquoise
ENSG00000101384	turquoise
ENSG00000101412	blue
ENSG00000101439	blue
ENSG00000101440	grey
ENSG00000101442	turquoise
ENSG00000101443	turquoise
ENSG00000101445	brown
ENSG00000101447	blue
ENSG00000101460	turquoise
ENSG00000101463	grey
ENSG00000101470	turquoise
ENSG00000101473	turquoise
ENSG00000101489	brown
ENSG00000101544	turquoise
ENSG00000101558	turquoise
ENSG00000101608	turquoise
ENSG00000101638	turquoise
ENSG00000101654	turquoise
ENSG00000101670	grey
ENSG00000101680	turquoise
ENSG00000101746	brown
ENSG00000101752	turquoise
ENSG00000101811	blue
ENSG00000101825	grey
ENSG00000101868	blue
ENSG00000101883	turquoise
ENSG00000101898	turquoise
ENSG00000101911	turquoise
ENSG00000101928	turquoise
ENSG00000101938	grey
ENSG00000101945	blue
ENSG00000101951	turquoise
ENSG00000101955	turquoise
ENSG00000101977	turquoise
ENSG00000101986	turquoise
ENSG00000102001	turquoise
ENSG00000102003	brown
ENSG00000102007	turquoise
ENSG00000102024	blue
ENSG00000102038	turquoise
ENSG00000102053	turquoise
ENSG00000102054	turquoise
ENSG00000102057	turquoise
ENSG00000102078	turquoise
ENSG00000102109	brown
ENSG00000102158	blue
ENSG00000102172	turquoise
ENSG00000102174	grey
ENSG00000102218	turquoise
ENSG00000102221	turquoise
ENSG00000102226	turquoise
ENSG00000102230	turquoise
ENSG00000102241	brown
ENSG00000102245	yellow
ENSG00000102265	turquoise
ENSG00000102271	turquoise
ENSG00000102312	turquoise
ENSG00000102316	brown
ENSG00000102349	turquoise
ENSG00000102362	turquoise
ENSG00000102383	turquoise
ENSG00000102384	blue
ENSG00000102385	turquoise
ENSG00000102452	brown
ENSG00000102547	blue
ENSG00000102572	turquoise
ENSG00000102575	grey
ENSG00000102580	blue
ENSG00000102606	turquoise
ENSG00000102678	grey
ENSG00000102683	turquoise
ENSG00000102699	turquoise
ENSG00000102743	turquoise
ENSG00000102760	turquoise
ENSG00000102763	turquoise
ENSG00000102780	turquoise
ENSG00000102781	turquoise
ENSG00000102804	turquoise
ENSG00000102805	turquoise
ENSG00000102871	turquoise
ENSG00000102878	turquoise
ENSG00000102886	turquoise
ENSG00000102890	turquoise
ENSG00000102893	turquoise
ENSG00000102898	turquoise
ENSG00000102908	turquoise
ENSG00000102910	turquoise
ENSG00000102924	turquoise
ENSG00000102931	turquoise
ENSG00000102934	turquoise
ENSG00000102935	turquoise
ENSG00000102962	grey
ENSG00000102977	turquoise
ENSG00000102996	turquoise
ENSG00000103018	turquoise
ENSG00000103023	turquoise
ENSG00000103035	turquoise
ENSG00000103037	turquoise
ENSG00000103044	turquoise
ENSG00000103056	turquoise
ENSG00000103061	turquoise
ENSG00000103064	turquoise
ENSG00000103067	grey
ENSG00000103150	turquoise
ENSG00000103152	turquoise
ENSG00000103154	turquoise
ENSG00000103175	blue
ENSG00000103184	turquoise
ENSG00000103196	blue
ENSG00000103226	turquoise
ENSG00000103227	turquoise
ENSG00000103241	turquoise
ENSG00000103249	turquoise
ENSG00000103253	turquoise
ENSG00000103257	turquoise
ENSG00000103266	turquoise
ENSG00000103274	turquoise
ENSG00000103313	turquoise
ENSG00000103335	turquoise
ENSG00000103365	turquoise
ENSG00000103375	turquoise
ENSG00000103426	turquoise
ENSG00000103460	brown
ENSG00000103472	turquoise
ENSG00000103485	turquoise
ENSG00000103495	turquoise
ENSG00000103507	turquoise
ENSG00000103522	turquoise
ENSG00000103528	brown
ENSG00000103540	turquoise
ENSG00000103546	brown
ENSG00000103569	grey
ENSG00000103642	turquoise
ENSG00000103647	turquoise
ENSG00000103710	turquoise
ENSG00000103723	turquoise
ENSG00000103740	turquoise
ENSG00000103852	turquoise
ENSG00000103876	turquoise
ENSG00000103888	turquoise
ENSG00000103994	turquoise
ENSG00000103995	blue
ENSG00000104043	turquoise
ENSG00000104044	turquoise
ENSG00000104059	grey
ENSG00000104081	turquoise
ENSG00000104112	brown
ENSG00000104140	turquoise
ENSG00000104205	turquoise
ENSG00000104213	turquoise
ENSG00000104219	turquoise
ENSG00000104221	turquoise
ENSG00000104290	turquoise
ENSG00000104313	turquoise
ENSG00000104321	grey
ENSG00000104324	blue
ENSG00000104325	turquoise
ENSG00000104327	grey
ENSG00000104331	turquoise
ENSG00000104332	turquoise
ENSG00000104341	turquoise
ENSG00000104361	turquoise
ENSG00000104369	turquoise
ENSG00000104375	turquoise
ENSG00000104381	turquoise
ENSG00000104415	grey
ENSG00000104427	turquoise
ENSG00000104432	turquoise
ENSG00000104435	brown
ENSG00000104447	turquoise
ENSG00000104490	brown
ENSG00000104499	turquoise
ENSG00000104518	turquoise
ENSG00000104529	turquoise
ENSG00000104611	turquoise
ENSG00000104635	turquoise
ENSG00000104643	turquoise
ENSG00000104679	turquoise
ENSG00000104689	grey
ENSG00000104714	turquoise
ENSG00000104722	turquoise
ENSG00000104728	turquoise
ENSG00000104731	turquoise
ENSG00000104738	blue
ENSG00000104783	turquoise
ENSG00000104804	turquoise
ENSG00000104805	turquoise
ENSG00000104808	turquoise
ENSG00000104814	yellow
ENSG00000104823	turquoise
ENSG00000104826	turquoise
ENSG00000104833	turquoise
ENSG00000104835	turquoise
ENSG00000104853	turquoise
ENSG00000104863	turquoise
ENSG00000104879	grey
ENSG00000104880	turquoise
ENSG00000104881	turquoise
ENSG00000104883	turquoise
ENSG00000104888	grey
ENSG00000104889	turquoise
ENSG00000104892	turquoise
ENSG00000104897	turquoise
ENSG00000104899	turquoise
ENSG00000104904	turquoise
ENSG00000104907	turquoise
ENSG00000104921	yellow
ENSG00000104936	turquoise
ENSG00000104938	grey
ENSG00000104953	grey
ENSG00000104960	turquoise
ENSG00000104964	turquoise
ENSG00000104967	turquoise
ENSG00000104970	turquoise
ENSG00000104973	turquoise
ENSG00000104998	yellow
ENSG00000105011	blue
ENSG00000105048	grey
ENSG00000105072	turquoise
ENSG00000105131	turquoise
ENSG00000105137	turquoise
ENSG00000105141	turquoise
ENSG00000105146	turquoise
ENSG00000105193	turquoise
ENSG00000105202	blue
ENSG00000105219	turquoise
ENSG00000105220	turquoise
ENSG00000105227	turquoise
ENSG00000105245	turquoise
ENSG00000105251	turquoise
ENSG00000105254	turquoise
ENSG00000105255	turquoise
ENSG00000105258	turquoise
ENSG00000105270	brown
ENSG00000105278	brown
ENSG00000105289	turquoise
ENSG00000105290	brown
ENSG00000105327	turquoise
ENSG00000105352	grey
ENSG00000105355	turquoise
ENSG00000105357	blue
ENSG00000105364	turquoise
ENSG00000105369	yellow
ENSG00000105374	yellow
ENSG00000105379	turquoise
ENSG00000105388	turquoise
ENSG00000105398	turquoise
ENSG00000105402	turquoise
ENSG00000105404	turquoise
ENSG00000105409	brown
ENSG00000105419	turquoise
ENSG00000105426	turquoise
ENSG00000105427	turquoise
ENSG00000105464	turquoise
ENSG00000105486	blue
ENSG00000105499	turquoise
ENSG00000105501	turquoise
ENSG00000105509	turquoise
ENSG00000105516	turquoise
ENSG00000105518	turquoise
ENSG00000105519	turquoise
ENSG00000105552	turquoise
ENSG00000105583	turquoise
ENSG00000105605	turquoise
ENSG00000105609	turquoise
ENSG00000105612	turquoise
ENSG00000105613	brown
ENSG00000105639	yellow
ENSG00000105640	turquoise
ENSG00000105642	turquoise
ENSG00000105647	turquoise
ENSG00000105649	turquoise
ENSG00000105650	grey
ENSG00000105662	turquoise
ENSG00000105664	grey
ENSG00000105675	turquoise
ENSG00000105677	turquoise
ENSG00000105679	turquoise
ENSG00000105695	turquoise
ENSG00000105696	brown
ENSG00000105699	turquoise
ENSG00000105700	turquoise
ENSG00000105707	grey
ENSG00000105708	turquoise
ENSG00000105711	blue
ENSG00000105717	turquoise
ENSG00000105732	turquoise
ENSG00000105737	brown
ENSG00000105755	turquoise
ENSG00000105808	turquoise
ENSG00000105810	turquoise
ENSG00000105825	turquoise
ENSG00000105829	turquoise
ENSG00000105835	turquoise
ENSG00000105851	yellow
ENSG00000105852	grey
ENSG00000105854	turquoise
ENSG00000105855	grey
ENSG00000105856	turquoise
ENSG00000105866	turquoise
ENSG00000105877	turquoise
ENSG00000105880	turquoise
ENSG00000105889	turquoise
ENSG00000105894	turquoise
ENSG00000105926	turquoise
ENSG00000105928	turquoise
ENSG00000105929	turquoise
ENSG00000105968	turquoise
ENSG00000105974	turquoise
ENSG00000105976	turquoise
ENSG00000105982	turquoise
ENSG00000105988	turquoise
ENSG00000105989	turquoise
ENSG00000105993	turquoise
ENSG00000105996	grey
ENSG00000105997	turquoise
ENSG00000106004	turquoise
ENSG00000106006	turquoise
ENSG00000106025	turquoise
ENSG00000106031	turquoise
ENSG00000106034	turquoise
ENSG00000106038	turquoise
ENSG00000106049	turquoise
ENSG00000106052	turquoise
ENSG00000106069	turquoise
ENSG00000106078	brown
ENSG00000106086	turquoise
ENSG00000106089	brown
ENSG00000106113	turquoise
ENSG00000106123	turquoise
ENSG00000106125	turquoise
ENSG00000106133	turquoise
ENSG00000106144	turquoise
ENSG00000106178	turquoise
ENSG00000106211	turquoise
ENSG00000106236	turquoise
ENSG00000106246	turquoise
ENSG00000106258	grey
ENSG00000106268	blue
ENSG00000106290	turquoise
ENSG00000106327	turquoise
ENSG00000106328	turquoise
ENSG00000106341	grey
ENSG00000106346	turquoise
ENSG00000106351	turquoise
ENSG00000106367	turquoise
ENSG00000106404	turquoise
ENSG00000106415	turquoise
ENSG00000106443	blue
ENSG00000106459	turquoise
ENSG00000106460	turquoise
ENSG00000106462	blue
ENSG00000106477	turquoise
ENSG00000106511	grey
ENSG00000106526	turquoise
ENSG00000106538	turquoise
ENSG00000106541	turquoise
ENSG00000106546	blue
ENSG00000106565	turquoise
ENSG00000106571	blue
ENSG00000106588	turquoise
ENSG00000106605	turquoise
ENSG00000106617	turquoise
ENSG00000106631	grey
ENSG00000106633	turquoise
ENSG00000106636	turquoise
ENSG00000106665	turquoise
ENSG00000106683	turquoise
ENSG00000106688	turquoise
ENSG00000106701	turquoise
ENSG00000106723	turquoise
ENSG00000106771	turquoise
ENSG00000106772	brown
ENSG00000106789	brown
ENSG00000106799	turquoise
ENSG00000106809	grey
ENSG00000106819	turquoise
ENSG00000106829	turquoise
ENSG00000106852	grey
ENSG00000106853	turquoise
ENSG00000106976	turquoise
ENSG00000106991	blue
ENSG00000106992	turquoise
ENSG00000107014	turquoise
ENSG00000107099	turquoise
ENSG00000107104	turquoise
ENSG00000107105	turquoise
ENSG00000107130	turquoise
ENSG00000107147	turquoise
ENSG00000107242	turquoise
ENSG00000107281	brown
ENSG00000107282	brown
ENSG00000107295	turquoise
ENSG00000107317	turquoise
ENSG00000107341	turquoise
ENSG00000107485	turquoise
ENSG00000107518	turquoise
ENSG00000107521	turquoise
ENSG00000107537	turquoise
ENSG00000107593	turquoise
ENSG00000107614	turquoise
ENSG00000107643	turquoise
ENSG00000107679	turquoise
ENSG00000107731	brown
ENSG00000107736	turquoise
ENSG00000107771	turquoise
ENSG00000107796	turquoise
ENSG00000107816	turquoise
ENSG00000107902	turquoise
ENSG00000107954	brown
ENSG00000107957	turquoise
ENSG00000107959	turquoise
ENSG00000107968	blue
ENSG00000108001	turquoise
ENSG00000108018	brown
ENSG00000108055	blue
ENSG00000108106	turquoise
ENSG00000108175	turquoise
ENSG00000108179	turquoise
ENSG00000108187	turquoise
ENSG00000108231	grey
ENSG00000108262	turquoise
ENSG00000108298	turquoise
ENSG00000108309	brown
ENSG00000108342	grey
ENSG00000108349	turquoise
ENSG00000108352	turquoise
ENSG00000108370	grey
ENSG00000108375	turquoise
ENSG00000108379	turquoise
ENSG00000108381	blue
ENSG00000108384	turquoise
ENSG00000108387	turquoise
ENSG00000108389	turquoise
ENSG00000108395	turquoise
ENSG00000108405	grey
ENSG00000108433	turquoise
ENSG00000108465	turquoise
ENSG00000108468	turquoise
ENSG00000108506	turquoise
ENSG00000108511	turquoise
ENSG00000108515	turquoise
ENSG00000108551	grey
ENSG00000108556	blue
ENSG00000108576	turquoise
ENSG00000108578	turquoise
ENSG00000108590	turquoise
ENSG00000108602	turquoise
ENSG00000108651	turquoise
ENSG00000108666	turquoise
ENSG00000108669	turquoise
ENSG00000108684	brown
ENSG00000108771	blue
ENSG00000108774	turquoise
ENSG00000108784	turquoise
ENSG00000108785	turquoise
ENSG00000108786	turquoise
ENSG00000108797	turquoise
ENSG00000108799	turquoise
ENSG00000108821	turquoise
ENSG00000108825	turquoise
ENSG00000108830	turquoise
ENSG00000108840	turquoise
ENSG00000108846	turquoise
ENSG00000108848	turquoise
ENSG00000108852	brown
ENSG00000108854	turquoise
ENSG00000108932	grey
ENSG00000108947	turquoise
ENSG00000108953	turquoise
ENSG00000108960	turquoise
ENSG00000108961	turquoise
ENSG00000108963	turquoise
ENSG00000108984	turquoise
ENSG00000109061	grey
ENSG00000109062	turquoise
ENSG00000109063	turquoise
ENSG00000109072	turquoise
ENSG00000109089	turquoise
ENSG00000109099	turquoise
ENSG00000109113	turquoise
ENSG00000109132	brown
ENSG00000109163	turquoise
ENSG00000109193	turquoise
ENSG00000109205	grey
ENSG00000109255	blue
ENSG00000109265	turquoise
ENSG00000109321	grey
ENSG00000109323	turquoise
ENSG00000109390	turquoise
ENSG00000109436	brown
ENSG00000109472	brown
ENSG00000109501	blue
ENSG00000109519	turquoise
ENSG00000109536	turquoise
ENSG00000109576	turquoise
ENSG00000109625	turquoise
ENSG00000109654	turquoise
ENSG00000109667	turquoise
ENSG00000109670	turquoise
ENSG00000109674	blue
ENSG00000109685	blue
ENSG00000109686	turquoise
ENSG00000109736	turquoise
ENSG00000109738	turquoise
ENSG00000109756	turquoise
ENSG00000109758	turquoise
ENSG00000109771	turquoise
ENSG00000109775	turquoise
ENSG00000109790	turquoise
ENSG00000109794	turquoise
ENSG00000109805	blue
ENSG00000109819	turquoise
ENSG00000109832	brown
ENSG00000109846	grey
ENSG00000109854	turquoise
ENSG00000109927	turquoise
ENSG00000109943	yellow
ENSG00000109944	turquoise
ENSG00000109956	brown
ENSG00000109991	turquoise
ENSG00000110002	blue
ENSG00000110011	turquoise
ENSG00000110013	turquoise
ENSG00000110025	turquoise
ENSG00000110042	turquoise
ENSG00000110048	turquoise
ENSG00000110057	turquoise
ENSG00000110076	turquoise
ENSG00000110080	turquoise
ENSG00000110092	turquoise
ENSG00000110104	turquoise
ENSG00000110108	blue
ENSG00000110169	turquoise
ENSG00000110171	turquoise
ENSG00000110195	grey
ENSG00000110200	turquoise
ENSG00000110237	brown
ENSG00000110245	red
ENSG00000110315	turquoise
ENSG00000110328	brown
ENSG00000110344	turquoise
ENSG00000110400	turquoise
ENSG00000110427	turquoise
ENSG00000110436	turquoise
ENSG00000110448	yellow
ENSG00000110455	turquoise
ENSG00000110492	turquoise
ENSG00000110536	turquoise
ENSG00000110660	turquoise
ENSG00000110665	yellow
ENSG00000110680	grey
ENSG00000110700	turquoise
ENSG00000110717	turquoise
ENSG00000110719	turquoise
ENSG00000110721	turquoise
ENSG00000110777	green
ENSG00000110786	turquoise
ENSG00000110799	turquoise
ENSG00000110801	turquoise
ENSG00000110841	blue
ENSG00000110844	turquoise
ENSG00000110848	yellow
ENSG00000110881	turquoise
ENSG00000110887	turquoise
ENSG00000110900	brown
ENSG00000110917	turquoise
ENSG00000110925	turquoise
ENSG00000110931	turquoise
ENSG00000110944	turquoise
ENSG00000110958	turquoise
ENSG00000110987	turquoise
ENSG00000111012	grey
ENSG00000111052	brown
ENSG00000111057	turquoise
ENSG00000111058	turquoise
ENSG00000111077	turquoise
ENSG00000111087	grey
ENSG00000111181	turquoise
ENSG00000111186	turquoise
ENSG00000111206	blue
ENSG00000111215	turquoise
ENSG00000111218	turquoise
ENSG00000111245	grey
ENSG00000111247	blue
ENSG00000111249	turquoise
ENSG00000111266	turquoise
ENSG00000111269	turquoise
ENSG00000111275	turquoise
ENSG00000111319	turquoise
ENSG00000111321	turquoise
ENSG00000111325	turquoise
ENSG00000111339	grey
ENSG00000111341	turquoise
ENSG00000111344	turquoise
ENSG00000111361	turquoise
ENSG00000111371	turquoise
ENSG00000111404	blue
ENSG00000111412	turquoise
ENSG00000111424	turquoise
ENSG00000111432	grey
ENSG00000111450	turquoise
ENSG00000111490	turquoise
ENSG00000111537	grey
ENSG00000111602	blue
ENSG00000111641	turquoise
ENSG00000111642	turquoise
ENSG00000111644	turquoise
ENSG00000111653	turquoise
ENSG00000111664	turquoise
ENSG00000111665	blue
ENSG00000111666	turquoise
ENSG00000111674	turquoise
ENSG00000111679	turquoise
ENSG00000111684	turquoise
ENSG00000111713	turquoise
ENSG00000111716	turquoise
ENSG00000111728	turquoise
ENSG00000111729	turquoise
ENSG00000111731	turquoise
ENSG00000111790	turquoise
ENSG00000111796	yellow
ENSG00000111801	turquoise
ENSG00000111816	turquoise
ENSG00000111817	turquoise
ENSG00000111834	turquoise
ENSG00000111846	turquoise
ENSG00000111850	turquoise
ENSG00000111863	grey
ENSG00000111879	turquoise
ENSG00000111885	turquoise
ENSG00000111886	turquoise
ENSG00000111906	turquoise
ENSG00000111907	turquoise
ENSG00000111962	turquoise
ENSG00000111981	grey
ENSG00000112029	blue
ENSG00000112038	brown
ENSG00000112039	turquoise
ENSG00000112041	turquoise
ENSG00000112053	grey
ENSG00000112079	turquoise
ENSG00000112118	blue
ENSG00000112137	turquoise
ENSG00000112139	brown
ENSG00000112144	turquoise
ENSG00000112146	turquoise
ENSG00000112164	turquoise
ENSG00000112175	grey
ENSG00000112182	turquoise
ENSG00000112183	turquoise
ENSG00000112208	turquoise
ENSG00000112210	turquoise
ENSG00000112214	turquoise
ENSG00000112232	turquoise
ENSG00000112242	blue
ENSG00000112245	turquoise
ENSG00000112276	turquoise
ENSG00000112280	turquoise
ENSG00000112290	turquoise
ENSG00000112293	turquoise
ENSG00000112297	yellow
ENSG00000112303	grey
ENSG00000112304	turquoise
ENSG00000112305	turquoise
ENSG00000112306	turquoise
ENSG00000112309	turquoise
ENSG00000112312	blue
ENSG00000112319	grey
ENSG00000112333	turquoise
ENSG00000112343	turquoise
ENSG00000112357	turquoise
ENSG00000112378	turquoise
ENSG00000112379	grey
ENSG00000112394	turquoise
ENSG00000112419	turquoise
ENSG00000112486	turquoise
ENSG00000112530	brown
ENSG00000112541	turquoise
ENSG00000112562	grey
ENSG00000112576	turquoise
ENSG00000112592	turquoise
ENSG00000112599	turquoise
ENSG00000112619	turquoise
ENSG00000112651	turquoise
ENSG00000112655	turquoise
ENSG00000112667	turquoise
ENSG00000112742	blue
ENSG00000112769	turquoise
ENSG00000112773	blue
ENSG00000112796	turquoise
ENSG00000112799	grey
ENSG00000112812	turquoise
ENSG00000112852	turquoise
ENSG00000112874	turquoise
ENSG00000112877	blue
ENSG00000112893	turquoise
ENSG00000112902	brown
ENSG00000112936	turquoise
ENSG00000112941	turquoise
ENSG00000112964	turquoise
ENSG00000112977	turquoise
ENSG00000112981	turquoise
ENSG00000112984	blue
ENSG00000113013	turquoise
ENSG00000113070	turquoise
ENSG00000113083	turquoise
ENSG00000113088	grey
ENSG00000113140	turquoise
ENSG00000113196	brown
ENSG00000113205	turquoise
ENSG00000113209	turquoise
ENSG00000113211	turquoise
ENSG00000113212	turquoise
ENSG00000113248	turquoise
ENSG00000113262	turquoise
ENSG00000113263	yellow
ENSG00000113296	turquoise
ENSG00000113300	turquoise
ENSG00000113303	turquoise
ENSG00000113319	turquoise
ENSG00000113327	brown
ENSG00000113361	turquoise
ENSG00000113368	blue
ENSG00000113389	turquoise
ENSG00000113396	turquoise
ENSG00000113448	turquoise
ENSG00000113494	turquoise
ENSG00000113522	turquoise
ENSG00000113532	turquoise
ENSG00000113578	grey
ENSG00000113600	turquoise
ENSG00000113615	turquoise
ENSG00000113645	turquoise
ENSG00000113648	blue
ENSG00000113649	turquoise
ENSG00000113657	turquoise
ENSG00000113712	turquoise
ENSG00000113719	turquoise
ENSG00000113732	turquoise
ENSG00000113739	turquoise
ENSG00000113742	turquoise
ENSG00000113758	turquoise
ENSG00000113761	turquoise
ENSG00000113763	brown
ENSG00000113805	grey
ENSG00000113916	blue
ENSG00000113946	turquoise
ENSG00000113971	turquoise
ENSG00000114023	turquoise
ENSG00000114026	turquoise
ENSG00000114030	turquoise
ENSG00000114054	turquoise
ENSG00000114125	turquoise
ENSG00000114268	turquoise
ENSG00000114270	brown
ENSG00000114279	turquoise
ENSG00000114346	blue
ENSG00000114378	turquoise
ENSG00000114383	turquoise
ENSG00000114395	turquoise
ENSG00000114405	turquoise
ENSG00000114439	turquoise
ENSG00000114473	turquoise
ENSG00000114480	turquoise
ENSG00000114487	grey
ENSG00000114529	turquoise
ENSG00000114547	turquoise
ENSG00000114554	turquoise
ENSG00000114631	turquoise
ENSG00000114646	turquoise
ENSG00000114650	turquoise
ENSG00000114670	turquoise
ENSG00000114698	turquoise
ENSG00000114738	turquoise
ENSG00000114739	turquoise
ENSG00000114757	grey
ENSG00000114770	turquoise
ENSG00000114771	turquoise
ENSG00000114779	turquoise
ENSG00000114786	turquoise
ENSG00000114790	grey
ENSG00000114805	turquoise
ENSG00000114850	turquoise
ENSG00000114853	turquoise
ENSG00000114854	turquoise
ENSG00000114859	turquoise
ENSG00000114861	turquoise
ENSG00000114902	turquoise
ENSG00000114942	turquoise
ENSG00000114988	turquoise
ENSG00000114999	turquoise
ENSG00000115009	grey
ENSG00000115084	turquoise
ENSG00000115085	yellow
ENSG00000115091	turquoise
ENSG00000115112	grey
ENSG00000115138	turquoise
ENSG00000115155	grey
ENSG00000115159	turquoise
ENSG00000115163	blue
ENSG00000115165	yellow
ENSG00000115183	blue
ENSG00000115221	grey
ENSG00000115226	turquoise
ENSG00000115232	turquoise
ENSG00000115241	blue
ENSG00000115255	turquoise
ENSG00000115263	grey
ENSG00000115266	brown
ENSG00000115267	turquoise
ENSG00000115274	turquoise
ENSG00000115286	turquoise
ENSG00000115289	turquoise
ENSG00000115290	turquoise
ENSG00000115297	brown
ENSG00000115350	turquoise
ENSG00000115353	grey
ENSG00000115355	turquoise
ENSG00000115361	turquoise
ENSG00000115363	turquoise
ENSG00000115364	turquoise
ENSG00000115380	turquoise
ENSG00000115386	turquoise
ENSG00000115392	turquoise
ENSG00000115414	turquoise
ENSG00000115419	turquoise
ENSG00000115423	brown
ENSG00000115457	turquoise
ENSG00000115461	blue
ENSG00000115464	turquoise
ENSG00000115474	grey
ENSG00000115486	turquoise
ENSG00000115520	turquoise
ENSG00000115523	yellow
ENSG00000115525	turquoise
ENSG00000115526	turquoise
ENSG00000115539	blue
ENSG00000115540	turquoise
ENSG00000115541	turquoise
ENSG00000115561	turquoise
ENSG00000115568	turquoise
ENSG00000115590	turquoise
ENSG00000115594	turquoise
ENSG00000115596	grey
ENSG00000115598	turquoise
ENSG00000115602	turquoise
ENSG00000115604	turquoise
ENSG00000115641	turquoise
ENSG00000115657	turquoise
ENSG00000115665	grey
ENSG00000115687	turquoise
ENSG00000115705	grey
ENSG00000115718	turquoise
ENSG00000115738	turquoise
ENSG00000115758	turquoise
ENSG00000115816	turquoise
ENSG00000115825	turquoise
ENSG00000115828	turquoise
ENSG00000115841	turquoise
ENSG00000115919	turquoise
ENSG00000116001	turquoise
ENSG00000116017	turquoise
ENSG00000116031	turquoise
ENSG00000116035	grey
ENSG00000116039	turquoise
ENSG00000116044	blue
ENSG00000116096	turquoise
ENSG00000116120	turquoise
ENSG00000116127	turquoise
ENSG00000116133	turquoise
ENSG00000116141	turquoise
ENSG00000116147	brown
ENSG00000116157	turquoise
ENSG00000116161	turquoise
ENSG00000116171	turquoise
ENSG00000116176	turquoise
ENSG00000116183	turquoise
ENSG00000116194	turquoise
ENSG00000116254	brown
ENSG00000116266	turquoise
ENSG00000116299	brown
ENSG00000116329	brown
ENSG00000116396	brown
ENSG00000116455	turquoise
ENSG00000116544	turquoise
ENSG00000116574	turquoise
ENSG00000116584	turquoise
ENSG00000116661	blue
ENSG00000116663	turquoise
ENSG00000116667	turquoise
ENSG00000116670	turquoise
ENSG00000116675	brown
ENSG00000116679	turquoise
ENSG00000116690	turquoise
ENSG00000116691	turquoise
ENSG00000116703	turquoise
ENSG00000116711	turquoise
ENSG00000116717	turquoise
ENSG00000116729	blue
ENSG00000116741	grey
ENSG00000116783	turquoise
ENSG00000116785	grey
ENSG00000116791	turquoise
ENSG00000116819	turquoise
ENSG00000116824	yellow
ENSG00000116833	grey
ENSG00000116852	turquoise
ENSG00000116871	turquoise
ENSG00000116882	turquoise
ENSG00000116918	turquoise
ENSG00000116981	brown
ENSG00000116983	brown
ENSG00000116985	brown
ENSG00000116990	turquoise
ENSG00000116991	turquoise
ENSG00000117009	turquoise
ENSG00000117013	turquoise
ENSG00000117016	brown
ENSG00000117020	turquoise
ENSG00000117054	turquoise
ENSG00000117090	yellow
ENSG00000117114	turquoise
ENSG00000117115	grey
ENSG00000117118	turquoise
ENSG00000117122	turquoise
ENSG00000117139	turquoise
ENSG00000117143	turquoise
ENSG00000117151	turquoise
ENSG00000117152	brown
ENSG00000117155	turquoise
ENSG00000117215	turquoise
ENSG00000117226	turquoise
ENSG00000117242	turquoise
ENSG00000117245	turquoise
ENSG00000117262	turquoise
ENSG00000117280	turquoise
[truncated: 9,912 more rows]
