# Supplementary material for: Analysis of High-Risk Neuroblastoma Transcriptome Reveals Gene Co-Expression Signatures and Functional Features
Source: Biology (Basel). 2023 Sep 12;12(9):1230. doi: 10.3390/biology12091230 (PMC10525871; doi:10.3390/biology12091230)
Supplement: Supplementary file 1 [file biology-12-01230-s001.zip › File S1/neuroblastoma_counts.csv]

	TARGET-30-PAIVHE-01A-01R	TARGET-30-PAKYZS-01A-01R	TARGET-30-PAKZRH-01A-01R	TARGET-30-PALBFW-01A-01R	TARGET-30-PALCBW-01A-01R	TARGET-30-PALEVG-01A-01R	TARGET-30-PALKUC-01A-01R	TARGET-30-PALVKK-01A-01R	TARGET-30-PALWVJ-01A-01R	TARGET-30-PALXTB-01A-01R	TARGET-30-PALZZV-01A-01R	TARGET-30-PAMMXF-01A-01R	TARGET-30-PAMVRA-01A-01R	TARGET-30-PAMYCE-01A-01R	TARGET-30-PAMZGT-01A-01R	TARGET-30-PAMZMG-01A-01R	TARGET-30-PANBJH-01A-01R	TARGET-30-PANLET-01A-01R	TARGET-30-PANZRV-01A-01R	TARGET-30-PANZVU-01A-01R	TARGET-30-PAPBGH-01A-01R	TARGET-30-PAPEFE-01A-01R	TARGET-30-PAPKXS-01A-01R	TARGET-30-PAPTCR-01A-01R	TARGET-30-PAPTDH-01A-01R	TARGET-30-PAPTLV-01A-01R	TARGET-30-PAPUWY-01A-01R	TARGET-30-PAPVFD-01A-01R	TARGET-30-PAPVXS-01A-01R	TARGET-30-PARACM-01A-01R	TARGET-30-PARAMT-01A-01R	TARGET-30-PARJVP-01A-01R	TARGET-30-PARVLK-01A-01R	TARGET-30-PARZCJ-01A-01R	TARGET-30-PASCFC-01A-01R	TARGET-30-PASCTR-01A-01R	TARGET-30-PASEGA-01A-01R	TARGET-30-PASFIC-01A-01R	TARGET-30-PASGAP-01A-01R	TARGET-30-PASGUT-01A-01R	TARGET-30-PASHFA-01A-01R	TARGET-30-PASMDM-01A-01R	TARGET-30-PASMJG-01A-01R	TARGET-30-PASSRN-01A-01R	TARGET-30-PASUCB-01A-01R	TARGET-30-PASUYG-01A-01R	TARGET-30-PASXGP-01A-01R	TARGET-30-PASZKE-01A-01R	TARGET-30-PASZPI-01A-01R
ENSG00000000003	4512	1047	2784	1268	2249	873	703	1736	956	520	821	1526	649	1912	1628	902	2034	2269	1786	1475	2270	1113	1514	2393	2335	1604	1156	2107	1498	2169	1597	2320	1705	1232	2361	5186	1875	1542	1435	2761	2883	3692	2811	1401	3450	681	2903	4442	1507
ENSG00000000005	2	0	11	11	6	0	0	4	7	5	0	0	4	2	177	1	6	2	1	12	0	3	2	17	13	16	71	3	10	0	0	1	1	5	1	1	1	11	2	2	12	0	21	10	2	0	3	1	39
ENSG00000000419	1397	1223	2968	1256	1181	540	355	1584	3297	946	1199	1303	3626	639	1614	1608	997	1806	1399	1489	1372	1565	1714	2008	2327	1241	2246	1445	2491	1797	1678	1625	1416	1589	1523	1691	2606	1451	2277	1946	1996	1736	3426	920	1994	1596	1898	1370	1562
ENSG00000000457	857	646	998	757	806	638	191	609	670	381	999	339	786	498	615	379	1439	1609	2141	1001	778	819	1793	945	1045	760	1340	1488	1593	1448	1304	1827	653	1414	1911	1072	1891	1310	592	1595	859	1436	833	525	1998	1101	1689	2283	722
ENSG00000000460	474	203	459	200	217	441	148	260	539	95	724	147	399	402	336	168	448	803	1267	362	590	492	1213	448	599	524	1172	876	1399	647	638	893	190	566	625	803	1306	434	107	747	416	413	286	138	1194	1348	1030	854	496
ENSG00000000938	498	300	251	317	751	249	191	811	366	260	63	46	87	165	709	61	73	517	249	891	117	1141	560	1108	917	644	2075	491	1019	1285	431	153	59	2469	270	451	306	362	584	550	505	491	4793	142	148	76	196	53	1250
ENSG00000000971	3816	3125	2289	3743	16091	2660	3171	10421	2792	1090	265	164	634	1412	6168	338	528	1777	1758	3233	660	1121	1206	21214	4146	6259	3433	1033	6137	6877	462	959	782	3940	773	23891	2348	8119	7249	2566	2479	26817	17106	2050	2866	790	395	5087	3136
ENSG00000001036	1102	1723	2630	998	2932	265	1040	2187	1851	860	1240	1082	1962	800	1009	762	978	811	1454	1560	873	515	962	2609	1749	1651	1454	1569	1507	1890	901	1394	494	2528	1828	1655	2274	1198	4044	1489	791	1995	2960	865	1535	953	992	1644	1218
ENSG00000001084	1051	1314	1890	1636	1515	825	439	1343	1883	1087	1931	1340	838	1010	1295	1020	876	1921	1498	3784	2540	1504	1450	1486	1592	1306	1394	3245	2467	3157	2281	1839	806	1764	1582	3708	1544	1545	1583	1806	1324	2850	1481	839	3418	1262	1268	2446	1562
ENSG00000001167	1072	669	1574	1038	1580	1516	964	1293	1832	703	4504	1139	1527	959	2206	700	1496	1455	1765	2194	2499	1873	2418	1659	1537	1081	3183	1935	1844	2357	2178	2402	817	2152	1456	2133	2848	2325	665	3760	1421	1954	1498	851	4398	3188	1732	1877	1483
ENSG00000001460	335	436	113	1009	761	312	190	672	204	563	389	177	289	283	269	66	1011	61	41	113	374	101	35	553	131	149	170	792	919	1113	300	54	845	104	49	118	503	228	932	1093	79	181	759	75	280	491	531	164	229
ENSG00000001461	863	3319	816	3419	7529	1776	667	2243	1478	2425	728	697	1157	1504	755	607	2108	671	774	2152	1859	528	399	4222	792	655	1286	2894	1277	4432	1357	894	1129	530	1162	837	1291	697	4098	3547	632	1040	3912	475	1322	1169	2186	1423	1155
ENSG00000001497	4417	4172	3218	5233	2280	11302	3256	3991	5662	1404	9156	3444	2918	3224	5009	4361	8667	8900	11621	4336	8096	4270	16201	4937	13184	8414	15596	6657	5942	8714	14118	11663	8730	5933	13827	5842	5442	6849	3097	14286	9885	8234	5788	6054	11851	3024	11152	12984	7079
ENSG00000001561	771	817	755	904	2167	93	74	1416	1277	556	728	459	806	617	532	299	852	149	155	2737	789	503	111	1523	647	330	648	2086	1115	1436	170	638	504	268	60	988	914	869	1336	2336	303	1069	1944	155	1471	618	913	918	620
ENSG00000001617	1691	667	1181	1831	717	997	2784	3045	831	337	910	1000	289	1937	3084	721	449	450	1749	1853	3162	1454	1262	1302	3474	4965	3941	392	2054	1207	1198	798	1963	4494	726	830	4178	2824	904	454	2293	1086	973	1606	2446	847	876	875	2387
ENSG00000001626	2	1	0	2	8	6	8	3	8	0	104	0	0	0	2	0	0	43	9	28	29	3	6	41	4	4	11	10	10	16	2	10	24	21	2	1086	12	14	16	3	0	2428	14	0	1322	8	1	2671	18
ENSG00000001629	1997	4038	4074	4776	5572	2478	1409	3928	4303	2862	3382	1572	3547	2469	2111	1030	5159	6247	6501	6962	3704	4457	11166	5322	4371	2687	6779	9954	5480	8625	7183	10153	3148	5864	7236	4418	5517	6865	2890	10790	1825	6521	3786	2214	4335	3197	5666	6763	2362
ENSG00000001630	73	81	102	184	325	135	99	134	129	60	204	90	88	60	64	46	95	140	98	453	159	103	260	184	66	41	108	295	211	267	189	189	60	83	119	102	119	118	83	156	50	76	284	9	174	105	201	92	45
ENSG00000001631	429	702	647	631	323	273	81	466	681	190	386	424	736	349	289	315	942	1334	913	760	594	628	1728	724	689	612	1114	969	984	1475	840	1147	584	794	1000	638	970	681	703	1180	361	925	703	536	702	822	948	1362	771
ENSG00000002016	2252	987	776	1343	562	1913	675	1083	1580	290	1703	881	546	1575	1440	997	1540	2066	2201	2058	1828	1258	4456	1818	2299	2231	1731	1891	2515	2116	3211	2654	898	2516	2201	1523	1456	3095	742	1750	1365	2775	956	1029	1713	1330	1728	4345	1957
ENSG00000002079	21	53	10	36	5	44	11	22	26	6	47	6	26	17	11	9	41	33	19	30	67	60	174	27	15	7	32	142	143	50	36	45	16	24	69	21	38	39	12	64	5	22	10	27	62	49	43	71	13
ENSG00000002330	823	692	1189	675	1208	625	439	993	1539	662	406	751	1366	544	947	1086	1085	1324	328	864	612	390	777	932	742	553	1212	687	1989	1146	1106	564	639	313	549	514	1215	440	1310	1034	1097	485	1245	296	694	659	882	604	753
ENSG00000002549	3797	1347	3847	2603	6663	3761	1980	9804	3735	1543	1259	2300	2175	2942	3977	1464	1884	2344	1810	3635	3692	3099	2647	5243	2240	3503	13266	2308	16328	5475	2533	1912	1216	6160	1562	3580	3038	2617	4450	4379	3200	2918	12522	2144	3979	1714	1533	2141	4233
ENSG00000002586	7061	3769	3581	2786	14233	2925	12663	8012	8774	2287	1100	4879	1231	2737	11897	1454	1492	1713	3206	4779	3880	4177	3283	12745	11127	8361	4081	1935	4673	5401	1744	2630	3708	6842	1878	3670	5036	10195	9107	2399	4058	6228	17763	5250	5729	1803	792	2812	11895
ENSG00000002586.1	0	0	0	0	0	0	0	0	0	0	0	0	0	0	0	0	0	0	0	0	0	0	0	0	0	0	0	0	0	0	0	0	0	0	0	0	0	0	0	0	0	0	0	0	0	0	0	0	0
ENSG00000002587	367	143	110	200	463	61	211	654	104	75	20	102	61	434	399	28	62	94	69	195	89	149	166	421	45	341	680	72	132	369	1534	111	148	464	63	119	468	132	238	234	196	221	1303	35	251	81	76	213	236
ENSG00000002726	16	12	4	8	25	11	14	19	14	8	110	7	21	27	21	17	16	83	74	109	61	75	99	32	15	16	36	58	12	107	67	40	12	43	35	17	30	41	10	69	31	32	19	23	95	21	37	73	53
ENSG00000002745	64	53	5	21	16	23	16	112	39	2	15	1	27	1	98	2	31	32	9	40	5	44	21	31	47	14	32	22	80	76	37	32	14	30	10	6	145	138	20	89	25	25	32	1	14	70	13	38	31
ENSG00000002746	346	1397	826	1097	552	1863	140	410	1122	1106	1471	121	2012	790	484	151	1323	1667	2160	2060	188	486	3975	352	253	1	1298	2289	1946	1528	2323	4559	1378	1791	3947	1198	1492	2350	477	2459	1182	2304	317	235	729	1063	2143	1522	509
ENSG00000002822	89	104	33	48	77	49	50	50	53	19	79	12	52	22	32	29	25	86	26	55	15	117	123	90	34	30	100	90	63	63	27	62	27	37	58	28	42	75	107	46	27	38	53	23	69	45	47	98	170
ENSG00000002834	10378	12552	5307	7495	20173	7313	12105	11184	8464	7791	2518	3324	12174	8303	9988	3838	5979	10614	9921	9975	5793	5880	20989	16071	10739	8952	14139	14378	12901	16090	7671	12343	8625	11130	13058	10575	8760	14242	7342	17079	4935	12029	12153	3807	7007	3003	7751	7844	8966
ENSG00000002919	1884	2363	1833	2575	4001	1552	840	1389	2374	1214	694	640	2098	679	1203	773	1698	2891	1606	1650	762	1877	3494	2278	1110	1693	3218	2743	2569	4628	2212	2070	1629	2370	1596	1394	1881	1651	3107	4567	2099	1873	3555	659	2021	1320	3295	2113	1938
ENSG00000002933	4768	11056	1241	1887	15547	1070	730	16187	2370	1335	382	822	1203	1257	2384	361	431	3441	4506	4876	221	1488	2285	14787	2082	1988	3128	1240	4062	9764	1541	6455	11971	7190	1347	8872	6454	5079	23109	1965	1105	11382	19622	1966	1771	464	788	9439	3846
ENSG00000003056	1716	1615	2872	1600	4007	2068	1377	2157	2137	983	1201	585	1776	1074	1877	512	1095	2149	2040	2808	1466	2321	4086	2971	2141	1844	3535	2436	3739	3676	2408	2278	1067	3719	2053	2210	3821	2610	1511	3236	1205	2138	4481	915	2972	1257	2422	2370	2022
ENSG00000003096	2434	1598	8137	2068	5877	7221	2337	5166	3200	2412	17720	5947	2150	2228	5435	2448	2169	6979	4195	9227	1712	4233	4128	2202	9503	4828	2909	4008	4408	1985	7668	7096	5338	7424	5230	6828	2994	5079	3820	3643	3642	3181	2019	1341	13805	626	3738	8396	2962
ENSG00000003137	772	199	433	327	510	3565	369	827	134	163	176	389	120	262	709	259	135	501	412	618	985	604	2089	2072	998	521	2353	336	450	452	2729	257	681	424	376	234	1222	6378	220	396	165	327	1617	608	923	265	447	160	824
ENSG00000003147	10288	3291	15914	5605	1719	11513	3978	2774	13927	3440	8504	10940	7994	2377	25314	6904	3772	13788	15666	11273	8703	10599	41042	1787	15445	11400	10822	8182	18922	6527	11535	13553	10225	9249	10284	9926	12425	8431	1901	23613	8457	9859	3681	8939	17586	3184	10214	35747	10899
ENSG00000003249	1684	3619	4534	3227	3606	5374	1173	3993	4374	3702	1976	2716	5559	1779	2523	2022	6168	4316	3228	2342	2509	3312	8316	2290	2619	3050	7393	7200	5709	4935	7698	5120	3816	2918	3902	5362	4550	2626	4718	6006	4351	2525	2787	1585	8658	2933	3632	2980	4801
ENSG00000003393	2030	3310	1856	2537	4282	3520	741	2411	2288	1624	3254	1064	2149	1368	1862	748	2605	3970	3370	3422	2775	2389	3958	5082	2967	2056	3953	7357	3125	4229	5931	5179	2164	3509	3492	3513	2935	4547	2335	3842	1648	3943	3612	1613	4197	2714	4406	4422	2193
ENSG00000003400	588	216	269	714	984	281	494	1251	268	123	67	73	125	517	596	82	237	599	589	1164	434	943	309	1300	795	682	1548	477	1284	1606	211	251	310	1260	338	541	400	1502	572	490	349	970	738	564	242	211	107	309	1613
ENSG00000003402	4341	2447	2270	4813	6836	1991	2222	7534	2734	1357	540	1041	981	3030	2737	795	1092	3098	7754	6343	3092	4050	2161	11731	8039	3433	7848	6322	5901	8161	4595	5307	2079	8747	5714	4585	4858	7957	3436	2816	1414	7215	10689	1725	4175	2065	1139	4334	5524
ENSG00000003436	2786	876	1182	710	3219	289	584	2808	2019	385	178	253	583	558	1851	518	305	838	1356	5095	574	2149	1077	3811	4125	2662	1475	859	1161	1811	572	710	892	2229	491	5356	861	2052	1322	985	1812	5802	6281	1231	1083	601	297	1200	3318
ENSG00000003509	962	756	1150	738	816	1974	280	791	1647	360	1118	690	674	680	1239	855	1038	1824	2185	1029	1554	1032	3553	1428	1466	1380	1642	1581	1630	1306	2655	1537	697	1726	1894	1508	2879	1624	1179	1884	1284	1962	1448	822	1807	1345	1609	2490	1655
ENSG00000003756	8585	5619	7160	4458	4791	9041	3470	6477	5913	1630	5508	4721	3893	4052	3904	3323	5943	9000	17056	13523	4122	7348	8855	13942	19259	12509	9568	8169	13772	11823	16439	17487	8014	18883	19577	12427	13913	20110	5830	9909	8029	16216	10801	6708	10736	9371	7481	32080	15096
ENSG00000003987	739	1046	802	980	804	679	70	634	1089	645	920	524	783	647	391	406	1046	1447	1892	1516	1340	660	1869	727	1134	635	1315	2735	1397	1226	1932	1876	490	981	2377	1337	1242	1147	809	1391	864	1160	566	444	1427	903	1708	2048	484
ENSG00000003989	547	1207	654	1056	10200	1333	325	2193	844	80	1355	292	152	342	1056	359	169	294	352	446	2049	560	531	4455	507	1225	655	330	374	1681	297	112	195	353	113	2713	3548	322	1063	181	3605	3088	6859	176	2094	1798	30	218	833
ENSG00000004059	5380	5423	8267	7001	6403	8776	5526	4853	5190	4099	2496	3474	13728	2804	6148	2431	8198	10140	5062	6056	4064	4316	11884	6365	4971	3619	10867	9027	10520	11081	5918	8264	5997	4886	6649	4344	7558	5324	12039	15253	6132	5820	8058	2768	2909	5580	9075	7758	6476
ENSG00000004139	1900	1948	1825	2571	1456	6219	1046	1527	2248	1041	2228	1334	1677	2156	1357	1352	2486	2403	4266	5086	3564	1329	3533	1327	2176	1197	2002	2953	1995	2749	2306	6004	1508	2356	5603	2341	3172	4431	1968	5906	935	3165	864	1148	3893	1783	4286	8273	1317
ENSG00000004142	4634	3986	7206	3669	6687	9378	4631	4057	7312	2139	4310	4685	6919	3104	6882	6095	4092	6199	4870	5561	6544	2784	7548	5116	4062	4683	5426	5374	7205	6494	7235	6209	3861	4912	8008	5844	9376	4825	9847	11080	6879	6850	6391	2529	8587	5307	7531	7528	5632
ENSG00000004399	6738	5948	4107	8136	16528	7993	21520	19607	5521	2181	1400	2122	1770	9657	15615	2105	3105	4853	12071	8319	12231	7115	5887	20800	32358	13897	14057	4372	8736	18313	5071	6786	8937	18020	5895	4157	8336	23503	5885	4420	3880	11608	9794	7349	5834	2969	3911	3145	13919
ENSG00000004455	4910	3441	6614	3534	5940	5443	2175	5405	5590	2101	3190	3073	6366	3320	4784	2498	6185	8562	7148	6161	3322	5678	11030	6675	6393	5890	9872	7582	9082	7589	9931	8437	4898	7691	7171	7942	9162	5853	5983	11305	4589	6511	9538	2378	6413	5387	8562	11910	6496
ENSG00000004468	410	140	204	283	541	99	20	851	258	116	48	15	233	341	111	46	113	863	132	657	43	1384	1006	1448	67	206	2655	865	3739	1324	215	247	31	910	288	311	332	403	473	1123	410	401	231	64	122	123	121	117	1178
ENSG00000004478	6389	4439	11632	7193	8347	12991	3968	7048	16648	4938	7973	11158	12431	6328	10487	9004	6084	6750	6815	7873	12044	7915	15294	5250	5260	7870	14619	11762	9404	7811	9387	9560	5117	6891	5420	8190	13222	9957	7576	9445	12652	5182	11773	4736	15977	23646	8850	11553	12905
ENSG00000004487	9067	5179	13984	6850	4812	17599	5384	4949	13026	4231	9206	6505	16391	5372	8294	6113	9998	11855	15090	8514	10816	5181	19825	5616	14951	5696	14171	15034	15535	11101	9430	18828	7027	9615	15977	12924	8722	11459	5508	17801	10906	9288	5544	4012	13158	9835	16773	16574	8028
ENSG00000004534	10380	6611	9012	9132	4201	9724	2878	6608	11916	2713	10944	7087	3602	4935	7449	8185	4133	12005	18916	17846	7902	9088	14724	13615	18951	19316	12456	11453	19454	15417	19624	20344	9404	18533	20667	13080	17843	17925	9218	13450	15377	23937	16055	16203	21797	10944	12417	27437	23686
ENSG00000004660	1408	4608	2343	3720	2919	5182	1304	1748	1398	1578	1566	2092	2353	1482	926	1950	707	1112	5275	2191	5861	1500	2546	2111	2235	1931	1801	2149	1687	4199	2787	4261	1389	2155	4818	1352	2602	2491	4186	1629	1520	3532	2603	1883	2639	2237	2061	3620	1479
ENSG00000004700	638	355	610	494	1300	714	622	768	931	201	813	230	599	543	893	252	479	933	1164	1648	831	918	1872	1599	1205	817	1631	1727	1578	1008	1129	1338	276	1284	859	1031	887	817	267	1530	423	1139	1051	295	1246	544	1130	632	555
ENSG00000004766	921	1993	2447	2397	1672	1183	344	1639	1762	1532	1283	752	3081	1151	1001	512	3038	3032	3143	4050	1409	2119	4998	1964	4300	1178	3570	4640	3275	6491	2436	5151	2158	6494	4303	2334	2141	4716	2471	4249	1339	4215	2337	889	1521	1678	3403	4265	1522
ENSG00000004776	444	406	355	243	1236	91	1987	906	142	24	32	28	40	54	487	81	97	104	32	264	123	93	119	1166	127	791	436	64	220	490	37	12	45	51	16	195	187	234	553	94	58	320	646	169	126	108	19	280	1469
ENSG00000004777	5640	3185	3120	5112	878	8385	4211	4511	4404	4483	8806	5718	4825	6919	4577	4290	11211	7981	13035	4475	4249	2637	22137	3829	7294	7119	11140	9357	8355	9466	16273	10446	6389	8027	11296	8358	11031	9606	1346	14787	3774	6453	2537	2637	14377	7994	8554	13290	7976
ENSG00000004779	2210	2551	6335	2309	2728	1875	927	2607	5059	2442	2043	4201	5784	1702	4619	3352	3207	3685	1457	2352	4279	2024	2910	3263	2694	3120	3505	2876	3721	3443	3975	2361	3036	2705	1877	2955	4800	1988	6467	3818	9248	2597	5723	1913	5508	2278	3736	2738	4575
ENSG00000004799	1523	3950	1707	6831	6866	182	287	4355	1132	507	130	183	437	1119	794	338	515	146	2138	1978	1339	1184	492	6663	1089	5490	18505	1198	792	2042	171	1333	241	4379	1049	2588	545	4785	3916	904	939	9542	8835	490	245	234	325	305	3679
ENSG00000004809	3	0	8	1	120	0	18	0	13	1	11	6	7	3	1	9	0	41	1	0	1	7	2	96	126	9	4	5	7	49	29	1	4	3	2	5	5	7	10	9	5	4	227	2	28	8	0	1	25
ENSG00000004838	536	69	206	50	73	943	265	34	96	38	167	164	163	140	324	166	158	329	158	315	97	64	144	198	303	287	305	163	566	128	549	175	236	292	126	111	292	342	65	137	303	156	124	414	1073	138	165	537	900
ENSG00000004846	4	10	8	3	49	1	19	49	14	0	0	0	4	0	8	4	9	3	1	3	4	0	2	204	15	0	0	0	1	8	4	1	2	2	3	0	19	2	132	0	2	0	286	0	0	0	0	1	2
ENSG00000004848	1	15	110	65	3	74	22	174	6	10	6726	584	3	4	26	17	37	6	0	0	6	5	100	1	8	10	14	0	2	1022	592	4	0	0	34	4	1129	6	125	43	822	3	32	107	29	1	32	0	29
ENSG00000004864	984	1333	2103	1535	1563	2192	570	1911	2328	655	925	1060	3454	703	1483	983	2312	4474	1796	2041	3072	3111	2379	1580	1490	1365	3924	4393	3893	3054	3131	2938	1197	2449	1743	3635	2976	1575	1195	4271	1519	4550	1530	896	3141	2884	3325	2282	1905
ENSG00000004866	1293	1052	1984	1168	1364	2651	783	946	1513	1215	1897	1777	2859	764	1917	1280	1445	1737	2107	2349	1092	772	2943	1360	2610	1264	1765	2156	2739	2652	2266	3058	1900	2200	2834	1973	1920	3137	2218	2779	2684	2603	1461	1084	1065	1956	1979	3315	1441
ENSG00000004897	6248	8498	4095	6229	8807	2005	779	3958	4873	2561	5839	2491	6580	2785	4466	3161	6881	7772	6911	7271	6441	4214	8561	7243	6806	5067	9665	9999	6923	10878	7251	7032	2918	5378	8538	6333	4293	5221	6716	11307	4726	6011	7825	2608	9879	5777	9139	5434	4440
ENSG00000004939	47	87	6	94	9	36	720	11	23	39	1	31	27	49	54	28	80	67	85	39	42	6	137	15	11856	69	88	152	294	2124	2149	21	8	145	184	615	17	737	5	90	12	256	9	42	13	7	181	13	101
ENSG00000004948	16	10	7	9	22	8	0	68	7	18	14	0	33	3	9	0	22	201	2	31	0	0	59	22	0	3	2	4	5	23	8	1	6	9	1	2	23	8	20	70	0	2	194	3	3	3	10	4	5
ENSG00000004961	516	618	1031	549	961	459	290	920	852	501	518	415	1171	293	714	511	539	892	505	743	676	716	969	1262	1186	581	1312	874	1245	1027	770	676	577	812	470	1082	1153	618	1173	956	921	863	1600	319	1129	345	843	538	762
ENSG00000004975	3452	2126	2695	3199	2547	5760	2343	2882	3105	1483	2395	3086	3575	2851	3135	1662	4226	6096	4027	3256	2609	2856	4402	3085	3146	2931	6523	4077	3802	4883	6671	5037	2721	3332	6481	2690	5027	3850	1692	6094	2403	4017	3015	1696	3673	5884	6515	7303	3341
ENSG00000005001	7	6	1	1	3	0	7	0	11	1	2	1	0	4	2	2	0	4	1	1	7	5	3	2	83	3	3	0	0	3	0	1	0	0	1	79	1	0	2	4	0	135	3	0	130	1	0	253	3
ENSG00000005007	6196	4789	5974	7190	8950	7429	4453	6005	5430	3833	6489	4425	4684	4019	4606	3695	5659	6191	5856	7735	6919	5048	10319	7100	6202	5341	8703	6748	6224	9434	8095	5965	3373	5956	6101	6368	6867	7499	4197	8299	4339	5885	8215	2221	8428	3854	5340	8160	7057
ENSG00000005020	464	660	1013	1149	2879	171	495	2171	788	464	114	59	429	600	378	98	227	521	767	1225	315	1145	801	2164	808	798	1574	583	1342	1839	351	623	783	1536	796	422	1929	1200	2144	1062	541	709	2997	533	1295	225	613	230	1179
ENSG00000005022	5072	2638	10460	3515	5626	10349	6586	5132	11925	2589	4666	11331	9524	3779	15793	10185	7008	6892	3100	6168	14196	6427	11017	7437	9653	7589	10981	6731	10682	7722	6946	3770	6359	6285	3081	8592	8483	3911	8955	8984	20283	6541	9749	4219	10197	4546	5773	3784	10437
ENSG00000005059	854	191	426	297	1081	440	544	922	452	322	162	249	309	421	590	98	197	588	673	631	57	739	466	1097	665	757	816	1179	915	831	238	397	51	742	232	407	794	282	1115	467	543	345	2695	112	399	162	107	274	1409
ENSG00000005073	2	0	0	0	0	1	77	0	4	4	1	2	1	0	1	0	22	1	0	0	6	23	0	3	2	43	12	0	16	2	3	0	15	19	0	0	0	0	3	3	0	0	2	5	193	14	0	0	2
ENSG00000005075	2125	1643	4018	2252	1814	2825	1456	1516	3479	1350	1309	4536	4673	1420	2657	4566	2866	4954	1577	1802	1137	1526	5473	2129	2236	2397	5092	3025	4935	4069	2786	2519	2358	2170	1997	1664	3608	1651	4755	5868	4287	2039	3168	1002	2983	3947	3209	4259	3427
ENSG00000005100	1646	967	2450	1198	1722	5871	1158	1154	2759	511	3475	2613	1472	1098	2279	1979	1628	2454	2712	2105	4535	2872	2485	1986	1812	2626	2714	2031	2225	2391	3306	3549	962	2923	2847	3273	3528	2359	964	3056	2581	2578	2514	1855	5534	4166	4701	4170	3333
ENSG00000005102	946	219	11	14	812	97	88	402	100	46	18	0	56	140	320	11	69	501	50	562	51	249	155	526	108	421	425	225	276	333	73	612	39	415	192	152	39	1248	121	114	225	483	574	118	106	15	61	176	771
ENSG00000005108	1268	1261	3856	963	7287	1768	334	1642	2136	1807	914	826	1982	1354	1216	201	907	3608	6909	8182	616	1879	3812	3254	4325	1075	1303	6822	2378	2139	3883	9914	3707	4997	7719	5229	4029	3762	1514	1767	1529	4160	3466	1533	4786	90	3730	6864	523
ENSG00000005156	1340	1798	1191	1135	1788	4819	1705	1014	1601	642	4091	1398	3098	913	1960	1946	1756	1997	2778	2604	3662	1532	8075	1687	2194	2919	4351	2222	1831	2862	2691	3895	922	1901	3965	2664	2172	2432	1356	4453	1507	2291	1735	1134	3512	1691	3229	3919	2907
ENSG00000005175	1369	2194	2400	1799	1513	592	132	1332	1998	1617	1668	792	2202	1131	1395	680	1961	2729	3756	3072	1728	1668	4114	1639	1870	1030	3136	3154	3090	2219	1374	4977	1098	2233	3486	2537	1475	2888	1793	2861	1286	2897	1932	868	2778	1664	3364	3595	1256
ENSG00000005187	55	32	309	54	56	66	134	17	53	119	13	16	15	21	51	21	22	78	75	73	37	91	63	95	219	31	71	123	58	111	63	169	7	75	133	963	67	584	118	119	56	1431	42	46	702	18	41	256	125
ENSG00000005189	775	369	1619	312	269	858	213	309	966	306	791	701	1761	697	815	516	957	1785	827	612	488	345	2136	415	831	641	1300	1609	1659	895	1128	1191	367	656	803	1215	1796	424	398	1502	825	735	353	332	1954	1045	900	811	655
ENSG00000005194	2377	2187	5997	2538	3342	4697	1969	2840	3779	2340	2029	2027	4916	1469	4054	1637	3341	5801	2899	3414	4131	2485	5496	3212	3289	2840	4886	5563	3705	4476	5056	4593	3887	4226	3313	4279	5021	3661	4102	5479	5334	3109	4542	2075	5959	1893	5166	4074	4324
ENSG00000005206	8119	4458	2872	3758	1873	6619	4964	4222	3887	1780	3571	4007	3789	4351	3912	3354	6711	8968	6739	5568	7848	5104	18351	6505	6984	7142	4303	4907	7295	10670	6941	5171	4830	4955	7758	4252	6115	4456	2640	9037	3829	5344	5156	4043	7395	4337	5815	10302	9231
ENSG00000005238	2152	2557	984	2137	2389	925	1706	3243	1457	1353	179	259	882	1396	1427	274	1533	2333	2158	1392	665	1153	2579	3665	3815	1307	2691	1632	1729	3322	1985	2041	1547	2340	2446	1127	1965	2501	2817	2064	1152	2007	4270	1165	1211	522	1978	2596	1421
ENSG00000005243	480	523	286	230	1541	356	5400	1088	979	162	49	84	124	222	2056	73	178	449	127	318	167	117	261	1899	658	1519	432	226	768	967	176	153	424	470	126	448	320	1080	993	466	533	633	2312	372	262	243	196	505	1782
ENSG00000005249	3915	4325	6998	4999	4445	1553	319	3158	6558	5087	5298	1337	8020	3583	3140	2656	8249	11477	5271	7037	2556	3130	13201	3169	5560	2373	10596	9059	7621	11271	8409	9834	3200	6341	7133	5701	4191	6275	6940	13301	3847	4128	2668	938	7912	5910	6255	11457	6319
ENSG00000005302	2609	1447	2720	1705	2053	1657	744	2700	2369	967	1442	853	1200	1360	2298	578	1426	3289	2467	3121	1735	3098	2465	3667	3843	1985	3516	3208	2687	4279	2884	2469	1604	3197	2449	2502	3052	3139	1802	3242	2033	3281	3648	1531	3304	1086	2824	2569	3779
ENSG00000005339	6808	4145	6323	7051	7392	7289	5570	6071	6681	4078	7786	5161	6854	6537	7078	5069	6035	8382	8659	8695	8717	6041	19683	7954	11260	4927	9885	15116	10172	10752	9781	11568	3709	7819	10007	9950	9540	12193	2176	16475	4462	9007	6010	4435	9775	5504	12136	8303	6196
ENSG00000005379	9310	6331	2769	11135	1754	7713	1421	4171	7053	4139	6034	1990	3215	11799	4536	2959	4963	3985	10185	4837	6770	3288	22146	4088	6131	8779	12585	15256	10348	11936	11676	9909	4287	4706	12763	3310	11043	7686	2132	16309	2733	7853	3428	2921	12602	12196	13427	15187	3574
ENSG00000005381	77	41	42	70	32	15	29	48	25	95	2	18	1	32	31	1	3	10	42	5	0	17	213	151	1728	85	23	11	182	157	378	12	20	61	229	130	22	105	19	49	48	134	124	62	75	10	8	166	92
ENSG00000005421	3	22	89	4	107	5	1	8	4	1	7	5	1	1	7	8	0	10	20	6	5	5	24	26	19	17	13	24	12	10	10	8	2	5	11	2253	11	26	98	18	6	7417	269	15	231	3	17	10	44
ENSG00000005436	1041	879	1688	914	833	537	143	1021	1200	348	1452	882	658	683	1102	378	1153	1051	2189	1521	1565	1039	2110	1388	1602	1022	1292	1094	1159	1199	1737	2741	563	1195	1280	1540	1563	1520	1226	1560	980	1469	1207	1010	1715	947	1321	2534	1227
ENSG00000005448	2174	1112	2918	1638	1174	3587	2137	1444	2515	1230	1422	1586	3868	1074	4702	1551	2141	3112	1976	1680	2539	2261	6426	1759	1996	2910	2720	3097	3839	2334	3509	2842	1895	1972	2225	1797	4170	1693	2526	2942	3123	1682	1450	1604	2241	3193	2988	2865	1979
ENSG00000005469	720	1187	1786	1401	1341	1166	243	1977	789	1408	590	435	2622	976	803	223	3794	2309	2571	1084	520	1259	2827	1436	3264	791	2772	4525	1684	1964	2992	5636	531	3788	2169	3886	1063	2295	1520	2288	566	4299	1073	821	1038	1001	2276	3935	724
ENSG00000005471	260	150	395	113	679	50	15	556	79	63	11	35	56	101	45	11	66	167	324	401	39	379	157	489	283	66	197	361	135	329	406	420	61	348	462	1662	334	871	324	184	180	1859	409	77	415	38	66	544	199
ENSG00000005483	8487	5093	5539	8267	6444	5712	1571	5386	7014	4344	8641	3139	7133	4504	5474	3792	10571	10641	15639	12195	6247	6833	25980	9586	15142	4435	11814	18178	13929	16709	12974	19837	4251	9165	18569	9528	7845	12264	4032	19159	2693	10627	6813	3538	9987	8260	12089	14153	4766
ENSG00000005486	7302	13547	5088	19870	11443	6600	4276	12646	5279	8677	2131	2412	12843	4101	4097	1800	6857	8622	4543	9908	2031	3648	16739	12508	5074	2780	7332	9964	16371	11946	6072	8902	6480	5697	7931	2860	10250	4011	26175	5861	5201	5375	23108	1949	4935	5050	7130	9691	2903
ENSG00000005513	427	381	19	64	3685	62	47	1423	70	9	8	10	14	88	164	8	28	465	81	244	457	488	126	6301	309	130	77	85	60	815	34	104	147	163	48	50	197	601	387	33	173	126	7316	36	68	12	16	47	233
ENSG00000005700	1748	2426	2852	2205	3197	1103	782	2375	2958	1589	2632	1552	2283	1527	2706	1060	2770	3012	3480	6344	3679	1926	4038	3237	2475	2205	3368	3685	2869	3618	3575	4966	1644	4144	4081	3560	2595	4048	2872	5155	2465	4470	4075	2254	3467	1969	2612	4710	2456
ENSG00000005801	3541	2176	5895	3015	1063	3217	518	2151	11407	1610	7229	4534	6160	3077	4072	3995	5258	8090	3984	5099	4984	6453	13333	2575	3751	4037	4098	16266	14118	6378	7621	6082	2501	3187	8487	5975	12664	3208	1923	7821	5865	3522	3030	3906	9210	5585	10212	6051	3987
ENSG00000005810	2413	4357	6616	4277	7104	6090	1214	4561	7181	4469	3253	1749	4035	3138	3204	2272	3992	5412	9029	8678	5957	4597	9083	5021	6108	3633	6703	10643	6845	8010	9072	9481	3717	8289	10339	8618	17226	9702	3741	8579	6387	6066	5303	2494	8056	5863	4997	14529	4326
ENSG00000005812	2212	1685	3000	1679	3550	511	295	2655	2527	1330	842	874	1601	1020	1297	563	1816	2220	2632	4837	1996	1451	2275	3558	3414	1125	2072	2349	1651	3058	1326	2520	1353	2890	2998	2968	2612	3453	2360	2617	1072	2753	4174	1521	2196	1190	1217	3061	1764
ENSG00000005844	1618	665	375	1272	802	905	217	2260	637	650	269	248	499	1278	520	277	603	3412	263	1984	89	3520	2703	981	328	442	5745	2262	4522	6199	1059	284	375	2780	490	970	1490	830	962	3567	951	1277	1124	573	228	252	951	146	4096
ENSG00000005882	2149	3004	1471	2961	3428	1972	1592	1502	877	1186	865	435	1592	1205	1889	405	2542	2661	2601	1334	700	795	3667	2245	1734	1002	4130	4036	2376	5319	3079	3249	1482	1175	4466	1942	1454	2723	3154	6051	857	2879	2523	944	2263	1320	3505	2823	1454
ENSG00000005884	9404	16207	2536	16803	15932	1489	2439	16601	5302	8450	626	670	2569	4850	2788	459	159	3172	6224	7553	2158	1498	6613	14689	5750	2599	3511	10843	6933	17645	6952	5848	7221	5329	7539	1987	6069	4795	33312	2904	1764	3556	13326	1671	2884	1645	4969	4682	1162
ENSG00000005889	1135	834	1646	1379	2358	1175	705	1919	1865	488	2833	952	1387	1206	1390	1155	2273	2212	1606	2980	3734	1440	2506	2899	2680	1738	2942	2373	2229	3103	1771	1774	1228	1720	1726	2439	2003	1904	710	2040	1584	2135	2478	995	2834	957	1693	1597	1529
ENSG00000005893	4487	7758	4717	4460	16162	1599	2082	11225	3837	4901	1519	1387	3641	3231	3802	976	2684	3689	3911	5839	3335	3289	3926	17970	7682	3677	5294	3782	5462	10193	5200	4827	3542	7945	3541	10082	4754	4741	9070	4957	2311	7036	15336	2776	5190	1450	4249	4209	3181
ENSG00000005961	1395	627	120	561	74	2493	405	225	243	99	440	447	152	552	849	317	1029	1525	1016	704	296	81	4555	291	1249	1263	3068	1596	1136	1130	1990	1025	245	775	1039	266	871	406	122	1353	185	843	340	610	458	1387	2996	730	572
ENSG00000005981	2	19	1956	4	372	9	99	26	14	1	0	0	0	0	24	0	0	7	4	0	8	0	0	38	2	3	2	2	2	67	0	0	0	1	0	9	5	3	788	15	0	19	65	31	4	0	4	0	7
ENSG00000006007	1338	1373	2724	1723	4026	1736	1558	2480	2534	1769	990	675	3561	1281	2230	615	1495	1693	1173	1874	2701	1889	2634	3097	2250	1480	2313	2386	2255	3023	3054	2004	1543	2329	1505	2142	2987	1576	3161	2698	2759	1651	3418	796	2691	1113	2762	1086	1949
ENSG00000006015	3798	3477	3261	3738	1995	3843	2798	4666	2964	1518	1942	3840	2156	2293	2886	2230	3489	4200	2558	2005	2839	2013	5131	3460	3611	4033	3291	2440	3079	4131	6001	2043	2603	2680	2229	1687	4759	2590	4808	3756	3220	2219	4723	2926	4541	2151	2168	5641	5232
ENSG00000006016	1117	376	37	53	4849	483	367	3557	2896	2300	27	33	11	65	192	43	72	251	35	571	36	298	124	6039	123	776	50	65	2378	304	153	54	87	179	41	117	13195	259	1958	76	809	187	7274	342	2554	66	108	3222	353
ENSG00000006025	5503	3067	1462	4462	1589	3810	2268	2314	4207	985	1264	711	2135	2273	2095	1206	4030	6383	3558	2260	1275	2511	8399	3192	3608	4723	6385	5465	5500	7887	6158	3788	3203	3382	4504	2097	4193	3683	2571	8610	1335	3987	3665	1113	4512	3038	7755	8451	3786
ENSG00000006042	3537	2625	4316	934	5197	8460	4680	2880	1828	1003	3488	1809	2928	2456	5066	2035	3432	1496	5122	973	1560	1686	7128	5052	8894	5242	11334	4132	1969	2855	3153	5617	1239	2881	5107	7102	5428	4509	2645	3191	6406	3289	5245	3123	9269	4406	6988	6489	5138
ENSG00000006047	9	7	3	25	9	6	2	19	3	23	1	0	1	208	4	6	5	5	98	57	2	19	122	91	292	37	174	14	627	2118	91	12	0	21	26	75	1578	26	11	34	6	122	16	3	12	490	20	15	162
ENSG00000006059	0	2	0	0	0	0	0	0	0	1	0	0	0	0	0	0	0	0	0	0	0	0	0	0	0	0	0	0	0	1	0	0	0	0	0	0	0	0	0	0	0	0	0	0	0	0	0	1	0
ENSG00000006062	2919	2078	676	1623	2250	1683	1262	1444	443	500	734	323	780	835	1006	401	1188	1929	1912	1537	1459	1184	2015	2358	1333	1251	2231	1800	2639	2614	1921	1674	1648	1372	1881	1172	931	1956	1440	1781	757	1376	3829	561	1751	838	1964	2282	1535
ENSG00000006071	702	1357	211	1509	409	1825	59	1628	552	365	48	603	5	530	2458	130	115	372	490	78	595	65	958	1761	70	209	1376	180	588	1575	683	608	1815	50	173	612	2128	1038	393	120	1109	153	2875	756	3541	98	326	966	248
ENSG00000006116	141	1175	284	237	537	23	15	89	422	366	1	19	125	50	76	4	123	48	337	179	232	6	78	456	431	17	114	28	89	347	428	1305	406	543	1219	65	245	1048	1131	113	2	431	328	50	11	7	104	820	134
ENSG00000006118	16693	7260	11542	10013	5334	21422	10860	7243	15008	13814	21108	27321	21360	8892	11431	15710	15363	10691	10206	13182	16978	9028	32301	5975	10904	11718	12730	26258	31466	17977	25896	15402	7408	8236	14024	12571	22151	12854	7074	17893	11434	8505	7369	10030	36132	15526	21122	18494	13460
ENSG00000006125	11020	38481	28296	18522	39782	26810	7499	17369	20326	18338	14000	7432	37827	9455	13865	8336	13672	15826	24440	26258	14034	10808	42347	16666	16167	15669	21206	47670	25652	29776	21684	38112	15101	21294	40549	23821	27479	22979	29465	44308	16513	25176	21949	6482	18793	8601	25540	26192	15386
ENSG00000006128	18	32	3	4	20	0	1	73	193	68	67	23	469	28	56	117	0	491	0	1	11	3	0	155	3	0	0	239	406	666	1	0	7	2	0	1	1581	12	173	310	6	0	22626	2	345	1648	2	0	1
ENSG00000006194	1751	1317	3491	1777	2107	2261	1582	1798	2266	1440	1986	2001	2006	951	3281	1456	2113	3160	1780	2078	3606	2108	4707	2638	2254	2906	3419	2458	2323	3435	3974	2144	1939	2614	2303	2409	3048	2775	1420	3642	3811	2476	3662	2162	4326	1182	2617	2902	3415
ENSG00000006210	1415	1700	928	3457	2556	964	942	1571	342	1240	333	944	361	1160	2239	641	954	1363	1295	1297	1081	1182	1004	2867	1840	1464	3971	864	3534	2012	391	786	1218	1612	903	1220	2007	2156	2240	1070	668	1429	2618	898	842	231	542	620	1372
ENSG00000006282	2768	5529	3724	5725	10048	4428	4175	8450	2739	1583	1923	2330	2162	1606	7140	1618	4607	4114	3152	3833	3983	2044	6627	5838	3986	5616	3747	4639	6011	6840	7001	4033	4989	3783	4852	2452	3411	3190	11585	7195	2522	4865	8033	2101	5236	1892	4085	4191	4419
ENSG00000006283	226	859	15	890	222	503	577	355	1440	1083	827	69	2701	111	436	130	2880	2350	751	1105	2651	31	13301	189	316	162	1448	979	4803	2131	400	1035	645	195	1432	23	705	190	26	5094	749	205	273	45	38	338	2048	561	975
ENSG00000006327	1982	965	244	577	2000	187	1685	2955	1206	162	35	249	157	580	713	135	175	301	194	239	276	295	180	5689	3010	833	270	88	623	976	365	314	1007	850	102	2490	764	951	1531	270	1074	1003	20628	182	1715	236	167	1198	402
ENSG00000006377	4	30	6	31	53	293	36	13	19	1	259	541	4	20	885	419	0	34	27	10	621	20	25	10	189	32	102	12	16	230	1160	19	23	42	18	4	2900	41	15	14	268	3	10	328	1034	3	7	0	103
ENSG00000006432	529	834	719	1852	1014	1605	675	1012	1556	1091	2363	620	1742	409	960	634	970	2775	2479	1632	1751	2008	7383	940	1270	1091	1586	3289	2806	3326	4057	2544	1272	1226	2355	2073	2339	764	1302	4016	1356	2078	1247	420	1853	1038	3724	1615	994
ENSG00000006451	3025	3402	8171	3578	5941	2761	1149	4029	8169	4954	3885	3360	7635	2852	4405	2423	4200	6822	5459	8059	5455	3469	10142	4862	4728	2885	5221	6610	7420	4892	6285	9116	4154	6665	7287	4508	6776	6236	5135	6197	4941	5676	6610	2419	6980	5715	5763	8041	3823
ENSG00000006453	181	189	287	406	188	43	439	165	135	151	869	198	111	214	261	600	82	166	49	104	145	122	54	248	114	116	216	612	814	848	31	50	36	75	54	1109	719	82	298	154	65	1109	231	75	1451	1235	31	274	224
ENSG00000006459	2119	786	1256	1603	1488	1411	386	1296	2378	451	967	964	1333	853	1342	955	2589	2427	2911	4917	3220	3007	5788	2701	4142	1006	3674	3686	3261	3666	3802	4001	1263	3097	2432	2858	1598	3339	1184	6580	1177	3337	2615	1437	1397	2050	2973	3876	1886
ENSG00000006468	186	383	1420	152	2710	80	544	690	279	112	26176	2873	427	233	328	65	209	1371	376	4934	362	499	1091	5898	778	1938	529	1094	643	349	308	1185	822	661	2220	500	1679	561	1166	118	766	367	2526	145	1064	373	398	256	111
ENSG00000006530	1098	2082	2097	2511	1433	2062	624	1727	2266	1174	1995	1128	1979	1131	974	955	2590	2919	2869	2978	2940	1744	5020	2331	1802	1723	3360	3052	2984	4831	2966	3390	2111	3384	3353	2291	3135	2840	2836	5612	1983	2999	2649	1483	1651	2607	3212	4583	2447
ENSG00000006534	287	477	256	277	2982	344	454	1538	280	263	157	1313	313	300	545	189	250	538	245	443	382	220	368	3770	237	870	886	501	1404	1408	401	194	1146	1065	255	259	425	372	680	513	187	296	2803	531	313	246	298	193	391
ENSG00000006555	25	245	237	37	170	18	5	23	6	5	1	0	14	12	7	47	31	227	615	74	22	306	27	166	70	75	131	48	61	138	9	258	4	118	465	162	30	33	47	692	17	370	30	5	114	6	12	343	139
ENSG00000006576	1508	1557	2678	1846	1747	1088	700	1729	3782	1267	2792	1606	3193	1383	2093	1175	2992	3174	2852	3928	2393	1843	6350	2380	3583	1935	4031	4151	3967	2529	3481	3796	1712	2630	3243	2899	3199	2427	1853	3420	2300	2464	1830	1092	3763	2312	2535	3124	2394
ENSG00000006606	21	30	18	14	25	33	30	53	28	15	2	5	5	3	83	6	12	7	16	4	4	9	3	49	46	29	5	7	9	27	2	1	60	44	0	1	17	12	86	8	28	4	61	46	0	6	1	4	15
ENSG00000006607	1140	1885	2061	2600	2892	3972	1234	2683	1935	798	1893	1200	1440	1738	1186	669	2355	1356	4843	3773	3549	2496	2145	3676	3725	1530	4925	4368	2761	3479	2702	5352	1575	2007	3293	2534	2614	4525	1263	4289	1031	4327	3022	1656	3087	1442	3408	3889	1597
ENSG00000006611	5	36	6	110	49	8	0	58	9	3	0	1	13	0	130	3	9	6	2	1	70	1	26	18	4	12	13	1	88	28	6	11	3	5	3	183	120	262	26	21	3	261	473	1	272	14	4	303	20
ENSG00000006625	889	639	1355	365	618	836	241	686	2067	480	841	2487	2064	656	2295	3498	1242	1994	676	1283	1357	1066	2497	1114	788	1580	2878	1560	1941	849	1415	1513	893	1293	584	1178	1376	693	1199	754	3792	780	3308	643	1772	2116	1612	1559	1929
ENSG00000006634	1185	186	1170	321	237	932	181	451	1870	215	3306	703	1842	436	1777	929	1654	1772	1215	1356	1854	1255	2724	705	1608	1197	2578	1989	2504	877	1543	1822	404	1488	750	2504	1722	442	278	1675	1727	622	509	415	2962	2972	1348	819	1975
ENSG00000006638	229	110	296	414	906	156	609	551	195	99	100	125	56	294	312	91	179	124	229	228	333	310	45	924	331	346	241	67	165	289	120	120	355	348	102	188	253	349	287	80	166	543	616	239	148	271	39	99	520
ENSG00000006652	2943	2514	1289	3270	588	526	618	2015	3673	1539	768	858	2806	813	2025	960	1465	1770	2450	2346	928	1017	2820	1508	5648	941	1700	1891	2469	3572	1503	2445	1283	1941	2527	1150	904	1789	4249	2810	1100	2054	2925	623	541	1191	1665	4574	1245
ENSG00000006659	0	0	1	0	0	0	0	0	5	0	0	0	0	0	0	0	0	1	0	2	0	0	0	0	0	0	4	0	0	0	0	0	0	0	0	0	2	0	0	0	0	0	0	0	0	0	0	0	0
ENSG00000006695	590	517	1217	608	933	1495	394	685	1131	494	901	746	1074	551	968	421	918	1131	923	1042	1426	809	1302	701	651	680	1111	979	1095	1098	979	1481	808	1042	1441	986	1768	1113	741	1840	943	1282	975	575	1251	1094	1596	1511	891
ENSG00000006704	2964	4022	3450	3608	2188	6048	2624	1992	3785	2134	3555	2896	4241	2825	4144	2140	4562	5124	5997	3984	4168	2222	12864	2992	3760	2516	5489	5192	6421	4134	5114	8411	3428	5133	6960	3434	5876	4788	4814	6333	2881	4524	2561	1968	4864	4144	5804	8531	2246
ENSG00000006712	2924	2749	5926	2444	5684	4030	3575	3388	4353	2181	3143	4317	5889	1705	5973	2980	3076	5119	4088	3111	2437	1834	7775	4481	4069	3363	4300	4333	4361	5264	5317	4201	3952	4168	4620	4093	5504	4257	5093	7077	4714	3493	7816	2653	6360	3005	3439	5450	4980
ENSG00000006715	3002	4297	5361	5139	5836	4654	1746	3910	5406	2669	4095	2026	5103	2822	3684	1650	4213	9700	8525	7924	4099	4216	13170	4624	3812	3102	8257	9197	5583	5239	6665	9910	4455	8358	11013	4831	8115	7876	4791	10217	4340	8036	6195	3923	6152	4492	9172	15673	3672
ENSG00000006740	503	3366	193	1925	1769	506	296	1467	537	832	787	390	652	411	630	168	631	166	2560	614	3089	339	1167	1690	1378	394	790	2024	311	648	314	1755	267	445	1968	186	1460	1395	3522	265	508	1145	1270	863	1079	1551	910	380	222
ENSG00000006744	2844	3080	4557	3347	5735	9892	3563	3405	3737	1625	3555	2379	3904	1942	4159	1629	2287	4085	5238	3291	6396	2780	4719	3732	3809	3535	5069	4252	4243	5267	4668	5609	2750	4485	5260	3785	5435	3625	3701	5208	4854	5094	5125	2109	7468	3563	6481	5749	5825
ENSG00000006747	85	32	89	78	551	130	83	645	200	192	107	56	77	185	477	98	360	130	403	87	114	57	120	321	677	245	68	41	90	233	363	21	244	377	53	5	146	4	710	114	65	9	2716	288	32	254	33	5	308
ENSG00000006756	1138	2160	4782	3125	2478	3349	1368	3197	1585	2285	749	1941	3832	1674	1495	565	4435	4150	2490	3230	3240	1086	4362	1838	5011	2685	3080	4137	1526	3885	2226	4099	2186	1931	3690	2434	1931	2096	1679	4365	2131	3446	2021	2578	2211	648	2790	4260	1463
ENSG00000006757	323	655	1188	409	814	70	246	846	97	643	108	313	1049	409	263	433	227	1024	464	129	931	476	1069	577	609	465	1455	724	736	923	705	671	509	361	755	791	795	273	857	1041	761	597	1230	443	213	120	933	364	606
ENSG00000006788	7	5	0	3	0	0	30	2	3	0	1	0	1	0	1	0	0	7	0	4	0	14	2	1	0	1	0	2	1	6	0	0	0	3	0	1	38	0	0	23	0	9	5	14	179	1	0	3	4
ENSG00000006831	3008	2494	4302	2112	8747	4013	1391	3483	3535	2397	2441	1523	4486	2670	2841	1239	3666	4732	2733	5250	4359	2842	8141	6238	2147	2837	6922	5727	4030	5028	5617	4158	2441	3685	2971	4958	4306	4170	3975	5921	2818	4104	8560	1419	7012	3196	6367	3753	4589
ENSG00000006837	46	125	107	123	41	92	24	43	176	45	128	134	85	68	158	86	117	147	92	138	74	91	202	81	88	96	148	174	191	139	222	110	154	122	157	85	266	93	94	172	152	73	106	88	260	103	195	221	105
ENSG00000007001	33	40	54	46	25	14	11	39	26	30	7	5	3	10	5	2	44	68	76	55	20	9	82	24	20	8	33	19	15	29	27	167	17	98	122	28	33	238	29	17	4	597	48	22	18	18	22	500	5
ENSG00000007038	13	5	1	2	8	38	15	18	1	1	0	19	3	12	30	16	6	29	2	16	4	18	12	6	6	20	30	11	5	36	13	4	0	37	1	12	6	5	7	10	15	16	28	87	20	0	4	4	43
ENSG00000007047	2935	3590	3516	3844	3962	3121	2338	3727	2693	3049	2208	3215	2070	2466	3605	1826	3301	2787	4346	2194	4511	2260	5193	2913	4495	2095	4668	3890	3335	4445	4772	4754	2845	3397	5606	2880	6486	5216	2880	4498	2701	3192	3431	2321	3834	1693	4126	5092	2896
ENSG00000007062	13	1	10	7	8	6	1	35	11	10	20	1	10	4	10	15	0	3	6	57	1144	51	40	10	25	8	130	6	18	11	25	3	3	157	30	517	58	8	3	4	11	648	5	0	1136	11	7	863	86
ENSG00000007080	3472	2385	4811	2723	3481	5822	3767	2737	4099	2118	2322	5718	3631	2019	5786	6082	3383	4180	2321	2360	2870	2386	4766	3729	3365	4069	5403	2517	4547	4733	5136	2700	3384	2835	2999	3251	4324	2765	5540	3756	7941	1984	6020	1890	4672	3903	3793	4564	5940
ENSG00000007129	126	19	41	89	158	80	21	149	35	60	3	12	36	56	65	3	35	187	23	168	1	288	86	204	54	87	249	151	67	278	13	26	59	166	39	62	94	126	203	133	54	152	236	43	21	23	14	24	417
ENSG00000007168	10223	17052	11841	15535	22171	17009	5388	12424	17052	12986	14965	6547	13632	10043	11382	5217	14156	16468	27280	30413	12904	6516	26237	16790	16396	10030	15466	26404	14486	21180	26293	37049	11831	21475	44808	18465	20002	25082	17657	24932	12034	25912	18905	5452	20588	12990	26076	32606	9413
ENSG00000007171	113	202	94	124	28	237	149	27	50	39	282	120	18	75	118	12	42	47	158	177	255	216	30	86	357	127	116	108	48	102	89	140	264	215	137	21	220	532	31	117	102	221	44	105	186	318	32	38	199
ENSG00000007174	62	72	12	71	94	23	24	105	18	53	57	14	85	37	9	1	18	22	69	33	52	23	118	176	11	11	255	58	116	16	36	102	8	9	106	13	104	82	41	25	13	32	137	91	95	37	172	154	129
ENSG00000007202	3738	3487	3953	5255	10603	11373	5905	4327	5865	2174	7040	3313	4287	3671	5171	4108	4012	6506	10247	10041	7424	5759	11587	5633	4906	5114	10130	8638	5578	7700	9960	11029	3514	7846	11920	6109	6424	8910	6195	11883	4580	9047	7142	2246	10033	6468	11626	10082	7253
ENSG00000007216	0	4	0	11	1	0	0	0	8	8	4	0	1	1	0	0	0	2	1	9	0	3	45	5	0	0	17	11	8	1	3	4	0	0	20	16	2	1	3	0	2	34	7	0	1	1	1	2	0
ENSG00000007237	2424	5445	376	304	67064	472	2503	17246	855	682	139	264	729	2877	1116	137	450	1454	2033	2194	3557	606	776	40180	2885	2542	1316	769	2098	9687	385	2727	1615	2624	1208	345	3739	3733	3008	598	933	780	45365	285	368	302	296	416	2136
ENSG00000007255	392	213	633	365	444	1024	792	603	218	232	188	1299	466	314	1713	696	263	607	218	376	1318	490	663	851	509	636	382	623	895	761	475	253	337	390	436	531	847	361	1421	688	1284	739	904	1472	927	404	338	669	967
ENSG00000007264	385	69	160	244	189	217	143	314	96	179	318	239	57	169	634	2576	47	396	67	150	10244	248	153	235	388	138	620	148	356	490	106	31	27	237	80	118	724	266	216	421	254	180	591	133	94	1607	32	49	421
ENSG00000007306	28	5	0	0	0	1	0	0	3	0	0	0	0	3	0	4	0	1	0	122	0	0	0	0	0	0	0	3	0	0	0	0	0	0	0	1	0	0	0	0	3	0	0	0	0	0	0	0	11
ENSG00000007312	156	49	67	123	356	104	30	174	35	38	5	24	102	58	148	23	60	856	26	478	9	2105	200	113	137	259	328	523	351	715	47	20	69	83	30	140	66	155	131	178	2023	307	213	38	22	24	76	14	2301
ENSG00000007314	90	361	160	402	34	59	208	54	122	54	22	18	37	274	218	58	386	321	151	350	67	145	460	32	117	601	2409	66	301	457	87	196	14	160	80	54	71	384	89	763	67	623	37	77	11	14	171	13	838
ENSG00000007341	666	603	1275	707	680	334	135	789	1357	438	875	679	889	403	695	498	706	888	831	881	1094	736	1183	922	1103	659	890	816	1726	992	1119	1167	677	844	1010	753	1348	672	758	1316	903	787	1097	488	666	836	1031	1336	499
ENSG00000007350	72	4	3	34	50	103	6	44	13	5	3	10	35	5	10	13	23	73	0	63	0	43	3	14	48	4	2822	20	27	23	16	3	6	9	2	6	9	1	28	15379	17	4	35	46	2	0	680	1	61
ENSG00000007372	9	10	0	2	3	8	1	6	23	2	6	0	1	0	13	5	0	2	3	4	33	4	7	5	3	1	15	2	3	10	6	6	3	2	7	5	5	4	9	3	3	2	9	1	4	22	2	5	11
ENSG00000007376	1491	808	1905	926	1064	2089	1632	1418	1442	940	1166	1190	1643	941	1931	1073	1545	1288	750	894	2965	1600	2266	1027	1038	1525	2454	1095	1829	1959	2073	1140	1095	1271	916	1113	2187	900	708	2168	1937	1073	1554	870	1807	598	1991	1147	2235
ENSG00000007384	2183	1143	199	933	6714	1131	2834	5412	1019	160	250	104	131	867	1288	378	286	878	1124	748	675	513	599	15811	8143	1809	799	337	930	3065	746	757	1400	1451	544	878	2094	3651	1248	431	457	1509	13690	828	1481	657	250	821	1485
ENSG00000007392	10641	7545	8149	7504	2013	8397	3636	6805	20412	2739	8879	8370	7286	6486	10568	8949	9969	16609	11824	10649	11671	8033	16803	9400	18336	13137	13569	10790	11012	13755	17514	13238	10499	17668	17313	9908	27796	13805	4752	17214	14967	13873	8427	11457	16886	7406	16149	17243	15645
ENSG00000007402	928	1159	894	1507	778	2465	1030	1367	489	778	2347	3534	1137	1082	669	5036	1534	1091	2064	8621	2117	989	2408	687	424	1764	2231	2045	3231	1341	3981	2970	3788	1869	5076	950	2269	1443	594	1403	1408	2078	1050	780	2632	2933	2285	2954	2293
ENSG00000007516	15827	8146	387	14201	963	233	441	2858	387	3709	47	117	286	1702	89	43	255	3802	1557	3897	460	540	12070	2034	1050	492	3394	1316	2674	1588	1745	3812	169	1723	3992	383	3612	2752	608	2249	114	1054	1385	100	176	580	2963	9750	215
ENSG00000007520	1896	2534	3170	2382	2327	2241	1585	2365	3308	1926	1048	1544	3008	1302	3044	1096	2849	3120	1131	1880	1920	1618	3071	2109	1616	2027	2989	2047	2578	2834	2784	1685	1677	1848	1444	1798	3591	1575	2279	2614	3478	1501	3508	1207	2252	1527	2690	1701	3233
ENSG00000007541	3772	2749	2938	4481	1964	3868	2741	3652	1763	1751	2239	2181	3083	2836	3053	1505	3197	4378	3535	1998	3273	2171	9613	2815	4185	5637	3629	3368	3319	4812	5117	4100	2820	4544	3861	2484	6318	3747	1806	4180	3284	3552	4299	2825	4380	1786	4794	8689	4366
ENSG00000007545	1587	1711	1267	2207	1039	2549	1284	1879	2643	1110	1508	1904	1176	1152	2542	1394	2295	1977	2788	2139	3270	1716	2696	1941	3021	2845	1788	2456	2411	3017	2854	2399	1846	3204	2751	2116	3201	2841	906	2830	2346	2558	1777	1924	4440	1946	2312	3990	2545
ENSG00000007866	687	888	452	395	1800	804	2216	2294	818	86	68	153	115	464	668	148	147	399	921	219	629	509	507	2410	1928	1313	1280	475	403	992	854	522	674	719	366	891	904	2514	471	540	741	1426	3490	902	710	283	801	1618	1095
ENSG00000007908	837	1250	35	1079	604	37	212	1147	428	130	28	4	16	148	1436	336	27	75	13	311	137	40	8	6520	41	140	144	8	987	658	33	47	9	392	9	17	70	625	317	91	196	24	5308	109	16	15	20	12	228
ENSG00000007923	1598	1726	1625	1889	1801	3163	1278	1354	1555	683	1557	799	1790	1122	1471	1051	2248	3200	3037	2447	1952	1317	5069	1947	1757	1347	2709	3471	4122	3355	1617	3230	1533	2330	2926	2460	1491	2480	1031	3890	872	1932	1967	602	2473	1496	3855	3468	1515
ENSG00000007933	190	464	42	476	942	31	5	1791	90	830	0	21	36	75	319	7	24	112	26	27	91	91	390	1519	168	25	66	176	105	3890	62	204	462	370	204	2737	676	448	682	434	49	6822	1233	91	684	6	107	118	28
ENSG00000007944	2372	940	1099	1948	1158	365	1319	1706	1481	588	178	252	205	470	2099	267	350	1134	620	1502	785	822	555	2454	7070	660	1492	892	1739	1436	453	338	663	1229	309	468	1448	1893	618	872	537	653	1377	867	327	392	434	323	1355
ENSG00000007952	26	56	142	42	26	30	3	39	185	58	58	113	169	42	64	98	117	149	35	33	68	61	82	43	24	68	166	55	78	143	75	50	48	57	42	48	163	39	72	126	187	56	84	82	73	78	109	55	137
ENSG00000007968	2047	6	762	136	16	2429	424	294	1492	88	2356	582	2512	1436	1231	390	3053	2995	1523	1228	764	690	5387	202	1755	878	4781	1780	4377	1773	1347	1564	475	1068	286	2001	1247	248	16	2545	897	197	42	72	1986	2408	2050	754	1058
ENSG00000008018	6119	6716	17759	5672	7746	7420	5442	7416	12507	4775	5808	6369	11256	3080	9277	5417	6348	7293	5768	5218	8485	4093	6979	8514	9294	6494	8865	8662	7763	8417	3855	8032	4778	8852	7079	7544	9448	6669	14253	7302	14671	8060	12849	4031	11402	6048	5196	9204	8925
ENSG00000008056	1985	13433	1608	9630	4067	1474	332	7363	3063	4644	1544	1603	3695	2613	2297	1058	5484	3609	2039	3761	2266	908	3237	6640	1420	1562	2201	3797	2932	11166	4355	3398	4025	2042	4384	1468	3721	1999	20877	5995	2382	1902	6472	540	2133	1301	3620	2493	1554
ENSG00000008083	4098	1559	2370	1857	2095	3515	1107	2335	5621	1612	1076	1013	4076	2011	4096	3262	4296	3823	5549	5148	8526	7006	5556	4594	8878	1733	5704	6888	5970	4619	5754	6212	1084	4870	5786	4789	5668	4005	941	12718	4149	5046	3268	1174	6926	5445	9431	4050	4123
ENSG00000008086	775	1190	843	1477	1450	814	366	1062	915	1074	2416	646	579	1282	1222	483	1301	2372	2286	2881	947	889	2769	1018	2776	951	1489	2337	1220	1945	2429	2961	1283	2433	2422	1964	1291	2136	855	1861	690	2178	923	769	1856	594	1831	2164	605
ENSG00000008118	314	921	103	69	143	131	103	305	34	60	11	11	29	21	6	56	17	148	148	342	12	107	288	201	388	282	45	45	89	193	352	245	32	540	325	210	265	680	304	46	106	125	206	162	49	73	71	399	23
ENSG00000008128	278	103	110	235	40	78	103	76	156	69	98	20	23	145	88	40	186	296	212	110	42	66	174	201	379	169	234	207	473	379	257	285	248	278	209	122	149	204	213	265	249	186	253	88	272	119	333	531	296
ENSG00000008130	2756	1957	2841	2856	3296	3565	2324	3216	2819	1802	1531	1031	2516	2254	2124	1344	3517	4638	2998	3858	3020	2437	5781	3663	2539	2825	5473	4666	5768	5471	2842	4183	2725	5830	3299	3748	1913	3465	2353	4595	1736	3151	4956	900	2701	1737	4117	5235	3827
ENSG00000008196	12025	7183	21082	7453	816	4951	63	3555	4581	5654	1	9904	2409	11340	12266	390	13504	5890	30560	17960	8915	6083	18775	616	26102	4686	16503	14936	4290	8349	20779	48464	14549	16475	35538	19446	3809	29724	2262	213	29	32946	1005	18548	27	1	15523	43179	3994
ENSG00000008197	0	0	0	0	2	5	2	0	1	0	0	16	0	0	8	4	0	0	0	0	13	5	0	0	0	1	0	0	0	1	0	1	0	0	0	1	7	0	0	2	4	0	0	4	3	0	0	0	0
ENSG00000008226	42	33	21	39	49	45	72	66	22	5	9	15	3	17	29	20	42	76	26	67	12	72	30	241	77	77	115	57	145	155	86	24	28	56	20	65	88	45	53	71	13	71	126	30	71	29	41	31	89
ENSG00000008256	3348	3471	2262	3175	11602	3427	2315	5933	4783	2619	2271	1266	3848	3098	3125	1722	3038	5800	4055	4174	3890	3425	9047	12563	8679	3071	3662	4563	7229	5282	6572	5766	3446	5390	4028	2710	11824	5433	2589	4162	2167	3880	11796	1791	5461	4935	5520	4926	2652
ENSG00000008277	2626	2555	4666	2455	3920	6855	630	2849	5185	2247	37565	2384	4184	2271	3591	1693	5366	13315	6836	12525	5755	3382	22349	2371	3947	4192	5102	12958	5858	2581	9308	11172	4127	6691	7313	9643	9591	5233	4064	10522	3237	5573	1858	2450	10689	5291	5885	11298	2381
ENSG00000008282	2273	1812	2911	2008	6740	401	752	4752	1666	1072	324	544	1172	905	1931	371	948	1633	1801	2505	1135	2540	1592	5594	4283	1718	2477	1470	1959	3878	1025	1700	1114	2490	1272	2581	1881	3257	3424	1750	1372	2668	7642	1471	1232	550	915	1648	2451
ENSG00000008283	15288	43170	19614	41678	54598	1212	2864	41823	12348	26714	889	1255	56348	11851	2612	2624	10973	50951	17616	28852	1154	23141	50281	22618	20810	12552	23693	36405	23373	41255	31183	23574	19191	24638	13432	15584	27145	4995	89287	65996	1245	11888	32660	1515	4435	4216	65578	13471	3167
ENSG00000008294	18080	20832	11846	20849	23937	17782	5283	13286	19555	17757	33300	9267	20086	14775	14766	7560	23041	27014	34821	26609	20271	13233	50128	22265	24543	13538	21014	41491	23173	34498	48530	39036	10117	20382	51001	19215	14000	23798	17191	63753	13850	34056	18954	7054	53480	20022	39073	36658	11621
ENSG00000008300	9682	7244	10608	6938	3166	11097	6403	3354	6549	3041	8506	7726	8361	5486	5887	5253	8872	10985	21319	13714	8317	9050	25993	3237	15859	15876	9674	14623	20426	10059	32747	23539	8974	16520	20414	17361	16068	17515	3887	13462	7690	14038	2605	4604	18949	7819	15289	32740	8298
ENSG00000008311	781	1073	325	629	2168	268	419	2209	457	76	974	58	90	436	788	107	234	424	652	694	289	528	574	8198	2840	1147	883	1128	703	2155	304	491	360	856	455	1246	1241	2231	1005	845	286	4103	6670	450	1031	839	535	337	1318
ENSG00000008323	134	52	3	77	38	40	69	41	9	27	15	2	14	31	33	2	1	3	5	52	10	17	66	73	25	24	227	105	279	32	9	3	4	11	0	145	54	12	13	5	3	229	82	6	80	71	59	43	355
ENSG00000008324	914	707	1501	435	448	692	347	714	899	428	418	1204	820	291	720	1010	590	773	746	771	501	817	864	956	1425	1215	1082	492	1638	782	1453	884	876	1236	832	1035	1649	521	1589	707	2096	882	1379	673	1225	1281	714	1191	1840
ENSG00000008382	993	363	1022	893	446	891	534	570	649	480	591	1319	725	442	1216	970	848	963	809	616	720	692	1801	428	635	615	545	792	761	744	1542	1125	654	663	1176	911	741	508	629	873	1021	689	582	375	808	783	863	1636	889
ENSG00000008394	28	14	6440	2	1096	52	424	88	163	6	17	25	63	21	242	15	32	19	6	489	47	10	8	619	85	884	2770	6	134	113	15	26	16	259	15	7941	48	35	5376	21	60	5556	631	206	519	36	13	363	2776
ENSG00000008405	2698	1071	1096	1065	817	853	839	1044	1615	675	1303	953	1069	656	1262	636	902	1539	1198	1626	2031	1020	2923	2351	4073	1092	2133	1525	2724	1466	2282	1543	1203	1053	794	1242	1513	2141	591	2611	1487	1061	3599	868	3055	1581	1610	1232	1053
ENSG00000008438	12	13	3	13	10	19	2	2	12	1	13	10	0	10	8	14	4	14	7	17	7	49	25	6	205	10	17	10	13	14	41	16	12	8	11	6	15	26	18	20	2	32	6	4	15	5	10	4	13
ENSG00000008441	1377	1752	312	688	6527	668	7110	8081	1289	196	159	6685	184	1091	2391	320	371	532	752	3108	11740	651	388	6416	2843	2016	968	427	1414	3209	300	815	4818	1025	438	1146	4339	4240	647	483	258	1260	2999	4072	1885	427	98	701	1964
ENSG00000008513	2359	1956	2311	3218	5996	1376	1870	2179	2058	1564	400	478	1479	2131	1830	318	986	1286	3962	2349	773	2326	2815	5550	2680	1950	6253	2071	2104	3978	6804	5008	1416	3872	7422	3219	1800	3723	2289	2525	1342	7473	5441	1158	1301	549	3134	1238	3404
ENSG00000008516	75	29	40	42	58	109	44	82	126	34	31	10	144	149	64	24	5	125	304	252	34	259	937	98	268	178	639	266	379	164	218	144	24	609	182	74	50	137	39	343	122	150	291	57	25	21	144	76	445
ENSG00000008517	3809	602	1157	1747	1441	1482	1183	2969	2287	1003	134	443	869	1899	3424	688	731	2576	1435	2619	644	2361	1646	1152	6372	824	7331	1933	3971	3861	923	1489	1336	3525	1147	7713	1656	5607	1141	3424	1429	8976	964	1838	2559	528	592	1302	4403
ENSG00000008710	21731	32438	11820	33062	7725	43605	27169	15676	14873	4733	12022	16069	7117	23973	11630	11043	26566	53197	40173	37982	20074	18538	53082	17053	32031	31247	36752	41311	18691	34607	49982	40800	25360	34200	32636	24242	20439	45581	3652	39340	3582	34140	10707	14391	29524	5766	39532	50723	17936
ENSG00000008735	11257	15804	10694	18720	8039	16927	3673	12995	14430	11058	6733	10299	17720	10055	8609	7117	15729	9674	15301	12684	11766	6321	20986	6842	10448	7556	18567	19747	17718	17068	18351	16067	9079	12600	12017	8590	17438	13268	18056	19260	6250	7787	8761	4583	13415	11077	23050	16603	10697
ENSG00000008838	22757	14345	5642	11226	5167	19221	6906	4999	6194	6176	7935	4417	12942	9954	7447	6733	9034	21342	18687	11053	6619	5019	32429	9082	17155	15808	13439	15651	23750	20377	13433	18366	11245	14676	27525	10805	10163	13139	6839	25900	5438	14780	6242	4237	11877	9118	17331	25610	14519
ENSG00000008853	1668	1372	1566	1500	2080	2025	1006	1213	1317	2171	950	993	3111	970	1650	672	1804	1751	1193	1946	1522	2007	5374	1324	1192	1392	2649	2902	2393	2154	2954	2109	2461	1595	1625	1650	3543	1578	1086	2940	1276	1044	1681	777	2278	2332	3088	2056	1008
ENSG00000008869	2718	2539	3041	2720	3811	5678	926	2720	3256	1670	4264	1804	2419	2253	3306	1385	3019	4568	6558	4138	3962	2900	9054	3571	4445	2259	4785	8986	6084	5023	6825	7825	1422	4712	6137	5024	5627	5274	1984	5613	2215	6340	2351	1914	4815	3749	5864	5219	2321
ENSG00000008952	5863	9533	12216	9165	12685	3217	1852	9856	9840	11086	5090	4819	10264	4650	6734	4076	6219	6838	7056	11726	7962	4696	9157	11566	9482	5061	8090	10209	8792	12179	7480	9893	4205	8203	8910	9153	8251	9122	11554	8088	6736	9186	13746	5003	11978	5004	8022	10449	6231
ENSG00000008988	24054	14893	100790	15923	36774	30860	13258	22617	75662	23619	17109	82595	35540	12661	90438	81049	23868	34679	19932	20230	24635	37942	31519	33887	57898	38829	38571	25018	29882	31309	23713	32217	20062	26094	29560	34234	52869	31461	58812	36314	116826	31594	37804	42283	47548	74407	26387	37476	77908
ENSG00000009307	20111	27992	40834	24227	58335	21248	10895	29624	49266	28142	45295	22276	27856	12832	42030	20853	25262	23028	30266	27441	43853	30458	34903	36922	39202	19889	28316	32528	30268	39679	30610	48059	17586	28243	38654	33236	34819	31009	34113	40030	45381	26600	44906	18337	24025	40287	31935	38054	21677
ENSG00000009335	2355	3600	2628	4495	4945	4711	2238	4183	2986	1570	4283	1667	2821	1986	2341	1354	4019	5047	3814	5982	4487	3820	9076	5455	2945	3048	5936	5224	5722	7648	3765	5917	3332	4358	3944	4005	3855	4551	7306	8201	2656	4814	6440	1935	5740	3226	4096	4423	3158
ENSG00000009413	2022	1914	2816	2795	2053	1312	635	1324	3458	3015	10159	954	2201	1944	1337	873	2963	3072	5931	7234	3399	1942	6397	2226	3187	1650	3671	7065	2829	3559	3327	9287	1471	5203	8027	3981	3374	4227	1444	4823	1561	5570	1331	1356	3366	2912	3613	5776	1314
ENSG00000009694	485	3075	316	1950	1775	564	8	484	1994	3691	651	932	1749	489	319	10	4343	11739	7781	3343	2104	86	8463	409	48	881	321	11895	4804	642	5517	5002	2741	1017	12035	984	2459	454	374	11102	554	2874	538	2606	468	3296	6271	3132	249
ENSG00000009709	103	161	6	16	36	22	2	29	5	27	0	6	95	6	196	59	116	234	20	130	9	88	1406	29	15	1	401	29	28	160	99	176	26	16	43	65	4	42	18	1306	58	8	63	17	2	2	241	213	106
ENSG00000009724	686	568	78	1201	91	723	208	207	289	102	146	48	106	539	129	124	467	1045	1375	1254	315	256	1170	662	764	181	479	1108	1129	828	306	885	182	486	922	2953	89	305	59	847	41	5325	193	44	332	245	1362	1393	141
ENSG00000009765	2	1	0	2	9	1	1	4	1	1	1	0	1	1	1	4	3	0	3	0	1	0	1	1	3	1	0	0	1	0	0	13	0	0	2	400	0	0	0	0	4	427	1	1	53	1	0	45	1
ENSG00000009780	670	810	661	1069	759	325	187	1345	666	377	267	314	963	512	484	228	1134	1084	879	1278	487	1051	1159	1302	1148	431	1123	898	1258	1387	593	1013	639	820	653	604	541	773	913	1245	291	644	1769	387	444	407	1026	1285	689
ENSG00000009790	369	65	70	316	322	305	32	554	107	125	27	34	77	213	119	18	153	1902	99	1814	44	2325	756	444	117	99	1938	1734	537	2624	257	146	96	486	241	188	346	372	278	1397	599	542	298	101	201	83	148	98	3062
ENSG00000009830	2168	1622	1874	3118	1387	2896	1855	2279	2847	1235	2439	1233	3277	1400	2437	984	4137	6997	3118	2999	2213	2213	6984	2711	2927	3300	2412	4856	5297	4889	5956	3180	2574	2670	2925	2972	2375	2714	1894	5664	2339	2591	2676	1550	3179	1297	3035	4697	2275
ENSG00000009844	1530	1639	5823	2085	3654	1359	675	2359	4383	2460	3015	1932	3973	1613	2751	1505	2743	3806	3240	3737	3497	1816	3609	2530	1624	1693	3718	3541	2864	3485	1712	5490	1878	3707	4877	3483	4134	3977	2167	4571	3944	4327	3635	1799	4637	3098	2849	4305	2331
ENSG00000009950	8	29	260	8	193	67	62	385	42	129	8	9	21	5	55	7	2	50	6	292	284	4	16	710	15	49	1251	8	547	97	21	2	146	19	9	8661	468	11	946	7	7	17151	840	49	384	92	5	183	4495
ENSG00000009954	4280	5089	7024	6614	9347	9642	3450	5596	8679	4200	13299	4820	13520	4517	8227	4587	7637	10961	9154	12115	10460	7314	29100	6913	5091	5488	17489	18530	18076	9891	11211	17689	5955	9434	12106	12024	9600	9701	6172	13202	6555	8564	8302	2954	16949	11133	13457	10883	7961
ENSG00000010017	2312	2270	1965	1926	4032	1593	1166	3447	3153	1782	1963	990	1741	1515	2980	678	2204	2362	2778	4120	2601	2741	3228	3783	4474	1381	3597	2630	3455	3223	3068	3890	1475	3690	3784	2705	2501	3332	2077	7082	1842	2779	4473	1203	3467	2277	3124	3088	1722
ENSG00000010030	81	108	26	101	309	43	22	597	48	19	15	18	19	139	76	10	35	78	29	49	22	57	95	268	73	70	678	166	716	204	20	26	21	180	35	68	81	26	133	181	51	39	420	37	67	37	24	68	54
ENSG00000010072	567	363	676	533	627	310	179	613	755	306	716	597	1497	299	534	463	1143	508	631	753	1249	800	850	645	497	676	1289	1274	1250	823	879	815	468	677	550	955	863	509	377	1708	730	520	654	407	1691	952	957	406	735
ENSG00000010165	1285	1058	3931	1587	3006	3159	1820	1694	3168	991	2415	1944	3260	894	2817	1243	2002	2228	1618	1663	4984	2216	2842	1724	974	2475	3099	2624	2453	2805	3012	2739	1988	2155	1806	2331	6122	2056	2023	3253	4768	1591	2805	1732	7143	2666	2933	2379	2697
ENSG00000010219	1364	927	1865	396	974	214	440	1107	494	477	915	359	1290	823	1287	94	1313	1843	801	1576	1111	766	3074	1398	1459	1010	2425	1836	1247	1652	1805	1435	751	2053	1077	2003	1682	1349	2131	3590	1669	1435	1441	588	1108	2379	734	2123	1245
ENSG00000010244	9465	10008	10311	6459	5718	8794	4107	7609	10707	3982	11439	6621	11542	5903	6960	7127	10165	14562	21365	17518	11826	8879	21436	10208	23366	18074	19810	13670	10801	13420	14581	20507	6789	13334	23687	19008	14146	15870	7364	24299	9174	14733	9957	7529	18569	7714	15168	31537	13746
ENSG00000010256	8586	6789	10830	3766	8306	12077	8524	5875	5544	3625	5990	6278	7511	2962	7138	4865	5012	5385	5281	6232	5028	3958	5967	8794	8265	7142	7958	5507	12344	6016	9041	7062	7118	7157	6584	10956	9248	6600	12761	5641	14879	9158	10633	3670	12924	10458	5580	11815	11265
ENSG00000010270	2630	4359	4150	3509	4745	1994	605	3580	5569	5008	2524	1731	8996	2280	3527	1674	3606	3678	4259	4183	1819	2900	7027	4577	4227	1932	4176	6920	7176	4768	6140	6953	3180	5472	5266	3265	5040	4945	4494	4379	5758	3832	5845	1365	5110	4502	5613	6156	2767
ENSG00000010278	8456	8125	8466	7359	23142	1527	2286	14951	2591	7966	139	2386	5770	4880	5278	924	4412	3768	8362	15407	1227	2024	1323	21067	19868	2660	3634	4547	3448	10228	6943	8390	8222	6729	4563	4745	10920	11151	20840	1343	902	7438	32723	4812	2341	1487	5177	6052	2640
ENSG00000010282	19	10	3	35	3	7	0	13	10	1	3	6	7	14	118	0	33	38	2	38	2	9	16	29	5	13	24	19	17	18	37	14	21	19	15	1	7	16	9	35	13	5	21	2	7	18	60	19	8
ENSG00000010292	5244	1456	4501	1912	3413	12421	3116	2455	5504	1014	11662	4251	6384	4693	7468	4451	6291	7647	6970	6018	9294	5198	16435	3244	4157	6216	11430	7531	7225	6318	8541	7316	2156	4468	3600	8987	10047	3747	1208	8011	5834	3454	1423	1569	14686	12988	7001	4152	8497
ENSG00000010295	2582	2617	1621	2448	2496	3444	2765	4093	2069	800	1147	1773	1407	2397	2600	1448	2094	3392	2805	3809	1861	2515	5714	5573	3065	4597	4902	2748	4134	6156	5292	2852	3050	4795	2374	2406	2803	3874	3291	3018	1776	3167	4214	1516	2426	1704	2421	3406	4705
ENSG00000010310	317	31	19	283	18	61	66	94	33	10	7	54	24	471	58	19	15	101	35	109	1549	108	436	154	424	115	337	97	97	244	75	14	28	57	28	80	55	48	68	109	195	72	165	39	153	513	16	69	405
ENSG00000010318	339	575	274	262	262	302	151	313	303	88	113	228	132	193	140	117	232	367	738	684	129	329	390	680	1001	343	379	474	775	380	566	642	298	536	882	547	557	571	216	371	134	565	262	176	459	279	268	1671	251
ENSG00000010319	991	956	759	1282	3988	780	380	1970	317	673	97	347	273	1688	2139	526	608	1591	1145	3768	877	428	79	3305	1506	938	2785	192	828	1387	502	894	242	1708	782	232	390	4492	650	1233	444	1121	3239	1662	1828	121	1421	8138	3205
ENSG00000010322	20128	17146	11948	16530	16159	21888	15804	12896	7800	5483	8681	8023	6704	8813	7449	7147	10072	11755	24346	23257	8558	10699	20105	19454	21690	20334	14116	14662	24777	19898	27301	29934	15330	24459	27864	15661	25273	31671	17619	16775	11576	22107	20907	8841	23658	11704	14760	41274	18314
ENSG00000010327	8461	5240	5219	5859	16650	7042	17974	19183	3385	1189	1683	565	886	4633	6537	772	1564	3368	6827	6129	3292	6828	2461	25523	7655	37154	13071	2193	9582	21401	3711	5363	5298	12228	2771	6815	8398	21318	7559	4191	3250	13736	35711	4982	3415	3343	1916	4055	16580
ENSG00000010361	1204	814	3359	935	966	1898	971	884	1583	482	1258	798	1853	792	2585	875	1334	2389	1694	774	1755	801	2540	1041	1604	1253	1172	1595	1584	1370	1837	1253	764	1010	1287	1335	3525	845	838	2228	1483	873	1069	1017	2178	2737	880	2078	1874
ENSG00000010379	161	285	12	106	9	24	24	43	46	20	10	16	23	78	50	14	87	241	45	114	15	42	464	92	29	45	228	89	86	375	121	36	63	101	60	90	24	47	82	321	28	106	281	10	34	81	124	137	39
ENSG00000010404	853	994	137	2104	1670	490	352	823	493	325	599	138	151	741	283	89	401	795	753	1466	977	767	1485	1495	1135	315	551	1270	1185	966	1219	985	269	471	825	420	556	425	169	841	130	510	730	141	459	96	1084	577	119
ENSG00000010438	448	387	1083	510	2341	1010	205	809	987	223	242	844	203	377	1726	645	275	649	163	1032	77	353	1667	1870	1800	1044	198	403	894	1002	793	457	533	1127	456	723	1372	1179	7513	447	1211	771	1524	100	975	116	335	1490	920
ENSG00000010539	234	236	800	408	582	432	144	482	468	286	415	296	444	195	594	235	618	888	490	645	652	732	1310	615	310	560	1594	615	800	969	1077	684	359	761	580	719	692	616	315	1231	727	726	633	459	959	353	713	680	785
ENSG00000010610	2736	1287	1803	1956	6581	1465	1306	5947	1677	3066	318	161	1956	2211	1935	365	1096	2801	2094	5341	1018	2741	3804	4444	1581	3230	8513	3841	10030	8945	1385	1273	882	10074	2642	2411	1757	3471	3974	4420	1098	4386	3704	547	1104	820	1284	774	5227
ENSG00000010626	810	706	859	566	750	543	341	473	513	500	326	369	1054	484	954	182	455	874	411	493	460	884	1336	1073	571	461	732	922	1109	1095	1067	1046	697	782	608	294	808	513	1672	1071	1571	512	1236	596	760	1385	829	1383	583
ENSG00000010671	252	106	177	192	569	209	66	882	241	313	67	28	157	230	258	33	86	535	223	740	57	1652	409	842	150	343	1046	705	1058	1333	259	170	64	1312	290	262	249	362	694	508	918	385	824	102	172	91	207	100	1112
ENSG00000010704	137	240	298	133	1765	102	411	839	125	122	34	18	51	121	223	6	68	122	99	271	43	167	80	1133	139	440	312	131	303	600	65	80	94	420	80	354	158	319	306	185	91	356	740	83	162	56	59	154	263
ENSG00000010803	3202	2969	3131	2966	2775	4772	1900	2829	3086	2243	2821	1875	2681	2687	2368	2941	3685	4060	5122	2739	2326	2158	6611	2783	4250	2609	5089	4545	6784	4510	4592	6481	2080	3010	5250	3798	5658	3978	2419	6300	2050	3670	3307	837	3768	2462	4774	6190	3232
ENSG00000010810	6067	8941	11837	10898	12185	10344	2821	7083	10950	10331	11061	10021	12375	6196	10523	6542	11060	11436	17941	17410	16360	5371	13313	8465	11437	6584	14378	14890	10715	15179	6871	24087	8740	14527	24326	10028	14964	16362	7553	23519	9615	16760	8625	6952	13705	9084	10352	15168	14336
ENSG00000010818	2271	2595	1571	3030	5526	1537	1201	2513	2189	1345	3117	1600	1625	2097	1408	1393	3211	2276	4876	6011	1681	1740	4918	3841	2391	1116	2505	6588	1962	3218	1865	7139	1461	3209	6301	2284	2182	5123	2415	3581	1591	3622	5042	1420	2685	2501	1897	4229	1722
ENSG00000010932	85	85	178	12	2842	55	166	354	67	37	39	6	138	90	192	9	64	156	5	132	10	13	19	2409	17	379	607	18	73	161	24	20	10	144	14	151	27	11	244	24	101	137	677	14	53	22	11	22	715
ENSG00000011007	3207	1411	3740	2106	2422	1534	1195	1963	4126	1525	1957	1142	3189	1829	2285	1173	3575	4007	3065	3556	2741	1503	5734	3070	3547	3026	4270	4089	4244	4078	2372	4450	2019	4330	3625	2979	2867	3822	1771	4946	1666	3369	4085	1248	3417	1697	3889	3359	2773
ENSG00000011009	3012	2022	7453	2995	2336	4576	1955	3383	5891	2541	819	1334	4233	2144	2555	1039	3902	4091	2361	2456	1700	4205	4923	2719	3312	2536	4341	3184	4291	4967	3002	3007	3279	3744	2670	2911	5522	2921	3804	5543	2934	3623	5206	1276	2440	1698	5382	4308	4149
ENSG00000011021	4324	10341	3568	7413	5449	4058	1377	5875	3297	3498	1897	1234	4861	3062	1660	1116	4296	6855	6814	6879	2010	2369	9370	8026	6435	2271	5199	7162	6520	11299	5056	7841	3885	4979	8781	3328	4020	6710	8394	7625	1218	5269	7986	1594	3108	2198	7791	7864	2282
ENSG00000011028	2297	1872	1224	812	7082	2584	52244	4374	3739	716	420	740	994	2454	14530	569	1567	1407	1274	1838	1582	848	1112	6212	5583	9860	2079	915	3681	4167	1486	1330	2232	4956	1131	1679	2668	6142	2414	2677	2054	2315	8072	1391	2196	1670	700	2638	6936
ENSG00000011052	0	0	0	0	0	0	0	0	0	0	0	0	0	0	0	0	0	0	0	0	0	0	0	0	0	0	0	0	0	0	0	0	0	0	0	0	0	0	0	0	0	0	0	0	0	0	0	0	0
ENSG00000011083	69	166	15	52	8	15	20	31	15	41	4	10	6	57	21	1	8	45	38	70	104	9	130	32	133	34	218	121	66	34	37	75	236	47	137	17	23	14	19	10	9	29	9	6	6	16	72	56	28
ENSG00000011105	4454	3513	4007	4210	7752	3847	4313	5214	2949	4022	722	1651	2285	4516	3911	2086	2651	2166	4420	4580	2080	1298	3287	5003	9851	2772	4700	1688	1957	4569	4801	6232	2565	3975	5168	3521	5154	8205	6615	2889	2374	6304	4173	2456	2365	1045	3346	4619	2644
ENSG00000011114	1131	840	1805	1354	2593	1508	693	1631	1966	467	3518	1016	1332	857	1897	1012	1964	2509	2010	2610	2794	1803	3481	2702	1972	1845	1877	3186	2176	2605	2670	2232	895	1938	2252	4025	1722	2289	833	2847	1469	2044	1887	1038	3182	1422	1491	2051	2152
ENSG00000011132	1781	608	844	642	780	1687	1408	1082	936	361	1027	840	860	1065	1265	776	1436	1532	1307	1098	1426	1126	2244	1447	1460	1611	1561	776	1815	1961	1933	964	877	1390	1138	971	1641	1572	741	1892	1138	1104	1415	777	1692	1237	1150	2659	2308
ENSG00000011143	1628	1158	975	1747	949	2598	788	1206	1796	481	2233	852	1948	1743	2169	878	1939	3242	1477	1615	1919	2426	7135	1515	1244	2509	3529	4228	3213	4114	4341	2048	1375	1512	2598	1785	1595	1595	1294	5752	1637	1794	1190	857	3886	2129	4376	1810	1914
ENSG00000011198	668	861	1544	575	1587	452	267	1020	1050	402	663	443	598	321	701	483	314	511	630	1162	378	484	934	1597	1728	960	1812	1337	1949	762	1234	780	760	1199	581	1416	1816	818	1469	920	1134	700	1789	266	1629	661	706	976	1196
ENSG00000011201	299	738	218	165	1854	178	301	746	530	81	28	50	85	190	306	124	95	207	180	430	353	222	115	2385	350	384	174	213	477	325	166	198	116	735	191	167	247	601	295	249	213	299	1404	158	300	111	137	448	275
ENSG00000011243	3554	2351	2208	3635	2095	4098	2185	2125	2760	1389	2417	1332	2530	2291	3275	1805	2864	3979	5450	3149	3260	1655	6472	3524	5812	3302	3532	4088	4829	4724	6601	3664	2479	4029	4589	2891	4231	4835	2339	5482	3013	4093	3377	1910	5360	2576	4185	6354	3775
ENSG00000011258	3724	2641	4712	4506	1210	2108	580	2201	6835	2610	8068	2205	4890	2553	5782	2730	7013	7843	7225	4595	5846	5816	14738	2943	6556	4495	8840	11609	7959	7923	9361	7642	1750	4880	10389	6662	4178	5923	1852	16298	3450	8183	1489	3439	15250	5797	10945	8526	4121
ENSG00000011260	4022	2681	3497	3310	2629	2199	695	2626	5209	2151	3447	2103	5225	1311	3735	2453	2561	3970	2414	2498	3692	3495	6135	2632	2736	2814	4524	4512	5795	3786	4543	3099	1711	2529	2951	2645	2335	1942	4297	6634	4101	2383	4499	1452	7737	3875	4632	2993	3614
ENSG00000011275	3185	4634	4275	3894	5300	5392	3094	3549	3274	3207	3572	2444	4660	2544	2986	1717	2971	4536	5228	3298	3622	2593	12356	3922	3859	2445	4039	5982	5324	5366	5231	7063	3631	4035	5764	3459	7625	5382	2854	5696	2226	4575	5351	1882	5766	4868	5658	6184	3998
ENSG00000011295	5177	5031	5996	3996	4826	5530	1385	3566	5332	2619	3670	3729	3554	2403	3793	1988	4056	4677	7529	7074	6175	2208	6016	4525	7130	3345	3653	5130	4312	5165	6336	7525	4026	6184	11321	4601	5296	5568	5954	6433	4501	6995	5698	3569	6641	3314	6426	9570	3889
ENSG00000011304	18444	5761	7766	6106	9442	12472	10737	11131	11590	2565	15407	16876	9146	9295	12203	11097	10848	12049	11065	10489	21978	10746	19896	14132	14644	15027	12844	7515	14703	12290	10726	7300	5552	9964	7545	13175	14079	12151	4401	13229	7802	9343	15169	6035	24026	8356	9737	10473	17316
ENSG00000011332	3143	914	696	2072	426	1959	951	896	3844	1637	4234	2041	2631	2454	2821	1790	4047	2579	2262	1814	1526	779	10789	494	1198	2539	3327	2876	3292	2525	2683	2109	1520	1351	2878	1612	3521	1042	606	6238	4672	965	553	190	4549	1962	2794	1761	2166
ENSG00000011347	8985	10164	5525	18138	6840	6824	770	9235	9782	12936	1157	6717	32277	15457	3844	3620	16180	22626	24855	42007	6676	3114	14097	7049	7722	4417	12946	36403	29028	33226	13139	30994	18113	11070	47660	9330	6909	6321	10790	18662	1987	13206	11812	2914	6140	4423	20580	17145	5359
ENSG00000011376	523	812	1901	720	1456	2527	1098	741	554	370	1301	698	968	589	690	739	549	809	1202	1411	1109	1235	1270	1107	879	1178	1217	1500	2631	1573	1688	1549	1052	1664	1489	2029	1936	1392	1117	1184	1527	1322	1485	873	2102	1469	1326	1869	2135
ENSG00000011405	2493	2608	3123	2730	3954	1167	440	3426	4018	1075	4068	1512	2154	2191	2218	1520	2518	3404	3657	5898	4134	3124	4794	5754	5574	3470	4989	5935	6695	4536	5350	3745	1238	3010	3958	4700	4794	3659	1898	4464	1436	3518	4286	2385	5601	1728	3594	2903	1983
ENSG00000011422	2908	1853	347	503	1005	399	5833	2870	2949	511	1000	118	287	518	2424	194	193	266	404	738	171	417	524	5228	6498	1457	798	129	3629	842	666	224	499	5624	346	220	1718	540	1691	402	648	176	9387	299	290	292	511	329	665
ENSG00000011426	1203	62	1325	139	440	1129	275	314	2249	102	4320	848	2936	1020	1520	874	1678	2852	2055	2179	2955	1595	5447	1455	1761	2008	3920	3449	3637	1002	1936	2751	495	1627	728	3655	1966	624	91	1971	1189	530	263	209	4215	4122	2030	684	1974
ENSG00000011451	6182	3370	6195	4889	4537	8101	4641	5836	4900	3376	9301	6104	5968	4991	7825	5721	8844	7159	7221	4344	9062	4404	13075	4881	5876	5599	8675	8019	6819	7392	12227	7706	4876	5589	8191	6902	9446	7091	2553	10734	7063	5156	5797	3447	13920	4905	7994	8937	7867
ENSG00000011454	2736	5263	4712	4607	5813	3311	1400	4807	3236	2119	3183	2938	4181	2870	3581	3161	3874	5593	7522	6243	4533	3161	7949	5772	4721	3681	7497	6117	6003	6465	4318	6259	3567	5311	7266	5108	6225	6790	3585	7806	3428	5265	6462	2762	10837	2288	5262	7904	4222
ENSG00000011465	7499	14642	2862	1375	108356	4553	67530	25919	5327	1239	832	184	1426	3908	29628	428	4180	8152	302	12218	870	1875	347	111944	2430	44703	4993	1465	18768	12792	88	1522	506	5597	788	8514	7215	6584	48278	1932	6315	18039	136093	4858	4782	3428	135	14587	23706
ENSG00000011478	528	537	823	435	636	612	530	692	599	250	475	567	563	354	475	322	648	744	387	389	610	697	764	610	688	696	722	288	753	939	1237	399	713	492	469	461	906	501	758	633	610	506	1291	523	977	315	543	614	785
ENSG00000011485	4133	3434	4785	4303	3615	6598	4013	3351	5872	2746	6036	2790	6665	3682	5308	2019	4835	6682	5589	4541	6625	2817	10438	4229	4370	3919	8371	6498	6801	7104	6373	5077	4645	4645	6652	5565	7626	4976	3774	8687	5972	4105	4857	2389	9150	5230	5684	7643	5492
ENSG00000011523	1937	3130	4585	4331	4776	4798	1656	2475	2653	2466	3424	1968	3809	2168	4271	1694	3587	5048	5667	4790	4963	2214	8204	3116	4278	1448	4158	2591	4138	5163	4759	6788	1215	3650	6650	4890	3574	5225	2012	5921	2198	5665	2788	2695	5094	3052	4835	5067	3408
ENSG00000011566	2820	2336	3610	2231	3018	1259	390	2688	3083	1907	2575	1024	2390	1602	2425	935	2778	3077	5595	2898	2412	1911	6480	3720	5199	1833	3742	5299	5305	3393	4015	6019	1246	2587	5062	4709	4541	4779	1523	5085	1370	4849	3182	1795	4154	3328	3320	4518	1665
ENSG00000011590	84	5	17	43	17	58	58	26	26	14	42	27	6	34	21	20	2	45	15	55	6	131	153	49	13	12	129	68	168	135	67	24	11	49	59	5	63	26	21	78	32	24	43	50	17	13	28	24	68
ENSG00000011600	2353	1720	2391	1550	6386	1540	2200	7481	2650	3359	294	538	1043	1313	2400	962	782	1205	1042	1701	405	763	722	6376	2180	3291	6529	821	6512	5220	788	495	726	7579	920	1109	2057	1723	10305	2910	1781	1552	11255	534	1294	778	771	722	2859
ENSG00000011638	804	665	848	841	1999	923	674	1623	629	932	327	346	1416	901	1170	93	82	443	770	324	476	266	2754	1388	1219	431	1409	1348	821	1403	646	582	148	527	1149	169	1448	1889	1745	767	520	789	872	370	1096	739	1439	283	877
ENSG00000011677	832	583	106	85	247	11	138	485	1570	794	2005	889	2	406	1102	707	53	79	4	41	3767	494	73	487	7	198	56	835	136	300	4837	13	408	191	57	16	2589	30	36	257	3388	746	401	17	4955	781	272	9	1182
ENSG00000012048	2940	241	1011	184	585	2596	526	423	1291	136	4923	1039	4013	1409	1682	1693	4005	6494	2243	2128	2270	1693	9146	791	1058	3194	5729	4396	7091	2233	1567	2376	632	1894	948	4170	2261	459	231	3094	2028	458	443	319	3364	3793	3757	1492	2870
ENSG00000012061	2818	1899	5017	1921	2753	2807	3460	3197	2297	1290	1741	2499	2455	1767	5093	1361	2874	2857	3127	1662	3193	2182	3224	3843	4119	2891	3569	2355	2652	3327	4462	2964	2735	3079	3954	3146	3769	3501	2933	3239	4157	2516	5304	2909	4545	1832	2472	6398	4357
ENSG00000012124	741	13	52	236	480	119	37	522	70	104	11	17	34	31	80	39	36	2150	138	1618	32	9447	711	246	131	67	502	1641	95	2320	63	10	43	403	40	138	49	280	190	468	3718	466	354	21	71	6	34	14	5638
ENSG00000012171	2852	5455	1368	473	53525	1249	4370	26620	917	166	319	1105	805	1864	1231	777	1347	2960	1356	643	1114	310	887	83237	3877	2565	835	646	2480	8890	2076	2446	1987	1769	1018	579	5200	1236	8668	1252	1803	700	81507	1236	1816	568	1117	1727	2305
ENSG00000012174	1586	3198	3064	3344	2184	1661	523	2065	2914	2946	2542	1424	3289	1861	1579	943	2913	2118	2179	2541	3425	1635	3065	1898	2656	1139	2613	3357	2415	2738	2414	3651	1819	1430	3470	2441	2574	1804	1834	3047	1939	2832	2256	1405	3830	1106	3389	2449	1183
ENSG00000012211	238	111	67	141	332	140	248	333	149	37	28	38	42	141	190	36	110	224	133	232	320	160	191	478	230	244	332	113	251	348	85	97	97	297	94	140	108	242	109	177	79	177	519	75	70	56	79	102	339
ENSG00000012223	84	53	38	108	228	43	43	131	31	61	21	12	27	64	204	39	44	284	45	128	85	1263	4	49	1942	69	313	88	43	627	75	59	10	93	118	65	42	236	88	31	530	396	19	72	42	11	7	16	398
ENSG00000012232	1947	3141	3806	2733	8813	7915	3005	2916	3102	2330	4413	1971	3414	1984	3151	1700	3388	2976	3274	3916	4469	2623	4622	4929	3900	2553	3328	3146	3605	4847	4987	4995	3826	3538	3990	4039	5963	5526	4267	4720	3486	2845	4584	1408	6872	3646	4752	4296	3550
ENSG00000012504	1	3	447	4	60	9	59	8	1	9	0	4	0	0	0	2	0	4	1	3	0	15	7	6	1	1	1	4	0	49	3	0	0	1	0	2117	8	58	300	38	13	2566	2	59	296	0	0	548	0
ENSG00000012660	4897	4289	7057	4392	12271	2332	2266	8571	7337	5042	6487	3712	9177	3781	4829	3757	5340	5413	5248	12386	5806	5159	5382	13280	6836	4194	7995	10948	7213	8058	8550	7910	3540	6233	6209	6486	6665	6555	8820	7668	5192	4921	16674	1961	8910	5813	5458	3744	5895
ENSG00000012779	869	140	325	275	983	499	682	1515	371	247	103	29	137	255	477	86	148	679	461	1476	63	1508	501	1661	747	692	599	832	954	1826	529	326	112	1833	491	487	594	410	684	538	744	572	2187	155	714	344	322	263	1394
ENSG00000012817	3437	4453	1919	5010	17	3236	0	3	940	1304	2	1463	0	3	2574	0	0	1	5916	6876	0	3047	3	376	0	1	2	2267	2106	5	7085	4981	1	2554	4897	3988	5027	7773	3088	1909	0	5163	1	2220	4937	1439	348	9696	5874
ENSG00000012822	7307	8497	5729	10394	7864	8482	6978	7171	5635	4109	2638	3526	4332	5254	6681	2702	7520	15568	19222	11019	4695	5654	22282	12241	20498	6908	13424	9694	9161	19602	8643	16611	7666	11789	16585	7234	9257	17870	6777	17900	4761	17955	10201	6743	8993	8834	12746	27540	9101
ENSG00000012963	1411	1124	4672	1831	2655	2856	1497	1982	3989	878	3097	1697	3484	907	2764	1430	3642	5031	2093	3247	3107	1307	4978	2756	2783	2098	2970	3804	4415	3961	3936	2450	2092	2212	2239	4282	2598	1973	2542	4437	3368	2265	3410	1393	3219	2126	2073	2268	3028
ENSG00000012983	4318	2468	4442	3489	3251	1587	999	4557	5013	2238	3700	2620	4715	1653	3694	1867	3266	4344	6584	4059	4088	3041	7467	7247	10056	3327	5652	6226	5020	5502	6618	5805	2268	4078	6670	5893	5407	5014	2693	5797	2913	5220	7712	3129	3059	4491	5526	5881	3639
ENSG00000013016	830	7053	1865	4312	16455	2360	2753	4063	1625	1450	255	268	921	862	800	240	416	730	1204	1077	1434	1556	1030	5349	1686	785	914	1307	1276	11623	2961	2055	1805	1352	1004	865	6059	3184	36479	2207	1080	1521	6443	750	1188	739	984	2253	600
ENSG00000013275	4933	5040	9926	4735	6070	4712	3576	5952	11499	2850	4490	4165	8121	2755	7113	3430	4566	6173	4212	3639	3962	3122	10604	6508	5412	4143	5566	7091	7580	7656	7708	4654	3501	4858	4265	5029	9743	3525	7838	7167	7513	3709	8878	1785	7470	4245	4978	5920	5186
ENSG00000013288	2290	4240	1385	3655	7221	3905	3852	4755	1440	820	934	877	1013	2185	1821	589	2334	1957	2662	3607	1740	2594	3793	4583	2738	2049	2780	3605	3683	7278	3719	2583	2592	3230	2943	1897	3192	3203	4311	2528	1624	2865	5394	1580	2247	1368	1460	2997	2808
ENSG00000013293	1172	4953	2929	3531	4564	1621	414	3638	3674	2825	754	1309	2692	1591	1551	901	2055	4891	2605	4762	5009	582	4714	3828	2668	1406	2448	4281	2720	6409	4512	3894	1449	2063	3319	3592	8063	2623	5736	2479	1590	2042	4973	669	4185	1409	2430	3821	1856
ENSG00000013297	63	372	199	43	2062	96	93	2432	252	33	64	42	125	104	130	121	183	259	64	130	422	65	100	1046	240	1128	121	79	370	762	107	95	332	328	85	92	728	245	1223	82	352	184	1598	186	325	683	57	267	275
ENSG00000013306	11874	7724	6493	4630	7441	15582	9534	6576	7187	3410	6107	6673	12292	6288	13246	11559	12977	16546	5778	6955	8878	7723	15397	7036	12749	14049	19094	13598	17039	12503	18120	6733	10624	8413	6030	7535	8407	6014	11285	12119	15439	6679	13489	3704	9240	6308	18118	9296	14396
ENSG00000013364	5487	4076	6241	2849	14022	2621	9082	11931	3611	1211	254	652	1574	2364	3966	726	2379	3815	1404	4644	1753	3128	2247	10983	4450	5118	6334	2380	7764	8881	2190	1521	2480	5405	1287	2552	4439	3800	14771	4349	2256	2130	22677	2501	1822	845	1366	6621	6770
ENSG00000013374	2722	4396	4338	4216	3761	3051	1291	4495	3773	2102	2853	2044	4376	2015	2255	1619	4604	6298	4161	4712	2205	3096	10143	4608	3900	2897	7220	5958	6878	9579	3567	6273	3288	4633	6196	3472	5615	4894	8539	9482	3203	4688	5377	2397	2573	4008	5269	6599	3668
ENSG00000013375	3238	1760	2582	1399	1901	1368	1549	1872	2595	1063	2560	1209	2949	1152	1885	812	2034	1989	3282	3152	2129	1450	3082	2991	3289	2540	3357	2824	2142	2614	3843	4214	1406	3545	3293	3336	3087	3694	2368	4101	1973	3981	2728	1667	4702	2014	2194	3981	2189
ENSG00000013392	918	776	1048	752	876	675	421	749	802	626	535	447	953	334	657	333	960	1539	1455	1406	605	453	1434	902	1185	844	863	1153	737	1472	1389	1925	680	1515	2401	1050	1118	1216	1481	1800	931	1780	856	826	1151	555	916	1394	775
ENSG00000013441	15468	10316	11223	11012	4763	8400	4035	13112	21066	4417	6360	5146	8056	5804	11856	5590	10875	14057	21597	15257	8662	8803	13191	21160	47191	9633	14216	25289	18223	14665	18872	20131	6244	21810	18510	14440	14861	25323	9028	18133	9269	20000	14583	6070	11946	14516	10751	25251	17287
ENSG00000013503	197	277	831	327	713	531	223	415	601	275	808	410	555	238	365	297	404	546	558	981	1342	538	984	471	316	445	747	695	565	717	1328	980	352	560	640	1098	628	663	543	885	735	891	584	384	964	589	808	648	643
ENSG00000013523	647	951	1133	1531	2650	1555	1168	1721	971	476	1065	612	724	822	1213	630	1241	2053	1611	1441	1895	1445	2365	4118	1741	1699	1553	1430	1666	2850	2362	1235	1003	2064	1844	1767	1546	2192	1269	2547	955	2043	2775	861	1350	819	907	1390	1715
ENSG00000013561	1598	3757	4314	2364	5366	983	586	3702	2989	2501	1154	1046	3128	1925	3136	831	4495	3097	2556	4986	2631	1302	3553	4277	1857	1601	3757	3252	2607	4551	3972	3714	3622	3531	3388	2780	3370	3312	4768	4344	2176	2924	5094	1079	3102	1583	3388	4007	2099
ENSG00000013563	359	449	289	570	957	494	459	606	241	286	233	159	444	345	684	190	452	606	350	413	433	332	1042	727	355	427	562	852	722	972	576	454	290	482	418	336	656	330	485	655	354	430	813	353	527	147	601	423	422
ENSG00000013573	6281	1931	1715	1783	721	11446	2230	1674	3617	547	5163	4040	2787	1990	4011	3802	3382	6665	4459	4552	4094	2297	16039	1138	4861	5548	7878	4879	6134	4763	7291	3229	1881	5014	4349	4671	6935	4314	857	3955	3851	1785	3887	2570	11486	7664	6418	4478	8748
ENSG00000013583	1373	1403	3061	1428	2154	1595	1458	1623	1437	1268	431	1635	1141	634	2316	1121	1128	1375	1094	1430	1763	669	1958	1359	2078	1692	2018	1264	1886	2141	826	1490	1050	1302	1793	1877	1898	1876	3691	1420	1629	2704	2535	1285	999	1321	1100	1283	2081
ENSG00000013588	2091	769	34	562	199	46	967	485	1348	57	14	19	12	82	403	141	25	32	56	70	303	16	141	3967	7132	237	34	27	1710	111	53	9	147	51	10	16	84	245	941	4	28	31	2078	91	92	28	16	43	162
ENSG00000013619	726	3483	124	1042	2096	402	673	1157	773	939	205	196	122	290	662	188	510	698	564	551	636	203	363	2750	1223	373	552	258	541	1838	1585	1242	693	988	1040	746	842	2112	1137	1130	1038	1033	3071	347	668	91	284	2211	468
ENSG00000013725	5296	581	71	577	622	672	47	953	182	289	24	78	261	655	322	151	140	2767	144	1875	57	2452	765	623	273	124	1488	1791	1267	2616	236	244	87	373	338	164	596	345	748	1573	492	548	372	122	267	196	143	189	4864
ENSG00000013810	4311	411	3637	801	663	9231	3009	1599	4573	366	6326	5263	3382	3070	7235	5325	4667	6330	2591	4747	6134	3114	9408	1660	3559	6309	6691	5391	7942	4914	5787	2927	1806	4265	1254	4063	8469	1371	584	3059	6157	1273	931	743	10607	8609	2357	1477	9106
ENSG00000014123	1001	1271	1579	1253	1989	356	344	1356	1269	639	811	503	1263	807	1027	328	1211	1472	1705	2847	1951	1468	1987	2976	1825	986	2459	2267	1198	2117	2058	2290	585	1662	1854	1618	1376	1869	927	2092	499	2175	2077	988	1531	604	1086	1132	1241
ENSG00000014138	491	115	498	164	138	1025	384	348	795	91	1032	792	1386	310	665	705	729	1218	342	388	496	489	1011	242	362	754	1047	704	1905	841	813	379	312	313	251	620	966	190	253	597	1264	161	244	200	1441	1100	463	349	876
ENSG00000014164	1803	1703	1114	1638	1664	2549	1329	1793	1629	874	1231	647	1671	1818	1920	783	2470	2129	1064	1289	1062	1458	2970	2368	1455	960	2816	2276	3534	2620	1780	1681	1139	1018	1522	2762	2532	1688	1553	2677	1056	3655	3669	690	2531	3584	2257	1646	2647
ENSG00000014216	7535	7206	6876	9838	17563	7440	8475	12442	9922	6375	3252	4162	8933	6447	7294	1796	7925	6758	6381	13373	1787	3682	12025	10876	7660	4978	8313	16399	18424	16872	11228	9890	7800	6495	9951	7309	11965	7195	16353	4411	3473	7537	13306	3600	7326	4108	7634	6594	6089
ENSG00000014257	7	16	42	8	66	0	42	47	10	6	4	6	10	5	5	0	0	15	12	28	0	10	7	46	4	53	30	6	39	35	9	14	3	36	13	16	6	2	61	13	5	9	53	4	6	2	4	15	8
ENSG00000014641	4079	8378	14708	6728	9096	8556	3078	7772	9303	7888	4292	3785	15548	3615	11181	4193	6593	9860	7830	6916	6344	4777	15629	10944	6350	4100	11583	10757	11146	10982	10275	12616	5454	8513	9860	9329	12547	7631	15413	10164	15008	9212	13940	4154	9670	9921	10123	11278	7988
ENSG00000014824	3203	4995	9938	4864	5610	3479	1217	4355	6225	3319	5495	3734	7417	3082	5322	2796	5963	6931	4790	6992	8028	3530	3449	4513	4995	3580	3693	2761	3678	6946	7442	5371	4109	5419	5873	6592	8593	5289	3975	8457	6122	4805	6930	3333	8082	3734	2642	6287	4184
ENSG00000014914	637	1645	501	824	1376	335	1211	1501	551	156	400	171	51	565	620	137	463	772	996	861	909	311	1170	2625	2215	984	411	646	371	2041	1424	1144	625	1641	976	545	1068	2464	1898	616	293	1350	2858	589	1369	464	821	1885	876
ENSG00000014919	1115	1802	3433	1462	1857	2000	584	1570	1866	728	1289	2469	2005	911	2465	1692	1943	2512	1367	2158	2071	1840	2780	1675	1643	2174	2329	2377	2152	2222	3412	2675	1470	1981	2276	2371	3209	2706	2194	3533	2656	2104	1779	2679	2854	1049	1254	2002	2008
ENSG00000015133	1262	143	145	1048	470	1385	859	880	231	154	1747	597	99	597	1466	1845	223	1292	314	1522	2196	2485	1759	545	1334	976	2294	1621	1587	2804	309	346	185	1332	430	430	774	2640	215	1170	2118	1054	541	489	1821	588	110	448	2708
ENSG00000015153	2007	860	1984	1310	1221	672	273	1237	2612	1058	1809	1073	1574	926	1461	705	1448	1738	2167	2625	1399	947	2934	1374	2874	895	2004	1881	3035	1550	2020	2730	925	1401	2134	1952	1841	1870	1126	2077	1570	1813	1451	698	2226	1109	2012	2354	1180
ENSG00000015171	3057	5627	5854	4278	8640	1929	1798	6129	6810	3643	4799	1988	5209	2971	4098	1485	2504	6052	5871	6904	2674	3124	5597	8840	5902	3710	6370	7133	4826	6960	8899	9199	3103	6268	6962	6097	6776	9193	5363	3929	3277	6280	9135	2597	6745	2297	4651	5636	3130
ENSG00000015285	820	394	284	516	1541	391	331	1790	444	447	85	60	398	465	534	117	281	1373	304	776	144	1727	920	2536	356	855	2012	1074	2422	2521	350	202	224	1341	449	358	720	695	1031	1234	674	704	2470	171	289	302	299	301	2467
ENSG00000015413	91	18	25	51	162	77	480	52	19	3	13	5	11	41	56	15	103	777	450	50	93	109	564	716	699	35	1049	139	33	104	16	114	227	128	85	37	28	598	27	1213	38	152	15	217	24	14	19	125	53
ENSG00000015475	1712	1835	5031	1539	1460	4842	1601	2003	3574	1781	2499	3751	3194	1048	2833	2077	2137	1996	1794	1730	4064	1503	4262	1774	2178	2112	2654	2427	3644	2643	2551	2410	1201	3680	2193	2657	3546	2916	2667	2398	5266	2600	2752	1896	4418	2190	2671	3069	3561
ENSG00000015479	481	403	122	554	218	217	67	392	1297	27	1435	360	119	501	234	188	767	502	717	1507	1367	1029	860	772	1710	484	540	755	515	667	628	672	135	509	881	567	560	795	61	800	88	494	335	161	518	351	697	783	233
ENSG00000015520	126	60	6	98	28	60	11	49	137	20	15	26	16	61	32	32	121	71	23	93	73	49	123	38	33	69	102	113	531	83	120	31	97	11	17	844	148	33	18	40	59	1321	87	15	642	142	146	632	40
ENSG00000015532	2367	1744	1580	2234	2425	2885	2331	2081	2193	976	1231	809	1021	1199	2254	910	434	823	1159	1617	1388	1875	2468	2532	1656	2217	2175	3329	2679	4054	2879	1204	1556	1421	1414	1332	1974	1815	2485	1560	1292	1777	2401	1060	3436	1889	2193	1657	2512
ENSG00000015568	14	32	6	10	15	27	19	29	12	4	54	3	5	11	13	3	0	15	14	10	43	15	20	16	46	10	8	16	15	21	13	21	4	13	18	17	11	25	7	7	4	17	19	8	16	18	11	21	6
ENSG00000015592	13177	21370	29142	21097	10317	20607	2267	5483	26072	29964	6915	22875	35295	13660	17046	15347	20162	20844	23887	18183	8045	4439	23087	4961	13781	8802	10959	19251	18004	18366	22721	33303	12437	21275	52684	14799	19924	31156	26008	25683	25477	17801	4870	6359	14489	22644	31055	40456	7993
ENSG00000015676	4664	9832	11714	8924	17673	11922	5419	7044	8542	6863	4886	3750	10735	3836	5935	2476	5962	10918	8337	8671	6150	4876	18867	8090	4698	4993	7056	11844	10712	10628	8722	14603	8701	8694	12923	6863	12063	12043	11694	10502	7221	8657	12843	4512	8851	6276	9764	13463	7463
ENSG00000016082	5166	1081	26837	3609	1123	9947	1889	3413	9999	3695	12824	14336	13699	5565	9514	3524	9559	13352	6308	18833	19627	9336	8927	897	27859	10429	18200	25942	16221	7578	36697	12002	10992	14411	13152	19996	4518	12562	1805	29324	5137	15941	263	19105	39893	9842	27249	23795	16870
ENSG00000016391	57	48	57	42	192	354	109	67	33	18	325	51	8	42	69	121	21	140	50	272	360	120	231	186	38	142	124	59	162	97	316	79	44	67	68	2888	283	54	173	79	156	3024	87	32	1006	242	77	642	140
ENSG00000016402	3	5	211	7	52	13	89	19	2	4	0	140	6	9	34	1	0	2	1	30	0	1	1	4	7	52	8	2	2	15	44	0	191	2	1	3	487	4	155	5	11	12	35	15	18	14	3	3	17
ENSG00000016490	4	16	0	15	7	0	0	8	2	4	0	0	0	0	0	1	9	11	2	12	0	4	4	1	0	0	0	14	3	2	0	1	2	6	13	0	6	0	0	6	1	5	2	0	0	2	3	1	0
ENSG00000016602	0	3	1	4	0	0	0	0	2	0	0	0	1	0	0	0	11	5	6	0	0	4	4	4	0	0	4	3	2	5	4	6	2	8	12	2	3	3	6	8	0	3	2	0	0	0	2	5	0
ENSG00000016864	2703	2552	5967	1630	4073	3414	3731	2878	3211	1440	2117	1816	2347	1235	2540	1926	1633	3151	3153	3477	1981	2712	3662	5550	4608	4373	2982	2458	5324	3377	5397	4655	2881	4847	3888	4145	7331	4833	4064	3225	3903	4820	5922	2903	6026	3696	2650	7751	4493
ENSG00000017260	4159	7557	9740	5938	11107	5159	2097	8905	8872	5864	3138	3361	7051	4744	5864	2899	5257	8202	8987	10159	6864	3679	9909	8764	9122	4318	10727	10165	6696	8818	11698	11506	3501	8982	6801	7627	10557	10436	7829	10215	4409	8370	10252	2509	8959	4991	7493	12947	5932
ENSG00000017427	90	80	39	30	719	57	1139	129	48	37	11	7	21	51	80	14	83	34	16	120	15	30	22	581	19	575	113	38	216	132	9	47	7	38	35	14	42	143	124	56	167	63	183	62	10	43	10	33	786
ENSG00000017483	387	91	337	65	180	1462	2781	372	404	34	832	1361	205	185	777	1971	77	228	109	156	5005	502	351	156	694	1361	548	159	844	490	237	58	127	242	77	301	181	153	142	212	1791	109	445	392	1010	453	168	119	2344
ENSG00000017797	3154	5008	3192	3678	10384	3427	2640	5527	3886	3626	3549	1837	3016	2342	3984	1367	3381	4639	3309	4884	2623	4449	7009	5676	4601	2384	5885	9874	3789	6971	4494	4560	3026	3708	4876	4015	5299	5488	4220	5025	2723	3248	7994	3235	6644	4253	4130	3951	2937
ENSG00000018189	7597	11846	20240	12622	12075	6174	1900	13257	14565	13811	10269	9374	18915	7726	10600	6549	13874	12743	13443	15272	17030	10949	15448	10897	12165	6783	14438	22464	11588	17317	19044	18602	9808	15883	18671	13598	16204	16650	19514	27707	12246	13838	12332	7287	17591	10804	20614	15697	8859
ENSG00000018236	21505	12886	19486	23321	32915	2623	248	24995	19164	18670	1941	1520	51867	18949	6914	1395	36523	25706	15909	33477	7028	7161	40956	10321	21695	1338	18263	67168	22350	18380	47864	47054	3425	17803	25342	33959	8605	17440	12546	39500	3450	23504	10963	3114	3180	1516	47527	15419	2862
ENSG00000018280	1054	801	387	99	914	165	853	656	690	82	69	93	32	50	1281	75	44	94	134	265	79	141	120	2977	2284	1280	155	39	237	295	365	38	187	3324	116	213	173	138	625	68	154	142	10183	153	134	45	156	90	214
ENSG00000018408	3334	1827	1402	1935	11403	426	2079	5852	1404	373	187	270	320	1467	2954	378	498	840	1522	2690	1744	1105	425	11304	2932	1699	1123	444	1332	2405	596	886	1080	2980	733	2008	1794	4304	2506	553	782	1695	14358	1955	1851	310	299	1207	1373
ENSG00000018510	1973	2242	6323	2440	5879	2797	914	3421	6297	2460	3421	1729	4446	1874	2994	1610	3358	4781	4686	4359	3998	3164	5356	3151	3216	2544	5035	5596	5436	3845	7038	8218	1827	4946	4942	8417	5128	4382	2571	5417	2927	5164	4228	1754	5633	4610	5133	5662	3168
ENSG00000018607	13	26	26	18	46	4	10	18	16	17	20	2	15	8	5	6	11	5	34	6	29	11	15	38	5	14	12	49	27	36	57	46	25	12	35	21	71	26	32	24	16	29	43	8	54	21	36	27	2
ENSG00000018610	1976	1938	2017	2061	1958	1747	778	1825	2197	1304	1022	1457	2014	1175	1636	1170	1834	2135	1992	1713	1512	1654	2776	1644	1407	1052	1990	2170	1966	2333	2618	1091	1988	1558	2738	1446	1521	1737	1820	3110	2370	1575	1629	1387	1840	760	2697	2607	1259
ENSG00000018625	221	1759	213	525	27252	95	16	6229	8	54	10	39	14	219	1035	54	25	510	338	445	274	33	16	16774	994	216	509	34	14	4774	117	337	784	350	201	35	1306	2206	709	37	24	272	12633	165	10	19	44	23	2145
ENSG00000018699	572	520	1625	689	1207	1480	307	738	818	494	872	866	710	494	1433	700	513	756	1038	888	1510	879	935	753	944	584	961	1002	1534	969	879	1573	629	857	1045	1112	1307	1276	708	1340	821	1172	1161	761	993	1139	1021	1353	1016
ENSG00000018869	92	55	251	125	156	130	37	164	103	76	284	135	143	84	193	103	70	128	253	245	243	89	270	200	206	142	176	223	235	217	276	218	91	218	234	207	164	263	156	160	288	260	205	123	357	128	162	426	167
ENSG00000019102	109	60	32	105	23	51	53	130	60	6	37	24	7	92	92	16	56	39	115	176	119	104	53	153	220	173	213	26	56	241	121	46	136	311	84	77	126	408	103	41	31	211	138	224	195	54	21	83	191
ENSG00000019144	6960	7325	5544	7314	14603	7023	9060	13081	4724	2290	3489	2101	3401	6050	5313	2503	7537	6763	18673	6759	8188	5638	11057	25281	23158	6568	6489	8361	5224	13752	19830	20988	5902	9725	22675	6130	5800	19790	2363	5752	2404	16151	25294	4970	9842	3867	8952	12792	5627
ENSG00000019169	68	28	261	2	103	67	123	7	71	118	4	2	7	1	928	4	0	278	16	138	13	1077	6	59	193	6900	280	21	2413	6	18	4	5	241	2	802	10	4	289	15	94	240	518	13	22	47	17	0	1176
ENSG00000019186	0	0	0	1	31	4	4	0	8	0	0	1	0	0	2	2	0	10	0	2	0	6	10	118	3	2	2	15	0	15	2	0	0	1	0	0	1	0	110	7	9	0	65	1	209	1	0	0	0
ENSG00000019485	665	1012	1299	1733	2088	1336	762	1774	1653	823	965	713	1612	984	1018	758	1269	1633	1328	2285	1589	1073	2416	1863	751	963	1364	3631	2730	2095	2283	2097	701	1127	1793	1530	1809	1814	1064	2301	815	1645	1980	794	2308	860	2029	1135	977
ENSG00000019505	5808	4855	17071	3769	2333	3634	76	1725	5792	14468	83	351	20826	5118	1685	829	6443	1414	5611	12702	357	4934	5737	2010	5985	2981	5915	12235	13431	4379	11673	12921	8543	3991	16569	5428	4264	3982	3135	4957	1335	5149	2625	569	1513	1647	7520	2804	9236
ENSG00000019549	672	956	405	394	1411	243	2509	724	1665	169	151	118	232	437	2542	191	432	157	606	493	432	536	294	1465	2464	2464	932	419	1649	830	300	620	630	1043	255	443	424	1390	1007	358	816	1086	479	368	399	1105	82	462	681
ENSG00000019582	74693	38835	24495	41718	287629	26362	35379	237859	23709	61231	3913	2032	24022	26211	28313	7640	16311	50502	21666	58807	7142	80113	33679	230156	21959	20762	182174	51043	139571	212681	16772	13312	11226	121560	29247	23272	47928	41560	163603	81804	52893	36777	342230	14284	19151	9682	13486	9220	85331
ENSG00000019991	786	318	324	454	3633	717	111	1256	351	119	155	716	284	155	648	31	130	164	705	575	56	303	117	2564	3716	323	370	103	309	877	456	712	97	618	254	1950	412	384	7441	380	435	1087	8314	135	291	48	144	1570	216
ENSG00000019995	1506	912	970	1127	1581	802	730	944	890	461	1089	384	1165	787	1406	269	1357	1713	1462	2081	821	782	2437	1373	2593	850	3127	2419	1570	1586	1696	2361	610	1459	1600	1876	1587	1983	664	2462	654	1684	1206	493	2017	675	2578	1253	653
ENSG00000020129	2706	13579	6919	9689	11396	5140	2915	9455	3482	6000	1738	1373	4447	3253	1950	1164	5112	5133	4665	5136	2743	3344	6875	10598	2382	3599	3733	4273	6305	10755	8476	7524	4880	5049	7923	2285	9116	6014	9507	8053	2114	3538	16186	1303	2611	2252	5420	7685	2802
ENSG00000020181	2781	2018	771	2183	9947	4741	12104	6730	2351	216	1968	3043	462	3662	5332	1784	804	1200	3372	2869	8955	2241	2619	7081	7355	4146	2266	1381	2674	5250	1469	1794	1984	4192	1454	1726	4039	9706	892	1189	1517	2981	3959	2214	4304	2210	567	1587	3361
ENSG00000020219	3	0	6	18	0	0	0	4	2	3	1	7	4	7	3	2	7	14	5	7	0	12	15	5	8	2	9	28	13	15	5	12	0	2	9	5	8	5	6	25	4	13	2	20	12	2	4	15	1
ENSG00000020256	683	723	1544	883	1356	1882	1267	1000	1321	750	1452	1061	1418	744	1380	759	1485	1099	1435	962	1856	1262	1533	848	760	958	1294	1941	1426	1554	1462	1945	978	1145	1506	1542	1843	1586	793	1686	1247	1399	744	771	2429	1427	2024	953	1223
ENSG00000020426	533	312	692	468	217	228	178	532	670	238	364	612	1099	183	604	476	542	665	657	525	740	393	845	463	634	536	872	701	897	564	543	463	358	457	634	513	602	376	667	788	737	613	730	539	414	304	704	590	659
ENSG00000020577	2782	1298	1462	1591	3381	927	1038	2516	2359	984	271	862	883	563	1503	168	721	913	2073	1971	1789	687	2949	3824	2568	1708	1211	1217	1727	2358	2837	2250	1304	2150	3800	2034	2208	2941	1269	1399	1185	2671	13940	1428	827	1387	1613	2138	843
ENSG00000020633	2827	244	97	1223	411	263	124	814	380	322	78	31	282	435	558	111	61	839	298	1168	89	1361	3543	1122	705	225	5936	1052	2234	2904	340	310	122	1480	410	221	413	501	435	1637	634	348	693	120	232	86	353	111	1520
ENSG00000020922	913	736	1971	924	1314	1426	428	1433	1250	374	2321	1678	863	655	1324	1475	1061	1490	1979	1383	3310	2646	2793	2046	3467	1768	2023	1333	1818	1951	2568	3171	870	1761	2497	3175	1236	1617	758	2178	1130	2480	1226	1533	3001	1409	1518	1518	2376
ENSG00000021300	153	857	164	483	16151	101	119	3441	53	927	28	59	408	60	101	24	438	950	173	158	313	294	239	9900	290	249	213	406	205	2827	1168	250	782	263	241	244	1739	120	4620	1616	136	396	17587	79	698	101	732	471	370
ENSG00000021355	2138	2339	2124	1916	4186	299	675	3639	1013	765	226	228	1451	1063	1118	197	1193	2341	687	1408	322	1363	1302	4005	2330	1153	2779	1832	2769	2835	944	1139	514	2583	1023	1233	1577	908	5823	3200	1069	1370	5811	551	1113	448	998	362	1741
ENSG00000021461	3	8	0	2	7	2	10	22	13	0	1	4	3	2	0	0	9	30	4	3	1	5	8	12	2	0	14	7	22	11	9	2	11	6	4	186	5	5	2	30	0	623	2	0	12	6	8	5	8
ENSG00000021488	108	95	32	251	21	30	17	71	45	38	79	34	80	183	35	79	162	162	216	56	32	37	116	66	86	211	272	127	152	305	123	179	29	173	246	196	149	148	65	149	53	341	69	117	102	90	166	439	91
ENSG00000021574	2469	1790	4998	2702	2672	1517	367	2310	5702	3279	4477	1997	4833	1973	3487	1606	4246	3188	5059	3300	4066	3141	6877	1869	2890	1543	3653	6025	5456	3839	6004	6624	1714	2809	5605	3890	6136	3496	1871	5512	2949	3673	1581	2072	5148	3406	4725	4844	2097
ENSG00000021645	364	1174	88	658	7030	62	142	3694	459	424	25	80	247	302	301	19	2062	830	293	624	202	234	343	7448	444	111	226	65	128	2647	1236	302	1801	438	329	176	1783	566	2300	990	230	185	7019	219	54	20	166	54	128
ENSG00000021762	2877	1946	2330	1834	4792	2927	3965	3824	5068	967	2047	1556	1202	1905	2334	904	1526	1092	2177	4456	3874	1039	2983	5351	3851	2581	2385	2377	4154	3754	7573	3031	3629	2471	4242	2460	4302	3999	2930	2871	2020	2261	6233	1420	2584	2127	2611	3747	3135
ENSG00000021776	1667	1414	3766	1913	3396	1930	799	2250	2624	1006	4814	1746	2429	1553	2332	1474	2657	2929	2296	3481	5201	2502	4836	2631	3267	2229	3869	4088	4058	3072	4596	4185	1728	3158	2654	4375	4385	4135	1623	4766	3185	2862	3179	2323	6001	2274	3410	2869	2199
ENSG00000021826	22	88	39	26	607	32	71	83	52	13	44	39	9	45	306	33	6	32	36	635	259	21	68	166	94	62	96	40	30	107	22	40	112	85	31	9876	150	113	56	22	66	34585	181	205	346	19	13	35	69
ENSG00000021852	0	3	0	4	45	0	1	0	0	0	0	0	0	0	0	0	0	0	1	0	0	0	0	1	0	0	0	0	0	2	0	0	0	2	1	7798	0	7	0	0	0	10668	8	0	299	0	0	93	0
ENSG00000022267	11574	10397	10369	13234	8161	12418	8059	13239	12721	11402	7752	5377	11407	7616	10526	5914	10754	9375	13046	10879	12847	4997	17782	11903	19783	6223	15553	17417	12059	14875	16796	16431	9156	9018	19915	9867	12435	26619	12793	15426	10294	14917	10569	8711	15486	6553	16891	17912	12189
ENSG00000022277	2617	2736	5744	3010	6924	3183	1697	4003	7011	2932	2260	3492	7430	1938	5009	2685	3489	4200	3215	2814	2985	3109	4962	4767	3527	2662	4856	4359	5339	6529	4278	4169	3906	3814	3971	3544	5046	3666	6732	5126	5511	4001	7489	2255	2582	3660	4965	3209	4092
ENSG00000022355	5	186	4	96	343	19	1	33	26	536	152	0	1	2	31	18	0	1	3	55	10	31	0	2	0	0	0	16	0	17	0	16	6	0	0	0	71	108	8	0	1	0	20	0	180	11	0	412	2
ENSG00000022556	113	19	54	23	114	3	58	122	39	22	2024	0	50	140	39	301	16	195	37	84	20	198	701	62	17	59	107	17	53	149	16	919	5	128	1272	27	106	12	97	414	1483	59	243	14	42	26	12	52	74
ENSG00000022567	727	881	871	1093	1351	2120	731	1108	1673	524	632	800	739	1103	836	305	870	999	1516	927	681	1196	1633	952	1209	985	1822	1209	1695	1654	2216	1134	1429	1686	1155	930	2470	1582	1120	1764	940	1107	862	1224	1580	2339	1770	1868	1179
ENSG00000022840	15087	8541	10721	12912	12043	9902	5914	8563	10327	9017	6082	4991	9671	5874	13145	3870	9183	12153	11863	12713	6993	6096	20588	10073	17463	5949	13735	9940	14794	13209	17589	14683	8792	10477	12753	8394	10981	15041	10245	12898	8498	11134	13598	4571	16283	8204	10222	18470	7447
ENSG00000022976	340	273	431	665	344	734	438	526	495	98	478	313	472	246	631	354	744	1030	620	836	741	521	1995	658	761	593	605	1246	1150	895	747	599	249	422	734	443	551	581	355	892	422	815	564	463	752	483	484	998	715
ENSG00000023041	1681	2276	2279	1733	2081	1685	631	2350	2054	956	1368	1494	3120	1412	2101	1497	2224	3230	2156	2492	1520	1962	3319	2908	3343	2430	3106	2887	2926	2649	3618	2833	1524	3154	2605	2932	2927	3475	2453	3885	2743	2711	3143	1593	3827	1460	2342	2908	2902
ENSG00000023171	702	2352	5353	1946	6678	2324	920	1581	1136	1033	2283	979	990	1019	732	577	1307	1783	2079	2044	2445	1804	7142	2300	1073	1541	1761	2288	1221	3246	5291	3637	2089	2148	6215	2184	3331	1772	5221	2447	2200	2720	3178	1100	2466	3031	2309	2319	1061
ENSG00000023191	6564	5242	7516	5329	12761	6221	10831	11201	8731	3475	3176	3867	6247	3469	7082	3279	4906	7159	3310	7340	5554	5072	5319	11331	6547	7718	6096	8195	11490	10935	7752	4543	4321	5957	3714	4636	8496	6611	13938	6477	5391	4944	18123	4033	6270	3394	4864	5173	7066
ENSG00000023228	2532	4582	5631	3955	7951	6655	1721	4359	4970	2539	5128	2781	5468	3117	3557	2200	4277	5370	6206	7266	6903	3930	5820	5083	2799	3067	6162	9703	5615	5769	3504	7505	2879	4391	5531	6504	5612	4796	4502	5992	4663	5871	5739	1640	7028	4305	6332	4580	4382
ENSG00000023287	2906	3075	6285	3135	4369	1315	603	3154	6926	3776	3685	1588	3796	1991	3194	1179	3304	3991	4451	5874	2780	2959	8238	5755	9806	2125	4658	5766	5034	5552	5532	6786	1821	5097	6651	5050	5551	6113	2815	6436	2674	5141	4023	2505	6628	5698	5041	6227	2251
ENSG00000023318	2155	2326	3593	2012	4079	988	900	3713	2907	1719	1656	2656	2669	1560	3279	1464	1824	2982	2881	3515	3283	1983	3912	4740	3547	2589	4297	3213	5024	3189	1560	2446	1529	3714	2554	3356	3739	2954	3634	3474	2573	3486	5716	1636	4052	1285	2241	3372	2971
ENSG00000023330	2099	1449	6152	1161	4586	2577	1914	1844	2073	1163	1704	1404	1350	903	1631	1494	1398	2185	1610	2509	1472	1425	2263	3150	2995	1791	2760	1824	4034	2776	3778	2502	1832	2951	2159	2835	2962	2063	12770	2804	3843	5327	3793	863	4511	2297	2166	2303	2924
ENSG00000023445	1520	824	90	555	4266	270	30	2351	295	201	19	34	394	899	283	63	69	2250	378	3099	44	4009	2175	4621	395	173	4630	4098	1293	3710	326	485	133	2040	588	706	697	541	1004	1873	1432	774	11453	165	235	80	294	278	2602
ENSG00000023516	2379	5774	7068	5274	8128	1502	411	4583	5486	4193	5319	1907	4747	2519	2359	1723	3929	5027	7221	11424	7559	6076	7063	6887	4198	2722	4758	7028	3974	6799	7153	7399	3370	6343	8127	8828	6195	8767	3587	6968	2105	4155	5928	2972	7594	2837	4210	9083	2901
ENSG00000023572	827	800	1555	655	988	309	99	905	1728	652	824	1096	1579	351	770	673	1321	1051	850	1235	1373	737	925	1442	882	991	1063	682	1261	1375	1186	1233	968	919	969	1003	1678	876	1620	1037	1822	892	1880	740	1958	1309	1001	1042	1088
ENSG00000023608	409	169	566	307	250	149	76	288	500	171	262	360	568	112	457	335	250	378	254	287	662	313	249	483	565	497	345	472	477	432	249	243	169	295	284	382	584	354	663	392	370	288	634	389	467	237	354	235	351
ENSG00000023697	1717	721	3082	1068	1320	981	268	2058	1118	583	481	1072	1901	1263	1242	317	1773	1591	2642	3504	1757	1121	1580	1455	3876	1068	2068	2040	2324	1507	1543	3741	677	1893	2167	2481	1368	2789	1462	1242	1017	5604	1550	1699	1846	1113	1349	1705	1948
ENSG00000023734	8614	4583	17061	5359	8871	5862	3093	6299	17680	6424	6054	6908	11456	3629	12100	5541	6327	7253	8512	10597	10475	6423	14108	8736	14283	5261	8349	7565	10262	7308	8185	13045	5783	8229	8601	9039	11463	8990	10023	7715	15213	8506	11532	5421	12671	7598	8645	11775	6639
ENSG00000023839	182	20	40	147	135	160	38	78	59	13	46	65	15	88	246	40	148	91	112	188	197	118	142	135	158	158	125	201	198	160	503	121	63	169	124	5114	266	166	58	266	102	5402	94	67	240	181	74	190	243
ENSG00000023892	1748	333	272	799	757	1000	333	1415	554	615	107	174	263	513	699	127	464	3444	454	1962	138	2386	1376	1381	694	689	2360	2209	2024	3450	534	603	226	1408	1005	424	758	1335	1085	1770	1152	1309	1723	442	351	260	510	1242	5263
ENSG00000023902	5854	4659	8556	3243	6370	4784	2942	6516	7923	6395	4020	4172	7376	3273	7651	3422	7346	5085	6175	3390	5152	4997	7882	6679	10655	5284	11241	4941	9001	11334	6781	6661	5818	7876	5876	5160	10973	6085	9754	8493	11770	4028	7751	3969	13338	12411	6503	6536	8975
ENSG00000023909	538	1374	1502	676	1958	157	168	945	493	445	248	367	452	344	622	175	352	619	604	902	552	708	577	1820	891	682	887	583	627	1345	750	754	308	775	509	2097	669	650	1648	500	329	1110	1882	404	400	136	522	419	324
ENSG00000024048	3461	3113	3064	3285	4255	1719	961	3782	3527	1653	2297	1125	2633	2226	2207	1003	3008	4450	4820	6241	2923	2380	5082	4754	5204	2302	4875	4946	4832	5510	6005	6298	1866	4889	7124	4149	4160	6290	3147	7861	1977	5990	4115	2139	3355	2842	3207	5579	2562
ENSG00000024422	4636	2087	1820	3070	11418	2778	15325	10145	2756	559	443	1105	856	3474	6497	1655	1074	1141	2914	3987	3450	2851	1492	7962	6563	7507	4597	935	3208	5615	1108	1266	3521	3641	1177	1721	2973	9256	2589	1103	1596	2558	11231	3278	1241	1010	388	1445	9833
ENSG00000024526	451	42	1128	43	33	443	37	196	1103	55	1001	557	1350	359	545	705	1233	1217	976	1093	1155	601	1596	187	663	1059	2072	1726	874	768	890	1208	227	651	218	2617	1279	167	45	1112	597	145	44	64	1496	1276	789	285	854
ENSG00000024862	1005	1669	1524	1393	1916	430	338	1222	1121	679	328	568	704	293	840	406	465	851	1045	967	737	544	607	1946	1764	599	1228	749	960	2297	386	1091	510	1434	1420	1001	1596	1039	2733	1263	993	1745	2072	736	832	639	706	1146	1070
ENSG00000025039	868	1986	931	814	1259	435	223	1020	1338	854	1165	964	1091	547	1261	791	1017	1094	979	1238	502	560	1596	1015	1040	666	1839	1165	1345	1296	2177	1235	1220	1709	1244	549	1684	939	2042	1590	1321	965	1338	595	1448	1141	907	782	1093
ENSG00000025156	2705	1402	3524	1797	1645	1358	560	1207	3896	1777	4018	1928	3337	1026	2379	1957	2640	3026	3782	2847	3977	1519	4212	1686	5456	1626	3408	2972	2714	2535	1579	4983	1275	3445	4600	3051	3538	3034	1727	3677	3559	3289	1525	1606	4889	3203	2667	3673	2927
ENSG00000025293	2399	3156	3254	2718	5654	4741	1133	2631	4030	2308	4051	3280	5061	1970	2732	2817	3322	3432	3590	3611	4715	2980	5209	3692	2783	2172	4038	3549	3902	4893	3973	4312	3075	3008	3339	3470	4206	3011	3273	4033	3803	3352	3886	1596	4537	4173	5612	2395	3122
ENSG00000025423	39	8	256	19	50	96	122	16	83	19	96	191	59	29	51	87	31	24	22	21	102	57	46	6	125	109	27	35	73	51	48	44	37	88	54	5947	136	55	47	83	102	3633	35	287	249	94	34	56	92
ENSG00000025434	1126	905	1508	1159	3823	1564	1034	1644	2093	845	471	659	1973	1339	1926	633	930	2018	914	2084	632	1828	2602	8904	1141	2092	8722	1531	7811	3326	2162	921	544	8678	1236	1819	1474	1554	3856	3220	1966	2262	3648	781	977	831	1754	603	7235
ENSG00000025708	3621	1009	615	1286	2538	1313	2881	9254	2891	866	330	259	626	1847	1585	156	769	1922	1228	2008	631	1704	1413	4185	840	2596	12256	1004	5809	4865	1406	402	710	5061	749	1756	3621	827	3455	3299	1218	1596	11355	2395	2646	1033	798	1528	2492
ENSG00000025770	8453	4602	6257	5619	3249	13138	5832	3831	6987	3057	6708	4362	7588	5600	7255	3865	6753	8638	8690	4189	3805	2776	13314	4336	6664	6268	15001	7402	10765	8120	9987	6108	4200	7069	4846	6195	8970	5840	5990	7132	6396	4059	5812	2438	10645	8983	8194	10934	7391
ENSG00000025772	1728	2104	2157	2092	3468	2688	1375	2498	2401	1632	626	1141	2369	773	1640	667	1399	1700	1643	1255	2742	2390	2036	3861	1945	1509	2132	1963	2489	3292	1833	2737	2493	1616	1919	1668	3408	1771	5343	2337	2056	1816	5322	1220	2278	1519	2584	1419	2014
ENSG00000025796	6318	4938	9795	4747	8247	2449	2146	6022	8076	4799	5832	5050	6700	4677	7242	3704	5009	6517	11156	11189	9180	4536	9792	7649	15454	4765	8439	6499	6085	7293	13759	14030	4435	10565	13525	8438	6693	9591	5261	8152	6418	14845	7554	3845	9845	6201	6555	9689	6905
ENSG00000025800	3923	5015	3141	4712	4525	3345	1279	4457	3295	2401	1935	879	4666	3307	2357	965	4829	5944	6080	5059	3201	4249	9013	5292	4805	3116	5253	5443	5684	6875	5237	6227	2613	4721	5232	3831	4951	4759	3604	6374	1403	3413	6139	1083	2296	2717	7796	6800	2990
ENSG00000026025	35105	20382	26959	12351	100321	6844	36471	71739	36652	6452	2418	13926	27204	11296	59944	7704	16314	19012	18133	27676	14387	21351	9964	106823	106417	39028	23448	18431	21433	34029	8702	12967	28296	45289	8472	20260	32621	41456	53267	21536	23369	15530	222218	21877	7041	9473	10277	9239	47907
ENSG00000026036	685	530	77	684	72	790	350	421	295	32	682	163	136	493	245	215	637	419	930	417	833	408	1033	434	603	537	599	712	590	815	962	736	439	397	585	312	559	563	52	735	71	623	376	162	392	306	775	736	344
ENSG00000026103	574	434	332	357	863	138	316	1122	556	101	57	99	155	296	508	109	223	458	215	462	269	527	402	1880	1076	762	1079	429	1175	1195	216	212	413	578	175	305	419	785	824	680	414	308	1732	243	399	199	134	570	520
ENSG00000026297	1744	786	905	1457	1508	1202	417	3241	1081	916	736	1466	511	735	1007	978	611	1993	1144	1883	3292	2504	1306	3029	1414	1683	2695	1619	2392	3559	1026	939	1066	3042	1123	774	1552	1477	3188	2494	1870	1798	3740	1349	854	1158	705	2172	4490
ENSG00000026508	15630	19897	36461	22436	42919	1482	1946	27578	11288	51904	266	396	42683	4282	6083	631	33530	15026	12454	36529	12377	6249	12559	36074	34054	7035	26924	42317	47635	32484	23962	35117	3151	21299	42250	17171	24528	15165	57269	21615	2539	24305	52059	3695	2226	5559	30649	14219	9708
ENSG00000026559	2127	537	5886	2069	323	1834	153	2226	965	429	13	3645	731	252	2089	82	4432	1516	1611	1460	4550	122	1625	362	2906	1164	6353	637	594	1554	6146	3257	232	1217	2274	2588	531	3942	1047	1091	142	2687	958	3631	47	69	2098	9478	4212
ENSG00000026652	2888	4732	2843	5173	5645	2928	1221	3509	2699	3375	4833	2758	4484	3659	1751	1200	4069	5568	11065	5212	9213	1511	6454	4774	4468	3212	3215	6650	2959	6017	3970	11511	3050	9659	14317	3890	5140	11465	6701	8614	2379	8015	3721	2792	2576	5128	5214	12224	2560
ENSG00000026751	350	31	179	207	238	576	14	467	1095	326	30	7	463	719	187	36	51	730	177	1721	127	599	814	301	72	110	6084	444	7381	2070	423	188	39	5554	256	192	490	176	556	1981	327	142	519	117	160	170	453	48	1263
ENSG00000026950	1634	965	443	2951	4904	1783	926	4862	934	707	333	725	426	3278	1969	238	294	2865	1116	3151	1137	2159	1312	3805	1310	2197	5711	2705	2848	8195	2101	542	1959	7050	888	826	4352	2402	1517	3808	1193	1880	2788	1805	1438	2734	1013	471	4547
ENSG00000027001	2093	683	460	2686	513	3127	270	546	938	204	374	314	1380	142	687	253	737	5796	328	4644	939	613	2367	717	262	331	3983	297	584	464	378	383	583	709	382	1037	490	521	789	5237	813	451	781	358	646	512	3201	940	564
ENSG00000027075	1607	399	466	1495	1745	408	482	1649	362	279	120	92	239	793	1298	184	236	954	623	1585	826	1120	555	1335	1081	698	2206	1012	1138	2398	284	299	383	1404	456	407	810	1463	655	1458	574	1243	1724	607	373	107	154	117	1981
ENSG00000027644	4424	2884	4745	7168	624	284	165	5906	484	1859	8	393	3098	5927	576	51	12331	5862	23216	7436	545	86	7109	658	19385	256	13733	11004	9137	4266	15128	26970	3127	6557	19034	3488	1496	7254	1906	4722	9	18083	1047	1731	409	88	6572	5477	1593
ENSG00000027697	3434	2068	5269	2303	7577	1057	738	3741	3295	1382	1126	1520	2754	1226	2659	984	1444	2716	3668	4857	2053	2810	3145	7812	6049	2965	4968	3832	3007	5527	2150	3003	1556	8106	3258	3002	3669	5650	3983	3147	2661	5118	9027	1911	3321	1712	1708	2510	4458
ENSG00000027847	1328	822	1771	1122	1237	1699	3469	1639	1297	878	786	697	1666	777	1857	787	2072	1578	739	1310	1245	1200	1930	1621	1426	1724	1449	693	2552	2156	2629	1112	2275	1504	987	1232	1783	1446	1604	2142	1477	1499	1862	1008	1688	1341	1425	1889	2400
ENSG00000027869	593	337	1337	538	227	455	69	591	40	677	97	210	597	483	177	84	687	794	883	199	745	364	884	268	669	184	1358	491	600	818	467	876	157	278	566	310	644	301	827	843	291	548	450	467	456	803	503	596	838
ENSG00000028116	168	115	143	199	473	10	67	313	110	47	76	53	53	122	211	38	77	190	228	203	220	203	257	468	275	160	577	243	455	320	158	350	64	361	180	241	331	255	132	218	126	252	427	79	368	58	160	142	182
ENSG00000028137	4646	1544	1810	1862	9415	1306	1347	6100	1145	1374	206	411	3668	2000	2273	264	1058	2926	2105	2857	963	2142	1671	8863	2261	2565	5801	3356	6135	6065	693	1081	1797	4835	2094	1400	2404	2954	4044	3191	1327	2225	14161	1353	477	763	1914	1367	3554
ENSG00000028203	3955	3799	4747	4567	5915	2813	837	4327	5667	3442	4588	2182	6311	2644	3152	1730	3943	6831	6399	8098	4652	3546	11235	3999	5464	2757	6303	6960	5707	5752	12184	8454	2504	4543	6721	7178	4218	5344	5393	7928	3896	7143	3885	2423	7373	3347	8143	4995	3414
ENSG00000028277	3061	3917	5457	10957	1190	1937	347	2526	4755	9314	3312	4854	29627	3757	3241	2234	19750	7271	15840	4863	3665	4709	45938	1924	2786	5437	16583	15538	10055	23875	7837	15961	5517	4569	20305	8507	11063	4275	1940	36945	5565	6430	2295	5171	6325	7655	15046	9898	6681
ENSG00000028310	5286	1944	4806	2782	2883	4282	2875	2534	5510	1517	3440	3241	3328	1859	4151	2650	3609	4574	3085	4125	3405	3049	5725	2896	4030	2980	4558	3063	2794	5190	6406	4161	5626	3224	4540	4159	6425	3882	2271	5141	3530	3097	4710	2513	8151	4102	4572	5615	4806
ENSG00000028528	4764	4127	6372	4976	10470	5026	3118	6019	5185	1869	4758	3344	4447	3950	4859	2291	4872	5398	6357	7417	5401	4711	11494	9098	6597	5485	10055	11952	9149	8617	7148	7952	3548	7660	6299	7527	12080	9078	5243	9875	4543	7086	12814	3573	10731	4365	8576	7133	6274
ENSG00000028839	940	705	3081	868	1250	457	114	1153	2629	1347	1282	1118	1991	548	1852	722	1342	1435	1338	1624	2318	752	1292	1126	1957	1360	1524	1221	1267	1996	1125	2070	855	2131	1556	1753	2986	2159	1632	2024	2758	1574	1410	766	2132	2647	1174	2668	1250
ENSG00000029153	385	272	108	268	528	640	179	331	874	220	1113	294	496	296	430	439	433	508	162	1202	525	389	1159	464	234	356	399	738	2531	573	510	263	287	559	205	745	976	144	684	738	768	292	923	103	1125	657	415	184	478
ENSG00000029363	9821	6671	16112	8908	6578	3924	2172	7966	14238	5703	16668	7476	9526	4468	11187	7087	10322	11214	13831	16167	19041	7576	12972	9820	17159	5875	12614	13718	10962	10138	7925	18057	6469	12381	17131	14361	11009	14536	5401	13598	10684	12264	9774	7540	21460	9041	8652	17092	9163
ENSG00000029364	1902	1974	8359	4367	5782	3084	2486	4059	6788	3876	3482	2249	6806	1741	3978	1435	4641	4853	2950	5842	5467	2855	6437	4390	3912	3144	3216	6271	5108	6424	7374	3488	3116	3954	4720	4934	8963	3754	3936	7122	4774	4656	5185	2925	3958	1726	6069	4106	3682
ENSG00000029534	2232	3862	1175	3458	2088	3435	727	1787	998	1466	1033	805	2734	3306	1306	695	1980	1752	3735	3448	2709	1089	5711	763	3780	1025	6691	6542	3013	2148	4308	4421	3250	1751	4864	1951	3220	2373	1284	2005	563	1624	1427	833	1809	2638	2642	2201	3229
ENSG00000029559	34	0	0	1	0	0	0	0	125	1	3	10	29	94	14799	73	0	10	266	56	3	31	0	1	160	66	5	0	4	1	30	35	625	620	86	0	1	4	2	1	166	2	3	32	0	0	23	0	1
ENSG00000029639	248	362	508	421	423	319	136	418	550	201	455	327	462	294	314	218	365	547	760	691	580	459	685	548	521	505	635	1087	547	593	407	807	321	785	632	725	674	628	817	981	463	793	507	322	662	211	553	809	564
ENSG00000029725	2335	2748	2674	2855	5683	3897	673	3431	4315	2367	4522	1213	2690	2221	2662	1157	3027	3560	6007	7463	5498	2341	2933	4616	2460	2520	5042	6480	3784	5026	6509	8131	2270	5043	8247	4666	4673	4894	2394	6457	2400	5755	4525	1202	5765	3371	6445	6078	2106
ENSG00000029993	1453	206	4593	1623	605	4805	1568	1474	7847	1337	10322	6069	6735	814	6988	4311	4004	3984	2322	2327	3809	2707	5792	1590	2901	3856	2684	3591	5241	3459	6766	3630	1632	1945	2750	7062	7666	1113	1971	5858	14759	2000	906	1379	14258	4464	4402	1032	5408
ENSG00000030066	2757	1948	4177	2413	3571	4137	1496	3003	6258	1730	9345	2601	5554	2168	3167	2569	3434	3943	3921	4970	6299	4254	6721	4597	4606	3346	5831	5928	8459	5021	5519	4706	1771	2965	4732	4973	8462	3791	1836	5573	3803	3553	3231	2459	11674	4038	5777	3427	2827
ENSG00000030110	1697	386	1067	578	1212	769	987	1081	933	318	362	352	654	636	780	245	651	730	675	825	576	802	854	1104	868	811	1551	636	2145	1037	1160	648	592	1159	523	553	855	812	826	1294	715	650	1750	260	823	610	956	1002	1123
ENSG00000030304	7	9	7	11	115	25	0	6	51	1	22	10	3	0	72	8	9	31	29	31	26	68	16	54	18	12	12	27	15	23	44	17	4	17	23	19	22	15	9	11	55	18	12	6	123	6	5	35	8
ENSG00000030419	433	419	318	416	1015	251	32	1044	414	296	184	118	276	360	257	136	387	717	747	804	183	667	1031	1063	457	174	892	1864	491	1123	257	1160	209	480	919	397	577	1027	225	1284	181	912	708	266	1409	314	577	710	422
ENSG00000030582	14840	20743	8504	8287	21438	12212	24664	18425	7164	7585	2399	2130	12073	8607	17078	2342	9183	15373	8635	13448	4899	8399	13415	19421	14504	13314	23743	15609	25608	24132	10737	7080	6085	42112	9036	8689	9735	12726	21031	14643	6078	9932	24967	6212	6353	3161	14119	7901	15185
ENSG00000031003	1817	2181	3185	3097	3095	1179	500	2377	2962	2364	2420	1236	1808	1401	1793	829	4632	3804	2847	6367	1824	2357	7144	3573	2917	1440	3821	3305	3967	4019	4841	4901	3113	3545	4569	3251	2703	3827	2499	5543	1666	3572	2783	1795	4839	2399	3768	5294	1672
ENSG00000031081	953	863	463	1813	6899	379	1064	2745	745	241	201	197	316	1189	2144	175	322	550	1118	1875	1172	935	507	3607	830	1209	2319	569	1513	2310	934	892	629	2363	597	463	1165	3329	804	666	629	1194	4701	656	382	191	232	227	1197
ENSG00000031691	116	151	608	105	259	121	12	333	477	143	689	292	586	236	384	240	354	522	494	489	476	228	598	361	415	372	649	649	678	451	474	641	169	595	442	566	711	315	292	622	417	393	345	232	1015	1053	317	424	510
ENSG00000031698	9996	12457	12279	8053	15690	10633	4765	9517	14761	8400	6860	8019	12482	5252	17634	6766	7656	9478	9310	8409	7950	5989	13548	11948	12274	6376	9375	11051	13227	14048	12577	12080	10164	10707	11237	10926	10628	9600	21656	13900	18660	7563	19719	4242	7112	12046	11632	12414	8056
ENSG00000031823	6518	3313	4348	4167	4185	4437	3334	3271	3437	2542	4720	2896	4447	3077	4837	2512	3846	5871	5081	4215	3992	2588	7116	4553	4394	3986	3734	5661	5245	6241	5599	4780	3169	4454	5477	4306	5670	4937	3910	6119	4109	4136	5340	2420	7308	2995	4437	6435	5679
ENSG00000032219	1967	1141	1712	1923	1752	477	237	1761	2256	1457	2103	1034	2459	934	1609	775	2500	2494	3038	3167	2694	1502	4348	2842	3519	1519	3105	4557	3534	3143	3035	3304	1057	2465	3877	2701	2313	2712	1062	3658	1260	3026	1806	1276	1689	1353	3020	2378	1262
ENSG00000032389	2450	2132	2462	1986	2276	3277	2073	1757	2917	1535	1484	1151	2515	1177	3946	1195	1739	2220	1730	1400	2108	1495	3656	1381	895	1430	1808	2415	3822	1966	2950	2224	1456	1336	2312	1755	3452	1378	2457	2283	3467	2063	1961	1009	2752	1834	2344	1755	1841
ENSG00000032444	4707	4735	3702	8108	6340	6520	4607	5181	3220	2868	3107	2549	2323	2991	3541	2009	3613	3282	5063	3782	3924	3399	4995	5731	4641	5833	3739	2286	4031	7224	6199	3652	1969	5103	4175	2653	5013	4882	8879	5216	3270	4004	7653	2092	4363	1827	3318	6310	4612
ENSG00000032742	477	582	1303	716	705	331	90	660	719	457	520	479	1071	405	575	272	438	975	1072	976	650	846	974	1091	848	819	1514	1011	1202	1039	844	1239	921	988	1357	1118	1260	1027	780	699	669	1225	1129	921	1618	858	832	2660	667
ENSG00000033011	432	637	837	493	999	1039	1000	697	606	348	251	292	792	392	797	351	730	803	459	670	717	612	841	829	497	618	694	716	752	1046	821	656	475	716	541	719	658	661	526	804	592	671	853	368	800	421	819	538	810
ENSG00000033030	3407	1162	1895	2187	1382	1593	669	1771	2861	921	2486	1679	1825	1409	3301	1759	2414	3385	3109	2932	2121	1860	6153	3090	4360	2252	4919	3147	4156	3157	4518	3718	1240	3083	2774	3044	2996	3443	1225	3353	1660	3446	2178	1252	4834	2887	2875	3847	2711
ENSG00000033050	729	1037	1294	1187	1030	1992	678	1027	1066	705	750	1125	2125	731	954	816	2009	2152	752	1148	1341	1256	2458	1276	679	1312	2115	1213	2042	3066	1801	1186	1385	1333	989	998	1420	938	3405	2797	2175	851	2580	865	731	1619	2061	1462	1702
ENSG00000033100	2478	2031	2001	3042	3379	3769	6685	3198	2565	835	1494	674	2273	1446	2142	557	1889	3003	1729	2987	1769	2796	5460	4222	2690	2864	3249	2982	3623	6590	2278	2494	2069	3135	1921	1997	3095	2907	3883	3252	1468	2550	5715	1002	1789	1608	2128	1303	2539
ENSG00000033122	390	632	798	327	346	1218	25	348	973	278	3458	367	132	225	144	1091	330	448	3062	356	1206	2237	6291	456	678	2528	343	273	309	443	1326	3187	436	2115	2478	1250	954	2128	494	384	1177	756	341	1068	291	663	328	6019	712
ENSG00000033170	447	733	1326	827	2610	775	917	1861	960	808	552	448	1307	617	1598	429	1097	2616	890	1329	1624	692	1826	3055	1032	1007	2103	1930	1613	2008	1428	1242	613	1000	1366	856	1589	935	1246	410	1128	1242	2823	461	1456	444	1351	677	1001
ENSG00000033178	2484	1768	3912	2883	2591	1491	394	2880	2852	1426	4137	1853	2575	1827	1811	1290	2807	3465	4974	4135	3468	3262	4535	3440	5280	2652	4946	4812	3112	4738	5979	4856	1912	4570	4663	5031	5508	4517	2359	7289	2433	4526	4157	2116	4545	2390	5002	4501	2667
ENSG00000033327	7158	4040	15006	4921	10336	9633	3525	8185	4445	7113	3094	5521	5096	4028	8715	2173	5678	3845	18020	6069	5859	11862	13849	4914	20149	6286	11873	7296	7597	6917	14093	23626	4292	8121	20540	16825	8323	14679	2519	11382	2063	11723	5619	7152	23061	2434	8855	17740	6459
ENSG00000033627	20814	33317	9013	19935	19359	17828	6599	13569	11078	14332	7260	6001	20669	13600	7844	6082	26151	22694	20286	21087	7340	6086	44394	18432	19790	16246	14340	30860	22683	30929	25622	24577	17290	18249	32669	12476	14800	19116	35615	25307	11115	17743	29862	5473	11905	7763	29294	29710	10102
ENSG00000033800	1620	1587	1931	2011	2575	1608	537	1533	1902	870	4477	1542	2246	1559	1598	991	2740	2059	2660	3296	3171	1676	5232	2842	2471	1766	4800	7183	3580	3337	3003	4650	1140	2752	3819	3250	2866	3534	1184	4792	1867	2449	2373	1040	4633	2103	3198	1893	2091
ENSG00000033867	3264	711	1867	687	1397	503	285	965	1456	286	4228	851	777	621	707	1026	911	1042	2900	2163	1135	2669	2462	4975	3967	1710	1745	1915	2607	1596	3809	2738	668	1897	2705	3844	2329	3102	633	2067	991	2075	3088	1486	4919	1425	1372	2036	987
ENSG00000034053	5434	6335	13433	11338	3088	14521	4043	4224	8744	6237	9840	7076	15414	6668	6798	5221	14467	7908	13102	4936	10045	3281	17861	2343	8134	6870	10202	19077	9592	6437	11027	24743	8561	6011	20698	9740	13479	16164	4263	17499	10589	8653	2286	5700	13484	7152	13539	13939	8881
ENSG00000034152	5209	2445	1243	2554	2622	2577	5520	2996	3390	1329	819	677	962	1015	3172	1588	1120	1465	1278	2329	3462	1577	1574	5108	7800	2244	2447	1475	4199	2971	1541	1435	1295	1942	1480	1614	1680	2139	2092	1438	1811	1829	10979	760	1453	1014	1586	1772	2048
ENSG00000034239	6	62	49	23	70	3	18	15	23	9	12	2	2	6	26	0	1	7	16	8	14	8	12	122	20	28	82	61	18	110	8	14	11	18	8	8	87	33	142	9	9	20	21	9	18	253	55	18	14
ENSG00000034510	36475	30629	87054	39095	68469	65369	28876	48011	103570	65584	37167	93442	66414	26171	126394	67089	42658	52881	50938	38447	31242	23284	67429	59502	71429	61352	72487	40633	71173	70626	82022	84372	58151	70701	69464	42590	67570	68020	153558	65364	195693	64630	87883	26720	68143	81537	57528	55413	95806
ENSG00000034533	322	285	563	333	543	337	120	420	420	168	357	182	404	215	325	171	363	713	476	496	432	312	637	578	371	369	618	738	705	626	658	730	250	575	571	565	672	629	304	561	412	656	534	150	630	344	606	719	521
ENSG00000034677	3871	3603	2972	3175	4771	1727	1390	3917	2975	2032	1382	1831	2181	1373	2281	1159	3788	3340	5233	5043	1773	3000	3631	4890	8769	2262	4654	4773	3979	5244	3424	5556	2792	4309	7769	4894	3458	6568	4934	5446	1550	5670	5443	2046	3458	2124	3591	7424	2885
ENSG00000034693	242	284	903	335	681	159	114	444	294	226	479	257	479	210	265	226	386	556	474	682	459	240	520	587	375	381	621	619	484	600	343	854	285	487	695	652	467	518	689	550	436	696	777	315	661	366	409	484	480
ENSG00000034713	7631	11592	15804	8616	9657	3678	2759	9420	11928	9737	2761	4988	11327	4206	7867	3243	7105	13424	5870	6482	4919	4203	8238	10054	11970	4702	9416	7600	7040	12003	9068	8856	6575	8352	8301	6163	12369	9090	20557	11137	12909	6231	13695	4935	8280	4914	9278	10768	6543
ENSG00000034971	4	0	1	5	58	0	0	8	3	1	1	0	1	0	0	0	10	1	0	233	1	0	16	19	1	1	9	0	2	14	7	24	1	2	36	2	4	1	19	3	1	4	123	2	1	2	4	1	2
ENSG00000035115	2389	1932	2540	1768	1565	3411	961	1889	2199	1122	4592	2437	1392	1296	2844	2017	2578	2818	4325	2837	4788	2303	5624	2790	1639	4169	2480	3720	4503	2881	4344	4514	1405	3305	4274	4905	5267	4907	1724	3955	2767	3798	1910	3252	7892	2972	3345	7034	2961
ENSG00000035141	1453	1052	3052	1378	1719	3869	992	1547	3276	1691	2066	3021	2613	783	4125	2239	1473	2201	1613	1780	4119	1946	4700	1569	1544	1898	3170	2040	2955	2541	2379	2606	843	2187	1633	2648	3829	1510	2178	2410	3767	3065	1778	1538	3184	2791	2743	2650	2609
ENSG00000035403	5215	5814	3901	4229	20563	3804	6992	13207	4443	1291	1241	2556	2245	3682	6961	1666	2435	3842	4770	4832	5227	3271	4389	16017	11750	6180	5456	4443	3842	7210	3810	5553	5011	5585	4123	5535	4169	17093	4455	3314	3523	6324	17786	3256	4310	1291	2500	3842	3927
ENSG00000035499	351	24	700	38	29	506	127	162	736	28	2128	798	1022	235	1046	855	732	981	411	654	1517	594	1013	211	630	802	1035	1102	1076	477	912	535	228	401	196	1718	1013	158	42	965	1330	216	49	119	4164	1675	644	253	1141
ENSG00000035664	460	603	125	270	204	392	98	696	195	101	32	26	54	406	814	101	222	489	249	442	168	290	432	657	847	156	991	390	350	1025	137	302	238	371	348	248	432	1450	572	415	113	429	733	368	125	203	274	171	582
ENSG00000035681	1181	1229	1396	991	1874	2052	879	1384	1863	692	1530	1360	620	536	1405	762	1042	1440	1601	1180	1413	1236	2494	2569	1308	1764	1749	2010	1560	2580	1233	1548	1199	1757	1992	1752	2472	1857	1600	1789	1619	1270	3847	1064	3055	2255	1227	3051	2076
ENSG00000035687	1906	1839	3241	2336	2094	714	418	2276	3533	1558	2212	2109	2739	1154	1903	1647	2702	1073	2895	1944	5622	2036	2122	2067	3125	1072	2245	2475	2761	2630	2201	3535	1413	2056	2671	3052	4390	2381	2252	3786	2904	1812	2565	1315	6002	2419	1872	2547	1748
ENSG00000035720	120	2	5	15	36	6	0	186	4	14	5	7	16	8	15	3	18	260	15	173	9	707	71	41	19	18	96	190	153	286	41	7	15	47	17	27	12	31	51	73	480	44	36	10	9	5	3	13	458
ENSG00000035862	52326	100415	38888	83933	121037	24058	26528	63843	42146	86016	22929	25281	29603	38657	40179	13021	35695	38020	47606	38370	16042	16477	46663	95800	125480	21381	23520	36502	25050	65911	28095	61819	22094	38876	65792	27215	71944	108472	194251	75615	22345	44721	67229	24166	38013	36204	30245	71971	16936
ENSG00000035928	2249	1770	3086	2141	3453	2793	998	2337	2086	1249	3460	1674	2929	1693	2811	1183	2873	3213	2332	3644	3593	2812	2350	2625	2884	2363	2583	2748	2905	4185	4086	3417	1873	3596	3150	4876	3451	3446	1366	4765	2795	3107	2913	1613	5023	3023	2096	3545	3122
ENSG00000036054	2044	1591	3128	1571	2499	563	599	1996	3029	1295	1318	888	2324	1188	1443	773	2034	2320	1771	2982	2429	1442	2089	3549	4763	1632	2550	2354	2893	2748	2667	2462	1343	3149	2379	2485	1989	2835	2030	2786	1828	2627	3304	1272	2837	1412	2188	3525	1829
ENSG00000036257	2135	2237	4418	2388	3410	3590	1679	2490	4541	1696	4168	1581	4565	1895	3070	1547	3666	3791	5006	4375	5522	2910	5581	3503	4348	2001	7651	7643	4577	4235	2700	6601	1564	3050	4547	5318	4277	4068	1881	8580	3089	4391	3493	1679	5804	3217	4489	4021	3053
ENSG00000036448	286	316	454	901	246	746	249	471	416	425	121	310	1509	337	820	117	384	4092	189	98	466	96	526	205	111	99	385	661	622	364	439	398	95	269	846	172	670	534	582	1001	634	320	391	405	565	127	953	626	325
ENSG00000036473	0	14	10	4	23	4	0	0	2	14	0	4	5	2	3	0	9	14	6	9	12	19	7	21	0	4	6	7	3	29	13	14	3	5	9	999	5	2	20	9	4	1577	16	1	73	6	5	1	1
ENSG00000036530	286	867	283	1508	468	258	122	560	109	421	71	99	401	273	96	52	444	1015	457	457	186	109	818	750	698	260	431	268	588	1439	508	454	855	139	1075	151	240	413	1926	469	69	552	1010	318	55	104	294	913	197
ENSG00000036549	1296	1520	3540	1872	2582	1769	576	2327	2751	1852	1723	878	1799	1318	1284	890	2573	2586	3532	3091	2773	2905	4329	2631	2111	1638	3168	3890	2859	3262	3103	5594	1220	3772	4034	3412	2634	3505	1464	4191	1384	2952	2585	1035	2693	1318	3137	4392	1835
ENSG00000036565	2030	432	7051	2787	906	1444	16	2614	865	6115	9	1116	3298	814	1124	44	591	1973	15128	4611	75	2304	30738	56	12091	2586	1782	1127	4065	729	20564	15807	12756	4333	11676	7379	3600	4318	304	1827	153	6599	1010	2589	84	111	12151	17012	415
ENSG00000036672	444	235	60	236	188	90	236	284	309	45	53	100	74	42	417	538	101	88	53	45	379	92	184	709	2755	132	151	78	338	248	241	70	155	63	56	150	139	133	324	143	173	118	324	69	197	559	107	86	149
ENSG00000036828	21	3	2	2	0	1	1	6	35	7	3	0	35	2	6	2	0	17	2	7	18	23	22	22	0	1	4	297	16	56	48	2	0	18	11	34	9	4	1	78	1	53	1	0	10	1	5	12	4
ENSG00000037042	4395	8057	1010	4211	3741	3916	1962	3502	2617	1799	1634	1325	3111	2955	2161	1686	4677	6035	4653	3102	1724	1082	8903	5959	3594	4370	3116	7164	8008	5935	4706	4018	3519	3057	6630	2201	4592	2852	6512	4604	2139	3908	6860	1072	1999	2412	8457	4916	3501
ENSG00000037241	614	664	2143	644	944	855	730	801	2002	1305	522	1622	1583	427	2691	1415	1457	1142	573	885	1400	823	1205	1427	1206	1206	1573	669	1833	1148	1475	1028	1667	1199	930	1177	1499	924	1905	1393	3361	1079	1513	664	1898	1239	1359	1065	1486
ENSG00000037280	3589	849	1021	3822	1155	1165	2501	3351	1175	327	273	495	162	2037	2612	559	623	805	3784	6389	1722	2539	701	1741	8147	3287	2453	1080	1452	2990	1159	1551	2156	3759	1393	1452	1937	7771	687	764	942	4266	836	2316	2479	547	514	878	3902
ENSG00000037474	3317	2025	2826	2809	2254	2824	1643	2478	3638	1305	2917	2735	3237	1560	3346	2816	3369	4133	2542	5134	5105	3315	4798	3655	3721	3126	5256	4718	4317	4110	6180	4143	3457	4356	4183	4282	6045	3471	2191	6426	2911	3514	6036	2129	5454	3038	5447	10660	5362
ENSG00000037637	2784	2599	3437	3115	2384	3288	1196	2178	2210	2231	1754	1020	3327	2146	1541	616	3670	4194	4957	4019	1840	1294	5522	2825	3496	1670	5083	4968	4010	5550	2158	6572	3302	4376	5681	2890	2347	5559	2745	6312	1813	3584	3119	1126	2903	2344	5231	7403	2031
ENSG00000037749	347	556	1290	991	1809	670	370	665	1436	947	1508	256	812	951	856	277	2296	1377	1322	2871	2504	1222	2616	1267	678	807	1683	2823	2226	1177	1792	1919	436	1331	1507	2054	1512	1328	288	2780	532	1194	742	404	2140	867	2304	1342	532
ENSG00000037757	816	506	683	941	587	744	565	1035	1085	221	876	439	209	720	420	488	837	527	1298	1042	920	849	1686	1917	821	671	1534	1232	918	1667	1620	872	453	787	1100	984	1426	1231	449	1338	556	1118	1191	433	926	548	959	1557	1093
ENSG00000037897	351	154	637	182	587	1045	519	310	256	129	305	1029	486	171	507	823	139	622	213	305	797	500	596	611	314	683	489	210	567	542	1021	326	483	481	249	462	387	407	654	478	696	388	1649	652	775	761	543	468	956
ENSG00000037965	298	195	1107	703	1768	396	230	869	5216	1493	15	288	83	269	1030	38	2774	244	438	992	1549	86	2591	567	1296	541	1231	61	771	1420	898	1675	568	991	1283	553	1510	3012	591	1438	1988	152	160	396	82	123	1824	1868	433
ENSG00000038002	382	596	692	485	1426	208	196	756	353	243	99	372	532	121	420	63	165	425	378	389	182	548	316	1115	741	358	436	669	435	603	214	504	458	487	407	768	368	452	899	265	412	781	1162	275	548	76	481	333	501
ENSG00000038210	906	341	696	370	694	152	161	1158	834	163	374	368	294	372	528	338	487	421	612	949	765	788	791	1187	1214	685	1063	440	915	902	874	514	243	802	459	1197	839	665	356	836	443	882	1121	310	1190	426	300	474	761
ENSG00000038219	2683	2244	5097	3654	4336	3422	1024	2483	4858	2589	5138	1830	2126	2451	2898	1676	3562	2700	5540	6756	5043	4451	9014	5072	6395	2576	4058	4819	5002	6437	7568	6459	2348	5747	7384	3817	6920	6318	1228	5230	2470	5188	3557	2821	8666	3473	3695	5825	3097
ENSG00000038274	1480	2868	4450	2571	3594	1253	715	3247	2415	2368	2329	1658	1901	1341	2474	1339	2462	3101	3087	4313	3628	2723	2367	3614	2911	2396	3521	3063	3029	4397	1875	2697	1703	3934	3132	3407	3800	3728	3829	3848	2298	3186	3106	2202	5579	2818	1770	3839	3510
ENSG00000038295	180	34	24	61	738	4	109	305	23	13	36	0	5	12	387	80	10	94	50	208	117	79	11	362	57	434	133	35	91	119	22	34	24	163	29	17	130	92	36	21	193	19	360	118	54	22	8	9	256
ENSG00000038358	3986	3113	2283	3925	2904	5680	4043	2928	2878	1171	3239	971	2699	2497	2704	989	3379	7542	3413	3627	2969	3185	9255	4029	4736	2718	5471	5509	4959	5833	5651	4980	2203	3058	3828	3448	4655	4856	1273	7518	1212	3216	4177	1158	6125	2159	6428	4191	3281
ENSG00000038382	11169	14234	9203	16121	15102	12886	8911	8753	11459	8941	18859	8328	8407	10509	9023	12131	12116	14877	19621	22860	21502	7831	27084	23106	19450	7553	13106	17929	6831	17580	19560	23112	19407	16185	22893	14733	16411	22665	9227	23536	9345	17695	16744	5538	18730	9271	16304	27078	8532
ENSG00000038427	7413	6520	1888	3437	15236	6362	27443	13348	27426	2534	3722	2323	785	4294	20475	1405	6079	9654	2148	3401	2811	4236	20491	21920	9398	15430	2778	1629	4373	10003	2561	3187	3043	8688	1217	3782	21613	11252	5580	3803	14332	6617	9726	2999	58808	5121	1245	9766	4069
ENSG00000038532	2286	2505	2134	2438	2358	3315	2228	2137	2913	1057	2412	1390	2380	2035	2267	1336	2592	3171	2929	3044	2642	2887	5629	2275	2839	2306	4011	3606	3225	4143	4773	3285	2475	3406	3048	3055	4142	3595	1978	5422	2520	2874	2933	1179	4574	1934	4685	3140	2757
ENSG00000038945	822	986	1247	414	4403	311	394	4567	960	710	377	642	334	485	995	237	642	351	354	766	237	215	99	5527	592	1031	888	264	1305	2289	130	139	295	2550	74	464	1520	665	3226	802	507	433	8189	230	407	142	185	310	553
ENSG00000039068	90	180	7	98	2725	24	8	733	14	23	9	5	9	54	43	8	17	316	50	115	1	336	196	2316	79	9	65	265	104	679	97	17	100	31	36	5145	71	44	192	28	121	4503	2477	13	1537	3	26	1579	127
ENSG00000039123	1471	1496	4405	2042	3284	1816	534	2289	2639	1333	3288	1748	3931	1006	2699	1285	2575	2789	2831	5020	6235	2901	3716	2997	2540	2402	4460	4540	3621	3117	4208	4520	2284	3360	3563	4807	4118	3735	1992	5421	3717	2601	3581	1742	5854	4400	3795	4353	2715
ENSG00000039139	43	72	17	56	84	21	1	62	40	27	5	21	24	15	13	3	22	22	60	35	264	129	72	92	6	15	37	73	25	62	70	108	77	49	96	155	112	9	142	41	8	65	139	77	140	12	114	159	6
ENSG00000039319	1428	1469	1227	1497	2340	813	334	1886	1619	572	1867	470	848	1276	1099	433	2423	2280	3697	4164	1658	1826	5077	3867	2924	1397	3508	5124	2859	3332	4925	3788	786	3527	2909	3226	2447	3539	670	3644	643	3041	2265	1067	3749	1448	2515	3375	856
ENSG00000039523	8271	6432	3675	8087	4692	7326	5889	7074	6134	3335	3168	2626	3986	4005	5782	2651	5248	7688	4127	5818	4128	4360	8049	7018	9803	5339	6342	5595	7619	8917	7365	5182	5146	6786	4790	3850	8740	7771	5732	6522	4527	4619	8869	2939	6869	4165	6134	5961	7206
ENSG00000039537	4	102	25	9	318	8	15	142	24	10	6	2	13	5	4	2	7	23	4	287	10	21	3	97	26	179	168	10	16	72	22	4	17	49	0	8288	15	19	100	8	41	8963	50	13	322	1	0	274	905
ENSG00000039560	3275	983	1091	935	5097	1365	2215	4430	2265	301	2784	798	292	1450	3814	971	488	863	1411	2833	4553	2625	1090	7026	2741	2225	1509	1385	1509	1988	864	1269	838	2881	886	2289	3214	4340	1189	752	3159	2007	5852	951	5061	2646	326	1139	2731
ENSG00000039600	45	33	33	61	43	4	23	8	18	52	5	1	21	30	14	7	66	172	38	23	1	15	169	51	25	16	93	153	400	57	19	55	18	18	59	29	60	19	24	280	16	20	14	2	125	12	53	34	7
ENSG00000039650	2091	1255	1796	1754	1198	2461	1845	2390	1286	349	1340	1025	928	1411	2035	1386	2208	3336	1967	1775	1867	2782	5032	2594	2234	2592	4428	1613	2365	3888	4867	1470	1984	1779	1567	1884	3859	1605	1537	2798	2139	1861	2808	1689	2522	2148	2785	3348	3060
ENSG00000039987	22	0	2	7	4	13	24	8	13	2	11	10	10	22	18	17	10	21	13	8	8	13	39	9	12	6	38	22	56	7	35	9	5	7	27	11	19	15	2	26	18	6	11	5	32	7	19	29	14
ENSG00000040199	762	1145	573	1156	941	915	452	1056	1001	540	978	426	514	555	703	267	1028	1683	1066	1422	804	868	2123	1918	1191	773	1464	1374	1114	1791	1752	1477	634	1052	1231	1461	1380	1316	934	1364	615	1271	1912	492	1798	465	1687	1034	895
ENSG00000040275	812	575	1277	593	461	664	199	480	1843	620	1713	723	1530	695	1485	792	1939	2394	1651	1870	1663	1260	2826	966	1795	1361	2744	1082	2352	1366	1917	1848	938	1492	1368	2585	2184	1391	810	2262	1194	959	583	485	3553	3644	1752	2737	1521
ENSG00000040341	895	1731	3676	2052	3385	1007	264	2657	2671	2130	2272	1389	2284	1158	1921	997	2625	2181	1888	2908	1900	2091	3206	2422	1895	1411	3594	3376	2184	3176	3439	3457	2128	2718	3956	2829	3555	3086	2582	4431	2390	1989	2480	1347	3265	3872	2640	3526	1824
ENSG00000040487	1348	1670	1183	1154	1049	1506	798	1343	722	773	232	366	1568	896	653	239	1114	1711	1354	1075	327	489	1995	1523	1339	845	1692	1331	2325	2674	864	1448	1179	1084	1360	962	708	879	2031	1597	502	1242	1769	377	576	655	1843	1489	899
ENSG00000040531	812	794	1131	637	1435	2089	1205	1490	1026	472	662	630	970	748	1041	296	948	1277	1379	1096	648	1243	1773	2139	1166	1067	1626	1283	1780	1944	2068	1332	774	1666	1450	1223	1660	1349	835	2263	778	1612	1887	620	1111	1130	1559	1740	1613
ENSG00000040608	658	740	838	783	422	2040	182	526	268	1003	1162	970	2726	569	486	724	1874	655	1010	630	4182	523	3342	604	287	596	1951	1886	1424	871	529	683	772	565	417	710	1744	420	682	1837	716	384	469	450	1804	815	1726	822	1837
ENSG00000040633	1282	1138	5425	1545	3067	2139	976	1768	3605	1348	982	1589	3689	1063	2220	1165	2045	2131	1902	2168	2228	1736	1989	2000	1409	1885	3123	2101	1904	3107	3222	2875	1582	2740	2839	2262	5158	2188	2854	3119	2851	2212	3934	1200	2438	2022	3823	1886	2664
ENSG00000040731	6	8	38	79	634	883	0	278	88	882	1388	158	27	259	47	415	817	33	70	181	26	112	676	44	18	432	211	63	11	79	40	83	39	286	566	10	4635	30	246	209	288	9	80	0	1056	1415	177	83	94
ENSG00000040933	2589	4086	2960	4181	5029	6225	1408	3905	4341	2861	3957	1820	2819	2983	2402	1360	4271	4858	6657	6571	5585	3334	6193	4704	4182	2668	6828	6440	5197	7108	5525	8281	4298	4093	6094	4158	5028	6250	4261	6922	2821	5683	4461	2429	6312	4298	5712	6602	3840
ENSG00000041353	504	718	438	882	1621	41	9	1261	1401	4844	66	59	355	870	692	94	505	1099	1228	1251	1258	194	2295	859	162	97	975	1999	437	2210	2671	1879	698	879	4030	1317	2679	536	2124	616	112	1448	697	33	87	679	2176	752	82
ENSG00000041357	3457	3524	11619	2887	4582	2866	1024	5417	7077	3062	4378	5869	8707	2751	9317	5867	5142	4758	3782	5134	5885	3838	3740	6243	5702	5553	12912	11315	9577	5981	7551	6684	4446	8784	4214	8000	6865	6474	10156	7138	13629	5985	9048	3634	13001	4819	6358	6383	6563
ENSG00000041515	542	796	191	656	670	54	21	214	36	190	684	4	157	37	63	41	125	1093	357	19	2	329	1454	290	457	643	236	2415	736	85	1194	1030	2672	285	1236	1532	702	183	89	880	185	412	314	11	464	145	298	453	28
ENSG00000041802	1470	1273	4052	1487	2270	2622	1210	1892	3014	928	1516	2111	2023	1127	1979	1318	1677	2422	2338	2182	2992	1773	3390	2360	1503	2839	2432	1820	3384	2949	2401	2875	1293	2020	1637	3022	4012	1997	1482	2414	2852	1822	3968	1502	4102	2078	5733	2438	2649
ENSG00000041880	581	988	1281	572	1596	1116	847	1170	705	315	421	586	247	396	611	476	316	641	558	847	486	755	745	1897	667	1136	989	606	1962	1213	2549	1048	747	1374	839	887	1807	1068	1195	899	850	761	1677	857	1447	727	693	1351	955
ENSG00000041982	31099	7617	1743	4420	32096	9580	28769	23950	27579	6403	2955	807	4947	6540	17055	1341	1319	3276	5324	9354	2654	7357	16955	13859	15591	4531	6881	12916	17651	22629	7804	14205	2345	9828	6887	1444	4182	41697	1919	17141	6947	2922	37517	3190	4046	1219	2676	481	5998
ENSG00000041988	1565	1008	1782	957	1367	1519	752	699	1030	734	548	628	1333	737	980	569	1174	1588	1488	960	581	573	1914	1295	1254	891	1643	1267	1905	1690	896	1565	1103	1209	1488	911	1162	1318	1574	1474	1039	1177	1599	501	977	1004	1770	1968	1310
ENSG00000042062	736	519	270	372	463	482	694	863	64	57	88	1308	278	213	701	29	127	301	1279	630	665	750	314	574	1594	1011	936	388	409	1058	566	34	33	74	76	449	392	178	407	272	254	769	723	1925	195	143	139	59	1305
ENSG00000042088	702	410	1562	989	591	1286	469	651	1453	392	1462	883	1665	455	1509	680	1511	2079	1326	1105	1496	990	2938	793	1181	1173	1297	1747	1976	1925	1756	1377	626	1079	1683	1872	1256	824	853	2243	1788	1179	954	1039	1861	902	1179	1395	1646
ENSG00000042286	406	1210	391	1107	1523	359	330	878	358	200	73	168	280	371	394	52	304	850	358	756	99	305	858	1204	331	507	1633	1226	614	1016	298	446	407	657	462	826	531	435	1368	493	221	787	1448	361	859	111	223	647	1344
ENSG00000042304	0	6	0	1	0	13	4	3	0	0	0	0	1	0	0	0	0	0	1	4	7	6	0	1	0	20	2	3	0	2	1	2	1	1	2	0	0	0	0	0	2	0	1	0	3	28	0	2	5
ENSG00000042317	304	677	1501	760	459	492	223	686	1003	532	450	592	1280	265	1288	383	678	911	1103	678	917	594	1373	808	1788	892	474	1141	1099	913	1203	1108	708	750	1304	1065	775	1031	1382	1521	1280	822	885	722	640	788	524	1178	688
ENSG00000042429	601	312	689	359	272	436	266	349	492	128	918	577	164	215	337	336	312	522	768	485	658	579	941	583	1461	494	513	378	531	571	1068	754	456	549	1017	698	492	670	262	634	486	640	594	549	825	412	499	921	617
ENSG00000042445	1298	1863	1494	1026	4790	2700	2156	2238	994	720	563	624	925	868	1382	611	1106	1453	1488	1756	1005	1077	1186	3510	1688	1534	3884	1495	1650	2269	2093	1616	1219	1855	1400	3224	1606	2238	2350	1632	983	3714	3226	711	2107	676	1395	2597	4837
ENSG00000042493	1696	412	1998	478	1172	1469	1278	2173	4590	3226	248	247	2110	1457	2867	390	1374	1541	1702	3190	323	1014	2242	1174	1678	1527	4228	1479	2046	2861	1321	1030	623	14540	2079	557	1393	594	6401	3102	1417	772	2504	231	529	268	1880	421	3218
ENSG00000042753	2657	2542	8956	2492	4305	3840	5256	3999	6110	3174	1884	3871	3303	1918	6398	2388	2933	3766	2092	1953	3328	2059	3205	3975	4831	5932	4497	2300	3692	4133	3693	2650	3283	4186	2827	2980	6837	3597	8492	3345	7367	3019	6838	2207	3646	2265	2908	3233	5008
ENSG00000042781	147	90	73	25	85	19	23	55	44	38	17	47	38	27	22	48	59	114	57	78	71	40	55	88	77	30	36	79	65	40	213	60	29	36	60	61	87	57	49	94	30	58	64	27	50	42	37	53	25
ENSG00000042813	0	0	0	2	0	0	0	0	6	3	0	5	9	3	0	0	4	3	2	2	4	3	3	3	2	0	2	0	0	3	2	1	2	8	1	2	3	5	3	0	0	0	2	0	33	1	1	15	0
ENSG00000042832	1341	983	2485	1415	363	391	156	1604	9254	2256	5	38	8980	335	2352	59	2472	377	1565	1132	190	1112	7978	231	1110	135	721	1167	5423	2056	3370	1920	1640	1171	2020	1163	1158	1026	815	4677	1270	1966	338	215	89	116	2212	681	234
ENSG00000042980	1267	299	46	153	1219	107	64	1593	201	147	82	6	66	148	109	26	148	716	218	1134	42	1605	428	2388	449	154	271	819	199	2031	213	169	89	997	272	176	381	251	1076	553	632	394	1309	90	324	41	173	101	1078
ENSG00000043039	6	2	0	2	6	3	0	6	4	2	1	2	0	2	3	5	0	8	1	34	1	34	1	1	3	1	5	9	1	6	2	0	0	3	2	2	0	0	1	0	2	1	0	0	2	0	1	6	18
ENSG00000043093	1335	997	2085	1321	1667	461	216	1747	2017	990	1653	1228	1742	880	1672	1158	1443	1771	1338	2575	2679	1525	2344	2352	2431	1385	2240	2451	2370	2415	2216	2023	912	2024	1628	2398	2119	2227	1519	2109	1729	2047	2361	1317	2922	1468	2158	1871	1501
ENSG00000043143	1196	2668	1122	4060	5576	803	870	4074	855	543	234	394	617	1298	1095	169	1966	1986	1341	3781	2436	2100	3236	3397	1250	1129	2611	2591	1557	4474	1735	1639	905	1794	1555	767	1898	2034	3313	2148	814	1662	3753	1214	1178	567	1085	1482	2032
ENSG00000043355	0	0	0	0	6	0	0	0	0	0	0	2800	0	0	1	4527	1	2	1	2	0	8	5	0	3	0	1	0	0	0	0	0	0	32	0	2	7	0	0	1	3	0	0	0	2	0	0	1	9
ENSG00000043462	1261	705	616	1044	2063	373	377	3132	764	639	130	180	496	1215	820	265	245	1635	856	1718	299	1994	1087	3332	1830	1011	5050	1883	4095	3819	682	462	683	3399	599	737	959	1539	2203	2596	614	1253	6108	605	461	355	492	322	2176
ENSG00000043514	2428	1592	1506	999	950	1087	244	1151	1651	1300	1087	488	1944	914	816	1245	1536	2454	2264	1631	892	1455	3590	1491	2035	1763	2485	2276	2833	2560	2887	3005	1670	2153	2920	1540	1999	1887	1418	3337	1142	1797	1792	806	1465	1333	3160	4320	1331
ENSG00000043591	46	8	0	11	28	48	0	32	1	3	0	1	2	11	5	2	0	2	0	23	1	31	3	25	36	3	50	2	5	9	4	2	0	3	0	9	5	3	2	24	9	3	12	2	5	2	0	2	116
ENSG00000044012	0	0	0	0	0	0	0	0	5	0	0	0	0	0	0	0	0	1	0	0	0	0	0	0	0	0	0	0	1	0	0	0	0	0	0	31	0	0	0	0	0	18	0	0	3	0	0	0	0
ENSG00000044090	3289	2338	3970	4236	2559	5023	4691	3218	4140	1557	2959	2328	3385	2858	4542	1348	3192	3704	5109	3139	3781	2231	8190	3187	4742	4426	4126	4083	4642	3920	7956	6871	1771	4761	5988	2662	10815	5403	1948	8246	3081	6009	2726	2594	7422	3121	4958	4833	3484
ENSG00000044115	10520	9572	16935	11340	46759	10667	10584	22409	12144	7662	4136	6792	8000	8900	15898	4197	13533	8063	13267	12606	15219	7593	11261	33023	24207	7578	14197	11868	12073	17755	13911	17102	9704	14230	14815	12566	16473	22270	12721	18807	8628	14606	47001	7612	13117	10426	14641	27022	9439
ENSG00000044446	1096	1296	1136	1780	1068	2823	1458	1012	975	493	2536	999	672	1001	1100	1513	1151	1624	2474	1529	1603	2298	3241	1557	2572	1527	2799	2096	1712	2413	2959	2442	936	1588	2480	3721	2458	1944	799	1611	1386	3312	1190	1215	2530	1247	2537	2262	2002
ENSG00000044459	688	491	838	574	879	702	225	974	1420	217	1197	410	1338	498	2037	1160	1045	1634	1851	986	1651	486	1965	1195	1394	1162	1702	1750	2309	896	1084	1527	423	1325	1316	2045	2045	1096	475	2087	1153	1113	1071	625	1453	962	735	1918	1132
ENSG00000044524	954	1271	7	177	1256	172	389	1851	117	18	36	4	24	162	540	108	129	438	474	916	563	609	336	4700	672	611	417	303	209	664	164	600	46	1300	459	358	352	571	284	185	701	2300	1394	104	336	147	56	586	406
ENSG00000044574	62452	22019	33449	22269	38316	11931	28691	29431	62907	16627	6058	10549	29651	12854	41042	13451	12122	13645	15441	18822	18802	13732	19525	70360	179734	18729	36957	20105	35830	20245	16948	17818	19529	23295	11277	27184	25460	24432	23912	15323	16659	18604	42822	9402	25332	8578	13746	23158	17466
ENSG00000046604	59	267	41	179	86	13	296	51	9	41	35	18	111	21	71	25	809	13	74	278	765	147	1472	77	153	76	415	1721	16	148	18	71	22	116	49	1499	149	61	24	12	56	670	25	17	2438	192	4	478	365
ENSG00000046647	479	653	894	387	1524	1182	961	1113	643	248	750	492	563	384	871	562	493	624	512	500	1212	671	824	2103	1591	1280	714	565	904	1281	1173	782	1207	703	561	957	943	874	961	995	702	953	2003	862	888	378	578	844	1086
ENSG00000046651	1738	1643	1563	2680	1130	868	428	2090	2112	999	1778	1107	1638	1116	1827	1095	1523	2872	2959	2401	1605	2763	4047	2780	2890	2147	4312	3314	2933	4335	2562	2676	2063	1836	3788	2211	3148	1684	1457	3230	2397	3222	2897	1445	2735	1554	2890	2717	3100
ENSG00000046653	1138	4249	325	273	53239	760	313	10586	1238	267	4365	543	1732	1082	1566	1610	257	2353	1049	653	437	703	578	46949	1599	908	909	827	965	6812	680	1485	990	1231	855	367	3683	2269	2770	701	2836	560	35547	228	4369	1629	557	623	1023
ENSG00000046774	0	79	0	0	4	0	0	358	16	0	7	0	6	44	2	6	12	58	0	287	24	0	1928	32	3	0	478	54	164	1515	0	0	55	0	0	0	0	0	20	1153	15	0	585	299	0	0	440	0	1
ENSG00000046889	410	364	349	653	1142	119	148	1393	242	98	141	116	56	495	453	79	336	105	1107	745	573	670	174	1090	2799	642	1050	132	494	607	209	359	271	896	372	197	334	2034	215	143	141	562	692	1063	214	111	112	135	580
ENSG00000047056	3022	2721	3261	1947	2662	2275	1507	2185	3214	1341	1682	910	2561	1605	1540	835	3331	3686	3071	3610	1045	1602	3891	2753	3183	1995	3671	3993	3160	3556	4142	4921	1904	4005	4456	2694	4015	4808	2369	4918	1993	2778	3490	1550	3253	1313	3422	3355	2348
ENSG00000047188	4064	3320	2757	2792	2058	1446	571	2595	3324	1278	3458	1639	2154	2438	3536	1962	4914	5249	4504	7153	3942	2950	7123	4061	5966	2852	6234	6209	6239	5244	7291	5360	2719	4599	6087	5553	5272	4587	2140	6270	2602	4398	4261	2335	7769	4166	5774	6857	3242
ENSG00000047230	1130	933	3597	1685	1501	2596	687	1710	3519	1241	2478	1571	2314	1074	2460	972	2177	1813	2542	2276	2846	1648	3060	1338	2922	1565	2262	2940	2648	2072	2957	3299	1380	1723	3155	3545	4181	2172	1120	3468	2544	2773	1457	1905	3591	1316	2876	2625	2441
ENSG00000047249	1823	3188	4911	2996	4012	2480	1015	3876	4366	3660	1218	1490	4606	1579	2602	1244	3013	2802	2459	3361	1306	1764	2881	3608	2619	1740	2931	3083	3510	3377	2773	4243	2314	3220	4653	2586	3370	3731	5498	4232	3654	2577	4500	1762	2521	3496	3570	3764	1864
ENSG00000047315	3696	3077	8323	4536	6131	7469	2049	4157	5765	2823	9353	2536	6642	3002	4712	2116	5131	6482	6076	6894	7498	5487	12328	5306	6999	3767	9270	10062	5657	7528	8753	8218	3284	6887	8089	8285	7671	7069	3757	17109	6966	6380	5725	2836	11735	5728	11448	6314	5068
ENSG00000047346	1852	1348	2274	1635	1635	627	338	1515	1386	1006	1490	744	1075	1246	1395	570	1420	2120	1964	2961	1773	1496	2886	2909	4115	1249	2462	4156	2064	2444	2626	3608	1293	2419	2047	2257	2137	3858	911	2851	1263	3380	1489	1321	2696	913	1626	1966	1448
ENSG00000047365	496	235	70	305	940	45	44	1294	108	125	37	15	52	153	106	4	44	340	96	467	33	572	317	1456	126	148	1539	580	687	1440	113	78	40	448	152	597	411	302	244	747	175	501	2683	73	459	61	69	307	483
ENSG00000047410	4168	2552	6587	4600	6348	5364	3207	4773	7760	2706	7922	5199	7615	3171	6472	3424	7179	8347	9402	8962	12596	7360	12592	8742	8301	7392	10659	10839	9506	10075	11626	13144	5135	7946	9330	10263	13563	7729	3321	13083	8200	7415	6866	4123	21136	10465	9319	9094	6843
ENSG00000047457	179	25	154	21	717	51	29	325	13	28	17	9	12	6	417	6	5	222	23	127	12	234	254	579	110	135	73	187	44	233	30	23	3	63	21	16437	349	16	93	84	124	8145	556	29	1637	17	33	545	95
ENSG00000047578	1011	1182	937	1296	1428	1421	1104	1184	1039	397	853	532	957	922	948	588	1179	2166	1353	1497	1394	1879	3514	2012	1259	1594	2686	2212	1691	2616	3061	1581	949	1601	1520	1337	2194	1657	1031	2447	766	1602	1824	792	2059	1131	2703	1620	1378
ENSG00000047579	496	828	983	734	1321	1192	707	997	1118	560	747	1048	1173	461	1925	1096	783	993	550	783	799	984	1516	833	699	930	1556	822	1496	1522	1925	1084	955	1085	812	767	1988	862	1926	2846	4943	598	1966	546	1574	1317	1340	582	1367
ENSG00000047597	604	1236	1420	1115	448	196	13	622	1026	982	705	473	3171	426	102	203	1287	1500	973	1201	438	246	1351	374	1052	65	1019	2277	948	1385	1464	1211	237	187	984	566	918	172	477	5285	466	819	563	554	1168	62	1234	544	210
ENSG00000047617	145	46	57	205	147	33	145	483	73	136	30	18	16	89	280	19	37	40	189	142	258	126	76	347	487	266	202	21	129	154	110	52	110	155	103	20	326	292	185	42	74	57	234	221	293	444	21	239	213
ENSG00000047621	1243	731	2294	698	1631	1176	289	1200	1815	560	1561	865	1566	1139	1315	542	1644	2256	1708	2508	1734	1043	3874	1448	1062	1641	2854	2297	2759	2248	2333	2757	1175	2763	2009	2240	1532	2303	1295	2526	1791	2353	2312	904	2163	1346	1754	3007	1887
ENSG00000047634	3031	1285	1044	927	652	1115	708	1114	2506	303	2735	786	701	862	1560	859	860	1625	1148	1158	1137	1133	814	2488	4397	1269	1891	1641	2682	1706	1810	872	442	1137	824	2745	1317	1163	1022	1377	846	2214	2400	967	3527	832	1009	858	1804
ENSG00000047644	1709	1800	1222	2497	2913	1885	2928	2744	2017	815	1687	751	1067	1458	2121	483	1800	3283	2868	2963	1629	1801	3933	4081	3772	1656	3314	2648	3314	3775	1824	3426	1986	2250	2527	2006	2497	3452	2312	2706	1226	2462	3547	1213	2297	1395	2231	2399	2760
ENSG00000047648	177	249	202	440	460	86	146	521	219	57	55	32	69	439	424	111	103	80	534	396	317	156	113	719	662	418	226	119	188	391	115	295	226	574	231	152	172	1275	217	100	89	589	893	328	87	58	59	126	259
ENSG00000047662	114	132	150	570	46	210	25	241	333	271	412	145	17	230	80	135	171	126	278	150	731	159	416	83	141	124	85	80	111	291	1271	314	96	240	575	90	235	445	32	1856	126	191	103	133	200	333	127	385	105
ENSG00000047849	11709	21914	13345	9490	59357	10641	15925	37103	11117	8489	5359	9257	6742	9965	13753	5888	7019	7938	14222	19111	11722	9423	9912	42051	22762	12853	12387	7680	14338	22703	15656	18663	17844	19113	16478	16649	20710	27795	32085	10742	9221	12627	47546	8322	17747	7676	8167	25745	15095
ENSG00000047932	1854	1808	4098	2445	2593	1222	1042	2738	4993	1828	4208	2036	3495	1537	2687	2051	3495	4587	5252	5548	5297	2635	5567	3327	3103	3112	4731	4912	3256	4612	2227	6683	1858	4982	5527	4394	4019	5290	2095	5526	3124	5422	3144	1963	5381	4223	2877	5289	4388
ENSG00000047936	3	5	0	0	0	0	37	0	9	0	0	0	6	1	0	4	0	2	2	0	5	0	0	3	0	200	0	1	1	2	0	1	0	1	0	0	0	0	1	2	0	6	1	0	0	1	2	1	11
ENSG00000048028	625	585	982	650	1045	1221	460	919	706	210	1998	782	440	629	793	611	791	1349	2345	1219	1454	1838	2148	1345	2830	1527	2385	1167	1186	1436	3285	2301	905	1546	2548	2154	1120	2069	442	1398	863	1960	797	956	2640	1352	1029	2204	1395
ENSG00000048052	967	1825	1935	1406	2418	1165	208	2402	2511	1124	5934	7109	383	1546	2039	765	1534	342	3224	2371	6240	2619	8224	1125	4821	1777	1923	525	2811	1384	9312	4090	2998	2984	2061	2709	14739	2573	663	1246	2460	1389	2679	4692	1907	10911	1515	2223	748
ENSG00000048140	2985	1923	4989	3282	3455	4742	2183	3698	4066	4388	1841	2887	5116	3315	4498	1473	6634	5160	4197	6161	3093	3321	6787	3032	3008	3225	6467	3029	7293	6056	7270	5325	10131	5153	4647	3102	5927	3452	3321	5919	3721	3657	4238	1791	4976	3651	6824	7882	4197
ENSG00000048162	1034	445	2050	617	465	1011	709	594	2810	492	627	1078	785	378	1739	1048	1571	1510	611	1020	1980	931	1261	1048	864	1195	938	592	1730	991	1274	777	1198	882	807	820	2084	728	918	1762	1708	743	2704	694	1215	1142	1404	1247	1563
ENSG00000048342	623	488	1615	713	1384	1248	636	1038	567	395	1118	697	453	607	921	587	570	542	1032	1062	1391	890	663	1304	1656	735	732	766	907	983	1229	1540	610	1344	1447	1028	1484	1891	601	388	1138	1138	1158	1105	1546	529	532	965	1151
ENSG00000048392	838	2206	1859	1666	3187	420	103	1760	1714	870	374	535	1126	812	923	441	1175	1869	1136	2742	514	1069	1334	3145	1001	631	2008	1908	1632	2219	1672	1464	896	1406	1615	1398	1618	1604	2313	1659	900	1494	2257	879	1729	1261	1695	1465	860
ENSG00000048405	1864	1005	1169	1421	1462	369	238	1001	1318	479	913	371	1267	750	638	310	1687	1858	1601	2515	1113	1228	2342	1711	2495	650	2450	3286	2172	2154	1422	2423	465	1364	1420	1228	864	1256	546	3128	346	1534	1740	526	580	560	2063	1228	958
ENSG00000048462	9	11	0	14	11	36	6	9	2	8	3	2	6	25	3	4	7	100	7	71	0	141	19	9	4	0	130	25	267	174	11	14	12	20	5	16	7	13	46	71	46	18	21	3	3	6	6	8	122
ENSG00000048471	1499	3072	2138	2354	4240	1751	1524	1747	2051	1707	1265	660	1569	1619	1535	543	1961	2746	1671	2529	1466	1770	2808	2340	2339	1122	2462	4100	2165	3251	2582	2277	1218	2267	2300	1726	2608	2851	1717	3927	1315	1939	2232	820	2192	697	2556	1315	1558
ENSG00000048540	13	18	5	6	134	423	76	85	1197	936	1516	313	20	46	850	11	54	4	13	110	860	6	1	38	101	86	415	1	1	26	3	5	5	71	7	9	2001	254	18	6	2397	27	23	52	683	1975	1	37	1297
ENSG00000048544	1135	2159	2552	985	3362	1018	356	1960	2437	1229	1215	1230	2049	839	2081	948	1819	1484	902	2244	2759	1119	1729	2395	1286	1238	1676	1040	2064	2260	1530	1729	1178	1739	1230	1900	2192	1199	3675	2562	2172	1485	3101	731	2123	1955	1483	1184	1637
ENSG00000048545	19	58	5	10	75	11	4	6	4	8	4	2	26	20	2	1	34	26	21	13	1	3	38	11	25	0	1	30	7	23	15	34	35	18	20	9	32	20	557	26	3	10	39	1	8	7	34	27	6
ENSG00000048649	1623	1834	5530	2089	5158	1811	746	4330	3065	3407	8959	3691	2042	1747	3752	3061	2978	3111	5207	4156	8852	4229	8519	3667	4595	2828	6336	4915	3470	3625	6752	7657	2490	3639	8800	6043	5114	4413	1509	4468	3181	5075	2909	2687	8381	2575	3367	4417	2486
ENSG00000048707	2400	4606	2623	4244	7698	2852	1727	3882	2427	2471	2139	1126	2083	2367	1819	583	2283	5509	5187	6834	2196	1952	6365	6118	4289	1936	4559	6323	4378	7038	3659	6509	5479	4216	5789	4467	2362	6472	3413	5795	1104	5341	6283	1178	3619	1558	5176	6025	2148
ENSG00000048740	5994	3907	3034	1591	10810	2041	522	5246	4013	1289	3199	800	2413	2252	1692	737	4041	5563	6113	4676	744	3020	5538	11807	4261	1151	9477	7424	3426	5203	4549	7601	3035	3939	4887	3055	2430	5209	2545	5164	2057	3947	10531	422	3125	1227	3690	1773	3541
ENSG00000048828	2815	3531	4936	3493	8502	3127	3622	5920	3886	2023	2995	3819	2789	2674	4149	1920	3564	5491	4813	7022	8037	4005	6113	8733	4908	6071	7813	5093	5664	6932	2741	3952	3068	5979	3614	6787	5162	6194	5066	7147	3249	5759	9615	3262	6276	2061	2701	5412	6195
ENSG00000048991	2648	2505	3566	3944	2137	5123	1256	2606	4420	1552	4914	2622	3159	2553	4002	2429	4268	4561	8762	4509	4963	3562	8925	2595	4702	2721	5881	5911	5953	5200	9891	9747	2188	4997	7562	4504	5313	5543	2473	6718	4207	6614	2331	1995	7275	4778	6101	7987	3821
ENSG00000049089	6602	3214	585	2668	801	2935	324	1155	6985	344	602	396	7149	4108	2916	576	4055	3971	13097	606	175	522	21932	1865	1842	1963	907	8833	4990	2067	10799	6346	379	8498	7820	485	17682	2018	314	12046	484	4755	977	217	6978	4813	9328	8556	1079
ENSG00000049130	1068	465	451	491	1457	71	153	427	1599	247	493	300	75	381	753	193	450	137	709	849	825	546	1238	1598	1535	771	932	205	624	850	416	566	290	836	435	784	2722	1442	198	202	581	658	1438	315	577	170	192	408	524
ENSG00000049167	784	451	1173	654	666	707	215	612	1012	474	1606	1019	889	480	1175	731	1333	1284	1138	1765	1762	1300	1349	718	1021	935	1417	1589	1340	951	1611	1460	901	1259	1422	1547	1297	1250	509	1342	1441	1112	802	783	1619	1223	1319	2333	1171
ENSG00000049192	218	194	16	103	90	153	383	74	140	8	44	29	25	79	192	9	118	107	143	167	166	167	50	271	143	191	185	89	111	197	117	113	42	574	89	106	115	208	66	204	142	185	259	79	249	83	53	94	236
ENSG00000049239	2479	2241	3533	1894	9956	3009	4894	3514	1852	1102	1424	796	1741	1999	2601	590	2594	3352	3488	3110	1283	2057	4396	7368	3093	2378	3414	4102	3635	6892	1642	4608	1706	3305	3585	7525	3286	4517	2048	3268	1144	9421	9119	1284	3975	836	2797	4867	2980
ENSG00000049245	5051	6439	4153	4412	8727	1554	2032	7793	4091	2363	864	740	3245	1832	3155	792	3047	3855	4240	4683	1798	2234	4731	8357	7036	2837	5218	3252	5204	6117	2516	4884	2346	4735	3704	3221	3583	4998	7318	4639	1748	3655	12494	1939	1824	1789	3773	5563	3251
ENSG00000049246	1247	2929	982	3491	1973	564	234	3809	710	824	513	202	895	1428	368	272	2056	3608	2035	2956	1598	508	2546	3343	2011	339	2404	1320	1742	3862	1600	1080	1221	1008	551	1016	848	1295	1362	2634	247	1297	2463	439	801	331	1796	499	289
ENSG00000049247	7	10	43	12	3353	0	0	11	4	30	0	0	2	28	0	0	0	22	2	11	0	9	7	3553	8	21	14	6	9	134	9	1	2	11	5	1	47	5	448	13	25	1	782	1	15	28	9	2	12
ENSG00000049249	176	1906	15	175	269	18	50	164	163	201	6	0	88	105	24	5	53	169	50	564	7	668	214	159	163	1	275	195	238	295	136	47	11	350	98	20	35	11	43	286	147	6	82	18	12	6	130	6	187
ENSG00000049283	40	62	122	46	52	7	41	73	42	16	4	10	11	5	24	9	20	51	17	41	16	38	135	71	25	15	28	40	55	114	222	39	70	6	62	10	27	12	56	97	16	24	71	7	28	8	88	31	7
ENSG00000049323	1819	1082	822	1114	3772	1158	4004	3696	2738	482	158	338	73	378	3288	364	156	648	1282	1112	1997	845	391	3874	5035	1142	392	379	249	2744	759	1129	1234	1879	588	2427	1766	12048	1102	1312	929	2439	4029	1333	1906	118	306	1672	903
ENSG00000049449	2258	1576	1622	1184	2523	1405	3196	1974	4427	2326	1424	1908	1954	1102	3441	4486	564	1565	523	1392	1676	891	832	3158	2078	3769	3199	1352	1992	1641	1569	507	704	1506	1124	1497	2378	1397	5894	330	3895	2023	4390	1329	2656	1248	1759	761	3696
ENSG00000049540	13068	2165	3940	5120	2989	7968	41031	15086	960	2070	2416	9890	3278	3602	4276	2214	6490	18635	8750	4254	21015	1197	25475	5773	4803	16859	12065	11673	3555	3517	714	6555	6402	1332	4424	16239	4076	93575	1237	4854	2094	21102	1185	13392	4427	4216	4580	31871	13861
ENSG00000049541	1994	1335	3764	1034	1708	4578	1395	1265	3192	1216	1858	1698	5122	1362	3029	1600	2377	3841	1893	1875	1794	1325	5750	1295	1902	1844	4838	2213	5669	2094	2615	2866	1637	2140	2164	2646	3535	1275	2998	2316	3514	1432	1854	849	3101	4742	3141	3181	2846
ENSG00000049618	5250	4671	7695	6533	6501	6054	4058	5131	9204	4369	11519	4906	6228	4836	5212	4468	4448	8532	12600	12373	10069	5959	13544	5546	10941	5403	9616	12242	6656	9924	7178	15413	3477	10410	15221	9655	9758	11576	3861	13092	4815	9647	4903	4078	12010	7143	8885	11813	6045
ENSG00000049656	4589	2975	8221	3783	5705	8159	5105	4577	8558	2614	4378	3771	5938	3071	6015	3615	4605	5460	2920	6963	9265	4718	7190	4739	3991	4561	6272	4293	9445	6026	8579	4498	4544	4787	3284	5177	11716	4566	5217	6262	7711	3629	7576	2314	8158	5669	8092	7025	28284
ENSG00000049759	1550	5764	1005	2087	8790	2311	1543	2805	4419	5860	4374	1874	1782	1093	3081	3869	2578	4137	4729	3623	4510	5640	8515	6288	4414	1553	4360	4876	3228	4779	4710	6656	3009	5086	7469	3536	3858	2675	8901	5485	5206	4889	4049	772	8733	6774	3908	2024	1706
ENSG00000049768	211	49	75	161	72	135	46	163	85	143	42	33	89	228	77	28	67	367	123	281	58	270	338	92	70	50	551	273	191	399	183	80	34	135	126	75	128	56	109	323	62	242	103	36	86	35	148	79	178
ENSG00000049769	989	2887	692	2075	1438	1337	350	1544	1404	1411	748	389	2083	897	1027	496	1665	1907	668	1393	1001	272	2427	1949	571	604	1226	1659	2039	2656	942	1195	706	671	770	526	1766	667	4350	1218	1288	875	2651	411	1779	976	1619	1347	688
ENSG00000049860	2428	3618	2817	1778	6074	1301	1999	4620	2405	1496	606	1078	1566	1205	3589	744	1230	1622	1416	2635	2144	1224	1384	8163	4358	3484	2934	1825	3359	3926	1644	1172	1412	6250	1414	2770	3165	2530	6123	2085	2048	3148	8368	1337	2038	1604	1433	1795	2542
ENSG00000049883	446	774	972	683	1092	746	295	647	646	302	752	588	607	332	611	449	894	852	504	1227	1838	1250	1386	1264	460	795	1309	1615	1551	1130	1487	950	697	792	710	1044	1255	1079	1011	1297	823	744	992	716	1711	919	1325	1144	839
ENSG00000050030	512	699	1766	996	404	733	113	352	1545	1688	4209	835	1667	1040	553	549	1668	1192	1842	1424	1061	194	4054	253	313	606	1565	3135	1149	1392	3058	3324	828	648	2940	1755	1361	744	328	105	1017	1248	398	282	2024	713	1609	1485	496
ENSG00000050130	1187	1503	3218	2302	2289	1283	659	3118	1956	1843	1581	1191	4194	798	1882	855	2412	2865	1804	3104	2910	1759	3031	3866	2687	2037	3355	3383	2514	3838	3661	2103	1521	2751	2281	2597	3303	2352	3922	4093	2360	2570	3703	2113	2202	1020	2797	1908	2221
ENSG00000050165	4102	15026	5993	13266	62803	3292	4306	36071	3304	11212	766	1309	5344	4237	5235	887	2488	4076	5153	12786	3260	2327	1732	31787	9356	2135	6164	9376	5253	25724	7993	6837	10776	5284	7235	2266	13711	9236	94918	4864	3063	6262	50364	3172	4989	2214	5803	6171	2161
ENSG00000050327	349	386	74	127	448	35	150	297	46	12	9	20	487	141	94	14	79	220	135	64	36	89	24	277	76	131	86	723	74	201	75	84	31	71	66	289	260	117	379	1524	40	328	559	27	242	21	574	161	92
ENSG00000050344	624	291	179	636	946	651	60	721	712	421	642	179	308	559	304	334	566	883	925	1337	1201	1059	2029	994	726	312	1235	1341	1469	1058	1168	1045	362	1596	860	356	1738	1300	412	992	778	830	644	279	1531	947	1373	1638	609
ENSG00000050393	1595	2141	2434	2245	3459	2031	685	3142	3610	2404	1757	1079	2042	1930	2590	811	2540	2907	2822	4053	1991	4245	5341	3383	2356	1332	3686	2147	3511	3875	5206	4494	1365	3015	3207	2545	2871	2119	2413	5618	1700	2833	3084	845	2998	2053	4556	2988	1745
ENSG00000050405	2675	3914	1873	1651	6238	1001	2907	9028	3470	829	760	583	825	2052	3456	375	1014	1815	2425	3258	3866	2231	1678	12405	5630	4221	4577	1768	3871	6481	1566	2448	2461	4817	1944	2372	2927	7377	3390	1949	2404	3091	13198	1686	2419	964	1366	2753	4523
ENSG00000050426	3084	4352	6729	4199	3853	7076	2290	4028	4807	4290	2181	4245	3474	2753	5646	3304	4151	6005	5401	4700	7189	6346	9572	4663	6471	4846	4930	5320	4088	5619	4416	8121	3897	5280	8669	5063	6245	6295	4247	6668	6158	7257	3871	6381	5274	3488	5707	7005	5426
ENSG00000050438	10095	6057	11607	11165	3178	5246	897	7040	8081	5738	7293	1328	11027	9222	3171	911	13409	16007	27619	19923	4289	8656	20815	2611	21669	4213	12790	16568	20096	9608	11605	39034	7961	11160	27013	20118	14036	26656	3438	11130	4684	29381	2302	2651	6563	12887	21096	44109	4160
ENSG00000050555	239	1147	1364	319	1531	107	1219	5797	69	102	24	188	39	497	347	314	40	29	671	129	625	70	26	1278	859	389	106	34	182	3437	275	220	143	765	151	1360	582	797	1748	65	92	4875	129	373	1800	701	12	1669	148
ENSG00000050628	828	2529	513	3582	1407	335	1011	3847	1862	1931	33	135	1383	181	261	152	1142	6366	1737	2162	1016	779	3815	1897	231	978	1382	6381	848	1272	1760	1567	298	1388	1187	143	2788	390	1163	6057	540	1149	2579	225	4583	563	2583	1494	870
ENSG00000050730	6	12	2	10	69	1	0	5	1	7	0	0	2	5	5	0	0	4	0	9	0	19	14	15	2	10	71	15	111	26	4	2	0	6	1	3	11	1	3	55	16	8	41	2	1	9	1	1	18
ENSG00000050748	2891	5471	2842	4481	4829	2255	1473	3391	5073	5503	3193	1445	3788	2763	3818	1627	5917	5285	2800	7339	3114	1872	11400	4710	3484	2501	5316	6156	8187	6304	7377	4266	3947	3867	4769	3654	5507	3593	5152	7375	4297	3298	4691	1245	7715	3902	4958	5493	2905
ENSG00000050767	169	56	41	160	170	82	115	160	58	26	77	2796	83	92	379	94	13	125	68	111	89	158	219	246	143	211	269	74	68	260	1247	40	116	308	86	44	472	279	88	52	133	143	1247	527	515	44	35	11	213
ENSG00000050820	8393	4514	5260	6408	4538	5913	8401	5950	4562	2621	2685	5669	4586	4159	4853	2142	4005	6662	4318	4547	10499	3089	6462	6365	8528	5707	6867	5059	5171	6784	5599	4897	5772	5667	4318	4329	5750	8403	4620	6140	3386	4349	7140	4161	6900	2762	5627	5855	5541
ENSG00000051009	3060	1672	2169	2570	2008	1660	2364	2827	2147	1109	1269	779	2310	1070	2392	700	2003	3058	1877	2660	1973	2343	3561	4872	2890	1882	3774	3727	4283	4440	3653	2269	2416	2229	2296	2696	2989	3219	2238	4753	1691	3781	4408	1614	2675	1446	2801	2416	2821
ENSG00000051108	7442	6345	5017	5701	7616	2897	4575	10001	5399	3470	1547	1589	4794	3854	4885	1452	3506	3948	3072	4420	3327	2693	4243	10748	8871	2701	8208	4453	6803	9965	4786	3869	3548	5660	3315	4975	4795	5777	10546	6642	3870	5659	8274	1880	4232	1661	3016	2574	3775
ENSG00000051128	468	324	735	258	877	940	1291	979	688	391	532	614	173	321	730	190	289	145	467	333	268	451	199	1340	1403	642	327	281	346	698	644	445	590	769	441	380	1184	1640	446	378	684	589	1744	769	1483	701	288	622	974
ENSG00000051180	893	38	997	90	56	1112	541	287	1088	59	1946	1012	1729	637	1601	987	1099	1704	627	782	563	443	2152	164	745	1111	2581	1152	2279	567	1445	938	325	897	215	1816	1807	233	85	1405	1562	165	57	217	3019	1912	1039	437	1302
ENSG00000051341	1148	35	377	81	23	779	142	152	1136	36	2001	591	1033	860	934	833	843	1874	1129	1015	925	497	2569	254	895	1073	2561	2951	3499	1023	1303	960	175	1022	208	1756	1511	194	22	1887	756	187	23	83	2884	2439	1139	752	1190
ENSG00000051382	548	1232	976	1083	1822	505	144	1719	803	525	424	293	504	399	762	200	704	695	594	1595	1027	758	978	1375	673	513	1335	795	969	1508	1268	1180	655	1293	768	1028	975	1114	1816	1097	561	915	1779	331	727	410	788	987	746
ENSG00000051523	6004	2608	2395	3319	4876	3219	5481	12404	3367	1942	433	837	1307	2852	2542	1468	1767	3404	1180	3481	1581	6950	1742	6759	2836	6279	7680	2749	8751	7763	1090	709	1346	4562	1153	1493	3155	2342	5476	3653	2692	3297	8654	1529	1807	1541	739	1007	8208
ENSG00000051596	964	399	887	621	338	1370	429	396	894	518	607	712	1045	555	1710	1094	1403	1342	447	1027	1472	457	2019	396	670	671	1508	733	2231	800	1002	571	1062	664	485	819	1232	476	655	1975	1554	512	281	511	1693	1736	1163	1396	975
ENSG00000051620	1774	816	2558	1317	5459	1303	504	3866	1330	995	462	1969	1521	751	2400	2071	703	1511	1921	2328	2240	705	1317	4895	4857	1734	3687	2729	371	3396	1032	1851	291	1821	1496	2103	4113	1940	3657	1458	1476	2642	4122	1147	24224	5200	1304	2224	3540
ENSG00000051825	2188	721	626	1377	748	1351	368	821	1424	259	4044	734	671	1065	2518	786	1815	2293	2355	2967	2957	1984	5860	1231	2287	1294	4407	2681	3225	1781	3965	3011	555	1634	1969	3065	1383	2390	377	2928	888	1566	520	526	6398	1728	2488	2968	1103
ENSG00000052126	2082	1765	2309	1161	2688	1277	610	2721	2722	778	2160	743	1464	934	2056	784	1655	2978	4202	4438	2332	1689	6170	2640	3954	1099	2949	3035	2787	2171	2474	4721	1089	2831	5252	2974	4012	4205	3259	3200	1535	3832	2386	607	2632	2205	2364	4562	1348
ENSG00000052344	27	14	36	29	24	7	23	1	20	19	5	8	14	15	2	2	10	44	20	39	3	12	26	15	19	12	19	30	39	15	13	22	116	26	13	361	15	43	45	32	6	364	11	18	181	1	34	247	12
ENSG00000052723	1651	1955	2983	2034	2166	1160	495	1877	3227	1712	2374	1540	2276	1656	1772	1232	2626	3246	2543	3699	3263	3159	3846	2717	2164	1759	3214	2641	3349	3155	4244	3871	1553	2930	2605	3002	2992	2490	1633	3642	1526	2667	1985	1603	2045	3550	3927	3340	1656
ENSG00000052749	5080	3608	4224	5915	2951	3235	3856	2817	5137	1164	1535	1629	3264	1437	2485	2238	1674	2423	1063	1784	2574	2283	3279	3192	4826	1976	2181	2228	3629	3295	3084	2107	1506	2132	1393	1448	6514	2671	5071	3459	2575	1036	7398	1500	3971	2424	3038	1411	2141
ENSG00000052795	2751	2577	3621	2902	4629	1472	707	2916	4199	2886	2941	1048	7580	2250	1817	1184	3552	2216	4234	5827	2413	2161	6191	5306	4362	1795	5247	6167	3146	5322	6831	5429	2065	4407	4678	4989	3444	4631	3844	8498	1620	4807	5592	1217	3121	1700	6073	2738	1613
ENSG00000052802	2386	2493	9756	1528	5854	679	189	5963	2459	2266	3193	1542	8181	1361	1802	1560	3189	2808	1743	5291	1729	1745	1337	3966	1761	1499	1375	2476	1350	4532	3411	2191	1805	2639	1916	3132	3715	3344	17610	2443	3392	3361	7926	1045	4547	2444	4920	2061	2969
ENSG00000052841	4196	3653	5029	3904	4704	4012	2180	4621	9487	3023	5280	3373	5056	2794	5178	2812	4610	6606	6057	7591	7102	4454	12163	7006	7693	5594	7349	8807	11608	8428	7691	6576	2892	5303	8486	6971	8632	5414	3991	8381	4528	7602	6113	3378	9294	3778	6276	6139	5530
ENSG00000052850	23	12	5	1	75	0	2	17	7	0	10	0	1	9	176	4	4	8	4	14	13	12	9	12	31	9	13	7	7	12	21	4	6	7	5	3	3	6	0	6	0	1	9	8	10	2	13	5	6
ENSG00000053108	27	134	68	50	299	575	130	58	280	67	2857	30	28	4	243	37	17	49	14	97	1663	66	989	730	87	69	74	279	315	191	228	89	52	46	36	300	1578	127	556	398	1098	55	140	40	1381	123	401	394	370
ENSG00000053254	2948	2229	5464	4294	5738	3022	2186	3438	7496	1444	3631	4584	1633	1978	5431	2715	4637	3806	6444	5875	6292	2667	8048	3831	7738	2573	5899	5049	5058	6064	6396	5434	1620	3278	6038	5248	3988	5341	1828	8640	5107	6114	3382	3817	5106	1956	3400	5832	3785
ENSG00000053328	8	40	5	29	203	16	45	92	6	10	3	5	6	8	5	3	10	16	16	7	68	6	20	135	15	12	23	18	9	36	15	8	1	3	43	38	45	42	53	26	10	15	46	4	40	9	7	37	6
ENSG00000053371	1112	1942	2786	1321	2878	2067	2180	1897	1064	1077	574	609	2666	798	1801	373	1369	2039	1306	1183	1197	834	1827	2383	1052	1773	2014	1805	1432	1943	1032	1563	1114	1296	1315	1658	1062	1565	3747	2193	1814	1685	2564	616	1295	1069	1721	1837	2056
ENSG00000053372	1895	1536	5069	1217	1977	3898	1140	1649	3541	1648	1094	1564	3617	1356	2376	1515	2212	3442	1812	1644	1837	1658	3281	1889	1682	1697	2665	2102	2987	2564	1871	2757	1719	2075	2379	2376	1489	1712	2630	3159	2487	1731	4756	999	2374	2977	3403	3165	2692
ENSG00000053438	8166	7533	24583	30078	17345	29362	3030	10870	12001	54982	17310	20854	43260	5579	8307	9781	28765	23970	18402	9394	6726	6252	43758	4110	10634	8012	22591	15943	16256	16353	10761	22764	17700	15571	43357	14799	74434	10949	11749	41839	25020	6768	7683	5027	16552	6567	19486	39548	12292
ENSG00000053501	932	673	2852	928	1186	1969	990	1259	1822	684	595	1515	1352	591	1838	1304	1191	1774	1539	1174	1177	879	1818	1494	1812	1558	1902	1425	1361	1857	2301	1505	1394	1471	1930	1293	2018	1876	2153	1689	2149	1606	2361	1145	1675	835	1220	2987	2526
ENSG00000053524	650	1936	304	2438	1205	410	73	1753	851	915	130	179	652	837	325	268	1250	1355	1462	2339	500	327	2356	693	1180	437	859	2041	1701	1659	2124	2353	828	1034	1825	929	630	870	623	1267	125	1081	673	225	431	339	1394	1677	182
ENSG00000053702	706	833	577	815	4383	755	382	1753	294	149	542	378	175	396	400	299	350	582	1083	835	594	519	1393	3197	1223	450	435	458	550	1893	711	857	641	886	985	451	761	2074	833	456	309	794	3028	609	747	360	384	1107	541
ENSG00000053747	683	521	936	835	1414	498	297	1019	167	173	149	85	95	356	538	141	272	849	2569	1207	1939	504	6941	1975	860	2155	3016	1158	403	751	214	1636	365	731	665	632	565	2589	184	455	344	1461	1334	705	947	133	152	995	788
ENSG00000053770	1311	1331	3181	2443	2594	1091	337	2152	3172	1877	1972	1145	3767	1195	1547	763	3078	3406	2189	4268	2975	1861	4096	2940	1776	1603	4140	4041	3253	4696	4011	2501	1792	2730	2866	3207	3018	2041	2358	5025	2019	2731	2862	1563	1807	1259	3916	2697	2087
ENSG00000053900	1490	1314	2501	2120	1396	1911	485	2382	2511	827	1691	1136	1046	1200	1565	778	2254	2231	3228	2852	2308	2039	1883	2877	4178	2545	2352	1692	2742	4111	4728	2771	2056	3224	3863	2081	3320	3079	1762	3648	2289	2795	2757	2229	3367	1644	1749	3666	2990
ENSG00000053918	300	187	2346	504	1222	307	1232	543	228	174	166	177	58	250	381	159	220	183	515	330	289	319	177	612	971	458	430	519	971	657	148	307	614	653	280	147	716	662	1598	198	170	442	853	381	332	144	712	120	389
ENSG00000054116	1871	2184	2726	1939	2733	1929	1324	2799	2671	1621	826	999	2298	1351	2036	626	2064	2366	2027	2428	1397	2256	2697	3318	2137	2221	3469	2388	3463	3453	2847	2879	2242	3023	2138	1750	3144	2269	4705	2954	2804	2432	4548	897	1559	1203	3080	3210	2858
ENSG00000054118	6393	5074	8388	6765	8546	5945	2369	7632	8411	4202	4612	4021	10115	5209	5064	3097	7194	10058	8956	11105	6236	8436	13934	9043	6824	6891	11746	11812	10093	12150	9977	12733	5563	10423	9904	8934	10730	10441	6222	12286	3868	8426	11473	2855	6767	5364	10923	11200	7936
ENSG00000054148	3319	2272	5437	3092	2918	4042	4026	2974	4958	2570	2129	5422	6195	2705	4817	8242	3410	5308	2637	4090	2478	1725	5145	3659	3595	3539	5384	3687	6269	3949	3937	2258	5147	3837	2975	3422	5274	2648	4717	4265	5654	2527	3710	2032	6632	4110	4472	7550	6898
ENSG00000054179	46	141	9	69	4138	26	32	915	8	18	5	139	3	8	33	45	7	334	14	29	75	6	32	3396	23	41	28	20	40	349	8	18	33	21	28	72	380	51	116	9	1	83	13469	19	120	63	8	79	50
ENSG00000054219	189	125	175	176	676	22	7	435	95	105	7	23	307	206	88	11	84	495	353	542	22	703	508	605	60	76	681	617	422	582	168	203	66	701	243	73	171	188	270	553	248	170	459	101	31	43	237	104	646
ENSG00000054267	3914	2382	3199	4131	2584	1244	495	2736	3666	1831	4044	2691	4425	1922	2039	1705	4704	2152	6412	4787	4675	3438	6588	3895	5992	2340	4665	5502	5570	4845	3790	6721	2143	4496	5972	4190	4458	4608	1836	8071	2727	4128	3380	2203	7380	3414	4532	5683	2489
ENSG00000054277	42	77	153	53	490	12	16	85	45	68	47	5	160	16	49	0	30	53	158	88	57	77	138	254	61	43	68	154	114	216	19	187	19	121	91	152	271	125	178	158	46	85	157	37	88	134	55	111	56
ENSG00000054282	1426	1295	1723	1669	1477	802	469	1386	1918	963	930	858	2279	872	1482	496	1574	923	2473	1358	1646	806	2272	2075	2141	1333	1653	2170	2687	2074	1408	2881	1140	1537	2867	1551	2295	1743	1383	2877	1419	1986	1255	813	2384	1553	1655	3074	1383
ENSG00000054356	10051	29584	11117	23372	57872	22440	4904	14692	6936	9337	2917	7716	8931	8209	5677	3966	11547	11701	9681	12745	6142	7275	15452	17028	8446	7048	16370	16141	7761	26001	10415	15017	6652	8399	11687	4725	21568	11071	64520	13187	4217	7547	33229	5010	8632	5880	16126	14871	6708
ENSG00000054392	284	1233	450	570	1267	407	445	516	416	235	263	204	335	145	402	106	328	529	329	502	241	477	355	1202	328	610	789	567	336	814	481	502	506	585	509	454	1148	602	858	1479	514	503	673	450	978	404	769	1208	629
ENSG00000054523	8751	21591	11773	18518	20999	13535	2619	11458	14340	16712	8882	4080	13882	13366	6572	4555	15065	14716	29591	21348	7539	4231	31475	13708	15396	4941	13498	27913	16711	22396	13992	37182	11006	22017	36537	16199	9981	25954	19569	25216	6530	19082	12901	3220	9596	7408	27213	26188	4616
ENSG00000054598	1150	1257	278	1146	919	93	1468	1942	1015	267	3844	3242	58	192	2380	231	33	105	159	326	487	157	134	1541	2444	649	181	90	560	376	104	104	314	430	63	248	1976	605	441	162	200	135	1873	296	7700	28	38	149	294
ENSG00000054611	1430	2170	2017	1656	2996	2186	1669	2195	1660	1055	1013	1029	1746	987	2054	586	1686	2240	1645	1594	1537	1705	2462	2333	1651	1297	2003	1833	2236	2524	1948	1497	1274	1870	1658	1511	2198	1873	3034	2639	1544	1611	2916	1010	1490	935	1867	1680	2314
ENSG00000054654	2852	1762	4589	3780	7184	4784	2199	3807	5587	2303	10022	3008	6291	3317	5755	2251	4827	6775	9580	7181	5286	3650	12413	8253	8510	4969	13140	11190	7138	7204	9362	7973	2720	5799	6013	11978	5341	6147	1993	6971	3551	7514	7431	2385	5974	3251	6570	6537	3033
ENSG00000054690	617	1287	453	1924	596	2152	360	1824	1230	545	1002	531	497	671	747	351	678	1738	183	1418	1735	789	3126	2870	196	1162	950	2966	2702	2511	3350	710	1213	864	1226	1529	2741	571	866	2598	642	1525	1158	1089	1201	953	2217	237	286
ENSG00000054793	9976	23650	11381	26519	39257	14789	3566	16342	24992	18538	22240	12259	31745	13346	8707	6839	19439	16408	28720	26170	12188	10249	31323	13390	14375	6838	13884	24808	15445	36682	28878	35054	14377	14302	38837	18113	16047	17030	27244	30661	10312	23838	12919	4663	17212	11369	26954	17810	5871
ENSG00000054796	0	0	0	0	0	0	0	2	0	0	0	0	0	0	0	0	0	0	0	0	0	0	0	0	0	0	2	0	0	0	0	0	0	0	0	0	0	0	0	0	0	0	0	0	0	0	0	0	0
ENSG00000054803	3	584	1083	5518	1997	81	187	849	66	3502	1871	48	29	186	173	7	67	154	25	29	48	225	48	1145	45	172	29	43	13	650	2731	71	83	286	14	163	74	6	965	84	24	15	1061	34	22	167	290	0	8
ENSG00000054938	61	6	9	10	174	26	55	16	14	13	27	3	5	1	246	65	6	46	6	7	22	21	20	81	26	78	15	25	26	34	28	7	14	9	30	52	168	14	73	33	46	58	24	11	522	39	7	79	38
ENSG00000054965	2918	3478	7937	3623	17118	7019	4665	8042	4971	4444	8282	3300	3647	3810	6712	3078	13624	5459	6922	4976	4690	4136	14315	8906	7447	4701	9777	5636	5318	13183	12866	9882	5580	5938	9137	9223	10999	7088	7654	6871	6629	6944	7500	2907	12442	5904	11163	9429	4351
ENSG00000054967	3320	638	221	762	841	760	1594	879	992	230	656	254	164	409	613	340	433	407	398	500	322	810	950	2889	6314	621	1102	411	2166	1199	1149	318	509	905	331	428	722	798	779	532	452	210	1510	216	815	336	599	219	658
ENSG00000054983	823	1525	2348	1532	3540	687	776	2640	1953	935	1129	540	1723	496	1192	378	1578	1849	2086	1830	1624	1151	3190	3379	1814	1349	1853	1860	2294	2969	3002	1841	1176	2270	2074	1899	1837	2049	2922	2643	1722	1666	3702	1031	1163	960	814	2833	1645
ENSG00000055044	3022	1539	3968	2003	1109	2684	915	1733	4960	1068	4374	1814	3135	1290	3602	2796	1974	3017	3186	2320	5754	2955	4068	2575	3839	2313	3398	4407	5251	2755	3863	3911	1349	2608	2909	3544	3857	2466	1482	3708	3619	2752	4179	1602	5959	4372	3412	3518	3253
ENSG00000055070	4335	2144	5607	2588	6145	4309	4005	4256	4263	1908	2274	1659	4175	2933	4300	1606	4261	5075	2995	3137	2203	2573	6372	4907	6616	3030	5959	4107	5639	4758	2145	4409	3242	4311	3336	3774	3696	4492	3156	5010	3158	3552	7347	1489	4108	2483	5031	3728	3940
ENSG00000055118	4843	8212	4672	8683	1753	11994	3692	5273	5686	4975	4277	5782	8886	5133	2723	3434	12505	6138	7154	11727	9003	2750	17209	3062	3300	2504	9164	13091	8923	13329	6000	9804	10214	3879	6911	2207	7275	6870	7777	20537	5464	4843	4919	2778	3748	3559	7858	11956	3657
ENSG00000055130	2507	4865	4247	4584	3624	5511	1941	4509	6100	2486	4646	2467	6686	2246	2859	2615	5144	5448	4725	5996	4883	3610	10545	4605	3340	2580	8092	6807	7976	8891	4373	8514	3238	4858	5893	5136	5340	4956	7749	11385	4879	5250	6199	1863	3568	5279	5566	5477	4098
ENSG00000055147	863	1158	1941	1007	1880	568	351	1177	1926	997	779	793	1416	666	1452	595	1621	1323	1111	1797	1254	1125	1488	1690	1416	983	2020	1956	2341	1813	1873	1612	1334	1584	1555	1623	2321	1543	1531	2011	1381	1315	2062	718	1722	1004	1386	1670	1202
ENSG00000055163	6197	11270	11458	12919	13197	13554	3388	6481	12545	14521	6351	3708	9992	6244	12015	4498	12222	13160	11724	15404	8422	8299	18058	8308	7039	4960	11609	16136	12109	17204	16286	16433	8637	11332	19205	11611	18108	14080	16134	22039	10683	8654	9781	2596	17127	9765	15939	24345	8179
ENSG00000055208	3427	3560	4164	3452	11323	1709	1761	7083	5427	2669	3393	1912	4018	2462	4696	1558	3548	3439	4564	4803	5231	2841	5433	9322	5391	2111	5854	5774	4500	6789	1817	5907	1926	5459	4744	4340	5522	5272	3860	5759	2978	4833	9828	1820	6604	3111	3249	4910	2823
ENSG00000055211	1400	1848	2175	1536	3833	475	538	2766	1943	1207	556	934	1424	1058	2161	748	1268	1783	2211	1674	945	899	1648	4030	3777	1664	1518	1532	1687	2217	1112	2172	1030	2191	2546	1792	2035	2068	2397	1317	998	2243	3808	1180	1197	864	1245	1827	1686
ENSG00000055332	5433	3259	3491	3587	7874	3924	1356	12420	3194	2430	5977	2195	2130	5535	4220	1343	2925	4146	6327	5757	7083	2684	6181	5618	3181	3053	7177	7222	8782	5287	4716	6297	2218	8143	4556	5274	6330	5705	5194	4874	2259	5042	4934	2039	5918	3677	3294	8164	2799
ENSG00000055483	14127	6727	1995	7425	4407	6806	4174	5445	7696	1901	5980	5479	5715	4920	4745	4613	4995	6479	5564	5612	6365	6155	16559	8127	8368	5687	6755	6478	10408	6241	12213	6784	4505	5606	7256	3202	6229	5769	5326	8834	2935	5322	10489	3362	9824	6982	8414	7575	6422
ENSG00000055609	5639	6038	4373	8233	5903	6894	2199	4000	5982	2663	10469	3133	5277	4193	2825	2964	8278	13018	13065	13336	6308	6533	30460	8143	13707	5218	12654	19397	9117	13469	15758	16729	3888	8991	14194	9245	7122	11688	3863	22931	2430	12171	5957	2902	10169	5604	10965	14087	4038
ENSG00000055732	6	2	93	11	186	3	67	48	15	6	4	0	4	10	5	0	13	6	21	86	4	13	13	64	1	44	176	10	11	307	10	17	7	71	13	27	95	7	517	47	1	126	62	14	100	6	6	37	300
ENSG00000055813	26	5	10	75	93	83	83	218	5	159	43	16	0	84	115	0	8	0	18	83	90	21	38	118	36	31	77	80	62	29	153	41	1	108	39	3	375	30	30	23	12	178	35	10	49	19	21	4	12
ENSG00000055917	10095	7003	12211	9545	9276	11429	2453	7105	11333	6259	16872	7683	8688	6002	12323	6107	10472	9380	16064	12391	12320	8467	24076	8037	14638	9854	17034	16426	13522	12743	15631	19347	5507	12098	13009	16813	21928	14635	7277	15263	11597	15471	8784	8489	19459	12968	13381	15733	8890
ENSG00000055950	1484	1406	4520	1684	2313	1653	1886	1885	2102	1024	896	2384	2153	825	2622	1756	1876	3085	1233	1409	868	1168	2502	1987	2369	1900	2153	1495	1878	1779	3090	1824	2219	1775	1648	1899	3822	2066	3193	2994	3051	2021	2990	1536	2349	1256	2028	1911	2666
ENSG00000055955	104	35	49	30	17	23	10	13	10	2	16	12	6	58	19	13	29	41	117	62	44	21	47	74	108	43	35	30	53	51	47	101	29	50	118	345	50	68	18	56	15	532	40	16	35	10	51	235	67
ENSG00000055957	12	183	24	3	458	19	2	9	4	4	5	0	4	4	4	9	3	31	9	10	4	52	17	167	6	8	18	27	52	34	6	3	6	30	17	19458	17	9	117	15	11	37121	28	4	716	6	21	121	28
ENSG00000056050	706	1333	4675	1303	1225	1066	244	1495	2572	1229	1916	2258	6798	656	2553	878	1646	1744	1348	1353	1165	1124	1763	1281	1701	1354	2411	1498	1884	2438	3129	1821	1411	1972	1584	2118	4589	1469	3132	2853	5878	1706	2756	1560	3410	1595	1693	1847	2493
ENSG00000056097	4458	4585	8427	5352	9476	3148	2009	4745	6443	4156	5954	3152	7221	3490	4635	2931	5671	6203	6447	8903	8533	4991	10107	7301	7443	3329	7868	10360	6700	6889	8483	8451	3720	5532	7743	7878	6767	7198	4725	9639	4709	5686	7356	2954	10101	5712	6601	7841	4055
ENSG00000056277	856	270	586	472	165	270	157	382	718	242	1215	603	399	369	474	495	617	613	784	624	1212	585	1254	436	1141	428	627	703	726	693	767	833	263	470	779	886	836	465	174	1027	462	521	362	500	1246	316	797	749	433
ENSG00000056291	12	3	1	0	448	0	0	13	2	13	0	9	0	0	0	289	0	7	2	26	2	17	0	27	1	0	2	4	0	39	4	0	5	16	0	0	7	25	59	6	0	0	17	1	1	0	2	0	2
ENSG00000056487	1210	338	1489	705	369	5262	1330	705	2317	199	5189	2144	2636	432	2834	3864	2884	3077	1953	1068	2783	3235	8138	477	1560	2830	6285	4059	2665	1595	5610	1294	1262	1842	973	4065	6507	858	579	4706	4071	374	163	1543	6830	5189	4220	2946	3635
ENSG00000056558	1934	2415	411	1260	4493	1030	900	5443	714	283	230	252	672	1401	775	253	754	2413	1357	1351	635	2494	2000	6911	1708	914	2988	2864	1583	5247	1232	1600	950	1580	1298	760	3869	2468	1772	2208	1062	1232	8662	588	1942	740	987	1408	2185
ENSG00000056586	3380	3564	4994	3956	5223	2086	1125	3633	4932	2814	5315	3828	3639	3042	3602	2957	4350	4271	5938	6478	6277	3787	7586	4616	6418	3244	6496	6938	5732	5426	4199	6104	2076	5957	6887	6034	4916	6154	3515	6038	3894	5173	4477	2599	10528	2278	4814	6437	3264
ENSG00000056736	120	124	210	101	242	556	42	118	76	39	667	224	61	169	84	312	135	473	192	490	388	202	774	260	159	270	430	206	379	251	1193	493	181	383	393	1498	415	261	282	372	388	1533	209	140	1300	730	265	963	271
ENSG00000056972	1004	285	335	334	573	245	627	440	434	129	1768	279	130	247	523	199	315	556	567	706	520	656	471	1363	1358	692	604	577	668	617	254	477	282	650	669	527	474	615	386	421	353	787	1386	304	520	206	250	506	571
ENSG00000056998	735	709	1861	789	947	1942	1330	883	2412	1615	1241	1655	3753	1043	1993	894	2038	349	982	377	2264	572	2953	615	1425	1712	3435	2009	1070	1376	3536	2117	799	1120	1967	2144	3178	602	372	2219	2645	1759	1054	666	2881	1258	3112	1290	2526
ENSG00000057019	2703	2646	3203	1823	7721	3350	1646	5266	4507	1194	3469	1779	4412	2454	3244	2279	2720	3222	4298	3667	3113	2970	5928	9242	5958	4382	5200	3803	3920	4284	5130	4877	2188	5473	3255	4126	6889	4829	7224	3223	4542	3350	7809	2116	8616	3252	3743	5573	4856
ENSG00000057149	0	0	0	0	0	0	0	0	4	0	0	0	0	0	0	0	0	1	0	0	0	1	0	4	0	2	0	0	0	0	2	0	0	0	0	0	0	0	170	0	0	0	0	0	0	0	0	0	0
ENSG00000057252	2701	1319	5049	1303	5029	875	1232	3186	1487	758	947	648	1571	983	1101	358	1374	1131	1165	2337	838	1468	1076	3102	3709	1568	2507	1481	2371	2806	1670	1541	1072	3277	1187	1398	1842	1563	4651	1407	1218	1265	4093	794	1603	1007	1402	1143	1392
ENSG00000057294	184	101	542	192	1869	133	177	372	39	195	19	36	18	48	58	6	409	86	106	61	1104	86	86	1114	364	163	102	720	101	248	48	284	8	4	46	683	310	173	49	11	71	491	1254	289	591	82	479	161	65
ENSG00000057468	82	8	10	46	22	11	8	21	66	17	35	5	2	14	24	13	56	53	180	37	13	49	140	53	76	79	27	31	34	59	83	73	42	143	119	37	32	160	18	101	60	63	56	39	32	68	47	245	39
ENSG00000057593	19	10	8	31	27	64	62	74	11	44	0	45	2	45	54	42	9	13	28	175	69	1	5	19	19	72	15	12	38	31	67	29	18	26	96	2992	385	42	22	7	22	5413	25	40	774	237	18	83	11
ENSG00000057608	6633	6259	24838	4968	19838	7002	5438	12616	24363	6742	9741	17234	15134	5436	24140	12389	11362	8031	9070	10823	13082	11285	8671	12701	14309	13231	13202	10698	10446	10792	11391	14516	7772	15126	11739	17905	14177	14683	13989	11973	27319	12507	17908	11330	19554	7054	6443	10507	13328
ENSG00000057657	812	1086	271	948	587	190	274	1912	374	243	58	154	180	758	1009	130	150	250	564	642	949	612	222	1592	1182	404	1461	413	2238	1531	322	281	456	1269	326	176	585	1021	494	856	389	350	1683	515	206	183	162	143	303
ENSG00000057663	903	1223	2147	1161	2030	563	567	1737	1161	985	1047	738	1649	855	1568	490	1050	1404	1159	1626	1264	981	1418	1874	1528	1043	1970	1735	1509	1945	2334	1880	1028	2156	1399	1535	1811	1853	1952	2083	1732	1853	2903	1027	1742	1228	1265	1741	1580
ENSG00000057704	418	1318	461	889	2909	219	161	1130	581	1122	84	213	199	602	705	142	1086	2258	1825	499	704	425	3201	1475	415	498	2012	864	585	1452	1076	1354	248	1187	1075	330	1515	1393	1397	392	850	892	1267	481	848	205	1007	256	449
ENSG00000057757	3546	5362	4606	5030	4787	1838	1483	3598	6580	6579	1366	939	6085	2060	2317	954	3977	4650	4093	3704	1524	1394	5876	5869	5091	2050	4589	4494	5346	8156	2973	5329	3643	3810	6988	2731	2900	3476	7500	6004	2245	3139	7808	1108	2138	1597	4868	5340	2817
ENSG00000057935	2438	2805	5411	3425	4780	9790	3361	3013	2773	1805	3613	2719	4096	2312	6567	1616	3894	3588	5801	3239	5363	2111	9377	2772	4764	2760	5977	7963	7001	3956	5681	7466	1928	3300	6328	5081	9686	6297	2948	7566	3185	4919	3335	2577	6373	4026	4898	7249	3832
ENSG00000058056	1209	923	2166	1749	2050	1755	633	1591	2383	934	1168	917	1850	1066	1859	1006	1602	1926	2072	2567	3751	1250	3677	1598	1706	1464	2463	2145	1788	2937	2814	2586	874	2081	1747	3089	3449	1639	2107	3634	1557	1650	1468	874	2832	1718	1975	2453	1615
ENSG00000058063	2140	1459	1291	1580	2865	858	661	2171	2135	786	1659	556	1043	1231	1417	457	1359	2069	1850	2542	1851	1589	2423	3689	4506	1309	2996	3571	2463	2852	2506	2011	922	2360	1731	2242	4020	2557	1192	1912	994	2153	2858	804	3205	1544	2440	2248	1770
ENSG00000058085	468	63	26	98	459	101	65	70	160	54	44	59	89	88	99	35	70	431	63	521	345	621	661	437	100	172	319	901	252	161	69	69	71	283	121	744	86	417	682	113	287	338	1134	64	1566	69	63	802	639
ENSG00000058091	1093	2295	358	1453	3626	872	937	1864	1290	1273	170	601	249	1451	1484	211	859	3309	2228	1049	893	1778	212	2951	1530	675	1043	2377	728	1460	2875	569	1392	2331	745	893	1221	4920	677	367	410	981	2863	286	2716	1416	606	487	1380
ENSG00000058262	15778	8340	19893	10088	17957	17031	27909	16359	20271	10280	7288	6606	25579	9264	14656	5864	11002	13093	8676	12957	11555	9585	20022	14564	19527	14864	16312	15677	17728	17960	19153	12062	11488	16371	9584	13045	23181	14133	13939	15974	15976	12448	20837	4251	21469	8771	16587	15252	15931
ENSG00000058272	3420	2232	5422	3125	4478	1161	729	4527	4327	2123	3520	1470	3328	2273	3198	1436	2996	4513	5795	7779	4440	4272	8340	5574	8351	3157	7853	6723	5769	5121	9333	8441	1846	5603	5942	5784	4066	6876	2025	5539	2067	5691	5124	1889	4933	2760	5006	4619	3452
ENSG00000058335	59	1247	13	334	831	19	10	316	100	191	6	3	18	42	22	12	26	147	28	72	29	88	185	690	44	36	114	84	175	389	183	31	200	88	36	63	86	32	108	227	31	32	2426	2	168	482	135	28	39
ENSG00000058404	4033	12940	10794	14321	5233	8249	2344	6504	8174	11819	3044	4858	9255	5668	4668	6363	6743	2627	13051	14243	11878	2331	32805	4933	7010	7469	8118	18259	7282	9160	12118	25642	14400	10819	22555	6414	5345	17564	7587	10929	3630	17579	6465	1631	6197	10154	6874	29354	5724
ENSG00000058453	6595	4768	3897	6521	2142	6312	5549	3565	5446	2327	2525	4099	2495	4629	3064	3433	7368	6399	8328	4917	6723	2268	8387	5939	7724	4306	6186	7095	6167	8967	4831	7065	4120	5245	7085	3011	5909	6973	2908	6774	2044	4953	3903	3625	5873	4277	8061	10653	5338
ENSG00000058600	2205	1504	2625	1917	1734	2457	1409	1451	2725	1032	2012	1821	2292	1255	1848	1451	1737	2905	1932	2348	3015	2517	3574	2591	1727	1644	2905	2878	2709	2902	3495	2490	1484	1864	2309	2328	4106	2282	1857	2883	2254	2194	2684	1370	4654	1561	4168	2442	2311
ENSG00000058668	8619	35270	3798	30328	41784	1644	3386	16540	3233	12256	381	1362	4186	7368	3800	695	9972	5999	23421	14006	11421	3811	5830	23296	13506	4732	11036	6071	4143	34421	8425	24642	4970	10986	30062	2942	12183	21564	59104	7826	2034	8407	23346	3336	2989	2815	7031	15904	5387
ENSG00000058673	47	10	2	20	1	7	6	17	23	4	40	8	3	7	15	8	30	19	24	22	19	35	22	19	48	12	15	19	23	19	24	20	8	18	19	17	14	26	3	30	13	16	12	2	30	10	17	21	5
ENSG00000058729	1176	549	1832	732	905	558	329	1008	1251	614	659	803	1205	340	1930	721	1598	1366	919	1627	2093	886	1510	1179	1207	1069	1541	1414	1286	1265	1408	1394	1142	1569	1265	1579	1182	1555	1163	1419	1412	1305	1830	819	1832	1256	1371	1267	1484
ENSG00000058799	1223	1803	2856	1983	2668	933	440	1913	1501	1720	322	414	2775	1122	1042	454	1680	1838	1949	1630	552	1468	1487	2028	2192	1401	2598	2372	3022	2953	2914	2567	773	2254	2636	2141	1813	2067	3680	2745	1343	2182	3294	654	1034	693	2625	3360	1497
ENSG00000058804	1056	531	3368	652	1288	1685	348	972	2101	595	2497	984	2419	813	1737	1648	1949	1804	1919	2094	2562	2584	2509	1060	1660	1902	2453	2162	2843	1825	2620	2707	1142	2058	1284	3538	4044	1578	788	2198	1897	1266	1685	704	2898	2098	2324	2188	2489
ENSG00000058866	62	757	426	696	885	107	55	1049	127	1196	26	20	269	47	42	25	1036	1170	19	137	112	30	19	492	169	662	190	1182	112	704	976	380	196	69	154	755	1197	347	3809	423	68	176	502	39	31	1367	516	61	22
ENSG00000059122	5280	8624	2856	5418	4897	3511	3460	4688	3435	1765	2038	1618	1861	2842	4100	1582	3028	3323	3469	2703	2321	2829	3742	9622	6841	3565	4083	2894	4668	9309	6680	3700	4513	6059	5109	2484	5419	5423	2814	6782	2911	3358	6369	2090	2708	2278	5348	4599	3457
ENSG00000059145	1715	1968	1243	2415	1651	2088	1427	1336	1190	853	1455	1050	714	1675	899	624	2238	2236	2903	2341	1916	1702	3513	2026	2369	1355	2206	3067	1682	3320	2667	2829	778	2051	2947	1536	2511	2863	497	3406	738	2405	997	1206	2914	1146	2591	2476	1561
ENSG00000059377	483	473	677	556	2029	480	542	2066	378	768	157	154	404	376	504	138	382	261	339	634	289	460	590	2523	289	854	1022	398	1342	1769	447	371	173	2123	606	418	571	745	1853	1129	346	577	2575	231	275	224	323	173	606
ENSG00000059378	3205	1022	1146	1651	1658	1184	521	6271	1044	364	114	498	1128	1716	809	166	402	2722	2837	2456	955	1549	1346	2354	1474	1383	4685	1176	5510	4229	1128	1434	1096	5117	1351	1970	1777	1947	2725	3029	786	3117	3016	1812	1202	330	826	4076	2680
ENSG00000059573	2053	1859	4448	1999	3845	6336	5670	2647	4018	1182	6624	5474	5252	1823	5369	4628	2569	2712	2550	2321	4469	3142	4588	3546	2227	4862	4959	4225	3652	2677	3808	3863	2094	3334	2838	4856	4917	4192	2225	4025	6873	3739	3756	2432	9732	2895	3088	2726	4957
ENSG00000059588	5484	4659	2426	8815	1693	6315	1512	3748	5311	1050	4832	3641	3914	3568	3134	3063	8373	3894	14365	7597	12715	5036	14326	5419	8584	6448	7125	9434	8765	7343	12754	18314	4033	7863	17018	5496	12762	7224	2502	17418	6102	8406	3723	6061	11587	5587	13223	13064	6324
ENSG00000059691	804	1412	2683	1487	1908	2222	718	997	1663	913	676	634	4923	795	1653	742	1315	1821	948	1268	1527	1462	2448	1628	1188	1095	1868	2426	2042	2542	1901	1135	872	1489	1294	1515	1855	1268	2177	2945	2011	1364	1735	897	1239	1282	2403	1151	1622
ENSG00000059728	4166	1886	1783	2450	785	2007	1955	1495	6481	1146	2860	1552	1899	1874	2493	1639	3468	1767	4546	2726	1783	1495	7052	1971	9745	1252	2892	3201	3985	2678	3349	5196	597	2687	4788	2302	1954	2963	1381	3370	1607	3303	2171	1090	2784	1671	2721	2950	1442
ENSG00000059758	6155	2351	2832	2689	2835	1046	525	2336	3144	1739	2512	584	2659	1940	1907	652	2264	2365	4033	4196	6660	2839	5772	4014	7509	1961	3253	3308	3518	2493	4885	5225	1262	2337	3489	2817	2977	5381	1547	3720	1528	3300	4409	1960	3129	1840	2608	2297	1696
ENSG00000059769	1074	482	762	578	517	196	243	530	1048	495	333	603	768	241	676	527	731	869	661	668	749	408	806	1090	1317	559	798	456	1304	771	854	620	460	863	747	865	1028	692	717	868	709	775	1356	501	1101	558	571	1102	715
ENSG00000059804	19416	12405	1141	13620	5888	622	10864	19134	12466	4249	391	935	2127	4613	11633	1916	347	641	3452	1431	2642	1595	605	11595	45027	2862	3086	638	14821	6438	3318	866	5505	4439	1027	632	5598	9360	9109	2390	1845	1398	17718	2840	676	1115	523	1181	1446
ENSG00000059915	6974	7223	6881	10898	4983	8464	2815	6303	6518	5402	3959	5437	7810	5976	5424	4592	10723	7940	6033	5873	4669	2576	18560	3092	4421	5662	7295	9382	5815	6450	10114	10068	7103	6378	8486	3932	11737	8522	5226	11047	5751	4302	5203	4044	8781	4224	8488	8014	3600
ENSG00000060069	1612	1002	1109	1357	1640	1798	1557	1561	1320	704	1354	848	1664	791	1482	708	1461	2477	1015	1823	2037	2095	3898	1708	1029	1350	2638	2937	2380	2324	2357	1611	1355	1502	1389	1431	1769	1404	1101	2491	1466	1306	2613	744	2324	1478	1999	1288	1954
ENSG00000060138	7200	4271	2264	6670	7878	793	4745	9247	2631	950	199	391	526	1412	7368	936	621	1063	1241	2215	1474	1983	1024	13987	12186	4134	2983	1022	5145	3466	786	745	1144	3091	623	2479	2263	4087	5387	891	1448	1816	31557	1968	1911	1017	311	1727	4300
ENSG00000060140	10	0	5	33	4	2	1	8	4	82	0	0	104	28	8	3	0	4	8	8	11	5	11	5	19	20	96	700	20	245	8	2	3	14	2	2	34	8	1	31	6	8	21	11	18	17	2	1	18
ENSG00000060237	8202	9295	4606	9705	17244	7895	4325	9006	8682	4390	10907	3982	5505	8518	6972	3813	6162	10801	14090	17761	12040	8344	27847	13207	15224	6509	14880	16057	11919	12466	20188	16818	5355	10003	13514	11278	10950	14060	6000	15891	4800	13327	11016	4457	12087	6356	12590	12634	6557
ENSG00000060303	1	3	56	1	4	12	7	31	12	8	15	11	4	7	43	10	43	11	6	0	40	3	4	10	14	34	18	7	12	12	17	7	6	5	5	17	25	10	43	15	68	10	17	7	11	12	16	8	32
ENSG00000060339	3801	2758	5949	3521	2481	2616	959	3632	5782	2263	5331	3113	5586	3198	5559	4123	5066	6538	7061	6349	4534	4154	9788	5110	10308	5373	8668	8174	8889	5398	9644	8975	2673	7679	7889	9699	6657	7695	2932	9084	6010	5716	3778	3019	10109	4612	6942	7319	5339
ENSG00000060491	5849	3215	3163	3736	3507	4828	2879	5630	4787	2208	2068	2810	3113	3120	3336	2284	2533	3467	3727	2790	2517	2508	5273	4990	6349	4432	5843	3786	6784	6352	4190	3414	4203	4489	3016	3062	4292	3128	3105	3458	2907	4035	7012	2060	2738	2444	3733	4350	4542
ENSG00000060558	849	345	176	168	834	94	409	760	380	139	30	74	110	186	393	45	94	134	96	184	70	90	328	959	801	496	423	102	1207	551	120	64	89	781	92	92	260	252	523	155	145	137	2106	80	91	68	62	76	304
ENSG00000060566	2	0	7	1	26	5	0	5	6	4	0	0	0	11	0	3	0	1	2	0	1	9	12	3	2	1	33	3	5	2	4	2	0	7	2	4483	92	2	6	13	1	5273	8	0	92	3	1	5	0
ENSG00000060642	322	821	879	500	1088	409	523	661	368	422	118	153	667	300	400	61	339	627	511	536	185	768	946	957	541	326	565	814	590	1111	435	647	400	605	518	689	551	592	1259	772	360	1018	921	230	357	293	671	667	526
ENSG00000060656	781	2801	440	1240	3685	398	1514	1196	395	531	46	126	193	357	496	1659	268	1061	536	829	379	399	5409	1806	1566	681	3555	384	442	1872	906	803	767	400	387	793	1326	1129	4103	1537	199	831	3148	146	474	753	875	1863	277
ENSG00000060688	2221	1355	4187	2075	1949	2257	731	1578	2223	1172	1498	1121	3000	1164	1552	1020	2197	2754	2404	1974	1384	2347	3054	1747	2217	1502	3889	2777	3578	2667	2949	3475	1386	2507	2332	2415	2788	1833	2258	2780	2431	1942	3024	837	1803	1482	2980	2734	2598
ENSG00000060709	14185	7676	13870	13612	3880	13336	4351	6429	11387	7861	9794	6318	10101	10933	9768	7762	14734	19452	34629	20325	11705	10762	42000	3805	44423	17338	20132	18925	15500	13806	46661	33808	4734	26805	32269	26595	16604	38752	6835	25847	6097	30110	4403	8917	51564	10711	18905	60192	6890
ENSG00000060718	452	169	803	3	263	1979	22808	1627	2225	53	940	747	777	1780	12175	1002	70	10	1510	219	97	144	2	832	1775	1414	182	2	31	344	2809	1485	804	3431	368	34	353	328	212	109	2591	450	583	127	609	1121	73	1096	399
ENSG00000060749	1868	1669	3229	2151	3294	2219	594	1980	4680	1495	7282	2784	3875	2236	2488	1827	3523	3144	3161	6197	8113	2918	5590	3909	3295	2755	4141	5563	5837	3688	4813	4254	1640	2486	4914	4631	3985	2916	1479	4442	2416	2967	2589	2005	6604	2279	4267	2897	2129
ENSG00000060762	1131	959	1370	799	1770	674	559	1636	1796	767	1336	1467	2386	585	899	1346	950	1791	1223	1906	1958	816	1266	2354	1446	1184	2441	1281	2161	1833	839	1287	1037	1606	972	4097	1631	1302	1959	1470	2208	5049	2987	730	2263	1555	1037	1508	1908
ENSG00000060971	1225	1348	1820	1177	2109	1645	1442	1569	917	539	852	674	803	642	1057	594	918	1966	1520	2109	542	1319	1732	2722	2004	1778	2766	1424	3262	2517	2864	1999	1522	2482	1993	3944	1580	2075	2467	1728	1816	5212	3311	901	2315	1140	1396	4003	3114
ENSG00000060982	1776	8124	10175	1388	12963	5986	882	2625	8778	3713	5595	4791	195	641	5538	4500	3958	2055	5846	796	14167	3970	18395	5106	2549	6713	7270	5723	2939	2784	5787	11527	3419	7343	6716	17035	7811	9313	15231	7689	7445	4641	6058	3084	10997	9285	5004	11920	6593
ENSG00000061273	7244	3002	4695	5403	6601	9250	7411	7822	3292	1682	4983	4327	2026	4792	8199	3750	4815	7219	7523	6167	6679	5280	10959	10346	13740	9018	8857	5697	7107	9372	3776	7534	5588	7751	5541	5239	7175	12623	3076	5856	5108	7938	13437	5548	9806	3394	5891	9676	12263
ENSG00000061337	1797	1743	2992	1809	6477	3027	1683	3095	1811	1235	881	1357	2300	3015	2693	329	1319	2174	2915	2593	1632	4266	11599	6787	4870	2784	3511	769	2460	3243	8968	4438	6295	6431	2344	6318	4720	3433	1586	2367	2503	2249	10370	689	1645	1941	2786	7142	1385
ENSG00000061455	108	36	43	52	52	41	241	100	110	25	19	9	45	78	154	15	151	93	148	164	53	60	91	203	164	215	188	184	104	108	205	267	30	318	170	109	72	156	66	107	72	299	84	53	122	64	132	308	152
ENSG00000061492	4	18	1	32	0	0	0	11	5	5	0	0	4	14	3	0	15	19	17	29	0	2	49	11	8	1	0	46	29	20	3	14	3	12	40	1	6	9	3	29	0	5	6	2	1	0	4	21	1
ENSG00000061656	599	370	105	374	159	463	130	460	290	75	197	150	134	334	115	176	235	597	303	149	99	742	1106	355	324	315	460	500	429	634	1107	343	422	353	482	177	527	163	496	482	244	230	637	127	323	895	871	335	294
ENSG00000061676	4932	11698	11233	8257	15395	7854	2754	8349	11187	7722	6714	4143	8449	5042	6432	3234	7658	7518	12458	12140	11315	5070	10568	13182	11134	5262	10813	11547	7536	11883	10558	16600	4909	8498	11182	10538	10595	12975	9244	13673	5008	10868	13623	4107	11130	6477	9634	10260	6069
ENSG00000061794	2088	1517	4681	1365	2564	1534	625	2073	3621	1995	2077	2466	3067	943	3497	2156	2326	2953	2038	3148	5059	2159	3609	2062	2212	1699	2662	1994	3213	2014	1718	3298	1798	2603	2493	3524	2426	2429	3002	3264	4228	3290	3672	2266	3340	2444	2233	2493	2460
ENSG00000061918	1150	2345	1707	1854	3449	1070	980	3411	1856	1454	3103	703	1571	1550	1988	548	1045	1254	2809	3071	1761	1503	2609	2640	3017	2266	1699	1938	1244	3440	2315	2065	1737	3225	1541	1193	1110	4406	3628	1408	1615	2070	3213	1293	1198	1578	692	1454	1400
ENSG00000061936	8736	5109	5264	8333	2512	6191	2307	4338	10453	2313	4328	1707	5096	4267	6974	3585	7413	8355	11062	9982	4719	5347	16127	7931	10712	4698	13959	9138	10171	9471	14298	11939	4788	6442	11997	6694	9320	10892	2805	9511	3619	9725	7083	2825	13305	5654	10424	15123	7687
ENSG00000061938	8363	9078	2913	11519	5223	8475	4271	12133	5360	2940	3417	5269	3157	5809	5505	4103	4914	6172	9010	7256	5371	4854	14013	9037	10014	7984	10095	9570	8688	13004	17658	7707	6373	8535	7567	4277	10512	9833	7047	7948	4912	8670	10472	4371	8439	4764	15853	12080	10074
ENSG00000061987	2780	2877	4296	3991	3450	2007	779	3680	3737	1774	3503	1654	3514	2579	2203	1280	3154	4590	9115	6858	3136	3374	8495	5360	6251	3041	4973	5708	4919	5893	11492	7948	1818	4781	6228	5138	4803	7151	2669	5944	2353	7813	4832	2744	5962	2444	4371	7411	3669
ENSG00000062038	753	289	252	602	272	486	228	231	440	394	47	77	203	367	345	125	491	1184	891	176	131	262	1100	215	607	91	171	1046	581	576	402	653	107	535	1022	89	276	577	128	358	100	452	956	154	201	94	396	607	92
ENSG00000062096	243	636	1324	296	183	448	15	159	227	428	8	794	667	385	134	15	440	442	670	629	17	108	182	112	1064	77	183	429	178	979	1912	952	2137	242	827	280	63	760	336	166	115	1059	101	1032	9	4	393	659	161
ENSG00000062194	5947	4172	8639	5509	6393	2939	1592	5846	6037	4222	6300	4551	7502	2439	7109	4119	6327	7396	7016	10625	8184	5182	11016	7193	9245	5089	9931	9803	8221	8583	8124	8791	5889	8020	8763	7602	7951	8605	6183	9939	8677	7774	9911	5520	10922	7187	8029	10703	7285
ENSG00000062282	55	160	376	86	801	1351	91	152	118	209	677	462	310	67	268	539	197	263	198	608	1235	490	873	204	111	268	1388	205	317	288	762	371	509	262	555	883	756	116	300	308	1044	1317	266	410	402	925	712	350	4306
ENSG00000062370	176	159	729	154	319	285	91	245	437	196	877	369	136	117	248	162	364	277	696	403	772	269	1464	320	184	522	358	300	269	464	843	695	205	547	774	651	788	526	221	544	482	447	342	363	1326	317	352	1157	493
ENSG00000062485	9460	7579	13154	8633	9584	18565	6275	7532	18367	6088	12730	9272	12157	8138	15236	9366	12857	12099	13930	14167	19525	12734	27254	8583	14151	9626	16615	14783	17830	13145	9222	19254	7158	11965	15063	14368	15553	12264	9204	16862	18244	12106	9818	5021	21016	13944	16998	13544	16822
ENSG00000062524	110	61	29	56	160	179	29	5020	45	12	20	64	4	40	154	37	7	143	81	59	37	67	90	293	627	228	222	76	440	366	225	139	118	558	69	177	884	114	140	51	51	229	353	183	609	44	32	238	137
ENSG00000062582	48	27	10	31	1	13	63	28	39	4	31	17	11	20	92	25	77	107	25	40	29	19	80	32	72	10	26	33	46	36	40	31	45	38	37	32	52	21	18	33	30	34	54	19	37	46	63	34	26
ENSG00000062598	3951	2851	3030	3636	5410	4185	1656	3660	4078	2316	3110	1329	4808	2588	2964	928	3458	6008	7409	4642	2425	4112	7582	4648	5943	2725	7405	5757	6168	5922	6179	7745	4902	5505	5810	3808	4992	5617	2791	6676	2663	6248	5100	1714	5393	3877	6689	5344	2875
ENSG00000062650	2656	1738	3574	2132	3244	1866	909	2542	2975	1039	3629	2230	3122	1838	2545	1887	3082	3509	2675	4343	2682	2696	4919	3514	3858	2344	5081	5013	3555	3230	3757	4576	1520	3371	2979	4960	3272	3657	1782	4723	2075	3062	4245	1850	6275	1776	2999	2255	2317
ENSG00000062716	5813	10093	9290	5984	9643	2770	1923	19110	12942	3865	3849	2456	10191	4940	6015	2497	4564	5334	5991	5135	3089	6026	7490	20070	13262	9455	16501	8896	8655	16450	9825	5636	7426	12623	5505	8733	10939	27702	19057	14389	8264	8027	99509	5221	11782	7098	8000	9310	7685
ENSG00000062725	3914	4167	4280	5737	4762	2229	672	4321	6472	3558	6622	2227	8094	5599	3733	1813	7834	7641	4917	7750	4173	5024	11230	4379	3341	4022	9205	10934	9228	7635	9828	7244	2454	4936	8496	5078	4887	5075	3419	12915	3345	5629	3805	1789	9923	5190	9365	5934	3459
ENSG00000062822	3459	601	2568	1206	857	7070	3944	1120	2462	395	4968	2492	3699	2519	3738	3337	4224	6156	3282	2195	3795	1867	8658	1135	2394	3805	6316	4176	5830	3725	4156	2634	1117	2333	1493	4031	5469	1642	404	5185	2329	1257	1083	921	6525	6017	3717	3688	6051
ENSG00000063015	2014	1650	2367	4460	1058	9129	2797	1749	3166	3270	5709	358	2034	3820	2351	2034	3889	3791	2601	11420	2154	729	2177	1692	3082	300	6616	420	3950	3262	4324	4337	61	4867	5328	4513	5353	3718	10138	7772	1728	7131	1373	45	2704	1814	2628	8743	5416
ENSG00000063046	16182	9712	37574	15200	25756	20008	13239	10962	36266	14412	17713	30597	18434	8955	33838	21021	20984	17322	20461	25898	62505	24090	43321	16038	33876	16645	21872	20545	17397	19475	9636	28208	12242	15245	26710	24570	29567	23430	12684	32187	31094	21894	14336	22076	29927	20023	22049	25627	26943
ENSG00000063127	131	38	13	79	57	58	54	153	49	4	2	6	2	18	63	5	13	123	36	124	23	246	76	227	151	64	123	110	54	254	33	27	23	163	34	215	59	128	99	70	67	324	163	47	29	7	5	25	257
ENSG00000063169	2029	1607	993	2629	1238	1791	1177	2660	1867	704	2559	2377	1304	2255	1843	1760	2998	2526	3026	1794	2788	1955	5120	2778	2408	2277	3064	2809	2674	3687	3468	2092	1540	1875	2639	1585	2926	2057	898	2988	1154	1926	2315	1032	3559	1812	2360	3222	2860
ENSG00000063176	873	1057	752	1118	2167	1366	780	1572	966	413	1148	985	1168	848	748	600	1192	1362	811	927	1324	981	2445	1925	729	886	1571	1739	1521	2517	2098	797	1069	1023	987	1190	2447	1004	1041	1936	1437	1214	2124	424	1781	734	1611	988	1320
ENSG00000063177	34290	15583	108163	21226	27765	55647	44771	25846	90452	22822	29522	119379	43789	17779	98020	117654	37869	35772	32173	18211	68689	34572	42224	31090	55824	54032	48913	31285	34330	35006	27120	34621	22455	22013	42363	38452	68656	30553	50502	47732	121733	27017	37336	43607	62609	36498	29316	48054	90694
ENSG00000063180	1704	1660	3413	3177	1448	1581	740	2025	1452	2220	602	5487	2865	1608	2871	2385	2668	2187	1956	1661	2771	396	5236	1634	2228	1559	1260	1236	1782	2969	3743	1887	815	1899	2894	880	2932	1552	1447	2961	3884	1371	3440	2718	1574	2752	1849	2703	1852
ENSG00000063241	1285	1228	2592	1524	2136	2197	3214	1980	1448	876	1137	1441	2503	1468	2431	1128	1467	1877	834	1090	2822	991	1572	2042	1605	1720	2239	1052	1760	2014	2552	897	1523	1339	973	1790	1531	1442	1924	2186	3651	2392	2511	1332	2274	1267	1249	2105	2999
ENSG00000063244	10138	5172	11434	8553	8067	14190	9897	8237	12005	4410	12720	9519	7964	7053	11489	10363	9590	13307	12812	8563	12232	7875	21244	10426	13591	11336	21742	12094	13547	14453	15200	10075	7273	9926	10978	10635	16672	12666	4561	15661	10561	9082	11865	5814	21209	9474	11808	15545	15262
ENSG00000063245	8973	8001	14146	7760	9181	11338	9987	10453	15620	5700	7275	7054	10903	8153	12766	6701	11832	10770	8129	6701	9070	6775	15474	8024	13107	9180	11679	10896	11064	12555	12714	8838	7855	8351	10061	9032	23395	9920	9927	13728	9529	7764	12589	4599	12361	6733	9371	12933	11143
ENSG00000063322	3018	3702	5873	4124	5745	3650	2607	4091	3486	2956	1581	2505	3965	2159	4415	1574	3715	4461	3365	2951	2839	2031	8963	4749	3204	1989	3795	3160	4353	5082	4281	4281	2781	3067	5786	2907	4830	2613	4522	6327	3417	3053	5734	2225	3566	2044	4031	4758	3022
ENSG00000063438	14	5	9	22	3	7	0	10	7	9	13	10	9	3	4	0	0	17	6	12	29	6	25	11	9	15	11	20	7	20	21	19	40	8	24	5	54	17	3	11	8	9	10	13	22	11	17	10	2
ENSG00000063515	5	1	8	3	0	0	0	2	0	4	1	21	0	2	2	8	0	2	8	1	26	7	9	3	7	16	1	0	3	2	5	0	2	7	13	2	0	25	0	2	6	2	0	13	20	1	0	42	2
ENSG00000063587	1567	1771	2976	1708	2329	2215	2512	1197	1459	1059	2690	1007	640	922	1304	525	1056	1381	1208	1633	2083	1204	3077	2085	1629	1309	1716	2002	2168	2703	1778	1406	1024	991	1852	1586	2221	1938	2365	1794	1132	2192	2178	990	3972	845	1966	1133	1520
ENSG00000063601	2222	2311	2012	1779	1151	2724	954	1783	2364	962	2549	1270	1965	1131	1432	1007	2282	2764	2270	2645	2543	1965	3911	1914	2064	1250	4440	3715	3284	3116	2697	3080	1382	1578	2789	2609	3335	1640	1187	3952	1899	2181	1699	722	3737	1112	3498	2277	2496
ENSG00000063660	4821	7761	6519	6922	22575	12833	11899	17662	8833	2835	3620	3990	10002	5858	5647	3560	7863	3676	10132	9925	3556	3979	7673	17826	9673	6282	6405	14531	12196	10740	9560	12289	9775	8419	6959	3730	15113	7899	9817	11995	7828	9324	57975	1648	8729	5540	9036	14762	4807
ENSG00000063761	361	587	1014	763	307	1309	669	742	1293	544	266	503	1990	219	961	289	1835	1728	720	903	1000	547	2246	711	878	878	904	987	2095	2151	1311	812	796	753	998	988	606	568	876	3576	1319	1287	861	794	634	400	1211	1183	1423
ENSG00000063854	2210	3897	2948	2695	3479	3032	1861	2848	3516	2199	1690	2183	4040	1947	3340	2000	3319	4124	2058	3168	2080	1512	4734	3686	3510	2334	4284	3072	3887	5149	3990	3305	3021	2922	2472	3595	3481	2401	4035	4234	4641	5322	4542	949	3745	2049	3618	3462	3466
ENSG00000063978	3437	2157	2867	2941	4131	4168	2496	3078	2558	643	3223	2213	1280	2103	2559	1592	2672	3808	2256	3007	3197	3098	5667	3959	3437	3092	3437	3789	3758	4869	3590	2687	2246	3254	2509	1988	6335	3544	1730	2648	3192	2820	6011	1773	4681	2045	1618	2371	3570
ENSG00000064012	1526	263	314	580	905	247	217	832	278	224	57	67	127	391	401	58	180	1188	627	926	228	1258	529	1018	817	589	1636	1725	1187	1702	910	508	326	961	2041	701	540	752	384	1039	360	1934	846	270	682	275	256	478	996
ENSG00000064042	632	2804	1628	1373	4194	971	612	4558	1978	1240	796	3110	570	806	2103	1104	3595	2171	1118	5067	1729	1019	240	4897	1543	987	1292	1536	1170	4400	4521	1002	3073	1853	973	5314	6182	1951	1315	2859	989	1049	2371	1661	16440	3646	555	912	1506
ENSG00000064102	691	502	1446	479	1081	811	253	810	1887	423	1293	861	943	409	1415	678	828	713	846	1541	4597	1366	1438	1347	1318	1038	1240	1004	1381	1235	1296	1198	696	1490	957	1275	1266	1202	911	1112	1756	1049	1511	780	2113	1616	1029	1066	1079
ENSG00000064115	1422	1525	2232	1635	6189	2323	788	2627	2263	1036	1570	772	2060	875	1993	623	1725	2296	2529	4117	3447	1939	3673	3872	1787	1696	2105	2467	2570	3156	3903	2596	1675	2467	1881	2667	3416	2373	2417	2682	2758	2501	3671	978	3772	1316	2389	3379	1857
ENSG00000064195	9	8	0	4	12	3	13	81	28	0	1	3	1	3	311	13	4	1	2	6	3677	4	1	16	51	37	3	2	9	28	6	1	9	17	0	0	13	6	22	0	1	0	1	38	22	0	2	4	20
ENSG00000064199	27	24	58	62	94	90	27	76	57	21	175	84	94	64	97	2	0	16	58	70	211	141	66	121	67	68	146	143	236	73	111	72	77	69	53	88	163	44	70	24	18	54	139	54	310	251	108	64	65
ENSG00000064201	312	167	53	467	139	248	41	187	93	103	11	48	110	153	55	14	62	576	79	403	100	665	144	263	313	211	404	816	386	974	165	152	66	109	202	103	202	294	133	708	149	424	416	98	87	26	336	129	1221
ENSG00000064205	66	35	202	15	156	132	601	423	30	16	29	15	2	10	544	23	4	25	23	188	32	30	28	197	16	52	20	27	49	97	32	28	19	15	32	38	81	19	197	78	8	30	106	156	37	21	36	20	177
ENSG00000064218	0	0	0	0	0	5	25	8	4	0	3	0	18	31	1	19	40	1	2	34	0	3	3	7	0	105	9	1	100	0	0	0	9	42	0	1	1	0	2	0	4	0	2	10	0	13	1	0	246
ENSG00000064225	1246	1347	2170	627	2009	1215	366	2869	2075	595	1806	1587	246	379	1984	1403	1393	2727	2350	2197	1800	1513	3430	3242	7325	1645	732	961	1437	1512	3551	2711	2025	4103	1447	3195	3743	3304	2518	244	2780	2801	2159	1390	3417	929	708	5906	1214
ENSG00000064270	60	80	45	104	11	90	13	115	67	51	38	65	62	58	21	16	49	77	56	82	29	15	76	91	137	59	87	175	114	162	198	92	126	92	65	76	105	92	137	37	38	136	73	63	86	84	49	86	66
ENSG00000064300	8452	5349	1080	3191	66031	1452	2859	34528	2487	1351	162	164	5975	3714	4256	414	1007	3710	2125	2592	1270	769	1511	31659	4898	6116	5474	7196	5690	11905	636	4720	4351	2920	1741	2243	5875	6441	16898	7191	2631	3335	81523	867	1319	318	6325	6088	2912
ENSG00000064309	909	475	533	594	1155	1266	1112	398	500	212	859	427	216	648	492	501	747	1330	1507	1533	2497	782	3119	641	2879	1317	917	1136	1512	729	2576	3049	616	999	2056	1797	701	1679	73	1662	496	1837	277	923	1680	506	1261	1915	727
ENSG00000064313	1689	1423	2342	1635	1882	1778	456	1202	2446	940	2015	863	1871	1986	1530	706	2117	3381	2455	3024	1121	1815	4118	2348	2415	1648	3650	3847	3513	2610	3128	3486	1086	2326	3178	2873	2923	3050	749	4277	1145	2071	1932	1099	4119	3234	3340	2971	1565
ENSG00000064393	3096	2666	2899	9834	8235	6141	1465	4645	5222	2845	10533	2611	6232	3897	3435	2403	6599	9055	8546	9579	7657	8239	32475	5681	4528	3918	11185	13715	10074	12249	11498	12015	3760	5456	10921	7762	4141	6278	2948	23763	2509	7593	5894	2229	4621	5633	9728	10154	2956
ENSG00000064419	1937	2800	4222	3914	4880	5765	2098	2777	5237	2653	4993	3185	6189	1976	4037	2595	4760	4854	4281	5757	5085	4257	11623	3242	2741	2844	6745	7583	6286	9517	5585	8767	3579	5365	6062	4933	5779	5100	5796	10451	4046	4523	4685	2039	3534	5434	5627	6525	3406
ENSG00000064489	6	2	1	5	3	0	3	14	0	0	0	0	0	0	1	0	0	8	4	12	12	3	3	3	1	5	3	3	0	7	0	2	2	4	0	0	0	2	2	3	1	7	7	6	0	0	0	5	8
ENSG00000064490	737	476	1555	620	1356	1105	1063	1012	462	347	374	975	1139	559	1839	589	644	1014	763	486	886	762	858	1265	1302	1352	1583	735	1086	1188	1338	731	922	1092	676	807	1313	1093	1436	1143	1526	832	1680	766	1373	759	814	1116	1926
ENSG00000064545	1105	1219	1755	1220	1748	2415	1799	1422	996	602	1202	975	1342	812	1663	1090	1196	1733	1103	674	1697	1112	1502	1745	1379	1975	2148	1091	1121	2089	2242	983	1053	1174	1099	1616	1944	1417	1815	1645	1936	1685	2377	876	2081	1262	1276	2201	2892
ENSG00000064547	3226	1266	3953	2802	731	5303	2522	2388	4687	1735	2439	5153	2629	2663	2860	2435	6839	3952	6447	2428	2789	1933	3894	1330	6086	6254	4316	4851	2996	3815	12774	5503	4697	8982	6919	3824	5118	6693	1784	4770	6989	4152	1769	4716	10321	1953	5669	9102	8103
ENSG00000064601	3682	5278	4008	3207	7587	5057	7943	6130	3507	1644	1269	1351	2610	2664	4529	1292	2367	3863	2907	4181	2589	3886	4438	10145	5251	5912	7276	2347	7873	8431	5214	2403	2335	7846	3297	3977	4033	5016	9710	6134	2073	5108	11262	2369	2808	3523	3816	3587	5853
ENSG00000064607	12007	10394	7550	9972	7431	12966	6716	10283	12025	5398	13765	7379	13380	8222	10911	7970	15166	22084	19835	16111	15513	8101	34335	14323	16216	16149	22398	18550	15589	20321	27250	17074	12618	15533	20790	16707	19458	15032	10307	27308	9541	12158	13079	5403	22658	9699	15017	21874	17440
ENSG00000064651	853	601	1929	1148	2443	540	517	936	2033	440	1000	803	1052	895	1354	1471	1283	1313	1095	2841	2054	1324	1813	3097	1769	1022	1671	991	1407	1586	1211	1353	694	1694	946	4027	1454	2706	1160	1772	841	2238	3486	979	4137	915	952	3340	1113
ENSG00000064652	396	740	954	466	850	190	120	950	733	317	198	345	706	351	826	156	1042	831	534	1120	569	545	520	1591	654	634	1243	530	978	669	913	899	717	857	628	913	800	616	1194	889	592	775	1490	350	1015	249	744	709	589
ENSG00000064655	28	54	46	19	265	25	474	132	110	44	11	288	13	24	565	18	40	41	4	41	2352	14	44	573	41	168	796	16	86	116	22	9	28	49	15	6	312	38	217	9	30	16	565	61	130	4	10	14	113
ENSG00000064666	3339	1738	595	1221	4438	1847	9932	5201	2463	496	383	149	444	1237	4677	317	588	2037	778	1863	783	3639	1082	4184	4181	3004	3333	1522	3640	5399	691	892	1095	1777	574	1664	1690	5338	1667	1581	2349	1960	4030	1100	4554	1466	217	1353	4526
ENSG00000064687	1300	817	259	1493	1372	724	453	1651	738	673	322	156	183	952	673	255	674	2080	4028	2217	785	2994	1922	3012	1603	1674	3482	1937	3044	5770	6277	2189	1316	3265	1948	879	2323	1973	2235	1087	1918	2505	2721	348	1737	1582	1609	2841	5554
ENSG00000064692	162	112	33	75	150	336	166	274	207	135	789	608	86	137	439	154	203	92	122	877	879	414	347	177	85	366	623	372	176	302	68	160	29	293	446	103	941	390	122	521	950	238	120	130	1115	430	197	306	709
ENSG00000064703	1467	593	1485	685	1044	702	285	791	1748	401	2163	879	1331	553	1187	690	1198	1867	1638	1433	2016	1390	1984	1197	1953	1236	1710	2118	2410	1722	1692	2117	610	1630	1441	2015	1907	1303	881	1672	1753	1348	1634	682	1661	2264	1639	1835	1319
ENSG00000064726	3535	3347	5485	2979	4783	1075	686	3766	4844	1880	2572	2209	5149	2122	3059	1401	3157	2288	2946	4932	5589	2831	2826	5248	4617	2460	4863	5553	5434	3767	4491	4719	2141	3599	3338	4047	5531	3283	4208	6344	3698	2999	7592	2552	4492	2327	4395	2878	2819
ENSG00000064763	900	1437	938	631	1285	233	122	1085	207	1137	671	794	1265	450	256	582	870	1277	3659	1985	1473	488	2324	817	449	810	669	1266	583	901	780	2100	962	1400	1666	1347	1336	1419	1062	1951	1295	1234	804	623	2138	849	700	1398	748
ENSG00000064787	4	52	3	8	505	22	0	78	0	5	0	23	4	2	29	9	7	65	4	11	5	18	4	1561	18	26	46	11	11	94	30	12	8	4	10	32	542	72	187	8	29	25	1165	6	16	6	4	21	13
ENSG00000064835	3	9	4	0	4	1	0	0	4	4	2	0	1	3	0	8	0	2	3	8	0	0	1	5	0	1	1	2	1	5	0	1	2	4	5	3	5	3	8	1	2	9	14	0	0	1	3	6	1
ENSG00000064886	111	3	28	11	62	46	17	31	28	10	1	3	50	19	112	0	7	301	10	210	3	1016	860	30	10	81	432	513	101	237	15	18	6	79	27	37	29	60	33	130	646	65	72	12	11	9	21	11	925
ENSG00000064932	11350	4001	2266	2995	6034	3610	6103	7545	3353	694	1564	1693	1798	3364	2871	1687	2765	2920	4296	4162	4054	3815	4194	10255	7443	4896	4821	1730	6119	5498	4123	3448	1913	4131	3506	2387	3922	2807	5307	3861	1997	1872	29252	1631	4049	1067	2522	3858	4655
ENSG00000064933	789	921	2196	1084	881	1240	251	1309	1871	584	1749	1329	1327	913	1355	1667	1095	1543	2555	1776	2246	1599	1799	1672	1424	1564	2005	2700	1928	1478	2453	3004	1019	1873	2196	2003	2227	2168	1025	2144	1705	2204	1394	1652	2683	1843	1880	2746	2398
ENSG00000064961	2139	1193	1938	825	4258	1605	3073	3941	1364	425	532	1315	444	1097	3002	677	632	967	1584	929	1249	1925	1673	5693	6894	3299	2346	556	1735	3110	4192	1643	2777	3210	1214	2145	2292	2983	2305	1181	2094	2672	5909	2882	2555	1110	1583	1736	4539
ENSG00000064989	2332	852	1476	2738	2189	257	344	1976	873	330	270	199	304	1462	1718	177	614	255	1330	4220	1663	1129	219	1685	1479	1620	2923	512	1133	2120	426	1138	580	3906	610	879	670	4325	869	534	659	3369	3016	961	654	184	382	692	1599
ENSG00000064995	2857	1567	3917	1492	1303	1321	806	1801	3194	2226	1733	1996	3143	1258	2537	1444	2438	3489	2594	2837	1857	1878	3497	2019	3436	2243	2769	2073	3100	2969	3815	3978	2264	3239	4115	2481	3428	2838	2133	5738	3651	3007	2448	2185	2987	2516	4662	4488	3165
ENSG00000064999	3180	4965	8640	5995	8334	9202	3526	5712	8198	6192	8168	5751	2620	3733	3274	2045	6616	4021	13982	8053	5112	3418	10701	7606	7676	4413	7120	6198	5140	9180	8920	19957	4703	12010	20726	7843	7754	21237	4155	13759	7564	14662	4772	3869	12040	3629	13885	14160	3463
ENSG00000065000	14568	11366	9438	7715	11103	13297	12630	8896	11423	7676	8882	6177	12761	7952	8810	5345	10510	13641	12739	13086	11361	7835	21336	10894	9730	9213	8874	7554	12860	18730	14483	12865	8776	10467	14042	10557	14250	12486	11844	19448	8412	9657	14712	5463	15532	6947	11525	18246	9953
ENSG00000065029	2001	3213	2467	2941	2126	3380	2018	2657	1988	955	2091	1518	2260	1586	2539	1259	2702	4733	4718	3396	2408	1998	5648	3790	3639	3698	4027	4166	5196	5181	4482	4981	2054	4482	5338	2951	3710	5558	2675	7028	2301	4577	2953	1805	4988	2081	5767	6765	4234
ENSG00000065054	3259	3078	2938	4393	5367	2343	3483	7699	4627	2128	628	2455	1523	3089	6043	3248	1751	2090	1525	3661	3578	1833	2347	4612	4296	3315	5104	1942	2939	6582	1666	1589	3110	3923	1488	4037	3949	4420	4471	1149	3188	6417	7171	2573	2718	1728	1864	1547	6490
ENSG00000065057	803	910	2683	709	1298	2711	1314	912	2158	832	870	2111	2054	758	2374	2039	779	1532	614	783	2445	886	1586	1259	819	1505	1398	1092	1258	1363	1382	875	1288	1003	699	1284	2567	971	1091	1095	3618	980	1515	1303	2066	1427	1536	898	2791
ENSG00000065060	1698	1269	1501	1720	2538	2172	643	2038	2568	1516	2280	925	2046	1927	1784	638	2452	2364	2949	4766	2292	1472	4636	1952	2324	1368	3808	3652	4209	3219	3775	4411	1536	3501	3992	3111	2150	2926	1042	6332	1110	2925	1398	882	3059	1830	5205	3687	1326
ENSG00000065135	3949	2488	12194	2736	5047	2824	2319	5309	9218	3882	3932	4502	7360	2374	6813	3741	5625	5308	4867	5389	6435	5613	5154	4939	5057	4424	7315	5696	6994	5647	6517	6600	4078	5794	5519	6637	10540	5881	3838	7257	6111	4538	7917	3166	4096	5720	6278	5494	4630
ENSG00000065150	7485	5269	15653	6297	10590	21086	6411	5652	21165	5585	17673	9158	12198	6626	15002	10215	10423	9495	12132	12745	26296	14842	15179	9031	13915	9619	19969	12745	11293	9206	11829	12962	6795	10372	12788	24614	19158	10218	7624	15132	16267	8054	11004	6636	23626	14082	9836	18263	14290
ENSG00000065154	4562	7974	6738	4578	7020	3396	4019	7221	5378	3424	2845	3020	5973	2539	4118	2691	4126	5099	3119	6166	2558	1964	6087	8864	5775	4405	13433	5567	4620	5719	6428	5811	2747	4426	4216	3945	5045	5598	9092	6478	4034	3888	9301	2120	5020	2280	7561	4239	2961
ENSG00000065183	840	1038	4438	1051	2087	1707	312	998	4086	855	2906	1749	2407	840	1602	1428	1453	2193	1505	1673	5548	2583	2442	1559	981	1451	2544	2432	1942	2044	2512	2841	969	1818	2048	2472	4140	1812	1082	3111	2479	1372	3224	1341	4640	3156	2796	1829	1783
ENSG00000065243	2019	1428	2474	1838	2668	600	215	2589	1665	765	1498	615	1714	1410	1520	753	2445	3133	3811	3435	1483	2885	4058	3730	4359	2147	4178	4137	3270	2908	3160	3993	1210	2842	3319	3331	2685	3494	1091	3901	1105	3114	2909	1209	2008	1182	2860	4346	2026
ENSG00000065268	4031	1831	6641	1322	1448	7300	4464	2174	4349	1446	2916	4375	3098	1997	5746	3209	4131	3919	2866	1639	5514	1548	3709	2073	3667	4003	1750	1550	3545	3781	4103	2503	2968	3037	3176	3462	5030	2794	1605	3933	5220	2830	2153	2308	5493	3221	3295	5034	5130
ENSG00000065308	1743	1492	455	1037	5280	1097	4493	3566	1313	319	460	234	352	1629	2059	292	556	1049	1455	1728	1205	1318	783	7571	2512	2651	1646	756	1490	3735	1010	1319	1644	2854	960	1804	1567	3173	1827	936	621	1838	9839	1007	1480	545	520	998	1701
ENSG00000065320	304	208	146	1033	553	89	73	1927	352	1159	23	26	7772	1291	148	15	1924	1889	522	583	50	298	211	1235	1248	121	2394	1300	1092	1317	14669	962	73	530	458	223	2966	150	250	305	82	770	726	63	74	53	4011	127	325
ENSG00000065325	0	10	10	0	5	5	42	0	13	0	0	0	2	1	2	0	0	30	1	33	49	290	21	7	1	17	16	90	1	4	0	0	6	8	0	17	1	1	8	7	158	84	5	5	121	3	0	42	26
ENSG00000065328	855	29	880	93	44	1344	384	347	1476	41	2395	939	2400	991	2008	1507	1596	3361	803	1172	809	819	2791	229	644	1293	3693	2014	3065	701	1981	1457	329	950	294	3070	1929	201	57	2627	1936	147	33	195	4216	2649	1514	365	1559
ENSG00000065357	2997	975	550	1367	2308	1690	993	2241	1016	452	174	268	455	1196	1242	198	157	5736	1038	3514	398	5087	3534	3208	2436	1074	2524	4570	1480	6648	1272	854	1447	1902	1769	679	1882	3024	1400	2803	1318	2412	3744	666	518	964	402	1647	8993
ENSG00000065361	656	3397	77	105	29527	123	10	11850	99	16	31	21	168	1028	386	55	67	855	1061	173	7	77	1639	27247	1562	323	136	125	131	6596	174	1663	1259	1017	532	4621	2211	3044	1982	87	264	7570	14363	12	955	99	111	675	139
ENSG00000065371	8	18	4	23	4	1	0	5	15	6	6	3	6	6	4	0	10	16	8	5	9	5	11	11	2	5	7	17	22	17	23	9	7	5	8	6	12	4	7	4	13	8	5	1	3	9	16	17	1
ENSG00000065413	849	936	1504	773	2162	1021	313	1544	1395	524	1198	1287	595	858	1078	577	677	2323	2601	3075	1028	2463	2371	2514	1237	1194	3219	4049	1036	3647	1417	3197	1275	1868	2354	1743	2258	3558	1294	3101	1271	2902	2459	1067	1698	1491	1025	2741	2538
ENSG00000065427	5442	4092	16083	5163	7520	6829	3452	5429	18107	5948	4651	5805	10473	3244	11949	4796	6424	9617	3947	4693	14513	7373	8568	5553	6484	6000	9192	6973	9019	8933	7687	6206	4932	5743	5545	8487	13320	5606	8730	9175	15826	5408	9288	4768	10857	5563	8702	5833	9273
ENSG00000065457	603	1015	1574	974	1322	1261	515	1065	2106	448	1120	575	867	959	947	292	1052	1761	874	1324	1112	1963	2296	1174	1181	774	1671	1717	1791	1994	2129	1608	684	1264	1336	1297	2608	1094	913	1708	999	788	1124	514	1720	687	2653	1171	894
ENSG00000065485	729	260	492	358	1128	552	2758	861	1121	257	245	261	346	383	1136	631	218	672	427	369	1063	671	405	1215	1224	1326	660	305	1004	653	603	378	330	924	275	1908	592	1161	865	361	835	3100	1062	337	772	407	287	734	1028
ENSG00000065491	1714	1590	1356	1504	1521	1341	757	1434	1644	1107	1109	802	1418	1130	1392	775	1670	1967	1841	2204	1388	787	2603	1359	2203	956	2374	1843	2273	2394	1878	2369	1347	2244	2575	1285	2099	2125	1444	3870	1543	1936	1462	744	1985	1704	3203	2447	1407
ENSG00000065518	2665	3072	7466	3732	4051	1968	1203	4350	4470	3361	2412	7841	6019	2353	5517	5925	4270	4692	3609	2393	4073	2346	3837	4645	6680	3775	5705	3894	5575	4284	6478	4111	3629	4158	4100	4561	5794	3868	8962	5065	9875	4702	5522	1888	6278	4230	4651	6705	5468
ENSG00000065526	8677	3873	3351	6712	6444	7366	3398	4553	5060	2295	7788	2933	4520	4964	4428	2844	6336	10204	12694	8812	6069	4140	22219	9138	14393	4105	10866	14557	11500	10083	7087	13738	3405	8259	10335	9470	5536	11425	2275	10886	2270	6895	5605	1688	11225	12126	12146	11306	4391
ENSG00000065534	4569	2980	1565	3007	5483	2025	3165	7504	5257	748	455	600	593	2528	3735	648	574	1537	3061	3395	6016	2814	2699	4720	7956	2481	2528	3292	2615	5216	2012	2874	3000	5136	1868	3905	2215	17365	1212	3323	1278	4375	1366	2112	2101	776	1255	3014	2273
ENSG00000065548	4320	2647	6524	3859	4083	3896	1069	3813	6766	3721	3627	3897	8593	2261	5978	4510	3682	4163	5490	4923	6986	3499	5288	5017	7636	3805	8817	7821	8227	6901	7171	8270	2425	5065	5034	5907	4535	5159	5699	8224	6815	5601	7238	2856	7404	6494	7090	5078	5364
ENSG00000065559	1498	2584	3369	2848	4159	2981	770	2916	3495	3039	2322	1312	3134	1652	1810	608	3231	3471	4989	4985	1889	1592	4500	2832	2127	1613	3748	3657	3066	3671	3627	7007	1857	4355	7389	3339	3788	3666	3174	4945	2637	5692	3755	1464	3265	2820	5603	5229	1823
ENSG00000065600	651	447	1729	812	720	1141	377	759	1228	982	1297	1124	2068	535	1040	696	1220	796	1117	837	1822	1332	1257	755	1018	1214	1406	1062	1659	1280	2283	1436	1091	1441	1309	1083	2173	1068	854	2132	2361	716	823	652	4052	1395	1800	1492	1333
ENSG00000065609	4544	12328	11663	13391	9680	8880	1555	7897	16149	11063	7096	8151	9265	5272	10408	4658	13121	11332	18762	14831	7861	2499	20931	6522	8435	4938	11252	17808	7731	15364	13478	24539	4178	11019	20206	12267	12646	13540	9521	34577	5883	13001	5441	4597	22062	5023	9566	16661	7613
ENSG00000065613	2979	2843	2731	2467	4569	846	618	3267	2415	983	1214	1086	1808	1473	2781	629	1648	2200	2261	4385	2380	2179	3372	5787	5924	1870	3868	2938	2542	3522	3159	3519	1599	3573	2229	2555	3013	5055	3235	3386	1402	3107	6299	1524	2963	1237	1776	2369	1893
ENSG00000065615	1234	904	2000	946	1383	768	220	1356	2220	970	1154	1044	1265	927	2329	667	1998	2189	1838	2666	1551	1130	2102	1460	1712	992	2632	2064	2445	1996	2630	2324	915	2667	2220	2199	2166	2112	1539	3357	1630	1796	1474	989	5790	1262	1909	2667	1211
ENSG00000065618	41	145	5	22	284	25	27	77	38	3	9	0	7	19	130	1	7	13	14	47	3	18	77	51	11	37	13	14	34	73	85	17	31	102	8	3	218	32	195	14	18	29	104	14	35	19	92	6	50
ENSG00000065621	593	1484	119	719	572	96	95	405	151	199	35	152	357	296	219	64	184	2114	113	244	263	132	4225	212	230	49	307	1790	268	258	3021	86	229	162	162	156	2613	188	1150	1079	2408	316	756	783	1000	930	1460	926	107
ENSG00000065665	1953	2705	1692	1776	1901	1993	497	2465	2068	1164	2335	887	2998	1609	1074	1003	2777	3476	3335	3001	789	2366	4320	2077	1995	1179	3747	3628	3402	3285	5670	4276	1928	2143	3304	2094	3716	2059	2638	4666	1823	2187	2953	894	4054	1305	3351	2758	1081
ENSG00000065675	197	214	43	110	81	106	22	210	16	58	18	25	35	83	236	3	21	285	25	250	29	320	170	219	20	23	433	352	191	621	43	28	416	73	50	52	211	88	167	255	60	140	154	28	50	184	16	17	386
ENSG00000065717	1210	661	1067	751	3047	3502	1864	1685	333	339	262	1264	52	697	1658	235	211	692	716	887	2784	499	706	3951	2199	1355	462	249	427	2463	288	1459	11660	888	333	430	1453	3756	907	258	297	3500	7451	7520	259	87	116	1487	1262
ENSG00000065802	1926	6185	3296	5038	8454	4752	2322	2512	3853	3171	2886	1739	3020	1540	2251	1006	2603	2179	3145	3826	2786	3037	3005	4251	2053	2395	3922	5510	2952	5678	3311	4436	2515	3199	3506	2810	7106	4153	5929	4566	2091	3409	6071	1642	4175	2331	4111	4560	2830
ENSG00000065809	5123	5244	6593	2592	3487	1872	794	6898	3723	2681	2408	2825	4056	2181	4191	2536	4039	7988	4600	8420	2555	4519	5174	11299	6312	2003	8260	6189	3884	5625	5176	7172	3472	6017	6329	7540	6449	5224	3674	7437	3748	5435	6238	3355	7490	1599	5421	6005	3736
ENSG00000065833	674	2845	2944	1773	2681	501	193	2205	629	1396	195	501	837	624	782	159	930	1073	1272	1794	1021	322	857	1681	570	627	1422	2317	1195	2506	842	2023	692	1023	1632	743	1370	1655	3701	1925	252	1293	2308	631	904	390	687	1366	557
ENSG00000065882	2897	1043	1659	1999	3633	4505	2557	2837	2108	821	966	1215	1593	2341	4026	808	1262	2055	2026	2348	2726	2958	735	2643	4635	2941	2551	1651	3607	2757	1730	2270	1225	3946	1824	1883	4664	3711	2276	1031	4073	3112	3161	1423	3650	1295	1130	1182	3207
ENSG00000065883	2639	3164	3562	3837	3760	3949	1646	3740	4558	1918	5222	2140	4206	2597	3376	1884	3985	6870	6092	6729	5184	5204	13607	5284	5102	3116	6244	8364	7018	6303	6066	7714	2667	5631	6078	5169	5501	6263	2275	6309	3050	6292	4767	2865	7677	3486	6177	7253	3668
ENSG00000065911	2076	1416	2904	948	3624	5016	2137	1468	5939	2336	5161	4333	2392	1905	9612	5557	2424	1681	2146	2043	8200	2558	8071	3249	2494	2691	3843	2329	4822	2553	3577	2779	3136	3499	1204	2955	2210	2188	4620	2482	8830	1217	8615	1367	5928	5081	2291	1691	3927
ENSG00000065923	1183	3241	1164	2759	1958	1908	425	2272	3478	2634	2311	1011	2194	863	1315	1627	2273	1538	1364	2767	5260	1878	5534	1742	730	1265	2000	4480	2309	4003	4132	2252	1298	1276	1593	2058	3154	862	2154	4205	2547	1103	2923	681	2039	1584	3633	895	1282
ENSG00000065970	2483	1310	1335	2120	3389	1584	1639	2148	1506	1106	1054	734	1036	1022	1508	318	623	1278	2332	2690	1926	791	2938	2944	3492	1120	745	1515	1959	2520	1998	2901	1390	2057	2506	1449	2497	3287	1131	1399	855	2437	2716	1065	1896	1194	1342	2032	1410
ENSG00000065978	27519	13066	74746	17273	34068	53824	20274	23808	104604	23197	30198	37990	55561	19145	51468	95428	38734	33146	29853	31667	38889	45320	49908	27569	45083	43780	42687	40467	59813	34196	50727	43774	24121	35451	36187	39087	60661	28357	35884	34697	68294	24281	32352	10619	41262	43658	41639	43367	49942
ENSG00000065989	1027	530	182	573	2244	766	1394	1423	688	410	323	449	67	349	744	667	72	215	388	521	2689	314	1087	2338	944	1132	649	256	1216	1710	708	180	1424	819	475	244	1192	1100	509	283	959	420	2611	576	579	1074	285	382	716
ENSG00000066027	1666	795	1254	1209	2458	296	441	2021	917	421	193	264	462	674	1698	233	522	728	767	1510	618	1504	801	2330	2771	1298	2694	899	1277	1681	918	757	693	1475	677	1842	895	2212	1141	1194	857	2506	2645	879	782	444	488	547	2638
ENSG00000066032	2158	3145	4461	3117	7286	4553	1002	3740	5881	4082	2921	2410	8083	1808	4002	3925	6211	8859	6742	3452	1965	1961	9873	3279	2318	3278	6249	5878	4862	6136	7462	10403	2341	5203	10838	3450	7245	4948	7114	12028	4361	4947	3285	1720	6977	5542	7097	11046	2516
ENSG00000066044	4108	2182	4023	3294	4446	3873	2838	3115	4580	2094	8350	2249	4265	3179	4682	2449	4231	5432	4716	4284	6966	4016	10108	4078	3290	3865	4318	6754	6095	5777	5956	5304	2483	4035	4496	5522	5679	4689	2392	7044	4096	3619	5798	1941	10028	3657	5074	5430	4409
ENSG00000066056	3475	1347	1147	3299	3741	1291	5105	3999	1362	636	319	403	932	2477	4957	561	1211	1858	2536	4347	2621	2392	675	2940	10231	3489	5538	2352	3282	3601	760	1253	1681	4055	1392	1496	1948	8055	1201	919	1511	3709	2173	2923	1181	445	1227	504	5308
ENSG00000066084	2151	3097	3768	2530	8155	3909	1096	3742	2800	1935	5340	1618	5626	2516	2934	1343	3614	5062	5436	7089	4084	3614	11882	6468	3584	2380	5896	7031	5532	5079	3344	8217	1907	4123	6797	6360	5296	5504	2798	6979	2986	5610	4461	1777	5170	3693	5844	5259	2475
ENSG00000066117	5667	3586	9070	4393	4205	10956	3457	4310	7807	2509	7078	3538	8014	4269	8086	3355	8958	12284	9117	8670	7189	5402	21212	5186	7940	5738	10060	9602	13375	8956	6925	11619	5128	6958	9824	9360	12530	8122	2699	13822	6823	8490	5237	2734	14086	9234	12951	13028	8925
ENSG00000066135	987	729	1293	1140	1146	1780	536	1042	1237	844	734	1259	1152	970	888	1401	1790	1581	1382	1617	1075	1380	2387	917	700	979	1767	1699	1593	2027	2314	2488	1162	1702	1991	1322	1540	1886	787	2342	1016	1542	832	442	1332	943	2318	2090	1155
ENSG00000066136	2114	1891	3993	2470	2388	2885	1673	2902	2379	1722	1319	1032	3314	1716	2334	2090	3060	3599	3421	2732	1517	2685	3722	2586	3123	2335	3937	3372	4285	3717	3818	4976	1892	2870	3785	3669	3266	3778	2366	4271	2133	3898	3096	1226	2319	2103	3716	4792	3516
ENSG00000066185	46	216	113	78	118	25	35	78	36	59	6	14	60	37	36	8	19	96	22	65	16	28	46	141	40	50	52	88	150	106	63	84	38	56	106	39	51	58	305	82	10	77	154	47	30	24	42	104	51
ENSG00000066230	38	95	40	30	234	227	107	95	54	42	209	180	28	29	151	94	135	169	52	399	219	90	549	914	157	208	74	265	172	210	197	88	101	132	138	228	490	202	48	251	36	281	253	25	522	130	89	450	257
ENSG00000066248	458	2317	585	5097	523	137	52	795	118	659	102	58	2958	883	126	31	431	46	1023	55	242	26	7	4864	140	107	25	482	59	4269	15	11	38	3	25	848	554	21	10988	98	16	1199	2052	234	437	643	13	153	83
ENSG00000066279	1611	36	1608	86	157	966	159	508	2487	80	10657	2549	3473	1219	1786	1191	4304	3348	2970	2321	5989	1761	4138	863	2246	2570	5178	3918	2781	1338	2764	2978	639	1860	690	6320	4879	469	48	4652	3117	494	105	222	20824	8434	2291	342	2822
ENSG00000066294	446	201	554	510	773	313	163	1119	582	579	121	14	409	388	608	47	270	530	474	1414	116	909	833	1066	310	886	2544	1391	1787	2511	389	371	131	3512	740	277	330	778	946	1741	321	449	902	130	183	198	431	109	838
ENSG00000066322	1739	910	1542	1079	3551	1619	2902	2672	1403	513	313	539	1300	1431	1988	546	1370	1797	1555	1937	707	1316	1814	4180	1842	2344	3114	1649	2542	2939	1623	1428	1589	2795	1099	1711	2195	1861	2944	1771	1390	1982	4963	711	1384	759	1408	1431	3031
ENSG00000066336	1274	901	624	683	2346	749	971	3898	1439	1174	155	119	502	911	1305	208	648	1012	531	1308	271	1373	806	3189	1197	1757	3453	782	4606	2688	614	396	291	3806	674	591	924	707	2321	1472	657	724	5525	300	549	340	542	341	1882
ENSG00000066379	418	258	1168	347	526	567	268	412	751	283	313	941	643	229	768	543	318	674	427	429	600	459	651	467	797	871	723	440	584	671	812	465	431	776	462	501	1019	580	838	889	1273	631	977	468	818	728	889	578	1005
ENSG00000066382	459	837	1857	710	1396	844	231	974	3978	1827	132	1289	10	407	2058	1086	1045	1703	1554	1770	1126	607	2589	790	1893	1798	1644	2240	1453	1420	2852	2560	669	785	3047	1377	2571	1102	1393	43	1892	1781	887	601	1620	1596	1579	1979	1476
ENSG00000066405	15	20	6	5	30	9	20	43	14	0	33	14	7	39	12	29	33	18	98	22	42	31	62	83	48	23	91	35	14	27	32	71	26	42	14	47	31	97	12	28	3	71	26	11	35	18	33	84	13
ENSG00000066422	1993	1112	2005	1526	1892	1005	540	1600	2670	916	2047	899	1497	937	1854	1199	1640	2195	1969	2642	2805	1608	3216	2658	2884	1636	2416	2982	2885	2464	2640	2299	871	2077	2024	2172	2550	2205	912	2965	1321	1774	2213	955	4118	1414	2184	2625	1821
ENSG00000066427	1245	1127	1622	1402	1295	1198	466	2077	1850	398	1388	1145	1242	802	1454	1157	1931	1888	1968	2778	2120	1837	1877	3047	2927	1154	1451	1843	1805	2835	1858	1444	933	1763	1806	2162	1193	1688	1404	2264	1065	2082	2055	1599	962	977	829	1648	1658
ENSG00000066455	909	1095	2252	1509	2567	770	989	2441	2754	845	1230	849	3499	684	2542	767	1462	2386	1549	2012	1977	1178	3103	3306	1940	1563	1732	2507	4594	3116	2370	1852	1312	2195	1862	2600	1285	2056	2253	3517	1933	2701	3329	1199	1876	1045	1177	1581	1645
ENSG00000066468	42	90	378	35	635	89	1158	48	39	4	15	6	167	2	424	2200	70	408	61	141	266	57	342	392	32	393	374	154	164	89	20	31	51	13	11	6499	291	170	503	148	129	4997	326	24	1457	96	151	2105	87
ENSG00000066557	1873	1078	2494	1543	1240	390	140	1123	1797	1237	1155	573	2024	979	903	1071	1982	1816	2976	2551	1221	1636	2806	1605	2149	1132	2483	2464	2626	1944	2137	3517	1094	2042	2885	2945	1825	2034	867	2285	757	1690	1598	667	1104	947	2292	2259	1194
ENSG00000066583	596	601	1265	559	967	772	341	882	2687	509	639	798	725	331	1344	1076	854	977	447	1443	1616	1036	761	947	489	540	1516	781	1243	1011	703	709	578	709	471	1770	2418	770	791	917	1039	1534	1213	238	1687	1089	703	743	1350
ENSG00000066629	678	555	1512	1993	1427	2636	1538	1470	1222	452	1504	696	3489	793	1795	860	1563	1271	1198	2653	3015	1334	1921	1853	2079	1240	1529	1753	3103	1892	1523	1770	1974	1157	1394	2134	1510	1512	1177	2778	1251	1164	1844	1060	1328	1139	1048	1406	2380
ENSG00000066651	753	981	1560	573	545	691	304	754	1586	262	1096	638	986	300	617	780	467	969	1082	1274	833	597	938	1191	1224	932	932	1335	1123	1045	608	1315	471	1056	1203	1389	1983	868	790	1414	1297	1451	1615	595	2183	623	932	1402	776
ENSG00000066654	2457	1599	3001	1950	2711	811	582	2482	2860	1183	2396	1465	2826	1126	3458	1054	1988	3421	2137	3934	3648	2264	3843	3461	2472	1713	2882	3364	2398	3872	3107	2775	1606	3022	2307	3381	3425	2956	1857	3815	2182	3227	3032	2094	4170	1640	3317	2601	2394
ENSG00000066697	1892	1622	1568	959	1322	425	376	1088	1844	955	806	1595	1558	802	1806	872	1136	1339	1548	1276	1121	832	1895	1675	4363	993	1669	2004	2044	1358	1095	1474	1153	1483	1596	1405	2258	999	2163	2128	2181	951	2738	707	2325	579	1660	1399	1163
ENSG00000066735	6514	670	14411	3259	967	18370	6368	2708	5463	603	12178	10747	7255	1567	6339	12776	5728	5515	7787	10065	6834	8675	9634	1221	22544	9965	2752	3161	5490	3264	19865	6697	2204	9099	8588	13828	10357	12474	1398	6370	4918	2922	917	6500	8487	9556	3306	17701	9660
ENSG00000066739	2260	2462	3115	3238	3711	2400	1095	3127	3504	832	3336	1683	2110	1444	2730	1921	3769	6530	4556	6360	4145	2056	6247	6149	8462	3710	3463	6027	4499	6347	6002	4524	2152	3771	5110	6313	2846	4002	3053	6902	2384	5819	4176	2312	3629	1731	2710	5157	3375
ENSG00000066777	2840	2729	3809	2679	3986	2871	836	2981	4904	2109	2283	2797	2870	2102	2757	1465	3661	3875	4559	5243	2591	3381	4735	3777	7086	2778	4191	6233	4420	4244	5041	6611	2127	4886	5709	4320	4201	6711	2510	6195	2779	4302	3597	2358	4516	4584	4244	7800	2764
ENSG00000066813	2	4	1	12	54	0	5	4	12	0	0	0	1	1	0	1	0	0	1	29	0	1	3	2	1	4	4	4	2	5	2	4	1	0	0	7005	0	6	2	3	2	10089	1	3	666	0	2	61	3
ENSG00000066827	221	210	518	357	746	547	345	439	483	152	348	276	489	203	465	175	372	382	363	450	384	349	567	465	433	255	1013	698	790	662	790	3132	243	321	473	521	480	481	273	542	392	401	512	192	687	340	433	338	501
ENSG00000066855	452	351	665	399	946	597	269	611	781	199	1028	522	490	304	635	446	598	845	810	732	614	833	1122	840	677	752	1254	921	611	973	1262	859	402	705	654	1112	822	887	605	914	810	821	886	338	1370	1692	949	914	867
ENSG00000066923	1003	997	338	2132	544	996	187	751	872	439	1437	509	625	1522	381	347	1927	3469	3979	2324	1103	1362	8623	1190	1780	773	2066	4620	2297	3393	2878	3991	930	1783	4745	1217	1756	2762	430	5305	519	2697	613	703	3541	1886	2341	4960	802
ENSG00000066926	1698	2131	3014	2283	2024	2511	999	2613	1060	1641	749	2039	1842	1687	1466	748	2429	4177	2237	3683	5139	2880	3476	1636	4880	1553	4468	5628	3125	3305	4616	4283	2451	2281	3455	2327	2296	2849	1742	3470	1502	2860	1454	2321	1499	1716	2704	3270	2883
ENSG00000066933	1194	2089	1621	1953	4744	1234	500	2351	1335	999	2734	672	1654	1519	1475	574	2091	1680	3391	3474	2114	1544	2081	3478	2632	1564	2991	7543	2591	2459	4767	5198	1201	2668	3676	2947	2722	4622	1453	3423	972	2724	2726	1116	5168	1149	2591	2096	1379
ENSG00000067048	9962	5103	4534	7387	21	1804	0	2	3633	2102	3	2835	1	2	6247	0	0	5	4765	10250	9	2412	2	2375	0	1	9	1739	5168	10	7336	5407	0	3264	5207	5084	7799	8882	3504	1429	1	5194	0	3194	9635	1183	329	8993	4856
ENSG00000067057	5822	3269	5786	4317	8689	12084	8062	9877	7051	2653	15493	10591	8408	4424	5131	6061	8435	13528	9372	11835	5055	6713	14376	7786	6433	16715	12844	15527	9625	8411	19839	9665	12237	9283	8081	7746	13177	9540	16406	11230	4650	4922	11916	6975	6873	3598	10212	6523	13111
ENSG00000067064	3899	3500	7595	1823	5163	759	794	4908	5303	1750	2163	1310	4967	1367	2848	1382	2774	4343	1700	5463	1099	1574	1948	5237	4333	1808	3372	4268	3336	4207	4005	3158	2198	3066	1886	3063	4481	4288	14774	3179	4191	2793	11242	1157	5054	1531	3412	2305	2636
ENSG00000067066	3480	1138	1182	1520	4199	567	1083	8919	1909	645	146	332	358	1618	1879	388	439	1541	1431	2413	816	2626	781	5481	4022	1841	4615	1770	3902	4570	696	561	710	3351	681	2170	1262	2425	3424	2079	1516	2412	6000	804	1141	405	316	1334	3231
ENSG00000067082	22107	16076	3632	22587	20146	1071	18669	44479	16673	5359	2122	2122	3619	5638	20332	6663	4175	3986	6160	5773	7533	3480	3128	27875	42696	5895	8255	8707	24787	11206	4648	4238	5480	8217	3532	5097	5819	29343	8433	9490	3869	12305	45896	2692	4509	2060	4371	3841	3580
ENSG00000067113	1846	2541	1716	3378	6217	663	4130	5142	1307	888	310	273	851	2306	2025	552	765	784	1439	1972	2371	756	601	5614	2054	2362	3584	769	1607	3004	877	1103	1110	1645	933	1017	1870	3197	2161	1162	1752	2176	5467	1122	977	566	621	632	1789
ENSG00000067141	2667	2168	2093	5304	3398	3065	4126	3630	3443	4593	2875	2115	4919	4070	4176	2096	4770	2964	2744	5777	4778	1462	5474	2922	2844	1713	5612	12102	5571	5469	8492	9813	1887	3624	5630	4683	8511	6546	2563	7331	2749	4444	3635	2086	7059	1978	7790	4067	1228
ENSG00000067167	4629	2620	4338	2669	13792	1028	2323	5913	4951	2125	1450	1608	2842	2356	6304	1044	2174	3048	2744	5610	2309	4208	3637	11571	6525	5326	6269	3555	6389	6423	2527	2943	1838	5819	2489	7450	4023	5734	4715	3330	2456	5988	11571	2587	6561	2711	1780	2968	3947
ENSG00000067177	716	1760	1049	1098	484	1504	492	473	655	435	1377	898	327	587	658	599	500	791	871	689	2779	301	1770	845	1010	954	1259	1393	791	1823	1072	1260	252	550	1225	939	1883	620	1405	1365	776	950	855	844	1512	763	1140	699	896
ENSG00000067182	3968	2264	3393	2826	15409	1579	5340	8958	1938	889	297	343	851	1914	4062	518	772	1305	1536	2027	1142	1876	1153	11328	4005	5432	4064	911	3616	5603	820	1212	1480	4105	1019	2548	2228	5757	4615	1657	1497	3000	25948	1679	1040	757	435	1088	5307
ENSG00000067191	8784	10349	3102	5049	4192	6149	1165	5946	4850	4489	2242	2466	8829	5177	4725	3555	5674	8843	6856	6621	2480	1450	22251	3598	4186	5878	7992	13157	10087	10763	11529	8184	5223	5602	9799	3545	6262	5965	6688	12562	2964	5650	4143	1531	6414	2146	8152	7287	3567
ENSG00000067208	720	1165	886	957	3016	411	325	2238	985	597	398	224	612	633	822	285	874	985	950	1379	772	908	1171	4653	1351	946	642	910	840	1817	1961	1448	700	1168	1136	1416	1194	1920	1092	983	608	1422	4316	563	720	414	1017	1086	790
ENSG00000067221	1115	2021	3140	2181	3605	1719	1388	1652	1658	1255	894	888	2732	1149	1395	803	2087	1660	1418	2152	914	648	1470	2822	1395	1148	2270	2895	2625	3450	2994	2689	1858	2114	1850	1494	2506	2069	3382	2434	1796	1541	4127	519	1503	883	1451	2320	1364
ENSG00000067225	24104	32462	37404	24367	69906	39595	44807	38306	35965	14329	25645	21157	35182	14269	43702	18494	22013	24848	18697	27843	36772	24242	36400	56585	32443	33783	42804	50632	38450	42231	46486	27354	32523	37326	19933	34507	47280	23910	102770	37430	42845	12431	65947	13867	46695	26504	42796	20471	31979
ENSG00000067248	1956	1499	2903	1680	1874	1118	613	2200	2280	1519	2210	1206	3203	823	2039	1272	2487	2936	2465	3647	3354	1700	3608	2554	2772	1665	3138	3792	5013	3046	3762	3408	2012	2719	3136	3282	2397	2485	1979	3646	2585	2541	3185	1073	3328	2187	3193	3563	1878
ENSG00000067334	3801	2566	5859	2729	2943	996	927	2623	4835	2460	1565	2465	3922	1124	5749	2642	2270	3070	2897	2637	2145	2750	3718	4661	4721	2069	3189	2789	5894	3196	2969	4487	1996	3617	3332	3731	4142	2983	4041	3583	4745	2887	6920	2391	2766	2053	3127	3521	2736
ENSG00000067365	1721	1707	1334	1498	805	2132	1577	952	1504	810	1342	963	1429	1134	1732	1046	2065	3207	2121	1396	1251	1046	4797	1503	2957	2143	1352	2274	2474	2272	3673	1572	1454	2093	2402	1560	2499	2050	1206	3780	2215	1850	1468	1206	3141	1203	3013	2028	2108
ENSG00000067369	3760	5275	2278	5933	5692	3570	2464	3341	4257	2538	7359	1278	4234	3541	3138	1424	4130	6613	5213	7342	6151	3774	13198	4524	5722	3089	6749	11600	7796	6300	9101	12276	2747	5102	8380	5167	5581	9010	2385	8861	2452	4920	4171	1628	8071	4175	7773	6468	1724
ENSG00000067445	7649	9481	9578	19026	2217	18434	7057	7423	13212	7010	6086	3186	11297	8916	7853	2078	9479	14412	17412	8597	7245	6722	27323	6050	9476	8318	14617	17590	11964	13280	22657	17838	6839	11129	23508	8087	15887	13457	4311	20857	6541	15318	5078	5761	12414	4982	27499	16886	8015
ENSG00000067533	1822	604	2120	1095	976	761	302	897	2353	865	1907	2500	2737	858	1588	1381	2465	1733	1287	2030	3982	1606	2076	1174	1270	1548	1588	1898	2717	1647	1755	1946	1197	1447	1738	1889	2749	1360	777	3075	2961	1214	2185	1050	3988	3492	2326	2217	1700
ENSG00000067560	22689	17673	21844	13306	40863	10279	14093	26506	17959	9791	9181	15234	12369	8833	22416	9950	10247	13845	14506	22622	12611	15065	12841	33803	37810	20425	21880	11337	26279	22195	17483	17110	17486	25271	14101	20231	22733	23754	34293	16201	22060	15199	46537	12323	23024	11865	9962	19749	27937
ENSG00000067596	5377	2926	3809	2178	5074	5442	3601	2363	3710	1270	4416	1485	5697	2083	2865	1416	4137	5165	3666	4349	2768	3133	9906	3586	4688	3105	5646	5521	7149	5218	5082	5038	2762	3542	5545	4637	5838	3758	3118	6601	3580	3701	4421	1061	4556	2212	9875	4195	3480
ENSG00000067601	144	351	282	345	337	167	97	190	260	339	128	165	299	144	280	174	190	621	398	356	74	260	1055	259	346	147	347	453	457	331	569	678	347	251	826	217	221	354	216	333	164	345	322	190	246	120	424	662	121
ENSG00000067606	638	1854	2236	1715	1607	2128	291	705	1278	2275	482	676	421	757	667	588	88	150	2053	1943	1560	287	1979	1037	1531	262	588	1525	1010	2240	983	2685	1732	1209	2728	980	1206	1850	1761	192	536	1469	1424	471	369	757	1104	3182	669
ENSG00000067646	555	403	1228	685	4	443	0	0	241	369	0	462	0	0	594	0	1	1	871	2781	0	387	1	133	0	0	4	215	319	4	952	1105	0	368	799	1217	730	1462	257	141	0	1045	0	557	1253	136	57	1205	581
ENSG00000067704	2978	2436	5967	4421	5619	3072	1632	4427	5264	2516	3586	3609	5232	2114	4230	1803	4517	3461	4890	4635	8833	4699	4606	4413	4058	3973	5613	4464	5272	5567	4128	6018	2954	4756	4700	5128	7248	4252	4143	8248	5501	4492	5113	2735	9051	6376	4993	4814	4510
ENSG00000067715	6765	5075	11874	9112	20118	6974	844	16630	7142	9139	6183	4077	5414	8966	3301	2162	7082	7725	5866	22842	31552	6717	15609	11714	9279	4462	5290	7843	5071	15196	20339	14540	1655	9287	9147	8379	10115	12517	27479	16380	5664	15476	11829	3900	15275	3836	9550	19314	3739
ENSG00000067798	595	1015	247	914	3549	361	258	1417	731	1336	404	39	1162	858	330	53	1698	987	130	2602	206	71	2999	2584	313	565	515	3310	1687	2022	1813	2426	410	716	135	146	1687	1233	3687	1588	347	1078	1772	68	574	229	1512	1019	186
ENSG00000067829	3442	2871	4344	3400	2771	6444	4935	3628	3815	1926	2538	2794	3061	1506	4126	2398	2349	6635	2988	2529	2835	2309	5765	4066	6476	3718	4521	3119	6948	4703	4759	4471	3937	2870	4929	3095	3311	2937	4936	3825	4490	3929	4857	2482	3823	1812	3725	4061	4705
ENSG00000067836	1162	799	1227	2076	767	1047	493	1467	1352	795	388	908	1309	1127	693	622	1457	1247	996	1624	796	772	2528	1000	995	986	1652	1748	1601	1901	2684	1282	1524	1279	1207	683	1411	977	1182	1245	1302	1357	1470	422	1086	684	1760	1267	938
ENSG00000067840	12974	10358	12065	16804	8039	26851	7765	8713	22214	14075	21258	11279	11342	12157	13464	14985	18183	13589	17814	12316	8559	7240	44709	8169	11058	16554	19547	18074	15347	20124	24763	24219	12569	14357	20757	12021	31397	14087	11632	22423	21094	13986	11079	5004	25196	13086	27757	29390	10742
ENSG00000067842	330	1328	561	2081	500	3165	1141	1273	1150	1710	1848	1808	52	444	1803	1469	43	662	621	5610	3293	67	3750	847	189	1496	2563	331	747	1784	93	369	1661	557	1844	146	2144	813	538	560	1076	511	1378	518	2773	1278	390	3167	1255
ENSG00000067900	3263	1689	2477	2287	4358	799	860	3527	3860	1203	3279	1522	1944	1954	2867	1199	1776	4714	3834	4325	3474	4366	5756	6226	8738	2524	5512	7577	4798	4492	4549	3953	1672	3826	4108	4576	3654	4883	1214	4025	1555	3722	5505	1610	5417	3007	2952	4543	2381
ENSG00000067955	3627	1945	7497	3113	3721	852	625	5427	3075	1474	2276	2116	1843	2063	2621	1399	2113	3324	5245	4621	3277	3208	3722	5094	8430	2307	7333	2238	3196	3233	4088	5297	1836	6416	5896	4838	5539	6585	2321	3380	2494	4839	5675	2714	4310	1875	2670	3691	3519
ENSG00000067992	1025	1962	988	1109	1805	1398	461	1187	708	567	1349	515	1249	649	950	390	1635	2650	1073	2035	1112	1696	2308	2244	1179	1062	2234	2166	1177	2694	1776	1242	762	1304	1192	1433	1769	1184	2244	2599	1047	1124	2411	652	2722	537	1747	948	1616
ENSG00000068001	3194	1444	3344	2650	3081	2776	4765	6239	1442	1006	1218	1217	1666	1838	3866	1379	1124	1368	2338	2775	2054	1855	1294	3609	3499	3385	3504	1492	3190	3509	2491	2058	2232	4189	1790	2304	4593	4008	3775	1877	4584	3509	3131	2115	4084	1956	1639	1895	5057
ENSG00000068024	2012	2181	1741	2392	3690	3984	1179	1689	1453	1111	2580	1057	1427	2033	1342	1774	2270	1680	2990	4591	2296	1735	2023	2629	1168	2463	6734	13871	2150	2616	1404	3740	1446	2381	3361	2133	2522	3523	1405	4013	1236	2232	2538	2626	3657	1781	2688	6083	2160
ENSG00000068028	4543	1900	3664	1807	2933	3552	4022	3580	3041	1531	1301	2017	1614	1693	2201	1644	1839	2340	2793	2972	1255	2041	2322	4488	6229	2965	3561	1832	4912	3289	3258	3131	2471	3710	2436	2477	4079	4028	2323	2244	2729	2284	5711	1737	3059	3126	1599	3085	4506
ENSG00000068078	82	34	46	113	131	79	233	367	98	24	13	51	16	26	2182	67	14	78	29	98	630	124	397	294	71	161	115	60	125	223	54	47	27	81	26	3489	73	161	136	63	101	4031	223	59	1008	242	22	2788	148
ENSG00000068079	1618	365	574	625	2959	579	990	7430	645	363	73	141	504	1007	768	86	266	1268	488	445	268	560	329	1999	373	865	2781	475	3205	2032	210	193	274	1550	213	776	706	727	3072	888	561	804	3723	297	703	192	263	846	1222
ENSG00000068097	2587	3063	2602	3396	2362	2721	875	2124	3047	1583	4322	1184	3746	2153	1634	1438	3451	6144	3523	3000	2054	2917	7179	2143	2606	2747	3559	6916	4013	5719	5333	4324	1593	2927	5879	3105	3162	3007	2754	5303	2417	3004	1898	1095	6666	3400	6018	4488	2096
ENSG00000068120	5314	5478	5495	3287	3594	7167	2948	2717	5255	2076	3022	2282	8591	2521	4614	3078	5759	9080	4820	3605	3465	2438	10928	4580	4966	6217	6566	7416	11252	6931	4630	4922	4029	4084	5996	4163	6805	3812	4963	7499	6024	5324	7030	2308	5382	2558	10015	6800	6502
ENSG00000068137	4538	2876	1754	1688	1591	3077	2087	3119	1626	954	780	2299	3157	2939	2386	1908	3852	3358	2754	2254	1948	2603	6391	2809	4550	3227	4634	4348	4706	4039	3676	2673	3214	2957	2637	2143	4177	4275	1999	3427	1126	2421	2826	1996	2097	1793	4961	2482	2963
ENSG00000068305	2516	3027	1608	2996	3930	2025	1474	4328	2213	772	3270	793	1303	1902	2735	862	2554	1858	2737	4751	4064	2452	2369	5704	4049	1785	4786	4067	4520	5022	3272	3844	1353	3660	2245	3408	2312	4524	1512	4099	1399	3730	3326	1279	4280	1522	2480	2341	1698
ENSG00000068308	5870	5775	5860	6340	5870	5662	4172	5495	5758	3855	2315	3451	5835	3157	4300	2578	5151	7534	4064	5849	3774	3751	7791	6591	6652	4446	6824	6205	7202	10175	6983	5457	6678	4436	5718	4292	7024	4955	7056	7479	3712	5704	8414	3308	5158	2818	6516	5940	6853
ENSG00000068323	5604	7813	3402	5152	8584	3741	4663	5719	5009	2966	1877	1777	2703	3011	3771	1307	3278	3467	2747	3486	2299	2229	5191	7623	7222	3331	4035	3427	5720	8482	4769	3230	2879	3868	3276	2900	4809	4203	10410	4340	2289	3324	11516	1786	3843	1579	3492	3787	3459
ENSG00000068354	1715	1556	2040	1405	1715	2972	1736	1391	1831	937	1053	1023	1400	1004	1745	760	1575	1821	1170	1224	1497	959	1874	1411	2285	1389	2611	1255	1795	2406	2132	1751	1280	1312	1645	1425	2560	1433	2357	1989	1709	1652	2133	871	2023	977	2069	1429	2231
ENSG00000068366	2742	6288	4598	3569	5938	1008	582	5621	4989	3406	2646	1348	3466	2368	2295	1149	3208	3733	2952	5951	4937	2306	2777	6840	4705	2238	3714	3323	4926	6287	5128	4717	2522	3896	3873	5739	3984	3777	7333	4555	2296	8996	9092	1344	2692	1355	3636	2893	2190
ENSG00000068383	1837	1588	1622	1740	2640	1755	948	1691	1135	900	507	669	1287	1308	1541	649	1479	1591	1346	1638	1164	966	2249	1660	1880	1069	4506	2146	1414	1579	2383	1992	1079	1167	1476	1395	1504	2428	1431	2519	1180	1507	2559	951	1453	724	2717	1440	980
ENSG00000068394	1338	1440	2192	1586	1594	1983	1126	1650	1821	1252	995	1275	2907	1077	1806	738	1839	2297	1264	1345	1244	877	2114	1619	1586	1028	2051	2299	2782	2183	2201	1791	1579	1356	1525	1582	2149	1345	2316	2319	1976	1348	2652	840	2085	1264	2126	1735	1621
ENSG00000068400	9097	9324	4893	9000	3889	9446	3654	6629	8576	4263	4451	3815	5811	4327	6189	3787	8300	11481	9087	9079	4751	4826	17441	6913	10762	6671	9989	11249	10977	13689	16011	11894	7605	8285	12933	6806	9714	8424	8468	13063	5737	9142	8870	4979	11980	4563	12983	16779	7556
ENSG00000068438	2956	1749	3090	2038	1942	3586	2620	2302	3481	1569	3393	2056	2929	1692	3569	1906	2642	3068	2215	2315	2725	1881	3347	2650	3991	2993	2682	2621	4382	2613	4418	2617	1930	2423	2046	2461	3951	2081	2744	3385	4366	2148	3478	1584	4593	2005	3643	3045	3731
ENSG00000068489	1812	210	1588	334	637	3273	466	736	4024	505	4554	2014	8159	2991	5249	3697	6721	5690	2115	2508	4073	2477	5478	851	1068	2873	4210	4996	4108	3170	3845	2508	1250	1527	911	3914	1578	493	249	4417	2989	470	206	281	4102	6428	5291	748	4663
ENSG00000068615	3222	11064	8827	6538	15707	6949	509	8176	9392	15670	4627	2057	7159	5166	3089	2047	6855	823	10804	6484	2995	1071	8123	6943	3367	1295	3423	10145	5613	11442	7119	19508	6036	6647	14915	6264	8618	11356	14689	6437	6813	10194	6525	1138	5209	4062	8158	9975	2892
ENSG00000068650	7518	5242	4798	7551	3767	19183	5521	3722	1430	2882	1767	2776	3237	10566	3321	9259	2505	2350	22072	8256	5086	9679	5348	4206	10410	8683	6939	6603	4416	4243	5543	10073	909	11829	7930	8721	6440	12318	2090	2726	736	7928	3363	2225	25712	4584	4694	12176	6663
ENSG00000068654	2398	2457	2428	3095	4169	12516	2462	2421	2313	1391	7339	2756	3532	2816	3817	2852	3402	4726	4364	4311	8479	5088	7878	2605	1831	3435	4720	6549	5176	4700	7228	5867	2394	3504	4718	5232	4531	4305	2270	6513	3280	3386	3813	2567	7435	4611	7131	5470	4412
ENSG00000068697	10590	9371	11480	6145	22494	5046	9714	17438	12025	6451	4504	5501	9334	5681	93831	5151	5890	7301	6261	8576	5465	5547	4919	19525	17638	9180	9943	6618	11191	10964	6780	8857	4558	12125	3883	11218	17576	13330	14118	7247	12682	10694	29908	5809	12535	3470	4626	4351	8778
ENSG00000068724	1769	1760	1427	2651	1803	2642	2741	2399	2100	757	563	477	1192	1383	1471	483	1582	2196	2304	2758	715	1766	4762	3164	2121	2006	3243	3949	3250	4107	3240	3176	1324	2752	2702	1326	2981	2863	2385	2533	1117	3224	3247	695	1051	1572	2403	2629	2420
ENSG00000068745	8236	4461	8580	3908	4671	9424	10205	5395	6359	3059	6183	8942	4346	2513	5972	7816	5108	10688	6952	10159	6393	5472	10685	9852	12804	11187	7530	5284	13002	8475	12484	10397	8071	11596	11176	9039	13687	10615	6892	8717	14047	12837	7924	5351	13963	10358	6850	18415	11588
ENSG00000068781	7	0	9	2	0	0	8	2	0	1	0	0	0	3	2	0	0	3	1	5	0	0	5	15	6	2	2	1	0	7	2	1	1	2	1	0	12	1	0	6	13	1	33	0	1	0	2	0	2
ENSG00000068784	335	532	1565	438	1407	1135	427	692	1273	370	1027	718	886	398	1450	578	970	765	751	922	1139	880	1325	971	678	623	1274	1477	1226	893	1090	1208	428	1000	848	1671	1390	1032	722	1481	1005	903	962	459	1172	466	993	829	817
ENSG00000068796	2726	2913	5669	3871	4881	2688	619	3969	6183	3384	5074	2078	6200	1725	3214	1705	5193	6647	4871	9336	6396	3980	7296	4105	5057	3014	8731	7669	6855	7166	8959	7863	4304	5758	6590	7038	7796	4433	5490	6974	5528	5275	4494	1913	7639	5239	7291	5822	3957
ENSG00000068831	3476	765	779	3344	1281	2778	1024	2210	1414	808	611	1373	1243	1794	1494	988	1690	8118	1398	3916	701	6869	3879	1386	3088	1517	4063	7537	3186	5830	3713	1473	1078	1512	1675	752	3064	2426	1017	3342	2834	2341	1626	2855	2425	1596	2079	1215	15080
ENSG00000068878	5373	2794	5583	2364	5428	4634	1838	2826	7341	1476	5441	2402	3733	1887	4479	2168	3083	3918	3961	4359	5610	4972	6677	6679	10462	2193	5100	4626	4868	5092	7611	5403	2147	4536	3756	5849	10519	4856	6033	6890	4685	4997	5797	2143	6375	3707	5671	5568	4162
ENSG00000068885	969	1724	1866	1147	690	459	131	1525	1380	658	695	899	1984	1358	793	820	2040	2857	2335	2235	1516	1548	2906	1487	1707	1327	3869	2847	1801	2016	1732	2691	998	2080	2184	2214	1652	1660	1124	2197	861	1804	1424	637	2078	1714	3054	4303	1581
ENSG00000068903	4239	4074	4800	3354	6727	3946	3246	5157	3346	2888	2186	2500	3148	3491	4182	1237	4127	4997	5552	3940	3250	1689	7105	6852	4927	3876	5807	4339	4160	6550	6515	5220	4577	5177	6150	3307	5552	7292	5063	8087	3340	4899	7147	1998	4050	3325	3905	9100	5126
ENSG00000068912	2219	4383	5150	3527	6579	1614	1609	4357	4086	2882	1397	1297	3223	1649	2929	798	2131	3156	3182	4102	2138	1866	5132	5048	3304	1904	3027	3066	3909	4779	3360	3804	2205	3308	3387	2322	6382	3496	6564	4013	2567	3875	6033	1900	2825	2076	3392	3688	2337
ENSG00000068971	5645	12495	3342	12344	13509	3987	1495	7916	5828	5897	1578	2047	7034	4734	2382	1261	5192	11426	4641	10080	1009	2615	6295	9505	6160	2549	4038	7890	13742	15462	12214	6143	8362	4846	8253	2523	6286	5671	12670	9631	3622	5039	10854	1620	3916	2252	6849	7928	2327
ENSG00000068976	250	712	175	1411	1427	439	384	618	186	291	26	258	1658	454	1180	205	447	2006	184	753	143	209	383	289	300	257	490	4143	1454	581	162	167	279	169	285	81	227	395	319	392	101	227	414	136	211	186	856	116	934
ENSG00000068985	0	0	0	0	0	0	0	28	1	0	0	11	1	0	1	0	0	29	0	0	0	3	26	0	1	8	27	0	2	1	127	0	1	1	0	2	1	0	0	389	39	0	4	0	0	0	5	0	177
ENSG00000069011	4	11	10	3	1	1	14	11	4	1	2	4126	3	2	15	4	0	0	1	2	2380	0	3	14	11	9	17	1	4	6	6	0	1	1	0	0	1705	1	14	15	2	0	4	0	11	1	2	5	30
ENSG00000069018	3	62	8	68	17	4	15	84	3	21	28	2	195	3	2	51	0	67	27	11	5	1	9	18	1	1	33	1	5	24	20	122	0	87	149	1	220	0	21	12	28	15	25	3	429	3	2	13	6
ENSG00000069020	1416	756	882	1783	1548	416	769	1770	695	409	323	312	238	999	1414	697	535	2875	1179	2027	1091	812	562	2386	3326	946	2663	836	1323	1358	3603	802	1494	1599	566	913	734	3675	737	1093	715	1351	1115	1067	911	205	392	482	999
ENSG00000069122	4572	4777	2549	6995	5245	2873	3374	16253	6518	1181	517	749	847	4685	3593	943	967	805	5512	6544	5426	2955	1215	8364	12613	5028	5738	1072	4238	8838	2480	2878	2260	8208	2391	1134	3858	15247	4017	2628	1984	3144	2939	3473	892	1271	1118	648	3099
ENSG00000069188	531	1254	192	593	4084	338	794	1200	800	332	136	145	743	135	1214	207	424	3800	179	530	1475	1999	12452	3305	264	590	601	4737	1020	734	8274	106	371	1324	91	402	3808	559	418	1870	177	113	1943	100	451	434	3413	810	310
ENSG00000069206	2	13	0	0	0	0	3	0	4	1	0	0	2	0	0	4	0	3	0	0	12	4	1	2	3	0	0	7	2	2	0	2	0	1	2	1	0	0	0	1	1	0	1	1	41	1	0	3	2
ENSG00000069248	3226	2535	4573	4835	4109	2419	933	2821	3235	2264	4422	2721	7461	2026	3288	1739	5668	4734	5194	4559	7682	3847	5564	3128	3740	3416	4848	5763	5667	5378	4831	6792	3392	4628	6109	4698	5733	4128	2705	9726	5563	3545	3941	2531	8598	5150	5062	6993	3543
ENSG00000069275	18803	14319	22605	23601	27146	8280	5056	18745	27002	13768	39283	22391	34453	13051	25142	13425	33190	23710	22100	22543	52140	13373	32897	18781	22334	19384	27220	25190	26460	25182	22091	26501	14055	17167	22230	31374	33082	16544	13169	37667	34096	15890	22380	9922	51802	41419	23601	24303	19906
ENSG00000069329	2465	8791	7910	7257	11400	2752	1344	8443	8172	6772	4588	4202	9112	3742	5367	2950	6764	7618	6438	9786	7284	5860	9728	9103	3454	4107	9499	9980	6390	10754	8289	9972	4438	8210	8856	7959	8392	8050	9871	12459	6885	6992	10216	3534	8405	3873	8560	5870	4984
ENSG00000069345	3806	3495	5743	2871	4536	1726	1202	4267	6779	2828	2294	3178	4981	1905	4128	2783	3164	3753	2420	4412	5803	3061	4179	5179	5037	2539	4784	3946	4544	4877	4344	4184	2457	4038	3046	4075	4878	3975	4588	5871	5033	3521	6603	2478	5342	2177	4336	2765	3631
ENSG00000069399	3058	1553	585	1161	2087	849	2701	3939	1083	313	141	149	442	1229	1300	420	366	973	511	924	364	1700	756	5510	5585	2114	2131	379	4046	2221	466	275	385	1537	327	1105	1175	723	1472	958	589	780	11805	524	658	278	235	401	2258
ENSG00000069424	5913	5428	2392	3986	4473	5436	1413	4013	1959	1914	531	1078	2374	3498	1676	836	3739	5292	3668	10588	1603	2714	5789	4403	3359	2211	8101	4152	5079	7380	2885	4256	4833	7257	4597	1944	2435	4922	3776	6431	1328	2640	4304	778	1002	1565	4262	4948	6951
ENSG00000069431	493	659	384	1013	784	405	943	1676	569	240	273	96	268	1111	1474	387	214	178	1549	1249	624	1367	1084	817	4018	1058	1129	487	431	1511	820	551	676	1676	761	528	556	2551	720	584	410	604	286	846	187	134	278	185	1424
ENSG00000069482	3121	845	6203	696	9018	13208	3762	1438	1165	469	254	18810	3281	72	8544	9879	519	8894	735	8519	9626	6573	605	2869	7092	10165	134	5773	3304	594	12306	1421	8164	688	2435	3756	1850	1421	7698	130	1375	752	2184	5317	10395	1721	626	8451	5974
ENSG00000069493	1350	369	519	879	319	512	133	1317	402	193	302	287	317	600	689	255	425	2168	1225	2564	562	2965	771	1610	1312	1206	2580	2398	902	2679	901	1521	267	1726	1253	1176	1588	1469	589	2682	1040	2095	897	827	1152	586	557	1532	3596
ENSG00000069509	355	938	1305	582	786	620	178	874	958	682	510	528	1235	301	928	590	644	816	437	568	621	496	707	1165	714	665	1118	916	864	1208	916	641	786	745	584	678	1064	497	1649	1129	1516	655	1455	438	1202	449	879	624	805
ENSG00000069535	462	2105	676	396	4166	674	262	1092	173	405	2235	286	55	24	944	262	73	3638	184	651	767	212	1739	1925	129	1032	344	4386	322	781	159	92	718	1412	55	3943	888	692	1732	579	511	4894	3199	298	2981	63	306	1607	751
ENSG00000069667	2192	1807	2128	1943	2064	384	320	1230	1858	712	980	271	359	1674	892	169	1592	2109	4237	2672	841	526	1387	2223	3215	787	2718	4906	1898	3112	2045	2644	635	1017	3154	1975	4275	1919	1781	3548	353	3779	1051	664	2254	390	2132	1798	973
ENSG00000069696	253	105	97	89	25	353	379	221	760	46	79	1022	81	274	138	536	204	176	42	323	426	138	282	180	273	576	100	270	261	226	411	108	184	60	170	111	604	94	79	306	156	135	244	432	279	32	214	173	279
ENSG00000069702	1221	1143	2078	2064	7882	120	304	1886	281	317	97	22	120	462	517	78	131	499	595	1358	689	569	218	4979	871	1066	990	279	992	2146	119	526	139	506	249	621	570	1352	1399	252	289	952	3908	437	120	59	94	210	1221
ENSG00000069764	27	2	5	18	7	30	17	4	8	10	13	17	12	21	24	2	17	17	7	26	27	7	76	10	9	19	7	41	37	16	35	8	10	15	4	10	30	8	11	13	11	8	8	23	28	19	17	17	7
ENSG00000069812	24	5	8	5	0	6	40	16	25	6	2	8	1	1	28	7	16	3	8	12	13	25	4	13	52	17	16	1	7	10	7	5	42	28	6	12	24	2	9	1	5	8	5	3	24	2	3	21	8
ENSG00000069849	3953	6784	4533	3170	8265	3267	2568	7926	7764	4421	3856	3978	5208	2850	5262	4617	3581	2726	3937	4672	6358	2966	6268	8107	6443	6159	5393	4324	6760	6409	8398	4203	3466	6859	3610	4102	7481	3980	15782	3485	7020	2662	14412	1619	7755	3896	4330	4743	5874
ENSG00000069869	635	498	758	704	1460	298	371	1000	519	215	193	123	291	616	892	67	603	526	782	1547	632	522	918	1918	1089	654	1156	1385	997	932	877	1253	470	1601	570	1383	441	1840	375	696	349	1517	1018	383	754	169	483	760	413
ENSG00000069943	251	320	278	283	324	184	81	522	174	93	209	119	89	97	178	78	227	259	312	412	348	308	252	625	267	326	410	427	385	559	365	401	104	360	418	252	325	417	396	357	241	380	428	164	295	75	288	393	306
ENSG00000069956	3722	1837	5117	2813	2333	1677	1257	2616	6402	3029	5929	1595	3752	1527	3449	2005	4312	2630	2807	3262	2972	3103	5689	3408	6966	1780	4230	6094	5768	3371	6443	7003	1536	4020	3573	7098	5557	4261	1598	5491	3803	3560	2481	1141	8695	3104	4323	3896	2066
ENSG00000069966	1960	3457	2563	3845	2866	1779	860	3051	1817	2624	1112	1009	3147	1597	1392	726	2666	3254	2480	2795	1124	1268	3516	2804	2331	1086	2331	4401	2830	3883	3254	4329	1921	2293	2997	2076	2860	3447	6657	3851	1213	2648	2684	1297	1636	1235	2300	3069	1100
ENSG00000069974	658	772	925	712	1310	240	307	954	485	290	266	365	351	532	714	125	278	567	756	1265	390	738	1090	1119	636	718	1698	872	1228	1337	652	986	255	991	853	1026	870	800	999	819	408	1215	1832	412	477	228	433	618	780
ENSG00000069998	2835	1875	5142	2407	1890	11093	2824	2212	3702	2145	3380	3848	4440	2095	3699	2769	3146	5067	4350	2626	5867	2177	9536	2144	3184	2948	4755	4049	4020	3145	4847	3652	3310	3931	3025	3528	4641	3959	2446	5296	4973	3123	2855	3122	7389	5981	5723	5061	6366
ENSG00000070010	2801	2931	3109	1941	2027	2833	1435	2229	3180	1290	2435	2009	3654	1568	3304	1657	2290	5162	3474	2821	2059	2083	7007	3528	4491	2525	4077	4472	5007	3388	4176	2561	1766	3910	2403	2974	3350	2997	3113	3926	3170	2160	3573	1599	3980	3136	4046	4564	3059
ENSG00000070018	3051	1992	3202	2090	4085	2453	930	3203	3246	1196	5764	2215	1992	1884	2118	1224	2746	3239	5539	6300	4408	3505	7358	4591	4775	2884	3289	3978	2762	3051	5447	5622	1444	3653	4063	4799	4353	5491	983	4584	1901	5330	3160	2353	6420	2468	4158	6416	2191
ENSG00000070019	11	7	0	5	11	0	1	19	10	0	2	0	0	2	2	0	2	9	4	5	0	11	51	31	2	1	5	13	69	4	3	2	0	1	9	1	2	6	12	4	0	5	6	4	3	4	4	6	3
ENSG00000070031	6	1	2	6	14	24	179	17	30	6	7	22	3	8	64	18	23	40	3	25	352	13	13	12	11	16	56	28	36	28	11	8	34	4	11	13	67	3	9	19	27	8	20	30	27	10	9	0	10
ENSG00000070047	4262	2827	4277	3611	3862	5028	2818	3155	7355	1564	5269	3055	5148	2436	2936	2834	4303	5330	3931	5061	4909	3925	8239	4853	3471	3589	3514	8484	9812	6810	6277	4367	3454	3661	4292	3944	7763	4068	3307	6097	2487	3281	5950	2021	7601	3506	5179	4532	4199
ENSG00000070061	5248	5411	6706	6212	5140	6583	2766	5295	6703	2921	8153	5956	6666	4776	5521	5124	7127	11150	11341	9614	8258	4562	13056	6075	9574	8876	11979	12584	8615	8934	9499	10616	4944	9133	11309	9276	11224	8035	8522	12089	6849	8564	6801	4130	15239	3907	7803	12636	6614
ENSG00000070081	2104	2358	2542	1811	2820	709	981	2757	3625	2490	1401	1385	4663	1302	3744	1020	1547	2664	1897	3068	1642	1660	3677	4284	2567	2433	3782	3457	4356	3630	2902	2413	1673	1980	2192	2038	3133	1961	5217	2338	3082	2369	4041	1256	2671	1766	2154	1967	2085
ENSG00000070087	5231	7191	17343	6672	10500	5837	3343	11282	14020	9324	9995	7097	12097	4417	12903	6974	10114	8142	6762	9198	15410	4384	9925	9734	10383	6817	8321	11003	11388	12419	17416	11136	7912	9992	8149	12200	13959	9877	14754	10066	16364	7259	9383	2468	19651	7180	10966	13724	8864
ENSG00000070159	158	499	501	1854	1745	573	92	743	364	501	120	603	1136	244	509	492	26	892	92	1937	2687	192	1009	1051	268	503	178	613	774	2920	589	521	2059	357	1722	2331	1621	220	1576	960	612	2934	1184	97	1012	594	621	952	295
ENSG00000070182	823	679	2124	2616	1798	3314	685	1572	1532	1708	3121	998	2093	683	2122	457	1244	874	3364	7438	650	865	2245	761	5843	1353	2532	1738	1986	2866	4922	1872	2132	2565	2429	3472	1411	3786	476	2230	263	2040	979	741	2551	486	3595	8870	751
ENSG00000070190	276	40	63	115	209	64	16	340	105	94	9	8	76	146	76	11	43	339	73	478	14	875	223	206	68	73	953	553	658	795	129	74	30	494	132	131	120	113	194	430	326	135	181	39	22	36	85	27	558
ENSG00000070193	17	125	3	29	519	108	46	609	38	89	195	57	4315	44	37	217	0	1523	0	74	126	24	259	624	3	208	93	2516	1374	27	446	1	1	21	5	111	460	33	6583	1647	418	93	1139	11	471	634	1297	153	810
ENSG00000070214	1425	2529	2582	2304	7596	1135	2881	3952	1539	1212	2205	1826	2283	1346	2958	1166	2302	1560	3176	3016	3641	1867	3479	5252	2638	2494	4219	2303	2303	4018	885	3120	1232	2461	3033	2804	3481	3116	3604	3823	1825	3138	7243	1575	3111	1062	1898	3510	2557
ENSG00000070269	570	454	861	822	794	497	237	600	961	482	902	587	1691	521	616	393	1026	1339	1490	1069	1353	975	2332	1104	1013	728	1906	2432	1490	2105	1725	1350	656	977	2138	1325	1398	1062	876	2624	959	1561	1134	916	956	738	1646	1651	1345
ENSG00000070366	1402	2227	1472	2425	3419	3302	1699	1360	1501	970	2540	478	1124	1099	1385	408	1292	2050	4063	2961	1262	1437	4233	1857	1804	803	2373	3476	2214	2765	2453	5076	815	1921	5370	2317	1979	3086	713	3168	421	2860	1547	646	2645	1342	3686	3644	867
ENSG00000070367	2175	1791	5716	2965	4281	1033	512	3755	5662	2721	4372	1868	8621	1692	3177	1732	4393	5010	3557	6126	5491	3542	5309	5269	3561	2603	7590	7394	5504	5778	6886	4163	2664	3660	4387	6361	6941	3496	3057	7494	3014	3529	5659	2054	3897	2306	5794	3680	3226
ENSG00000070371	929	1534	1293	1779	964	1839	402	1212	819	694	625	327	762	1037	853	627	4248	4650	2845	1295	736	955	3386	1008	3027	1406	2893	2107	1643	1684	2871	3166	977	2706	2814	1252	1534	8434	1550	3183	2527	2365	1182	958	1511	1146	2102	6072	1116
ENSG00000070388	43	158	7	34	61	20	43	57	53	61	57	51	3	43	4	66	16	26	59	92	21	20	37	83	74	34	17	61	22	138	117	58	45	45	82	35	96	47	205	42	16	21	121	24	82	170	48	69	32
ENSG00000070404	6200	5877	2125	996	14652	1074	3975	22099	1807	841	378	1152	1098	1385	1039	652	812	1406	1319	992	1702	562	1843	23863	2405	2299	856	786	1490	9436	1747	1673	3280	1917	1444	3543	4268	2962	6861	1456	1294	1968	27570	1653	5348	2083	1379	3904	1912
ENSG00000070413	6491	8959	10780	10220	10563	12869	6651	7926	5951	8712	5785	3834	12637	6622	4775	3047	9613	10842	8779	7724	5593	5571	19868	7299	9041	5348	9048	10817	9111	11917	11716	9489	5334	9374	9928	8872	10725	10323	8241	11704	5130	6731	8762	3937	10153	7493	12134	10148	7772
ENSG00000070423	5249	2281	1754	1414	1300	3024	2056	2119	2697	800	2464	3080	1844	1864	2048	3185	2807	2925	2192	2116	3155	2075	4134	2862	2952	2139	1775	1216	3843	2781	2968	1612	1975	1467	1814	1744	2598	1667	1727	3159	2354	1731	3561	1104	3945	1758	2375	2678	3795
ENSG00000070444	3339	2285	1354	2351	2191	2311	1630	2037	1890	1212	1939	2287	1402	1420	1733	2145	1992	2056	2884	2546	3049	2059	5174	3164	2431	1936	2451	3566	2846	3448	3531	3186	1382	2116	3384	1766	3091	2528	1791	3474	1391	2175	3128	1704	3222	2806	3712	2769	1900
ENSG00000070476	2048	1624	1580	2080	1503	2302	1777	1959	2138	935	1791	1161	1828	1225	1914	541	2013	2977	3254	2680	3894	1945	4343	2671	2863	1437	3505	3480	3924	3264	2530	3017	951	2514	2594	2874	2792	2683	838	3856	1013	2944	2601	742	4609	1398	3526	4641	2931
ENSG00000070495	6337	5199	3195	6902	3692	4069	2889	3937	7595	4238	3833	1886	9657	5142	5151	2307	5695	6452	4810	5251	1645	3096	11178	3482	5154	3601	8314	10598	7028	5237	8376	5894	3175	5120	5813	2495	8300	5380	5620	7496	3463	4148	5061	1173	7537	8317	9430	6338	3538
ENSG00000070501	1944	1216	2720	1306	1464	1338	288	1489	2040	1514	1324	1262	2507	1059	1901	1244	1769	1584	1985	1520	1560	1459	1782	1338	3106	1039	2689	1892	2979	2199	2646	2746	1330	2074	2525	2019	2641	2336	2230	2799	3205	1674	1342	1195	3103	3675	2623	3463	1690
ENSG00000070526	54	55	6	30	284	1	1	25	13	7	10	1	4	18	26	8	7	30	9	40	0	30	9	146	18	24	30	30	20	44	10	18	2	19	4	6	5	19	18	8	24	18	117	4	16	5	4	8	39
ENSG00000070540	308	181	172	300	1276	262	2079	725	446	92	94	153	66	265	774	73	101	181	330	382	305	320	176	1803	599	907	475	274	686	950	279	140	257	675	160	297	367	583	425	197	267	430	2283	294	519	155	81	274	553
ENSG00000070601	65	421	116	227	934	117	28	591	99	96	9	9	77	9	70	1	261	130	226	243	219	401	120	292	243	114	313	167	127	866	358	328	49	310	249	480	3217	490	1146	363	400	729	1176	13	62	63	279	1130	129
ENSG00000070610	4724	4950	5614	6031	3952	7661	3918	5117	5654	3217	3700	1605	5453	3877	4560	2102	5628	9309	9635	6317	5151	3950	13682	6793	7003	5417	9093	8639	9812	9364	7425	7069	7688	8277	8189	5806	11189	9176	4835	11187	6891	7603	8723	3296	10984	4230	8123	12641	6417
ENSG00000070614	4823	4764	5830	5255	21054	7920	11084	7096	5273	3672	5540	2862	4965	5639	10043	2270	8163	6072	7747	8798	11152	5748	10569	16387	8875	6637	8090	8627	5767	9070	9444	8064	6444	10266	8786	9459	9145	13962	5549	10068	4659	9191	11234	5614	11343	5419	7938	10538	6756
ENSG00000070669	226	131	45	209	63	206	55	102	394	37	416	170	79	212	209	161	310	442	511	288	235	149	1301	192	394	196	371	351	536	373	732	545	230	459	492	176	377	330	83	528	121	301	144	60	633	296	410	472	133
ENSG00000070718	1444	3628	2050	2995	4612	2558	729	2740	1537	1938	2884	1113	2078	1311	1443	851	2007	3496	2040	2991	3736	1807	4129	3383	1777	1948	3734	2714	2361	3936	3398	3727	2930	2518	2508	2193	3094	3267	4366	3510	2312	1761	4627	1481	4656	2696	3861	3201	2269
ENSG00000070729	3042	7188	729	9862	1712	765	562	2970	3950	5334	24	826	6680	7647	1492	2917	12136	16695	8069	11983	17677	2168	10842	2219	1181	4444	12634	15330	11766	8820	4970	8208	2389	2970	9903	2797	15355	763	1547	17198	105	2781	1631	1436	281	6784	11345	1696	1556
ENSG00000070731	23	138	13	24	4425	2	10	1485	22	2	20	3	2	22	14	11	0	91	21	14	5	15	6	3536	53	10	25	21	46	412	7	61	38	26	15	14	160	67	134	6	11	5	1926	2	33	4	17	19	13
ENSG00000070748	78	165	2	138	1073	337	321	297	3879	56	422	4	36	11	1214	4707	84	292	6	304	522	362	237	1120	70	635	125	682	250	230	696	16	11	1239	16	31	1766	24	492	487	362	5	1133	2	7085	737	355	91	630
ENSG00000070756	39820	11790	55803	19043	32967	54316	41741	27285	69352	17005	24839	36170	32871	15778	54506	35149	32393	26296	22024	35085	48614	61351	40927	38940	58046	29143	33773	28706	34419	33853	24139	39471	12469	27047	34228	40974	33579	31506	19244	43409	37221	28269	28186	34016	69926	61842	26369	30492	48026
ENSG00000070759	209	58	104	177	204	107	134	218	107	42	26	15	48	140	178	22	95	147	140	232	31	232	178	328	505	150	196	137	287	476	271	48	71	233	94	179	244	381	120	188	116	310	238	118	132	149	141	90	230
ENSG00000070761	4535	3144	6320	6481	2532	2969	2132	5148	5520	4061	2240	2696	4047	2298	4524	3385	2819	4356	3459	3561	2812	1587	3488	2685	8011	2246	4213	3052	4548	3550	3129	4422	2488	3555	3310	2699	4281	3963	4000	4664	3733	4304	3573	2139	4695	1787	3885	3759	2467
ENSG00000070770	1881	1440	2430	1675	2107	2261	1361	1638	3157	1350	1735	1607	2447	1486	3658	1313	2487	2368	1867	2073	2880	2303	4144	2125	2854	1600	2903	3112	2854	2548	2391	2591	1216	1963	1805	2530	2192	2117	2041	4554	2456	2092	2048	1584	3206	1396	3147	2113	2222
ENSG00000070778	1185	1233	2535	2527	2883	1514	1042	2535	2673	712	1667	1895	2851	1364	2535	1225	2596	5329	3514	3308	2201	1636	4623	3511	4136	2724	1966	5956	4120	3526	4940	3321	1433	2313	3563	4545	1947	3784	1074	5491	928	3701	3663	1953	3209	1357	2514	4376	2287
ENSG00000070785	916	1310	2181	921	1932	2010	710	1395	1731	1056	841	853	2223	683	1485	1287	1203	1546	1139	1114	1244	978	1357	1543	996	1143	1915	1469	2004	1675	1784	1759	1317	1418	1348	1287	1769	1431	3641	2161	2098	1128	2432	491	1489	1560	1888	1921	1722
ENSG00000070808	1887	13850	173	9036	1697	160	80	1095	391	1971	19	24	3748	871	236	74	1786	2255	1184	2902	316	886	1068	2390	1474	319	2541	1442	1421	7050	386	1682	1056	481	2178	139	842	618	5930	2715	42	224	2709	30	106	58	1335	607	395
ENSG00000070814	3297	4121	5498	3512	3166	4384	1944	2482	7101	2078	3550	1880	4374	2088	6281	2862	4514	4328	3438	4576	5718	4078	8024	3289	3958	3111	6129	5133	6830	5678	5377	4911	3388	3288	3882	4856	8737	3676	2433	6264	3583	2541	4028	1350	9285	5935	5742	6222	5500
ENSG00000070831	14438	13027	20524	10923	17753	5005	3018	15153	19471	11939	4685	7603	18444	7832	10229	6881	11902	14231	12775	14563	6930	6208	13356	17178	24813	7420	16441	16372	18827	17553	9999	18327	10759	15415	16454	12943	11060	14395	20141	17014	10115	14505	24309	4869	8423	6277	16826	14891	9796
ENSG00000070882	1561	1250	1627	8188	1718	540	233	2185	1771	5284	107	804	3314	8278	762	111	15177	8688	3724	11944	601	2205	7523	2591	1623	900	8310	23501	17611	9162	9905	7280	1039	2964	13053	4313	3815	1369	1543	3879	594	4444	2302	1074	533	1237	10993	642	1042
ENSG00000070886	223	1873	28	1622	103	339	18	444	61	972	141	422	42	244	43	336	98	339	35	117	1446	4	139	66	25	167	334	351	110	209	42	101	1645	4	89	9	231	1	34	191	86	11	141	146	122	492	193	30	9
ENSG00000070915	30	20	6	20	20	29	2	44	74	5	0	5	5	3	12	9	7	46	18	9	6	106	29	26	11	17	125	29	40	28	21	9	1	8	7	140	29	30	7	24	7	21	7	9	18	8	35	41	13
ENSG00000070950	1250	380	1038	289	499	1346	516	515	742	210	2227	827	651	479	761	858	663	790	1683	1363	803	910	1366	649	1469	1326	1032	1117	1981	795	1969	1956	813	1265	1487	2238	2107	1507	405	1218	1707	1225	616	695	3656	2073	1127	2336	883
ENSG00000070961	3524	2687	4568	2058	4448	1815	422	4777	6299	1744	3268	1311	2491	1182	2001	1635	2561	1786	2083	7738	4087	5207	14227	4820	5040	2833	3320	4762	4808	4720	8350	3527	1821	4289	2167	4840	4747	4978	1746	5166	3373	2855	4665	1539	6555	5331	2824	2470	2913
ENSG00000070985	48	25	17	189	0	49	34	43	69	12	9	19	37	30	35	23	34	23	25	19	14	47	146	23	89	61	147	177	393	48	26	14	23	4	24	38	40	20	10	175	7	18	21	105	201	37	550	82	59
ENSG00000071051	3305	2001	3345	2703	3003	5303	2822	3346	4370	1909	2318	3180	3570	2698	3954	2028	3298	2744	3926	3135	2637	2332	2630	3224	5426	2440	4325	3247	3496	4181	3657	3793	2340	2999	3125	3130	5231	3807	1835	4229	3228	3986	3876	1720	4421	3101	4192	3076	3008
ENSG00000071054	10685	8370	12154	10367	16642	34668	10859	10452	23694	9338	27190	15815	18983	12332	26232	11439	15732	18205	31859	20097	29917	14197	24969	15930	26661	12897	27061	30697	22265	18424	25215	38811	10183	20649	31581	23987	20393	30823	7497	32260	15742	26276	12135	11174	40805	17739	28512	22723	17174
ENSG00000071073	2528	2849	2327	3054	3494	1861	210	4061	3410	3609	1475	882	2886	2317	1644	707	2752	3380	5147	4467	942	2190	5109	2893	2270	1955	4682	4959	2754	5826	3926	6642	1212	4982	5679	2468	3661	3886	2989	5534	1702	5053	3993	1223	1714	2140	4080	2768	2655
ENSG00000071082	23614	12129	154860	14868	34103	64354	33964	20514	73694	27921	17928	117038	41100	11143	87123	101999	23235	28207	34645	15106	54459	33881	36589	32901	59347	48292	40266	28496	30775	32457	22911	50195	22646	27347	40457	40820	63813	36593	48423	39047	123009	37194	44162	53359	73914	37731	34099	43178	82778
ENSG00000071127	8642	7873	9207	8102	22262	9458	14925	12914	8817	3726	4799	5800	4673	5551	11152	3250	4719	5082	6808	8633	7288	8582	6807	15541	12210	8466	10242	5739	9213	16098	8356	8236	8652	10809	6991	6942	9775	13443	12279	7359	9438	7856	29895	4549	11402	3358	3832	8096	9878
ENSG00000071189	1569	1568	2411	1799	3641	759	301	1862	1681	1620	2381	897	2448	1344	1000	655	1835	3340	3115	4859	2092	1724	5870	3755	3073	1384	3349	4742	2961	2589	2966	4158	1348	2276	3208	2458	3211	3133	1214	3484	1078	2570	3404	1201	2741	2062	3368	3363	1350
ENSG00000071203	0	3	0	0	0	0	0	0	5	0	0	0	0	0	0	0	0	0	0	0	0	3	0	0	0	0	0	0	0	0	0	0	0	0	0	0	10	0	0	0	0	0	2	0	2	0	0	0	0
ENSG00000071205	748	494	618	964	2662	919	858	1612	424	221	209	182	397	288	1283	231	67	238	390	1910	1856	313	195	3194	2672	851	414	170	338	1073	181	201	363	774	310	141	795	1290	507	230	226	338	4417	621	356	392	72	334	594
ENSG00000071242	1821	6280	2082	5260	9768	2443	2422	5518	8728	3428	4516	1300	4389	1662	2148	2648	2131	5261	6518	6201	2400	2946	3450	3996	6445	1681	5276	4838	3226	7816	5901	6118	1292	8439	5634	4578	10376	8416	5211	12545	6839	4198	5581	3034	4445	2304	4176	4721	2728
ENSG00000071243	961	478	1346	674	703	688	304	925	1206	336	1213	842	1142	439	1379	604	1433	1835	1404	1624	1300	864	1580	978	1665	633	2032	1509	2384	1635	912	1871	688	1750	1365	1397	993	1621	895	2078	1145	1727	896	567	1342	1167	1502	1751	961
ENSG00000071246	1501	1159	1719	1873	2928	3162	3787	2737	3533	1227	2846	2004	1806	2148	4193	1846	2761	2351	4279	4594	3528	2294	5012	4842	4243	3139	2954	4780	3833	4463	4763	3933	1853	6786	4434	3087	4133	8163	1354	4210	2099	3804	3057	1861	3843	2575	2648	2364	2722
ENSG00000071282	2623	1597	528	1023	2959	937	3897	3857	2297	312	768	180	389	765	1975	311	546	940	874	1546	722	554	507	5447	2256	1983	1460	728	1567	1923	685	1069	1451	1518	684	1922	1016	4374	2274	894	1101	1650	6631	922	1438	608	502	1191	1336
ENSG00000071462	5240	3855	3983	4062	3437	5278	2938	3563	5386	2195	3103	5782	7582	2434	6109	5185	3822	9544	5523	4364	6403	5235	15299	5282	5462	4702	7175	5863	8579	5651	6276	6068	5475	5601	6135	3888	4863	5219	6874	7668	5372	4415	7992	3130	6392	5653	7997	10139	5279
ENSG00000071537	2120	2409	3941	3306	9215	1822	1587	5060	3721	1765	3271	1953	3216	1625	4007	2006	3615	4683	3306	6197	3747	3530	6411	7377	5528	3066	4376	4823	4576	6791	6191	3824	2312	4552	4017	6074	3003	4542	3760	5692	3471	4850	7147	2364	4723	2510	2970	3485	3705
ENSG00000071539	1628	100	2485	251	107	2082	540	242	3323	336	2055	1172	1960	965	2052	1591	1226	1684	692	1238	2796	1062	1659	269	880	1569	2296	1344	1608	801	1728	990	644	907	438	2355	3752	347	121	1789	2162	271	121	424	4275	3168	1521	675	2258
ENSG00000071553	14712	16193	13549	15991	15496	12803	9039	17066	12657	15497	5318	6379	15363	8902	9127	5190	12554	13295	10615	14729	5880	5813	17622	17767	16594	8171	11881	16657	16315	21623	18354	14339	12667	13914	15748	9142	15564	10606	28826	13749	10892	9786	19931	5009	12666	5975	15595	14923	10249
ENSG00000071564	4771	1439	4535	1817	3792	8783	7066	3229	4594	1421	10922	9680	4178	3558	7860	5403	3599	2884	5783	3719	11092	7294	7055	4406	6797	7303	4839	3250	5389	6165	7959	4297	3134	4780	4592	6577	10825	6017	1631	5556	7743	4130	4693	4120	18056	5356	5796	6958	10282
ENSG00000071575	12897	4985	7267	4985	7846	15476	5168	8417	8364	6513	7341	9341	12004	7056	8852	7817	7996	16977	15178	13396	5039	7979	18682	13479	18392	13203	9737	11318	11534	8187	10931	22242	20193	19972	14004	13455	10533	17064	2444	11709	10462	13958	10238	5023	35441	14576	9927	16544	6571
ENSG00000071626	8972	4437	5987	3590	4291	9647	4213	5771	11406	2366	10502	12759	7452	5176	10594	13358	8032	8786	7440	7722	11753	7282	14273	7677	7832	10019	8868	5687	11070	9985	9347	6675	5182	8545	6625	9994	12070	7435	7155	10505	9855	6090	10233	4691	12948	8421	7108	9301	14968
ENSG00000071655	5311	1814	6530	1811	2793	7547	4899	3222	4552	2074	6550	5189	5740	3646	6636	4787	6892	5360	3954	3714	5300	2891	6527	2943	3960	5627	3769	2276	5016	5260	5876	3560	2958	4211	3463	4449	6367	3651	2792	5562	6814	3627	5456	2564	8907	3546	4610	5313	7905
ENSG00000071677	7	10	0	6	2	0	0	34	3	5	0	0	2	15	0	1	0	0	4	0	0	141	1	1	0	0	4	4	3	5	8	1	0	0	6	0	48	0	177	0	1	3	1	0	0	3	2	1	0
ENSG00000071794	705	795	1759	1290	1261	1213	215	1112	1675	750	3849	673	939	1014	1338	694	1871	2610	2286	2362	3105	1581	4299	1248	1853	1418	2655	3984	2113	1930	3947	3246	618	1824	2319	3371	1984	2069	335	4655	613	1908	687	298	5055	1626	2912	2689	870
ENSG00000071859	5242	5182	7140	4674	4220	7791	6240	4439	9288	5040	2098	3993	8550	3078	7364	4499	4606	7820	3981	5385	3045	2911	8511	6238	6318	5974	8863	4622	8366	9343	7965	5049	5922	5333	5159	4004	7544	3696	9578	6867	7422	4254	9343	2203	3864	4403	7474	7636	8404
ENSG00000071889	2084	2600	3259	2604	2895	3927	3393	3050	2327	1735	1186	1538	2710	1743	2493	1046	3135	4169	1450	1862	1475	1574	4098	3490	2572	2154	2920	2384	3487	5152	3315	2502	1873	1364	2139	2024	2885	1818	4395	2911	2357	2739	4172	1398	2191	1138	2577	2552	3726
ENSG00000071894	14709	7339	6983	10420	4485	21879	13472	8262	13059	2395	8051	6259	7451	8008	13255	6932	11511	11402	9978	8199	4031	6640	13584	5442	17540	17174	12407	10308	12751	11485	24502	8978	6415	9415	15408	10277	14847	13593	4880	14853	8080	10114	9774	9712	19419	25826	15717	13061	12997
ENSG00000071909	6	3	0	9	42	2	2	1	14	9	13	5	3	2	6	2	0	16	3	26	4	38	16	32	4	3	3	7	25	21	12	8	2	2	9	6	50	1	32	8	8	15	28	0	8	1	13	3	5
ENSG00000071967	3294	5830	1926	2191	26703	1739	4578	13221	2717	1026	297	188	651	1358	4336	337	1160	2306	1311	3829	790	1990	1087	24365	4785	3237	2218	1257	2578	9182	468	1068	1085	2857	632	979	2556	7795	5867	1532	1370	2587	20507	2224	858	640	321	1416	3706
ENSG00000071991	530	8550	54	3	25510	42	0	11221	101	4	4	2	73	450	27	12	10	713	390	137	0	46	6	40548	858	172	127	13	27	6725	69	663	867	709	242	75	3363	1668	2857	80	225	91	44396	11	10	10	57	12	79
ENSG00000071994	1637	1060	5857	1766	2593	1574	846	2323	7198	1582	2527	2759	3401	1212	2897	2320	2740	3344	2491	3584	6501	2832	3760	2756	2392	2234	4134	3118	3455	3375	2202	3936	2160	3312	3029	2949	5905	2424	2709	5034	6033	3187	4233	2070	5087	3674	3538	3383	3779
ENSG00000072041	1688	3495	1929	1914	3363	2976	421	2032	5737	2112	4021	3351	3004	1141	1858	4072	2799	1424	2219	3928	15808	1805	9229	2082	389	1916	65	3660	3286	3605	3221	2224	1	1776	3634	1062	6225	2063	4542	4155	3735	429	2394	1249	7792	3457	2728	1774	3188
ENSG00000072042	1716	2076	6323	2211	4239	2563	993	3771	4884	2514	2056	2621	6831	1192	3896	2576	3044	4513	2962	4686	3093	2285	4629	4878	4630	2817	3462	3926	5190	5473	5724	3071	2445	4133	3191	4367	4818	2564	7921	4188	4631	4267	6455	2330	2431	1750	4852	3378	3627
ENSG00000072062	7081	9302	6345	7787	11050	3659	3478	9775	7254	6276	4384	3155	11344	6612	8446	3607	9515	10787	9140	8881	3509	3187	12986	9842	7719	5388	11519	14852	12588	12919	9657	9037	6231	7762	9111	8192	8214	7837	9594	12741	4493	6408	9956	2239	9673	4387	7656	10014	6437
ENSG00000072071	12823	8920	12756	17592	5383	16459	8967	8979	21103	15046	22475	15663	30185	15313	14780	15849	26041	13275	22373	12305	21786	4397	43967	5315	12944	12138	18293	25970	14500	18140	29560	19379	9049	11583	20686	11820	23844	13729	7672	32352	14674	8410	6165	7428	25992	12550	20590	21638	12484
ENSG00000072080	0	7	0	0	39	0	0	0	1	1	0	0	0	0	1	0	0	0	0	1	0	0	1	0	0	0	0	0	1	0	1	0	0	0	0	7103	0	0	0	0	0	14500	0	0	180	1	0	15	0
ENSG00000072110	11251	6210	6582	11277	12447	8784	28104	14538	12141	3078	2432	6692	10551	4510	12168	7347	5317	16873	8711	14411	9976	6184	12682	10503	17804	10799	14126	16968	12913	12725	14579	7394	10367	9404	7128	12641	9949	13864	7144	9297	5219	9618	16963	5204	6654	3469	10557	10999	10278
ENSG00000072121	950	1565	1401	2542	2568	2688	1390	2290	1785	1059	1388	732	2006	999	1666	706	2542	3806	2615	3521	1898	2338	6020	3174	2520	2576	4530	4224	3864	5311	4949	2575	1524	3726	2932	2747	2825	2914	1850	5414	1682	3126	3265	1296	1614	1413	4365	3052	2509
ENSG00000072133	707	703	2124	1118	518	1174	91	756	1993	708	2293	2332	1280	595	1350	1229	2305	1692	2090	4188	2969	1867	4869	516	1080	2108	5393	2318	1532	1251	3640	2367	1378	710	2343	3415	2896	628	830	1936	1740	1287	551	1483	2383	1274	2298	2402	2212
ENSG00000072134	1133	1000	1371	2066	2408	2871	695	1497	945	1018	2152	707	761	1529	1039	1250	1440	2899	3814	2348	2678	1079	2845	1913	1679	1111	2400	3158	1832	1785	2442	5137	774	1623	4414	1978	1835	3530	297	2877	403	3437	1791	603	4025	1323	3219	4151	634
ENSG00000072135	2638	3662	2767	4119	5525	6191	2462	5473	3854	2915	1304	2778	2987	2722	4043	2585	4161	4569	4321	4275	4885	2886	5556	5920	3172	5071	5323	5195	5503	8136	4866	5352	3819	4383	4548	2915	5905	4116	5352	5925	3247	5075	5679	2636	3413	2879	3834	3889	5601
ENSG00000072163	2470	1557	904	2989	5444	1942	3973	7807	805	835	149	383	390	1204	2191	385	553	1253	813	1982	1642	2169	1377	7107	2516	2195	1912	1335	1074	5147	687	904	2315	1417	957	1417	2337	3599	2227	877	938	2416	8155	2027	943	240	625	467	5747
ENSG00000072182	3420	262	5288	4227	90	9556	2052	1228	6490	3579	1589	5243	3714	4228	5765	2994	5978	4222	1876	6001	7112	2041	2529	197	2230	2366	4502	2155	4407	8587	357	3135	828	2981	2298	294	7787	1969	107	8143	1081	2231	406	4567	2777	556	4532	4897	3900
ENSG00000072195	8935	13558	6817	14103	4087	19296	3290	6074	6245	4531	2961	9361	5743	8835	4747	5296	13966	15462	14346	13630	12179	4108	14893	4304	9508	9469	21333	19481	10857	15232	5671	16967	10054	8561	10703	4573	11924	12329	7372	11763	3364	11594	5331	7628	6756	6777	15233	25699	10633
ENSG00000072201	214	416	247	548	549	297	98	184	168	177	174	159	130	148	222	84	240	282	252	319	242	141	423	342	176	143	305	224	213	505	411	229	530	257	318	291	263	356	366	883	216	344	383	205	335	100	323	382	227
ENSG00000072210	2858	3834	10569	3668	9418	4414	1126	4480	3535	3805	2737	2187	3540	1675	2795	2757	3820	3606	11366	6416	4513	2773	4361	6283	3910	2307	4520	5255	3513	5961	6331	14696	4542	5020	14190	9917	4423	8832	7278	4529	2786	18181	5985	2819	4166	2297	5967	17858	3233
ENSG00000072274	6335	4049	1816	3508	3799	2805	1318	4831	12933	3476	4339	1379	7139	4200	3722	2140	6900	14164	3180	6763	10771	5416	6979	6238	14080	2592	9674	12097	11354	6409	8974	4100	1536	4624	4053	3686	6518	2351	7647	8258	7926	2582	8225	1154	7914	3068	13963	3727	5743
ENSG00000072310	8236	3417	6652	2161	8049	6209	4746	7490	2470	755	1711	1412	2636	2380	2375	1167	3629	5338	3648	6367	1468	3181	3709	10364	8857	2908	3881	4825	5192	5281	7336	3689	2294	4302	4443	3636	4129	4007	5778	2829	1916	4165	14834	1863	8138	2795	5790	7408	6881
ENSG00000072315	5	68	0	254	21	5	0	22	8	86	8	2	74	16	1	0	222	51	29	4	7	8	516	28	24	1	84	317	27	166	26	88	1	2	214	9	13	2	4	65	3	41	25	2	2	2	218	1	2
ENSG00000072364	8050	7584	6327	7600	9964	2569	1684	6558	8766	3637	7163	3717	5374	5182	5931	2931	10247	8102	8161	17827	10405	6935	13816	9842	16305	4860	9638	12180	10667	8915	11931	11771	6185	8226	11538	11265	6969	9721	4965	12219	3739	8490	9635	3930	9602	4280	11900	10151	4156
ENSG00000072401	1626	990	2485	1226	1336	423	233	1471	1984	991	1072	870	2073	834	1554	759	1280	1638	1413	1478	935	935	1757	1952	3928	1145	2721	1887	2166	1472	2028	2228	965	1651	1371	1903	2170	1872	1234	2418	1466	1244	2129	862	2899	1039	1383	1209	1042
ENSG00000072415	495	1131	1329	1157	2207	518	422	1155	1038	669	418	389	1201	326	680	241	888	1382	796	1607	1097	779	1269	2394	1388	868	1329	1256	1307	1739	1561	986	832	1296	980	1423	1307	1259	2462	1573	549	1089	3027	616	785	441	1390	1265	830
ENSG00000072422	634	759	2609	731	1451	2357	2323	1642	1220	444	892	1158	1282	763	1639	529	1369	483	1647	1206	3038	1521	1897	2318	2191	1353	1539	1727	856	1982	1686	2574	605	1770	1842	2000	2576	3881	1553	1264	1575	2956	1393	1969	3018	554	1027	1722	1434
ENSG00000072501	6605	3507	7635	5965	6825	16721	5034	5150	14707	3954	19642	5640	13537	6156	8905	7131	11915	14070	8944	12719	13531	6942	22798	5158	8772	8276	23131	18304	15684	11035	13134	13159	6856	6263	9014	15777	9872	6583	2581	15253	10681	6524	5961	2183	20974	9327	15430	9738	9860
ENSG00000072506	2716	1883	6117	2116	3581	3471	3157	2890	4505	2042	1879	3292	7511	1797	5023	3407	2944	4132	1886	2159	3497	1724	3521	3203	3822	3207	6470	4290	5672	4152	3557	2820	3834	2290	2313	4018	3972	2142	4999	3725	7712	2752	5993	1429	3463	2178	4720	3225	4679
ENSG00000072518	2634	2266	2438	3169	4027	2603	1779	4364	4549	1785	4048	1801	4542	2816	2868	1595	4441	6319	2349	5082	4218	3393	6612	3867	2426	2447	5460	6897	8399	7111	4740	3474	2316	2711	3011	3099	3937	3159	2589	6440	2098	2815	4466	1119	4898	2063	4873	2733	3059
ENSG00000072571	220	26	1079	46	88	230	37	146	943	124	634	368	1101	285	898	585	1257	1131	462	1080	1161	931	1372	312	591	612	1798	1247	1110	508	698	759	485	590	286	2214	957	234	42	1115	998	227	79	87	1588	1921	598	274	963
ENSG00000072609	4258	1912	2310	3280	1403	3972	2357	3049	4422	921	1433	803	2471	1917	3183	1384	2408	2464	4047	1869	2879	3238	7110	2832	3204	2442	4598	1907	4379	4722	8253	4464	607	3662	3661	2959	3997	2836	1477	4096	2509	3406	2938	1020	4686	2125	3530	4829	3142
ENSG00000072657	15	12	8	12	45	6	5	19	41	15	83	53	4	7	17	19	1	12	42	40	32	57	24	23	103	5	90	19	20	11	2	18	3	14	31	16	208	140	178	52	74	7	59	9	83	0	10	3	84
ENSG00000072682	1402	3578	781	1884	5687	799	6747	2671	1959	1511	159	272	1412	979	1949	225	796	1065	1207	2578	420	590	1348	4392	2562	1908	1440	1910	1271	2844	1599	1726	3013	2061	1375	904	1573	2011	6099	899	709	1147	5765	338	900	1049	949	2147	1110
ENSG00000072694	168	33	63	22	1178	90	206	1126	17	42	21	7	16	26	66	9	17	205	36	444	3	391	71	1148	63	548	387	334	74	1704	104	27	41	87	13	135	159	41	1046	61	166	236	1315	64	69	18	36	13	836
ENSG00000072736	443	350	458	632	1418	1134	801	681	700	261	1465	367	457	587	844	205	795	1084	638	925	1547	1354	1330	907	650	473	1335	1283	891	1127	1409	834	291	740	456	1202	923	899	194	1272	453	570	760	417	2461	332	1061	517	553
ENSG00000072756	516	411	962	364	779	424	199	599	645	217	1032	765	397	284	540	774	437	732	773	1173	1008	906	747	1159	641	1101	933	735	1011	743	1883	1038	614	1048	945	1334	1440	1011	776	817	1917	1104	1597	830	2028	809	625	1342	671
ENSG00000072778	20317	19413	17438	20062	17508	20303	17366	17072	16198	5880	5483	7091	9632	11589	12150	4562	11241	22856	23118	21123	9576	9096	15028	29090	25194	20947	36539	17226	13999	29802	22734	20895	18719	29868	32193	33044	22818	21624	25568	23123	10305	64072	36151	8182	15980	20369	22554	52810	33441
ENSG00000072786	2938	1193	1240	2098	4352	1630	2286	3262	1988	746	386	315	936	1426	2620	453	1171	3087	1456	2311	1284	3518	3111	5120	4307	2495	4657	2294	3935	5166	2300	1156	1325	3078	1253	1323	2431	3227	1690	4162	1647	2063	7072	1076	1494	776	1614	741	4321
ENSG00000072803	2980	3920	6077	4700	7083	2511	1511	4114	6285	5095	3773	2554	4606	3001	4715	1804	6601	4660	4348	7475	5429	3669	8254	5197	4047	2528	5408	3359	5497	5578	6220	6337	5015	4292	6012	4966	7412	5472	3478	8005	3142	4006	6334	2173	6750	3198	6164	6110	2711
ENSG00000072818	1943	103	290	1054	669	1065	257	1533	417	488	49	151	163	773	622	104	111	3927	349	1766	138	4993	1477	1114	464	388	3693	2201	1813	5087	774	244	188	733	612	409	1339	964	634	2553	1557	1201	1626	519	242	251	191	475	6960
ENSG00000072832	23277	15187	43300	28103	13117	58230	14051	13630	39433	18299	31234	29845	30604	21687	40185	26834	42092	19984	41296	32848	35121	18927	61090	6649	25103	23115	20896	63728	34879	38665	52690	53778	34490	41807	65650	23986	58736	42127	12641	37428	56703	30803	8523	14127	67138	34574	32360	47309	36380
ENSG00000072840	557	440	135	374	4243	649	1875	1111	243	83	92	23	97	539	819	84	173	570	621	410	323	516	329	3567	898	608	562	1253	564	876	1239	906	649	593	566	1053	365	1088	232	207	84	948	1492	241	1171	134	546	433	265
ENSG00000072849	3288	2061	3953	1948	2264	1882	512	2470	3623	1832	2236	1741	3008	1547	2709	1013	2602	3385	3462	3687	1819	1728	2093	2595	3408	2161	3799	2579	2950	3148	3891	4855	1840	3766	4383	2579	4345	3219	2760	3861	2835	4344	3469	1631	3747	2227	4169	5837	2660
ENSG00000072858	206	625	35	528	420	101	75	329	74	737	28	9	23	84	65	6	32	1065	212	360	41	714	149	369	112	143	409	432	294	709	65	64	60	112	174	52	191	186	282	269	252	170	263	48	58	18	33	42	572
ENSG00000072864	848	426	496	340	2119	1041	921	1135	1076	137	1168	567	861	848	1231	470	993	1331	907	1027	873	1025	1641	2416	1394	941	2001	1137	1266	1535	1442	924	608	901	384	1603	1738	1156	347	1103	666	364	1390	204	2560	1101	1334	322	1225
ENSG00000072952	696	877	742	1414	1569	1200	1709	3264	936	225	159	243	323	657	911	265	269	593	999	812	1430	753	438	1182	2423	1180	859	384	653	2096	649	550	1419	1060	474	599	911	3551	919	1008	458	913	862	985	523	572	442	569	1042
ENSG00000072954	262	868	892	676	815	1027	251	569	719	544	135	316	1541	398	882	342	437	1462	422	913	986	426	1193	671	419	314	1086	1605	1065	1208	1701	518	413	451	981	541	1367	361	1152	933	544	195	979	270	479	607	975	636	820
ENSG00000072958	5624	6696	8592	6039	7897	7006	5107	7162	7955	3881	5242	2789	7432	3920	5144	2507	7244	8003	6563	6330	4475	3863	9535	6171	3846	4589	6894	7653	6825	8769	7215	7041	4391	5607	6993	5912	11932	5555	10158	9021	5476	4860	8778	2092	6956	3874	6481	8743	5967
ENSG00000073008	1404	1337	1406	1021	2144	1189	1440	1108	437	388	1480	960	80	223	1440	528	119	163	1462	463	2121	972	383	1819	2151	1349	495	137	598	1567	889	484	256	645	996	2515	1853	1229	1238	721	966	2375	3022	642	1672	619	362	1654	1071
ENSG00000073050	2159	1399	3312	1989	1419	2752	1694	1866	2678	1919	1782	2398	5521	1958	4236	2244	2741	3726	3147	1826	2295	1986	7735	1871	4128	3352	4105	2772	4732	3105	3363	2895	1885	2942	3037	3065	3678	2520	1973	4904	3206	2014	1897	1770	3657	3775	2592	5431	3752
ENSG00000073060	1759	1136	22661	2422	5535	6425	4800	1703	1776	1035	2601	4085	1430	1425	3351	2931	1922	1282	2585	2426	7603	3422	8413	1949	1434	2518	4173	1619	2229	2910	5786	2123	2273	2737	2078	4719	2713	2692	14566	2479	2443	4485	1967	2567	6525	1952	2701	3241	4054
ENSG00000073067	24	2	123	20	15	29	63	2	1	7	20	12	0	1	29	26	10	27	4	33	547	33	36	11	7	20	7	23	37	34	21	7	5	7	16	27	66	7	111	11	3	30	16	21	24	8	22	27	107
ENSG00000073111	3024	383	2397	588	577	6323	4024	607	2748	324	6570	1308	3925	1869	2057	1245	3092	4819	1572	1525	2364	1930	6487	539	1674	1811	5122	5280	6973	2261	3168	2810	710	1439	1208	4698	5016	811	199	4826	2325	508	268	337	10642	5382	4734	1431	3145
ENSG00000073146	166	374	44	381	65	88	79	206	49	122	30	38	40	66	78	16	96	52	243	134	62	104	372	102	102	126	216	152	100	128	130	179	78	101	231	33	141	107	97	436	37	74	88	171	49	25	82	231	132
ENSG00000073150	713	1427	725	1614	304	1516	219	731	1030	690	462	863	1412	881	407	806	1414	710	1482	831	500	159	2066	506	1059	669	2196	2810	1447	1193	1286	1301	465	840	905	595	1770	1068	1057	1398	506	804	738	586	1142	1338	1634	1329	605
ENSG00000073169	4322	2285	2760	3214	1019	5641	3203	2273	4401	1096	2328	2909	2479	2647	2566	2630	3765	3973	3424	2624	2924	1796	4489	2611	3849	4099	5914	3193	6339	4289	4675	2288	2390	3321	2527	2589	5415	2970	2475	3514	2480	4119	3082	1912	3748	2758	4099	4477	5075
ENSG00000073282	120	67	7	54	526	24	5	130	70	24	10	1	22	59	173	8	22	49	69	195	10	63	206	630	70	13	94	67	136	237	34	102	39	169	73	6	67	224	26	82	10	21	306	39	72	4	33	2	56
ENSG00000073331	181	337	236	312	1045	218	385	1196	311	119	54	24	93	254	407	37	131	405	350	568	156	546	482	1971	449	841	1475	478	843	1334	266	222	230	1225	301	391	375	682	573	539	286	595	1940	218	234	104	153	195	703
ENSG00000073350	329	113	192	626	334	270	249	678	77	111	128	154	44	191	264	45	53	328	126	364	142	456	351	415	255	291	632	635	612	906	146	78	178	204	67	1422	524	356	243	298	144	1720	512	263	1006	540	173	1114	691
ENSG00000073417	2590	2248	1519	1478	3722	1739	1231	3622	1782	368	806	1157	590	1236	2491	901	1359	1133	2325	2514	2192	1910	1720	7400	5948	2966	3064	1995	3235	2958	3511	2513	1600	3513	1924	3334	3330	3848	2050	1553	1476	4273	5878	2040	3469	1284	1453	2181	2444
ENSG00000073464	1379	4165	1793	3046	2930	2915	377	1527	2162	4062	3910	1776	3376	1350	1404	1944	1906	2976	1969	4466	1543	1306	2667	1749	363	752	1618	3374	1369	4146	4000	2884	2026	1155	3401	1590	2790	1182	3341	4812	2273	1782	2547	723	3816	1390	4100	1395	1347
ENSG00000073536	963	1185	2951	877	1391	5335	1704	678	1668	1262	2217	2069	2886	766	2085	2639	1229	1691	1736	1339	2208	1418	5031	1299	1624	2432	2189	1401	4416	2145	2450	2771	941	1530	3462	2702	1956	1663	1321	3228	2057	1848	1439	1315	3121	1991	2830	2912	2825
ENSG00000073578	379	280	541	357	434	101	236	423	616	270	217	768	473	106	530	469	436	516	286	765	600	256	486	781	715	501	712	415	415	576	547	337	589	489	447	684	692	374	836	654	822	842	695	240	683	472	449	533	943
ENSG00000073584	3138	2025	1232	1332	695	842	201	735	932	891	1191	488	2043	1594	626	771	2882	3098	3029	1780	1087	896	4050	1441	2737	1660	2060	2280	3773	2260	1844	2314	1009	1608	3058	1884	1275	1562	639	2477	872	2188	860	752	1699	789	2707	3492	1280
ENSG00000073598	11	12	8	2	3	35	10	0	8	3	7	8	5	5	12	18	8	5	8	15	11	3	34	6	12	8	7	5	40	13	15	11	3	11	7	11	3	6	5	18	8	9	4	10	21	6	21	18	19
ENSG00000073605	4431	3780	666	1838	299	2899	738	1173	1204	461	594	1070	1132	3631	1106	1024	758	5462	5546	3151	757	1685	7825	1865	5223	4019	7613	9827	6157	4841	2595	4827	1679	3135	5312	3964	2830	3150	1477	4384	1368	8643	1529	1949	1998	1166	5173	6496	5803
ENSG00000073614	5051	1263	3685	2198	4531	2394	1855	2535	4100	1013	2999	1326	1999	1900	3262	1010	2137	3012	3398	4744	3146	3343	6257	3703	8395	1760	4723	3976	4417	3298	6050	3945	1245	3271	3488	3633	4479	4238	1173	5610	1908	3320	2942	1573	3138	1903	4127	3749	2282
ENSG00000073670	2333	2271	781	2309	839	7614	1025	446	1950	814	2793	2544	2060	1284	2202	4503	3738	4837	2945	4880	2069	472	9977	965	1557	4027	6485	8154	4924	3152	5485	3126	3636	2807	6170	1404	4587	1980	445	4195	2301	2990	2067	1121	3805	2282	7473	6285	5633
ENSG00000073711	697	835	1196	822	1797	514	289	1315	644	853	875	459	732	694	744	363	1425	1059	1375	542	917	786	1547	1761	920	506	1392	1126	959	1330	1532	1974	413	916	1793	1061	1513	1199	1306	1619	1059	1534	1551	393	1264	671	1636	1067	725
ENSG00000073712	3130	1888	3430	2153	11377	1162	2825	6070	4639	844	1395	1308	2418	1481	4055	818	1597	2470	3099	4305	4436	2567	2481	10773	11230	3904	4686	2834	4110	3719	3146	2992	2820	3417	2064	6557	3693	6074	2619	2978	3370	4184	15566	1722	3405	1624	2223	3154	3611
ENSG00000073734	3	2	2	10	14	11	0	0	0	2	7	1	2	0	1	0	0	16	59	18	1	45	13	4	19	0	72	7	1	29	2	104	1	2	84	2693	4	26	8	2	24	5440	5	2	87	0	19	7	62
ENSG00000073737	3	49	90	68	42	30	10	71	2	205	3	0	0	5	61	1	12	46	5	33	3	74	6	39	23	15	236	11	36	210	9	0	8	130	2	59	53	10	312	45	41	65	61	7	24	6	9	1	69
ENSG00000073754	251	0	3413	2017	11	135	21	2	311	5210	11	38	225	63	123	30	277	74	28	19	384	1104	2	0	7	42	1037	80	622	1520	29	11	31	117	211	632	549	431	224	373	322	923	2	85	15	177	5	9	227
ENSG00000073756	2129	686	125	516	127	8	1300	2223	1766	251	15	52	38	78	835	60	56	135	42	190	47	208	73	5339	1430	163	331	86	2415	836	183	22	175	292	26	217	368	1484	219	143	574	208	382	273	127	83	39	323	152
ENSG00000073792	341	183	423	245	772	274	404	362	988	91	45	40	40	251	544	44	13	68	474	131	221	140	134	536	2438	866	249	235	252	362	3173	858	118	1608	705	1042	2554	2529	335	69	532	1359	1259	102	1560	1759	51	927	329
ENSG00000073803	1786	1672	2876	1439	1906	1124	511	2142	3260	1278	1386	1557	1882	1063	2088	1383	1919	2019	1571	1912	1769	1153	2280	1917	2223	1251	2286	1799	2623	2307	3841	2202	2026	2143	2050	2152	3532	1690	1938	2175	2341	1763	2449	981	2722	2449	4997	3060	1381
ENSG00000073849	1578	1007	2239	1867	8752	3930	1989	3800	3233	1052	4964	2229	2024	1102	2083	1980	1313	1781	807	3774	7447	4547	1800	4841	1314	2418	2934	5734	3421	5456	1129	1592	332	3027	978	12473	7975	5915	3779	4032	6403	14827	3794	676	13106	3704	2590	2274	6222
ENSG00000073861	148	16	15	152	44	50	14	133	43	29	4	4	8	72	40	0	26	103	5	63	2	99	93	68	13	13	521	65	214	287	31	4	10	63	14	27	95	67	58	222	52	29	83	27	32	22	25	5	100
ENSG00000073905	9	72	6	11	25	50	69	85	35	9	43	14	24	15	24	22	45	10	9	29	86	19	16	24	9	20	9	12	20	23	26	6	24	20	8	19	27	19	16	13	20	12	19	5	35	11	16	14	26
ENSG00000073910	1881	6026	2513	3633	6161	3829	1064	5234	5249	3750	6224	788	2357	2235	2272	1240	2585	2257	7976	7866	4281	1939	4282	3302	6048	2576	1656	3412	2853	5506	6156	6709	3335	9254	7796	6857	5858	9224	3790	6446	2422	5355	3036	1523	13852	6094	3293	16094	1606
ENSG00000073921	7008	5082	7657	5158	12018	3432	3355	10901	8437	3365	5596	3419	4299	3846	7379	3121	3880	4585	8216	7032	8373	6330	8074	12969	18896	6872	9132	5677	8144	9317	9015	9229	5480	10842	9155	9770	6566	12003	6898	6523	7046	9814	17221	4254	8242	4685	4099	8150	6529
ENSG00000073969	3660	14279	3592	9134	16323	3408	1115	4950	3384	3870	2252	769	10733	2788	2241	1440	5597	8410	3518	5893	2823	1750	8760	8275	1954	2390	8166	11221	8873	15226	5472	6032	3448	3724	6610	3733	3446	2768	15256	17686	4230	3431	14052	877	4909	5365	9119	6292	3040
ENSG00000074047	455	230	46	202	481	490	1918	551	276	37	72	290	55	184	511	1494	72	535	99	268	1814	383	157	1066	295	840	580	115	200	457	209	146	94	317	89	214	562	900	189	184	137	410	480	106	730	467	41	148	580
ENSG00000074054	6469	10227	7176	10698	11605	18923	4140	8783	11715	5698	13262	4315	7568	6896	8147	5335	11457	9741	22950	12264	10753	7382	20265	9012	11907	5959	12344	15109	10847	14566	16968	25695	6009	11247	25599	12797	13791	15641	7512	18855	7199	17753	5965	5938	12333	9729	14415	18128	6749
ENSG00000074071	1677	1802	4871	1964	2222	3304	2564	1568	5980	2033	1274	3700	4913	1535	4948	3544	2521	3263	1222	1830	3162	1686	3974	2022	1736	3255	4036	2673	3485	3379	3477	2034	2009	2299	1723	2552	3964	1664	2854	3596	8171	2002	3159	1430	3398	1976	3282	1983	4955
ENSG00000074181	8165	4728	3372	13658	10250	10160	20508	21603	6482	1319	1903	2454	2119	16949	16394	5331	2724	3111	13988	8543	15830	7406	8805	11053	33197	15458	8139	5123	6662	11282	5556	6480	10752	16275	6283	3035	5175	32237	2533	4795	2987	6993	8043	7630	4636	1954	2203	3308	7636
ENSG00000074201	1317	1585	11793	1155	4699	3686	2321	3927	3573	2535	4015	5411	2605	984	5069	4130	1478	2257	2464	1947	8505	3827	4523	3493	4021	3558	4678	2322	2437	2965	4257	3552	2588	2869	3805	4667	7240	2478	4101	2837	8186	2962	4053	3522	8262	3082	2376	3617	3982
ENSG00000074211	200	4345	392	6772	6670	3282	209	3803	639	2804	1441	2108	96	1764	612	1201	280	375	6098	4092	7784	772	3561	2687	469	1098	2077	10233	1042	5882	4050	1761	8032	1082	5635	164	5284	2685	5769	694	2249	1201	5003	4542	2529	2651	470	4080	138
ENSG00000074219	566	351	321	520	1903	275	788	1026	499	94	97	103	187	504	1183	171	186	324	601	701	397	505	287	1761	1009	1188	850	319	658	1185	175	409	321	908	332	678	447	1711	651	223	621	1144	1935	413	1300	185	71	415	1290
ENSG00000074266	689	410	1265	538	895	736	418	883	929	256	1498	1202	569	333	575	1007	671	807	899	1045	1624	1017	1451	1286	2911	1256	1459	785	932	1238	1886	1261	935	1291	1263	1380	940	1134	623	1229	1764	978	1393	904	2430	1150	698	1544	1279
ENSG00000074276	653	637	298	1216	170	670	330	304	460	951	855	260	772	744	734	486	1288	702	900	923	379	184	2455	375	323	517	700	689	1612	927	615	1140	141	580	1265	992	1584	762	587	1423	511	1321	224	107	2163	1619	1669	1283	334
ENSG00000074317	795	7762	358	1819	2237	941	80	1779	2281	5384	189	1296	3119	869	997	2703	898	1017	319	205	1796	20	2220	4107	144	271	623	710	1440	3906	2442	380	3931	483	749	240	1865	283	2575	927	1221	49	3174	248	525	2999	1235	339	213
ENSG00000074319	2825	3562	11740	2861	4710	2138	1517	3965	8953	4360	2767	2576	10563	2052	5259	2227	3576	4370	4075	4118	3209	2897	4850	4881	5278	2730	4900	7723	10295	6292	4815	5796	3173	3592	6210	4714	8593	3689	8915	6338	6001	4835	6883	3140	6242	3770	4969	4462	3188
ENSG00000074356	4143	3096	4977	5206	3745	9455	2937	4198	7398	2982	5858	3230	4352	5141	4613	2595	4995	5886	14149	8609	5730	4554	11580	5905	7563	4808	7648	7999	6296	8464	10098	14345	3691	9768	17216	7501	8105	13230	2887	9435	3952	14026	4797	3734	7845	6948	9940	15301	5462
ENSG00000074370	3902	1527	841	2198	1752	1717	404	2777	867	769	112	491	2467	3719	1334	287	408	6063	3963	4272	301	8701	3351	1439	2143	721	5556	9319	4072	7189	1190	4103	1708	2223	2942	1267	1485	2496	2244	2718	2575	2384	1573	1480	781	245	3321	1182	8818
ENSG00000074410	40	410	39	32	69	101	604	29	142	18	13	13	11	8	162	14	24	22	22	54	459	12	66	206	220	1269	128	20	367	33	54	21	117	83	26	259	145	75	89	24	75	286	34	21	46	197	18	366	385
ENSG00000074416	1395	820	1405	2642	5809	1028	2033	3150	928	898	313	282	517	1367	2246	248	1181	1027	1489	1803	2035	1328	1369	5391	5272	1991	7184	1137	2827	3047	671	793	2062	2740	1142	2155	2623	3907	5215	2041	657	1970	4023	2286	818	487	508	454	5255
ENSG00000074527	229	661	637	626	2392	483	814	1512	773	211	1341	148	33	96	860	90	114	367	134	315	957	395	760	2451	268	314	298	354	456	1222	659	95	425	392	38	563	1869	645	364	273	700	409	1897	445	1740	374	87	235	362
ENSG00000074582	1806	2069	3699	1803	1788	7064	1647	1698	2975	1008	1951	1963	2605	1536	2638	1822	2532	3416	3163	2220	3290	1617	4072	2478	2172	2713	4594	4537	4074	3789	2411	3729	2405	3057	2589	2697	4405	3296	2567	3606	2793	3255	2768	1358	3974	4279	3687	5665	4897
ENSG00000074590	1086	1334	694	1247	2417	1054	4548	1367	2090	1110	1692	504	331	1143	1316	157	2012	2738	1161	1864	2792	824	4074	2576	1489	1809	2802	1232	2100	2448	2875	2111	821	1747	2440	1336	2977	3220	823	1727	1540	1782	1780	610	1520	2165	1521	871	1057
ENSG00000074603	1725	2658	2677	2599	3666	792	446	2519	3015	1095	2255	1190	1500	1380	2091	994	2173	1985	2391	4139	2720	2291	4300	3754	2961	1943	3047	3598	4522	3472	3718	3064	1524	2999	2063	2542	2918	3327	1996	3908	1482	2355	3178	1645	2534	1554	2904	2464	1742
ENSG00000074621	435	427	338	370	845	220	465	639	257	118	167	219	139	349	457	107	191	337	503	1012	425	488	842	781	587	334	363	835	479	581	458	601	186	534	393	412	415	1006	328	716	217	566	428	277	492	106	443	645	453
ENSG00000074657	8434	5219	9552	7343	8290	7768	4003	7781	12189	4762	14599	4797	7905	6949	9075	4128	8661	11861	13739	11851	12028	9937	24198	10809	19064	7289	13316	28228	14122	11880	18642	14753	8268	11990	18114	12734	18070	15727	3998	19308	8421	10935	6520	5431	29928	13099	14292	19234	6641
ENSG00000074660	1571	539	660	1433	780	670	1062	1671	631	292	551	291	246	1086	1330	335	903	507	1378	1535	949	1200	640	1921	3290	1708	2236	566	1501	2222	693	752	1028	2665	841	852	909	2562	689	818	507	1954	1943	1189	1134	293	501	510	1869
ENSG00000074695	5548	4382	4836	4303	6508	1948	2366	4778	5774	3363	5236	2397	4513	3080	4465	1947	4121	6900	4358	8468	8294	7129	11844	7229	9618	5232	8191	10262	6741	6851	5956	5517	2811	5061	4795	7040	5129	5793	3457	6312	3392	6320	6788	2376	8571	5392	5782	7012	4090
ENSG00000074696	4723	11524	32932	6875	12223	6712	3278	7766	8086	6382	8162	6314	9775	3375	8489	4002	5620	4845	7475	9965	9789	5237	11244	8286	12048	6132	6293	13675	11035	6251	5775	9261	17483	6277	3960	12385	8575	14868	8700	11194	10361	5552	8295	10668	14297	6633	6748	8490	4851
ENSG00000074706	136	102	66	68	183	21	9	237	48	46	11	21	32	34	120	14	2	385	66	378	36	390	84	313	88	43	308	593	84	455	53	104	101	151	254	76	132	272	121	283	69	181	277	67	15	18	25	113	394
ENSG00000074755	5098	5379	2781	5628	5286	9275	3653	4228	4667	1768	6778	2782	3369	3947	4457	1858	4603	6517	10230	7239	4421	3456	12076	5422	6108	3918	6209	8273	6248	7840	11357	9566	3106	6252	13541	5035	5927	6870	2943	7570	2881	9232	4415	1978	9978	3959	7985	9808	4127
ENSG00000074771	0	0	3	0	2	0	0	5	1	1	0	5	0	0	2	13	0	2	1	54	11	0	1	0	2	8	0	0	1	0	0	1	5	7	1	1	2	5	0	0	0	2	1	11	3	0	0	17	3
ENSG00000074800	27996	24444	46501	18927	37660	62891	45523	24628	46010	18408	22232	30718	46379	15620	37402	35516	24213	45420	24027	17343	30964	19516	58481	41726	29786	38240	35206	39037	47415	40779	23365	27657	28312	32379	24295	37668	25088	24192	72877	35039	47708	18969	80035	10760	39096	27478	53347	28952	35835
ENSG00000074803	73	28	18	142	65	6	14	35	20	30	17	10	16	33	12	4	212	90	125	29	9	27	126	61	217	21	25	163	101	435	203	183	22	91	95	41	107	84	300	69	9	36	53	5	35	36	68	108	14
ENSG00000074842	3659	1968	3903	3179	3462	3616	6149	3328	4202	1923	1745	4227	4587	2269	4463	3716	3075	2940	1670	2133	2625	2116	3532	3824	3518	3739	2606	2079	4900	3415	2557	1767	2490	3309	1683	2601	3121	2264	4471	2836	4469	2650	6129	1595	4083	2000	2040	2939	4251
ENSG00000074855	2762	2245	1556	4256	1167	3145	2467	2441	3202	992	5263	2395	1545	2825	2496	2527	4725	3485	6378	3828	2750	2169	5279	3232	3724	3390	3936	3679	3359	5437	9207	4149	2768	3413	5345	3259	6578	4504	1220	4177	2532	3244	2220	1577	6894	3764	4465	7523	3437
ENSG00000074935	1826	1325	1362	1876	918	572	232	1500	1863	757	2182	930	814	1269	1424	934	1746	1789	3276	2934	3398	1079	4175	2165	2911	1285	2251	2420	1901	2330	2135	4207	1553	3602	3829	2425	2548	3772	965	3536	1503	2835	1719	1232	2733	1994	2555	3934	1010
ENSG00000074964	7797	6723	7473	9633	4442	8789	3121	6489	5487	5846	1935	1985	6615	6749	2981	1128	9776	7716	16536	6654	3319	1449	11677	5180	13695	2978	6822	9908	9897	9248	7850	17705	5510	8880	15391	8746	4200	15071	4249	10352	1655	16184	5818	2882	6430	4024	11771	26560	2754
ENSG00000074966	225	10	20	74	69	35	5	104	19	4	121	3	16	57	46	8	0	233	38	403	9	360	193	199	50	91	185	855	124	249	55	36	51	110	96	79	71	140	23	195	56	204	103	15	589	45	19	29	574
ENSG00000075035	150	535	35	512	626	59	47	161	38	119	1	17	211	230	43	18	36	19	116	113	82	18	0	338	29	15	43	38	66	576	493	111	1107	89	170	36	458	107	848	50	8	37	479	19	33	47	70	67	85
ENSG00000075043	10694	11754	25208	20567	7004	52694	8792	12828	20838	14441	12889	28195	46397	18922	14449	22347	24976	16485	37217	29847	38699	18096	23888	2422	21554	25584	22421	27213	15827	17276	41790	31632	29110	23760	32268	18096	29047	25790	5646	39145	9794	23899	5798	23031	11942	15690	32645	45322	22576
ENSG00000075073	44	81	130	92	124	21	61	85	76	36	28	25	94	51	45	48	72	114	34	110	41	14	106	90	48	31	47	140	29	91	50	78	36	40	67	25	87	44	68	165	99	42	87	27	62	25	51	20	21
ENSG00000075089	968	1269	4441	1189	1430	622	149	1845	3095	1433	1232	1366	2041	845	1225	943	2172	2117	1849	2095	1911	1371	2717	1766	1221	953	1509	1972	1877	2226	3152	2510	1186	1756	2033	1848	3569	1775	2176	2768	2390	1978	2692	1382	1996	1449	2427	2199	1531
ENSG00000075131	305	198	445	177	247	272	108	209	422	105	598	388	457	196	581	344	349	282	243	335	470	373	398	262	462	374	763	678	687	373	515	492	247	382	204	489	419	367	299	484	698	215	482	321	769	478	425	320	483
ENSG00000075142	2413	3961	5207	3798	5607	2508	1161	4019	3707	3467	1806	3136	5061	1743	3199	2475	3182	4424	4047	3946	4617	2400	4489	5026	3752	2660	4343	5671	4612	4227	3102	6506	3460	3773	4870	2513	4238	4564	9730	5086	4012	3750	7381	2073	5322	2930	3805	5997	3046
ENSG00000075151	3234	5542	5291	4615	5830	4441	2205	5519	6671	3135	4155	1795	7374	3769	3774	2004	4396	5722	8760	8444	5979	3486	10905	7548	6240	3409	6991	11588	9585	7992	5812	11113	2646	7318	7815	7896	4392	7482	4508	11489	3004	6942	6664	1444	7875	3492	10243	7831	3132
ENSG00000075188	277	281	821	216	511	357	163	334	517	132	491	317	618	174	728	262	273	650	413	441	725	492	874	573	342	594	868	624	861	575	635	598	265	530	382	648	658	442	464	704	769	424	572	303	749	589	522	409	662
ENSG00000075213	766	391	410	273	749	761	114	493	3551	224	121	444	750	653	520	264	1337	4363	378	1800	436	852	5920	711	326	231	946	4781	1656	466	1489	1603	31	922	2265	375	3379	886	2736	997	2142	668	245	207	342	3381	1724	437	1499
ENSG00000075218	1869	46	1196	185	111	3354	704	499	2428	138	4428	2227	2663	1952	3009	1981	2869	2620	2298	2068	2804	1096	4684	458	1391	1862	4478	3227	5073	1873	2910	1718	749	1604	459	4545	3112	409	49	2580	1704	277	72	177	6386	5699	2895	597	2321
ENSG00000075223	1329	3659	207	596	18514	227	3049	7334	1007	1138	59	364	143	555	1679	72	159	475	708	1239	495	232	460	14349	786	1321	287	170	985	4513	2503	800	488	3892	491	1734	2822	939	3305	387	686	438	9865	336	1366	258	234	2755	1263
ENSG00000075234	1504	1000	2147	1276	1921	2235	1541	1665	1239	919	1480	1105	589	1352	1179	810	510	278	1577	945	847	447	1317	1934	1745	1840	1501	2019	2887	1923	1970	1483	445	1554	1625	3759	1645	2386	2396	532	921	5523	2186	1070	3463	1690	1138	2745	1504
ENSG00000075239	704	968	3888	901	2709	2044	1043	1840	2135	1103	1890	3056	1596	482	1381	2011	998	1049	1949	1554	5378	1205	1288	1937	1692	1604	2551	1312	1356	1675	1967	2995	1816	1736	3052	6361	1419	1691	3087	439	4252	8023	3111	1445	3496	1693	1048	2081	3146
ENSG00000075240	2931	3380	2759	2992	2706	7782	2474	2147	3630	1905	5478	3918	3262	2148	3428	4678	3764	4676	3995	3865	4399	3187	6805	3710	3337	3905	3681	5427	4631	4402	5091	3506	3739	5739	3415	4222	5272	3922	2784	4216	2873	3186	2839	1983	6840	4529	6042	7019	5597
ENSG00000075275	717	269	229	295	426	122	441	715	600	228	106	177	264	293	532	242	211	480	375	1350	1539	1040	347	527	372	482	411	947	620	971	442	274	210	726	167	392	489	381	326	417	748	450	394	276	575	571	389	480	1061
ENSG00000075290	22	5	11	8	2	11	1	17	6	0	4	19	2	21	14	9	5	17	15	23	63	14	37	12	16	29	26	59	29	20	50	11	2	13	13	12	22	16	2	37	4	13	12	17	19	30	15	13	13
ENSG00000075292	4514	5143	8953	6010	6089	6607	1343	6867	9195	5366	10706	5911	8987	4962	11216	4753	7816	10630	15113	12487	11172	7382	22841	10332	11765	9208	16601	14544	11618	12771	16457	18671	3185	13383	13737	13244	12524	13498	6007	14697	10900	15349	10537	6623	16953	12310	13379	17882	9994
ENSG00000075303	684	1163	1393	1361	1561	530	91	960	1460	746	2889	705	1257	881	821	430	2165	1841	2020	2283	1284	1308	3590	1535	1397	848	2518	2284	2086	1395	2099	3085	933	1915	1833	2046	1481	1655	1047	2384	812	1309	1060	727	1673	1554	1587	2094	878
ENSG00000075336	828	800	1681	1107	1083	888	469	1204	1803	1188	1466	1231	2550	654	1505	1228	1461	2940	1259	2754	2476	1593	3210	1363	1339	1312	3177	3494	2124	2017	2583	1700	1722	1523	1492	1742	1574	1758	1178	2428	2034	1230	1673	1038	2889	2161	1943	2421	1959
ENSG00000075340	6403	8329	7353	10244	9649	23818	4899	7469	15224	8321	18218	10877	13942	11127	16041	6722	13399	10898	15321	17776	19575	6120	30431	4714	7075	5358	14113	21234	13964	14962	17757	24647	4581	10167	19972	12944	15042	11325	14053	14874	11613	11825	4437	4403	18642	11895	17730	11744	8159
ENSG00000075388	1	0	0	0	0	0	0	0	13	0	1	0	0	0	3	0	0	0	0	0	0	0	1	14	0	0	7	0	1	1	0	0	0	0	0	0	0	0	0	1	0	0	0	0	1	0	1	0	0
ENSG00000075391	1708	1445	928	1862	3540	1000	1155	3798	2235	794	3783	781	1683	1064	1893	920	1407	1813	3174	2445	2556	2427	4147	4830	3573	2263	2820	2472	2574	2942	3859	3705	1628	3846	3483	2529	4680	3546	1972	2524	3011	2429	5576	1103	5252	3373	2184	2072	1226
ENSG00000075399	1231	2274	2116	2904	1362	2606	1978	2910	2655	1376	637	1250	2095	903	1601	635	3215	3059	1807	1671	1865	1424	3086	2674	2992	2655	3083	2304	2857	3773	4585	2122	2349	2345	1985	1615	2398	1804	2464	2953	2379	2706	4486	1300	2004	1042	1578	2685	2838
ENSG00000075407	1094	1198	1635	1693	1571	1826	443	1468	1728	817	2899	2091	1552	1561	1706	1636	2577	2958	3056	3714	2600	1670	5545	2352	1697	2384	2705	2992	2758	2403	4686	4553	1438	3231	3264	3379	2354	2982	1385	4097	2123	2579	2019	1703	6068	1871	2743	3247	1894
ENSG00000075413	4845	3441	6074	5909	3588	6533	3728	6159	11881	1472	5217	3763	4953	2996	7011	3877	6415	8652	9613	9679	7813	5515	13373	9337	11361	5759	6058	8811	11110	9800	9932	6068	5980	7028	7605	6983	6108	6368	4896	11787	6194	7059	9438	3825	4910	4396	5763	8385	6444
ENSG00000075415	21254	9824	25530	11904	20113	24458	13395	15037	27039	9490	14355	13244	22315	8843	28020	13914	19347	14742	14176	15999	30153	16395	23984	19553	26569	14836	18544	16548	19626	17577	21813	21131	12196	14350	14555	20858	28475	18679	25471	21491	35206	19106	23778	11758	25654	14513	17107	15672	23814
ENSG00000075420	2525	1672	1929	1271	6564	473	2254	3955	2573	569	574	392	547	1452	2916	402	544	890	2027	2548	2443	2074	1162	6158	5331	2958	2100	1081	2579	2591	1739	1512	1264	3420	1017	3138	2072	4215	2583	894	1068	3779	6171	1287	2028	810	699	1845	1715
ENSG00000075426	13897	9282	4527	5602	12683	1569	15509	15080	7167	941	497	1783	864	4372	6296	1878	613	721	2409	1842	4878	7365	2185	18977	21584	5915	3791	813	11139	5097	1675	1149	2488	3936	1104	1402	8365	10102	10929	2057	1630	1800	30388	2301	1167	1332	832	1064	1948
ENSG00000075429	140	547	16	719	338	113	12	121	23	498	33	41	286	120	53	7	117	261	744	170	48	37	156	40	45	49	613	738	587	402	1016	664	199	107	802	30	139	49	22	427	11	219	123	4	117	101	688	143	36
ENSG00000075461	13120	5747	6736	16253	6345	13300	2368	6713	10959	14552	7859	4719	29475	13356	8700	2292	18942	16164	18304	12644	4849	11613	29912	2708	5870	6014	19412	27703	16032	14671	17911	25107	12928	7987	29627	7092	15453	9933	6441	23201	3900	12606	1762	2777	24500	10578	23880	16376	5435
ENSG00000075539	1708	1346	2413	1913	4429	2125	508	2144	1829	629	6066	1839	1575	1542	2526	1405	3048	3481	4259	3986	3907	3413	4564	4173	4997	2546	5096	4478	2780	3995	5084	3391	2150	4059	3284	4142	4096	4505	1123	6006	2036	3789	3258	2820	6191	3036	1698	4063	3185
ENSG00000075568	3202	3650	2677	3392	4618	5849	2094	3120	2843	1664	4587	1799	2322	2732	3466	1806	3319	5216	5941	4868	5308	3961	6316	4544	4552	2976	6150	6170	5326	5923	6078	6560	2117	3804	5474	4739	7628	5846	2148	5119	2222	5911	4296	2209	7296	4107	5456	5502	3978
ENSG00000075618	26534	9371	30691	24408	11644	58632	32976	17519	39768	25693	26875	31107	55728	22852	33341	24660	41870	46248	24329	19584	25818	19095	75350	10064	30158	18795	34883	47763	46309	20314	37968	47833	23453	24933	36112	25235	57534	43423	6896	45935	26938	24795	7517	17171	41438	43200	48666	41510	28721
ENSG00000075624	143401	155219	234382	133259	223128	211693	280245	219701	337044	152398	148005	187822	367739	99774	252158	118479	164215	248229	171624	164808	154633	146879	231610	190573	219569	186626	229919	189997	344573	273316	167424	267226	256577	228485	192888	221813	221821	238050	222642	235816	308178	174439	365844	87536	217552	147309	183536	211126	234783
ENSG00000075643	27	96	575	31	277	23	256	106	84	5	6	6	19	24	40	16	12	59	25	28	25	39	43	177	40	129	140	31	76	113	32	24	28	72	10	189	73	35	825	54	65	149	315	27	114	69	23	58	51
ENSG00000075651	429	310	839	451	1846	506	527	1076	523	347	71	78	159	274	1051	67	227	276	460	754	612	666	505	1715	724	832	799	466	660	963	291	181	210	1163	340	1222	802	1113	1191	422	532	1238	1009	441	351	131	173	595	923
ENSG00000075673	3	0	0	13	1	3	0	7	16	16	4	10	3	0	4	0	0	2	0	0	37	0	0	2	0	0	1	18	101	3	6	0	0	0	0	55	41	0	0	13	8	94	3	2	5	24	1	0	0
ENSG00000075702	2449	163	750	319	159	4562	2191	631	1818	97	4447	1318	2004	2034	2916	948	2647	4138	2602	1495	1937	830	8580	571	1575	2850	4508	2345	4819	2905	4410	1496	868	1774	562	2674	2596	423	135	3994	1879	312	334	157	4516	3790	1848	971	3702
ENSG00000075711	3564	4196	6257	4202	4260	1608	784	4321	3101	2570	2270	2687	1858	2338	2362	1295	2580	5514	6529	8026	4002	2596	5432	4703	8735	2791	4283	8813	4243	4220	4804	7208	2331	5539	6054	5971	6272	7619	2005	4332	1760	6635	4903	3652	4031	1993	6286	15027	2669
ENSG00000075785	9848	15089	20923	10991	23134	6122	5187	18083	18393	12530	5249	6531	12854	6681	11452	5962	9451	14686	9543	13666	8815	5744	14539	23776	16443	9531	15150	10337	15998	19049	15418	14201	10559	15297	12977	11285	17242	14486	19013	17049	13369	11798	29278	3689	14531	8545	14567	16062	10839
ENSG00000075790	112	39	40	72	26	11	14	43	49	17	17	21	30	27	27	16	70	70	61	132	97	69	92	99	266	62	67	93	89	67	120	93	40	69	74	41	27	90	32	149	20	50	58	20	66	9	70	106	31
ENSG00000075826	3812	2085	552	2206	421	1023	959	1584	964	358	435	734	787	2734	1088	804	2819	5494	2204	2565	824	1199	4886	3001	4815	4362	5999	5030	2655	4062	3576	2677	2800	4610	4166	2540	2051	3956	1741	5472	1082	3132	2800	937	1925	787	2831	4271	3337
ENSG00000075856	4825	2582	4771	3405	3653	5838	1685	2417	4902	1712	4312	3534	4196	2408	3706	2618	3928	6309	5186	5709	4211	2884	10511	3179	3609	3697	6288	6318	5772	5446	7499	6680	2928	4562	5740	4610	6542	6045	2309	6842	3596	5105	4363	2447	7035	4081	6247	6599	4782
ENSG00000075884	732	1413	399	457	10157	397	147	5312	361	409	52	66	220	319	521	93	98	918	432	675	274	880	540	9540	1290	288	982	767	809	3186	205	290	637	829	398	394	954	1447	2313	854	821	785	11116	440	194	78	141	375	1276
ENSG00000075886	61	80	12	116	23	198	24	26	45	42	206	20	44	95	72	14	137	214	207	158	211	101	243	56	59	83	147	335	97	97	151	300	41	43	141	140	79	135	17	157	25	179	23	32	60	113	185	107	37
ENSG00000075891	3	1	5	5	38	0	0	8	9	0	0	5	0	0	0	2	0	0	0	3	182	5	3	0	8	13	34	0	1	19	5	2	1	1	2	0	20	1	16	0	1	0	1	1	1	0	6	0	0
ENSG00000075914	797	1063	1831	722	957	1500	1144	728	1195	475	805	1842	1027	329	995	2013	476	932	1062	1094	1083	973	1047	1350	1570	1484	1065	863	1743	1115	1250	1377	1275	1159	1438	1355	1863	1184	1640	968	2844	1202	2108	1061	2139	1610	861	1830	2068
ENSG00000075945	2938	6581	11821	6764	6775	1453	691	7604	6772	6799	2055	1670	5920	2762	3183	1092	7146	6231	12634	4936	4222	2867	5490	7334	5550	2906	5743	6257	4981	7672	6815	15331	5923	6974	10683	6242	8847	9005	8461	5550	6067	7170	8460	2566	6301	4769	5911	10850	2779
ENSG00000075975	1783	2679	2185	1474	3163	1775	1555	2273	1352	656	2172	1218	1078	850	1520	1116	1390	1571	1851	2492	1431	1561	2306	3552	2928	1981	2088	1454	2506	2139	3687	2345	1894	2726	1938	2705	2662	2702	2012	2178	2103	2165	3200	1406	4837	2193	1653	3894	1444
ENSG00000076003	2516	985	4840	884	2036	9490	2718	1807	5728	544	11752	2867	8681	1836	6327	3690	4954	7341	3477	2710	4064	3233	8543	1495	1522	3474	9298	6430	8886	4051	3877	6816	1499	2596	2358	7814	6231	1655	2157	7540	8525	1537	1807	1290	12523	12697	5686	2212	7215
ENSG00000076043	783	864	1033	362	1417	502	581	1598	1154	311	548	890	334	355	950	840	331	528	638	881	1330	835	536	2289	2135	1674	885	469	826	1108	1079	646	826	1109	745	917	655	1189	1849	524	1693	1104	3241	847	1421	790	394	923	1492
ENSG00000076053	977	430	1704	643	1175	383	460	1069	1050	409	874	853	669	372	980	743	543	700	870	726	1185	819	1103	1212	2769	959	794	654	860	883	888	1120	516	1054	1301	1397	758	1157	809	786	1173	1136	2035	1059	1627	823	639	926	908
ENSG00000076067	2123	1988	771	1944	5710	1572	2028	4039	1010	336	471	1050	339	1582	2234	453	719	610	2225	3178	1675	1067	774	7763	4503	2322	1602	1167	1672	3183	859	1588	1617	3975	1238	1387	2317	4519	1582	857	954	2202	4591	1515	1266	1080	728	2964	2168
ENSG00000076108	10877	6206	4701	9310	8118	12715	4921	7410	7541	2514	6252	3270	5028	6638	7426	3488	7000	9219	16489	15980	7274	8668	30265	12427	16884	5846	12438	15056	13821	13106	7774	16068	3385	9191	14369	10096	8526	13874	2610	14155	3043	13729	7293	3412	12071	7694	12965	13618	6524
ENSG00000076201	3502	6784	4147	3823	6869	6447	5592	5201	3118	1532	3878	3751	1912	2402	2907	3255	2934	4156	6746	4792	2570	4180	7126	7172	5635	5012	4379	4010	9084	6838	10122	7184	5338	5755	6986	4961	9670	7588	5019	5343	2500	5559	7497	2708	9144	4841	4628	10575	5506
ENSG00000076242	1524	1722	4391	1359	2224	3287	1150	1857	2019	908	2771	2104	2107	1386	2294	2003	1528	2374	3884	3415	1338	2227	3745	2316	3414	3036	3597	2762	5282	2543	4346	4255	2304	3880	3860	4300	4759	3547	2129	2670	4342	3557	3097	1997	5361	3587	2343	6645	4636
ENSG00000076248	1958	601	3957	1701	2158	4049	1328	1616	2887	1003	7142	3210	3492	1198	4142	3050	1968	3626	2218	1425	2925	2174	5761	1280	1357	3284	3601	3258	3783	2808	3549	2829	916	2466	1929	3794	4733	1811	1714	3689	4717	2569	1551	1427	8048	4532	3411	1939	4591
ENSG00000076258	41	43	61	57	238	28	108	286	79	40	23	4	23	49	221	4	31	63	29	120	37	72	49	527	51	152	178	65	138	297	25	45	47	168	38	385	68	208	148	103	83	781	251	30	102	29	15	88	191
ENSG00000076321	1010	763	1574	685	1915	675	636	1166	1129	489	1316	685	1388	636	960	567	1306	1200	1522	1354	1864	845	1694	1992	1467	1080	1588	1860	1315	1680	1800	2051	912	1361	1605	1896	2136	1571	617	1775	1090	1333	1471	601	3109	1182	1486	1444	854
ENSG00000076344	2993	6446	1388	4364	2039	4619	1017	5170	3406	772	1603	4676	1068	1928	1844	2866	48	306	4274	345	4649	44	6224	6320	6176	8061	143	4795	3072	5169	10913	1790	6553	6113	5800	2357	9779	3381	2129	3904	1389	3708	8181	2028	4310	3079	4610	10193	1792
ENSG00000076351	326	493	769	554	477	586	187	448	507	336	343	440	566	275	359	600	682	451	628	846	514	369	867	544	284	534	808	539	756	949	831	831	437	614	1005	616	775	634	693	1496	487	844	437	510	679	563	780	1000	613
ENSG00000076356	7663	3868	2035	7620	1998	947	2919	3101	5408	3111	3259	558	3385	5440	6232	2854	10775	3995	2138	3095	3797	5499	23357	1991	5807	2636	4145	5670	6619	5847	13901	2454	2391	4704	621	8236	6524	5374	1045	9847	2144	2926	3112	732	6682	8222	14792	5262	2056
ENSG00000076382	4394	816	1847	950	147	8412	1512	868	3989	441	6240	1973	4207	3234	4386	3294	4065	6351	7823	4455	4698	1332	8679	1060	4113	3550	12353	5343	6610	3352	5565	6432	1324	4316	4050	5286	4580	1726	841	7217	4068	2064	541	670	11312	11513	6242	7125	7718
ENSG00000076513	4240	2153	2587	3272	2304	2643	1359	2507	2611	1708	2970	1543	2748	2262	2539	1130	2806	4126	5203	4395	1761	2396	7735	2846	4422	2581	7136	4538	4947	4663	7087	4982	1878	4205	5248	3832	3497	4428	2209	6742	2651	4809	2788	1583	4532	2603	3748	5903	3386
ENSG00000076554	1296	2815	2899	1542	1872	583	31	2163	2515	1416	288	2254	1613	824	905	1199	1009	844	1472	1058	2080	2149	2431	1491	710	822	2534	1805	1816	1704	1765	2055	1074	1218	1515	1848	3227	785	2902	1845	1260	1432	2127	1851	650	2357	2013	1600	2147
ENSG00000076555	837	1098	780	2277	2963	1841	1096	1708	196	223	407	281	181	713	873	160	517	1806	965	1926	366	816	892	2894	1268	1222	5696	831	616	2918	1235	682	338	1044	500	1840	1337	2704	1132	844	422	2617	1738	1145	1356	587	1375	1963	6679
ENSG00000076604	5028	610	2185	1303	989	6450	3455	1467	3096	1043	2932	1751	2257	1495	3215	2575	1820	2224	2574	1903	2217	2275	3816	2395	4611	2108	4311	2033	2980	2298	3959	3152	2181	2689	4304	3121	3285	3458	1222	5663	4020	3068	1553	1299	5603	3304	5014	3933	3794
ENSG00000076641	3160	3938	6820	3741	3980	5026	493	3589	7013	4925	121	567	1095	1390	2160	647	4510	18551	6490	5821	533	3287	11156	4702	3799	3061	4162	13463	10547	6856	9544	7417	1621	4293	6409	3201	8155	7513	1399	24265	1266	8875	4013	1620	9115	3477	5114	9276	3135
ENSG00000076650	840	916	1045	1106	1000	971	330	861	1035	606	1029	836	1330	742	1104	929	1379	1415	1746	1113	1132	696	2462	939	1245	940	1436	1604	1483	1895	1310	1536	686	1121	1884	1168	1066	1131	737	2105	1026	1134	894	501	1565	970	1150	1615	1275
ENSG00000076662	52	7	6	52	91	57	19	56	21	16	5	0	11	34	43	17	26	105	11	90	6	188	64	45	32	19	163	145	113	209	25	12	7	52	27	21	36	47	16	93	92	51	46	11	8	13	10	17	203
ENSG00000076685	1440	1629	1127	2151	1855	1344	432	1136	1257	631	1889	581	1027	2063	1088	481	1752	2450	3057	3269	987	1518	5080	2133	2291	1287	3562	3403	2132	2593	3110	4447	787	2563	3712	2939	2068	2885	657	4486	604	2309	1714	703	2630	958	2882	2691	892
ENSG00000076706	10224	14283	10968	11039	47654	11239	14174	23482	8645	2929	1328	6834	3232	10495	20165	6098	4369	6753	21535	10878	17902	8965	10215	46539	65246	17662	9774	4630	9213	18235	11365	11398	25294	24207	17329	6402	13698	34492	17742	5886	5295	9304	45076	15228	7356	5216	5031	13417	10411
ENSG00000076716	199	459	202	73	3143	379	1341	473	591	36	32	30	33	80	1598	26	49	171	282	182	41	138	92	2698	630	382	233	58	84	438	45	110	222	274	121	600	227	1871	261	61	193	438	2219	319	308	81	21	454	535
ENSG00000076770	321	119	1439	179	956	341	109	573	251	107	6514	519	106	261	449	55	166	717	466	1124	1153	970	1063	521	807	1315	1668	534	346	787	504	447	128	523	231	4178	562	519	522	299	397	5739	413	642	1849	141	337	742	686
ENSG00000076826	192	532	2250	3110	830	3542	1615	871	104	2224	3606	2561	0	16	2676	2031	26	22	4924	1441	4003	524	7405	601	2360	2617	1073	3794	583	3619	4966	3994	2162	2806	5721	3162	4692	3214	1702	54	3462	3820	651	508	2852	2218	1043	5320	1887
ENSG00000076864	1055	4324	1832	3243	2974	1449	338	2188	724	2429	891	318	2176	1422	327	362	1796	1652	1398	353	1398	121	1882	2571	551	480	1816	2854	2494	3517	1191	833	1797	314	1665	1702	1435	685	4382	3531	394	1556	3556	215	2217	1355	2795	2118	89
ENSG00000076924	9908	3485	5930	4966	4357	7709	6403	3448	4489	2269	4392	4951	5639	2529	5609	4491	5226	7398	4429	3568	4997	3424	7323	4369	7018	4865	3516	4808	6075	6844	5085	4286	3602	3946	4641	4252	6173	4426	4113	7744	5403	3703	5836	3832	6401	4681	4353	7686	7298
ENSG00000076928	11825	5625	5728	16497	3971	9900	6577	11333	6718	3537	3734	3333	6658	7400	7691	2802	11500	17807	22327	12135	9422	17779	24520	12144	12848	9694	22225	15918	9672	22262	13863	11763	6483	11494	16804	6904	10972	14400	3723	21948	6798	13782	11207	7388	8052	3564	8370	18269	29436
ENSG00000076944	1210	250	307	342	455	414	886	892	543	257	56	54	180	307	446	104	481	802	329	569	133	929	464	896	1430	697	1362	476	1369	1370	387	189	148	1277	240	611	632	557	720	848	494	869	1677	161	402	190	316	297	1479
ENSG00000076984	6171	1893	3260	3232	1933	3088	1414	2453	4069	1758	3465	4848	3483	3042	3854	3705	4677	3994	4662	2981	4173	2540	6915	2885	5407	3123	2268	3583	4314	4413	4803	3964	2066	3473	4658	3498	4296	4193	1496	5365	2936	3779	2816	1889	6379	3450	4213	6834	4639
ENSG00000077009	14	14	9	10	5	12	34	4	30	6	8	8	3	10	806	19	23	3	5	3	14	3	0	3	42	3	4	3	11	6	14	0	0	1	2	4	26	1	14	2	5	3	4	5	7	6	3	7	2
ENSG00000077044	9527	8261	4870	8980	7981	16498	4629	3595	7026	4213	6300	2855	5463	5462	4961	3041	6164	3558	13328	6863	6690	6268	5471	6031	13907	6005	9658	12095	7182	10621	6913	15333	5711	8561	11059	6285	8871	15924	6450	9303	4973	9909	4370	3165	12048	7461	9058	10403	9152
ENSG00000077063	20	36	31	26	309	23	31	139	28	6	1375	2	1	41	13	4	0	627	78	469	481	77	30	373	63	66	143	56	188	186	10	55	408	274	28	334	231	168	488	11	11	231	419	41	215	40	1	180	72
ENSG00000077080	4898	3807	4921	6148	1654	8569	2169	1817	5283	4420	3216	4566	9439	3425	4497	3456	9653	9930	7157	5093	2005	2602	17052	1415	4119	3626	11328	7513	10265	11851	9934	10298	8554	5509	10719	3726	6500	5440	5163	8440	5554	4812	2063	1441	5959	11401	8377	13096	4286
ENSG00000077092	452	472	277	368	1770	312	232	1571	622	211	105	240	195	350	672	308	361	718	382	341	284	234	233	1860	844	431	499	614	1107	866	938	355	296	636	348	437	809	1285	443	695	500	405	543	287	3941	951	97	669	324
ENSG00000077097	5551	4815	18785	5166	8023	6097	2188	6533	12226	6146	19441	9233	11175	4001	9354	9896	7331	8489	15280	16110	14708	9927	11353	9754	20009	6434	12098	11983	18792	9391	19087	23764	7790	14824	19882	20613	17112	17716	6917	12456	19485	14298	9327	8336	34175	15447	9142	22177	7611
ENSG00000077147	8106	9416	14215	7765	14065	2892	2305	10291	10705	4554	6584	5757	12267	4914	8672	4579	7843	9590	6821	14400	6985	6710	10953	12201	12822	6806	10178	10113	9195	8993	12284	10472	5382	9742	6802	10609	11717	10831	9838	11690	7580	8590	17422	5389	12960	4179	7441	6383	7116
ENSG00000077150	6207	1259	764	1845	2747	1306	2395	3096	1718	468	160	291	611	1914	1937	437	693	3124	1083	3261	595	4138	2454	5434	4394	1936	4771	2214	4834	4917	1397	857	1002	3869	954	1773	1591	3374	1515	2440	1563	2321	9902	942	955	657	670	867	5376
ENSG00000077152	1265	546	2433	723	272	2202	513	872	2591	697	4040	3553	1845	1230	2374	2875	3064	3505	1756	1343	2910	1119	2991	586	1390	2992	4428	2069	3451	1615	2652	2427	1602	1869	1308	3027	3622	804	854	3420	7380	698	376	487	9097	6788	2548	1489	3040
ENSG00000077157	6368	5118	1868	4702	14524	2699	1544	10047	3432	1845	3605	1135	3604	3036	2734	1137	4738	5661	6056	5577	4239	4050	6175	11880	8599	3776	6380	6356	5668	8412	7560	7032	5915	4620	6077	4755	6420	10782	2972	8348	2378	4959	12928	2231	6225	4944	5094	6343	3092
ENSG00000077232	4358	6443	4277	4964	7268	3713	1113	5639	5446	3062	3828	2041	7929	3426	3619	1851	4619	6287	9858	8962	5474	7418	6866	8704	6352	5182	7117	9064	7719	8352	7810	9135	3408	7779	7259	5928	8106	6743	5549	10006	3159	8483	8565	3219	5396	4063	6963	8485	5831
ENSG00000077235	7004	7393	6618	9563	8143	9574	6516	6458	7492	4112	6699	3827	8131	5251	6789	3336	7535	10018	6843	8696	9750	6542	14896	7548	7438	6278	10319	10846	7510	11112	11717	9274	5152	7709	8326	8192	10066	9839	6895	13062	5594	6803	8998	3432	11671	3694	12015	9191	8005
ENSG00000077238	5581	1267	942	1447	2926	1691	3497	3105	1802	485	189	434	385	1262	2664	331	400	2362	1268	2476	1307	4075	1905	3988	3258	3364	3111	2682	2834	4227	1254	807	1296	3879	993	3059	1788	3722	1488	1561	2110	3580	9142	1258	1469	508	508	922	5769
ENSG00000077254	4196	5172	6933	5316	5858	1876	540	5267	5830	3424	2883	1204	4603	3698	2415	2180	6514	6756	9797	7866	3482	4474	9446	6133	6805	3741	7662	6526	8225	6972	7287	10472	3042	6839	9613	6439	7334	6474	4168	10396	2419	6346	5117	1574	4050	2940	7612	10711	3690
ENSG00000077264	3179	6817	3698	6589	2403	1395	198	2224	5775	7804	2236	1996	6820	4467	1845	730	9247	7514	5999	6594	7199	2078	12303	3000	5904	1558	9015	10340	4940	9517	8781	10649	3585	5790	12425	6223	5192	3618	4767	14701	3098	5327	3633	1643	1451	1088	7545	5990	1099
ENSG00000077274	67	33	5	6	10624	19	42	148	18	12	17	38	11	1	205	4	29	376	16	161	25	94	29	8404	7	120	77	41	17	62	19	12	13	50	21	51	29	26	263	55	50	96	4524	19	73	9	31	89	808
ENSG00000077279	6012	3004	3373	6706	3019	6479	2509	3708	23711	15981	30905	10795	17021	6408	13957	1702	27083	18809	13126	16733	21479	5906	34035	3889	6897	3223	29256	26634	15265	12351	15106	29238	13198	10587	32638	15593	10978	10796	1429	39526	22752	13333	759	3568	20387	5308	36444	13496	5298
ENSG00000077312	3295	2025	5036	2081	2033	5734	2591	2594	4174	1673	3768	5845	4576	2322	7330	5352	4110	5196	3326	1770	5060	2939	6365	2832	4303	6061	7317	4426	4985	4115	4605	3506	2850	2680	3846	4659	6934	2666	2823	6477	7927	2763	3608	3196	8586	5111	3610	4914	8495
ENSG00000077327	518	605	79	502	237	20	0	246	223	268	18	21	519	458	76	0	351	1324	286	300	9	402	84	346	195	82	522	626	569	303	951	440	0	347	366	8	1006	150	98	786	43	291	289	540	395	321	480	486	47
ENSG00000077348	862	678	4198	886	764	2266	1060	738	2445	709	1889	3218	1489	620	1982	2193	1293	1323	714	535	3895	894	1625	633	768	1205	1489	816	1413	1451	1226	777	658	922	945	1157	2660	805	1217	2784	3532	759	955	1315	3553	1862	1229	1498	2540
ENSG00000077380	4396	7255	13114	7448	13057	9993	2714	7888	10100	7871	5778	4350	9257	3928	7053	2684	6239	6515	18228	7378	6654	5527	9380	8175	10047	4887	12630	11977	9515	10192	10526	24934	6279	12633	18930	11066	11301	17741	8296	12513	8914	17232	9993	5250	11747	7444	11756	18225	6870
ENSG00000077420	386	126	214	366	920	171	335	1436	246	273	55	35	331	356	440	36	227	925	164	863	102	1184	996	920	157	697	1665	1023	1302	2237	216	217	88	1156	318	1140	457	513	748	1252	467	681	1348	133	324	123	164	161	1901
ENSG00000077454	1058	1265	230	1652	711	1342	588	1020	616	251	695	397	460	707	549	255	891	1827	1368	1773	840	1037	3079	1604	1466	796	2175	1764	1736	3116	1802	1258	854	1168	1054	706	1007	1456	338	2360	306	1072	1433	256	1032	808	1645	1795	1168
ENSG00000077458	1757	740	2648	873	979	320	292	1297	1884	625	2533	1167	947	708	1176	1366	843	1569	2930	1651	1901	1498	3190	2363	5335	1282	1598	1819	2345	1664	3055	2781	1069	1466	3133	3555	1485	2091	345	1821	1062	2368	1175	1191	4468	1208	1326	1807	1340
ENSG00000077463	2503	785	2922	1555	1034	1690	1240	1226	1895	878	994	1512	1570	1200	2069	1542	2100	1978	1924	1002	1432	1190	2296	1376	1947	1959	1637	1580	2123	2368	3115	1338	1614	1884	1817	1346	3316	1720	1458	2222	2245	1582	2132	812	2026	1371	1699	3109	2605
ENSG00000077498	0	0	0	0	0	4	0	0	4	0	5	2	0	0	0	0	0	0	3	1	0	0	0	1	2	2	0	1	2	0	1	2	1	6	4	0	2	6	1	0	0	3	1	3	2	0	0	12	0
ENSG00000077514	576	370	1113	387	1407	875	392	1023	732	533	2087	800	966	568	1226	752	864	1192	1538	733	1728	1389	3430	1058	1052	1446	4279	1048	1401	1123	1692	1742	739	1641	1295	2699	2343	1292	1226	1349	1406	1152	1242	750	3095	1890	2014	1782	1434
ENSG00000077522	6257	3650	1260	4276	2959	628	168	3130	3422	4340	364	502	6727	2526	4682	298	8309	3728	1060	4690	2009	347	6918	1475	752	219	2638	7589	1349	6502	4997	4263	2347	2749	2954	1838	1081	2347	8441	8748	819	869	2836	577	948	1153	4499	642	208
ENSG00000077549	11002	10557	13518	10739	14003	9475	8561	13043	13468	6637	2984	3709	11347	6943	10453	3077	10855	13622	17585	12329	5059	6418	18841	16653	16274	9115	17805	13071	19579	19840	10104	16662	11712	14837	16901	9681	11094	16551	14790	19847	7823	11126	20626	4425	7460	5809	13696	19307	10762
ENSG00000077585	520	1005	532	304	3645	317	426	1621	538	359	632	427	215	271	745	278	225	242	600	576	349	335	232	2480	778	990	835	276	921	1172	144	228	365	1143	397	325	962	928	1170	437	634	497	3375	424	1020	442	143	362	512
ENSG00000077616	1260	1111	890	586	347	1302	98	451	914	175	1943	867	758	1011	635	489	674	1816	4254	1078	1003	959	1420	684	2642	8381	385	2148	962	1112	1844	4436	1233	2808	4170	1183	847	2898	542	847	1290	3494	458	538	4420	3118	735	6507	1074
ENSG00000077684	2670	2587	3262	2405	3370	4162	1458	2887	3375	1037	4499	3524	4450	1631	2909	2751	4002	3728	2751	3328	4559	2587	5140	2542	2801	2233	4118	3384	2486	3401	4157	2911	1845	2354	2605	3288	2980	2040	2480	6898	2648	2408	2921	2416	3950	2546	2418	2244	3303
ENSG00000077713	484	215	414	224	1280	619	478	1020	321	56	102	460	222	196	317	181	103	163	484	420	427	280	354	1735	339	791	441	151	415	839	73	110	146	366	115	197	804	486	256	237	208	419	1760	320	691	217	51	269	715
ENSG00000077721	3531	2592	4211	2110	3616	1387	943	4219	4312	1872	2816	1855	2985	1838	3516	1629	2970	3730	2995	4151	3271	2685	4178	5214	6511	3165	4984	2669	4754	4058	4321	3443	3248	3909	2470	3360	4252	3714	4240	4483	3284	3162	5934	1914	4228	1674	3545	3881	3357
ENSG00000077782	8825	4449	3090	5208	10305	7841	9036	6415	2885	2285	1395	3277	1028	1523	10523	1342	1349	4703	1559	4704	7189	2876	5478	11416	12760	4193	5637	1955	3887	4873	2611	1946	1459	3866	2078	3746	7036	11316	5195	3905	2675	3097	21167	2713	4680	3070	2893	6892	5558
ENSG00000077800	27	10	2	0	5	10	5	0	5	0	1	0	4	10	2	1	3	3	3	3	0	8	6	7	9	3	12	7	15	7	12	4	4	4	5	2	2	3	1	5	0	0	14	8	1	0	4	8	2
ENSG00000077935	46	27	21	51	11	32	7	30	34	14	30	22	83	16	25	33	34	297	40	39	11	83	141	27	32	12	61	41	66	38	48	24	29	39	21	29	21	73	16	292	6	45	18	30	15	11	49	29	17
ENSG00000077942	10768	5868	6741	2224	14688	17770	49904	9906	6162	2944	12000	13110	6051	5170	16211	7242	7534	6047	8694	4780	1878	1567	7318	14309	7214	16877	7476	9098	14128	10260	7662	6367	2534	6243	6851	10002	13484	7786	8788	5077	11827	3842	2095	5312	22789	14438	6989	9062	15808
ENSG00000077943	918	5558	2005	4042	953	156	390	2799	397	3177	6	98	1926	8229	418	62	6383	5587	2525	549	255	157	314	990	612	280	2395	15824	1828	2600	6431	4394	152	1003	8127	236	804	1513	833	564	160	451	402	601	199	82	2074	90	820
ENSG00000077984	442	45	19	194	217	136	59	337	55	122	10	4	49	64	93	11	59	282	52	175	10	172	204	293	176	38	1053	192	616	802	53	41	23	163	76	59	445	166	258	608	136	77	448	59	24	30	40	31	268
ENSG00000078018	8800	29348	13128	29784	51668	19110	2519	13933	22582	25373	27540	9080	15028	17647	11297	9259	17595	22911	42600	29704	18685	8469	34840	21227	13509	5675	23107	49198	19158	31018	17918	53136	14181	21854	52376	15007	19233	32037	49406	29691	20158	29276	18335	8994	16534	15468	24205	45772	6688
ENSG00000078043	2486	1761	2138	1729	1638	1211	488	1915	2332	968	3165	1753	1370	1275	1951	1941	1927	3989	2153	3600	3093	2848	4816	2630	3056	2105	3462	5216	2342	3214	4072	2987	2326	2524	2808	2865	4021	3099	1557	2874	2122	2156	2062	1887	4767	2356	2600	3583	2271
ENSG00000078053	1122	1840	307	2632	4578	1240	585	1488	1305	2397	2829	128	927	1206	836	908	974	2626	656	1396	274	191	63	2122	945	153	1303	2321	2449	2793	3868	1627	1524	1933	5612	119	2236	3751	953	36	1632	1855	2210	145	2492	2986	169	1149	203
ENSG00000078061	3110	1381	2246	2072	3120	3096	3757	3173	2712	739	1894	1251	1875	1492	3166	1207	1945	3450	1829	2361	2211	1957	3607	3495	4249	3104	3013	2756	3938	4596	3126	1791	2035	2755	2045	3443	3296	2622	2414	2994	2523	3602	5732	1125	3167	1232	2542	2613	5124
ENSG00000078070	874	904	1198	829	1315	1060	609	1116	2238	650	659	955	1780	567	1996	1796	1034	1778	808	1535	1821	1055	1469	1382	1727	1083	1854	1887	3393	1808	1468	906	856	1538	1077	2254	2329	1145	950	1404	1294	1262	1503	766	2602	3197	1983	2117	2190
ENSG00000078081	123	41	19	55	233	47	31	308	22	35	7	15	59	98	64	15	14	501	52	237	9	1061	145	106	24	30	767	409	559	708	76	65	37	218	107	55	163	25	160	336	388	109	473	18	110	37	54	95	397
ENSG00000078098	796	399	148	128	289	375	2360	954	2134	61	143	42	144	620	1238	61	276	126	310	648	144	310	120	1430	1322	1438	310	106	495	394	252	401	283	1230	165	184	207	731	433	362	477	624	188	346	544	414	152	547	341
ENSG00000078114	423	5585	2765	2608	3455	342	37	3616	788	1913	3351	803	976	268	271	49	941	2606	3593	528	602	297	3452	2168	1404	2065	1142	951	345	3038	4596	4411	1436	903	3301	798	3249	2029	4245	5446	1029	2076	2337	4902	305	41	768	3005	96
ENSG00000078124	1605	1695	1704	1208	3307	1264	436	4998	1690	1422	2006	1609	1091	967	1375	552	979	1162	1724	2069	2011	1654	2386	3061	1736	1224	3084	1144	1649	1608	2761	2373	890	1844	2560	1752	2451	1386	1179	1528	1334	1752	3054	893	2046	715	2241	1613	1458
ENSG00000078140	4704	3699	5063	4485	5206	3824	1163	4576	6520	2502	7277	4291	5377	3628	5330	3991	5844	4923	5381	7182	10293	4101	4237	5106	6678	3994	4451	3951	5651	6553	7663	5559	3025	5966	5736	7070	6457	5703	3054	6812	6028	5404	6680	2717	8438	4416	3620	5034	5305
ENSG00000078142	2165	2962	5470	3608	3856	1893	677	2468	5524	1917	2623	1632	3180	2480	2057	1186	2719	6198	5590	4967	4016	3634	9642	3464	4399	1967	5955	9480	4361	4823	4629	5906	2288	3964	6670	3755	5375	5779	2301	5766	2692	4795	3571	3052	5173	3342	5785	7416	2693
ENSG00000078177	1410	685	2418	1133	905	652	178	640	2151	865	3447	905	1602	1345	1806	999	1738	1508	2083	2643	3032	2128	1717	937	2358	1338	1353	1478	1954	1523	3787	2798	676	1679	2074	3569	1792	1728	240	2140	1134	1964	475	1119	3690	1658	1283	2069	974
ENSG00000078237	319	130	170	88	271	107	63	378	124	186	118	229	54	139	331	100	58	320	225	305	221	434	451	580	178	270	381	171	308	287	492	259	223	650	127	528	171	419	252	190	326	134	505	80	195	53	256	940	320
ENSG00000078246	1950	1367	848	1025	3208	2106	1568	2124	985	252	1842	1095	1263	1418	1721	810	1552	1954	1890	1894	1745	1115	3780	3756	2801	1820	2555	1745	1780	2181	1472	2029	1441	1348	1376	1495	2396	2581	1134	1687	860	1893	3255	1251	2441	1976	1899	2256	1666
ENSG00000078269	3021	3214	269	1294	1796	674	1141	1325	1133	523	163	205	318	865	898	195	284	1972	911	945	721	676	933	2675	3828	593	792	1115	897	1935	447	482	850	1345	549	1404	714	2790	1526	1349	400	1939	2474	702	802	478	450	1182	766
ENSG00000078295	240	1086	1192	3211	358	33	170	998	22	2773	9	66	9	671	272	2	64	11	5	283	264	12	11	257	296	46	640	428	41	740	3411	132	466	135	242	19	488	578	200	8	9	205	560	224	113	75	399	0	12
ENSG00000078304	6244	4785	12615	8905	9265	4482	2148	9723	10214	3704	4396	4772	7820	3604	8019	3818	8064	14826	9735	20063	8628	7290	9522	8534	11407	8989	8365	14531	9332	13256	12671	9634	15175	8601	11467	8950	5004	6850	13128	13770	6434	8982	9475	5206	7993	3772	5404	8902	6928
ENSG00000078319	827	878	1241	1046	925	978	245	700	1209	616	612	711	1208	384	777	550	1132	1471	1015	1018	649	1027	2488	979	772	553	1260	1042	1523	1455	1577	1578	1129	745	1330	896	1259	753	1050	2014	1000	802	974	681	1203	953	1147	1705	875
ENSG00000078328	2032	2301	5194	6833	1260	270	185	2092	7928	3516	835	504	1880	2172	2112	37	8971	486	5752	1284	6572	467	3095	1131	8823	441	1020	816	2215	3370	2310	10146	697	3807	8237	6614	7712	8686	3215	6653	5709	6267	1696	719	5468	2369	4142	10434	60
ENSG00000078369	31764	33549	32948	43574	44628	32072	18358	33615	39667	33943	17873	14556	39636	26989	21387	11824	36418	36891	47067	46450	18911	13523	54838	31971	35761	14502	25008	47400	43534	47285	25590	58237	38452	38575	53538	26878	25123	41117	47039	57529	22343	30082	43250	9824	26216	17046	53598	56904	17937
ENSG00000078399	58	10	28	14	50	10	32	16	10	6	0	0	4	19	0	3	31	35	16	32	4	92	89	17	84	140	36	28	61	38	10	12	9	219	3	2	11	20	44	10	14	3	35	31	1299	54	3	0	44
ENSG00000078401	305	235	189	251	713	66	179	734	379	95	55	43	59	63	388	57	256	163	147	336	269	319	166	445	1120	260	215	199	189	511	252	354	128	342	214	334	443	625	119	182	149	398	3629	252	255	75	97	157	337
ENSG00000078403	2382	1707	3143	1760	2276	2301	1017	2361	2387	996	2583	1634	2082	1727	2238	1276	2519	3735	5254	3536	1780	2160	4346	3105	5090	2727	5065	5658	3754	3062	5506	6735	1764	4098	4386	5142	5076	4805	1197	6042	1940	4909	2211	2364	4933	1486	3312	4233	2778
ENSG00000078487	273	338	418	520	377	410	142	400	489	317	105	223	523	192	445	91	441	595	503	339	366	434	734	633	418	250	322	655	758	853	821	524	400	581	805	198	354	597	884	646	349	530	660	807	234	209	535	369	591
ENSG00000078549	2628	2874	3876	6451	4788	9990	2899	3682	5039	5950	6669	2189	3443	2343	4389	3636	2944	5465	5490	10549	12458	5086	33270	1932	3580	2995	3290	1215	3323	5162	7668	8267	4889	5478	5560	5556	10405	7993	5909	10647	5605	4645	5912	1176	11098	5749	4769	11734	1797
ENSG00000078579	9	9	13	9	16	0	2	46	24	22	0	2	4	1	8	15	71	33	19	12	2	11	7	22	0	0	2	102	13	88	17	5	0	1	9	10	9	14	32	18	4	14	15	1	0	9	1	5	0
ENSG00000078589	304	7	14	116	140	75	1	142	30	24	2	1	66	92	24	11	14	352	17	578	4	931	167	82	15	10	685	431	104	699	41	25	6	95	54	48	124	77	132	595	383	87	85	29	9	17	19	8	650
ENSG00000078596	1444	221	285	858	5777	142	1348	1181	410	338	118	23	263	650	1420	87	268	956	251	1858	142	919	307	3360	567	1410	1985	759	1115	2019	54	445	79	1350	376	190	334	1567	852	1180	625	778	4197	392	128	160	99	65	2564
ENSG00000078618	4266	6801	8065	5739	8798	5389	2946	6668	8634	3919	3326	1906	7548	3879	4844	2869	5945	7327	8328	7255	4767	5276	10649	8033	8958	5691	9596	8736	9528	10382	8548	10062	4397	7886	8346	8494	9881	7421	9483	10810	4902	7205	10826	2590	5082	4089	7839	12376	7382
ENSG00000078668	3054	6060	9943	4419	8613	5682	1738	6889	7460	6065	4739	5697	8110	3022	6936	4038	5847	6273	4901	5056	8922	3126	6281	8338	5256	4668	7626	6728	6650	8407	9009	7300	5615	6902	7970	7452	8425	8330	11449	8327	13605	5495	9652	3624	10767	6307	6121	6307	6307
ENSG00000078674	4389	4406	8917	6189	7836	5448	1699	6108	9810	4644	8606	3355	7816	4282	7678	3283	6861	11263	8319	11438	10004	8454	14153	8943	10058	6876	12126	10860	12103	9969	10109	12302	3229	11130	9621	13854	13194	10036	4682	12727	6615	8320	8491	4659	16728	15240	9743	11443	6136
ENSG00000078687	4672	6441	1887	8238	4213	4500	1551	3780	5968	4599	12541	3816	6077	4442	3961	2942	6734	7073	6916	7890	3303	4768	20282	4837	4397	3947	8009	16225	6729	6443	9017	8719	2567	3800	11733	2732	6154	3995	3658	10550	4500	4930	3539	2506	8382	6910	8904	6100	3082
ENSG00000078699	3632	3262	4458	4634	2375	7528	2663	3461	3186	1735	3650	2840	3683	3992	2840	1004	4723	5387	10253	7046	8755	6019	5039	3726	6981	3125	6976	5360	5148	7180	7039	10084	5036	5016	10145	4511	5476	7432	2092	8051	1871	11248	2573	4716	4399	2884	7159	7593	4299
ENSG00000078725	124	1102	132	481	168	301	24	193	320	1196	481	162	611	38	96	61	115	373	88	86	607	45	85	294	462	9	171	161	68	284	253	76	964	32	545	26	2108	797	689	600	331	11	301	47	452	124	132	546	69
ENSG00000078747	2650	2263	2240	2111	4683	1331	759	3228	2938	977	2716	1112	1761	1670	1909	946	2141	2377	3121	3256	2873	3461	3424	5151	5705	1948	3498	2670	3640	3707	3412	3256	1555	2881	2480	3148	2860	3388	1971	3391	1650	3377	4702	1267	2986	2222	3081	2319	2040
ENSG00000078795	33	63	12	25	26	13	2	61	45	13	26	18	12	19	27	9	39	58	34	36	6	60	47	43	65	14	33	27	46	45	79	28	25	29	44	14	36	26	28	112	7	23	37	23	35	23	36	48	9
ENSG00000078804	4837	4478	3328	3466	6252	2860	2725	8210	4916	2175	1216	1464	4305	2806	3922	955	4681	5714	3219	4682	2338	2750	6808	8049	9063	1525	4519	6146	6449	7619	7268	4847	5419	4007	4426	2754	6582	4757	5625	10004	2306	4157	11112	1580	4926	2182	8590	2670	2379
ENSG00000078808	7934	6566	5193	6685	10173	7319	8865	8778	6624	2998	2182	2639	5369	4873	5686	2809	8024	7432	8175	7302	4250	4312	9887	9676	8091	5970	6007	5889	8846	9374	4979	8738	4917	7693	5091	5278	5554	7994	6212	7021	3118	6434	12135	2565	6317	3589	6643	12706	7225
ENSG00000078814	279	419	79	404	317	380	198	362	134	70	180	149	78	209	296	123	214	295	694	244	197	406	474	619	357	283	347	738	309	688	463	623	272	541	519	232	487	615	246	773	112	543	555	194	278	209	454	637	576
ENSG00000078898	0	0	0	0	9	0	0	5	0	0	6	2	0	2	1	0	0	0	0	0	0	0	0	0	1	0	0	0	0	0	0	0	0	0	0	0	0	0	0	0	0	14	3	1	0	0	0	0	1
ENSG00000078900	35	15	12	27	18	69	63	4	13	7	13	5	12	36	21	43	10	34	26	336	410	28	33	87	21	19	63	35	63	52	14	24	141	15	17	25	19	53	11	55	6	21	42	6	481	11	13	45	17
ENSG00000078902	2466	6519	3833	5172	8451	2967	2442	5398	5265	4159	2185	2309	5709	2324	2845	1133	3350	4263	2002	5018	2360	2381	5522	8088	1781	2440	2354	6768	5995	8270	5379	3024	3222	2598	3156	3725	4159	3137	9906	4881	2640	4089	10266	1431	3719	1631	3860	3344	2463
ENSG00000078967	848	894	2066	1298	1276	972	263	1383	1121	1190	743	996	1821	582	1164	649	1851	3249	1618	2606	1245	1022	2923	992	743	696	1148	2072	1922	1507	1965	2894	2985	1826	2226	1377	1401	1588	1221	1338	1131	2093	1433	882	1134	905	2653	3127	1020
ENSG00000079101	35	62	20	121	10	65	1	53	63	238	163	1	183	45	9	11	63	46	92	21	2	27	181	12	5	15	4	512	175	123	15	118	3	1	54	8	284	3	26	108	79	12	127	1	204	78	168	26	5
ENSG00000079102	2176	1635	2279	3694	1733	2800	423	1842	7143	2539	6130	2939	5551	3336	3822	1457	5470	2147	6109	3409	2797	1456	5789	2244	4361	1910	4901	5466	6566	5571	5592	6885	1367	3226	8562	2749	4824	4636	1727	6092	3078	3145	1488	2745	5125	3740	4480	4595	2913
ENSG00000079112	11	26	11	20	17	11	1	29	27	16	3	18	25	10	7	5	7	29	25	82	0	67	131	18	19	6	14	77	9	44	17	29	3	23	38	6	20	33	37	324	6	29	9	26	9	2	10	36	12
ENSG00000079134	3194	2345	2489	2356	1037	1561	382	1939	3630	1260	3927	1517	2514	1966	2739	2007	2888	6973	3673	5265	1595	3999	9047	3384	6318	4784	8297	7797	7362	4916	8229	4652	2849	4712	5457	3995	4826	5114	1946	5675	3817	4518	3329	1313	6862	6346	5604	7168	4042
ENSG00000079150	523	559	2131	606	1565	1399	970	1073	1153	691	1252	1466	1008	617	1917	1117	847	1045	1414	938	1626	921	1607	1845	1589	1580	1094	966	1272	1452	1956	1746	661	1580	1407	1467	1338	2149	992	1293	1546	1596	1298	985	1876	1258	1260	1491	1733
ENSG00000079156	398	1569	541	618	1096	1251	124	700	1147	507	1205	457	578	683	634	475	813	1632	1298	2121	542	732	1467	827	633	504	1920	1492	1332	1324	2423	2525	1144	1648	1203	1351	2128	1228	1194	1473	1112	1238	728	134	1086	1627	919	908	897
ENSG00000079215	288	353	385	423	2811	119	186	1918	482	536	67	121	252	240	829	36	320	253	372	694	233	136	277	3320	137	548	2004	768	749	2513	197	316	151	2115	436	77	785	904	1545	698	197	681	6413	83	321	199	279	42	761
ENSG00000079246	10256	11007	39009	12304	21792	22658	7134	13178	33029	9968	27974	12034	26501	8018	24047	9103	13996	16043	26064	15397	23766	16954	25281	12278	13505	12029	33862	38185	23353	19249	12433	35305	10578	20110	24340	25448	32530	20280	13216	29805	28233	20340	20412	9999	33820	27714	22699	25680	22497
ENSG00000079257	1027	221	506	489	1093	115	794	905	1359	132	55	79	168	434	578	79	258	496	624	370	154	471	459	1022	1260	1347	767	405	951	1087	214	412	331	959	306	316	1835	1445	22848	418	896	525	1064	753	601	373	111	688	693
ENSG00000079263	240	26	46	111	164	61	18	302	105	84	21	23	37	138	43	11	44	438	58	452	1	975	231	181	42	68	1323	563	521	805	61	53	25	268	103	82	143	114	189	531	487	132	172	48	19	28	50	45	724
ENSG00000079277	1837	3085	1074	2411	1581	1672	1017	2587	924	746	311	381	742	1465	1007	575	1909	2459	2421	2343	794	1622	1646	3626	2407	2412	4109	2183	2885	4296	2170	2619	825	2353	2165	1855	1575	2760	2440	2703	737	2859	4285	763	950	637	1968	2348	2297
ENSG00000079308	14432	8112	3134	10583	38223	8419	13859	22770	5059	3987	893	1104	994	6987	6061	1503	1531	2853	7016	9198	6135	4181	3636	32748	32486	6876	7946	3842	4793	16103	3890	6765	7242	10671	8469	6627	7045	27212	7285	3590	1911	9333	31750	4890	4207	2566	3165	11101	8920
ENSG00000079313	5399	1976	1946	1690	1705	2709	2199	1919	2226	1030	2341	1581	2293	1790	2265	1734	3146	3023	2721	2509	2567	1990	4408	2563	3134	1973	1997	1695	3839	3603	3295	2635	1736	2123	2330	2089	2762	2321	913	3742	1462	2133	2875	1029	3932	1974	2967	3427	2621
ENSG00000079332	8464	5797	9519	5595	8518	3186	3502	7844	10339	3697	3600	4411	7815	3630	6660	2988	5481	7790	5049	7069	4600	3964	8597	7924	12941	6247	7438	6260	6715	6914	7994	7689	4759	8313	5829	5879	8532	8139	7239	8560	6344	6767	13301	4079	8398	3213	5699	7252	6709
ENSG00000079335	640	192	377	360	383	213	145	413	425	99	425	179	312	266	397	220	283	577	393	648	236	872	693	634	1341	492	727	625	607	650	707	364	128	564	271	485	722	695	141	510	380	394	504	428	525	522	431	196	597
ENSG00000079337	432	335	287	1850	1361	531	927	1169	431	241	207	158	219	693	1307	311	677	658	759	1184	715	891	615	1557	1124	1833	2938	457	849	2159	335	407	637	1317	526	237	698	1814	372	438	594	1335	1478	915	427	408	473	514	2545
ENSG00000079385	219	473	162	202	86	66	44	871	38	235	81	19	25	100	58	27	106	183	77	342	83	375	195	398	40	97	953	236	532	786	137	74	33	62	197	1254	333	102	1097	614	104	1428	263	56	294	42	86	196	338
ENSG00000079387	981	674	1554	876	1235	1154	370	1032	1516	673	1731	857	1373	943	1303	655	1654	2305	1441	2059	1399	1228	4380	1131	1328	1016	2418	2034	2452	1640	1233	2341	802	1366	1523	1645	1886	1752	550	2851	1123	1719	1271	711	1967	1230	2067	1839	1095
ENSG00000079393	0	30	0	7	66	0	0	18	2	6	0	0	0	3	131	0	8	5	1	3	0	0	5	12	4	1	0	2	6	22	3	0	1	2	3	1	0	0	16	3	0	0	26	0	0	0	2	1	2
ENSG00000079432	15257	9231	7663	14475	8810	16770	7847	11240	8627	4921	8355	7715	8654	11140	10192	4723	17220	14160	18584	11300	12532	5710	38036	9911	16949	8383	12963	17796	13110	30814	19275	14323	7448	10565	16229	10624	14177	15614	4318	31624	5229	9788	10139	8259	18930	7896	13981	19619	10590
ENSG00000079435	625	967	1409	742	1005	1013	616	770	509	444	1267	616	673	501	422	360	857	1048	606	997	628	569	2120	953	389	521	5855	616	754	1282	1332	761	493	481	725	645	1167	599	1948	1556	624	445	1094	540	1380	555	752	760	7639
ENSG00000079459	3306	4919	11226	2529	7919	4077	2265	7673	7809	2362	3800	4060	6187	2385	5882	2631	3057	5432	2994	6404	5858	3189	3913	6003	4473	2575	4553	6591	4222	5993	6223	5138	2895	4994	5855	7231	7568	7598	14805	4499	9918	3020	9086	2103	13570	4938	8366	5398	6737
ENSG00000079462	3085	1431	5208	2417	1277	6493	3047	1860	5164	3475	5733	4748	5398	2180	6913	3726	4666	4310	3473	1864	2271	1484	8807	1113	2510	3071	5483	3804	4575	8989	6153	3880	2999	2745	4895	3585	6888	1966	3186	7044	12401	2066	1418	1937	6977	6087	3475	4549	5801
ENSG00000079482	392	561	729	697	2358	328	171	753	491	420	392	225	565	551	338	126	584	797	1240	932	508	331	953	1779	857	488	738	1500	676	960	1145	1338	261	669	1130	544	972	1017	443	470	126	1191	1349	508	473	196	1368	305	318
ENSG00000079557	0	0	0	0	57	0	2	0	9	0	2	0	0	0	0	0	0	0	0	0	0	0	0	0	0	0	0	0	0	0	0	0	0	0	0	5337	2	1	0	0	42	14963	1	0	122	0	0	9	0
ENSG00000079616	4018	839	4993	1955	1003	5763	2730	1333	4805	1162	4874	3905	5925	2844	5803	3635	4684	7591	3811	3060	3539	2185	8282	1623	4641	3626	7988	5512	6873	4829	6668	4418	2150	3644	3204	6137	7254	2463	861	5949	5092	2418	1109	1665	9718	4518	5232	3595	5749
ENSG00000079689	6	469	46	75	70	1	10	56	20	102	0	14	3	73	5	0	68	1708	17	37	24	1	0	35	21	0	304	8	1	107	30	7	716	12	14	192	172	0	576	9	4	99	58	17	30	1	78	205	41
ENSG00000079691	352	294	276	417	643	170	336	472	321	167	230	86	165	173	291	159	193	798	494	761	492	819	600	835	305	301	387	625	535	682	325	714	541	412	1016	236	494	334	660	343	326	562	792	189	353	106	433	296	592
ENSG00000079739	855	1401	2412	984	2303	1464	4095	1864	886	726	212	538	1313	457	1320	350	741	1389	1143	1597	697	911	1609	3611	964	1723	2041	1545	1816	1645	1933	2265	1443	1236	1587	3264	2229	1305	3084	1094	1165	3122	4513	683	1252	516	1681	1441	2494
ENSG00000079785	5319	5796	12399	4681	8412	431634	111285	7051	9108	4750	5973	682261	13044	3566	140845	5028	6445	8355	8249	8445	10045	218353	12922	7197	6289	6688	9830	9718	15286	8370	9716	13424	5148	8345	9468	12250	12612	9789	9239	11772	788754	9116	10167	4060	12713	10533	9564	10683	324913
ENSG00000079805	8066	6266	4860	6688	8038	5972	6064	7300	4754	3140	4003	3243	5348	5089	5423	2368	6094	8322	7026	7400	5164	6251	11832	8740	8173	5408	7525	9235	10208	11072	8441	6460	5314	6658	6631	6669	6624	6890	4260	10758	3247	5995	9600	2219	6577	2910	5490	8169	7810
ENSG00000079819	3338	4480	1294	2456	25533	2555	4423	19947	1991	1167	2897	582	926	2035	4652	547	1046	2063	2456	3837	3040	2022	2259	28570	7462	4133	3987	2283	3976	11767	1096	1946	1857	4985	1811	2694	6217	9122	4294	2596	1401	4188	28213	1492	7732	3374	556	2008	4474
ENSG00000079841	457	945	1368	1275	859	516	31	978	1116	1467	827	468	798	572	347	200	879	1155	2916	2011	1962	461	1996	479	498	115	949	1742	686	1064	1884	3294	661	1103	4116	561	1124	2788	951	2659	459	1991	558	489	648	204	1070	1741	259
ENSG00000079931	593	3148	290	488	10965	219	6941	7224	284	220	41	1	117	680	79	7	276	207	137	169	0	138	147	6565	619	129	142	50	392	5126	77	758	394	458	348	205	1154	754	2446	403	257	1296	2873	232	13608	347	174	762	133
ENSG00000079950	2549	3229	2167	2679	8501	1735	880	5914	4443	3493	2426	577	2484	1163	2670	857	1716	2321	4275	4895	1556	2880	1949	6909	3993	1713	4324	4649	2611	6304	1350	4918	1843	6199	5394	2993	5254	4915	5559	3315	2159	4396	6532	883	5659	4381	2046	4312	3512
ENSG00000079974	1408	1753	590	1565	885	2205	785	1462	1675	916	1774	1317	1809	1346	1151	914	1748	2694	2710	1405	2022	2664	4672	2093	1325	2028	2842	2023	2968	2958	2481	2509	1671	2551	2536	1815	2872	2907	1312	2757	1390	2162	2316	1834	2444	2350	3478	4675	1890
ENSG00000079999	3524	2228	6234	2983	5013	5222	4418	3381	3723	2605	3615	3783	4951	2285	4975	2554	3802	4042	2856	2391	4372	1724	4218	3477	2365	3682	2810	4653	4167	4577	4423	3158	2435	3013	3044	4132	5333	3242	4142	4401	4614	2747	5209	2652	7894	2520	3262	3686	4457
ENSG00000080007	270	258	14	153	60	3	17	121	13	342	15	17	3	5	37	17	17	15	23	36	14	26	545	61	273	26	49	863	57	22	1463	6	168	237	11	335	24	119	245	464	32	62	114	28	17	170	609	333	36
ENSG00000080031	3865	10033	2213	7305	6907	1246	199	3430	1815	5651	8	64	3701	4326	784	40	5930	6054	6882	3842	59	976	7765	2663	5098	691	1618	6105	3105	8569	3957	6994	3065	4692	8427	2096	1703	6311	8454	7953	168	5491	4490	622	498	856	5337	9278	290
ENSG00000080166	24	131	17	81	153	118	8	69	101	31	21	33	13	21	35	19	4	58	42	68	52	9	201	131	12	9	60	97	76	116	97	62	12	60	79	21	134	33	97	39	97	27	107	26	86	171	56	83	49
ENSG00000080189	3275	4125	7227	3718	4009	5929	3970	3957	6248	2231	2030	2232	4684	2173	3819	1168	3400	5194	3923	3614	3923	4597	5706	4490	4497	3585	5120	3826	4750	6558	4834	4684	3305	4816	3991	3392	8470	4700	4244	5744	3793	5092	5030	2973	5065	3273	6092	5233	5714
ENSG00000080200	169	151	107	312	1974	72	71	298	193	88	342	16	35	324	271	31	305	154	451	532	1442	333	411	1845	545	380	925	314	478	584	182	617	71	796	193	218	196	780	38	415	99	364	972	73	347	75	140	465	188
ENSG00000080224	77	229	117	45	285	474	52	87	361	79	66	59	1	2	137	73	31	7	218	11	19	38	395	27	139	218	7	10	111	56	425	329	520	54	53	356	147	77	23	716	101	27	170	26	833	105	17	405	136
ENSG00000080293	13	9	4	44	2	18	44	65	31	73	3	8	4	6	5	0	18	6	8	17	8	10	7	16	11	8	59	8	7	68	141	7	5	16	20	802	50	26	3	19	0	625	15	21	1806	17	14	1418	18
ENSG00000080298	1542	993	2904	1753	1442	721	174	1165	2091	1140	2031	842	2318	1546	1693	900	2534	3172	5320	2698	3673	2315	3922	1728	3435	1539	3501	4008	2255	2209	1882	4445	815	2557	4175	3106	3374	3118	574	4634	1254	2952	2975	2123	1998	1436	2783	4269	1562
ENSG00000080345	4085	3040	5743	3014	4235	4556	682	2886	4945	2030	9586	3257	4929	2853	3362	2846	4459	7016	7795	6768	8315	4075	7865	4426	7705	3777	7827	8884	6056	5459	8674	9956	1975	5396	6478	7861	6194	6539	2581	7659	3290	6842	4603	3152	11214	5055	6549	7226	4503
ENSG00000080371	5424	3473	3984	3335	4646	998	436	4783	4434	2167	1882	2077	3164	1734	2458	1731	2653	2926	2783	5563	3072	2347	5397	5410	6987	1735	3043	2801	3709	4491	4747	3625	1796	3210	3201	3000	2680	3805	4479	3838	2184	3072	7429	1370	2882	1779	2950	3364	2441
ENSG00000080493	19	68	33	68	134	129	33	90	86	33	13	10	16	88	101	0	25	52	102	52	23	158	76	282	161	137	236	34	61	81	55	86	73	71	36	987	629	139	47	90	22	1270	179	87	915	43	23	618	206
ENSG00000080503	3231	2567	1884	3663	9322	2858	2657	4514	2318	992	1639	2728	521	1230	4402	3502	1233	4258	6958	6385	2715	2120	4648	6077	6463	3086	2853	1972	2562	4485	829	3072	3578	5413	4590	2027	3205	7742	4601	1701	2698	3330	5925	2619	2540	1541	422	6530	3720
ENSG00000080511	1	0	0	0	10	0	0	11	0	0	0	0	2	3	1	1	0	1	1	1	0	2	1	13	2	9	0	0	2	1	1	0	4	10	1	0	1	1	1	0	5	0	11	0	0	0	0	1	0
ENSG00000080546	2314	1979	2215	1515	3139	938	393	1728	2615	1399	1107	638	1802	1465	1328	926	2415	3617	3682	4405	2632	1260	1877	2465	3934	1753	2394	3612	1809	2952	1231	3779	1460	2886	4356	2095	2705	2129	2362	3123	2010	4047	1714	1059	2889	1754	2159	3869	1641
ENSG00000080561	707	252	244	858	1540	203	274	1487	757	769	749	196	317	408	405	51	107	552	191	521	254	302	855	1380	587	365	844	1347	848	1453	1070	176	381	314	243	285	792	661	1065	1409	202	364	1416	244	461	175	281	116	448
ENSG00000080572	2	6	2	0	0	0	0	0	4	5	0	0	2	0	0	0	0	15	0	0	1	0	0	0	0	0	3	1	3	3	1	0	1	1	0	0	0	0	1	4	2	0	0	0	1	0	3	0	0
ENSG00000080573	5361	2202	695	1580	14632	1758	6564	8247	6038	254	483	742	1284	7063	15571	1610	1023	843	7065	2196	2693	3037	1883	15433	9858	10734	6194	843	2331	6946	1877	3719	5556	8895	2628	537	1380	5628	1073	1240	2019	1788	24675	1519	743	1191	451	1116	5883
ENSG00000080603	430	211	118	300	195	193	203	260	316	58	424	165	114	145	214	137	299	322	225	320	387	367	554	360	435	161	365	370	346	420	460	334	150	275	258	326	255	413	105	375	124	249	271	103	651	112	460	308	256
ENSG00000080608	642	419	2353	457	912	937	360	1019	1819	339	870	956	1158	423	1459	1434	674	1121	936	892	3039	939	866	1383	1022	1714	1683	970	1379	1162	890	911	916	1332	840	1189	2759	1386	1217	1605	2384	856	4021	1150	1416	880	1103	1622	1826
ENSG00000080618	11	2	4	6	74	6	0	4	12	2	13	4	8	14	4	0	9	6	21	15	16	42	3	5	6	2	10	9	10	8	20	16	16	21	10	7689	8	13	12	20	6	7608	4	8	544	12	25	743	4
ENSG00000080644	15683	26270	21436	25084	15792	4490	1143	22515	5655	15190	625	6965	39350	16212	5483	3922	18848	10598	18785	31110	4563	7143	9017	4704	20211	4315	28344	39612	22051	18856	48191	31666	9285	14177	25405	19222	25310	15143	57429	24565	1792	20642	11717	6491	32398	1745	29636	16242	6902
ENSG00000080709	187	78	310	66	142	274	167	103	195	30	139	143	75	90	229	260	108	106	125	234	481	235	445	84	393	124	170	95	183	168	288	86	119	334	102	226	326	215	292	156	167	91	60	142	274	306	135	385	180
ENSG00000080802	1425	1547	1844	1732	2217	1826	419	1685	1853	1035	2543	1475	2299	1119	1528	1108	3292	2844	2545	2996	2838	1622	5894	2442	2323	1391	3325	3302	4882	4546	2737	3919	1880	2962	3501	2443	2101	2961	2988	5554	1580	2697	2300	1537	1700	2582	2436	3475	2092
ENSG00000080815	1980	1649	6924	3067	5140	2748	1799	4271	4728	3068	2712	2126	4366	1384	3529	1606	3741	4204	3682	4712	3004	2589	5024	4250	4532	2477	3276	5612	4701	6015	4968	4022	2587	4527	4882	4838	7764	3730	3520	5380	3393	4965	5101	2360	3648	1896	5978	4216	3854
ENSG00000080819	686	535	1162	688	868	480	290	741	1156	600	415	461	1143	457	719	330	761	1166	709	1207	773	993	1415	1118	1741	815	1370	1147	1019	1193	1338	901	477	1031	733	1090	1456	918	732	1339	586	903	885	499	1236	849	1003	833	996
ENSG00000080822	4050	4202	6249	3700	5423	1379	574	5760	5369	3292	3526	2713	4562	2784	3594	2262	4498	4332	4559	4856	4069	3132	5585	7517	10562	3638	5028	6749	5354	6403	7049	5576	2861	6281	4786	5007	8896	6187	5009	6987	3765	4900	9341	2892	8290	3176	5321	8419	4128
ENSG00000080823	1353	1189	810	2328	558	773	658	1141	710	317	670	430	1418	678	512	633	1900	4186	1254	1501	712	1095	3715	1851	2707	1482	1639	2296	2281	2305	1957	1387	1169	1107	1864	797	1066	1133	830	2513	349	1825	2426	1069	1035	964	1779	2605	848
ENSG00000080824	37343	47606	120075	89022	82397	29238	27398	81746	124912	44147	42989	42313	122159	25717	99393	52500	52747	73668	57315	82833	62551	32986	86636	116947	71670	47613	73774	129902	69484	119131	80132	68427	49948	69932	76374	80661	49243	67299	174593	136606	108382	50823	210489	23566	63654	109415	41089	74519	70525
ENSG00000080839	619	488	834	450	601	662	133	515	787	317	2041	627	911	541	614	533	1040	1421	1472	1179	774	994	1482	735	1063	717	1671	1108	1723	1400	1471	1101	532	787	854	1235	884	806	430	1308	625	848	544	453	1494	1459	1005	925	1024
ENSG00000080845	7139	9291	5052	8333	10889	10795	4279	10526	8920	4973	9876	7453	8486	6873	8410	6533	9205	7416	13977	7983	9026	7245	15007	10766	10024	7688	9453	9298	10224	13231	11163	14655	9862	9516	13921	7397	10604	14283	7543	14482	6262	10782	9644	3398	10205	8745	11269	10177	8319
ENSG00000080854	3100	2777	3693	4777	3198	12523	4033	2683	3453	1163	13673	11692	1217	2817	3078	9136	3035	6338	11472	16001	21402	10006	38024	5403	5337	7384	5477	9720	4132	4067	15398	19421	6875	7207	22594	10797	3833	9919	1239	5467	3673	10613	9230	7340	20017	5170	10319	16878	6393
ENSG00000080910	1	0	0	0	41	0	0	0	4	0	0	0	1	4	0	0	0	0	0	0	5	0	11	0	2	0	0	3	0	2	0	2	0	0	1	4169	2	0	0	79	0	6308	1	0	91	0	0	11	0
ENSG00000080947	1025	1249	611	1516	340	1184	401	956	911	324	927	445	425	1244	324	365	1807	2115	3020	2439	714	859	2788	1387	1752	947	1813	2952	1828	1803	1530	2834	1016	1795	3034	1211	1777	1906	773	2493	450	1928	774	565	1506	841	2223	4972	715
ENSG00000080986	646	44	1517	118	169	621	317	420	1990	184	2330	1175	3188	749	2272	1202	1817	3157	1002	1832	1226	971	3489	618	1405	1647	4151	3558	3728	1135	1707	1437	702	1683	434	3236	2064	347	168	1736	2349	327	242	226	4063	6323	1360	412	1916
ENSG00000081014	722	528	920	689	857	522	289	718	971	332	1063	704	932	598	837	471	1023	1399	918	1690	1186	744	1736	1166	925	722	1883	2304	1966	1309	1683	1553	606	1240	961	1400	1219	1165	680	1584	570	904	1043	524	1595	601	1321	1138	722
ENSG00000081019	1882	1666	2794	2118	2278	628	255	1292	2392	1676	3450	1171	2004	1307	1340	958	2814	2152	3104	2969	2650	2004	3633	1872	2509	1213	2676	3476	2081	2743	2492	4094	1163	2184	3248	2333	2242	2689	1047	3562	1528	2191	1545	1277	3691	2929	2906	2812	1148
ENSG00000081026	1718	3160	2588	1888	2083	1068	405	1432	4598	1419	2402	1423	1441	1378	2045	1194	1568	1656	5442	2552	2492	2849	4102	1794	4172	1306	2327	3777	1960	2344	3978	6875	634	2863	4565	4887	2403	3220	1851	2596	1174	2655	1555	1645	8432	1521	2386	8279	1117
ENSG00000081041	863	738	435	1279	50	48	836	1088	782	103	11	62	65	245	2412	190	64	238	343	319	103	599	43	5876	741	330	1067	87	2093	529	126	92	79	461	118	2670	193	1003	343	151	482	2854	1155	873	817	31	23	129	524
ENSG00000081051	0	0	0	0	202	0	8	7	8	2	0	1	0	0	0	0	0	0	0	0	16	1	0	0	0	4	0	0	1	2	1	0	1	0	0	49	3	0	0	0	83	257	0	0	6	0	0	0	1
ENSG00000081052	363	56	78	31	2921	36	87	524	45	22	15	20	37	40	110	9	133	308	59	272	45	238	126	626	43	92	504	266	241	566	72	81	52	106	61	329	46	80	312	78	115	764	169	60	223	66	108	362	216
ENSG00000081059	2726	582	530	742	3067	1060	195	1891	634	309	151	174	726	768	777	242	452	4524	323	4117	105	4997	4356	3549	895	264	2119	3684	2480	4271	1478	547	926	907	687	1421	1010	1200	594	3112	680	1265	4457	319	858	902	1112	1076	6898
ENSG00000081087	1398	2962	2345	2106	3852	483	387	3607	1997	2017	860	606	1935	1178	1205	491	1047	1486	1857	3880	1077	1193	1628	3365	1783	1201	2025	1913	1904	3039	3519	2254	1406	2819	1540	1266	2317	2102	3863	1924	1082	1636	4858	1008	1614	748	1342	1853	1260
ENSG00000081138	23	460	906	57	900	31	13	150	206	489	27	168	56	722	38	8	2537	8214	31	6792	646	122	6967	702	0	34	2187	1832	22	957	463	18	82	86	105	41	1026	59	537	467	74	27	442	41	11	190	170	301	1053
ENSG00000081148	123	118	65	64	44	76	34	131	49	54	215	102	38	193	118	62	51	102	161	230	138	53	425	135	104	203	142	356	185	166	327	105	76	249	334	218	255	258	84	241	75	119	51	79	200	165	102	332	90
ENSG00000081154	9047	7354	15732	8990	10387	1553	799	8438	13832	8147	6374	6403	9323	4817	9480	6419	8449	9487	8350	10926	11048	5275	12930	11986	14397	5622	10551	10030	11600	11063	9603	11057	4953	7769	9638	9160	11953	9013	8142	10052	7196	7348	11527	6213	13271	7934	9987	14275	6931
ENSG00000081177	855	1389	4025	2643	2566	2046	763	1932	2588	1714	1937	1794	4150	991	2113	1403	3242	3133	3003	2829	3466	1398	5061	2267	2339	2307	1872	4910	3973	3560	3603	3094	1909	2468	3359	2808	4795	2815	1828	5138	2327	3232	2565	1805	2313	1512	4425	3175	2507
ENSG00000081181	142	401	457	376	553	552	126	443	800	738	444	218	707	157	206	262	361	473	378	401	220	325	742	628	356	238	751	941	976	1126	901	442	533	379	698	674	1050	252	1197	624	909	298	950	196	305	536	960	261	377
ENSG00000081189	1545	1803	1471	2282	4453	338	487	4659	977	462	238	370	443	1469	3467	418	768	697	1960	2155	1597	2295	737	3918	5552	1635	2259	806	1431	3031	712	1081	1439	2585	790	821	1517	3848	2416	753	1375	1979	2258	1501	535	289	464	539	1837
ENSG00000081237	4732	418	598	1733	2614	766	134	2925	872	1026	167	27	693	1341	935	110	250	3849	687	8419	243	7875	3773	3540	1765	819	10506	7480	7178	8900	811	586	178	4948	1244	1268	1554	1826	1424	6752	1960	1998	2998	418	409	298	580	285	6778
ENSG00000081248	0	5	7	15	13	33	32	20	2	3	2	5	2	10	650	5	1	2	13	2	81	0	4	9	46	11	6	3	5	9	13	6	7	11	5	3	6	39	4	6	9	11	3	8	3	0	2	1	8
ENSG00000081277	192	145	275	415	276	102	152	170	30	49	243	60	49	147	93	13	49	92	182	228	194	140	58	48	86	64	547	32	20	82	205	197	9	276	412	50	194	502	124	260	422	103	126	67	1048	73	110	444	341
ENSG00000081307	2292	2192	3516	1975	2013	1289	631	2726	3750	1406	2211	1894	3314	1602	2359	1463	2597	3124	2622	3729	4762	2201	3640	3306	3421	2770	4105	3040	3566	3105	4636	3205	2037	3380	2869	3740	3392	3058	3075	4041	3032	3222	3251	1205	5419	1892	3530	4109	2898
ENSG00000081320	4143	979	883	1226	2576	729	775	3059	1684	369	569	310	785	1586	1411	353	578	1902	657	3288	457	4744	1174	2428	1831	853	2746	2428	2584	3327	1125	750	441	1397	613	1074	991	1843	1641	1941	1351	1183	2139	453	723	1067	460	357	4115
ENSG00000081377	632	658	195	691	2959	181	674	1945	283	224	26	253	164	335	744	44	324	1270	464	612	364	957	885	3056	1131	846	505	969	667	1597	723	746	668	568	760	1091	1206	1212	493	184	311	996	2978	277	1135	445	264	195	415
ENSG00000081386	827	716	1481	1177	1266	909	307	823	1048	767	1963	912	894	861	1137	485	1687	2441	2093	2109	2089	1045	3636	1393	1168	964	2180	3183	2580	1977	1696	2662	691	1749	2938	2148	1699	1605	656	3208	1085	2086	863	771	3454	831	1668	2139	910
ENSG00000081479	11	33	1	5	99	20	7	15	58	15	2	0	2	3	4	3	0	19	10	2	6	5	45	14	2	2	19	9	6	6	76	13	24	187	11	44	14	3	58	3	12	1	31	0	13	114	18	13	5
ENSG00000081665	1068	1061	1916	1145	1150	1286	529	1348	2469	673	4763	1655	1216	1211	1884	1387	2370	2293	2288	2981	3330	2073	3232	1921	1394	2233	2324	2868	1818	2470	3033	2192	1271	2201	3030	2038	3384	2456	1178	2663	2552	1947	1574	1385	4980	1707	1524	3461	2182
ENSG00000081692	385	247	743	597	453	438	434	333	363	207	283	371	928	190	381	225	464	591	346	224	363	356	695	337	214	338	396	458	530	623	576	500	404	212	424	301	629	245	467	793	680	327	516	228	713	533	479	484	466
ENSG00000081721	2718	836	2374	1028	848	1524	1298	1303	3267	1134	1851	1360	1667	693	2201	1609	2014	1746	1960	1333	2113	1441	2384	1505	2239	2039	1898	2009	3020	1803	2327	2436	1623	1729	2075	1684	3299	1286	1175	1573	2812	1781	1873	1251	4653	3073	2328	2459	1896
ENSG00000081760	1493	1807	2123	2261	2073	5888	2239	2188	2334	900	2342	2106	3564	1649	2344	1658	2635	3221	2320	3184	3225	1795	4435	2065	1628	1955	6392	3491	3433	3256	4512	2720	1795	1721	2261	2578	2598	1865	4194	3588	3237	2182	2016	1170	5611	2713	5822	2765	3135
ENSG00000081791	4114	3215	5756	3637	3257	4756	3791	5518	4528	1098	3238	2344	3296	3070	5746	2515	7500	4877	6393	6131	5738	4584	7846	5071	7421	5803	7931	5776	5862	6444	9067	6746	5870	5801	7833	6178	7380	7246	3311	8170	3732	6269	5454	4216	8911	5572	6869	12307	6399
ENSG00000081800	2	0	0	4	0	0	0	5	6	0	0	0	2	0	2	0	0	0	2	1	0	1	34	0	0	0	1	0	0	15	2	1	4	2	0	2	0	0	0	66	0	2	0	0	2	1	1	6	0
ENSG00000081803	278	275	583	545	1227	168	967	610	271	182	63	32	214	328	723	45	73	153	757	411	301	270	232	558	297	524	474	153	372	510	95	182	137	613	270	403	389	704	441	501	424	672	893	245	350	146	49	280	455
ENSG00000081818	462	646	421	569	1456	447	587	1237	766	536	1745	1366	682	600	1144	1186	2288	1018	822	662	1112	468	3099	1087	1305	751	1087	1238	648	969	2500	1051	606	1179	4642	1328	516	587	132	1210	1132	647	702	1375	4279	1461	1652	2261	723
ENSG00000081842	45	96	153	108	8	81	27	32	50	21	110	59	262	84	32	29	135	200	103	85	34	101	91	105	96	59	72	286	36	282	1888	265	16	90	115	93	86	78	1	125	104	210	12	105	82	84	281	140	77
ENSG00000081853	153	165	201	614	362	206	174	354	198	95	78	127	197	164	230	92	853	400	256	438	141	42	1772	235	415	214	175	682	145	346	478	435	251	290	666	219	532	492	123	1178	114	268	406	89	544	99	439	525	137
ENSG00000081870	908	985	2113	1085	514	648	129	1209	1211	1107	367	742	1996	1150	794	1422	1699	2784	2096	1347	881	1320	2578	1232	2046	1239	3693	1599	2146	1770	2124	2279	1052	1435	1968	1735	1468	1259	1517	2304	1025	1734	1566	746	1198	876	2276	2770	1165
ENSG00000081913	1303	1655	1403	1014	2394	1304	646	1049	1985	725	1540	438	936	621	1144	751	1083	1946	1298	1268	846	1179	3857	1372	1530	446	2992	2694	1449	2170	2318	1810	882	1060	1730	1705	2678	1515	1357	2086	1211	1602	1164	468	1844	2445	1464	803	967
ENSG00000081923	560	431	459	608	1044	249	324	929	718	140	351	139	125	478	661	167	328	253	561	804	725	985	314	799	2013	519	527	259	445	818	411	544	597	942	321	860	422	1547	341	269	227	1147	807	575	384	231	246	598	492
ENSG00000081985	90	48	26	62	96	30	26	85	72	48	23	26	11	38	24	26	19	61	29	50	48	130	239	47	46	153	315	146	533	111	42	30	13	54	56	51	123	41	36	107	32	40	89	7	42	22	73	42	89
ENSG00000082014	3636	5892	2226	8386	2717	2960	2015	3696	4086	3005	2956	1619	4761	2632	1833	2451	6065	5913	3800	4847	1918	946	10471	5643	1865	2948	4824	6015	6728	10617	5084	4426	7095	4172	6704	921	5522	5262	7883	12183	4048	2907	7777	1919	2024	5237	5452	7941	1766
ENSG00000082068	1079	958	2913	1093	1609	1339	740	1372	1549	754	1020	1004	1852	884	2072	1122	1231	2179	1661	1933	2287	1126	2295	1780	1910	1689	2448	2182	1385	1925	2372	2125	1538	1799	2419	2047	2995	2097	1586	2806	2324	1841	1963	1104	2231	1712	2355	2363	1831
ENSG00000082074	1217	279	713	1092	1161	179	36	2640	557	850	127	67	550	916	478	108	174	2155	502	3220	160	2859	1652	1533	216	664	4673	2986	3492	4003	526	509	130	3326	736	608	842	1136	1129	2813	443	1127	1211	277	240	228	470	144	2597
ENSG00000082126	10	40	4	17	14	16	2	32	14	1	18	7	6	15	14	2	10	25	29	36	15	26	24	49	25	14	11	52	21	53	18	36	11	19	23	7	16	29	11	31	22	13	62	7	22	2	15	17	16
ENSG00000082146	605	705	1964	891	1008	899	275	1213	1260	922	794	642	1132	628	823	503	1147	1188	1510	1236	1567	891	1492	1302	2109	756	1692	1719	1531	1436	1859	2216	624	1195	1860	2479	1558	1588	1325	1389	1751	2806	987	805	2695	851	1289	2114	1113
ENSG00000082153	6448	4581	9395	4308	9758	3573	1599	6198	12125	4027	5318	2944	5796	3095	6722	2731	4878	5735	5000	7584	6213	5873	5602	10006	10759	3699	7075	8715	8295	6465	8750	7882	3496	6928	4838	6740	6563	6815	7557	6932	7992	6867	12372	2741	6925	4845	5701	6617	5133
ENSG00000082175	21	76	13	112	327	45	28	387	120	38	31	14	11	43	8	4	28	7	68	50	40	28	33	250	113	46	31	20	56	264	26	28	28	21	26	3	83	367	99	70	14	11	137	79	21	58	18	9	9
ENSG00000082196	488	357	594	439	76	348	2925	295	403	174	470	570	215	441	451	393	627	467	1389	961	584	286	936	343	865	1083	589	538	418	519	1118	968	603	852	1165	688	1114	874	263	751	503	957	262	994	786	686	724	2510	1460
ENSG00000082212	1569	2693	3602	2299	4420	1863	675	3955	3872	1638	4123	2587	2593	1829	3347	2598	2768	3288	2720	4856	8829	4282	5162	4690	2526	2470	6510	6582	4205	4101	3889	4558	2187	3280	3707	3532	3798	3141	2773	4002	3427	2596	6148	1963	4540	3315	3644	3474	3284
ENSG00000082213	631	787	1925	934	1398	424	273	1100	1251	837	882	791	777	596	1035	588	1624	1592	1100	2054	2293	1079	1966	1308	912	862	1515	1268	1312	1610	1931	1998	1271	1645	1649	1566	1465	1298	1160	2110	1369	1147	1693	647	2032	1223	1445	2438	880
ENSG00000082258	5346	3293	4188	4161	2914	4112	965	2808	5944	1917	6925	2181	3244	3061	3192	2351	5818	6975	11050	7808	4908	4770	12077	5571	7375	3743	6811	9164	7833	7360	8819	12139	2684	6819	8743	7242	5887	7926	1982	8778	3297	9359	4642	3136	8554	4989	7652	9665	4469
ENSG00000082269	678	563	1221	940	1180	287	148	956	1153	801	1191	547	1278	671	782	423	1237	1341	2259	2326	1572	793	2438	1357	1291	643	1833	2243	1547	1481	1827	2893	442	1576	2135	1655	1124	1626	455	2420	600	1846	866	668	1383	997	1276	1402	815
ENSG00000082293	43	11	40	503	64	9	5	151	20	185	12	11	40	36	16	7	92	108	295	134	127	282	220	19	20	7	42	272	813	106	22	171	2	24	236	16	34	13	33	303	57	126	57	21	7	5	287	30	77
ENSG00000082397	1416	28896	9302	9260	36723	3233	1865	16402	2398	11101	196	3832	5520	1456	3228	209	6433	1079	17405	1054	1866	702	7767	22531	7859	3622	2403	19785	2569	21443	6989	18685	18842	14920	10043	13475	5115	29448	31148	1270	457	9937	17243	2074	5930	7594	4290	25548	2063
ENSG00000082438	426	363	717	458	1132	209	279	673	337	105	63	93	40	240	331	104	120	203	708	544	768	364	350	1344	2314	482	623	214	400	669	333	238	420	531	299	1383	603	849	1073	239	249	1967	1048	403	297	275	106	308	629
ENSG00000082458	2674	2208	3987	3460	2356	7036	1780	2059	6545	2889	5572	2742	5232	2700	3878	2052	5344	5321	3856	3805	3888	733	10860	2169	3870	3700	6230	7124	6365	6442	6598	4853	2546	3270	4457	4022	3346	3247	3356	8057	6982	4125	2657	1082	11635	4603	7836	4484	3714
ENSG00000082482	0	200	963	1	646	40	332	5	982	248	1688	37	219	0	421	18	2003	84	248	5	983	15	2	1965	8	42	3	1	183	698	2	209	2	15	792	4	882	39	639	1364	174	0	1221	17	1429	338	181	200	27
ENSG00000082497	1562	1456	1641	1542	393	1055	253	871	3580	930	3485	1686	2346	643	2328	1081	3006	1792	2450	3084	2131	670	2539	615	1812	1277	4127	2992	2014	2062	2014	2399	859	1373	2202	2198	5935	1649	649	5262	3174	1646	369	1160	2746	2490	2357	2085	2886
ENSG00000082512	1860	1181	513	1346	1290	2670	837	2186	1305	294	1610	1996	1176	1082	1393	1056	1300	2313	3280	3592	6025	3523	1750	2754	3152	2464	2583	2475	2294	3553	2855	1598	4352	2526	1930	1345	4195	2912	1935	3844	1963	2052	2829	882	5153	2688	1483	1896	4692
ENSG00000082515	1164	1054	1857	955	856	888	634	1160	2296	1089	779	1979	1725	708	1889	1750	1796	1498	809	1595	1801	828	1403	1297	1442	1038	1636	1401	1739	1296	1416	967	1256	1092	1080	1289	1589	964	1669	1559	2178	1113	1574	699	1902	1309	1596	1814	1430
ENSG00000082516	799	1182	2158	1541	2240	2255	568	1285	1443	1510	2274	1072	1909	1056	2255	1030	2724	2440	1466	2455	5251	2097	2703	1310	1154	1782	3347	2616	1799	2534	2923	2754	1732	1848	2398	2448	2417	2566	1257	3781	2007	1702	2257	1483	3767	2377	3112	2527	2126
ENSG00000082556	0	0	0	0	2	0	0	1	6	0	2	4	1	0	0	0	1	0	0	0	86	0	2	7	1	0	0	2	0	0	0	0	23	2	0	1	46	0	2	2	0	0	2	2	4	0	0	0	0
ENSG00000082641	11805	36947	9606	30374	57770	10208	10336	17547	13908	13643	5655	3672	15858	7483	11116	4071	10560	15752	12697	19198	7930	10312	29109	26616	10113	8186	15258	26105	14636	46483	14603	15339	8398	12365	14961	12615	15281	13737	34278	24902	5887	15507	40599	4023	15079	7407	22917	11661	10816
ENSG00000082684	745	316	450	1549	274	1101	1146	865	514	430	467	399	260	1712	1228	972	625	621	2384	554	1764	743	1361	365	6094	1564	677	424	847	1417	1161	1134	452	3272	1309	477	2005	6732	518	2332	1997	1422	180	1297	472	280	361	394	853
ENSG00000082701	3374	6584	6576	6541	7935	2499	1565	5838	8167	5157	7353	2560	7177	4704	5699	2631	7159	7401	6788	9807	7246	4496	11475	5947	7066	3484	7676	11105	8032	9471	11342	10813	4486	6565	10241	7507	8123	7239	7655	10285	5573	7270	4898	1484	9351	4904	10823	7692	3957
ENSG00000082781	3426	3131	5129	2605	5223	4772	18853	8813	2081	1588	286	642	2510	3390	7731	348	1261	2402	3577	2786	1450	1384	1129	6207	11458	5095	4961	1908	2750	5370	5506	6609	2494	4815	7014	5509	5276	10203	5659	1820	1953	7107	2756	2622	2257	1434	1539	4979	4069
ENSG00000082805	4175	4382	4925	6586	9689	4507	2778	5450	4733	4067	2990	1615	4828	5486	3386	1128	5220	5669	7154	10541	4488	3459	11732	3641	3943	2334	5908	8622	5515	6327	9325	11332	4416	5192	10359	5614	6530	9032	3645	8841	2401	7081	4188	1479	4164	2299	7937	7282	2174
ENSG00000082898	9788	7153	13156	11975	9586	9934	2487	9716	14232	5971	18823	7711	12056	8774	13975	8491	12803	15415	20160	21274	21541	16888	34159	9842	12741	10851	29540	19484	21835	16012	21842	23517	7439	16255	18405	19684	23283	16413	9988	23807	11120	16343	8913	7615	25409	21388	14308	26497	14718
ENSG00000082929	4	0	18	8	18	21	5	11	14	9	0	1	23	0	12	4	67	413	14	46	0	80	1	10	134	15	2	142	280	25	236	24	120	17	18	72	14	10	1	24	0	9	6	12	379	16	35	32	8
ENSG00000082996	1330	1995	3426	1773	4598	754	560	3936	1616	2017	680	1004	1667	906	2025	575	1360	1562	1871	2166	2431	1128	1587	5182	2226	1681	2776	1889	2311	3301	2022	1903	1145	3524	1854	2208	3103	2729	3583	2261	1738	2626	5645	1103	2764	921	1601	2063	2234
ENSG00000083067	15	844	33	554	1121	39	13	318	37	393	86	25	116	14	28	33	26	27	2105	144	370	7	6	839	17	24	12	36	41	554	93	203	502	34	645	61	77	216	530	160	216	120	454	58	122	7	9	1159	15
ENSG00000083093	587	431	764	505	640	561	202	427	742	439	794	540	973	440	661	542	836	1268	707	847	1269	946	1823	728	648	771	1321	1243	1356	1111	1124	960	417	993	906	1046	923	722	394	1425	877	827	772	578	1931	727	1408	658	919
ENSG00000083097	1687	2213	1667	2609	2616	1809	595	1386	3137	1265	4390	1310	1737	1901	1641	1282	3008	5958	9535	6135	2454	1344	7855	2677	4952	2408	6024	7048	2982	4862	6639	9774	1560	5260	10319	5494	3671	4700	1417	6953	2230	7550	1927	1039	5282	2265	4011	7843	1749
ENSG00000083099	1077	1503	3114	1515	2755	934	329	1655	2215	1159	1649	1211	2371	1019	2063	1150	2040	3333	2464	3413	2290	1456	3370	2205	1226	1471	2583	2268	1685	2814	4172	3390	1359	2697	2844	2283	2355	1815	2399	2891	2281	2162	2818	1226	2377	1785	2248	2931	1843
ENSG00000083123	443	726	672	800	1419	522	263	821	590	408	460	469	1006	386	412	356	815	1002	891	1485	1654	669	899	1456	649	472	1003	953	880	1094	1258	1305	522	569	1224	1205	825	812	670	1003	467	1440	1394	542	899	574	1158	499	830
ENSG00000083168	5698	2956	2975	4056	5633	5451	2127	3382	5783	2249	6652	3576	3083	3334	4050	3460	4768	4972	5844	7673	6926	3777	9998	5541	10076	2940	7185	8656	7349	4635	6503	7912	1817	4544	7154	6856	5156	6688	1149	7614	2689	4584	4280	1806	10846	4815	7278	5046	3450
ENSG00000083223	870	815	1462	876	1509	412	355	1257	1201	549	703	731	780	813	977	317	892	1230	1843	1531	1277	1327	1890	1983	1823	992	2115	1863	1925	1659	1244	1553	568	1974	1597	2111	1349	1816	728	1994	800	2000	1782	708	1505	514	1110	1798	1154
ENSG00000083290	2874	3428	3951	5046	4735	6013	1498	2948	4658	4350	5399	2210	3587	3394	3401	1796	4391	2950	12506	6824	3801	1963	7262	4329	6449	2448	4124	7040	3766	5136	6679	13930	2168	5249	16276	4258	6525	7660	2610	5604	2743	9547	3155	2566	6813	3526	7628	9447	2484
ENSG00000083307	1	16	0	3	1	6	1	9	16	11	1	4	3	6	3	4	6	3	6	2	0	3	7	8	0	6	10	1	3	5	13	3	13	8	1	190	7	6	15	2	4	189	4	1	143	2	6	212	1
ENSG00000083312	5752	4371	17042	6367	7846	6278	2265	6506	10756	4051	10789	6824	10270	3674	9418	3901	14041	9761	10798	19644	36780	12156	13769	8616	18313	9198	14240	12623	12158	9617	18696	11964	9122	8569	10345	13866	8978	12910	3713	19165	6291	10337	7174	10713	18271	8455	12769	18066	11607
ENSG00000083444	5058	4835	5683	4166	13365	4772	25067	7992	4862	2093	1057	2786	2148	3624	8744	1777	2127	2759	5660	3056	2405	2849	4947	15787	12919	9030	6124	2753	4850	6589	3147	4912	6592	7248	4801	5259	4431	10330	7092	2950	3747	5919	12332	3718	3136	3012	2763	5240	5293
ENSG00000083454	372	33	43	140	77	2005	318	168	45	37	664	958	112	190	661	686	35	638	250	303	1461	2471	654	245	153	614	660	1101	550	622	248	130	12	383	253	132	479	226	319	304	1754	404	131	134	911	1493	327	266	2557
ENSG00000083457	1113	528	1080	687	665	1810	507	808	1320	507	936	1257	1381	499	1366	709	793	1670	1289	1126	656	840	1662	1330	1238	1327	2180	1262	1081	1316	1440	1408	648	1637	1453	1002	1559	1078	1337	1929	2289	1166	1393	490	1751	2321	1611	2752	1722
ENSG00000083520	2172	1779	4035	2216	2835	2164	710	2250	5007	1543	3343	1960	3305	1422	2247	1519	2608	3140	4022	5045	4629	2196	5719	3159	3381	2111	4134	4158	4317	3442	4472	3715	2255	4300	4886	5033	6478	3524	2038	5042	3538	2832	4059	2032	5536	2535	3544	5357	2516
ENSG00000083535	637	752	2494	889	889	436	150	1252	2151	889	1119	651	1254	521	1076	798	927	1086	1844	1599	1836	832	1479	1446	1417	848	1440	1252	1855	1102	1583	1353	808	1623	1528	1988	2592	1865	827	1775	1063	1179	1509	686	2113	1005	1137	2114	699
ENSG00000083544	976	769	2487	809	1207	825	377	1160	1204	648	1129	1412	872	575	2061	920	1394	1039	1779	1747	2052	1248	1413	1560	1986	1100	1507	970	934	1123	1257	1907	1578	1915	1958	2292	2247	1770	1097	1211	2066	1325	1648	1574	1673	730	912	2667	1549
ENSG00000083622	0	0	0	0	0	0	0	0	0	0	0	0	0	0	0	0	0	0	0	0	0	0	0	0	0	0	0	0	0	0	0	0	0	0	0	0	0	0	0	0	0	0	0	0	3	0	0	11	0
ENSG00000083635	671	432	1105	479	665	525	193	543	1497	429	706	480	786	344	704	614	599	1033	697	1045	1144	852	925	650	710	464	1020	813	1322	853	964	813	656	850	1070	1185	986	828	322	1181	607	583	997	500	1220	804	921	1060	625
ENSG00000083642	2025	1823	5039	2461	3778	1386	428	2230	5237	2007	4478	1975	3780	1602	2780	1393	3016	3588	5852	5588	3172	3128	7477	3705	4706	2021	5278	4961	3874	3471	4992	5175	2550	4356	5057	7675	6213	4401	1949	4740	2394	2777	3437	1559	4454	3190	3483	5578	2470
ENSG00000083720	423	1239	2984	584	3095	904	723	2111	3020	1834	2042	1227	173	673	1126	1539	87	1401	1668	4845	5388	1736	2942	3240	1738	1536	1163	2431	2730	1426	2553	2298	3233	2831	2844	2746	2476	2136	3715	377	2811	1547	3660	1317	2952	2286	1878	2316	2687
ENSG00000083750	1364	1568	2537	1467	1298	1292	560	1913	1338	1952	893	991	1183	854	1255	575	1117	1835	1624	1725	1197	733	2179	1687	2018	1142	1521	2003	1591	1881	3479	2370	1305	1507	2728	1407	1682	1556	1694	2588	1853	1649	1974	1491	2088	497	2755	2241	1057
ENSG00000083782	0	0	0	0	0	0	846	4	2	0	3	0	1	1	2	0	1	2	1	6	0	3	0	4	0	27	2	1	16	3	0	0	3	0	0	0	2	1	2	3	2	3	2	0	0	2	0	5	32
ENSG00000083799	5603	7619	3310	5715	6799	1685	1439	4543	4802	3573	2958	1355	3865	2840	2768	1315	3560	5666	4508	7203	2595	3707	6710	6775	9900	2142	7796	7536	5475	8967	5958	6097	2335	5282	5474	4410	4684	4166	6323	8734	3197	4868	7678	1470	4896	1666	5431	4738	3681
ENSG00000083807	186	514	867	397	378	234	368	408	621	505	145	515	508	240	593	541	541	1000	378	429	960	400	1035	463	637	829	496	583	439	630	1027	343	859	495	837	2892	865	305	903	687	978	3800	733	776	309	190	460	1096	909
ENSG00000083812	767	609	971	982	797	949	587	677	753	400	886	398	1085	629	778	376	1138	1635	1240	1016	1074	682	2544	836	791	702	1329	1696	1115	1421	1941	1234	744	880	1374	942	1469	1082	656	1725	843	835	1104	517	1519	726	1288	1329	722
ENSG00000083814	251	437	213	391	918	593	326	817	259	77	1360	499	59	265	909	572	83	363	1130	1582	1445	743	2332	1060	455	1094	1626	377	1349	803	2159	1672	641	723	2067	752	1637	1606	836	499	1650	1811	644	194	1961	1268	414	2442	1747
ENSG00000083817	279	157	588	218	529	291	135	237	393	187	439	191	256	74	468	153	273	354	360	374	587	251	869	313	248	361	580	508	633	607	659	540	221	391	614	449	600	429	320	527	753	488	369	274	831	393	349	428	536
ENSG00000083828	1064	731	981	797	431	1375	524	885	1383	274	2600	1350	323	988	1212	1484	1368	1262	1868	1763	2759	1299	2322	882	1237	1309	1578	1260	2127	1160	1928	1882	958	1086	2298	1106	2641	1520	612	1194	1401	1697	826	450	3051	1717	1242	3118	1331
ENSG00000083838	477	233	703	513	296	480	307	368	405	157	366	249	469	300	343	167	485	830	675	487	561	321	950	424	582	471	702	619	442	902	927	652	438	399	775	364	957	536	257	925	271	483	391	316	573	451	724	883	332
ENSG00000083844	1872	2051	2260	2094	2566	1748	706	1760	1996	934	3237	1620	944	2312	1311	1399	2874	2531	3547	3456	2491	2450	3848	2293	2509	2091	2295	3220	1839	2804	2546	2806	1377	2889	3756	2212	2749	3279	1398	2598	1200	2870	2419	1062	2908	1359	1959	3931	1778
ENSG00000083845	25603	10468	193603	16157	27707	62787	53755	15475	89066	18866	38180	68594	51175	13571	70123	52431	26863	31785	29233	14783	63931	27844	49598	21813	50734	47926	39559	34304	29609	28931	28829	34215	21951	16848	36760	32416	71039	27735	40771	38828	108743	22160	28246	35414	59363	41621	28146	45851	72677
ENSG00000083857	1606	1186	922	1243	7407	3619	4870	2234	2568	530	4944	507	452	1792	6232	726	452	618	2552	2477	3552	1976	3579	12137	10318	3063	1383	947	2232	1814	7697	1574	2517	6848	3184	3951	5982	5100	703	910	1454	3038	12369	1239	5130	1566	396	2361	2473
ENSG00000083896	6326	3232	7993	5485	4412	3815	2257	4860	7479	3451	5758	5689	5737	3359	6244	4312	6151	7454	7376	7466	7425	4533	10900	6771	16983	4589	8131	8458	7754	8142	7221	7876	3585	7134	10158	7891	7403	8840	3596	12851	5159	7638	6112	4294	9633	5887	9382	7683	6222
ENSG00000083937	1592	1666	1666	1572	2515	366	440	2179	956	1344	810	391	619	639	1416	490	1137	936	1221	1342	1007	928	696	3576	2689	932	1613	1805	1783	1899	947	1459	816	1993	2039	1274	1583	2246	2721	1123	1155	1683	3693	908	1500	637	1457	1998	1160
ENSG00000084070	7926	4626	3688	4345	8049	2766	1378	4968	3897	3157	1439	903	3634	3187	2201	1578	3442	4868	4593	5059	1656	4358	6866	6004	2931	2911	6598	8057	6273	8214	5271	5164	3705	4543	5553	2857	4923	4873	4418	6874	2738	4846	5742	886	2268	1640	4585	3872	5389
ENSG00000084072	2108	2540	4143	2134	3530	2665	1351	2627	1892	1544	973	797	2628	1813	1860	1070	2150	3540	3448	2446	1319	1872	5164	4053	2387	1952	4701	3420	3341	3436	3736	3936	2710	3054	3540	2858	3823	3399	3293	4348	1904	2803	4570	1049	2115	1240	3675	4913	2902
ENSG00000084073	1556	1575	2938	1302	4528	519	488	2664	2489	1241	1245	761	2840	1049	1856	1398	1874	2022	1654	2755	2000	2213	2229	3134	1704	1896	2876	2260	3732	2664	2706	2203	1236	2386	1437	2129	2661	2246	2273	2209	1406	1816	3843	759	1996	816	2269	1781	1673
ENSG00000084090	6696	4974	10738	6612	11710	14736	2849	6049	10382	6273	10015	5497	13009	4513	10111	5597	8055	10385	8459	9208	10134	6665	12824	7024	5617	7247	12729	11729	10610	11152	9578	12127	5878	9211	8531	10025	11437	7946	8949	14778	12581	8839	10678	4862	14957	11072	11850	10216	10743
ENSG00000084092	955	537	1896	925	1212	2205	1113	975	1521	630	1716	2430	1297	807	2557	2630	2059	1369	838	993	3992	1915	2255	1221	1509	1380	1887	1449	1380	1387	1562	1321	772	1090	1294	1748	1809	1228	872	3839	2754	906	944	1221	3120	1576	1847	963	1900
ENSG00000084093	532	268	529	312	2063	138	285	937	514	103	1279	89	176	314	704	229	197	337	432	1242	469	931	325	2349	969	553	960	502	457	1108	267	380	266	1151	285	839	579	1573	458	408	380	990	1724	293	912	305	95	325	885
ENSG00000084110	33	11	5	14	6	22	3	4	3	5	8	8	0	29	23	7	0	18	40	16	11	23	39	22	46	19	32	22	20	35	26	12	3	52	31	1140	17	39	20	19	22	7746	53	18	117	5	15	43	37
ENSG00000084112	5710	5346	1704	3255	8323	4482	4072	6525	3591	1734	3299	1375	1866	2958	3127	1255	2291	3078	4107	5682	2864	2607	6930	13614	6393	3088	3988	4206	4767	6653	6750	5004	2121	5243	4206	4689	5170	6129	3084	4301	1981	4090	10143	1307	4448	2339	4130	4667	2550
ENSG00000084207	14384	17141	21748	26362	24216	18303	19682	15887	3916	10715	11331	16892	2151	7825	19411	5826	1079	2512	8091	8491	15973	3683	13526	13173	11980	13961	5266	22365	6323	13994	7369	9867	2857	9638	9575	12093	16137	9567	21836	2159	20606	7412	22057	9871	23048	5811	1556	11211	14851
ENSG00000084234	9928	17807	16011	12864	61433	12097	12657	22641	8868	9309	10135	7138	8132	6325	15802	6601	8118	10780	16088	15055	13757	12192	20420	42399	35370	15212	12459	7149	13695	21335	25205	17168	12158	19470	17304	18837	17603	19711	26610	12576	10458	17534	34192	11531	23463	10673	8810	12596	13690
ENSG00000084444	1583	2558	894	1758	1486	1576	448	1339	1665	1259	1318	726	1794	1120	1050	654	1663	2068	675	3408	2827	821	3410	1379	441	668	1102	2301	1708	2045	1601	1136	1762	1304	1496	766	1620	987	2372	2027	1655	987	1941	457	1475	2012	2191	1320	1248
ENSG00000084453	249	140	12	240	15	9	4	379	1462	1	2	104	10	82	1	57	2785	4498	5	5153	2	134	10146	87	21	109	3903	345	1713	457	1029	100	828	98	10	248	428	2	25	7327	9	519	105	325	155	0	3599	12	43
ENSG00000084463	10942	4528	6903	4880	7743	5880	3515	5774	9625	3620	5410	2982	7102	2807	7238	3224	4630	6207	5789	6965	6389	4099	13502	7268	14338	3637	5690	7580	9664	11030	5839	8525	3236	5049	6311	6394	8835	6090	4928	7520	6193	5889	7126	2778	9464	5985	7238	4490	4929
ENSG00000084623	8390	7124	25599	7391	10039	11071	5918	7083	16366	5567	2854	4586	11507	4634	10891	4842	9474	9536	7803	5701	6650	8395	10573	9736	12537	8263	8849	5916	12312	10842	9427	9473	6569	7612	9391	7406	17653	6586	13782	9721	11819	7382	13352	3953	5627	7226	12268	12790	10786
ENSG00000084628	3286	2996	9355	4288	1686	7440	1110	2567	5690	5692	3959	3216	6355	4163	3920	2382	4622	3589	9361	1969	3103	4086	8875	777	4049	1346	4847	5534	5058	4091	6911	14867	3193	4107	11087	4623	8910	7001	2007	5198	3817	5347	914	1855	5888	3956	7020	9856	3946
ENSG00000084636	7417	11453	2113	2483	9473	6955	67113	22665	6417	820	582	998	1329	4115	18118	789	3679	5364	3379	4831	2224	2131	1103	24995	8226	8794	3531	3011	5472	16816	1305	4364	3662	5365	2621	5614	6197	25704	4372	9469	4013	9600	22121	2986	3320	3475	3917	21625	9193
ENSG00000084652	5631	5353	6568	5491	6585	6601	4523	6073	5418	3158	2850	1747	7905	4490	3915	1168	6979	9113	6981	6915	3105	6465	14618	8373	4477	6134	9406	8952	8980	9706	10852	11196	5767	7725	6795	6012	10121	7042	6594	11460	2921	4994	12704	2072	5848	4095	10852	11010	6517
ENSG00000084674	4	36	19	2	2380	0	1	8	8	3	4	0	6	0	5	3	0	68	19	3	3	9	13	20	28	26	0	61	7	1	4	13	0	18	30	72377	6	33	37	78	1	74348	18	5	2200	8	13	1530	1
ENSG00000084676	2653	3020	3203	3693	6764	3286	1337	4007	3186	2143	2918	1089	2833	2351	3417	928	3382	5108	5983	4314	2869	27334	9455	5042	4289	1778	5923	7890	6695	5253	5024	7971	2097	4088	6046	4244	6067	5203	2634	6414	1933	5432	5508	1610	5641	2198	4867	5134	2015
ENSG00000084693	3472	1842	2839	2325	1602	6415	1373	2052	3129	1374	3430	1781	3338	1858	4743	1578	4214	3823	3104	2956	2831	3322	8356	1792	2770	2113	3706	6615	7522	3502	5551	4831	2306	2216	3666	2977	6176	2720	1747	5455	3337	2762	1620	1368	5210	4148	4777	4814	2167
ENSG00000084710	1777	1821	828	1723	1750	5323	1981	1414	2489	1148	4280	1464	1196	643	3191	1235	1675	2037	1837	3072	1031	1890	7021	1929	1227	1131	2777	2353	2822	2406	4330	2933	2746	3106	1695	3188	5242	2809	1275	4620	2381	1015	1596	804	5024	1026	3423	2069	1029
ENSG00000084731	14077	18558	9342	16667	29775	23095	4976	12945	13415	15033	11860	7769	11283	10394	18220	4844	17462	9902	21718	11824	9403	5377	36690	11861	12548	5112	8938	28526	18489	20601	18360	31638	8909	11714	27239	11123	25209	25507	21500	29047	10858	17207	12436	4698	18799	11121	17614	18913	5511
ENSG00000084733	4735	5500	9529	5544	12288	5186	1988	7543	7817	6197	5096	3867	7642	4380	8779	3070	6393	6274	8594	8345	9868	5452	12696	9597	5358	4712	9492	12834	13205	8333	8545	12902	4460	8702	9255	8856	10145	9367	7397	10575	4919	7811	11720	3334	8442	6041	6774	7523	5140
ENSG00000084734	26	50	117	41	54	35	50	38	11	10	2	15	11	11	21	0	0	4	17	20	12	26	101	111	40	56	17	106	63	50	93	18	31	52	56	2349	99	31	388	16	14	2586	203	19	167	19	9	93	46
ENSG00000084754	8474	7579	18490	7054	16013	20165	7287	9883	15821	7380	7863	9129	11129	4355	32389	6858	9997	7913	11390	9548	12327	10637	14775	9584	12882	8355	13839	14853	13503	10473	10364	17690	5609	9714	14837	16276	18866	12400	11058	13280	15011	14937	12699	8083	14176	10117	9511	13168	15913
ENSG00000084764	6405	11641	4570	7237	8751	5885	1404	8322	6538	6546	4138	3432	5589	4741	5697	3548	7713	7519	6657	4572	2854	2241	14277	6968	4138	3401	7048	12556	9357	8590	9953	10338	5073	5802	8753	4059	11785	7340	11692	7926	4472	6051	7233	1098	6025	4904	8182	11097	2199
ENSG00000084774	3716	2523	2374	3527	3518	20599	6279	2776	3591	1021	5959	3490	3054	2942	5589	2804	3484	4506	5885	4069	9270	4880	11687	4142	3185	7024	6323	9266	8107	6267	9838	7235	2968	5818	5166	4968	8701	7116	1552	6002	3602	4976	3490	2837	8189	7181	7209	7361	7369
ENSG00000085063	14997	12976	10703	9207	56368	3546	5700	19405	9131	7613	2364	3440	5636	4325	8925	2262	4787	5844	5481	10653	5363	3962	5430	40110	19377	7632	8279	5989	9141	17960	4477	5268	6376	9358	5802	7931	11396	9011	45318	6946	7385	7995	70173	6275	7385	3412	4417	6658	8462
ENSG00000085117	1090	923	595	607	5160	364	935	1554	816	514	69	157	1272	696	985	144	416	1150	306	809	209	1601	886	3824	1292	664	1177	536	1139	2144	304	257	374	2778	355	622	376	594	914	634	700	636	4179	235	224	142	401	170	1154
ENSG00000085185	1112	1163	1376	2091	2156	2417	762	1903	1679	866	1536	1195	2503	1531	1815	715	2849	2637	1978	2117	1947	1936	6078	1644	1414	1651	4099	4848	2369	2795	3798	2862	1392	1461	1870	1990	3433	2317	850	4648	833	1847	1529	1092	3399	957	3718	1806	1442
ENSG00000085224	3660	3784	6941	4948	5120	2531	868	5282	8169	5367	11950	3600	5497	3624	5439	3108	8939	9334	7266	14358	12533	5595	11872	5649	7992	3718	10069	10786	7573	7416	10797	10589	1474	4974	9317	9232	5929	5974	2775	9840	4063	6344	4833	3902	11383	3021	9656	5883	3643
ENSG00000085231	493	589	1145	547	518	283	118	748	930	500	341	837	972	285	905	783	688	929	503	1009	1211	478	926	1100	536	764	914	642	875	943	766	606	738	962	497	719	859	777	1551	932	1529	716	2103	532	1009	880	719	750	922
ENSG00000085265	163	212	55	122	343	115	69	231	72	131	16	17	84	77	260	44	68	459	126	242	29	265	186	318	332	796	2858	280	832	1127	330	166	5	790	272	691	97	168	296	288	81	596	2765	102	56	160	195	15	540
ENSG00000085274	1034	449	2034	591	775	519	203	684	1439	519	983	757	1175	522	892	744	1153	1163	852	1148	1048	722	1387	1073	1289	835	1165	1261	1104	1262	1796	1199	647	1176	891	1397	1532	1361	632	1320	1095	1101	1293	681	2369	914	1380	1341	1008
ENSG00000085276	223	166	329	608	944	190	157	649	381	123	79	134	88	731	845	120	250	113	1563	441	713	555	191	782	1769	733	1204	123	457	585	385	417	384	1335	654	358	342	2651	353	198	290	801	616	1034	282	135	167	214	529
ENSG00000085365	2550	4556	8576	4735	5731	1019	392	5387	8169	4525	3237	4629	6266	1790	4174	3556	9327	4419	4594	8766	10088	3759	6290	4982	5853	2445	6296	6364	5601	5556	7320	6812	4024	4161	6374	6062	6644	5072	3843	7597	4533	4781	4686	3088	4904	6106	5185	5897	2825
ENSG00000085377	1095	1079	4023	1288	3263	2917	1617	2274	2547	2139	1466	2489	2721	1281	3745	2399	1642	2003	2610	3240	5066	1378	2705	2033	2033	2630	3618	3462	1890	2492	5385	4575	2515	3332	4552	3581	3583	3650	2171	2889	3884	3447	2190	1636	7568	3424	2521	3310	2802
ENSG00000085382	2049	1946	1710	1973	1859	852	259	1266	1767	1265	1743	626	1955	1340	766	478	2366	2360	4563	4269	1371	1340	6346	1896	2802	1239	3316	3180	2484	2744	4067	5169	897	2295	4122	3104	2332	2454	1000	6239	628	2265	1749	1346	2691	1591	2942	5089	1014
ENSG00000085415	1689	1232	3550	1374	2179	1941	577	1806	3303	915	3685	3185	1710	879	1960	2316	1747	2700	1341	2868	2681	3979	3693	2154	2180	1669	3050	2260	2177	2378	2547	1662	1314	1787	1501	2697	2350	1946	1332	2285	2423	1413	4128	2016	4365	3048	2074	1903	2374
ENSG00000085433	1880	4608	2930	2925	5313	1504	372	3512	2734	3147	3173	1564	2460	1469	1536	1076	2701	2699	4372	4438	2602	1417	3396	3639	2168	1295	2934	3526	2961	4327	3919	7270	2535	3679	4799	3150	2873	4828	4788	4200	1607	3094	3363	1115	1809	2166	3151	3625	1132
ENSG00000085449	3037	2341	2811	1656	3769	839	576	3010	3528	1364	969	911	2341	1324	1808	817	1596	1898	2262	2589	2215	1881	2157	4641	6791	1647	4712	2515	3943	2777	1849	2630	1245	2566	1816	1979	2284	2961	1870	3052	1266	2188	3233	1186	1450	1756	2277	2083	1732
ENSG00000085465	713	340	53	190	78	180	64	203	297	73	59	127	66	288	257	106	151	332	305	289	295	249	227	559	764	230	249	383	708	750	308	187	323	445	396	228	413	372	285	410	244	684	241	257	164	193	374	273	429
ENSG00000085491	1182	891	2260	1236	2010	382	312	1382	1504	921	2143	721	2050	750	2166	496	1046	1183	2343	2493	1008	1987	1476	1692	1484	1264	2505	2725	2132	1524	1866	2130	694	1804	1259	2221	1268	2050	716	2130	644	1259	1636	916	2105	1511	1724	2033	1030
ENSG00000085511	1796	1669	1978	1813	3111	2190	1498	2224	2692	1079	3318	1266	1729	1102	1592	1206	2058	3634	3854	3122	2604	1767	4468	2751	3304	2236	3716	4125	2255	3405	1863	4558	1551	3556	4552	2837	3885	3193	1642	3239	2068	3742	3121	1496	4541	2130	2338	4242	2607
ENSG00000085514	440	403	456	774	802	841	294	868	322	552	188	251	347	598	432	446	882	1647	1216	726	323	198	2093	1090	1309	1034	1838	1680	1968	1368	1190	1486	668	2745	2110	373	715	955	1447	1788	473	539	995	337	355	261	1515	1541	629
ENSG00000085552	4500	156	1486	754	7	3799	1653	564	1267	1170	6098	2635	1643	2217	1737	1883	2244	2820	3418	751	6693	4648	3101	294	613	5257	4180	2318	2722	2584	1500	3338	357	2423	1602	2821	9500	2836	9	3638	1953	1100	27	1837	9721	6496	7899	9020	2037
ENSG00000085563	2911	1319	4323	846	5060	910	293	2106	490	519	55	17	47	864	539	113	92	484	480	5152	2939	2691	566	2286	4945	904	580	359	356	1430	866	1150	64	4156	457	4624	1064	2983	4771	523	210	1782	1959	105	3492	319	275	7207	388
ENSG00000085644	1459	1638	2389	1734	1858	1699	1572	1607	1772	1122	1395	1599	1190	1439	1592	1221	1911	1782	1536	1455	1233	1234	3537	1551	1104	976	1949	2107	2034	3047	2984	2161	1339	1287	2068	1442	3100	1969	692	2830	1049	1305	1552	993	2413	736	2316	1786	1278
ENSG00000085662	6810	7983	27383	6814	10657	19022	5778	7655	8829	5677	7674	5695	14992	3949	9581	4732	11176	13530	8966	8726	11889	5963	16039	8825	5143	6763	12364	13194	14624	18656	10260	12882	10055	9429	10799	7308	9320	8014	41291	22225	14038	6692	10401	4491	7349	11189	11405	15420	10533
ENSG00000085719	3175	4687	9478	5144	14905	3017	1069	6217	5746	5689	3843	3065	4121	2645	3289	1497	4406	5774	5831	6979	3387	4287	5535	9295	4844	2856	5233	5773	4908	5967	6569	9116	3688	4976	9470	6176	7203	8195	6467	7393	3454	6260	7934	3308	6267	7443	6271	7351	3563
ENSG00000085721	4415	2812	5776	3401	2586	2386	1350	2615	6902	2240	3847	1906	4164	1724	3855	2415	3193	3014	2729	3367	5871	3062	4325	3602	5776	2107	3891	4191	4381	4556	5056	4215	2290	3183	3618	4390	5064	3532	2602	4424	3488	3435	4514	2484	6409	1923	4705	2720	3000
ENSG00000085733	16292	8516	10536	18250	13030	13913	16542	14271	9817	6012	8499	8855	12200	6993	10838	7563	15703	20389	12204	15961	10341	8670	19799	20499	16879	14517	12961	18471	22310	23815	13743	13525	10175	10967	15573	10168	18032	12804	20291	23615	8672	12730	28349	7710	16525	6952	13778	18364	12097
ENSG00000085741	163	404	100	128	445	64	239	199	108	137	5	140	11	22	90	48	57	115	28	109	166	47	135	256	340	172	227	40	233	168	143	50	43	88	160	254	224	316	956	146	56	453	84	119	94	86	108	653	670
ENSG00000085760	908	1173	1887	1156	1660	2474	729	1368	2631	928	1342	1098	1548	793	2881	1100	1108	1797	1589	1719	2748	1973	3808	1685	1679	931	2094	2036	2592	2399	2328	2704	1155	2156	1815	1926	2647	1703	1679	2690	2182	2461	1675	1215	2419	1629	2051	2484	2051
ENSG00000085788	3180	6886	3658	4144	7476	3085	898	4931	4665	4275	3005	2402	3205	2155	2139	1850	3351	4258	5293	5226	4045	3327	6665	6640	6931	3253	4931	7029	4423	6074	6198	6963	3810	5161	8143	5066	5348	6228	4528	6602	2594	5029	5677	2981	6727	2383	4463	8120	2886
ENSG00000085831	1064	5911	809	1246	3028	264	66	2377	391	1395	31	53	882	406	129	90	849	649	420	824	110	481	625	1997	332	126	514	1644	1035	2305	1305	1317	702	836	1392	640	1450	523	5980	2100	160	476	2405	48	95	132	1139	825	138
ENSG00000085832	3816	7551	4613	4298	8963	1222	812	5936	2601	4656	1207	845	2471	2998	1949	1776	2777	3508	5772	7026	1981	3638	4073	7223	5554	2724	4698	4923	4580	6027	4808	7922	3431	6428	5207	4707	4678	6301	7465	3855	2152	5254	6355	1724	1682	1840	4074	6543	2854
ENSG00000085840	776	322	483	430	66	981	392	162	661	151	917	217	687	520	677	446	903	1130	631	380	460	561	2022	164	562	902	1642	1040	1983	738	866	719	152	497	499	1062	1175	177	145	1059	546	161	45	87	999	910	1018	789	792
[truncated: 58,985 more rows]
[truncated: 9 more columns]
