# Supplementary material for: Analysis of High-Risk Neuroblastoma Transcriptome Reveals Gene Co-Expression Signatures and Functional Features
Source: Biology (Basel). 2023 Sep 12;12(9):1230. doi: 10.3390/biology12091230 (PMC10525871; doi:10.3390/biology12091230)
Supplement: Supplementary file 1 [file biology-12-01230-s001.zip › File S1/neuroblastoma_degs.csv]

	Row.names	logFC	AveExpr	t	P.Value	adj.P.Val	B	ensembl_gene_id	percentage_gene_gc_content	gene_biotype	start_position	end_position	hgnc_id	hgnc_symbol
1	ENSG00000000971	-1.53633934080252	7.81033860553897	-10.5138335477365	3.38592942496887e-21	6.35918235526108e-21	36.0931414015892	ENSG00000000971	35.08	protein_coding	196651754	196752476	HGNC:4883	CFH
2	ENSG00000001036	-1.82413407090708	5.29097567776744	-23.9019798649634	5.65031735871071e-63	3.13515927621568e-62	132.442599509285	ENSG00000001036	39.72	protein_coding	143494812	143511720	HGNC:4008	FUCA2
3	ENSG00000001497	1.09542140465908	5.49616266864837	16.8502642898776	2.0333582150321e-41	6.15657902857864e-41	82.6080411505949	ENSG00000001497	42.78	protein_coding	65438549	65534810	HGNC:25726	LAS1L
4	ENSG00000001561	-1.25231235684032	5.86754398896586	-11.9571996710293	1.07069463021431e-25	2.22650119403315e-25	46.4699725524174	ENSG00000001561	36.05	protein_coding	46129989	46146688	HGNC:3359	ENPP4
5	ENSG00000001626	-1.1554580485635	-2.81730686706293	-4.15107421078892	4.7384735869685e-05	5.88588951308805e-05	0.653927191696327	ENSG00000001626	36.9	protein_coding	117287120	117715971	HGNC:1884	CFTR
6	ENSG00000001630	-5.49074065358285	4.68631723686851	-25.6302905494806	7.0911544123278e-68	4.59053042476482e-67	144.083360748778	ENSG00000001630	38.33	protein_coding	92084987	92134803	HGNC:2649	CYP51A1
7	ENSG00000001631	-2.11120750168238	6.59337619460516	-40.728006006505	3.38764099775276e-104	8.42315601798611e-103	227.473057360027	ENSG00000001631	36.51	protein_coding	92197498	92246166	HGNC:1573	KRIT1
8	ENSG00000002079	3.62087481540629	-3.74270873266473	22.0589426836199	1.43357499862854e-57	6.76212964944267e-57	120.538352470632	ENSG00000002079	49.89	transcribed_unitary_pseudogene	99238829	99311130	HGNC:31038	MYH16
9	ENSG00000002330	-1.92251422230908	4.09277286829764	-32.0769330268674	9.71730832642446e-85	1.09814141405127e-83	182.792012738123	ENSG00000002330	53.92	protein_coding	64269830	64284704	HGNC:936	BAD
10	ENSG00000002726	3.27517881681672	-4.47466593184702	17.6443993450509	5.97989226242857e-44	1.92972242763115e-43	89.3006618989196	ENSG00000002726	47.8	protein_coding	150824627	150861504	HGNC:80	AOC1
11	ENSG00000002745	1.62925735617425	-3.21207974330477	6.41850993401523	8.39530282059643e-10	1.1952117094173e-09	11.1860856679217	ENSG00000002745	38.61	protein_coding	121325367	121341104	HGNC:16267	WNT16
12	ENSG00000002746	8.17457602387217	-1.87663565639952	29.9225943068604	2.39693277831788e-79	2.26541531286272e-78	170.520142592218	ENSG00000002746	42.03	protein_coding	43112629	43566001	HGNC:22195	HECW1
13	ENSG00000002822	-3.79280597435165	1.56340796931246	-53.7690788933067	3.22354135976347e-128	2.24278861051736e-126	282.316676126377	ENSG00000002822	55.65	protein_coding	1815793	2233243	HGNC:6762	MAD1L1
14	ENSG00000002919	1.00027010264402	4.18547045372596	18.2598987543453	6.73668177866257e-46	2.28603808440321e-45	93.0224537373939	ENSG00000002919	48.03	protein_coding	48103357	48123601	HGNC:14975	SNX11
15	ENSG00000002933	1.47933373207317	3.40331109003967	9.97561654934902	1.45780353143928e-19	2.64170422630549e-19	32.5498892109326	ENSG00000002933	57.55	protein_coding	150800403	150805118	HGNC:24930	TMEM176A
16	ENSG00000003056	-1.6394600844867	5.80497686710983	-34.9774744567636	1.22893564686765e-91	1.790989558801e-90	198.516421166156	ENSG00000003056	42.37	protein_coding	8940361	8949761	HGNC:6752	M6PR
17	ENSG00000003096	2.67330504415091	3.55326929963223	24.7584253058885	2.00858124633571e-65	1.20478364604281e-64	138.094532861015	ENSG00000003096	36.56	protein_coding	117897813	118117340	HGNC:22931	KLHL13
18	ENSG00000003147	5.19342527280008	3.42841149598081	39.9611165772993	1.33472097436615e-102	3.09545379386381e-101	223.890902061021	ENSG00000003147	40.3	protein_coding	8113184	8262687	HGNC:5343	ICA1
19	ENSG00000003249	2.34742094926672	3.12531152024727	25.4939053311843	1.70437794639723e-67	1.08875625508378e-66	142.917655212525	ENSG00000003249	59.3	protein_coding	90004871	90019890	HGNC:28455	DBNDD1
20	ENSG00000003402	-1.74121591578371	7.02391382961373	-21.0181389288277	1.93456944835663e-54	8.34328224189505e-54	112.626027653088	ENSG00000003402	44.35	protein_coding	201116154	201176687	HGNC:1876	CFLAR
21	ENSG00000003987	2.64652361915764	1.63148352638636	34.7732919458348	3.64813157408682e-91	5.20817003892655e-90	197.633927084256	ENSG00000003987	40.26	protein_coding	17296794	17413528	HGNC:7454	MTMR7
22	ENSG00000003989	-1.67931268311553	4.21964708997031	-9.04360741268527	8.25306243704838e-17	1.4027776985532e-16	26.3667396216185	ENSG00000003989	40.13	protein_coding	17497088	17570573	HGNC:11060	SLC7A2
23	ENSG00000004139	-1.39423640867156	5.22376784214451	-20.2458905700083	4.40243508069961e-52	1.77938491564445e-51	107.295441586441	ENSG00000004139	51.55	protein_coding	28364356	28404049	HGNC:17074	SARM1
24	ENSG00000004468	-1.1973290828905	2.52728060678693	-6.91870953555293	4.94536407907697e-11	7.27598502309548e-11	13.4510150255119	ENSG00000004468	41.09	protein_coding	15778275	15853232	HGNC:1667	CD38
25	ENSG00000004700	-1.59714813212972	4.48485064537598	-29.9105695285249	2.57288840254572e-79	2.4271420075367e-78	170.221494450074	ENSG00000004700	37.57	protein_coding	21468910	21501669	HGNC:9948	RECQL
26	ENSG00000004776	-7.52699824494086	5.75176282302624	-39.9976989441518	1.11880346001978e-102	2.60516543578597e-101	224.148226780221	ENSG00000004776	62.52	protein_coding	35754566	35758079	HGNC:26511	HSPB6
27	ENSG00000004777	1.97511058481257	4.18917856733596	21.9467686446573	3.09831855342468e-57	1.44786688783242e-56	119.149440851371	ENSG00000004777	60.93	protein_coding	35774532	35788822	HGNC:23085	ARHGAP33
28	ENSG00000004799	-5.09463536701012	9.37275676964758	-31.9520331799909	1.96676502918161e-84	2.19258230738736e-83	181.856566550051	ENSG00000004799	36.08	protein_coding	95583499	95596516	HGNC:8812	PDK4
29	ENSG00000004838	3.43078415655028	-1.61789813901396	24.720641217121	2.57097866097769e-65	1.5361364741315e-64	138.286420496122	ENSG00000004838	58.49	protein_coding	50341110	50345732	HGNC:19412	ZMYND10
30	ENSG00000004848	2.77160802569357	-5.10927612371265	8.34202025701299	8.14418808719199e-15	1.31821596682817e-14	22.6580252517749	ENSG00000004848	54.62	protein_coding	25003694	25016420	HGNC:18060	ARX
31	ENSG00000004939	3.83456896804241	-3.98640957494496	13.5045654244854	1.21643731657335e-30	2.83622545427757e-30	58.7349272335059	ENSG00000004939	55.79	protein_coding	44248390	44268141	HGNC:11027	SLC4A1
32	ENSG00000004948	2.13850453052283	-3.63232548442541	6.44434439026103	7.27682245040949e-10	1.03815281194496e-09	11.3432124445609	ENSG00000004948	35.2	protein_coding	93424486	93574730	HGNC:1440	CALCR
33	ENSG00000005020	-2.50227237821934	4.84232769415898	-25.3757235645409	3.65094603267487e-67	2.3060760844615e-66	142.224378334879	ENSG00000005020	36.94	protein_coding	26667068	26995239	HGNC:15687	SKAP2
34	ENSG00000005059	1.07534970370695	1.66422803550418	8.79001280857377	4.42564021291141e-16	7.38907577000656e-16	24.9061963472812	ENSG00000005059	41.01	protein_coding	109560209	109688719	HGNC:26076	MCUB
35	ENSG00000005073	-4.54794397443168	-1.89212543038553	-16.0930030384482	5.46155442202627e-39	1.55051967062299e-38	77.9588129523049	ENSG00000005073	54.37	protein_coding	27181157	27185232	HGNC:5101	HOXA11
36	ENSG00000005102	3.78096889840935	-1.83087848238367	14.3732256381889	1.92360033594859e-33	4.78342600496034e-33	65.0026270589969	ENSG00000005102	51.6	protein_coding	43640389	43661922	HGNC:7013	MEOX1
37	ENSG00000005108	2.45255570030299	4.85375409635841	23.1203776495562	1.05167755318311e-60	5.44191303785319e-60	127.108899917364	ENSG00000005108	35.51	protein_coding	11370365	11832198	HGNC:22207	THSD7A
38	ENSG00000005187	-3.74040996044978	2.56073131805678	-19.2143887481987	6.84213656213893e-49	2.52228714409268e-48	100.448350790184	ENSG00000005187	41.08	protein_coding	20610243	20797581	HGNC:10522	ACSM3
39	ENSG00000005189	1.392087991274	2.69226816109365	16.0128929031798	9.88501077788072e-39	2.7879592668897e-38	76.7111201883258	ENSG00000005189	39.89	protein_coding	20806429	20849665	HGNC:24661	REXO5
40	ENSG00000005243	-1.39574277105181	3.6399673923066	-13.1369054441173	1.84874444324388e-29	4.20357790082591e-29	55.440800147887	ENSG00000005243	52.71	protein_coding	48026167	48038030	HGNC:19356	COPZ2
41	ENSG00000005379	1.01715774246427	4.89845447845827	9.62194677990596	1.66256761320866e-18	2.93763094144472e-18	29.9743497873684	ENSG00000005379	57.84	protein_coding	58301228	58328795	HGNC:16831	TSPOAP1
42	ENSG00000005381	1.27880303817941	-2.8684587252652	4.85750173389696	2.26164123368083e-06	2.92539202916304e-06	3.47997616142674	ENSG00000005381	55.12	protein_coding	58269855	58280935	HGNC:7218	MPO
43	ENSG00000005421	-4.79713801070723	0.341728955577398	-8.49876950269201	2.96385237653585e-15	4.84549692445336e-15	23.5201225621344	ENSG00000005421	40.31	protein_coding	95297676	95324532	HGNC:9204	PON1
44	ENSG00000005448	2.37580730502209	2.47987267717261	36.815388392244	8.34054004694607e-96	1.45292710817803e-94	208.272489899386	ENSG00000005448	54.68	protein_coding	74421678	74425755	HGNC:25770	WDR54
45	ENSG00000005471	-2.89917356870786	3.29058431136927	-16.3048831980127	1.13871494471898e-39	3.29324859247072e-39	79.1012881929336	ENSG00000005471	38.6	protein_coding	87401696	87480435	HGNC:45	ABCB4
46	ENSG00000005486	-1.07719112621169	6.47028894283753	-13.7265024242133	2.34629804092704e-31	5.56781779816865e-31	59.4412300191801	ENSG00000005486	47.79	protein_coding	75842602	75888926	HGNC:23082	RHBDD2
47	ENSG00000005700	-1.45461284125494	8.1131143434783	-34.0192150460943	2.10892656955459e-89	2.80934802941992e-88	193.299542828694	ENSG00000005700	36.07	protein_coding	82169986	82247754	HGNC:17853	IBTK
48	ENSG00000005801	2.22906038722083	4.65402972884125	26.5945219652438	1.53869020212664e-70	1.0799819197485e-69	149.811227990167	ENSG00000005801	41.43	protein_coding	3339261	3379222	HGNC:12986	ZNF195
49	ENSG00000005812	-1.14651790661077	5.37420044187507	-20.6688368706275	2.23457713698584e-53	9.37118687132099e-53	110.246586042341	ENSG00000005812	38.36	protein_coding	76992598	77027195	HGNC:13599	FBXL3
50	ENSG00000005844	1.6207760904641	2.46866331831732	12.9131941935065	9.64455270763419e-29	2.15725305503672e-28	53.7551852625785	ENSG00000005844	50.45	protein_coding	30472658	30523567	HGNC:6148	ITGAL
51	ENSG00000005882	-1.85833635814847	5.3039063956766	-22.5621431950719	4.60275144951859e-59	2.26983253058134e-58	123.42280448467	ENSG00000005882	56.67	protein_coding	50094737	50112152	HGNC:8810	PDK2
52	ENSG00000005893	-1.07381334055245	6.47052592373117	-12.367587931131	5.33342759803496e-27	1.145803981464e-26	49.4253825140934	ENSG00000005893	38.61	protein_coding	120426148	120469365	HGNC:6501	LAMP2
53	ENSG00000005961	4.22859870055559	0.102647227962637	29.5396361215938	2.30755273723322e-78	2.10264933638462e-77	168.213690822331	ENSG00000005961	54.81	protein_coding	44372180	44389649	HGNC:6138	ITGA2B
54	ENSG00000005981	-10.7210767594231	3.37688867311433	-27.4969484912302	5.4979180687255e-73	4.19961671526092e-72	155.87860066316	ENSG00000005981	38.27	protein_coding	95478444	95540233	HGNC:16009	ASB4
55	ENSG00000006016	-1.66518707694963	3.34447044138375	-7.78516891058157	2.73362688713514e-13	4.25699773922569e-13	18.4855646496487	ENSG00000006016	55.32	protein_coding	18572220	18607741	HGNC:2364	CRLF1
56	ENSG00000006025	2.45883048484069	2.91802512654224	32.9346902662488	8.04386426515327e-87	9.83616837801881e-86	187.516959236342	ENSG00000006025	57.84	protein_coding	47807372	47821803	HGNC:16387	OSBPL7
57	ENSG00000006071	2.32640806335322	1.11784542744967	7.23874395450311	7.55452098758313e-12	1.13578417269059e-11	15.2759575398508	ENSG00000006071	50.03	protein_coding	17392498	17476894	HGNC:59	ABCC8
58	ENSG00000006116	5.49639897435995	-3.18185639950258	16.1254156406647	4.29634661190227e-39	1.22369063364156e-38	78.0423375070605	ENSG00000006116	44.39	protein_coding	24256335	24362412	HGNC:1407	CACNG3
59	ENSG00000006118	2.53716951566456	4.88882496878575	24.7849212467035	1.68949129118135e-65	1.01549725045532e-64	138.169182351449	ENSG00000006118	58.71	protein_coding	60924460	60937159	HGNC:31092	TMEM132A
60	ENSG00000006128	-3.23784977362562	0.106667538162787	-8.01096936379393	6.67655961658279e-14	1.05740041538187e-13	20.3897620425423	ENSG00000006128	39.5	protein_coding	97732084	97740472	HGNC:11517	TAC1
61	ENSG00000006210	1.41166314599924	2.23377337567375	13.2055925983971	1.11258649028415e-29	2.54049380576053e-29	55.9627327095215	ENSG00000006210	53.75	protein_coding	57372477	57385044	HGNC:10647	CX3CL1
62	ENSG00000006282	-1.568671231808	6.1095868257723	-20.349610868556	2.11570900863556e-52	8.61918207944846e-52	107.957908741032	ENSG00000006282	57.05	protein_coding	50543058	50555852	HGNC:26125	SPATA20
63	ENSG00000006283	3.35137578487813	-0.452630325559261	15.59361199511	2.21409796449876e-37	6.05247915762803e-37	73.9359834671753	ENSG00000006283	56.94	protein_coding	50560715	50627474	HGNC:1394	CACNA1G
64	ENSG00000006327	-1.56478519821057	3.30437789322495	-8.09094800833523	4.03211103893466e-14	6.41665400539799e-14	20.3754457785177	ENSG00000006327	60.12	protein_coding	3018445	3022383	HGNC:18152	TNFRSF12A
65	ENSG00000006377	4.39396616948278	-4.27506323444895	14.6707583654542	2.10571494129225e-34	5.36213310868808e-34	67.3674815293805	ENSG00000006377	49.51	protein_coding	97005553	97011040	HGNC:2919	DLX6
66	ENSG00000006432	1.62317909930068	3.3622512846488	19.8145135611709	9.38851207925116e-51	3.6515447132282e-50	104.298949774018	ENSG00000006432	44.98	protein_coding	70722526	70809534	HGNC:6861	MAP3K9
67	ENSG00000006453	-3.75417036922568	4.35937476680611	-25.4271981862589	2.61946627512525e-67	1.66319547798566e-66	142.705484712988	ENSG00000006453	46.78	protein_coding	98291650	98401090	HGNC:21649	BAIAP2L1
68	ENSG00000006459	1.32155128358397	3.65620745758417	20.8607398261493	5.8166314985695e-54	2.48076755881567e-53	111.666412643366	ENSG00000006459	39.15	protein_coding	140084746	140176983	HGNC:22224	KDM7A
69	ENSG00000006468	-1.98030051368753	4.34068096906659	-12.8056348546442	2.13143466230903e-28	4.73494991966495e-28	52.9437223362822	ENSG00000006468	36.3	protein_coding	13891229	13991425	HGNC:3490	ETV1
70	ENSG00000006534	-2.62232163231921	3.90348063934696	-19.3373507981639	2.83324535521876e-49	1.0559073001e-48	101.117051455236	ENSG00000006534	58.4	protein_coding	68008578	68029282	HGNC:410	ALDH3B1
71	ENSG00000006555	-1.04905885205282	-0.254829946238209	-4.52324715113649	9.97578623278095e-06	1.26540739259202e-05	1.89670951997114	ENSG00000006555	52.34	protein_coding	54779712	54801323	HGNC:26067	TTC22
72	ENSG00000006576	1.23809232380236	5.93861699105484	28.2007548410763	7.2841464088016e-75	5.89546243507036e-74	159.746030336727	ENSG00000006576	37.66	protein_coding	77798773	77957503	HGNC:13411	PHTF2
73	ENSG00000006606	-1.83807855287685	-1.26844917663646	-8.92214841078917	1.84965650239034e-16	3.11408276594129e-16	26.2704981815359	ENSG00000006606	48.09	protein_coding	75769533	75789896	HGNC:10625	CCL26
74	ENSG00000006634	1.90237625343302	2.38764570993347	18.8647833417839	8.45919741645835e-48	3.03273321624665e-47	97.6166384725006	ENSG00000006634	36.72	protein_coding	87876216	87909553	HGNC:17364	DBF4
75	ENSG00000006638	-1.89614813641788	2.20196889573539	-16.594009292902	1.34515225759021e-40	3.97793777980747e-40	81.2987815242885	ENSG00000006638	55.81	protein_coding	3594507	3606875	HGNC:11608	TBXA2R
76	ENSG00000006652	-1.02365629274201	5.10088247110583	-9.82326169057808	4.17640771857889e-19	7.48997219654144e-19	31.4155033929723	ENSG00000006652	39.46	protein_coding	112422887	112481017	HGNC:5456	IFRD1
77	ENSG00000006704	1.20242199395399	4.12653970396264	22.01549425435	1.93190166957642e-57	9.07565520958829e-57	119.637531936002	ENSG00000006704	52.72	protein_coding	74453790	74602605	HGNC:4661	GTF2IRD1
78	ENSG00000006740	1.59899706645822	2.21379311994306	13.5774820402688	7.085501295014e-31	1.66261676567989e-30	58.7031479825583	ENSG00000006740	42.69	protein_coding	12789498	12991643	HGNC:29096	ARHGAP44
79	ENSG00000006757	-1.58045545512384	3.7097905139526	-12.9457053548223	7.58777684269494e-29	1.70296172573681e-28	54.0373336533868	ENSG00000006757	40.45	protein_coding	7898247	7927739	HGNC:24887	PNPLA4
80	ENSG00000006831	-1.8210688493291	6.82565633359226	-25.4778356938137	1.89019483825903e-67	1.20512311810503e-66	142.649546662677	ENSG00000006831	39.4	protein_coding	1688574	1788674	HGNC:24041	ADIPOR2
81	ENSG00000007001	3.81848056509238	-4.29438341811383	16.8956458356366	1.455689564116e-41	4.42608572351133e-41	83.8102861525949	ENSG00000007001	40.24	protein_coding	157876702	158136154	HGNC:23061	UPP2
82	ENSG00000007171	1.21749408337985	-0.137700378548311	6.21911881783931	2.49951238215732e-09	3.5145018575269e-09	9.81552411095632	ENSG00000007171	51.35	protein_coding	27756766	27800529	HGNC:7873	NOS2
83	ENSG00000007264	1.94674287862284	0.193173062345129	11.6358570970787	1.10567137036706e-24	2.24902280592714e-24	44.7547616252481	ENSG00000007264	54.4	protein_coding	3777970	3802129	HGNC:6906	MATK
84	ENSG00000007306	-1.7752543232708	-4.75750274271334	-6.08710016082174	5.08372481869201e-09	7.08726897139035e-09	9.65813132983166	ENSG00000007306	47.85	protein_coding	41673303	41706976	HGNC:1819	CEACAM7
85	ENSG00000007350	1.15835627248846	-3.23833526618932	3.97162515752767	9.68325544048152e-05	0.000119133697693573	-0.0803649108914986	ENSG00000007350	48.27	protein_coding	154295795	154330350	HGNC:11835	TKTL1
86	ENSG00000007372	-5.32229153516631	-0.539667382375902	-31.6881195707077	8.77659876798377e-84	9.56727961027169e-83	180.537763108295	ENSG00000007372	49.68	protein_coding	31784779	31817961	HGNC:8620	PAX6
87	ENSG00000007392	1.37154272333818	6.49560883669809	16.9221746698864	1.19741783070381e-41	3.64655958753163e-41	83.1238433882891	ENSG00000007392	47.33	protein_coding	188969	229463	HGNC:6723	LUC7L
88	ENSG00000007402	3.77602691154875	0.945338486289573	37.1883468679342	1.24057859777247e-96	2.247539218035e-95	210.246562348574	ENSG00000007402	56.51	protein_coding	50362613	50504244	HGNC:1400	CACNA2D2
89	ENSG00000007923	-1.4633073368857	6.03312795149504	-29.1380847172165	2.5273037681239e-77	2.21633218450623e-76	165.461423153819	ENSG00000007923	46.6	protein_coding	6634168	6701924	HGNC:25570	DNAJC11
90	ENSG00000007933	-1.85480027016696	2.03927546924672	-7.30640351340911	5.04591201010722e-12	7.62348888229883e-12	15.820630497153	ENSG00000007933	36.5	protein_coding	171090901	171117819	HGNC:3771	FMO3
91	ENSG00000007952	1.93127326187722	0.482365413715138	15.6706321445692	1.25019556002413e-37	3.43257663627688e-37	74.4628093678658	ENSG00000007952	41.15	protein_coding	100843324	100874359	HGNC:7889	NOX1
92	ENSG00000007968	4.66882840590652	0.106610550107099	18.5714716804442	7.03760989228155e-47	2.4563576745514e-46	95.6819975606719	ENSG00000007968	51.65	protein_coding	23506438	23531233	HGNC:3114	E2F2
93	ENSG00000008056	4.05497799238579	2.74679902076792	26.7851183141183	4.64149892934448e-71	3.31009520743835e-70	151.171400500482	ENSG00000008056	47.76	protein_coding	47571901	47619857	HGNC:11494	SYN1
94	ENSG00000008083	2.01822323011322	4.42360160693862	27.2658930501736	2.30410678075696e-72	1.72520462005527e-71	154.035907341139	ENSG00000008083	43.92	protein_coding	15246069	15522042	HGNC:6196	JARID2
95	ENSG00000008128	-4.00313234469922	4.47643085083968	-34.8995530163219	1.86052781134703e-91	2.68770055749249e-90	198.339357161436	ENSG00000008128	52.05	protein_coding	1702379	1724357	HGNC:1730	CDK11A
96	ENSG00000008130	-1.65563581045923	6.63494786469354	-35.710120054186	2.56859892063771e-93	3.9954253513677e-92	202.352189212152	ENSG00000008130	53.7	protein_coding	1751232	1780457	HGNC:29831	NADK
97	ENSG00000008196	9.13213908782974	-0.300368854412471	15.6425733509116	1.5395591256015e-37	4.22003990058965e-37	74.2026223738104	ENSG00000008196	44.14	protein_coding	50818723	50847619	HGNC:11743	TFAP2B
98	ENSG00000008226	-5.06020505367903	2.21230183139481	-49.8686236545762	1.36881593993705e-121	7.31904615662175e-120	267.21081924672	ENSG00000008226	48.5	protein_coding	38039205	38124025	HGNC:2899	DLEC1
99	ENSG00000008256	1.15350293555176	5.21273181471672	18.7746135828803	1.62114394502617e-47	5.76903466124782e-47	96.6737279302806	ENSG00000008256	44.78	protein_coding	6161779	6272644	HGNC:9504	CYTH3
100	ENSG00000008277	1.27324271707499	5.01715334742801	12.7944870441503	2.31389861065046e-28	5.13683267731042e-28	52.5774640690468	ENSG00000008277	37.29	protein_coding	87934143	88202889	HGNC:201	ADAM22
101	ENSG00000008282	-1.4259185962405	6.01607941448	-19.7354176559088	1.64883994461306e-50	6.35623395871446e-50	103.595354212259	ENSG00000008282	38.19	protein_coding	106090505	106112589	HGNC:11507	SYPL1
102	ENSG00000008283	1.50638332933111	5.72108575533319	8.10586567312686	3.66908012458568e-14	5.84497115846928e-14	20.0162369177919	ENSG00000008283	57.39	protein_coding	63432304	63446354	HGNC:2571	CYB561
103	ENSG00000008294	1.77528706907688	6.71421355603783	33.7462715158233	9.2987802664055e-89	1.20873677756725e-87	191.814625814885	ENSG00000008294	40	protein_coding	50962174	51120868	HGNC:14524	SPAG9
104	ENSG00000008300	4.8267916989952	2.73688387243801	35.9368231469953	7.84940459953093e-94	1.24699722726661e-92	203.699370315443	ENSG00000008300	59.87	protein_coding	48636463	48662886	HGNC:3230	CELSR3
105	ENSG00000008311	-1.05973356164065	5.80180087672374	-9.56234080482382	2.4975208465489e-18	4.39210004068772e-18	29.5723390675201	ENSG00000008311	36.53	protein_coding	122064583	122144308	HGNC:17366	AASS
106	ENSG00000008394	-9.01031746370199	6.72629741653501	-36.5451631239092	3.34659684153782e-95	5.65080704990367e-94	206.972957855128	ENSG00000008394	36.94	protein_coding	16347142	16609259	HGNC:7061	MGST1
107	ENSG00000008441	-1.65224050713286	4.27910086240923	-12.4676630261692	2.55975960330938e-27	5.54358588757203e-27	50.4397926253492	ENSG00000008441	55.31	protein_coding	12995475	13098796	HGNC:7788	NFIX
108	ENSG00000008513	-1.29424687571845	6.08113370542732	-16.7090082936348	5.75880749137625e-41	1.72041766998577e-40	81.5894099104416	ENSG00000008513	49.39	protein_coding	133454848	133571926	HGNC:10862	ST3GAL1
109	ENSG00000008710	1.26160826048103	6.53071475879282	12.2505905314644	1.25655228706903e-26	2.67660469190406e-26	48.555920528094	ENSG00000008710	63.1	protein_coding	2088708	2135898	HGNC:9008	PKD1
110	ENSG00000008735	2.70119943171102	4.54522675539741	35.1523340066202	4.85710487773249e-92	7.17813599300977e-91	199.440056758918	ENSG00000008735	62.89	protein_coding	50600793	50613981	HGNC:6883	MAPK8IP2
111	ENSG00000008838	1.43022432093601	6.77484679709011	24.6432482814626	4.26518052423243e-65	2.52360156068763e-64	137.200999147931	ENSG00000008838	50.63	protein_coding	40019097	40061215	HGNC:22963	MED24
112	ENSG00000009694	1.9879617729912	4.3845208189276	9.3955967555856	7.7552262349919e-18	1.34872738143411e-17	28.4775691667635	ENSG00000009694	36.99	protein_coding	124375903	125204312	HGNC:8117	TENM1
113	ENSG00000009709	5.34374870359842	-5.03349777448372	20.5168759879977	6.50606148962184e-53	2.69421861507305e-52	109.860619675549	ENSG00000009709	52.36	protein_coding	18630846	18748866	HGNC:8621	PAX7
114	ENSG00000009724	1.47864577735137	1.79390199338388	11.0662006050541	6.688362682306e-23	1.3040811141942e-22	40.4670528143311	ENSG00000009724	47.92	protein_coding	11022009	11047239	HGNC:6902	MASP2
115	ENSG00000009765	-2.37158479501821	-4.06867408772983	-6.36397447530022	1.13393928390771e-09	1.6086018251541e-09	11.0982631182915	ENSG00000009765	41.6	protein_coding	150368892	150405969	HGNC:21071	IYD
116	ENSG00000009950	-8.11070644862112	4.37693121663778	-25.3086439336296	5.63026476986726e-67	3.5311834352203e-66	142.108926515824	ENSG00000009950	56.25	protein_coding	73593194	73624543	HGNC:12744	MLXIPL
117	ENSG00000010270	1.49685362097794	4.42900366535148	32.0348250926961	1.23223000790737e-84	1.38372780518485e-83	182.357267900232	ENSG00000010270	38.39	protein_coding	38178245	38230670	HGNC:19169	STARD3NL
118	ENSG00000010278	-1.10676271022737	7.0871570786775	-9.43014396376721	6.13655491551188e-18	1.06971762126186e-17	28.6336953890815	ENSG00000010278	51.04	protein_coding	6199715	6238271	HGNC:1709	CD9
119	ENSG00000010282	-1.62517383201538	-2.67866720758222	-6.84187089094673	7.70577090544133e-11	1.12848286403848e-10	13.6068894245426	ENSG00000010282	56.48	protein_coding	42692663	42702824	HGNC:13242	HHATL
120	ENSG00000010292	1.66897871567437	5.21532314183065	18.1920771124602	1.10272963700372e-45	3.72179308666701e-45	92.4479229272445	ENSG00000010292	46.34	protein_coding	6493356	6531955	HGNC:24305	NCAPD2
121	ENSG00000010310	1.05751136965864	-1.63522536343961	5.07222210712054	8.36867972614756e-07	1.09634830418717e-06	4.33002197834362	ENSG00000010310	54.94	protein_coding	45668221	45683722	HGNC:4271	GIPR
122	ENSG00000010319	1.70436579622655	1.64702238603543	11.6255740873078	1.19117335200347e-24	2.42102184407639e-24	44.4885627015923	ENSG00000010319	59.62	protein_coding	52433035	52445103	HGNC:30400	SEMA3G
123	ENSG00000010327	-2.52644496124124	7.28557339397808	-18.9622729105702	4.19057856890264e-48	1.51578725905233e-47	98.0267289596965	ENSG00000010327	60.65	protein_coding	52495338	52524495	HGNC:18628	STAB1
124	ENSG00000010379	2.78076317372705	-1.63060884117842	16.2362912741957	1.89124425623627e-39	5.44100773132416e-39	78.8223407141688	ENSG00000010379	47.19	protein_coding	220621	262873	HGNC:11046	SLC6A13
125	ENSG00000010404	-3.58835028404245	5.30086739213084	-29.2452214748897	1.3319242318601e-77	1.18058779093386e-76	166.329654190194	ENSG00000010404	45.34	protein_coding	149476988	149521096	HGNC:5389	IDS
126	ENSG00000010438	4.55296167515523	0.0297635256686433	20.1809200220312	6.97097217493696e-52	2.7999041256976e-51	107.218005582714	ENSG00000010438	42.71	protein_coding	33750679	33799231	HGNC:9486	PRSS3
127	ENSG00000010704	-3.22865561649145	3.20984172467134	-21.1395231503082	8.29320068539866e-55	3.61920730459141e-54	113.983606855543	ENSG00000010704	44.85	protein_coding	26087281	26098343	HGNC:4886	HFE
128	ENSG00000010810	4.19383324261549	4.66801978254577	58.1012877298129	4.11851465926007e-135	3.88300286180606e-133	298.773483753647	ENSG00000010810	42.42	protein_coding	111660332	111873452	HGNC:4037	FYN
129	ENSG00000010932	-2.74198164395353	1.59733298940195	-10.8890297106839	2.36981350107391e-22	4.56816507229461e-22	39.5089788857813	ENSG00000010932	40.91	protein_coding	171248471	171285978	HGNC:3769	FMO1
130	ENSG00000011052	-14.0550226568337	3.65698728046808	-121.194977710716	8.25900928932065e-203	1.46749888903091e-199	438.820747876656	ENSG00000011052	48.86	protein_coding	51153590	51171744	HGNC:33531	NME1-NME2
131	ENSG00000011083	3.41268097364842	-4.71307532951392	16.3905730126484	6.04359614502851e-40	1.75975075449406e-39	80.1203739160724	ENSG00000011083	54.63	protein_coding	150190062	150222788	HGNC:11054	SLC6A7
132	ENSG00000011201	1.54530600918575	1.0041133759363	9.1933546133713	3.03180595708909e-17	5.20526875299546e-17	27.6359028611407	ENSG00000011201	39.59	protein_coding	8528874	8732137	HGNC:6211	ANOS1
133	ENSG00000011243	-1.29846837708234	5.66205785539515	-22.8824681672681	5.23941599116588e-60	2.65348103442098e-59	125.521676357478	ENSG00000011243	48.86	protein_coding	15380050	15419141	HGNC:29857	AKAP8L
134	ENSG00000011258	1.90250330979009	4.54994945328879	28.2996792688284	3.98632278570749e-75	3.25947150538256e-74	160.40115511704	ENSG00000011258	39.5	protein_coding	51177425	51260163	HGNC:19866	MBTD1
135	ENSG00000011260	1.00802911151738	4.52121171670488	22.1880650484993	5.91494389663858e-58	2.8246700241566e-57	120.789534241927	ENSG00000011260	40.36	protein_coding	51260546	51297936	HGNC:24274	UTP18
136	ENSG00000011332	7.91563225267605	-1.87478976738407	45.2331712741022	4.00405475448115e-113	1.47042385967822e-111	248.090855670183	ENSG00000011332	57.15	protein_coding	38211006	38229714	HGNC:20225	DPF1
137	ENSG00000011347	6.07161908498125	1.84804136307168	33.7415408943171	9.54168851894328e-89	1.23961452811626e-87	192.031853326274	ENSG00000011347	57.18	protein_coding	61513714	61581148	HGNC:11514	SYT7
138	ENSG00000011426	3.31606931988058	1.54513286114022	18.4920508678459	1.25066473440066e-46	4.33444931731746e-46	94.9787401123335	ENSG00000011426	37.87	protein_coding	36389821	36453791	HGNC:14082	ANLN
139	ENSG00000011465	-3.65800222121013	10.2180481457595	-15.774381852251	5.79083865358243e-38	1.60386789039689e-37	74.658023971488	ENSG00000011465	34.9	protein_coding	91140484	91183217	HGNC:2705	DCN
140	ENSG00000011523	1.41083204309655	4.83770900502922	29.9825757573043	1.68386472699931e-79	1.6006416184756e-78	170.480489570925	ENSG00000011523	47.82	protein_coding	65056354	65087004	HGNC:29076	CEP68
141	ENSG00000011590	2.0289609134179	-3.48162465554169	10.0242162837569	1.04077513404383e-19	1.89074831468962e-19	33.7212094159064	ENSG00000011590	52.47	protein_coding	35704558	35717038	HGNC:16763	ZBTB32
142	ENSG00000011677	7.62511306449166	-4.21165644300881	23.9740037863424	3.50405141380067e-63	1.95413045889381e-62	133.410662920513	ENSG00000011677	37.36	protein_coding	152166234	152451315	HGNC:4077	GABRA3
143	ENSG00000012048	2.86247767250644	2.69474071262955	19.5604788552125	5.74270566783827e-50	2.18103844494239e-49	102.539672564815	ENSG00000012048	44.09	protein_coding	43044295	43170245	HGNC:1100	BRCA1
144	ENSG00000012124	-1.6469276521681	2.21344266572438	-6.52003097341909	4.77651605741436e-10	6.84828653778253e-10	11.3038988778102	ENSG00000012124	50.24	protein_coding	35319261	35347361	HGNC:1643	CD22
145	ENSG00000012171	-3.9664523360438	6.85060434071274	-25.2056032718289	1.09643654339678e-66	6.81188480794035e-66	141.004653745204	ENSG00000012171	60.71	protein_coding	50267558	50277546	HGNC:10724	SEMA3B
146	ENSG00000012211	-2.01621971734412	1.76397229580291	-26.1180491174401	3.14050110375273e-69	2.11617371632393e-68	147.246177591195	ENSG00000012211	55.64	protein_coding	49174802	49186528	HGNC:6645	PRICKLE3
147	ENSG00000012504	-9.14988852991098	2.40067459797108	-28.5827467994863	7.15017848243146e-76	5.9862983967265e-75	162.49230567855	ENSG00000012504	39.74	protein_coding	100473708	100564414	HGNC:7967	NR1H4
148	ENSG00000013293	6.90420335055178	-0.101310365751499	30.2266571520102	4.01990338197482e-80	3.92292979384184e-79	172.249782283469	ENSG00000013293	42.15	protein_coding	170459548	170586075	HGNC:29326	SLC7A14
149	ENSG00000013364	-2.82871858845439	6.73950842365343	-29.2108568171578	1.63546228897899e-77	1.44244152016517e-76	165.916057779973	ENSG00000013364	52.54	protein_coding	29820394	29848039	HGNC:7531	MVP
150	ENSG00000013523	-1.41594223472082	5.09239014323142	-24.1590397427782	1.02983527777572e-63	5.82900394053944e-63	134.139058793237	ENSG00000013523	44.47	protein_coding	76786009	76826246	HGNC:19961	ANGEL1
151	ENSG00000013563	-2.30741208818525	3.64231824858864	-27.3997020545503	1.00406336068394e-72	7.61420209075452e-72	155.166422210594	ENSG00000013563	54.46	protein_coding	154401236	154412112	HGNC:2957	DNASE1L1
152	ENSG00000013573	1.8382118612068	3.63385560088613	15.5116199587455	4.06929896261941e-37	1.10610422143499e-36	72.8382895688707	ENSG00000013573	52.26	protein_coding	31073860	31104799	HGNC:2736	DDX11
153	ENSG00000013583	-1.81995572617172	5.94943666858614	-32.8327906457427	1.41554371596816e-86	1.71191854948422e-85	186.834793765809	ENSG00000013583	43.51	protein_coding	12974870	13000265	HGNC:17176	HEBP1
154	ENSG00000013588	-2.44293133749899	2.85511078085732	-11.0231990877648	9.09676609609198e-23	1.76993093037086e-22	40.2872891125518	ENSG00000013588	46.32	protein_coding	12891559	12917937	HGNC:9836	GPRC5A
155	ENSG00000013725	3.01970764405765	-0.596061575329285	17.1785772001358	1.81722652490268e-42	5.65106562987709e-42	85.6617172719176	ENSG00000013725	49.93	protein_coding	60971680	61020377	HGNC:1691	CD6
156	ENSG00000013810	2.10401677470296	3.19731428394244	18.135031727433	1.66960999755007e-45	5.60719996124005e-45	92.2060540400129	ENSG00000013810	56.92	protein_coding	1712858	1745171	HGNC:11524	TACC3
157	ENSG00000014123	-1.57534851711983	7.05974211863213	-31.6557384227128	1.05503387165095e-83	1.14638416911605e-82	180.151488674528	ENSG00000014123	33.38	protein_coding	96521595	96555276	HGNC:23039	UFL1
158	ENSG00000014257	-5.13388946566283	0.211951510038331	-22.7964737546594	9.37787970568927e-60	4.7173267273893e-59	125.553225340898	ENSG00000014257	40.39	protein_coding	132317369	132368302	HGNC:125	ACP3
159	ENSG00000014914	-2.19353597728914	5.24444227128021	-21.6886850819231	1.835078356072e-56	8.40207630265751e-56	117.463194123185	ENSG00000014914	49.97	protein_coding	149928651	149936879	HGNC:24307	MTMR11
160	ENSG00000014919	-1.10630247891283	5.40466565417417	-17.0444191522422	4.87107749000367e-42	1.49922743426509e-41	84.103761252	ENSG00000014919	42.22	protein_coding	99710868	99732127	HGNC:2263	COX15
161	ENSG00000015133	1.81043613128536	2.2296864822484	15.3586828357549	1.26692664709339e-36	3.40129458637962e-36	71.9089302243355	ENSG00000015133	51.25	protein_coding	91271323	91417844	HGNC:19967	CCDC88C
162	ENSG00000015475	2.16560173581222	2.75273426427462	36.0608348653778	4.113137898051e-94	6.63473270300838e-93	204.351663765555	ENSG00000015475	52.51	protein_coding	17734138	17774770	HGNC:1050	BID
163	ENSG00000015479	-4.9993629357413	6.16759255683424	-68.4563209039451	6.59776226967751e-150	1.13732619900956e-147	332.672675348959	ENSG00000015479	38.77	protein_coding	139293674	139331677	HGNC:6912	MATR3
164	ENSG00000015520	2.58796291992816	-1.77172483088917	11.6993618046171	6.97765532050158e-25	1.42558694718084e-24	45.3981911435168	ENSG00000015520	51.49	protein_coding	44512535	44541330	HGNC:7898	NPC1L1
165	ENSG00000015568	-6.83414191824085	2.22593915678811	-45.1969031029414	4.69338815098608e-113	1.71267887677136e-111	247.551014882814	ENSG00000015568	39.34	protein_coding	109792758	109857705	HGNC:32418	RGPD5
166	ENSG00000015592	10.5110252821392	0.675503263914465	42.2950682805739	2.18929045842938e-107	6.21258234634647e-106	234.992415503201	ENSG00000015592	48.02	protein_coding	27235308	27258420	HGNC:16078	STMN4
167	ENSG00000016082	11.8795761567539	-1.45861491929933	36.732477083268	1.27641865615036e-95	2.21019449313472e-94	207.931944823607	ENSG00000016082	44.27	protein_coding	51383448	51394730	HGNC:6132	ISL1
168	ENSG00000016391	-3.11918415020258	3.3513988058685	-21.7108492608167	1.57462145590762e-56	7.22530413389157e-56	117.928304923987	ENSG00000016391	49.35	protein_coding	53812335	53846419	HGNC:24288	CHDH
169	ENSG00000016402	-6.94174125479388	2.12897249524393	-28.5651353761546	7.95465633691405e-76	6.65018482542083e-75	162.42978322821	ENSG00000016402	41.2	protein_coding	136999971	137045180	HGNC:6003	IL20RA
170	ENSG00000016490	-1.50306046912053	-4.65818457564184	-5.09819996832859	7.40458280667546e-07	9.71643800780529e-07	4.80126977147986	ENSG00000016490	40.09	protein_coding	86468368	86500259	HGNC:2015	CLCA1
171	ENSG00000016602	-4.46088270054503	-1.23991492862725	-14.9120128799917	3.50254477969955e-35	9.0812977737434e-35	69.2066749616886	ENSG00000016602	37.99	protein_coding	86547078	86580754	HGNC:2018	CLCA4
172	ENSG00000017427	-4.15150260180747	2.3001265725362	-15.7841316639136	5.38690912571778e-38	1.49352758098216e-37	75.4293676920549	ENSG00000017427	39.7	protein_coding	102395874	102481744	HGNC:5464	IGF1
173	ENSG00000017483	1.2353080851519	0.559503226405834	7.27485651565037	6.09223888877086e-12	9.1832828303131e-12	15.636626304571	ENSG00000017483	54.9	protein_coding	48458537	48470260	HGNC:18070	SLC38A5
174	ENSG00000018189	1.17972894487896	6.41817321423541	23.736292122255	1.70015481304455e-62	9.30172336014116e-62	131.199273972333	ENSG00000018189	39.9	protein_coding	70704204	70808619	HGNC:30285	RUFY3
175	ENSG00000018236	4.40247386185225	3.99455070190787	21.2200034721664	4.73395689338886e-55	2.08007742591572e-54	114.156325494003	ENSG00000018236	35.21	protein_coding	40692439	41072415	HGNC:2171	CNTN1
176	ENSG00000018280	-3.59369489310838	3.57271151939352	-15.5933474318904	2.21844972508782e-37	6.06365757896149e-37	73.8509749269432	ENSG00000018280	55.34	protein_coding	218382029	218396894	HGNC:10907	SLC11A1
177	ENSG00000018408	-1.11792288780278	4.80000076078512	-10.117229969052	5.45232902800784e-20	9.95993263882587e-20	33.4891431230921	ENSG00000018408	41.07	protein_coding	149517235	149736714	HGNC:24042	WWTR1
178	ENSG00000018607	4.35912763767302	-5.44984706405281	32.7902349882979	1.79300830172944e-86	2.16388185797535e-85	186.638715574796	ENSG00000018607	40.79	transcribed_unprocessed_pseudogene	132309309	132318736	HGNC:33228	ZNF285CP
179	ENSG00000018610	1.34916045520541	4.05311941688701	30.4773842531007	9.29813520828971e-81	9.23377580293568e-80	173.440586539995	ENSG00000018610	44.29	protein_coding	119538149	119565409	HGNC:26239	STEEP1
180	ENSG00000019102	1.06494278046136	-1.37390807825519	7.22171335070384	8.35939520590492e-12	1.25564878307451e-11	15.5643033799949	ENSG00000019102	53.76	protein_coding	124747474	124752255	HGNC:17149	VSIG2
181	ENSG00000019169	-4.37485336535923	1.06265551273468	-9.78729513330264	5.34977416619676e-19	9.5631042768131e-19	31.9802720992747	ENSG00000019169	44.33	protein_coding	118942194	118994660	HGNC:6895	MARCO
182	ENSG00000019505	8.52535559268494	-0.241105780716881	26.0039642183043	6.49326796617818e-69	4.33366069779687e-68	146.445238899508	ENSG00000019505	46.29	protein_coding	45240302	45286341	HGNC:14962	SYT13
183	ENSG00000019991	-2.60217051198771	6.09231861511882	-14.8991134634812	3.85507519415481e-35	9.98636109787844e-35	68.2550691932252	ENSG00000019991	34.42	protein_coding	81699010	81770438	HGNC:4893	HGF
184	ENSG00000019995	-2.37233650981738	5.64974995247519	-27.0369164927733	9.595370605579e-72	7.01403372209713e-71	152.677835649794	ENSG00000019995	39.68	protein_coding	124942123	124988189	HGNC:18224	ZRANB1
185	ENSG00000020633	1.86286537277108	1.26552313884854	13.3136819221402	5.00081311406756e-30	1.15202734738054e-29	56.8840157122767	ENSG00000020633	54.8	protein_coding	24899511	24965121	HGNC:10473	RUNX3
186	ENSG00000021300	2.00713885623519	0.204762608493205	9.67882627632536	1.12652062926694e-18	1.99965419314816e-18	30.9889503260625	ENSG00000021300	52.94	protein_coding	73646178	73662819	HGNC:19079	PLEKHB1
187	ENSG00000021355	-2.02465828946046	5.82650990710473	-18.6118176549889	5.25608333597869e-47	1.84345989944992e-46	95.5711676468051	ENSG00000021355	43.07	protein_coding	2832332	2841959	HGNC:3311	SERPINB1
188	ENSG00000021488	3.32324145517313	-1.49859039089498	20.4094056184834	1.38746569958076e-52	5.68145190473605e-52	108.999605022219	ENSG00000021488	46.63	protein_coding	32830509	32869767	HGNC:11067	SLC7A9
189	ENSG00000021574	1.6461600235549	4.06601921995003	34.9045149165977	1.81200301610069e-91	2.62088025478458e-90	198.149212712824	ENSG00000021574	40	protein_coding	32063556	32157637	HGNC:11233	SPAST
190	ENSG00000021645	2.02018850843601	1.02620416944778	8.27339686396173	1.26407502824477e-14	2.03618333873263e-14	21.624432516414	ENSG00000021645	39.46	protein_coding	78170373	79868291	HGNC:8010	NRXN3
191	ENSG00000022267	2.41506302151615	5.79138578131276	28.6170082668879	5.81142774434668e-76	4.88494066472576e-75	162.288129378539	ENSG00000022267	42.07	protein_coding	136146702	136211359	HGNC:3702	FHL1
192	ENSG00000022567	1.10688435979891	3.28683847665286	19.6187752838129	3.78766254052775e-50	1.44565791512972e-49	102.935727807181	ENSG00000022567	52.64	protein_coding	141207166	141308305	HGNC:29196	SLC45A4
193	ENSG00000023171	-3.39924859130762	7.45487057962464	-26.7436287403138	6.02271436335658e-71	4.27925804611423e-70	150.745402582848	ENSG00000023171	45.8	protein_coding	123358428	123627774	HGNC:29214	GRAMD1B
194	ENSG00000023191	-1.18945419920731	6.43674075195905	-22.829304727039	7.50820281936065e-60	3.78424562348705e-59	125.113381886457	ENSG00000023191	60.36	protein_coding	494512	507300	HGNC:10074	RNH1
195	ENSG00000023228	-1.37310881840523	6.80134834971163	-23.2110241661035	5.71424245285335e-61	2.97885999590294e-60	127.687603608204	ENSG00000023228	40.76	protein_coding	206114817	206159509	HGNC:7707	NDUFS1
196	ENSG00000023330	-4.10126337722749	8.21865005654728	-39.9005063476869	1.78846616702084e-102	4.13531331251395e-101	223.497033171318	ENSG00000023330	45.47	protein_coding	52198086	52214327	HGNC:396	ALAS1
197	ENSG00000023608	-1.49490303575644	5.10510234794299	-18.482796352954	1.33737985151859e-46	4.63150482612113e-46	94.6797096493436	ENSG00000023608	39.55	protein_coding	61762420	61796428	HGNC:11134	SNAPC1
198	ENSG00000023892	1.07900637699135	1.87750154014661	10.8762266107956	2.59609260479205e-22	5.00017869407917e-22	39.1299014481863	ENSG00000023892	48.5	protein_coding	35297818	35321771	HGNC:2760	DEF6
199	ENSG00000023909	-2.40657812090719	4.68672010874508	-23.4324208210203	1.29346231829767e-61	6.90015845042907e-61	129.439308910123	ENSG00000023909	36.37	protein_coding	93885199	93909456	HGNC:4312	GCLM
200	ENSG00000024422	-2.19099086569345	5.9190680328108	-18.2861537431569	5.56722912250554e-46	1.89392379235281e-45	93.2114559977393	ENSG00000024422	52.89	protein_coding	47713422	47743134	HGNC:3243	EHD2
201	ENSG00000024526	4.27136750955149	1.47619844595813	17.8921444805533	9.7933518832513e-45	3.22613569810641e-44	90.6012770596157	ENSG00000024526	34.94	protein_coding	68474152	68497221	HGNC:22949	DEPDC1
202	ENSG00000024862	-1.35578847728459	4.53654261922545	-17.0541173239485	4.53578880405584e-42	1.39733509715772e-41	84.3098803793203	ENSG00000024862	38.91	protein_coding	138773769	138793319	HGNC:21098	CCDC28A
203	ENSG00000025770	1.73111375956022	4.39188380245717	36.9517103879229	4.1495665377264e-96	7.33926779900017e-95	208.833630892063	ENSG00000025770	55.48	protein_coding	50508224	50524780	HGNC:25071	NCAPH2
204	ENSG00000026036	-3.32584718423889	4.25629664263328	-34.9622650332983	1.33248428324904e-91	1.93335769213377e-90	198.661701645661	ENSG00000026036	59.83	protein_coding	63659300	63698684	HGNC:44095	RTEL1-TNFRSF6B
205	ENSG00000026103	-3.20814419183063	4.66838903467038	-23.4173961246918	1.43039598400018e-61	7.61306839502769e-61	129.409630875886	ENSG00000026103	39.26	protein_coding	88953813	89029605	HGNC:11920	FAS
206	ENSG00000026508	2.04495791626402	5.72387841952901	12.8031195774774	2.17130641135899e-28	4.82213314065776e-28	52.6173351262336	ENSG00000026508	41.56	protein_coding	35138882	35232402	HGNC:1681	CD44
207	ENSG00000026559	6.64409034108932	-0.80828089051608	21.0579192043339	1.46537111433692e-54	6.34344216080744e-54	113.415782813047	ENSG00000026559	52.17	protein_coding	51003656	51023107	HGNC:6248	KCNG1
208	ENSG00000026652	2.87480410582105	3.57234963554121	33.0480121630294	4.29620432609035e-87	5.3096855927427e-86	188.089657609802	ENSG00000026652	45.36	protein_coding	161129967	161274061	HGNC:20885	AGPAT4
209	ENSG00000026751	3.05358493956342	0.00455310682775322	14.4287950956579	1.2726314102291e-33	3.17972016710459e-33	65.2517073881053	ENSG00000026751	43.99	protein_coding	160739057	160754821	HGNC:21394	SLAMF7
210	ENSG00000027644	6.17232097675696	0.455266126872828	17.4606509009105	2.29493574206116e-43	7.29873615666678e-43	87.5335543548722	ENSG00000027644	55.62	protein_coding	156840063	156859117	HGNC:6093	INSRR
211	ENSG00000027869	3.03934116471635	-0.253287638060585	23.2754995342527	3.70501685976314e-61	1.94151961079103e-60	128.649317918037	ENSG00000027869	55.53	protein_coding	156806243	156816848	HGNC:10821	SH2D2A
212	ENSG00000028116	-3.50444529951882	3.6799038216239	-42.3397588704183	1.78114086124906e-107	5.09821223717374e-106	235.193409788161	ENSG00000028116	35.24	protein_coding	57907629	58159920	HGNC:12719	VRK2
213	ENSG00000028277	5.03335443704873	3.22820297334772	34.6145502398212	8.52671834415063e-91	1.20316839970394e-89	196.673966372519	ENSG00000028277	51.31	protein_coding	42086110	42196585	HGNC:9213	POU2F2
214	ENSG00000028839	1.15526737307963	3.28028788795583	20.8425177176437	6.60842611488668e-54	2.81327008528875e-53	111.598342356752	ENSG00000028839	37.6	protein_coding	133952170	133990432	HGNC:11589	TBPL1
215	ENSG00000029153	2.14473843738196	0.901265720289821	16.9382463713249	1.06381776845045e-41	3.243977113325e-41	83.7654686803372	ENSG00000029153	39.27	protein_coding	27332836	27425289	HGNC:18984	BMAL2
216	ENSG00000029534	3.2632062606434	2.69086165496474	26.7697832157323	5.11049744867093e-71	3.64119002365361e-70	151.07842807474	ENSG00000029534	49.31	protein_coding	41653220	41896741	HGNC:492	ANK1
217	ENSG00000029559	2.84711146549742	-5.51089130992482	8.93473779127022	1.70161280416863e-16	2.86713503271509e-16	26.5061139795105	ENSG00000029559	36.14	protein_coding	87799554	87812435	HGNC:5341	IBSP
218	ENSG00000029639	-1.24656243686206	3.59486257921627	-19.427074632131	1.49035456288284e-49	5.60405340192588e-49	101.689040002497	ENSG00000029639	38.43	protein_coding	155256134	155314493	HGNC:17037	TFB1M
219	ENSG00000029993	2.00007301932716	4.16363493464854	17.8673985501011	1.17307096719383e-44	3.85719092828616e-44	90.1502141542334	ENSG00000029993	51.17	protein_coding	150980509	150990771	HGNC:5004	HMGB3
220	ENSG00000030110	-1.48241150744606	3.77772023018939	-23.4255504585691	1.35436641373011e-61	7.22005764845414e-61	129.437287864127	ENSG00000030110	57.18	protein_coding	33572547	33580293	HGNC:949	BAK1
221	ENSG00000032389	1.14707633137126	4.43913031336387	21.9829055652185	2.41673788510233e-57	1.13187811046186e-56	119.384072995509	ENSG00000032389	48.26	protein_coding	3188925	3377830	HGNC:12383	EIPR1
222	ENSG00000033011	-1.41274042527377	4.4513182642465	-28.8792681068761	1.19445932558596e-76	1.02491886930572e-75	164.060401451326	ENSG00000033011	49.38	protein_coding	5033702	5087379	HGNC:18294	ALG1
223	ENSG00000033122	3.95352320142402	0.232648659990162	26.8355802895787	3.38208480700088e-71	2.42334592109474e-70	151.70615499474	ENSG00000033122	35.38	protein_coding	69567922	70151945	HGNC:18531	LRRC7
224	ENSG00000033327	2.47823267403887	5.37065111387869	29.4951321458464	3.00567788569342e-78	2.7258796027339e-77	167.574277603251	ENSG00000033327	41.71	protein_coding	78215293	78418348	HGNC:14458	GAB2
225	ENSG00000033627	1.71177490755785	7.09280519510397	26.9259966834895	1.91959299999523e-71	1.38694647190772e-70	151.851266306775	ENSG00000033627	45.46	protein_coding	42458844	42522582	HGNC:865	ATP6V0A1
226	ENSG00000034053	5.19711541802575	2.26210754325113	55.3433710898538	8.89684419784533e-131	7.01393188143444e-129	288.802134451647	ENSG00000034053	48.63	protein_coding	28884483	29118315	HGNC:579	APBA2
227	ENSG00000034239	-1.58500927622361	-1.06427691518818	-6.67363370975359	2.01343196855057e-10	2.91917305056173e-10	12.5283313339316	ENSG00000034239	40.09	protein_coding	48710789	48735311	HGNC:25678	CLXN
228	ENSG00000034510	2.78316526278094	7.87887670114726	39.6856565003027	5.06023518494131e-102	1.14819619387976e-100	222.448143837901	ENSG00000034510	63.48	protein_coding	84905656	84906671	HGNC:11879	TMSB10
229	ENSG00000034693	-3.10210780409138	6.6315813239271	-36.769945178157	1.0530382496165e-95	1.82750792846668e-94	207.917984138184	ENSG00000034693	35.1	protein_coding	143450805	143490616	HGNC:8858	PEX3
230	ENSG00000034971	-4.15074533737767	-1.795889794661	-12.3518298815573	5.98643455313436e-27	1.28418138691354e-26	50.3636074929788	ENSG00000034971	45.72	protein_coding	171635417	171652688	HGNC:7610	MYOC
231	ENSG00000035499	4.78099773968936	-0.927765256240488	23.4228317729435	1.37925367961382e-61	7.3510338591139e-61	129.641962372738	ENSG00000035499	38.63	protein_coding	60596912	60700190	HGNC:24902	DEPDC1B
232	ENSG00000035720	3.61800936356777	-2.36114803262136	13.0660159380433	3.12148364080729e-29	7.05303243852172e-29	55.3879283616812	ENSG00000035720	37.8	protein_coding	67558727	67607337	HGNC:24133	STAP1
233	ENSG00000035862	1.08671251549862	7.59452486546131	10.9319470842318	1.74523999059678e-22	3.37490988219298e-22	39.0512098564199	ENSG00000035862	52.6	protein_coding	78852977	78925387	HGNC:11821	TIMP2
234	ENSG00000036448	1.1609626982734	1.99868505290919	10.0366612418148	9.54646582978713e-20	1.73564592052147e-19	33.2272630535555	ENSG00000036448	46.64	protein_coding	2045046	2165552	HGNC:7614	MYOM2
235	ENSG00000036473	1.78823929785475	-5.35955509039807	7.58999372159576	9.0843796195125e-13	1.39781564635704e-12	18.0527492881386	ENSG00000036473	39.3	protein_coding	38352586	38421446	HGNC:8512	OTC
236	ENSG00000036530	1.05802504661438	1.99481780018533	9.18410128951727	3.22599729599952e-17	5.53497077473764e-17	27.4509338349598	ENSG00000036530	47.29	protein_coding	99684298	99727301	HGNC:2641	CYP46A1
237	ENSG00000036565	6.1800966947543	-0.216227329258167	13.2892502203945	5.99189827391086e-30	1.37704564947833e-29	56.7319629815724	ENSG00000036565	44	protein_coding	20144855	20183206	HGNC:10934	SLC18A1
238	ENSG00000036672	-3.0521878917868	2.64353489025878	-17.1206882401975	2.78049080733644e-42	8.61407687213848e-42	85.1954614325371	ENSG00000036672	54.63	protein_coding	119355215	119381711	HGNC:12618	USP2
239	ENSG00000036828	1.80211878417825	-4.70766574044457	6.44463141191511	7.26525748452307e-10	1.03656690941938e-09	11.4399158514616	ENSG00000036828	41.14	protein_coding	122183668	122291629	HGNC:1514	CASR
240	ENSG00000037280	-1.02885752782166	4.30011941061163	-8.44193969655108	4.28026868656198e-15	6.97347484771443e-15	22.3700816008494	ENSG00000037280	60.24	protein_coding	180601506	180649624	HGNC:3767	FLT4
241	ENSG00000037757	-1.3370011167554	4.62659505499952	-18.7557304510719	1.85789704091527e-47	6.59833390960976e-47	96.7088192972407	ENSG00000037757	52.2	protein_coding	13764522	13774282	HGNC:28469	MRI1
242	ENSG00000037965	1.53937040433695	2.1082439102818	9.56485070439468	2.45513834006765e-18	4.319211006643e-18	29.9559417858197	ENSG00000037965	51.76	protein_coding	54008985	54012769	HGNC:5129	HOXC8
243	ENSG00000038002	-1.17894937572043	3.63662862458997	-12.5559545980012	1.33842616440053e-27	2.91966247723938e-27	51.1481868675877	ENSG00000038002	39.69	protein_coding	177430774	177442437	HGNC:318	AGA
244	ENSG00000038210	-1.15731918141283	5.63379262269738	-14.5248352858808	6.2316206440228e-34	1.57127175260651e-33	65.4173554633623	ENSG00000038210	41.15	protein_coding	25160663	25279204	HGNC:18215	PI4K2B
245	ENSG00000038295	-1.34761124515865	0.329581472814648	-6.75745157611777	1.25003286933886e-10	1.82173559929705e-10	12.8410487364528	ENSG00000038295	35.7	protein_coding	165873237	166104457	HGNC:11843	TLL1
246	ENSG00000038382	1.7799185067498	6.48330787960621	29.1094306125347	3.00026632565045e-77	2.62710962305534e-76	165.250134736491	ENSG00000038382	43.38	protein_coding	14143342	14532128	HGNC:12303	TRIO
247	ENSG00000038945	-1.48530396199626	5.8137257963851	-8.6028137391149	1.50769358334181e-15	2.4838609287221e-15	23.2387072535085	ENSG00000038945	35.52	protein_coding	16107878	16567490	HGNC:7376	MSR1
248	ENSG00000039068	1.92767123131304	-0.892692785606916	7.70206327646306	4.56770362805213e-13	7.0811668526427e-13	18.3379942246668	ENSG00000039068	46.88	protein_coding	68737292	68835537	HGNC:1748	CDH1
249	ENSG00000039123	-1.00737124559893	5.9005816642115	-24.0509435196261	2.10482576740594e-63	1.18151568411446e-62	133.327458128724	ENSG00000039123	36.82	protein_coding	55307989	55425579	HGNC:18734	MTREX
250	ENSG00000039537	-3.3381175990315	2.38339298171124	-11.6326432665681	1.13171483117556e-24	2.30098414623046e-24	44.7767725254556	ENSG00000039537	36.68	protein_coding	41142116	41261438	HGNC:1339	C6
251	ENSG00000039600	1.47706008904773	-2.69988907385366	7.66467777057142	5.74875236109432e-13	8.89301036625487e-13	18.3123494811975	ENSG00000039600	40.71	protein_coding	157625679	157671480	HGNC:30635	SOX30
252	ENSG00000039650	-2.22746508010101	5.63167376481786	-46.4951909901317	1.69609911995336e-115	6.98363521779013e-114	253.593632264661	ENSG00000039650	59.53	protein_coding	49859882	49878351	HGNC:9154	PNKP
253	ENSG00000040275	1.80558077934583	2.72480033840946	26.952778540207	1.62343598407816e-71	1.17554068326713e-70	152.255226949185	ENSG00000040275	37.27	protein_coding	169583636	169604778	HGNC:26010	SPDL1
254	ENSG00000040531	-1.04957925740978	4.01577561928221	-17.9649463336348	5.76001269915454e-45	1.90780804900732e-44	91.0360373711344	ENSG00000040531	54.27	protein_coding	3636459	3663103	HGNC:2518	CTNS
255	ENSG00000040608	2.89256068364617	0.707406297856514	19.495983089425	9.10450450106438e-50	3.4402903561277e-49	102.329738673516	ENSG00000040608	60.45	protein_coding	20241415	20283246	HGNC:18601	RTN4R
256	ENSG00000040731	2.18579201826986	0.81316646106668	6.85753359141073	7.041401947577e-11	1.03236650959747e-10	13.1326395128013	ENSG00000040731	34	protein_coding	24487100	24644978	HGNC:1749	CDH10
257	ENSG00000040933	1.08101405969818	5.53802423671238	22.1791028491191	6.28938495866696e-58	3.00224226410928e-57	120.67247721598	ENSG00000040933	47.33	protein_coding	98444854	98594392	HGNC:6074	INPP4A
258	ENSG00000041353	4.87234905585041	1.23313491523397	20.4695082989434	9.08270911296005e-53	3.74244555476747e-52	109.12732810166	ENSG00000041353	37.74	protein_coding	54717860	54895516	HGNC:9767	RAB27B
259	ENSG00000041880	-2.04084747642324	4.33539966138532	-30.4998146016094	8.15967052045584e-81	8.11016477418285e-80	173.727446126413	ENSG00000041880	59.21	protein_coding	51942345	51948867	HGNC:273	PARP3
260	ENSG00000041982	2.24965988908216	4.50128687604818	11.2514776468955	1.77120514301709e-23	3.50103265433439e-23	41.3945519002078	ENSG00000041982	41.84	protein_coding	115019575	115118207	HGNC:5318	TNC
261	ENSG00000041988	-1.476811948332	4.31947018964136	-28.9592701804729	7.38406663244166e-77	6.38101590507931e-76	164.563586736949	ENSG00000041988	56.78	protein_coding	6624868	6635586	HGNC:20855	THAP3
262	ENSG00000042062	-2.42529070057085	4.40108803852742	-12.2148299841318	1.63235533157703e-26	3.46879262227212e-26	48.6519459619925	ENSG00000042062	51.6	protein_coding	50586108	50691542	HGNC:16168	RIPOR3
263	ENSG00000042088	1.60982318748787	3.30946511461505	27.0496668196934	8.86109573743488e-72	6.48550223190774e-71	152.796882231654	ENSG00000042088	42.14	protein_coding	89954939	90044764	HGNC:18884	TDP1
264	ENSG00000042286	-1.71972983953037	4.12669486402548	-16.0883805195457	5.65172099755806e-39	1.6037973381154e-38	77.2813056293067	ENSG00000042286	50.25	protein_coding	70098223	70132934	HGNC:21411	AIFM2
265	ENSG00000042429	-1.42261632561048	3.76153782463481	-24.7650796757027	1.92316380949109e-65	1.15474813713113e-64	138.305961417126	ENSG00000042429	39.79	protein_coding	93784227	93814963	HGNC:2375	MED17
266	ENSG00000042445	-2.20659895033878	6.28026097040395	-22.8276315403096	7.59374670569548e-60	3.8265260723137e-59	125.150773953085	ENSG00000042445	51.29	protein_coding	85341955	85354531	HGNC:25991	RETSAT
267	ENSG00000042832	1.24387794532304	2.82242125974091	6.05288037962768	6.10079762835692e-09	8.48214303704205e-09	8.47696866055599	ENSG00000042832	45.9	protein_coding	132866958	133134903	HGNC:11764	TG
268	ENSG00000043143	-1.62028803654421	4.76168757155655	-18.399939511909	2.43814726959333e-46	8.38076841969291e-46	94.1387211337309	ENSG00000043143	53.79	protein_coding	134524312	134583230	HGNC:22984	JADE2
269	ENSG00000043591	-1.13705074105171	-4.34356118358684	-4.29054587288074	2.67427118280132e-05	3.34958193533931e-05	1.31791032542776	ENSG00000043591	58.77	protein_coding	114043866	114046904	HGNC:285	ADRB1
270	ENSG00000044446	-1.48077554305528	5.37580338193536	-21.887148503298	4.6696584471481e-57	2.17293393373638e-56	118.756528377823	ENSG00000044446	45.6	protein_coding	18892298	18984114	HGNC:8926	PHKA2
271	ENSG00000044524	2.42846849230516	0.0257489125009134	12.2168153429041	1.60882009103146e-26	3.42003821854736e-26	48.9659854904835	ENSG00000044524	34.59	protein_coding	89107621	89482134	HGNC:3387	EPHA3
272	ENSG00000046604	-1.08590376173558	0.929659012924073	-4.65804205373172	5.53529172620918e-06	7.08207065380004e-06	2.32460969943264	ENSG00000046604	39.17	protein_coding	31498177	31549008	HGNC:3049	DSG2
273	ENSG00000046653	1.95745470044995	2.56735903568729	11.1342052697452	4.10967566592064e-23	8.05237070210372e-23	40.7950415469326	ENSG00000046653	41.49	protein_coding	13770939	13938638	HGNC:4461	GPM6B
274	ENSG00000046774	2.8572621543114	-5.83822564347751	9.46047254963881	4.99512596884042e-18	8.72324901748279e-18	30.0159726490919	ENSG00000046774	51.75	protein_coding	142202342	142205290	HGNC:13574	MAGEC2
275	ENSG00000047346	-1.45694822973026	7.41790558800946	-21.3921765850205	1.43017706786604e-55	6.39730055976716e-55	115.224719641367	ENSG00000047346	37.21	protein_coding	52581317	52709817	HGNC:25609	ATOSA
276	ENSG00000047457	-3.43108436287809	4.52103475550306	-18.5732304614044	6.948610417461e-47	2.42639383269738e-46	95.6021314353477	ENSG00000047457	37.36	protein_coding	149162410	149221829	HGNC:2295	CP
277	ENSG00000047579	1.13894536542288	3.28610897558105	19.6085176313638	4.07533942788863e-50	1.55366009976563e-49	102.860850504255	ENSG00000047579	39.93	protein_coding	15522807	15663058	HGNC:17328	DTNBP1
278	ENSG00000047597	2.22419551192007	1.30055874183192	15.9340651994387	1.77264376426701e-38	4.97222808874361e-38	76.2927585329265	ENSG00000047597	39.51	protein_coding	37685791	37732130	HGNC:12811	XK
279	ENSG00000047617	2.59515937448641	-0.990283268293583	15.0383033283898	1.36979906390267e-35	3.58578746340524e-35	69.9024468027933	ENSG00000047617	44.4	protein_coding	5531869	5946232	HGNC:1183	ANO2
280	ENSG00000047634	-1.06632626491592	6.67288847043258	-12.9789509632548	5.93691512270102e-29	1.33478564515347e-28	53.9091957255124	ENSG00000047634	38.89	protein_coding	17737449	17754988	HGNC:10580	SCML1
281	ENSG00000047662	-1.87092957007807	2.60567582185116	-17.512699807692	1.56752882580475e-43	5.00876308580217e-43	88.0008685843157	ENSG00000047662	44.07	protein_coding	17629306	17781621	HGNC:29235	FAM184B
282	ENSG00000048052	3.07464415710361	2.41397478939935	20.671616108978	2.19137779119899e-53	9.19168977644917e-53	110.448689231289	ENSG00000048052	36.13	protein_coding	18086949	19002416	HGNC:14065	HDAC9
283	ENSG00000048392	-1.41274851132201	4.96911817674039	-18.2394208823775	7.81717462146897e-46	2.6468618672136e-45	92.9236238981613	ENSG00000048392	37.81	protein_coding	102204502	102238961	HGNC:17296	RRM2B
284	ENSG00000048462	2.50188030336421	-4.94490304154955	9.90544234371277	2.36895351887154e-19	4.27236550065692e-19	32.9919419428525	ENSG00000048462	40.26	protein_coding	11965210	11968068	HGNC:11913	TNFRSF17
285	ENSG00000048540	-3.74810096919343	4.10233988704989	-11.4972800737469	3.01317828835742e-24	6.05967310489012e-24	43.6215496149767	ENSG00000048540	35.63	protein_coding	16548372	16610594	HGNC:6643	LMO3
286	ENSG00000048545	3.3158108405073	-5.12893836978037	14.9572396832645	2.50242934922338e-35	6.51381739212429e-35	69.550769879417	ENSG00000048545	51.03	protein_coding	42173364	42181338	HGNC:4678	GUCA1A
287	ENSG00000048740	1.61456355723633	3.98539614027792	17.4420777060512	2.6294671204277e-43	8.35231862139155e-43	87.0585181858651	ENSG00000048740	41.91	protein_coding	10798397	11336675	HGNC:2550	CELF2
288	ENSG00000048828	-1.35835147715673	7.19541427918005	-30.1631892087503	5.83014701290141e-80	5.6489331313343e-79	171.508833785805	ENSG00000048828	42.42	protein_coding	93451685	93566112	HGNC:13247	FAM120A
289	ENSG00000048991	1.30631875186477	5.14114899930891	27.2762474989764	2.16049357098955e-72	1.61977413165491e-71	154.061223724493	ENSG00000048991	37.98	protein_coding	135531455	135725270	HGNC:9757	R3HDM1
290	ENSG00000049089	2.76232001431977	2.12737954664816	14.7930593154294	8.48153551888652e-35	2.17998207355914e-34	67.6779268991283	ENSG00000049089	57.43	protein_coding	40300489	40317813	HGNC:2218	COL9A2
291	ENSG00000049167	1.2682063682663	4.71946988619324	22.7465762407408	1.31517032847917e-59	6.59841863977855e-59	124.584526261626	ENSG00000049167	37.18	protein_coding	60866454	60945073	HGNC:3439	ERCC8
292	ENSG00000049239	-2.08345579350226	5.96101486970255	-27.4372446744512	7.95650719372884e-73	6.05360209709955e-72	155.118795648736	ENSG00000049239	52.29	protein_coding	9234774	9271337	HGNC:4795	H6PD
293	ENSG00000049247	-5.52636595898983	0.529773506086909	-20.7340650255193	1.41356076135398e-53	5.9703492460259e-53	111.372872747683	ENSG00000049247	40.81	protein_coding	7843083	7853512	HGNC:12636	UTS2
294	ENSG00000049249	3.06494407028836	-2.42753298976843	9.20781610117131	2.75131442129985e-17	4.72896880851292e-17	28.0628580329783	ENSG00000049249	43.92	protein_coding	7915871	7943165	HGNC:11924	TNFRSF9
295	ENSG00000049283	-5.52819689378158	1.88524458626636	-17.0968665995005	3.31252508847641e-42	1.02348872416689e-41	85.2014684217357	ENSG00000049283	58.65	protein_coding	50532682	50543750	HGNC:18235	EPN3
296	ENSG00000049449	-1.78050332880927	5.66173656208484	-19.2517337910756	5.23395775982222e-49	1.93593579334081e-48	100.185237263705	ENSG00000049449	46.64	protein_coding	32091074	32105722	HGNC:9934	RCN1
297	ENSG00000049540	1.91649075142703	4.06745810713254	11.6038545391938	1.39405728823612e-24	2.8286480411952e-24	43.9657170940739	ENSG00000049540	54.95	protein_coding	74027789	74069907	HGNC:3327	ELN
298	ENSG00000049541	2.0282893894036	3.62026440688266	31.182350533876	1.57745486627115e-82	1.6473524753849e-81	177.555929882733	ENSG00000049541	48.96	protein_coding	74231499	74254458	HGNC:9970	RFC2
299	ENSG00000049768	1.78820200671713	-1.39623784450322	19.2196445258173	6.58888549982002e-49	2.43009206706599e-48	100.577290049738	ENSG00000049768	53.53	protein_coding	49250438	49264800	HGNC:6106	FOXP3
300	ENSG00000049769	1.89288602904329	1.84202711964459	23.36678043192	2.00803809712474e-61	1.06311418761138e-60	129.094194885244	ENSG00000049769	47.9	protein_coding	49269793	49301461	HGNC:14944	PPP1R3F
301	ENSG00000049860	-1.32416586281358	5.6966677999666	-17.3430659971414	5.43358958187701e-43	1.71181786349942e-42	86.2850185164745	ENSG00000049860	42.11	protein_coding	74640023	74722647	HGNC:4879	HEXB
302	ENSG00000050030	2.7549058299623	1.50235832093979	22.8691371404984	5.73390010977064e-60	2.89819165504578e-59	125.743098563498	ENSG00000050030	39.49	protein_coding	74732856	74925472	HGNC:29433	NEXMIF
303	ENSG00000050327	-1.47513219398355	0.941274345687357	-10.1448031526068	4.49962275488569e-20	8.23587844810654e-20	34.2928446142905	ENSG00000050327	48.06	protein_coding	144355288	144380632	HGNC:13209	ARHGEF5
304	ENSG00000050393	1.36939256858658	3.89554727042015	30.0193679981652	1.35624044872077e-79	1.29400240086746e-78	170.769514752954	ENSG00000050393	41.24	protein_coding	13786557	13814568	HGNC:21097	MCUR1
305	ENSG00000050405	-1.53695308845143	6.06141528111063	-16.223186076979	2.08379546848508e-39	5.98453208088236e-39	78.0112969187336	ENSG00000050405	42.31	protein_coding	50175788	50283520	HGNC:24636	LIMA1
306	ENSG00000050438	3.30748773390142	4.80402370481167	24.4394910303753	1.62286803631635e-64	9.39750031859398e-64	135.916543914891	ENSG00000050438	42.72	protein_coding	51391317	51515763	HGNC:11034	SLC4A8
307	ENSG00000050555	-3.9976978512342	3.99562449110661	-17.6150678413416	7.41065562676969e-44	2.38543386737393e-43	88.7369968795337	ENSG00000050555	53.66	protein_coding	131009174	131094473	HGNC:6494	LAMC3
308	ENSG00000051108	-1.37198855595555	6.72251042064204	-17.8902675891107	9.9283356913204e-45	3.26920350867869e-44	90.2370672431759	ENSG00000051108	42.95	protein_coding	56932142	56944864	HGNC:13744	HERPUD1
309	ENSG00000051128	-1.5265537763341	3.3000144714221	-17.7046421377335	3.84978698850309e-44	1.24808743364818e-43	89.2874880120439	ENSG00000051128	56.77	protein_coding	18929201	18941261	HGNC:17514	HOMER3
310	ENSG00000051180	4.42804834650506	0.296810324307403	23.8002949446038	1.11047124948495e-62	6.10296821124266e-62	132.068886657115	ENSG00000051180	43.47	protein_coding	40694774	40732340	HGNC:9817	RAD51
311	ENSG00000051341	2.62418653310068	2.98396213223264	13.2254967384511	9.60290377044787e-30	2.19708274755919e-29	55.9421701086879	ENSG00000051341	39.03	protein_coding	121431431	121545988	HGNC:9186	POLQ
312	ENSG00000052126	-1.82037450781679	6.06074965035019	-11.9847822200873	8.757289029174e-26	1.82550870214683e-25	46.6860495051845	ENSG00000052126	38.11	protein_coding	19129669	19376400	HGNC:30036	PLEKHA5
313	ENSG00000052802	-1.21784632651077	5.91228259793773	-7.10766596306219	1.64078215307933e-11	2.44361231166857e-11	14.0256561116813	ENSG00000052802	37	protein_coding	165327667	165343164	HGNC:10545	MSMO1
314	ENSG00000053371	-1.19630999715664	4.47641772164551	-16.7971607001099	3.00693419255063e-41	9.06041911214805e-41	82.4118935928432	ENSG00000053371	52.86	protein_coding	19303965	19312144	HGNC:389	AKR7A2
315	ENSG00000053438	6.89997820440805	1.68773090182572	36.0143389324413	5.23989075708496e-94	8.42284179526135e-93	204.16847484695	ENSG00000053438	54.16	protein_coding	37521206	37523690	HGNC:7860	NNAT
316	ENSG00000053747	1.28296472222631	2.69497315431112	10.6216602498043	1.5812424911546e-21	2.99337160327652e-21	37.1784005950384	ENSG00000053747	42.46	protein_coding	23689453	23956222	HGNC:6483	LAMA3
317	ENSG00000053918	-6.16775334784076	6.1478207995708	-38.4208969960059	2.51846278585307e-99	5.13450766905738e-98	216.449200870203	ENSG00000053918	51.55	protein_coding	2444654	2849105	HGNC:6294	KCNQ1
318	ENSG00000054277	-2.95107477028393	3.94277124941206	-21.2136743704244	4.94722533420166e-55	2.17254672993772e-54	114.404266325439	ENSG00000054277	39.62	protein_coding	241590102	241677376	HGNC:14007	OPN3
319	ENSG00000054356	5.67794778053964	3.18244257872324	19.8306306670122	8.3713140428718e-51	3.25976033506904e-50	104.450696893794	ENSG00000054356	53.59	protein_coding	219289623	219309648	HGNC:9676	PTPRN
320	ENSG00000054523	1.06623603951626	6.94440351396282	15.7784730843444	5.6177759429505e-38	1.55668193985381e-37	74.6657605066829	ENSG00000054523	42.04	protein_coding	10210570	10381603	HGNC:16636	KIF1B
321	ENSG00000054690	-1.46771221551734	5.08909373362657	-14.8261132765476	6.63349723175727e-35	1.70936136274388e-34	67.7404066535447	ENSG00000054690	48.02	protein_coding	67533290	67589612	HGNC:17733	PLEKHH1
322	ENSG00000054793	3.26254789656706	5.67342474485369	33.0689629176118	3.82645042116265e-87	4.73671909316378e-86	188.106166918262	ENSG00000054793	46.63	protein_coding	51596514	51768390	HGNC:13540	ATP9A
323	ENSG00000054803	-2.82967268016095	3.11916672798068	-10.3693617582951	9.3556772110635e-21	1.73943003781677e-20	35.6713917892894	ENSG00000054803	44	protein_coding	55997357	56005519	HGNC:16231	CBLN4
324	ENSG00000054938	1.85770232816699	-3.96091962620842	8.32805653690803	8.90760452523295e-15	1.44036931696434e-14	22.5146945034727	ENSG00000054938	51.61	protein_coding	74696429	74731426	HGNC:24168	CHRDL2
325	ENSG00000055118	3.89299909815193	2.76560406612031	27.7015321779686	1.55453207461892e-73	1.20416285686192e-72	156.877892817158	ENSG00000055118	59.57	protein_coding	150944961	150978321	HGNC:6251	KCNH2
326	ENSG00000055163	2.16299315905636	5.8461753168582	21.6586823259364	2.25779078367005e-56	1.03048230215361e-55	117.081920430412	ENSG00000055163	44.29	protein_coding	157266079	157395595	HGNC:13760	CYFIP2
327	ENSG00000055211	-1.26976305819395	5.15598656266465	-22.8835421317998	5.20149193000279e-60	2.63543018405647e-59	125.577206290572	ENSG00000055211	42.05	protein_coding	149566294	149591748	HGNC:21074	GINM1
328	ENSG00000055732	-9.26969355375846	4.18527558159996	-23.4179962161176	1.42465778940257e-61	7.58602357708852e-61	129.713375333192	ENSG00000055732	40.77	protein_coding	85018082	85048500	HGNC:13358	MCOLN3
329	ENSG00000055955	-6.52979823808405	3.0500685476738	-19.4546020004613	1.22394928522145e-49	4.61132026412171e-49	102.255428197514	ENSG00000055955	55.63	protein_coding	52812962	52830688	HGNC:6169	ITIH4
330	ENSG00000056291	1.3551369747245	-5.94024301565115	5.59220975242202	6.63824922041395e-08	8.98704247698639e-08	7.13581226255266	ENSG00000056291	36.76	protein_coding	72031902	72148305	HGNC:4525	NPFFR2
331	ENSG00000056487	3.82342436680288	1.13091517527312	23.9378178213798	4.45438588438879e-63	2.47872463366651e-62	132.916474781708	ENSG00000056487	52.73	protein_coding	44881162	45010005	HGNC:25161	PHF21B
332	ENSG00000056972	-1.62693550565962	4.36895189177037	-19.840791961358	7.78754277769223e-51	3.03602448307026e-50	104.559948650995	ENSG00000056972	44.49	protein_coding	111555381	111606906	HGNC:1343	TRAF3IP2
333	ENSG00000056998	3.80213708997454	1.58161853093825	31.3054277425456	7.78857754720611e-83	8.21874612895907e-82	178.418836362561	ENSG00000056998	43.64	protein_coding	2828822	2882818	HGNC:4700	GYG2
334	ENSG00000057149	-3.31420070422545	-4.03473273574979	-11.8328680008199	2.64644595141284e-25	5.45757120182888e-25	46.6847931959162	ENSG00000057149	37.96	protein_coding	63655197	63661893	HGNC:10569	SERPINB3
335	ENSG00000057252	-4.18305086296398	7.28814617360052	-46.1150871840321	8.68190772190446e-115	3.45169339876542e-113	251.946516587173	ENSG00000057252	39.63	protein_coding	179293714	179358680	HGNC:11177	SOAT1
336	ENSG00000057468	1.39451351528548	0.138512604486875	7.95196723529131	9.66953808416142e-14	1.52472291764656e-13	19.7733593683744	ENSG00000057468	37.01	protein_coding	75796882	75913242	HGNC:7327	MSH4
337	ENSG00000057593	3.4981705658102	-4.55340631170503	14.0880605498333	1.60148703908572e-32	3.89766611693616e-32	63.087973409363	ENSG00000057593	61.36	protein_coding	113105788	113120685	HGNC:3544	F7
338	ENSG00000057657	1.48446523296148	1.83393168482478	11.4305021032086	4.87982658144879e-24	9.77276870165473e-24	43.0676728459328	ENSG00000057657	40.37	protein_coding	105993463	106109939	HGNC:9346	PRDM1
339	ENSG00000057663	-1.02954938547852	4.8791957514359	-19.071358926818	1.91158429500379e-48	6.97011612159313e-48	98.9229291220298	ENSG00000057663	39.61	protein_coding	106045423	106325791	HGNC:589	ATG5
340	ENSG00000058056	-1.43573341036179	5.52367813156369	-19.5815611839489	4.94008643455937e-50	1.87960890383605e-49	102.538516737992	ENSG00000058056	42.29	protein_coding	179653032	179804366	HGNC:12611	USP13
341	ENSG00000058085	2.89499798608123	-0.576539279956846	17.8026028850704	1.88230388437172e-44	6.15418788748796e-44	90.2304418466712	ENSG00000058085	43.26	protein_coding	183186238	183245127	HGNC:6493	LAMC2
342	ENSG00000058335	1.82885304890625	-1.178219373818	8.29946705266499	1.06987199875044e-14	1.72648968137043e-14	22.0840046465815	ENSG00000058335	49.94	protein_coding	78959906	79090780	HGNC:9875	RASGRF1
343	ENSG00000058404	6.30085052772821	2.2325000588626	30.0688342815852	1.01415993982562e-79	9.72843872509638e-79	171.204944208453	ENSG00000058404	55.11	protein_coding	44210019	44334577	HGNC:1461	CAMK2B
344	ENSG00000058673	-9.99137393080853	4.57098203093697	-85.4026924112467	3.39234011019136e-170	1.26386555169855e-167	375.8992475289	ENSG00000058673	40.74	protein_coding	203795623	203854999	HGNC:29093	ZC3H11A
345	ENSG00000058866	-2.63634858630067	3.60454090066553	-15.9304044859645	1.82139055460964e-38	5.10772130884158e-38	76.2701348540324	ENSG00000058866	44.7	protein_coding	186105668	186362234	HGNC:2853	DGKG
346	ENSG00000059145	-1.19327317921684	4.67253546307095	-17.8230050660913	1.62185159896017e-44	5.31166171620317e-44	89.9111961464806	ENSG00000059145	57.82	protein_coding	1363205	1414751	HGNC:14184	UNKL
347	ENSG00000059588	1.57716226839004	5.11604651037172	20.2651414365357	3.84227904309222e-52	1.5559748179591e-51	107.34139176218	ENSG00000059588	40.31	protein_coding	234391313	234479179	HGNC:11568	TARBP1
348	ENSG00000059769	-1.12319728111348	3.92642332964578	-17.9189499163089	8.05448454222093e-45	2.65786483486802e-44	90.7216289649128	ENSG00000059769	42.76	protein_coding	111631334	111654351	HGNC:34187	DNAJC25
349	ENSG00000059915	2.97552883107379	3.43169879013814	33.0925248076846	3.35942592609813e-87	4.17200964876026e-86	188.346833458067	ENSG00000059915	59.67	protein_coding	102402617	102421539	HGNC:9507	PSD
350	ENSG00000060138	-2.31450790632154	6.29356830050648	-15.6133429567248	1.91249845741582e-37	5.23670007916644e-37	73.5167602160731	ENSG00000060138	39.08	protein_coding	10699089	10723323	HGNC:2428	YBX3
351	ENSG00000060566	-6.54551504992495	-0.626012883384536	-10.8616345079273	2.88034387998653e-22	5.54257441551223e-22	39.6624077258238	ENSG00000060566	52.71	protein_coding	4153631	4173054	HGNC:18855	CREB3L3
352	ENSG00000060642	-1.10698201314561	4.13559339592117	-11.6877885597896	7.58858011009423e-25	1.54944410822122e-24	44.7322196699369	ENSG00000060642	47.96	protein_coding	26787054	26800659	HGNC:26031	PIGV
353	ENSG00000060709	7.48906049119223	2.41845036571428	29.5538672065006	2.12063914585981e-78	1.93615192214291e-77	168.168561883786	ENSG00000060709	48.57	protein_coding	130396133	130768228	HGNC:30339	RIMBP2
354	ENSG00000060718	1.39194090153267	1.23567931268773	4.61738732044316	6.62038644074193e-06	8.44932352034355e-06	1.94678408043571	ENSG00000060718	33.18	protein_coding	102876467	103108872	HGNC:2186	COL11A1
355	ENSG00000060971	-1.59623864058178	5.74708730078967	-29.8413985147191	3.86847272187346e-79	3.61333810766499e-78	169.676761889448	ENSG00000060971	51.46	protein_coding	38103129	38137242	HGNC:82	ACAA1
356	ENSG00000060982	1.91957582454788	4.54090634534696	15.4831597455805	5.02674395747801e-37	1.36186674494235e-36	72.5378780607648	ENSG00000060982	40.01	protein_coding	24810024	24949101	HGNC:976	BCAT1
357	ENSG00000061337	2.9596545303243	3.0479086037985	27.3253353077355	1.5926852497898e-72	1.19952515764247e-71	154.521406362489	ENSG00000061337	50.43	protein_coding	20246165	20303963	HGNC:13861	LZTS1
358	ENSG00000061918	2.75377941499558	2.38133620414167	28.5625052769561	8.08235616313245e-76	6.75205587747546e-75	162.188747073208	ENSG00000061918	36.48	protein_coding	155758992	155807811	HGNC:4687	GUCY1B1
359	ENSG00000061936	1.46800695115927	6.00700828187404	22.9608739166493	3.08399628414048e-60	1.57360791180386e-59	125.991831360149	ENSG00000061936	46.45	protein_coding	131711081	131799738	HGNC:10790	SFSWAP
360	ENSG00000061938	1.56495587936777	5.56394625893343	24.7466558463984	2.16908147983937e-65	1.29970462004694e-64	137.889117725767	ENSG00000061938	58.27	protein_coding	195863364	195911945	HGNC:19297	TNK2
361	ENSG00000062038	3.59158150394416	-0.347322675600807	26.522962807778	2.41590906397272e-70	1.68442751188367e-69	149.788873061377	ENSG00000062038	49.21	protein_coding	68636189	68727468	HGNC:1762	CDH3
362	ENSG00000062096	6.18397511284407	-2.41298082815374	17.6455960779297	5.92779074913351e-44	1.9134438026025e-43	89.1416459711386	ENSG00000062096	40.73	protein_coding	3041471	3112727	HGNC:721	ARSF
363	ENSG00000062582	-6.49489884983527	4.17820994864054	-57.5494143078927	2.93415576734235e-134	2.6683489791276e-132	296.29721410041	ENSG00000062582	50.93	protein_coding	43866558	43869893	HGNC:14510	MRPS24
364	ENSG00000062822	1.46202848934211	3.38634494596963	16.5318935268952	2.12769756129838e-40	6.26404358506644e-40	80.438830966649	ENSG00000062822	55.06	protein_coding	50384204	50418018	HGNC:9175	POLD1
365	ENSG00000063015	9.01029392559766	-2.21488470877075	34.2439535454703	6.25381241117156e-90	8.54268556390608e-89	194.855845987609	ENSG00000063015	54.21	protein_coding	28954901	29006440	HGNC:15955	SEZ6
366	ENSG00000063127	-1.97246076748104	0.946323283245869	-10.5959762527385	1.89609143006057e-21	3.58322964435646e-21	37.467985829683	ENSG00000063127	43.07	protein_coding	49289638	49325215	HGNC:13622	SLC6A16
367	ENSG00000063438	-5.10839009265724	-0.251560392858565	-31.628474638003	1.2320092956788e-83	1.33356057736104e-82	180.239336520959	ENSG00000063438	51.64	protein_coding	321714	438291	HGNC:346	AHRR
368	ENSG00000063587	-3.20743493269199	7.01231766655722	-34.3447904835048	3.6311874090477e-90	5.00757002755777e-89	195.118653097789	ENSG00000063587	49.09	protein_coding	153334147	153360110	HGNC:13069	ZNF275
369	ENSG00000064012	-1.38563942238387	3.73301788011649	-14.9471837349915	2.69667346611986e-35	7.01311195608001e-35	68.8457737613837	ENSG00000064012	42.24	protein_coding	201233443	201361836	HGNC:1509	CASP8
370	ENSG00000064042	-1.76525452124747	6.09651590572241	-17.3003282620263	7.43430584449968e-43	2.33353758258049e-42	85.9629898063447	ENSG00000064042	40.5	protein_coding	41359607	41700044	HGNC:29191	LIMCH1
371	ENSG00000064102	-1.03017816448955	4.51189049256369	-18.0839787171933	2.42067554216268e-45	8.09543714324826e-45	91.8237995022418	ENSG00000064102	36.38	protein_coding	26905181	26938326	HGNC:20174	INTS13
372	ENSG00000064115	-1.06606578280018	5.48043847624196	-14.8607064124021	5.12912437528675e-35	1.32540154317875e-34	67.9219619964765	ENSG00000064115	40.31	protein_coding	26971579	27014434	HGNC:23049	TM7SF3
373	ENSG00000064195	-2.10015674542029	-3.12387619699104	-7.93207505720239	1.0952070240597e-13	1.72448446140116e-13	20.1096653487815	ENSG00000064195	57.41	protein_coding	49990005	49995224	HGNC:2916	DLX3
374	ENSG00000064199	-1.68665410995216	0.951642543129091	-12.5200404983904	1.74252454260184e-27	3.78722002348136e-27	51.2892588569679	ENSG00000064199	37.93	protein_coding	124673844	124697518	HGNC:11210	SPA17
375	ENSG00000064201	2.27910671901466	-1.1472061294082	14.3729384351309	1.92771167416833e-33	4.79313368801015e-33	64.9929039256999	ENSG00000064201	63.03	protein_coding	2301997	2318204	HGNC:13410	TSPAN32
376	ENSG00000064205	-5.83109127804329	3.54817352971687	-18.4200865814985	2.10678347794275e-46	7.25254717690007e-46	94.7504347912961	ENSG00000064205	51.46	protein_coding	44714844	44728509	HGNC:12770	CCN5
377	ENSG00000064218	2.00360954238186	-6.02957814625395	8.92760612934981	1.78396928238738e-16	3.00436763297361e-16	26.5119530194101	ENSG00000064218	44.36	protein_coding	976655	991732	HGNC:13909	DMRT3
378	ENSG00000064309	1.75659827499594	2.25886876775998	16.4165755682431	4.98701960171085e-40	1.45503556624882e-39	79.745323966368	ENSG00000064309	39.95	protein_coding	125955796	126063335	HGNC:17104	CDON
379	ENSG00000064489	-8.5866001403972	0.73558612978224	-65.9703047314586	1.50625101847433e-146	2.1882322185999e-144	321.674668906254	ENSG00000064489	54.55	protein_coding	19145569	19192158	HGNC:39979	BORCS8-MEF2B
380	ENSG00000064547	4.59482238616731	1.59868423825913	43.0227288462338	7.7712196878786e-109	2.35574020433475e-107	238.318904017197	ENSG00000064547	58.93	protein_coding	19623655	19628930	HGNC:3168	LPAR2
381	ENSG00000064601	-3.23653235711856	7.35224424014748	-37.120653967482	1.75138372161678e-96	3.13849593371808e-95	209.678452275864	ENSG00000064601	56.09	protein_coding	45890144	45898949	HGNC:9251	CTSA
382	ENSG00000064651	-1.32153950081034	5.01673474814741	-13.1944612039267	1.20804473670006e-29	2.75655688758616e-29	55.6367905319743	ENSG00000064651	35.24	protein_coding	128083766	128189677	HGNC:10911	SLC12A2
383	ENSG00000064763	1.04591924538829	2.77183615968192	14.2020978415191	6.86310303035947e-33	1.6836322950114e-32	63.2766503167194	ENSG00000064763	38.9	protein_coding	29149016	29341121	HGNC:25531	FAR2
384	ENSG00000064886	-1.19534383101042	-0.0270069700929848	-3.58318895869215	0.000418233145769158	0.00050332225873303	-1.67356461454251	ENSG00000064886	44.64	protein_coding	111200771	111243440	HGNC:1933	CHI3L2
385	ENSG00000064932	-1.29732083995763	5.70249346031189	-14.5122548903994	6.84262835088736e-34	1.72288938606003e-33	65.3259606460104	ENSG00000064932	63.17	protein_coding	1107637	1174268	HGNC:29158	SBNO2
386	ENSG00000064961	-1.07901223896748	4.66247248539954	-15.5087976603418	4.1554629567703e-37	1.12886085897257e-36	72.8378384901788	ENSG00000064961	65.34	protein_coding	3572777	3579088	HGNC:5002	HMG20B
387	ENSG00000065057	1.51433199557303	2.34392465969213	21.1355512418548	8.52604742304109e-55	3.71941774173421e-54	113.768102020813	ENSG00000065057	61.44	protein_coding	2039815	2047866	HGNC:8028	NTHL1
388	ENSG00000065243	-1.10170436045482	7.48623848379109	-21.0383190789052	1.68026096940471e-54	7.26007260237176e-54	112.753961710776	ENSG00000065243	36.25	protein_coding	88684222	88836255	HGNC:9406	PKN2
389	ENSG00000065320	2.30818045300309	-0.0872377419634429	11.7740464234327	4.05785722688662e-25	8.33696024938664e-25	45.769860570089	ENSG00000065320	49.77	protein_coding	9021510	9244000	HGNC:8029	NTN1
390	ENSG00000065325	-2.82734508344276	-1.79899762948888	-8.82843063846616	3.43620718849198e-16	5.75041294261946e-16	25.7362791861226	ENSG00000065325	44.97	protein_coding	9822206	9892099	HGNC:4325	GLP2R
391	ENSG00000065328	5.25512307496617	-0.546121376145928	21.9998741372569	2.1507431510433e-57	1.00811720872462e-56	119.945862064053	ENSG00000065328	43.59	protein_coding	13161558	13211110	HGNC:18043	MCM10
392	ENSG00000065361	1.81515607789595	1.3684007880052	7.08142911532088	1.91443107440794e-11	2.84766845178369e-11	14.3515882465775	ENSG00000065361	50.12	protein_coding	56076799	56103505	HGNC:3431	ERBB3
393	ENSG00000065413	1.67458741370114	3.01782638074223	24.6380495927689	4.41282083223109e-65	2.60961977480046e-64	137.382974540117	ENSG00000065413	40.24	protein_coding	196967017	197311173	HGNC:25259	ANKRD44
394	ENSG00000065485	-1.75132577152634	4.46109954412973	-21.0733961522991	1.31532692174451e-54	5.70139548984356e-54	113.254160604282	ENSG00000065485	45.22	protein_coding	123067025	123225227	HGNC:24811	PDIA5
395	ENSG00000065600	2.47295820011576	2.41104029533143	33.1170601072839	2.9337774843357e-87	3.64732648604254e-86	188.57323289466	ENSG00000065600	44.57	protein_coding	212363928	212414901	HGNC:25593	PACC1
396	ENSG00000065609	8.22077712864794	0.837104678739084	36.6957464537131	1.5415493613486e-95	2.65931655696724e-94	207.728794670601	ENSG00000065609	36.62	protein_coding	83552880	83709691	HGNC:14986	SNAP91
397	ENSG00000065618	-1.27234353463577	-0.915408217429081	-6.34469986928484	1.2605499927031e-09	1.78557946166977e-09	10.7010742527853	ENSG00000065618	48.32	protein_coding	104031286	104085880	HGNC:2194	COL17A1
398	ENSG00000065665	1.50694611446239	3.60302130301565	27.7355790274613	1.26043673190213e-73	9.78978751520081e-73	157.02678778784	ENSG00000065665	43.14	protein_coding	12129637	12169961	HGNC:17702	SEC61A2
399	ENSG00000065675	1.20490229110097	-0.179651299634054	6.55176900288807	3.99983139928549e-10	5.74720735830403e-10	11.6182360289854	ENSG00000065675	43.1	protein_coding	6427143	6580301	HGNC:9410	PRKCQ
400	ENSG00000065717	-1.7489548602443	4.2808141293324	-12.3773509530983	4.96504217206216e-27	1.06745633965435e-26	49.7885780822115	ENSG00000065717	54.68	protein_coding	2997639	3047635	HGNC:11838	TLE2
401	ENSG00000065802	1.29109706990589	4.64775382914873	25.8470565065731	1.7680808263314e-68	1.16755000021238e-67	145.058218152681	ENSG00000065802	47.31	protein_coding	238426742	238452250	HGNC:16011	ASB1
402	ENSG00000065833	-2.84312240196301	5.69546860449627	-27.0907785909381	6.85594189939213e-72	5.04509085486011e-71	153.04901548539	ENSG00000065833	36.91	protein_coding	83210402	83431051	HGNC:6983	ME1
403	ENSG00000065882	1.34557695479908	4.36336369323048	17.0840723464725	3.63918780166347e-42	1.12351776303962e-41	84.3953736867635	ENSG00000065882	42.84	protein_coding	37891084	38139175	HGNC:11578	TBC1D1
404	ENSG00000065911	1.87171714858315	3.83355741713261	16.2030603133436	2.41839042889332e-39	6.92824017326142e-39	77.9403846995147	ENSG00000065911	43.85	protein_coding	74186172	74217565	HGNC:7434	MTHFD2
405	ENSG00000065978	2.07934565554868	7.74316240668176	34.3413812623184	3.69847856789021e-90	5.09732436991026e-89	195.058476698825	ENSG00000065978	40.63	protein_coding	42682418	42703805	HGNC:8014	YBX1
406	ENSG00000066032	6.33459987627776	1.49694960214549	38.3908303368045	2.92450191392064e-99	5.92570786926779e-98	216.273208886279	ENSG00000066032	38.65	protein_coding	79185231	80648861	HGNC:2510	CTNNA2
407	ENSG00000066117	1.1870076921457	6.04710093363186	22.010454574828	1.99995313334284e-57	9.3896173632289e-57	119.503484379206	ENSG00000066117	48.48	protein_coding	50085200	50100707	HGNC:11106	SMARCD1
408	ENSG00000066135	-1.45389748487788	5.43790751753526	-20.6930273038163	1.88544849176117e-53	7.9315197070099e-53	110.430870055539	ENSG00000066135	46.76	protein_coding	43650149	43705518	HGNC:22978	KDM4A
409	ENSG00000066185	-1.87732119542976	0.749401277241454	-12.7411975825733	3.42617577195807e-28	7.57187468010518e-28	52.9406533796142	ENSG00000066185	42.82	protein_coding	42430329	42456253	HGNC:21192	ZMYND12
410	ENSG00000066230	-1.35661897642082	1.35117328137576	-10.1511336635317	4.30542464848462e-20	7.8841766256022e-20	34.2815887460227	ENSG00000066230	61.24	protein_coding	470456	524449	HGNC:11073	SLC9A3
411	ENSG00000066248	-3.91015204389653	4.67835192410458	-12.4891165911213	2.18676271893852e-27	4.74291380701979e-27	50.7649264833755	ENSG00000066248	48.38	protein_coding	232878701	233013256	HGNC:7807	NGEF
412	ENSG00000066279	4.41699939413769	2.90226160274871	18.269036463148	6.3041025879708e-46	2.14081837223666e-45	93.2097561328186	ENSG00000066279	34.66	protein_coding	197084121	197146694	HGNC:19048	ASPM
413	ENSG00000066322	-1.27839366713131	4.62048089742861	-18.9124771467933	5.99848999451084e-48	2.15824175051723e-47	97.8359486632928	ENSG00000066322	58.76	protein_coding	43363398	43368074	HGNC:14418	ELOVL1
414	ENSG00000066382	2.73206903651361	2.40367769105906	18.5529957745084	8.04443690816245e-47	2.80226886052849e-46	95.3272412350689	ENSG00000066382	40.01	protein_coding	30384493	30586872	HGNC:1180	MPPED2
415	ENSG00000066468	-4.00488880062116	4.2881118720454	-18.9513240779529	4.53434702960978e-48	1.63628936161469e-47	98.40697549814	ENSG00000066468	45.41	protein_coding	121478332	121598458	HGNC:3689	FGFR2
416	ENSG00000066583	-1.11582289221348	4.23175495150815	-14.2268547744557	5.7097306976988e-33	1.40292595879315e-32	63.3861807085039	ENSG00000066583	38.93	protein_coding	129094749	129114028	HGNC:24254	ISOC1
417	ENSG00000066697	1.19318185790034	3.82540396518906	16.8107868425251	2.719687002021e-41	8.20881354497362e-41	82.4463468091092	ENSG00000066697	43.76	protein_coding	100427143	100451734	HGNC:23370	MSANTD3
418	ENSG00000066735	3.31479355265765	3.00361811078682	20.5947713817792	3.76070945408142e-53	1.5663293847787e-52	109.843338970534	ENSG00000066735	64.13	protein_coding	104136454	104180894	HGNC:20226	KIF26A
419	ENSG00000066813	-2.99324773551675	-1.47292980334634	-8.89351560872741	2.23566867166328e-16	3.75603394041385e-16	26.1437572027646	ENSG00000066813	39.17	protein_coding	20536226	20576427	HGNC:30931	ACSM2B
420	ENSG00000066855	-1.4926593870252	6.15799379363094	-23.067059590466	1.50631305981101e-60	7.75620271256678e-60	126.744651417492	ENSG00000066855	40.22	protein_coding	65644734	65771261	HGNC:29510	MTFR1
421	ENSG00000067057	2.83543123860093	4.86702687801571	22.3038430144261	2.67887018288838e-58	1.29319168975003e-57	121.561808161459	ENSG00000067057	51.45	protein_coding	3066333	3137718	HGNC:8878	PFKP
422	ENSG00000067066	-2.02271758042401	5.53519578321204	-19.9905946720798	2.68614655830977e-51	1.05973184202216e-50	105.498683615808	ENSG00000067066	39.21	protein_coding	230415942	230545606	HGNC:11206	SP100
423	ENSG00000067082	1.56353674129059	5.62959569784329	11.7114056020304	6.39393386142382e-25	1.30806375223655e-24	44.6473514639339	ENSG00000067082	48.08	protein_coding	3775996	3785281	HGNC:2235	KLF6
424	ENSG00000067113	-1.50580446620946	5.841703282167	-14.3145435666233	2.97550887686961e-33	7.36353969860844e-33	63.8570995639135	ENSG00000067113	39.6	protein_coding	55424854	55534969	HGNC:9228	PLPP1
425	ENSG00000067141	1.38958166299191	5.13691222211531	18.5490702580127	8.27628412691688e-47	2.88216323002643e-46	95.0438726102727	ENSG00000067141	38.73	protein_coding	73051710	73305205	HGNC:7754	NEO1
426	ENSG00000067167	-1.16248054629075	6.28341962634009	-17.4017905002434	3.53258218002588e-43	1.11994394422753e-42	86.6720491452613	ENSG00000067167	38.27	protein_coding	70573218	70608416	HGNC:20568	TRAM1
427	ENSG00000067177	-2.38678520312069	5.21254551916976	-24.6186207665975	5.01143128141617e-65	2.9575639031536e-64	137.235970397644	ENSG00000067177	37.87	protein_coding	72578814	72714319	HGNC:8925	PHKA1
428	ENSG00000067182	-2.46544311850068	6.68504008961759	-24.5193962422937	9.60341629238618e-65	5.61308990227298e-64	136.435654427946	ENSG00000067182	54.08	protein_coding	6328757	6342114	HGNC:11916	TNFRSF1A
429	ENSG00000067191	3.26813283322951	3.03323788465987	40.5653884218054	7.35000853460263e-104	1.79849414344053e-102	226.797640514276	ENSG00000067191	54.39	protein_coding	39173453	39197702	HGNC:1401	CACNB1
430	ENSG00000067208	-1.36730241403945	4.59913733721847	-20.9311498290373	3.55350291895813e-54	1.52201676107944e-53	112.203279391241	ENSG00000067208	38.19	protein_coding	92508696	92792404	HGNC:3501	EVI5
431	ENSG00000067365	1.23409857833513	3.82176899287928	21.3611906054435	1.77351476250347e-55	7.89942489376544e-55	115.144389526909	ENSG00000067365	49.56	protein_coding	8621683	8649654	HGNC:28368	METTL22
432	ENSG00000067445	4.55840294756132	3.84563645604125	45.5356662685995	1.06869141338108e-113	4.00092430432571e-112	249.450395530368	ENSG00000067445	51.41	protein_coding	54920462	54931431	HGNC:12326	TRO
433	ENSG00000067596	1.16645250665637	5.36922292224016	25.4347687144657	2.49469923655504e-67	1.58571980366496e-66	142.370088743091	ENSG00000067596	47.76	protein_coding	43483865	43610338	HGNC:2749	DHX8
434	ENSG00000067704	-1.0526270483856	6.48278023007983	-16.9606593416487	9.02045125497076e-42	2.75649429208321e-41	83.4199221895314	ENSG00000067704	39.19	protein_coding	220094132	220148041	HGNC:29685	IARS2
435	ENSG00000067715	5.92979829089622	2.27062505548664	29.7574949451759	6.34917096877034e-79	5.90179075282197e-78	169.360943757929	ENSG00000067715	35.61	protein_coding	78863993	79452008	HGNC:11509	SYT1
436	ENSG00000067836	-2.19505347903448	4.81854034005551	-26.4659992259297	3.46135993176276e-70	2.3967012309289e-69	149.173101213448	ENSG00000067836	63.01	protein_coding	4796968	4802880	HGNC:29478	ROGDI
437	ENSG00000067840	5.28894052094075	3.02901152041209	53.8372700190811	2.48974281267115e-128	1.74804161792981e-126	283.17801186325	ENSG00000067840	56.35	protein_coding	153802166	153830565	HGNC:21167	PDZD4
438	ENSG00000067955	1.02143321079556	4.49138748168428	18.2326047847114	8.21403802539319e-46	2.77960832623143e-45	92.7922652193576	ENSG00000067955	40.51	protein_coding	67028984	67101058	HGNC:1539	CBFB
439	ENSG00000067992	2.98038969322648	1.81390976382185	45.7276532744022	4.63840701925693e-114	1.77388350559298e-112	250.345090087107	ENSG00000067992	40.8	protein_coding	24465244	24550466	HGNC:8811	PDK3
440	ENSG00000068028	1.33729954008768	4.35448830100597	20.5849909737439	4.02849454582421e-53	1.67604819009354e-52	109.651411016715	ENSG00000068028	54.57	protein_coding	50329782	50340980	HGNC:9882	RASSF1
441	ENSG00000068078	-1.37414308394768	0.83504479907328	-7.47587007927063	1.81917549541588e-12	2.77935940000075e-12	16.9486365260218	ENSG00000068078	65.83	protein_coding	1793293	1808872	HGNC:3690	FGFR3
442	ENSG00000068079	-1.78049731188816	3.69611538344466	-15.8523772395163	3.24770487462093e-38	9.05258053564244e-38	75.6054780108458	ENSG00000068079	50.91	protein_coding	43006740	43014456	HGNC:5399	IFI35
443	ENSG00000068097	1.0240655135939	4.41304652921352	19.9216273394607	4.38355896666e-51	1.72115975813155e-50	104.955262499861	ENSG00000068097	40.88	protein_coding	60041008	60078922	HGNC:24076	HEATR6
444	ENSG00000068323	-1.02880021044535	6.51146199720567	-18.8341153926454	1.05529043619611e-47	3.77048009059459e-47	97.0905087248699	ENSG00000068323	52.48	protein_coding	49028726	49043410	HGNC:11752	TFE3
445	ENSG00000068366	-1.51188376538042	8.40297402280774	-19.6361336662689	3.34642730256999e-50	1.27872827563382e-49	102.842251104712	ENSG00000068366	39.16	protein_coding	109624244	109733403	HGNC:3571	ACSL4
446	ENSG00000068489	5.22131160482807	0.742588823279986	28.9787050141521	6.57059653630437e-77	5.68442731805598e-76	164.805138916732	ENSG00000068489	44.35	protein_coding	59155732	59206709	HGNC:25619	PRR11
447	ENSG00000068615	5.01928391968854	2.79695292921385	33.6124435531307	1.93046343182608e-88	2.4856061767977e-87	191.266782327485	ENSG00000068615	46.05	protein_coding	86213993	86338083	HGNC:25786	REEP1
448	ENSG00000068724	-1.61730516199481	5.13658812886241	-24.9583467463582	5.45666246958549e-66	3.31955349973545e-65	139.399991066505	ENSG00000068724	50.92	protein_coding	46915869	47076137	HGNC:19750	TTC7A
449	ENSG00000068781	-7.5954720827295	-0.212019257177706	-34.4969665971323	1.60195636716341e-90	2.24128347214461e-89	195.768572973408	ENSG00000068781	40.98	protein_coding	48529925	48776517	HGNC:30651	STON1-GTF2A1L
450	ENSG00000068796	2.23678443289922	6.23008312714443	41.7082693902745	3.34008956059498e-106	9.0767916188451e-105	232.078739091681	ENSG00000068796	38.5	protein_coding	62306162	62391025	HGNC:6318	KIF2A
451	ENSG00000068831	1.39061453237715	3.86074168397318	14.4964411047264	7.69635226773865e-34	1.93405179539268e-33	65.2782240037568	ENSG00000068831	55.63	protein_coding	64726911	64745456	HGNC:9879	RASGRP2
452	ENSG00000068971	1.40435572489214	4.29831463573586	17.1763426652652	1.84729928415965e-42	5.74303716888341e-42	85.0790763935382	ENSG00000068971	54.41	protein_coding	64917553	64934475	HGNC:9310	PPP2R5B
453	ENSG00000069011	-5.1834482320231	-1.3598486880045	-16.928195036414	1.14550987607888e-41	3.48940163886932e-41	84.0926766276924	ENSG00000069011	59.39	protein_coding	135027734	135034813	HGNC:9004	PITX1
454	ENSG00000069018	2.28136591890518	-4.95175644107551	7.20867391175227	9.03229533284509e-12	1.35557786949119e-11	15.749535121561	ENSG00000069018	42.52	protein_coding	136212745	136365545	HGNC:20754	TRPC7
455	ENSG00000069020	-1.62366265686502	5.1104653694931	-19.5748701720447	5.1818289377139e-50	1.97028916267084e-49	102.554958029113	ENSG00000069020	39.2	protein_coding	66596380	67169593	HGNC:19037	MAST4
456	ENSG00000069188	3.72177437250547	0.716688280757098	20.7033242201928	1.75395200348413e-53	7.38777121234136e-53	110.853775169143	ENSG00000069188	52.32	protein_coding	73334384	73644445	HGNC:19308	SDK2
457	ENSG00000069399	-2.38534696386862	4.59408011956246	-16.5847864334587	1.43990421811224e-40	4.25378533497565e-40	80.9451626606534	ENSG00000069399	58.73	protein_coding	44747705	44760044	HGNC:998	BCL3
458	ENSG00000069424	1.34148215820311	3.6834432298702	16.5214334775926	2.29854339654931e-40	6.76357374737485e-40	80.3246819616757	ENSG00000069424	56.04	protein_coding	5990927	6101193	HGNC:6229	KCNAB2
459	ENSG00000069482	8.22537371183509	-1.82159938306688	25.5974062227019	8.75894329177269e-68	5.64832024278776e-67	143.910361934828	ENSG00000069482	57.14	protein_coding	68683779	68691175	HGNC:4114	GAL
460	ENSG00000069535	-2.79801414617055	5.45263127828986	-15.7887108191907	5.20705018910207e-38	1.44425615175395e-37	74.968431548927	ENSG00000069535	39.31	protein_coding	43766610	43882450	HGNC:6834	MAOB
461	ENSG00000069667	-3.09304621660002	6.33713498164106	-33.6722756918949	1.39227643955267e-88	1.80068272548865e-87	191.511422409513	ENSG00000069667	41.64	protein_coding	60488284	61229302	HGNC:10258	RORA
462	ENSG00000069696	2.1636153791078	-0.824096922841025	15.5342255932649	3.44061833182375e-37	9.36651064782521e-37	73.5806120328658	ENSG00000069696	67.07	protein_coding	637269	640706	HGNC:3025	DRD4
463	ENSG00000069702	-4.19574381856466	5.59027419561837	-30.1602652650167	5.93093429179551e-80	5.73936536263865e-79	171.765695218701	ENSG00000069702	42.29	protein_coding	91680343	91906335	HGNC:11774	TGFBR3
464	ENSG00000069764	2.84937484225117	-4.44475303702353	16.1231058373033	4.37044273513293e-39	1.24418112815918e-38	78.147869383578	ENSG00000069764	47.68	protein_coding	14672548	14694308	HGNC:9029	PLA2G10
465	ENSG00000069943	-1.78571876403256	3.15202166780698	-29.7335561119685	7.31437931529645e-79	6.7798895587493e-78	169.32638460738	ENSG00000069943	39.99	protein_coding	55318960	55355648	HGNC:8959	PIGB
466	ENSG00000069956	1.12843447712752	4.51498035767731	20.0862159265708	1.36329936691646e-51	5.42291236032431e-51	106.1137160506	ENSG00000069956	43.13	protein_coding	51952106	52067375	HGNC:6879	MAPK6
467	ENSG00000069974	-2.43042781623883	4.84413438168847	-32.4396266269634	1.26690560437771e-85	1.47948698460671e-84	184.790050344705	ENSG00000069974	41.6	protein_coding	55202966	55319113	HGNC:9766	RAB27A
468	ENSG00000070019	-1.97414538621138	-3.61616780017479	-10.1273561907768	5.08113083529748e-20	9.28846479618047e-20	34.5620648655955	ENSG00000070019	39.57	protein_coding	14612632	14696599	HGNC:4688	GUCY2C
469	ENSG00000070031	2.5307395620287	-5.27801060865774	12.7618666868649	2.94241262063661e-28	6.51522135008484e-28	53.3735606569507	ENSG00000070031	72.51	protein_coding	626309	627181	HGNC:10607	SCT
470	ENSG00000070087	1.55154249962739	5.72056476535905	21.9223286914638	3.66552584706998e-57	1.71050467760544e-56	118.902087309012	ENSG00000070087	39.59	protein_coding	149964904	150050788	HGNC:8882	PFN2
471	ENSG00000070182	3.15826519148514	1.95464101216017	22.0061597257409	2.05984059698213e-57	9.66489090995127e-57	119.78400413575	ENSG00000070182	48.21	protein_coding	64746283	64879907	HGNC:11274	SPTB
472	ENSG00000070193	1.51092746050349	-1.02707163760367	4.47916091541967	1.20611540683179e-05	1.52515792316239e-05	1.66869394849853	ENSG00000070193	35.66	protein_coding	44300247	44389706	HGNC:3666	FGF10
473	ENSG00000070388	1.94179003906932	-2.92327605603458	10.9668273027023	1.36072266741311e-22	2.63707801783501e-22	40.2748361329216	ENSG00000070388	67.9	protein_coding	639879	644373	HGNC:3679	FGF22
474	ENSG00000070404	-2.73856957457897	6.10777135173261	-18.9710604343649	3.93365188542187e-48	1.42396842033161e-47	98.1928017490906	ENSG00000070404	64.93	protein_coding	676392	683392	HGNC:3973	FSTL3
475	ENSG00000070495	1.39381499585676	5.31503668061239	16.1668320600834	3.16199017180381e-39	9.03498403989315e-39	77.5644368648127	ENSG00000070495	48.83	protein_coding	76712832	76726799	HGNC:19355	JMJD6
476	ENSG00000070501	1.24084153010611	3.64287466807097	25.3549926716345	4.17367365610878e-67	2.62977871747018e-66	141.988116739907	ENSG00000070501	40.44	protein_coding	42338454	42371808	HGNC:9174	POLB
477	ENSG00000070526	1.2261855465082	-3.34058696647621	4.74110696713952	3.82582799117578e-06	4.91314842765161e-06	3.01660542512403	ENSG00000070526	48.61	protein_coding	76624761	76643786	HGNC:23614	ST6GALNAC1
478	ENSG00000070540	-2.21957387924658	3.97302814020229	-23.6185884863179	3.72609052503076e-62	2.02134722963094e-61	130.761286124253	ENSG00000070540	46.58	protein_coding	68420948	68457513	HGNC:25471	WIPI1
479	ENSG00000070601	4.98952726509393	-2.26272544888653	20.8728165705959	5.34498440823596e-54	2.28171862587031e-53	112.260996818352	ENSG00000070601	44.17	protein_coding	37650954	37746904	HGNC:29159	FRMPD1
480	ENSG00000070669	-2.52112917224588	3.5892780542008	-17.9533802466539	6.26660296884526e-45	2.07292370009103e-44	91.1423110594301	ENSG00000070669	38.47	protein_coding	97851677	97872542	HGNC:753	ASNS
481	ENSG00000070718	1.02042286506625	4.65627117261977	18.6193251666931	4.97830367250711e-47	1.74683026782989e-46	95.5849443714157	ENSG00000070718	41.4	protein_coding	42152946	42171673	HGNC:570	AP3M2
482	ENSG00000070729	9.80891644871935	-1.41975513116016	27.0887929058923	6.94139220299561e-72	5.10634453812088e-71	153.337664732641	ENSG00000070729	50.27	protein_coding	57882340	57971128	HGNC:2151	CNGB1
483	ENSG00000070731	-3.89734217134249	0.130846653994989	-13.8185264187392	1.18523628077932e-31	2.83091436766843e-31	61.0207791466865	ENSG00000070731	54.09	protein_coding	76565377	76586956	HGNC:10867	ST6GALNAC2
484	ENSG00000070748	7.76900350762653	-4.45939775695969	25.1740618739425	1.3449417372893e-66	8.32443976142701e-66	141.256510558785	ENSG00000070748	50.94	protein_coding	49609095	49667942	HGNC:1912	CHAT
485	ENSG00000070761	1.68898188327287	4.58225236205605	31.7776054877692	5.28060056406162e-84	5.81394625496946e-83	180.88814348225	ENSG00000070761	44.82	protein_coding	58113592	58129381	HGNC:29523	CFAP20
486	ENSG00000070808	4.79851968065136	0.00616242526599741	18.9284908733609	5.34487792017811e-48	1.92577343750108e-47	98.2670478122202	ENSG00000070808	52.1	protein_coding	150219491	150290093	HGNC:1460	CAMK2A
487	ENSG00000070814	1.02235830620184	4.3258106925057	21.2402603929268	4.11137019940915e-55	1.81064900354913e-54	114.252069261137	ENSG00000070814	52.46	protein_coding	150357629	150400308	HGNC:11654	TCOF1
488	ENSG00000070882	2.85204128988725	3.13860093035178	17.9838260045683	5.01967832205915e-45	1.66594180404087e-44	91.1008732458973	ENSG00000070882	40.72	protein_coding	24796540	24981634	HGNC:16370	OSBPL3
489	ENSG00000070886	2.54239555604045	-1.95486702176148	6.58281601433018	3.36063933681645e-10	4.84142497449938e-10	11.9265904247009	ENSG00000070886	56.84	protein_coding	22563489	22603595	HGNC:3391	EPHA8
490	ENSG00000070915	3.85645634811605	-5.02013596648292	20.8033657655031	8.6944454217515e-54	3.69246175394443e-53	111.870691780518	ENSG00000070915	52.83	protein_coding	56865207	56915850	HGNC:10912	SLC12A3
491	ENSG00000070961	1.29237832333717	4.32112450207064	18.3712189667278	3.00277588118422e-46	1.02955499598448e-45	93.8101960175655	ENSG00000070961	36.39	protein_coding	89588049	89709366	HGNC:814	ATP2B1
492	ENSG00000070985	-1.35847668586178	-0.779664094629217	-5.97035150378163	9.44451962195201e-09	1.30696716239797e-08	8.72158471740825	ENSG00000070985	59.1	protein_coding	2404515	2444514	HGNC:14323	TRPM5
493	ENSG00000071054	2.98022035842126	6.08842495772483	46.6493150530604	8.77502142796864e-116	3.63903446974233e-114	254.18807990922	ENSG00000071054	41.04	protein_coding	101696850	101894690	HGNC:6866	MAP4K4
494	ENSG00000071073	1.54456874432803	3.90753928617779	19.5243455738746	7.43397311399662e-50	2.81596170810443e-49	102.162007430426	ENSG00000071073	40.02	protein_coding	98619106	98731132	HGNC:7047	MGAT4A
495	ENSG00000071205	-1.54491408735676	3.80910521574471	-13.9628516655616	4.0591966968238e-32	9.80275844223032e-32	61.5386779513995	ENSG00000071205	40.94	protein_coding	147732063	148072776	HGNC:26099	ARHGAP10
496	ENSG00000071242	1.15844364250711	5.39622613216317	15.8052196787597	4.6070716740988e-38	1.27907149759625e-37	74.8824665691074	ENSG00000071242	46.48	protein_coding	166409364	166906451	HGNC:10431	RPS6KA2
497	ENSG00000071282	1.20118284177529	3.33635384254623	9.57486968899599	2.29296180545395e-18	4.03574556112319e-18	29.8344753848662	ENSG00000071282	43.85	protein_coding	8501807	8574668	HGNC:6633	LMCD1
498	ENSG00000071539	3.52357203957438	1.51811178592925	22.7029987155925	1.76751753074278e-59	8.82383562624325e-59	124.588126774997	ENSG00000071539	50.22	protein_coding	892884	919357	HGNC:12307	TRIP13
499	ENSG00000071564	1.22822055385583	4.43851161680596	19.1601845527778	1.00969111447432e-48	3.70674746555028e-48	99.5024109188543	ENSG00000071564	59.56	protein_coding	1609291	1652615	HGNC:11633	TCF3
500	ENSG00000071794	-1.4271561199972	5.31054402588646	-19.444218606033	1.31831824172419e-49	4.95958193250605e-49	101.578450994152	ENSG00000071794	35.95	protein_coding	149030127	149086554	HGNC:11099	HLTF
501	ENSG00000071967	-2.84890715568415	6.56044194408506	-17.739120173535	2.99247554920582e-44	9.7370323582343e-44	89.2064991029708	ENSG00000071967	41.27	protein_coding	171522247	171558129	HGNC:20797	CYBRD1
502	ENSG00000071991	-1.53427250298472	3.49923857930755	-4.10596493226034	5.68391606365992e-05	7.04171505253315e-05	-0.261333702829793	ENSG00000071991	32.3	protein_coding	66501083	66604138	HGNC:1758	CDH19
503	ENSG00000072041	9.23102220291648	-0.0703769677651353	26.256333457142	1.30488480431303e-69	8.88606547606915e-69	148.049728698421	ENSG00000072041	34.54	protein_coding	84859491	84913629	HGNC:13621	SLC6A15
504	ENSG00000072071	3.35000016693417	4.36621542121333	46.205317737697	5.88627965099038e-115	2.36464649840394e-113	252.322225665121	ENSG00000072071	56.42	protein_coding	14147743	14206187	HGNC:20973	ADGRL1
505	ENSG00000072133	1.61460393265113	3.02524345862743	20.3186939178091	2.63186267180693e-52	1.06804982178616e-51	107.924556082487	ENSG00000072133	35.38	protein_coding	84058346	84206356	HGNC:10435	RPS6KA6
506	ENSG00000072182	8.49913712639239	-1.92270170132223	26.8677492312556	2.76451415413987e-71	1.98871106965048e-70	151.970727987144	ENSG00000072182	56.96	protein_coding	219514170	219538772	HGNC:21263	ASIC4
507	ENSG00000072195	3.37775746460913	3.71047399917976	23.8620185086468	7.36755682567225e-63	4.07429243754377e-62	132.169968311132	ENSG00000072195	57.57	protein_coding	219434843	219493629	HGNC:16901	SPEG
508	ENSG00000072201	-1.290359958064	2.75956036339812	-19.8479662192892	7.40011505384464e-51	2.88790771462675e-50	104.81354124438	ENSG00000072201	41.42	protein_coding	53459301	53701405	HGNC:6657	LNX1
509	ENSG00000072210	-2.74042673780146	7.80674612475973	-38.3376779891112	3.80982092658112e-99	7.67245454081058e-98	215.798053192848	ENSG00000072210	45.09	protein_coding	19648136	19685760	HGNC:403	ALDH3A2
510	ENSG00000072310	-3.57029826034239	8.43925266795141	-33.7779229356654	7.82567823864254e-89	1.02127311657855e-87	191.999858110113	ENSG00000072310	58.04	protein_coding	17810399	17837002	HGNC:11289	SREBF1
511	ENSG00000072315	2.78697426074097	-5.12982731555686	9.44094560469471	5.70302695089435e-18	9.94746051036085e-18	29.8442747188615	ENSG00000072315	40.15	protein_coding	111768011	112082776	HGNC:12337	TRPC5
512	ENSG00000072422	-1.04404037256253	4.91918077831608	-10.5393425054344	2.82840733261648e-21	5.31987468252651e-21	36.4100012202108	ENSG00000072422	38.94	protein_coding	60869438	61001440	HGNC:18738	RHOBTB1
513	ENSG00000072501	1.36784949227237	6.22564410948228	20.5042562184783	7.11068535304909e-53	2.94143483112609e-52	109.005250452452	ENSG00000072501	45.54	protein_coding	53374149	53422728	HGNC:11111	SMC1A
514	ENSG00000072571	2.63392387311423	2.6485070905707	13.8449736380023	9.73975102270785e-32	2.3299348474889e-31	60.5700795900618	ENSG00000072571	36.97	protein_coding	163460203	163491941	HGNC:5012	HMMR
515	ENSG00000072657	-1.33296226915528	0.687896393330647	-4.5849538903932	7.63027082287229e-06	9.71779377722485e-06	2.06099650873024	ENSG00000072657	36.14	protein_coding	72087266	72670758	HGNC:30748	TRHDE
516	ENSG00000072694	-1.71728552841496	2.04767705762753	-7.30963292452592	4.94937835211678e-12	7.48057911113953e-12	15.8287579385318	ENSG00000072694	47.24	protein_coding	161663143	161678654	HGNC:3618	FCGR2B
517	ENSG00000072736	-1.62841356510265	4.77190180554586	-27.1224905398134	5.62580552750869e-72	4.1610785104042e-71	153.257689135572	ENSG00000072736	41.53	protein_coding	68084751	68229259	HGNC:7777	NFATC3
518	ENSG00000072778	-2.05920721919312	8.68354684988718	-31.3005394692373	8.00970974138688e-83	8.44823220622354e-82	178.115996061766	ENSG00000072778	58.51	protein_coding	7217125	7225266	HGNC:92	ACADVL
519	ENSG00000072832	6.16730521495812	4.33997144986546	54.5247363306419	1.87072799623508e-129	1.38499826875109e-127	285.757802020477	ENSG00000072832	48.99	protein_coding	5748084	5893086	HGNC:2365	CRMP1
520	ENSG00000072840	-1.05554130770989	2.61636314398266	-7.78423986815736	2.74940566014829e-13	4.28099233864275e-13	18.5463277307417	ENSG00000072840	47.4	protein_coding	5711201	5814305	HGNC:3497	EVC
521	ENSG00000073008	-1.82482378382813	4.85690397912951	-17.0731842754088	3.94246564582165e-42	1.21584798334892e-41	84.4473126841884	ENSG00000073008	50.03	protein_coding	44643798	44666162	HGNC:9705	PVR
522	ENSG00000073050	1.0339796165887	4.97005048914153	19.0275320568075	2.61992069921365e-48	9.52882195420188e-48	98.5117041766099	ENSG00000073050	50.91	protein_coding	43543311	43580473	HGNC:12828	XRCC1
523	ENSG00000073060	-4.87676987978783	9.15649683403285	-34.470117412974	1.8504469340749e-90	2.57956992940229e-89	195.765175760115	ENSG00000073060	51.45	protein_coding	124776856	124882668	HGNC:1664	SCARB1
524	ENSG00000073067	-7.25712754356862	2.14259787326057	-24.2728224375868	4.86041906167598e-64	2.77280365289339e-63	135.385460904248	ENSG00000073067	66.81	protein_coding	983181	989640	HGNC:20243	CYP2W1
525	ENSG00000073111	2.00191156985129	2.53476588166758	14.8682747455168	4.84848345744263e-35	1.25358315853445e-34	68.2084107927945	ENSG00000073111	50.56	protein_coding	127598410	127622436	HGNC:6944	MCM2
526	ENSG00000073146	3.83213824571909	-2.09635753806143	25.575181163894	1.01037985013397e-67	6.50285989363178e-67	143.826068600673	ENSG00000073146	47.59	protein_coding	50090006	50161690	HGNC:7201	MOV10L1
527	ENSG00000073150	2.8691086234875	0.809750874196528	23.5759228123624	4.95404276556728e-62	2.6755537489324e-61	130.57171249966	ENSG00000073150	64.17	protein_coding	50170731	50180295	HGNC:8600	PANX2
528	ENSG00000073331	-2.51441290186607	3.93118926613688	-17.666445052117	5.0896709932539e-44	1.64635639648749e-43	89.0013126649813	ENSG00000073331	40.45	protein_coding	112285509	112442621	HGNC:20917	ALPK1
529	ENSG00000073350	-2.58233261272933	3.04978866342639	-22.3212736558238	2.3780576003167e-58	1.15062321972592e-57	122.121046282101	ENSG00000073350	56.06	protein_coding	75525080	75575209	HGNC:6629	LLGL2
530	ENSG00000073417	-1.20277742379574	6.00575463726974	-14.9407432198378	2.8289310189843e-35	7.35210144098993e-35	68.4835429152963	ENSG00000073417	41.8	protein_coding	84980440	85139145	HGNC:8793	PDE8A
531	ENSG00000073464	2.96791557735858	3.07230897240945	31.9071930425603	2.53438599653144e-84	2.81721761953223e-83	181.736094239373	ENSG00000073464	45.22	protein_coding	10156975	10237660	HGNC:2022	CLCN4
532	ENSG00000073536	1.54438676593475	3.84372108861204	22.7254261623282	1.5180243073301e-59	7.59801592091396e-59	124.515226455742	ENSG00000073536	52.09	protein_coding	35128730	35142304	HGNC:19889	NLE1
533	ENSG00000073578	-4.42229724935466	6.45812110725162	-50.560584013025	8.4953203176084e-123	4.78618058576674e-121	270.44373195574	ENSG00000073578	45.97	protein_coding	218303	257082	HGNC:10680	SDHA
534	ENSG00000073584	-1.95454247765751	7.58129970202395	-33.3773849422305	6.99738439111108e-88	8.87116257136525e-87	189.7931838114	ENSG00000073584	37.88	protein_coding	40624962	40648654	HGNC:11109	SMARCE1
535	ENSG00000073598	-1.33294210869005	-3.21912627136381	-8.43819860731529	4.38490608039442e-15	7.14143309250728e-15	23.2663717185914	ENSG00000073598	48.33	protein_coding	35121615	35130732	HGNC:25286	FNDC8
536	ENSG00000073605	3.75079852958558	2.58517105891934	31.0470874467247	3.43311425180347e-82	3.55771673855579e-81	176.856470106376	ENSG00000073605	48.85	protein_coding	39904595	39919854	HGNC:23690	GSDMB
537	ENSG00000073670	5.885715801333	0.121797908390273	42.0537266549294	6.6908291116468e-107	1.85758968329242e-105	233.878307719658	ENSG00000073670	59.33	protein_coding	44758988	44781846	HGNC:189	ADAM11
538	ENSG00000073734	1.3391087649677	-2.88949262999891	3.47776907612563	0.000609672062764246	0.00072922612768182	-1.85273084719493	ENSG00000073734	37.01	protein_coding	168915498	169031324	HGNC:42	ABCB11
539	ENSG00000073754	4.41003718710223	-3.47213531318021	12.3861433518964	4.65507079698252e-27	1.00163375483581e-26	50.4681923132989	ENSG00000073754	39.69	protein_coding	157830911	157898256	HGNC:1690	CD5L
540	ENSG00000073792	-1.73326155983403	3.7610451605457	-12.7762056979211	2.64749123356648e-28	5.86612949680116e-28	52.796400320733	ENSG00000073792	42.56	protein_coding	185643130	185825042	HGNC:28867	IGF2BP2
541	ENSG00000073861	1.23070124544211	-2.94670520611745	5.20088619511326	4.54430768786884e-07	6.00646390948056e-07	5.04096076473584	ENSG00000073861	53.22	protein_coding	47733236	47746122	HGNC:11599	TBX21
542	ENSG00000073905	-4.41857661375171	1.90663766336578	-35.9644708350811	6.79523957341755e-94	1.08325216636558e-92	203.913309139131	ENSG00000073905	47.76	processed_pseudogene	80929500	80930347	HGNC:12671	VDAC1P1
543	ENSG00000073910	2.94195944420131	3.76234013993932	30.5547369466225	5.92776433806359e-81	5.91981964742459e-80	173.909599352213	ENSG00000073910	39.24	protein_coding	31846713	32299125	HGNC:20367	FRY
544	ENSG00000074181	1.88969658430437	4.24143370066295	15.0134545309497	1.64768861281558e-35	4.30347798139158e-35	69.0732306894176	ENSG00000074181	54.88	protein_coding	15159038	15200995	HGNC:7883	NOTCH3
545	ENSG00000074211	5.40370777715804	0.614847734135995	19.6107787732628	4.01010013603476e-50	1.5295459551233e-49	103.086764054865	ENSG00000074211	51.48	protein_coding	6320578	6563600	HGNC:9306	PPP2R2C
546	ENSG00000074219	-1.64617911261383	3.17658508187311	-15.2729489691498	2.39523542490442e-36	6.38443838909154e-36	71.3738136438051	ENSG00000074219	53.57	protein_coding	49340595	49362457	HGNC:11715	TEAD2
547	ENSG00000074276	5.26458536375541	-1.35141585424216	40.0089956825183	1.05949507836835e-102	2.46955366450357e-101	224.1816807622	ENSG00000074276	53.78	protein_coding	176542511	176595974	HGNC:18231	CDHR2
548	ENSG00000074317	6.51321878281234	-1.96710185609604	22.9172972035973	4.13997700385391e-60	2.10359280272814e-59	126.273976622728	ENSG00000074317	56.95	protein_coding	176620082	176630556	HGNC:11140	SNCB
549	ENSG00000074410	1.09337959829413	-0.381098388276067	6.00271403880254	7.96091059599048e-09	1.10344478761947e-08	8.71832925778668	ENSG00000074410	48.38	protein_coding	63321378	63381846	HGNC:1371	CA12
550	ENSG00000074416	-1.07582808975697	4.95362733667843	-9.25378668557839	2.01991374736687e-17	3.48219924251267e-17	27.5849648657108	ENSG00000074416	44.86	protein_coding	127689062	128052190	HGNC:17038	MGLL
551	ENSG00000074527	-2.15219518548855	4.358913202229	-13.9469540303362	4.56786305780007e-32	1.10196416472192e-31	61.3926451414644	ENSG00000074527	40.1	protein_coding	95657807	95791189	HGNC:13658	NTN4
552	ENSG00000074657	2.53554491649587	5.55990241176391	43.5259267749485	7.92815959117179e-110	2.51555712083073e-108	240.449852442459	ENSG00000074657	43.34	protein_coding	58862600	58986480	HGNC:30940	ZNF532
553	ENSG00000074706	1.66542775456806	-1.08830245790182	10.6148366603136	1.6594167387113e-21	3.13955829695244e-21	37.6354761892488	ENSG00000074706	40.14	protein_coding	154154496	154356803	HGNC:21204	IPCEF1
554	ENSG00000074964	1.14472256487653	4.72388175864857	12.9220604504471	9.03394244690638e-29	2.02204492811134e-28	53.5362533636492	ENSG00000074964	54.39	protein_coding	17539698	17697874	HGNC:25540	ARHGEF10L
555	ENSG00000074966	-1.01663812881158	2.21795154435049	-5.92889577689434	1.17450968771516e-08	1.62125010616305e-08	8.11781611219845	ENSG00000074966	39.46	protein_coding	48066393	48134250	HGNC:12434	TXK
556	ENSG00000075043	8.66633912705896	0.982431350097044	28.4507648299955	1.59122185758416e-75	1.31929769161294e-74	161.625304482208	ENSG00000075043	62.3	protein_coding	63400208	63472677	HGNC:6296	KCNQ2
557	ENSG00000075073	1.67331636873458	-1.2324344634506	16.2098211946164	2.30038428163846e-39	6.59671961782331e-39	78.63168667173	ENSG00000075073	52.05	protein_coding	69403903	69416918	HGNC:11527	TACR2
558	ENSG00000075213	3.492374324344	2.53196634038051	19.4540435708864	1.22884783823774e-49	4.62751160995331e-49	101.789764547159	ENSG00000075213	34.35	protein_coding	83955777	84492724	HGNC:10723	SEMA3A
559	ENSG00000075218	4.20523613298483	1.21500514319588	20.1749853438569	7.27001766114774e-52	2.91900118120723e-51	107.056552816069	ENSG00000075218	50.08	protein_coding	46296870	46330810	HGNC:13698	GTSE1
560	ENSG00000075239	-2.57337461020625	6.34380855695026	-22.0310205187521	1.73649683030672e-57	8.17264471948961e-57	119.72660550963	ENSG00000075239	43.08	protein_coding	108116695	108147603	HGNC:93	ACAT1
561	ENSG00000075290	1.31825823044857	-4.60153094642526	5.46391749236061	1.26078124104944e-07	1.69348060051177e-07	6.41630809760113	ENSG00000075290	42.74	protein_coding	100463009	100483744	HGNC:12789	WNT8B
562	ENSG00000075340	8.34815874215728	1.43087984514184	48.6581276582831	1.91553417745654e-119	9.35452937950709e-118	262.725148131647	ENSG00000075340	44.81	protein_coding	70607618	70768225	HGNC:244	ADD2
563	ENSG00000075415	-1.02919834820769	8.5256769474519	-19.9043438017282	4.95636960433845e-51	1.94276567946061e-50	104.756981407128	ENSG00000075415	42.39	protein_coding	98593591	98606379	HGNC:10989	SLC25A3
564	ENSG00000075420	-1.99082188051541	5.78799943898338	-23.5320239958252	6.64268863159814e-62	3.57501082715017e-61	129.930182193439	ENSG00000075420	39.76	protein_coding	172039578	172401669	HGNC:24670	FNDC3B
565	ENSG00000075426	-3.48821944278835	8.01030479038192	-27.5094442762455	5.08891901977402e-73	3.8884862863963e-72	155.509605297846	ENSG00000075426	51.81	protein_coding	28392448	28417317	HGNC:3798	FOSL2
566	ENSG00000075429	7.77807087271281	-4.55062443555517	41.1448181734907	4.70294897337928e-105	1.22060020602346e-103	229.307253832528	ENSG00000075429	47.33	protein_coding	66835117	66894751	HGNC:1409	CACNG5
567	ENSG00000075461	10.5236698566881	-1.34902640621124	46.6706647786173	8.01057097516622e-116	3.32798883013245e-114	254.301679540034	ENSG00000075461	52.47	protein_coding	66964707	67033398	HGNC:1408	CACNG4
568	ENSG00000075618	2.32540729250522	6.11639335115873	28.2355743476938	5.89071653350629e-75	4.77940503011808e-74	159.962405073596	ENSG00000075618	59.62	protein_coding	5592816	5606655	HGNC:11148	FSCN1
569	ENSG00000075624	1.24408806406857	10.0866720096859	18.2352221624679	8.05931019999776e-46	2.7284479892972e-45	92.8017604830593	ENSG00000075624	56.77	protein_coding	5526409	5563902	HGNC:132	ACTB
570	ENSG00000075643	-5.47759616529591	3.96878502378761	-32.835309735779	1.39588337868354e-86	1.68902620032536e-85	187.15883965069	ENSG00000075643	42.78	protein_coding	36187497	36272157	HGNC:18234	MOCOS
571	ENSG00000075651	-3.59472670496877	5.20554654826372	-32.0920118061966	8.92546948738793e-85	1.01113006223234e-83	182.878830600502	ENSG00000075651	38.86	protein_coding	171600404	171810950	HGNC:9067	PLD1
572	ENSG00000075702	3.73061776061136	0.845248221849886	24.2955556539918	4.18413904327032e-64	2.39290487151526e-63	135.315853908933	ENSG00000075702	51.49	protein_coding	36054649	36105108	HGNC:24502	WDR62
573	ENSG00000075790	-5.30615368134592	3.37891558310951	-69.4186429700332	3.54048697305577e-151	6.49061179290598e-149	334.708515136934	ENSG00000075790	37.26	protein_coding	107580246	107629170	HGNC:24131	BCAP29
574	ENSG00000075884	1.32108041782554	1.87414953229202	8.56225758876437	1.96307445498529e-15	3.22350585311048e-15	23.3787129057543	ENSG00000075884	36.48	protein_coding	143091362	143768352	HGNC:21030	ARHGAP15
575	ENSG00000075886	2.33860567936642	-2.22936441138243	17.3379959464788	5.63944169296156e-43	1.77545950205423e-42	86.9780522096002	ENSG00000075886	52.01	protein_coding	131476119	131482934	HGNC:24071	TUBA3D
576	ENSG00000075914	-1.55269554700577	5.65929207657145	-26.7233666388752	6.84033129363755e-71	4.8452871067689e-70	150.649401907346	ENSG00000075914	46.87	protein_coding	44975241	45036066	HGNC:28112	EXOSC7
577	ENSG00000076003	2.02795851880154	4.48162160953627	20.9490593174644	3.13515172456023e-54	1.34432652098787e-53	112.195254883294	ENSG00000076003	40.29	protein_coding	135839626	135876443	HGNC:6949	MCM6
578	ENSG00000076043	-2.22386034678697	5.06322991191572	-28.1778391760868	8.3772288245146e-75	6.7682969086206e-74	159.792649471973	ENSG00000076043	39.48	protein_coding	114439435	114450279	HGNC:17851	REXO2
579	ENSG00000076258	-2.0638103775514	1.32882522673933	-13.6040619458546	5.81815814782492e-31	1.36843127030453e-30	59.2505243779125	ENSG00000076258	40.13	protein_coding	171314183	171342084	HGNC:3772	FMO4
580	ENSG00000076344	1.98718959539103	2.81587542006705	10.9620680523487	1.40774183615077e-22	2.7259140475519e-22	39.5280798401557	ENSG00000076344	64.56	protein_coding	268301	275980	HGNC:9993	RGS11
581	ENSG00000076351	-3.39081511112862	5.62427242725595	-55.074437521747	2.40939634662183e-130	1.83678700365075e-128	287.811780533945	ENSG00000076351	52.44	protein_coding	28394642	28407197	HGNC:30521	SLC46A1
582	ENSG00000076356	2.9238953976838	3.77101136843199	23.933876604243	4.57238742826987e-63	2.54377594425833e-62	132.638553499718	ENSG00000076356	47.99	protein_coding	208022242	208244384	HGNC:9100	PLXNA2
583	ENSG00000076382	3.02111949372509	3.54044064823559	20.0693484202395	1.53644507236592e-51	6.10534056882511e-51	106.076303681045	ENSG00000076382	46.2	protein_coding	28577565	28599025	HGNC:13452	SPAG5
584	ENSG00000076554	1.87681540417749	2.79671017262313	16.0575613001608	7.10059387420333e-39	2.00951504410956e-38	77.0000918122866	ENSG00000076554	41.15	protein_coding	80034745	80231232	HGNC:12005	TPD52
585	ENSG00000076555	-2.5275604471444	5.96132739474641	-25.0315254454426	3.39085849224861e-66	2.07539587473372e-65	139.854391623949	ENSG00000076555	46.78	protein_coding	109116587	109268226	HGNC:85	ACACB
586	ENSG00000076641	2.55348944795725	3.64337092364066	21.0107949205054	2.03640481180198e-54	8.7759169305623e-54	112.700334363757	ENSG00000076641	40.56	protein_coding	80967810	81112068	HGNC:30043	PAG1
587	ENSG00000076650	1.15076753597272	3.57019789834938	26.4040190633749	5.1211437618418e-70	3.5311432762622e-69	148.716151755351	ENSG00000076650	45.71	protein_coding	33080899	33130542	HGNC:24658	GPATCH1
588	ENSG00000076662	-3.69158653093245	1.49016788175529	-28.4153928964101	1.97241192056903e-75	1.62891465689038e-74	161.540350225779	ENSG00000076662	55.88	protein_coding	10333776	10339661	HGNC:5346	ICAM3
589	ENSG00000076685	-1.16520595203411	5.83833003660654	-19.3927860615711	1.9048831534065e-49	7.1418432008662e-49	101.145279179646	ENSG00000076685	42.4	protein_coding	103087185	103277605	HGNC:8022	NT5C2
590	ENSG00000076706	1.40112118968252	5.4238760854304	10.8135712205763	4.05463297879119e-22	7.77309047863704e-22	38.223161487761	ENSG00000076706	59.59	protein_coding	119308529	119321521	HGNC:6934	MCAM
591	ENSG00000076716	-2.50539603960123	3.6045607165762	-11.8824507520554	1.84517474113875e-25	3.81777959025116e-25	46.362706873415	ENSG00000076716	41.25	protein_coding	133300103	133415489	HGNC:4452	GPC4
592	ENSG00000076770	-2.40512534955919	4.42763655511188	-14.1704056170957	8.68566512912202e-33	2.12644598640794e-32	63.0655751859231	ENSG00000076770	36.96	protein_coding	132369320	132489968	HGNC:20564	MBNL3
593	ENSG00000076864	-3.14122534691094	5.61334219239359	-20.4490381112186	1.04921984964266e-52	4.31244293717006e-52	108.841429451399	ENSG00000076864	56.63	protein_coding	21596221	21669357	HGNC:9858	RAP1GAP
594	ENSG00000076944	-2.4060252179688	3.64408005287887	-20.3749680032246	1.76901493412864e-52	7.2182434134318e-52	108.515909496836	ENSG00000076944	61.19	protein_coding	7636772	7647873	HGNC:11445	STXBP2
595	ENSG00000077009	-3.33856726553702	-2.55618839768234	-11.3181296125069	1.09668514579293e-23	2.17706515835947e-23	42.91679795531	ENSG00000077009	57.76	protein_coding	3933069	3942416	HGNC:17871	NMRK2
596	ENSG00000077044	1.86222808389267	4.43666292095592	31.7706191057995	5.49408048662855e-84	6.03747693437835e-83	180.857233995604	ENSG00000077044	47.77	protein_coding	233354494	233472104	HGNC:2851	DGKD
597	ENSG00000077063	-1.91332897102365	0.8293830267382	-8.97502409484246	1.30248074444571e-16	2.20168333084167e-16	26.4198939707095	ENSG00000077063	38.77	protein_coding	117710651	117874139	HGNC:15679	CTTNBP2
598	ENSG00000077080	10.4242944995638	-1.1600259772827	43.3570825732261	1.70131555611469e-109	5.33225075043329e-108	239.802276280475	ENSG00000077080	53.08	protein_coding	100643097	100656448	HGNC:160	ACTL6B
599	ENSG00000077152	3.72452616314027	1.76593513984343	28.6211480409796	5.66771972550225e-76	4.7658776097334e-75	162.585234525152	ENSG00000077152	40.7	protein_coding	202331544	202341984	HGNC:25009	UBE2T
600	ENSG00000077238	-1.67318876580932	4.94311813353025	-12.53978755326	1.50723791307959e-27	3.28573882165209e-27	50.8635053557835	ENSG00000077238	49.92	protein_coding	27313668	27364778	HGNC:6015	IL4R
601	ENSG00000077264	3.89479417111618	2.71515786017672	25.4540427320411	2.20329363918093e-67	1.40164912617572e-66	142.693230021092	ENSG00000077264	39.22	protein_coding	110944285	111227361	HGNC:8592	PAK3
602	ENSG00000077274	3.78684763497504	-3.70933637967313	13.2253583935445	9.61273496203073e-30	2.19911424074426e-29	56.6590900975407	ENSG00000077274	41.36	protein_coding	111245099	111270483	HGNC:1483	CAPN6
603	ENSG00000077279	12.126621175506	-1.94432803420328	45.8295916606296	2.98128984616424e-114	1.1515855210125e-112	250.646502295883	ENSG00000077279	39.48	protein_coding	111293779	111412429	HGNC:2714	DCX
604	ENSG00000077327	6.42814231100006	-3.65891778311225	22.9570705770633	3.16425474882721e-60	1.61349051750905e-59	126.616502497956	ENSG00000077327	38.39	protein_coding	22345445	22454224	HGNC:11215	SPAG6
605	ENSG00000077454	-2.49825163920837	4.86177776822449	-37.8867261481317	3.63164913195506e-98	7.01987140577656e-97	213.710745781734	ENSG00000077454	60.34	protein_coding	100574011	100586129	HGNC:6691	LRCH4
606	ENSG00000077522	4.81315182123791	1.05764598716831	24.5691973239962	6.92770132259392e-65	4.06976024543736e-64	137.073084866547	ENSG00000077522	42.49	protein_coding	236664141	236764631	HGNC:164	ACTN2
607	ENSG00000077782	1.12804517581844	5.1708856397241	11.726911629146	5.71356729878364e-25	1.17011872537107e-24	44.7768200675327	ENSG00000077782	49.49	protein_coding	38400215	38468834	HGNC:3688	FGFR1
608	ENSG00000077800	-3.64406532527319	-2.10278765730059	-21.6161031938116	3.03060460337247e-56	1.3766752356598e-55	117.50228728522	ENSG00000077800	47.76	protein_coding	73328161	73358637	HGNC:3722	FKBP6
609	ENSG00000077935	3.03932784591966	-3.51764969807071	18.1255089117082	1.78936503724575e-45	6.00501859586513e-45	92.767255820303	ENSG00000077935	39.89	protein_coding	45344063	45413619	HGNC:11112	SMC1B
610	ENSG00000077943	-1.0825751302298	4.08127752813976	-5.26096146618533	3.40420054168736e-07	4.51839500732267e-07	4.52051440296065	ENSG00000077943	39.98	protein_coding	15513954	15719922	HGNC:6144	ITGA8
611	ENSG00000077984	1.30651844879778	-1.27080517299364	7.6173576975921	7.68437259720684e-13	1.18476386746016e-12	17.8950748967658	ENSG00000077984	56.39	protein_coding	24949269	24959928	HGNC:2479	CST7
612	ENSG00000078018	5.20291045409091	4.1157180475219	39.406584463866	1.96629836006058e-101	4.38412411380688e-100	221.166266973118	ENSG00000078018	35.9	protein_coding	209424047	209734147	HGNC:6839	MAP2
613	ENSG00000078053	4.04079034166495	0.597055195402975	18.624502804932	4.79534508642996e-47	1.68416719099051e-46	96.0295956040001	ENSG00000078053	39.13	protein_coding	38383704	38631420	HGNC:471	AMPH
614	ENSG00000078070	-1.38111875138856	5.08238384431631	-18.0932578560017	2.26260461559446e-45	7.57557675251722e-45	91.8420476852552	ENSG00000078070	41.62	protein_coding	183015218	183116075	HGNC:6936	MCCC1
615	ENSG00000078081	1.30538746076141	-0.430324929310481	6.34270418694439	1.27442614137334e-09	1.80479243698013e-09	10.5068625845242	ENSG00000078081	44.17	protein_coding	183122215	183163839	HGNC:14582	LAMP3
616	ENSG00000078098	3.6839676263179	-0.617238239164873	21.6242260965682	2.86505402601186e-56	1.30198471270604e-55	117.405887227917	ENSG00000078098	36.7	protein_coding	162170684	162245151	HGNC:3590	FAP
617	ENSG00000078177	1.47294004495973	4.99444755930125	19.6925668986549	2.23768618559885e-50	8.59752381921955e-50	103.276780880295	ENSG00000078177	40.53	protein_coding	40056797	40158252	HGNC:29851	N4BP2
618	ENSG00000078237	-1.65652869945586	2.65101452734419	-16.6575994320674	8.41394146192333e-41	2.50069009043962e-40	81.6977302746462	ENSG00000078237	41.85	protein_coding	4307763	4360028	HGNC:1185	TIGAR
619	ENSG00000078328	7.49075743852741	-0.425557194167417	28.6421394386399	4.99208084119214e-76	4.20386712908119e-75	162.834383041012	ENSG00000078328	42.38	protein_coding	5239802	7713340	HGNC:18222	RBFOX1
620	ENSG00000078369	1.38561599901765	8.07455680644381	25.7269267305094	3.81488111661314e-68	2.48575286072347e-67	144.248921379625	ENSG00000078369	46.97	protein_coding	1785285	1892292	HGNC:4396	GNB1
621	ENSG00000078399	-4.68788930467105	1.19384709214357	-22.3051425635855	2.65518276482538e-58	1.28202480528222e-57	122.199750934346	ENSG00000078399	55.25	protein_coding	27162438	27175180	HGNC:5109	HOXA9
622	ENSG00000078549	6.17569235547482	1.68462188455972	24.6191454354532	4.99424246998748e-65	2.94817293161873e-64	137.359246932795	ENSG00000078549	51.96	protein_coding	31052308	31111474	HGNC:242	ADCYAP1R1
623	ENSG00000078579	-1.38133629325291	-2.27471247444074	-5.37346971565766	1.96929792922877e-07	2.63169296310416e-07	5.89833301551298	ENSG00000078579	39.47	protein_coding	16992181	17002345	HGNC:3677	FGF20
624	ENSG00000078589	3.84465094276071	-3.57242175449304	14.2093857168808	6.50127885006625e-33	1.5960573935347e-32	63.9194253058382	ENSG00000078589	38.13	protein_coding	78945332	78963727	HGNC:19906	P2RY10
625	ENSG00000078687	2.51902043829596	4.59105552653602	38.5169620243841	1.56306108045909e-99	3.2294407779539e-98	216.725640886359	ENSG00000078687	42.36	protein_coding	77958703	78108822	HGNC:29318	TNRC6C
626	ENSG00000078699	1.91564354626439	4.83302768287088	30.4021553558884	1.44154589045911e-80	1.42605004384218e-79	172.944013878025	ENSG00000078699	42.36	protein_coding	33490075	33650036	HGNC:1536	CBFA2T2
627	ENSG00000078725	2.43254198190816	-0.662835646915491	9.30920066809138	1.39055220698193e-17	2.40529919343086e-17	28.5815165117221	ENSG00000078725	40.76	protein_coding	119153458	119369435	HGNC:2687	BRINP1
628	ENSG00000078795	-4.46639295284158	1.8499685373527	-43.2703079189923	2.52121485781497e-109	7.83816177667133e-108	239.224295381467	ENSG00000078795	39.33	protein_coding	137887968	137942747	HGNC:9012	PKD2L2
629	ENSG00000078900	-1.40349220880396	-1.38500719354875	-9.64798676087488	1.39135678470505e-18	2.46483245416842e-18	31.1086021186679	ENSG00000078900	59.52	protein_coding	3652516	3736201	HGNC:12003	TP73
630	ENSG00000079101	1.12357402772548	-2.3302515697492	3.90964719771991	0.000123245589757889	0.000151058573586835	-0.391321396641277	ENSG00000079101	41.51	protein_coding	596988	650334	HGNC:2096	CLUL1
631	ENSG00000079102	3.04411915422272	3.13040877147493	40.2040697593973	4.14402318488971e-103	9.87851305962513e-102	225.06029211517	ENSG00000079102	38.11	protein_coding	91954972	92103286	HGNC:1535	RUNX1T1
632	ENSG00000079112	1.16853419149194	-3.21776332826115	5.39410366809542	1.77963061460299e-07	2.38112184700616e-07	5.97628025154632	ENSG00000079112	40.61	protein_coding	94127162	94217303	HGNC:1756	CDH17
633	ENSG00000079150	1.62658308258549	2.76457338492248	25.9892048792817	7.13390623033194e-69	4.75573160214827e-68	146.162239401582	ENSG00000079150	37.58	protein_coding	178463664	178478600	HGNC:3723	FKBP7
634	ENSG00000079156	3.86414699829134	0.781559041100135	28.4330729090064	1.77162387516791e-75	1.46571417953093e-74	161.526530646356	ENSG00000079156	39.34	protein_coding	178194481	178402893	HGNC:16388	OSBPL6
635	ENSG00000079215	-2.02161798203729	3.82550281341906	-12.2699810491352	1.09028550481349e-26	2.3267280927279e-26	49.1046367742486	ENSG00000079215	40.39	protein_coding	36596588	36688334	HGNC:10941	SLC1A3
636	ENSG00000079257	-1.98819016001775	4.08939269782323	-10.0770792626502	7.20930527190471e-20	1.31279260918981e-19	33.4171569697034	ENSG00000079257	36.91	protein_coding	158645822	158672648	HGNC:13347	LXN
637	ENSG00000079308	-1.85988145029879	7.80103048865715	-19.1667716360239	9.63041180113048e-49	3.53773667611821e-48	99.4780446788559	ENSG00000079308	52.84	protein_coding	217799588	218033982	HGNC:11973	TNS1
638	ENSG00000079313	-1.69319181156359	5.43877559200837	-22.5856026028703	3.92390078653003e-59	1.93795561830355e-58	123.552631515212	ENSG00000079313	60.94	protein_coding	1815248	1848483	HGNC:24616	REXO1
639	ENSG00000079335	1.22993471095676	1.518453091808	19.7353455433797	1.64968724098636e-50	6.35843910888433e-50	104.019463571797	ENSG00000079335	38.39	protein_coding	100345001	100520277	HGNC:1718	CDC14A
640	ENSG00000079385	-2.87008536786462	3.80478302324747	-18.716126819666	2.47302248283437e-47	8.75871608877508e-47	96.6784901520236	ENSG00000079385	47.52	protein_coding	42507304	42561234	HGNC:1814	CEACAM1
641	ENSG00000079435	-1.35279455142037	3.8181716588352	-9.35436156144877	1.02505853810769e-17	1.77761465253375e-17	28.4729248933669	ENSG00000079435	54.96	protein_coding	42401514	42427388	HGNC:6621	LIPE
642	ENSG00000079462	2.41854154896263	4.11538968481377	29.4044895248582	5.15302108739623e-78	4.63330611513295e-77	167.09826671163	ENSG00000079462	53.73	protein_coding	42297033	42303546	HGNC:8576	PAFAH1B3
643	ENSG00000079616	1.94127641872674	4.33788811928521	23.2828812349749	3.52582888024183e-61	1.84971885770397e-60	128.235023928481	ENSG00000079616	50.19	protein_coding	29790727	29805385	HGNC:6391	KIF22
644	ENSG00000079691	-1.50542197301636	3.78019944432106	-16.9293177766325	1.13608175691132e-41	3.46113855221505e-41	83.5252561033664	ENSG00000079691	39.54	protein_coding	25279078	25620530	HGNC:21581	CARMIL1
645	ENSG00000079739	-2.12485231397236	6.07899452663989	-24.4224466413966	1.81523117256562e-64	1.0490373994269e-63	135.825228883124	ENSG00000079739	42.35	protein_coding	63593411	63660245	HGNC:8905	PGM1
646	ENSG00000079805	-1.06948131472025	6.35132804020282	-29.643226292869	1.24841684561949e-78	1.14706367211474e-77	168.450254548895	ENSG00000079805	53.08	protein_coding	10718055	10833488	HGNC:2974	DNM2
647	ENSG00000079841	6.6914306246864	-1.53378520319427	26.3576616259808	6.86663006210459e-70	4.71358953356772e-69	148.756863374809	ENSG00000079841	35.58	protein_coding	71886550	72403150	HGNC:17282	RIMS1
648	ENSG00000079931	-3.17450605743823	4.13012351153401	-13.0489468600693	3.54091194931686e-29	7.98745362473342e-29	54.8842031531856	ENSG00000079931	37.05	protein_coding	132296055	132401475	HGNC:21063	MOXD1
649	ENSG00000080200	-2.87500217306477	3.77631606979532	-30.3235465592391	2.28101776776097e-80	2.24496077620412e-79	172.797626040481	ENSG00000080200	37.12	protein_coding	97822011	97944984	HGNC:34427	CRYBG3
650	ENSG00000080224	5.79601913043298	-2.35439397199227	21.0537228621266	1.50893200193611e-54	6.52711990874948e-54	113.513819580185	ENSG00000080224	35.38	protein_coding	96814581	97761532	HGNC:19296	EPHA6
651	ENSG00000080293	-1.06692061223639	-1.4619477848454	-4.30626234158336	2.5050719504168e-05	3.14208606552333e-05	1.14013987934653	ENSG00000080293	46.84	protein_coding	119439843	119525301	HGNC:10608	SCTR
652	ENSG00000080298	1.76893368958094	5.31499515552019	27.9335390592993	3.73418488098221e-74	2.95599508450336e-73	158.121985517198	ENSG00000080298	35	protein_coding	3218297	3526004	HGNC:9984	RFX3
653	ENSG00000080503	-1.47781825411971	6.66345941877095	-17.1482822855788	2.27019084774721e-42	7.04353772896075e-42	84.8044597259322	ENSG00000080503	40.37	protein_coding	1980290	2193624	HGNC:11098	SMARCA2
654	ENSG00000080573	1.05821558175535	4.45008817368629	7.75524928994878	3.28970754069728e-13	5.11365777137055e-13	17.918986179056	ENSG00000080573	52.35	protein_coding	9959561	10010504	HGNC:14864	COL5A3
655	ENSG00000080603	-4.89060408420547	4.75562268283004	-64.5766306179537	1.29169465283799e-144	1.73470085964563e-142	320.313429498717	ENSG00000080603	49.63	protein_coding	30698209	30741409	HGNC:16974	SRCAP
656	ENSG00000080618	1.87942989078124	-4.52311649741989	6.56004293848141	3.81866227803765e-10	5.4903074791729e-10	12.0538920708117	ENSG00000080618	39	protein_coding	46053186	46105033	HGNC:2300	CPB2
657	ENSG00000080644	6.99887498899748	2.64335430258274	21.2386622244308	4.15735572031988e-55	1.83055203552552e-54	114.438899075423	ENSG00000080644	47.02	protein_coding	78593052	78621295	HGNC:1957	CHRNA3
658	ENSG00000080709	-3.55868978209037	4.38313859690913	-18.4647525355142	1.52415239819538e-46	5.26411427121936e-46	94.8444552072665	ENSG00000080709	37.71	protein_coding	114055926	114496500	HGNC:6291	KCNN2
659	ENSG00000080839	1.80600401194342	2.72781897158446	26.3955069738932	5.40439287011256e-70	3.72311574431047e-69	148.743954237535	ENSG00000080839	43.07	protein_coding	36996349	37095997	HGNC:9893	RBL1
660	ENSG00000080854	7.42945264949264	0.224897546313049	43.7346109914074	3.09543382993806e-110	9.98623268683507e-109	241.54566696535	ENSG00000080854	55.74	protein_coding	133896438	133956968	HGNC:32326	IGSF9B
661	ENSG00000080947	1.09059849803842	2.49922315108956	12.2892406450174	9.46889785715032e-27	2.02389258445744e-26	49.2081606681918	ENSG00000080947	54.23	transcribed_unprocessed_pseudogene	16474396	16491307	HGNC:29405	CROCCP3
662	ENSG00000080986	4.54859096365898	0.452387755899063	24.4737387554685	1.29592511086355e-64	7.53260546951108e-64	136.50522990764	ENSG00000080986	36.33	protein_coding	2571557	2616635	HGNC:16909	NDC80
663	ENSG00000081026	1.59596762222601	3.59275258967907	25.0182414780215	3.69653421384835e-66	2.25949308826894e-65	139.798301214878	ENSG00000081026	37.14	protein_coding	113390515	113685923	HGNC:29647	MAGI3
664	ENSG00000081051	-2.36016487852284	-4.0468425324579	-6.99315105014614	3.20887962184789e-11	4.74319513566676e-11	14.5903310818967	ENSG00000081051	34.51	protein_coding	73431138	73456174	HGNC:317	AFP
665	ENSG00000081052	-4.50982139421375	3.87893678257084	-29.276095191074	1.10771754201945e-77	9.84500481073767e-77	166.668563588238	ENSG00000081052	41	protein_coding	227002714	227164453	HGNC:2206	COL4A4
666	ENSG00000081059	1.0031132269637	2.3432311275845	8.85882043551095	2.81186293455003e-16	4.71446773065045e-16	25.2471414630248	ENSG00000081059	54.55	protein_coding	134114681	134151865	HGNC:11639	TCF7
667	ENSG00000081138	6.50074159452078	-1.56338031147644	18.013999035238	4.02916105608502e-45	1.34028789220202e-44	91.7504703659682	ENSG00000081138	35.27	protein_coding	65750252	65890337	HGNC:1766	CDH7
668	ENSG00000081148	1.4826154925732	1.58456756011178	15.4942569375591	4.62917798593786e-37	1.25518702074397e-36	73.0336600203746	ENSG00000081148	37.6	protein_coding	101222546	101320575	HGNC:18362	IMPG2
669	ENSG00000081181	-1.39278781540098	3.99969000323349	-18.0412460230813	3.30398605076592e-45	1.10143994496525e-44	91.6262886878808	ENSG00000081181	42.07	protein_coding	67619920	67651708	HGNC:664	ARG2
670	ENSG00000081189	-1.85829045104447	7.1796008975077	-19.7813643641979	1.18868598638161e-50	4.6000096497619e-50	103.887495741153	ENSG00000081189	36.05	protein_coding	88717117	88904257	HGNC:6996	MEF2C
671	ENSG00000081248	1.23258836083699	-4.60717566684994	4.64161133192718	5.95143402134354e-06	7.60565280547797e-06	2.69362910994835	ENSG00000081248	51.58	protein_coding	201039512	201112451	HGNC:1397	CACNA1S
672	ENSG00000081377	-1.77751286912183	4.46211434853892	-16.0182757209998	9.49862355971371e-39	2.68029203036681e-38	76.7149728666601	ENSG00000081377	42.85	protein_coding	96490241	96619843	HGNC:1719	CDC14B
673	ENSG00000081479	1.58585154086389	-4.63778165833636	6.19670271754695	2.82172098646743e-09	3.96224517121041e-09	10.1139098959948	ENSG00000081479	39.58	protein_coding	169127109	169362534	HGNC:6694	LRP2
674	ENSG00000081692	-2.66726759665493	3.808876966691	-31.8291869560115	3.94168928737147e-84	4.35225051859434e-83	181.453695998919	ENSG00000081692	61.26	protein_coding	227730425	227735411	HGNC:25724	JMJD4
675	ENSG00000081721	1.66585071172785	3.69364037652558	31.069427727882	3.01886643911866e-82	3.1312436406467e-81	176.903814685718	ENSG00000081721	39.87	protein_coding	161749758	161757238	HGNC:3067	DUSP12
676	ENSG00000081760	1.08858971205711	4.43652172719217	16.2149529470976	2.21467574041643e-39	6.3533028971534e-39	77.9787520356426	ENSG00000081760	51.2	protein_coding	125065434	125143333	HGNC:21298	AACS
677	ENSG00000081803	-3.38503426986808	4.38299014933175	-33.2038374582819	1.81786158995663e-87	2.27592329899232e-86	189.132409947239	ENSG00000081803	36.56	protein_coding	122318411	122886759	HGNC:16018	CADPS2
678	ENSG00000081818	3.41367856142959	1.54404749535127	31.9443730560938	2.05379660899457e-84	2.28739864373991e-83	182.067912359855	ENSG00000081818	45.69	protein_coding	141121818	141125623	HGNC:8689	PCDHB4
679	ENSG00000081842	-1.20588762985033	1.33302042222207	-6.16294888633101	3.38509868395983e-09	4.74353278941932e-09	9.47434178916741	ENSG00000081842	40.2	protein_coding	140827958	141012347	HGNC:8672	PCDHA6
680	ENSG00000081853	-4.55178145134525	5.51469781824586	-57.1394165953421	1.27542871074149e-133	1.11174067129878e-131	295.293895220054	ENSG00000081853	45.18	protein_coding	141338760	141512975	HGNC:8700	PCDHGA2
681	ENSG00000081913	-1.30294174782398	5.36883238769871	-15.4509667900985	6.38411263944003e-37	1.72515931046356e-36	72.3339939215181	ENSG00000081913	39.46	protein_coding	62715541	62980433	HGNC:20610	PHLPP1
682	ENSG00000081923	-1.59128520240757	4.10486661025641	-17.1928857558364	1.63594232217955e-42	5.09349396145377e-42	85.4208302429904	ENSG00000081923	43.04	protein_coding	57646426	57803315	HGNC:3706	ATP8B1
683	ENSG00000081985	1.68559055669046	-1.0400240167376	12.7510293159052	3.18688649484395e-28	7.04978846431721e-28	53.0251069684549	ENSG00000081985	41.73	protein_coding	67307364	67398724	HGNC:5972	IL12RB2
684	ENSG00000082126	-1.69366086903239	-1.2911185295797	-8.3696961198662	6.81754626337375e-15	1.10542258274372e-14	22.6976628083812	ENSG00000082126	41.38	protein_coding	201644870	201698694	HGNC:13680	MPP4
685	ENSG00000082146	-1.74164613235427	5.15521327598217	-23.0922200946485	1.27135072890898e-60	6.5639093623309e-60	127.027053494114	ENSG00000082146	38.23	protein_coding	201387858	201480846	HGNC:13205	STRADB
686	ENSG00000082175	-4.26278252701212	1.94716767030441	-23.5522424628839	5.80312222737564e-62	3.12462285151865e-61	130.578872735029	ENSG00000082175	37.72	protein_coding	101029624	101129813	HGNC:8910	PGR
687	ENSG00000082196	2.07181056867723	1.48929449513553	20.2370062859366	4.6878677524093e-52	1.89342642442564e-51	107.542039225623	ENSG00000082196	39.58	protein_coding	34017858	34043213	HGNC:14326	C1QTNF3
688	ENSG00000082293	4.90439909380432	-4.45170760339679	21.1605787231928	7.1612070986671e-55	3.12992852927363e-54	114.34780720732	ENSG00000082293	36.54	protein_coding	69866556	70212468	HGNC:2196	COL19A1
689	ENSG00000082438	-5.50506604910152	8.16816828136541	-47.9939395718537	3.01092961755753e-118	1.39377681835594e-116	259.929955222319	ENSG00000082438	36.27	protein_coding	164653624	164843679	HGNC:23571	COBLL1
690	ENSG00000082458	2.60813692956674	3.93654035924243	35.7130322084701	2.5296934611756e-93	3.93755992316005e-92	202.437105587291	ENSG00000082458	46.89	protein_coding	70444835	70505490	HGNC:2902	DLG3
691	ENSG00000082482	-6.19471093722219	4.66650889198577	-17.1314342211527	2.56936586339437e-42	7.96427564124351e-42	85.2789938136195	ENSG00000082482	36.37	protein_coding	215005775	215237090	HGNC:6277	KCNK2
692	ENSG00000082497	7.04876782822165	-0.738694276037291	41.5331673741896	7.57554892422004e-106	2.03237636005295e-104	231.445073156957	ENSG00000082497	43.14	protein_coding	210232796	210246631	HGNC:25236	SERTAD4
693	ENSG00000082684	2.97312574345481	1.43392029768939	22.6746559167981	2.14248115605566e-59	1.06818847881998e-58	124.423401657767	ENSG00000082684	50.17	protein_coding	122909082	123028605	HGNC:10737	SEMA5B
694	ENSG00000082929	3.97209441322941	-5.1287298470968	15.8535920357955	3.21858760439789e-38	8.97250242263902e-38	76.1684784287745	ENSG00000082929	45.25	lncRNA	5524569	5527801	HGNC:13716	LINC01587
695	ENSG00000083067	-1.09706994203605	2.78420044844265	-5.57490607218407	7.24254964441838e-08	9.79482753140633e-08	6.25773541852794	ENSG00000083067	38.04	protein_coding	70529060	71446904	HGNC:17992	TRPM3
696	ENSG00000083290	1.27286480513084	4.75514238781823	22.004503251057	2.0834160404154e-57	9.77153850102647e-57	119.507431385239	ENSG00000083290	41.45	protein_coding	19770829	19867936	HGNC:13480	ULK2
697	ENSG00000083454	2.68678278865583	-0.599268590927076	16.8944231759985	1.46885367515858e-41	4.46552395926402e-41	83.5868484631533	ENSG00000083454	57.89	protein_coding	3672199	3696240	HGNC:8536	P2RX5
698	ENSG00000083782	1.15202281190354	-5.64245720056402	4.25329769833774	3.12006775981225e-05	3.90054907094783e-05	1.18805142257848	ENSG00000083782	34.86	protein_coding	90963682	91005026	HGNC:3053	EPYC
699	ENSG00000083817	1.10485655008237	1.91913510424734	15.6962709933078	1.03363420669536e-37	2.84169442281077e-37	74.5057061551944	ENSG00000083817	48.61	protein_coding	57571566	57578911	HGNC:20645	ZNF416
700	ENSG00000083828	2.33393382717112	2.86670554363282	28.0923849344724	1.4118367377795e-74	1.1315758780697e-73	159.281634241121	ENSG00000083828	46.13	protein_coding	57769655	57819939	HGNC:25949	ZNF586
701	ENSG00000083838	-1.27692705469429	2.98886877473072	-20.6996363978422	1.79995598297405e-53	7.57877930199008e-53	110.804965488999	ENSG00000083838	59.14	protein_coding	58474017	58481230	HGNC:21036	ZNF446
702	ENSG00000083857	2.44297777950332	2.89493477942223	17.864969864188	1.1940410968121e-44	3.92558430049283e-44	90.2678194440224	ENSG00000083857	41.53	protein_coding	186587794	186726722	HGNC:3595	FAT1
703	ENSG00000083937	-1.09560375206364	6.71744484548434	-20.1552143957499	8.36218068589404e-52	3.34994817314371e-51	106.542696965154	ENSG00000083937	34.77	protein_coding	87227271	87255556	HGNC:24537	CHMP2B
704	ENSG00000084070	1.01825454451402	5.16654551218679	15.8485409737177	3.34139756960073e-38	9.3092440550244e-38	75.2142363995238	ENSG00000084070	41.95	protein_coding	40344850	40423326	HGNC:25082	SMAP2
705	ENSG00000084093	-1.95418022885552	3.96367612357617	-23.6314595009695	3.41943222101637e-62	1.85673401206528e-61	130.827815712188	ENSG00000084093	43.58	protein_coding	56907876	56966808	HGNC:9966	REST
706	ENSG00000084444	1.69006360181614	3.2696253835093	25.4141155883194	2.85001095691483e-67	1.80709314009815e-66	142.401607254809	ENSG00000084444	43.2	protein_coding	13044381	13142521	HGNC:29288	FAM234B
707	ENSG00000084453	6.46895956625048	-2.67756257938761	14.3788380532644	1.8449947059872e-33	4.59141701288498e-33	65.036933449527	ENSG00000084453	36.64	protein_coding	21264600	21419594	HGNC:10956	SLCO1A2
708	ENSG00000084628	2.39278644249496	3.27129545953086	13.5120931836289	1.15043596434093e-30	2.6836922177652e-30	58.0287739665741	ENSG00000084628	50.64	protein_coding	31179745	31239887	HGNC:25743	NKAIN1
709	ENSG00000084674	-1.18156147933652	-1.75602838549346	-3.24979352140987	0.00133668838925709	0.00157990917993397	-2.58081373614216	ENSG00000084674	42.97	protein_coding	21001429	21044073	HGNC:603	APOB
710	ENSG00000084710	2.49471493399814	3.03360951553702	18.7998072336017	1.35163583391158e-47	4.8166366801661e-47	97.0388347736053	ENSG00000084710	48.39	protein_coding	25042076	25159135	HGNC:29155	EFR3B
711	ENSG00000084731	4.0541788074048	3.80514147993657	48.2114405804308	1.21733447253256e-118	5.77396488316828e-117	260.84198347757	ENSG00000084731	48.25	protein_coding	25926598	25982749	HGNC:6321	KIF3C
712	ENSG00000084734	-4.56783702818377	2.48619258653003	-16.2641085893969	1.53950402156715e-39	4.43791381432418e-39	78.9842533265704	ENSG00000084734	45.33	protein_coding	27496839	27523684	HGNC:4196	GCKR
713	ENSG00000084764	1.99502176202904	4.96709276683538	29.9098662967098	2.58357089510632e-79	2.43583282065554e-78	170.045044710267	ENSG00000084764	45.88	protein_coding	26970637	27027219	HGNC:6892	MAPRE3
714	ENSG00000084774	1.18608567710524	4.43556086049758	17.2730905009509	9.07909623989326e-43	2.84324897024531e-42	85.7804891104606	ENSG00000084774	51.18	protein_coding	27217369	27243943	HGNC:1424	CAD
715	ENSG00000085063	-1.17043531247016	7.39395623974384	-12.5646077013954	1.25596957530932e-27	2.74134377965321e-27	50.8535793086463	ENSG00000085063	43.12	protein_coding	33703010	33736479	HGNC:1689	CD59
716	ENSG00000085265	1.43059790214697	-0.595219867873606	7.36452281253314	3.56155213297247e-12	5.40208107686198e-12	16.3015952088208	ENSG00000085265	50.34	protein_coding	134903232	134917912	HGNC:3623	FCN1
717	ENSG00000085276	2.4054923721301	0.534844641494219	17.2131346828029	1.40990071516775e-42	4.39386084992714e-42	85.8180751018965	ENSG00000085276	37.45	protein_coding	169083499	169663775	HGNC:3498	MECOM
718	ENSG00000085365	1.24727444568712	6.8912466005412	23.6770681025069	2.52263860399228e-62	1.37365462314045e-61	130.804201370637	ENSG00000085365	37.55	protein_coding	78360611	78480739	HGNC:10563	SCAMP1
719	ENSG00000085382	1.35520562745795	3.58298636241445	24.3398245534707	3.12592951703154e-64	1.79661223970917e-63	135.360665218499	ENSG00000085382	37.39	protein_coding	104728094	104859919	HGNC:21033	HACE1
720	ENSG00000085433	1.72517056224701	4.14779445370232	32.4301946125489	1.33558538123178e-85	1.55890281561763e-84	184.603167772576	ENSG00000085433	41.17	protein_coding	108970214	109042113	HGNC:29141	WDR47
721	ENSG00000085465	1.4694783697447	1.35885423281818	13.7568518204631	1.8732066664946e-31	4.45110593450867e-31	60.171932696699	ENSG00000085465	45.67	protein_coding	111414319	111427735	HGNC:8524	OVGP1
722	ENSG00000085552	7.27578170802524	-0.692681742577776	22.8956212897079	4.79344315131473e-60	2.43348886488393e-59	126.035900110445	ENSG00000085552	55.8	protein_coding	159927039	159945613	HGNC:18132	IGSF9
723	ENSG00000085563	-5.41219683631627	9.11506357477134	-32.5710212899251	6.07861141882404e-86	7.19312731369961e-85	185.356407407444	ENSG00000085563	37.02	protein_coding	87503017	87713323	HGNC:40	ABCB1
724	ENSG00000085662	-3.85817998235995	10.2152313136064	-53.441901595588	1.11755089913622e-127	7.66003211250671e-126	281.623362479797	ENSG00000085662	50.04	protein_coding	134442356	134459284	HGNC:381	AKR1B1
725	ENSG00000085741	-3.37393565895392	2.51153536264065	-16.680653725075	7.09817557843945e-41	2.11480404599991e-40	81.9902636019772	ENSG00000085741	57.84	protein_coding	76186325	76210736	HGNC:12776	WNT11
726	ENSG00000085832	-1.09879800908816	6.23859965464102	-17.6638879990133	5.18571366006602e-44	1.67624964782907e-43	88.592461282806	ENSG00000085832	38.05	protein_coding	51354263	51519328	HGNC:3419	EPS15
727	ENSG00000085840	2.63871057615727	0.824095570611051	22.220267056181	4.74462702649997e-58	2.27189344289226e-57	121.406960475092	ENSG00000085840	44.74	protein_coding	52372829	52404423	HGNC:8487	ORC1
728	ENSG00000085871	-1.6193164353691	4.9311193191731	-20.6415897766648	2.70602989118932e-53	1.13093150817047e-52	110.146148105741	ENSG00000085871	43.46	protein_coding	139665768	139740745	HGNC:7063	MGST2
729	ENSG00000085978	1.1338952414596	4.94443399231745	24.8350438303772	1.21823269059126e-65	7.34724723758946e-65	138.492110870288	ENSG00000085978	45.33	protein_coding	233210051	233295674	HGNC:21498	ATG16L1
730	ENSG00000085982	-1.09732024204966	7.87875609397302	-14.7570985080277	1.10814060724484e-34	2.84063254763605e-34	67.0786384396209	ENSG00000085982	38.86	protein_coding	233475526	233566782	HGNC:20069	USP40
731	ENSG00000085999	2.25898517237422	0.967864289872952	15.4782242928385	5.21436663928284e-37	1.41187029657478e-36	72.957534251597	ENSG00000085999	46.88	protein_coding	46246461	46278480	HGNC:9826	RAD54L
732	ENSG00000086015	1.45108821880673	4.76681567319723	23.471316528211	9.96950910273158e-62	5.33439172490148e-61	129.471980941195	ENSG00000086015	41.32	protein_coding	45786987	46036122	HGNC:19035	MAST2
733	ENSG00000086062	-1.51108122639729	6.10263798076604	-17.2455584491221	1.11123233944247e-42	3.47104202958508e-42	85.5476648830388	ENSG00000086062	47.1	protein_coding	33104082	33167356	HGNC:924	B4GALT1
734	ENSG00000086159	3.02565282856628	-3.8277120059282	13.8126273244945	1.23828431126112e-31	2.95486872994014e-31	61.0208135165342	ENSG00000086159	57.52	protein_coding	49967194	49977139	HGNC:639	AQP6
735	ENSG00000086189	-2.14879699539121	5.8135233518049	-36.1668741856253	2.36990128257905e-94	3.85781182003478e-93	204.807820886557	ENSG00000086189	37.8	protein_coding	62347284	62403943	HGNC:30217	DIMT1
736	ENSG00000086205	3.27166460175844	-1.11797647828431	18.9533714438193	4.46798354568859e-48	1.61334925624294e-47	98.6039917856207	ENSG00000086205	35.66	protein_coding	49145092	49208638	HGNC:3788	FOLH1
737	ENSG00000086288	2.27767036601616	-4.0869638145806	8.74079354832521	6.11578343152168e-16	1.01741794371422e-15	25.1592684637447	ENSG00000086288	37.47	protein_coding	37848597	37900397	HGNC:16473	NME8
738	ENSG00000086289	-2.34246525902283	5.44661755445472	-15.7018420309925	9.9178509799415e-38	2.7276156659801e-37	74.2779996189355	ENSG00000086289	40.23	protein_coding	37920640	37951936	HGNC:17572	EPDR1
739	ENSG00000086300	-1.07089960567405	6.01553403743976	-6.63635897960996	2.48589623295586e-10	3.59559906606433e-10	11.3371403491145	ENSG00000086300	42.67	protein_coding	26291862	26374383	HGNC:14974	SNX10
740	ENSG00000086506	4.69031444819763	-4.74974347734456	24.6450957572444	4.21391481794448e-65	2.49454685750127e-64	137.814522314004	ENSG00000086506	71.71	protein_coding	180459	181179	HGNC:4833	HBQ1
741	ENSG00000086548	-3.21949039593466	-3.72048187312177	-13.1309057086881	1.93257000560109e-29	4.39115035996258e-29	56.1290359423849	ENSG00000086548	45.91	protein_coding	41750977	41772211	HGNC:1818	CEACAM6
742	ENSG00000086570	1.35572564458301	0.231808004618849	10.8521759926609	3.08094799231986e-22	5.9231641843193e-22	39.1762831207897	ENSG00000086570	46.28	protein_coding	151504092	151591331	HGNC:3596	FAT2
743	ENSG00000086717	4.85157782807468	-1.75088426334636	24.5079190618833	1.03545838842275e-64	6.04296445532516e-64	136.878703327938	ENSG00000086717	41.71	protein_coding	18675909	18827921	HGNC:9243	PPEF1
744	ENSG00000086991	3.23911219166625	0.750336045661487	17.821748050259	1.636800228321e-44	5.3590997128259e-44	90.2085873338848	ENSG00000086991	35.47	protein_coding	89324353	89498187	HGNC:7891	NOX4
745	ENSG00000087076	-2.35420098113938	2.96025733939303	-17.9617968476302	5.89374944031369e-45	1.95126441625062e-44	91.2700399479119	ENSG00000087076	51.4	protein_coding	48813018	48836510	HGNC:23238	HSD17B14
746	ENSG00000087077	-2.21249986577132	4.6912775994989	-23.3181377390388	2.78275413883392e-61	1.46755337563755e-60	128.653911214776	ENSG00000087077	56.08	protein_coding	100867387	100873454	HGNC:12311	TRIP6
747	ENSG00000087085	5.06475386484431	1.21663107819774	23.6077610264041	4.00532376153289e-62	2.16926081049585e-61	130.691302469598	ENSG00000087085	64.49	protein_coding	100889994	100896974	HGNC:108	ACHE
748	ENSG00000087095	-1.01749844339075	5.62271140663716	-18.0240457808374	3.74486245486057e-45	1.24715365981581e-44	91.2561934179307	ENSG00000087095	37.3	protein_coding	28041737	28196381	HGNC:29858	NLK
749	ENSG00000087116	1.12015997281253	5.03952100214942	9.64659102304821	1.40470781560891e-18	2.48810258666898e-18	30.1323529379123	ENSG00000087116	53.88	protein_coding	179110853	179345461	HGNC:218	ADAMTS2
750	ENSG00000087157	1.07692098242941	4.14210670047479	20.7311099965867	1.44317809607217e-53	6.09321346027621e-53	110.706120094359	ENSG00000087157	52.04	protein_coding	78378649	78425114	HGNC:30029	PGS1
751	ENSG00000087237	1.98924902620411	1.09504605346311	13.4213409453125	2.25353395548163e-30	5.2252942017336e-30	57.6967287427804	ENSG00000087237	50.76	protein_coding	56961923	56983845	HGNC:1869	CETP
752	ENSG00000087250	-6.56007952529877	1.03233326759088	-15.3136479405689	1.77025578304541e-36	4.73386644276058e-36	72.1286582900752	ENSG00000087250	61.39	protein_coding	56589074	56591088	HGNC:7408	MT3
753	ENSG00000087258	5.09694591295595	3.8628055446229	37.3984330341998	4.26688979229292e-97	7.88487098497393e-96	211.17436536091	ENSG00000087258	49.47	protein_coding	56191390	56357444	HGNC:4389	GNAO1
754	ENSG00000087266	1.16682431401301	4.82256973908893	18.9254977062671	5.46137619973944e-48	1.96713439634775e-47	97.7839096470829	ENSG00000087266	59.2	protein_coding	2793071	2841098	HGNC:10825	SH3BP2
755	ENSG00000087301	2.03102609227667	2.85700699662428	30.7524553994416	1.88176053203727e-81	1.90894978170965e-80	175.148439784052	ENSG00000087301	36.83	protein_coding	52430596	52552522	HGNC:19965	TXNDC16
756	ENSG00000087365	1.18907921104616	7.357681047598	29.7956594301314	5.06752116273495e-79	4.71804398782808e-78	169.341179945358	ENSG00000087365	48.41	protein_coding	66050729	66069308	HGNC:10769	SF3B2
757	ENSG00000087448	1.00878035835042	4.85814724786037	22.2152581400358	4.91011773856013e-58	2.34918826932478e-57	120.951638418432	ENSG00000087448	43.01	protein_coding	27780048	27803040	HGNC:29252	KLHL42
758	ENSG00000087460	2.53019702949141	10.3748497062814	25.6808459634139	5.12627514403558e-68	3.32804467543783e-67	144.025507571909	ENSG00000087460	47.09	protein_coding	58839718	58911192	HGNC:4392	GNAS
759	ENSG00000087494	1.64556323295607	0.0864372141939983	7.53712768377982	1.25404543708822e-12	1.92306947827795e-12	17.2354696874324	ENSG00000087494	40.27	protein_coding	27958084	27972733	HGNC:9607	PTHLH
760	ENSG00000087495	5.63786924025041	1.00212619064122	46.9001976179677	3.01313269367947e-116	1.27941823697246e-114	255.376654249615	ENSG00000087495	47.63	protein_coding	59577509	59847711	HGNC:15833	PHACTR3
761	ENSG00000087510	-2.33861703874818	-1.73126174218423	-8.59136762282331	1.62438531583069e-15	2.67343615321505e-15	24.1762566428256	ENSG00000087510	48.95	protein_coding	56629306	56639283	HGNC:11744	TFAP2C
762	ENSG00000087586	2.19365268760232	2.02152829746402	14.4708372680769	9.31015968237997e-34	2.33451344445609e-33	65.3258615567476	ENSG00000087586	42.93	protein_coding	56369389	56392337	HGNC:11393	AURKA
763	ENSG00000087842	-1.76524530350722	3.39970649699712	-13.0860843592128	2.69138236040268e-29	6.09193935746609e-29	55.1377115534453	ENSG00000087842	38.99	protein_coding	15384799	15493564	HGNC:30048	PIR
764	ENSG00000087884	-3.61681664864814	4.29284848081733	-35.0596787990449	7.94009832270737e-92	1.16081222250771e-90	199.187219342656	ENSG00000087884	41.82	protein_coding	77821109	77918432	HGNC:30205	AAMDC
765	ENSG00000087995	1.77781524574768	4.22797030376389	27.6764829956349	1.81404728473185e-73	1.40142736555254e-72	156.598000778758	ENSG00000087995	45.17	protein_coding	62423875	62453385	HGNC:25755	METTL2A
766	ENSG00000088002	-3.22146748585999	-3.42069178556663	-17.2286579769232	1.25802265835376e-42	3.92318960244546e-42	86.3092802378555	ENSG00000088002	51.71	protein_coding	48552172	48599425	HGNC:11459	SULT2B1
767	ENSG00000088053	2.33986835738101	-3.8779232422432	10.0930722255909	6.45048403920738e-20	1.17600418959472e-19	34.2151954853462	ENSG00000088053	48.31	protein_coding	55013705	55038264	HGNC:14388	GP6
768	ENSG00000088280	-2.28143879493275	5.5267956338696	-22.6620990886188	2.33317616705326e-59	1.1617597819091e-58	124.112360273737	ENSG00000088280	49.67	protein_coding	23428563	23484568	HGNC:14987	ASAP3
769	ENSG00000088305	3.18069512252461	1.42161638371088	26.7658692145519	5.2376341726579e-71	3.72717534671056e-70	151.182785468567	ENSG00000088305	49.4	protein_coding	32762385	32809359	HGNC:2979	DNMT3B
770	ENSG00000088325	4.34351211029311	2.62505993554876	23.3953251353126	1.65835081546033e-61	8.79794338225039e-61	129.150705545708	ENSG00000088325	41.52	protein_coding	31739271	31801805	HGNC:1249	TPX2
771	ENSG00000088448	1.0591663959735	6.76271380693338	17.1712409933417	1.91783922051836e-42	5.95752664803032e-42	84.9552272617746	ENSG00000088448	40	protein_coding	110878540	110915069	HGNC:20265	ANKRD10
772	ENSG00000088726	-1.41438732083061	-4.03690658938102	-5.94909101003314	1.05630679024453e-08	1.46009398287705e-08	8.88260374977047	ENSG00000088726	48.61	protein_coding	12733528	12769457	HGNC:25620	TMEM40
773	ENSG00000088766	-5.07955414031824	4.56043203382489	-43.1918509178545	3.59993153275981e-109	1.10725457357149e-107	239.079270062061	ENSG00000088766	39.36	protein_coding	6006093	6040053	HGNC:16148	CRLS1
774	ENSG00000088827	-1.07873659031182	4.80473232946917	-5.66571060662422	4.57534530344347e-08	6.22011071533405e-08	6.35306905861241	ENSG00000088827	55.28	protein_coding	3686970	3712600	HGNC:11127	SIGLEC1
775	ENSG00000088836	-3.73976022136657	1.99748125425983	-19.8164459141168	9.26029940309786e-51	3.60289129041869e-50	104.791258597853	ENSG00000088836	61.73	protein_coding	3227417	3239559	HGNC:16438	SLC4A11
776	ENSG00000088881	3.04881772231189	3.44227958118372	34.1962024373049	8.09308955505903e-90	1.09901396609235e-88	194.386301546304	ENSG00000088881	49.28	protein_coding	2692780	2760108	HGNC:29278	EBF4
777	ENSG00000088882	3.98881960562192	2.98446172313049	25.0134321117049	3.81389129113518e-66	2.3306104479876e-65	139.815492879289	ENSG00000088882	59.72	protein_coding	2794074	2800627	HGNC:15771	CPXM1
778	ENSG00000088899	2.74134457810325	3.66452935432446	35.0979811373917	6.4795011225719e-92	9.50889430942112e-91	199.206490470586	ENSG00000088899	59.3	protein_coding	3162617	3173549	HGNC:30139	LZTS3
779	ENSG00000088992	-2.02797551305623	4.08755309681858	-15.4013412179372	9.22892924049771e-37	2.48692296460869e-36	72.2229045663045	ENSG00000088992	51.4	protein_coding	117038923	117099479	HGNC:26065	TESC
780	ENSG00000089009	2.78509279378638	8.28521740652975	37.1248451817838	1.71436510628824e-96	3.07932500701026e-95	209.693589506538	ENSG00000089009	45.67	protein_coding	112405189	112418838	HGNC:10362	RPL6
781	ENSG00000089012	2.22253366549066	-2.62248704415818	8.17739223562001	2.33108329423896e-14	3.72995933871056e-14	21.4401634514632	ENSG00000089012	43.73	protein_coding	1629152	1657779	HGNC:15757	SIRPG
782	ENSG00000089057	-2.02286414763701	8.03601913986702	-24.3342944634617	3.24184050056335e-64	1.86137891430557e-63	135.169558336145	ENSG00000089057	44.93	protein_coding	4852356	5010293	HGNC:10973	SLC23A2
783	ENSG00000089060	-3.71548634168328	6.44658994511839	-44.5503687095235	8.10626494797142e-112	2.80309302444898e-110	245.127982316132	ENSG00000089060	49.93	protein_coding	113298759	113359493	HGNC:26175	SLC8B1
784	ENSG00000089091	1.43344297443984	2.08365551752735	20.1552610386414	8.35941962498406e-52	3.34942296474426e-51	106.915993660065	ENSG00000089091	41.71	protein_coding	18383367	18467281	HGNC:15858	DZANK1
785	ENSG00000089094	1.41230485606611	4.75377069874941	28.397462223289	2.19938781586027e-75	1.81441639851987e-74	160.985872441746	ENSG00000089094	50.79	protein_coding	121429096	121581023	HGNC:13610	KDM2B
786	ENSG00000089101	3.8707988835922	-1.46840710570156	16.2833608324331	1.33517900940988e-39	3.85323587435768e-39	79.1210464132365	ENSG00000089101	41.33	protein_coding	20052514	20360703	HGNC:15872	CFAP61
787	ENSG00000089154	1.05207078293662	6.73073875951977	19.1903122172338	8.13283228599954e-49	2.99092967639394e-48	99.6441438904677	ENSG00000089154	49.67	protein_coding	120127202	120194715	HGNC:4199	GCN1
788	ENSG00000089157	1.9339585648924	9.5463898649349	21.2495868597791	3.85300055991367e-55	1.69718649758669e-54	114.287357005363	ENSG00000089157	48.95	protein_coding	120196699	120201235	HGNC:10371	RPLP0
789	ENSG00000089159	-2.17237061648442	6.52494097376254	-34.0586065852084	1.70356020438537e-89	2.27854876439477e-88	193.552563231119	ENSG00000089159	53.01	protein_coding	120210439	120265771	HGNC:9718	PXN
790	ENSG00000089169	5.62745936917705	-0.649126745182197	16.9625932795037	8.89298198025652e-42	2.71790143903077e-41	83.9916234973048	ENSG00000089169	43.79	protein_coding	112570380	112898881	HGNC:17056	RPH3A
791	ENSG00000089177	-3.32520460360889	4.59246761129118	-26.3644215779424	6.57903166104291e-70	4.51885377158579e-69	148.646127475889	ENSG00000089177	40.7	protein_coding	16272104	16573448	HGNC:15869	KIF16B
792	ENSG00000089199	2.62667160559427	8.23965799092491	7.78781797594166	2.68912542562825e-13	4.18910899693735e-13	18.0745513272102	ENSG00000089199	42.65	protein_coding	5911510	5925353	HGNC:1930	CHGB
793	ENSG00000089220	-1.81276611568762	9.96818879638327	-23.8210059788421	9.67599534589429e-63	5.32790980917311e-62	131.787011263218	ENSG00000089220	48.71	protein_coding	118136124	118145584	HGNC:8630	PEBP1
794	ENSG00000089250	2.77872484546718	-1.69828044528413	10.5966524164985	1.88705218754715e-21	3.56643908363211e-21	37.5225444546758	ENSG00000089250	47.35	protein_coding	117208142	117452170	HGNC:7872	NOS1
795	ENSG00000089356	-3.26840135397958	-2.40628652681439	-14.2153764852617	6.21817896668758e-33	1.52704354615688e-32	64.0744700097066	ENSG00000089356	53.87	protein_coding	35115823	35124324	HGNC:4027	FXYD3
796	ENSG00000089472	-2.67502645695911	4.69361366059941	-18.6263993526828	4.73002677590122e-47	1.6617321444341e-46	95.8939673463483	ENSG00000089472	38.49	protein_coding	66162671	66268867	HGNC:4866	HEPH
797	ENSG00000089505	2.17421263843527	-0.780623332627222	18.635170354548	4.43934974765056e-47	1.56056216437346e-46	96.3177019925039	ENSG00000089505	43.3	protein_coding	66566393	66579137	HGNC:19172	CMTM1
798	ENSG00000089558	5.72514464513264	0.0534471007168167	33.8982321369656	4.0666938049972e-89	5.36473787559282e-88	192.960480279483	ENSG00000089558	54.88	protein_coding	42156891	42181142	HGNC:6253	KCNH4
799	ENSG00000089639	1.71281572172202	2.66283834256888	23.0346881787695	1.87379706322809e-60	9.63125019214632e-60	126.756637909665	ENSG00000089639	56.13	protein_coding	19629476	19643657	HGNC:24852	GMIP
800	ENSG00000089685	5.60054494610319	1.55592243994126	19.915867085516	4.56668897752964e-51	1.79245452322782e-50	105.180282969505	ENSG00000089685	49.27	protein_coding	78214186	78225636	HGNC:593	BIRC5
801	ENSG00000089692	3.755186710049	-0.46280364829293	34.0241885095477	2.05282946889578e-89	2.73777759249559e-88	193.669732598754	ENSG00000089692	57.37	protein_coding	6772512	6778455	HGNC:6476	LAG3
802	ENSG00000089737	-1.0017269567471	7.60374106512069	-18.0690337055477	2.69884940711449e-45	9.01659277624208e-45	91.5264383255061	ENSG00000089737	43.33	protein_coding	94048287	94081202	HGNC:13266	DDX24
803	ENSG00000089847	-1.58614232980316	1.99336944849066	-11.4954429921632	3.05343551020211e-24	6.13902923232296e-24	43.7210890337139	ENSG00000089847	53.64	protein_coding	4182689	4224814	HGNC:29424	ANKRD24
804	ENSG00000089876	-1.55683076305082	4.91902862787728	-28.6428299415125	4.97128472502621e-76	4.18788132251569e-75	162.585493735259	ENSG00000089876	41.45	protein_coding	125836337	125896436	HGNC:16717	DHX32
805	ENSG00000090013	-1.13189464435279	4.79558951934636	-10.4834276901419	4.19503988238956e-21	7.86089285660068e-21	36.0430737919231	ENSG00000090013	49.72	protein_coding	40447765	40465764	HGNC:1063	BLVRB
806	ENSG00000090061	-3.18307653594084	4.71696056327258	-50.0200344834138	7.43022953063575e-122	4.01945835897319e-120	268.276264193523	ENSG00000090061	50.14	protein_coding	99481169	99535044	HGNC:1596	CCNK
807	ENSG00000090097	2.72639432639189	4.91877635343144	35.4605101062142	9.53373859468297e-93	1.44501199342902e-91	201.054782635209	ENSG00000090097	58.75	protein_coding	51957454	51974016	HGNC:8652	PCBP4
808	ENSG00000090238	1.22615172113334	5.75051430845997	15.0333421650665	1.42125668029731e-35	3.7192260176943e-35	69.1405209700323	ENSG00000090238	58.41	protein_coding	30092314	30096915	HGNC:18327	YPEL3
809	ENSG00000090339	-1.06997233904264	3.3058719860937	-6.07055967755699	5.55268997075167e-09	7.72846382468021e-09	8.67421074383754	ENSG00000090339	51.86	protein_coding	10271093	10286615	HGNC:5344	ICAM1
810	ENSG00000090376	-1.29198070507144	3.88247758037224	-12.9037850357012	1.03376898857034e-28	2.30987679802667e-28	53.6725222410361	ENSG00000090376	39.98	protein_coding	66189195	66254622	HGNC:17020	IRAK3
811	ENSG00000090402	-1.36447853177402	-4.74099494883317	-3.9217272075293	0.000117612674048937	0.000144253977478702	-0.0527299899466334	ENSG00000090402	31.26	protein_coding	164978898	165078496	HGNC:10856	SI
812	ENSG00000090447	1.65587954258766	2.17319149133598	19.2659646062138	4.72611938824272e-49	1.75090026862901e-48	100.548357430382	ENSG00000090447	56.39	protein_coding	4257186	4273075	HGNC:11745	TFAP4
813	ENSG00000090530	-4.11518137723834	5.13425020591651	-26.3650309909452	6.5537059527981e-70	4.50279755513633e-69	148.651696643554	ENSG00000090530	38.18	protein_coding	189956728	190122437	HGNC:19317	P3H2
814	ENSG00000090534	-2.2393754370626	-0.614794021959998	-10.5687936217492	2.2975126506606e-21	4.3343878403797e-21	37.4388735809088	ENSG00000090534	56.46	protein_coding	184371935	184381968	HGNC:11795	THPO
815	ENSG00000090539	-2.4816220894194	4.00018510803198	-14.0381796750619	2.31982488770152e-32	5.62696997595478e-32	62.1560853372274	ENSG00000090539	59.38	protein_coding	184380054	184390736	HGNC:1949	CHRD
816	ENSG00000090554	-3.90566495786902	0.58660080107711	-33.2762818854123	1.21984919356696e-87	1.53890204927379e-86	189.515609822183	ENSG00000090554	53.99	protein_coding	49474207	49486231	HGNC:3766	FLT3LG
817	ENSG00000090581	-1.95122519488001	6.01133327870053	-47.103882655546	1.26945297865294e-116	5.53265931205741e-115	256.158410286591	ENSG00000090581	55.84	protein_coding	1351931	1365737	HGNC:23026	GNPTG
818	ENSG00000090659	-1.51318137314316	2.34779897109419	-7.03521111860876	2.51008243927858e-11	3.72217976920433e-11	14.1708416754674	ENSG00000090659	53.09	protein_coding	7739993	7747564	HGNC:1641	CD209
819	ENSG00000090674	-1.30730194468763	4.89944398005667	-17.2884373388247	8.11207790415751e-43	2.54386217089512e-42	85.9738389965239	ENSG00000090674	57.01	protein_coding	7522624	7534009	HGNC:13356	MCOLN1
820	ENSG00000090686	-1.02473758365818	6.38123635660837	-19.6521683880846	2.98473026517845e-50	1.14221809800128e-49	102.970263390391	ENSG00000090686	41.84	protein_coding	21678298	21783606	HGNC:18533	USP48
821	ENSG00000090776	-1.11438793708861	4.52915451339603	-13.3213378523541	4.72532344150396e-30	1.08899776688916e-29	56.6273077979473	ENSG00000090776	56.39	protein_coding	68829021	68842160	HGNC:3226	EFNB1
822	ENSG00000090889	4.80458499926273	0.613519966954997	23.3048158563837	3.04302459884708e-61	1.60188753894186e-60	128.717618900144	ENSG00000090889	40.48	protein_coding	70290104	70420886	HGNC:13339	KIF4A
823	ENSG00000090924	1.52679791566654	4.0482595131328	19.0480186301506	2.26093334458606e-48	8.23483117732473e-48	98.7283141293765	ENSG00000090924	56.66	protein_coding	39412669	39428415	HGNC:29515	PLEKHG2
824	ENSG00000090932	7.61211408692372	-4.41130043879414	24.2810164080864	4.60487110886419e-64	2.63091560088187e-63	135.437287653678	ENSG00000090932	56.84	protein_coding	39498895	39508481	HGNC:2909	DLL3
825	ENSG00000090971	1.78631703659667	3.30935312990796	25.6589162255655	5.90079244267485e-68	3.8254954991116e-67	143.971451746227	ENSG00000090971	65.69	protein_coding	55485188	55487568	HGNC:28918	NAT14
826	ENSG00000091127	1.0175758293724	3.05498435521453	12.0635923857807	4.92866798815218e-26	1.03403543922186e-25	47.4719785435712	ENSG00000091127	43	protein_coding	105439661	105522271	HGNC:26033	PUS7
827	ENSG00000091128	1.4248095212422	-2.6760859576911	8.75937172742724	5.41340740925632e-16	9.01935211673484e-16	25.1975720313044	ENSG00000091128	40.71	protein_coding	108023548	108130361	HGNC:6491	LAMB4
828	ENSG00000091140	-1.24306851826022	8.72330349081713	-19.1097167370222	1.45093157740305e-48	5.30637563433074e-48	99.0713316612982	ENSG00000091140	36.56	protein_coding	107891162	107931730	HGNC:2898	DLD
829	ENSG00000091262	-1.43611350431692	1.75320680723834	-7.82750743788631	2.10212380165586e-13	3.28287186089167e-13	18.9671333798108	ENSG00000091262	49.84	protein_coding	16149565	16223522	HGNC:57	ABCC6
830	ENSG00000091317	-1.10514359202857	5.07514321841708	-16.8744138340499	1.70203719083692e-41	5.16288339739225e-41	82.8886031232249	ENSG00000091317	38.52	protein_coding	32481312	32502852	HGNC:19177	CMTM6
831	ENSG00000091409	1.44957965074742	3.49251013611857	9.41364451291538	6.86277927377187e-18	1.19513976511502e-17	28.709632553527	ENSG00000091409	41.78	protein_coding	172427354	172506459	HGNC:6142	ITGA6
832	ENSG00000091428	-2.13022314932986	6.07484728365907	-19.0401509199806	2.39256949956943e-48	8.71015963286907e-48	98.6465638415614	ENSG00000091428	40.56	protein_coding	172735274	173052893	HGNC:16626	RAPGEF4
833	ENSG00000091436	-1.42835971244233	4.90089758020264	-13.4363327434595	2.0166866348725e-30	4.6803420656003e-30	57.4507509507495	ENSG00000091436	38.91	protein_coding	173075435	173268015	HGNC:17797	MAP3K20
834	ENSG00000091482	1.03456585443817	-4.45856141922235	4.00958420279266	8.34146681292864e-05	0.000102789832975107	0.166098559162615	ENSG00000091482	40.14	protein_coding	21705978	21758116	HGNC:11122	SMPX
835	ENSG00000091483	-1.24158644602927	8.11689732887151	-18.679747451542	3.21645202164918e-47	1.13516921693009e-46	95.9630451195428	ENSG00000091483	36.88	protein_coding	241497511	241519799	HGNC:3700	FH
836	ENSG00000091490	1.24830887327868	3.78379069783631	8.96330069362006	1.40791788175165e-16	2.3771285103853e-16	25.6760922622561	ENSG00000091490	43.64	protein_coding	25747433	25863760	HGNC:29108	SEL1L3
837	ENSG00000091513	1.62804087717002	1.0581956434781	9.56681953848516	2.4223933514079e-18	4.26192886161712e-18	30.1313055977867	ENSG00000091513	43.58	protein_coding	133746040	133796641	HGNC:11740	TF
838	ENSG00000091536	3.14999340189091	0.270860547401737	18.8443685620924	9.80071876794225e-48	3.50824117186887e-47	97.6899261099735	ENSG00000091536	55.19	protein_coding	18108756	18179802	HGNC:7594	MYO15A
839	ENSG00000091583	-1.64835622913844	-3.736737532088	-3.88090251257944	0.000137696487048721	0.000168404254478657	-0.266333721339213	ENSG00000091583	42.88	protein_coding	66212033	66256525	HGNC:616	APOH
840	ENSG00000091622	-1.71227906899351	3.02098481246438	-12.6726187198557	5.67595988858804e-28	1.24877604978088e-27	52.1491092899072	ENSG00000091622	52.01	protein_coding	6451263	6556555	HGNC:21043	PITPNM3
841	ENSG00000091651	3.15355088029007	1.40835086663965	21.4727230617715	8.17918923597754e-56	3.67928124950039e-55	116.164751876044	ENSG00000091651	44.16	protein_coding	46689643	46698394	HGNC:17151	ORC6
842	ENSG00000091664	4.03429720034828	-4.9631580603133	11.7688261126799	4.21465510404067e-25	8.65525588977911e-25	46.0998157982047	ENSG00000091664	36.46	protein_coding	22338381	22379503	HGNC:16703	SLC17A6
843	ENSG00000091704	-4.30211996978248	-0.155075299838241	-9.1033984379161	5.53770011108003e-17	9.46049366658069e-17	27.4776290065532	ENSG00000091704	56.16	protein_coding	130380339	130388114	HGNC:2296	CPA1
844	ENSG00000091831	-1.78141265065109	1.89402090846905	-14.8727504820613	4.68980014053618e-35	1.21296264075966e-34	68.5798387770512	ENSG00000091831	39.66	protein_coding	151656691	152129619	HGNC:3467	ESR1
845	ENSG00000091844	3.58378634056701	0.713202881807678	38.0200342633899	1.86099611606856e-98	3.64297875297183e-97	214.453637014068	ENSG00000091844	37.44	protein_coding	153004459	153131282	HGNC:14088	RGS17
846	ENSG00000091879	3.30303035432656	0.762288919717585	22.253085376957	3.79032579777364e-58	1.82060169687614e-57	121.612470427547	ENSG00000091879	40.71	protein_coding	6499632	6563409	HGNC:485	ANGPT2
847	ENSG00000091947	1.23394725897141	4.59160559564689	23.4367242481794	1.2567201829644e-61	6.70880044055804e-61	129.25331548654	ENSG00000091947	49.94	protein_coding	44011188	44023946	HGNC:28653	TMEM101
848	ENSG00000091972	5.21222734986784	2.61213521375786	41.8138634987455	2.04099827048601e-106	5.59917090854589e-105	232.71840036702	ENSG00000091972	38.61	protein_coding	112332347	112362812	HGNC:7203	CD200
849	ENSG00000092010	-1.0486387067599	5.86681615097707	-18.3072749429879	4.77575824034693e-46	1.62802891962476e-45	93.3021118326429	ENSG00000092010	57.43	protein_coding	24136163	24138967	HGNC:9568	PSME1
850	ENSG00000092036	-2.42604376818219	4.25271847119737	-32.6980572635392	2.99398897360076e-86	3.59449850837859e-85	186.290391554153	ENSG00000092036	45.59	protein_coding	22946228	22957161	HGNC:20163	HAUS4
851	ENSG00000092051	5.66152486277497	2.0370626257316	35.7196639002069	2.44328897179323e-93	3.80820053707502e-92	202.603621319052	ENSG00000092051	56.66	protein_coding	23568038	23578790	HGNC:20156	JPH4
852	ENSG00000092068	-1.62129013822966	4.79784353726953	-12.8181469854638	1.94369936151655e-28	4.32163938316208e-28	52.9246800358049	ENSG00000092068	47.13	protein_coding	23125295	23183674	HGNC:11066	SLC7A8
853	ENSG00000092096	2.99537378975103	4.34761457384572	21.7236515939576	1.44141395422403e-56	6.62196120298744e-56	117.603332439886	ENSG00000092096	57.87	protein_coding	23346314	23352912	HGNC:23095	SLC22A17
854	ENSG00000092098	-5.42150233241058	3.37254485440008	-65.0282377191896	3.02423098868247e-145	4.18303662320816e-143	321.242904569505	ENSG00000092098	52.92	protein_coding	24146683	24160660	HGNC:16031	RNF31
855	ENSG00000092200	1.55859833248177	-0.927829663730068	15.1289963030212	6.98080687636893e-36	1.83969946420132e-35	70.6083378991919	ENSG00000092200	44.47	protein_coding	21280083	21351301	HGNC:13436	RPGRIP1
856	ENSG00000092208	1.21441637796166	2.15125471722886	21.2878131404676	2.95333436964862e-55	1.30612809888021e-54	114.873673375275	ENSG00000092208	39.61	protein_coding	39114285	39136973	HGNC:10884	GEMIN2
857	ENSG00000092295	1.88610925960285	0.745324513970357	19.6685293769023	2.65601016545792e-50	1.01777005328322e-49	103.60227022595	ENSG00000092295	54.94	protein_coding	24249114	24264432	HGNC:11777	TGM1
858	ENSG00000092421	-2.13448098217672	7.32775007855645	-21.9445522024423	3.14590819367751e-57	1.46980852277016e-56	119.05939292744	ENSG00000092421	40.55	protein_coding	116443555	116574823	HGNC:10738	SEMA6A
859	ENSG00000092470	3.4014432264491	1.20629963054431	31.0452399621493	3.46982506256589e-82	3.59414749417979e-81	176.960658147747	ENSG00000092470	41.85	protein_coding	43826980	43868412	HGNC:25773	WDR76
860	ENSG00000092529	-1.8472004770984	3.4947158679974	-17.1967071525738	1.59066815303533e-42	4.95320081787047e-42	85.5636625337894	ENSG00000092529	46.78	protein_coding	42359498	42412949	HGNC:1480	CAPN3
861	ENSG00000092531	-3.61288495374198	4.57902312403538	-62.7277025036402	5.4292273447863e-142	6.70640226936998e-140	314.452721600157	ENSG00000092531	42.25	protein_coding	42491233	42545356	HGNC:11131	SNAP23
862	ENSG00000092607	1.9073685466699	-2.0745410110329	7.99891335033106	7.20228629441975e-14	1.13925639330824e-13	20.2869817686688	ENSG00000092607	41.12	protein_coding	118883046	118989556	HGNC:11594	TBX15
863	ENSG00000092621	3.26233425885011	2.35999006857992	16.5030619291864	2.63252034455154e-40	7.73449344171917e-40	80.3135776266862	ENSG00000092621	43.78	protein_coding	119648411	119744218	HGNC:8923	PHGDH
864	ENSG00000092820	-2.27955975150294	7.01945465568239	-25.3090442484134	5.61571959333108e-67	3.52301756888524e-66	141.564043407475	ENSG00000092820	46.15	protein_coding	158765741	158819368	HGNC:12691	EZR
865	ENSG00000092850	2.89823528354128	-0.859414033349512	17.6480458204777	5.82255098421446e-44	1.87999867464873e-43	89.1281318286638	ENSG00000092850	58.32	protein_coding	36084094	36088275	HGNC:11725	TEKT2
866	ENSG00000092853	4.73120006842859	0.0148478173817993	22.9181634040493	4.11580619621212e-60	2.09177133831251e-59	126.1691264139	ENSG00000092853	42.79	protein_coding	35720218	35769978	HGNC:19715	CLSPN
867	ENSG00000092871	-1.16666826089182	4.48837462868639	-23.6431777809715	3.16229893052235e-62	1.71872807049731e-61	130.767229204538	ENSG00000092871	43.34	protein_coding	35005990	35089319	HGNC:24821	RFFL
868	ENSG00000092931	-1.015978923534	5.84538123613774	-20.996069297117	2.25707391465025e-54	9.71782858425091e-54	112.498816756324	ENSG00000092931	44.16	protein_coding	76735865	76781449	HGNC:25458	MFSD11
869	ENSG00000092964	2.6424041525791	7.00177226534059	35.3310688777575	1.88686081158102e-92	2.83384901734135e-91	200.346183143634	ENSG00000092964	44.97	protein_coding	26514031	26658178	HGNC:3014	DPYSL2
870	ENSG00000093009	5.19033746511386	0.300707786189772	20.2370499899825	4.68641919818543e-52	1.89317238647928e-51	107.571625088058	ENSG00000093009	48.03	protein_coding	19479457	19520612	HGNC:1739	CDC45
871	ENSG00000093010	-1.34796854507384	5.90076675822446	-19.1808386346089	8.70520610143311e-49	3.19989744966587e-48	99.627935051501	ENSG00000093010	53.46	protein_coding	19941371	19969975	HGNC:2228	COMT
872	ENSG00000093134	-1.078845223525	-1.96924381735955	-3.52829099337949	0.000509479690644273	0.00061103174320831	-1.66680898252736	ENSG00000093134	37.34	transcribed_unitary_pseudogene	132722784	132736935	HGNC:16431	VNN3P
873	ENSG00000094755	3.57511581229413	-2.0116086684401	11.9336735487028	1.27084351084594e-25	2.63890814967911e-25	47.0790541165722	ENSG00000094755	45.34	protein_coding	170763350	170814047	HGNC:4089	GABRP
874	ENSG00000094804	2.61640341415837	1.84319320105514	14.95410222267	2.56148228085187e-35	6.66678075553774e-35	68.9217764285045	ENSG00000094804	43.52	protein_coding	40287879	40304657	HGNC:1744	CDC6
875	ENSG00000094963	-3.3975701708805	5.81536595066799	-15.0563535901881	1.1978102049791e-35	3.14090338572053e-35	69.5416364701582	ENSG00000094963	38.85	protein_coding	171185249	171212686	HGNC:3770	FMO2
876	ENSG00000095002	1.78769751044496	4.51533870065889	21.7464976359768	1.23113672769668e-56	5.6649456719254e-56	117.74201978259	ENSG00000095002	45.38	protein_coding	47403067	47663146	HGNC:7325	MSH2
877	ENSG00000095059	-2.33002837501456	4.20733380762982	-33.0251149814844	4.87607288245375e-87	6.01026720980786e-86	188.105582708531	ENSG00000095059	54.72	protein_coding	12675717	12681880	HGNC:2869	DHPS
878	ENSG00000095110	-1.39222291962943	-4.03708444557999	-4.52423326516429	9.93335977174349e-06	1.26009488367018e-05	2.25191601710348	ENSG00000095110	37.37	protein_coding	114518934	114559881	HGNC:28527	NXPE1
879	ENSG00000095209	-1.80510674966768	5.74076804386256	-24.0086504838853	2.78517683990355e-63	1.5569893471668e-62	133.09950845445	ENSG00000095209	37.53	protein_coding	105694541	105776629	HGNC:25535	TMEM38B
880	ENSG00000095321	-1.29679060221449	5.52327194260195	-19.5065280738678	8.44347575532443e-50	3.19364412104534e-49	101.9926731766	ENSG00000095321	58.61	protein_coding	129094142	129111189	HGNC:2342	CRAT
881	ENSG00000095370	3.11468255798416	4.08925759638034	40.6216156129474	5.62159550018674e-104	1.37994935662926e-102	227.008391112889	ENSG00000095370	53.99	protein_coding	127738317	127778710	HGNC:16884	SH2D3C
882	ENSG00000095397	-5.78391659875808	5.30812750863473	-33.2329136912622	1.54879179513928e-87	1.94432291716968e-86	189.331393398128	ENSG00000095397	48.36	protein_coding	114402080	114505473	HGNC:16361	WHRN
883	ENSG00000095464	2.00489902107984	-1.03840967778167	17.7890728052815	2.07773552175306e-44	6.78450845589113e-44	90.2020264779215	ENSG00000095464	41.18	protein_coding	93612537	93666010	HGNC:8787	PDE6C
884	ENSG00000095587	4.9125718178789	-2.64465967041738	20.7224373660605	1.53374161064825e-53	6.4720309580497e-53	111.230309166029	ENSG00000095587	46.43	protein_coding	96364608	96513926	HGNC:11844	TLL2
885	ENSG00000095713	3.97715160722465	-0.852799675533477	19.9010921668176	5.0722390671744e-51	1.98784611830101e-50	105.336804397324	ENSG00000095713	48.15	protein_coding	97865000	98030828	HGNC:14882	CRTAC1
886	ENSG00000095739	-2.38979026190745	4.47293097474158	-13.6052138477485	5.76867687221663e-31	1.35693143657161e-30	58.866610856319	ENSG00000095739	46.04	protein_coding	28677510	28682932	HGNC:30251	BAMBI
887	ENSG00000095752	5.56138396653986	-3.08599555643112	27.1092375411729	6.11040357894799e-72	4.50939975303897e-71	153.522667250885	ENSG00000095752	60.84	protein_coding	55364382	55370463	HGNC:5966	IL11
888	ENSG00000095777	2.67608223787604	-4.61130279564346	9.08117981017872	6.42363203804058e-17	1.09505148669151e-16	27.4149632156557	ENSG00000095777	37.6	protein_coding	25934229	26212532	HGNC:7601	MYO3A
889	ENSG00000095794	-1.84399502829888	5.39440022436371	-15.2843732454846	2.20032686037844e-36	5.87033381241414e-36	71.1384833656786	ENSG00000095794	39.22	protein_coding	35126791	35212958	HGNC:2352	CREM
890	ENSG00000095932	3.99169473579167	-5.08071180836878	20.9838063469391	2.45902615657152e-54	1.05755064588802e-53	113.128274749322	ENSG00000095932	55.15	protein_coding	3473986	3480525	HGNC:37244	SMIM24
891	ENSG00000096006	-3.53284268328088	-2.66918518470761	-9.36024117200349	9.8511487631633e-18	1.70911585759583e-17	29.3357980702006	ENSG00000096006	34.47	protein_coding	49727376	49744437	HGNC:16904	CRISP3
892	ENSG00000096060	-1.06018544651386	6.76686098570025	-11.8440386732524	2.43998994679613e-25	5.03450895766357e-25	45.6037472436584	ENSG00000096060	41.97	protein_coding	35573585	35728583	HGNC:3721	FKBP5
893	ENSG00000096080	-1.60355710433006	4.10086145354126	-29.8146896132985	4.5289426537759e-79	4.22512303552381e-78	169.701026262852	ENSG00000096080	49.08	protein_coding	43671202	43687791	HGNC:14515	MRPS18A
894	ENSG00000096088	-3.59873786264555	-0.141327652771764	-6.84838085704824	7.4224574060164e-11	1.08754420311813e-10	13.5175986176581	ENSG00000096088	50.66	protein_coding	41736711	41754109	HGNC:8890	PGC
895	ENSG00000096384	1.07367559987162	10.4517018825985	14.26613847931	4.26398777504118e-33	1.05104955304318e-32	63.5058662011841	ENSG00000096384	49.1	protein_coding	44246166	44253888	HGNC:5258	HSP90AB1
896	ENSG00000096433	-2.31501711306834	4.70992901111667	-18.3709185309017	3.00932702175127e-46	1.03164803911298e-45	94.0045789393239	ENSG00000096433	55.13	protein_coding	33620365	33696574	HGNC:6182	ITPR3
897	ENSG00000096654	1.30866932440239	2.20347211459667	22.5864966244565	3.90011700027498e-59	1.92662109900239e-58	123.802127321849	ENSG00000096654	38.79	protein_coding	27450743	27473118	HGNC:12975	ZNF184
898	ENSG00000096696	-4.09921179846826	5.10111991901907	-24.0706753142081	1.84714012124744e-63	1.03888701389566e-62	133.786188414624	ENSG00000096696	42.53	protein_coding	7541338	7586714	HGNC:3052	DSP
899	ENSG00000096872	-1.14249721022322	5.80116650892561	-17.8337554556018	1.49946408097803e-44	4.91850622074859e-44	89.8604987389303	ENSG00000096872	37.42	protein_coding	26947039	27066134	HGNC:21424	IFT74
900	ENSG00000097021	3.14724466460932	3.47004090881623	33.8609480281396	4.980433652455e-89	6.53653618966238e-88	192.564300044589	ENSG00000097021	53.97	protein_coding	6264269	6393767	HGNC:24157	ACOT7
901	ENSG00000097046	2.16525198679847	2.80207202279153	20.4939658202081	7.64516355253997e-53	3.15800488018814e-52	109.172044396648	ENSG00000097046	36.66	protein_coding	91500851	91525764	HGNC:1745	CDC7
902	ENSG00000097096	-3.10771414417451	0.100718771211036	-16.7601596273141	3.94961340337248e-41	1.18714534813924e-40	82.7545589093244	ENSG00000097096	36.93	protein_coding	85156889	85201724	HGNC:25841	SYDE2
903	ENSG00000099194	-1.55057235932204	8.34572247866214	-11.74445983933	5.03030960405698e-25	1.03128713538752e-24	44.8773564569209	ENSG00000099194	46.86	protein_coding	100347233	100364826	HGNC:10571	SCD
904	ENSG00000099203	-2.83906809598696	3.21949040510171	-41.8756629703059	1.5305323099323e-106	4.21882647101745e-105	233.045597127546	ENSG00000099203	56.75	protein_coding	10832067	10836318	HGNC:17291	TMED1
905	ENSG00000099204	-2.40469384068815	7.74238304021918	-19.2961206577916	3.80718847648978e-49	1.41340801379681e-48	100.414422053216	ENSG00000099204	42.03	protein_coding	114431112	114768061	HGNC:78	ABLIM1
906	ENSG00000099219	-2.13226073582536	5.14773486852316	-23.7035465695484	2.11453729651426e-62	1.15442441531985e-61	131.16608501296	ENSG00000099219	40.53	protein_coding	5749832	5879537	HGNC:23703	ERMP1
907	ENSG00000099246	-1.14792144084445	8.4488512095758	-22.6518691165765	2.50104914828806e-59	1.243851288783e-58	123.893785267933	ENSG00000099246	36.68	protein_coding	27504174	27543207	HGNC:14244	RAB18
908	ENSG00000099260	-3.95242796219098	5.52903802101987	-25.1342011901673	1.74141315569772e-66	1.07495730848374e-65	140.701188105742	ENSG00000099260	37.49	protein_coding	99646113	99694541	HGNC:15846	PALMD
909	ENSG00000099282	1.89699423255364	1.86824007885554	20.4657748035477	9.32482444883884e-53	3.8415216683383e-52	109.115988210172	ENSG00000099282	51.45	protein_coding	69451465	69507666	HGNC:23298	TSPAN15
910	ENSG00000099284	5.53265222798704	2.5731567640756	45.7366537983059	4.46072657848305e-114	1.70876157937612e-112	250.369198151088	ENSG00000099284	45.85	protein_coding	70052544	70112282	HGNC:14453	MACROH2A2
911	ENSG00000099330	-1.16719513239947	3.01609863071846	-15.9230234168914	1.9237955804084e-38	5.39358588564798e-38	76.1809040312105	ENSG00000099330	58.66	protein_coding	17226213	17229219	HGNC:26221	OCEL1
912	ENSG00000099338	2.36698345459969	-0.113838870092197	22.0087061867211	2.02411911079504e-57	9.50114353591845e-57	120.054882030023	ENSG00000099338	53.1	protein_coding	38335775	38370943	HGNC:25243	CATSPERG
913	ENSG00000099364	1.11098219692857	3.76892548239611	19.3289897677134	3.00815541543659e-49	1.12018993940303e-48	100.791813930528	ENSG00000099364	55.33	protein_coding	30923055	30948783	HGNC:25300	FBXL19
914	ENSG00000099365	4.2876538287174	1.42089870194212	50.1845072312352	3.83293951122957e-122	2.09803482867042e-120	268.93659896489	ENSG00000099365	55.21	protein_coding	30989256	31010638	HGNC:18539	STX1B
915	ENSG00000099377	-2.70904333981032	3.6728094579197	-20.7493159634467	1.27011774692414e-53	5.3743267697748e-53	111.170385179193	ENSG00000099377	60.62	protein_coding	30985207	30989147	HGNC:18324	HSD3B7
916	ENSG00000099399	1.13847435826575	-6.13003502105177	4.61462862996675	6.70101033900717e-06	8.55080310577431e-06	2.6953935207227	ENSG00000099399	49.11	protein_coding	30215563	30220089	HGNC:6809	MAGEB2
917	ENSG00000099617	8.73217662769876	-4.29560938124098	36.5028854087204	4.16197547054137e-95	7.00200082986418e-94	206.640126847927	ENSG00000099617	63.78	protein_coding	1285873	1301431	HGNC:3222	EFNA2
918	ENSG00000099625	2.46360209834264	1.64181205947617	17.1093848268539	3.02133941631322e-42	9.3439441929869e-42	84.9065657598957	ENSG00000099625	70.01	protein_coding	1228287	1238027	HGNC:28617	CBARP
919	ENSG00000099725	1.63637358001144	0.302112281116167	2.99629857923431	0.00304751040722543	0.00354750538111712	-3.72483006026953	ENSG00000099725	44.3	transcribed_unitary_pseudogene	7273972	7381548	HGNC:9444	PRKY
920	ENSG00000099769	1.50176167156216	-2.38523843942006	8.82604145893221	3.49076064355211e-16	5.8400144930405e-16	25.6034463845436	ENSG00000099769	68.39	protein_coding	1790413	1794971	HGNC:5468	IGFALS
921	ENSG00000099812	3.3588668816359	-4.1828965798601	16.2757663431629	1.41232075030402e-39	4.07382580060845e-39	79.2539733922843	ENSG00000099812	56.63	protein_coding	751112	764318	HGNC:27000	MISP
922	ENSG00000099834	-1.42929470757163	-0.70430790347012	-5.76449846827189	2.75993840862445e-08	3.77587167145322e-08	7.67079347517725	ENSG00000099834	63.08	protein_coding	616577	626078	HGNC:7521	CDHR5
923	ENSG00000099849	1.14324078861728	1.7380868043832	12.3932550795349	4.41854037840526e-27	9.51023706678933e-27	50.0896128570044	ENSG00000099849	69.11	protein_coding	560404	564025	HGNC:1166	RASSF7
924	ENSG00000099860	-1.35200939569495	4.67767736739839	-7.3894738670546	3.06531646933754e-12	4.65612843593266e-12	15.8388440374713	ENSG00000099860	60.24	protein_coding	2476122	2478259	HGNC:4096	GADD45B
925	ENSG00000099864	2.27653566062346	4.85980936860699	28.8098881172605	1.81379822531514e-76	1.55173797061313e-75	163.482197910988	ENSG00000099864	59.66	protein_coding	708935	748329	HGNC:8594	PALM
926	ENSG00000099866	1.17098266387921	-0.729762525025086	11.3282220905948	1.01983881829455e-23	2.02625639633459e-23	42.6851962239704	ENSG00000099866	60.88	protein_coding	489176	505343	HGNC:6765	MADCAM1
927	ENSG00000099869	1.68439393984348	-1.91565182137731	6.016060298349	7.41784159979694e-09	1.0290356321765e-08	8.92937554019961	ENSG00000099869	57.48	lncRNA	2140501	2148666	HGNC:14062	IGF2-AS
928	ENSG00000099875	-1.47790753792879	6.30895413472441	-20.8767895676388	5.1983582308336e-54	2.21994595625856e-53	111.654546494272	ENSG00000099875	64.23	protein_coding	2037465	2051244	HGNC:7111	MKNK2
929	ENSG00000099889	3.64402629600678	4.84124931165896	38.8025398205334	3.80543709380091e-100	8.05699279832331e-99	218.142542497825	ENSG00000099889	58.04	protein_coding	19969896	20016823	HGNC:728	ARVCF
930	ENSG00000099901	1.31451227625723	4.75273124614576	19.509275767829	8.27927529245769e-50	3.1330763430616e-49	101.981586837872	ENSG00000099901	57.68	protein_coding	20115938	20127355	HGNC:9847	RANBP1
931	ENSG00000099910	1.03036899116743	4.64073785648741	23.3975351265744	1.63397271930709e-61	8.67259555222301e-61	128.989447096748	ENSG00000099910	49.08	protein_coding	20441519	20495844	HGNC:25888	KLHL22
932	ENSG00000099942	1.19755531160685	6.13869956749577	29.1424189756004	2.46258876188987e-77	2.16122104144734e-76	165.447083247669	ENSG00000099942	45.77	protein_coding	20917407	20953747	HGNC:2363	CRKL
933	ENSG00000099949	-1.00122187373137	5.04895921398541	-23.2946407907038	3.25814310353794e-61	1.71239698631679e-60	128.345583683482	ENSG00000099949	58.23	protein_coding	20982269	20999032	HGNC:6742	LZTR1
934	ENSG00000099953	3.53810138415809	1.16488724560708	24.1522106743781	1.07736242419742e-63	6.09055179553015e-63	134.341807341461	ENSG00000099953	57.83	protein_coding	23768226	23784316	HGNC:7157	MMP11
935	ENSG00000099954	1.47082870296186	0.559299698283599	6.61839423110007	2.75099438637193e-10	3.97405999567263e-10	11.8730916554761	ENSG00000099954	44.03	protein_coding	17359949	17558151	HGNC:1840	CECR2
936	ENSG00000099956	1.18445379291235	4.96798360596668	22.3157714526244	2.46916246025511e-58	1.19445410826037e-57	121.632227425144	ENSG00000099956	51.42	protein_coding	23786931	23838009	HGNC:11103	SMARCB1
937	ENSG00000099958	-1.6958930979213	0.0254031166239998	-7.60310828950469	8.38449792650931e-13	1.29175960517867e-12	17.8213454470558	ENSG00000099958	61.13	protein_coding	23834503	23839128	HGNC:14236	DERL3
938	ENSG00000099974	-3.1024667918316	3.97339064211385	-34.85725265655	2.3309140739619e-91	3.35462829871938e-90	198.109095582056	ENSG00000099974	51.49	protein_coding	23966888	23972556	HGNC:33446	DDTL
939	ENSG00000099977	-11.2016916764656	1.81096992156698	-64.5570714621279	1.37581013315315e-144	1.82642748653474e-142	316.90421867734	ENSG00000099977	54.25	protein_coding	23970542	23980525	HGNC:2732	DDT
940	ENSG00000099984	-5.68070296697621	1.19291734246123	-16.9670745792868	8.60449912561832e-42	2.63112689042438e-41	84.2920481397352	ENSG00000099984	57.52	protein_coding	23980058	23983915	HGNC:4642	GSTT2
941	ENSG00000099992	-1.01547276724017	4.20613989844671	-17.038953161962	5.07086956543462e-42	1.56030393089083e-41	84.2184001214726	ENSG00000099992	52.41	protein_coding	30291990	30326947	HGNC:23609	TBC1D10A
942	ENSG00000099994	-1.26591444006567	2.98767684117569	-7.46319661683148	1.96429856779748e-12	2.99830388010005e-12	16.5614309513317	ENSG00000099994	64.06	protein_coding	24181487	24189106	HGNC:30667	SUSD2
943	ENSG00000100024	2.84376594046366	-1.15396854309871	16.7483692952118	4.30823629867045e-41	1.29258280637731e-40	82.557153012784	ENSG00000100024	49.88	protein_coding	24494107	24528390	HGNC:16297	UPB1
944	ENSG00000100031	-2.34204960963216	-0.33171352454824	-17.3263356736729	6.14298830225613e-43	1.93188409521871e-42	86.9101295295742	ENSG00000100031	53.35	protein_coding	24594811	24629005	HGNC:4250	GGT1
945	ENSG00000100036	1.15840567159897	1.28340987498275	15.8057236782776	4.58988602734657e-38	1.27445338797546e-37	75.4038204263062	ENSG00000100036	50.88	protein_coding	30635781	30669016	HGNC:17058	SLC35E4
946	ENSG00000100038	-6.03008037019561	2.69329071224933	-43.6769128038758	4.01325849431559e-110	1.28396479169246e-108	241.030789119633	ENSG00000100038	54.98	protein_coding	21957025	21982813	HGNC:11993	TOP3B
947	ENSG00000100056	1.28383940706524	3.84733395888511	31.4156580384331	4.14574234348937e-83	4.4028736732074e-82	178.886088125466	ENSG00000100056	55.92	protein_coding	19130279	19144684	HGNC:16817	ESS2
948	ENSG00000100058	1.3965792736931	3.98425832611932	15.9699325237209	1.35893297425446e-38	3.81966327236599e-38	76.2052409522704	ENSG00000100058	51.18	transcribed_unprocessed_pseudogene	25455712	25459681	HGNC:2399	CRYBB2P1
949	ENSG00000100065	-1.62281048712437	3.50635311205661	-16.1005061733301	5.16641824468417e-39	1.46734409238854e-38	77.4583281287224	ENSG00000100065	57.09	protein_coding	37490362	37519542	HGNC:16422	CARD10
950	ENSG00000100068	1.02215798826473	2.83219410464991	8.5287174818606	2.44082836130262e-15	3.99891441362715e-15	23.0163676629652	ENSG00000100068	54.68	transcribed_unprocessed_pseudogene	25351612	25405274	HGNC:25323	LRP5L
951	ENSG00000100077	2.81554026004028	4.68427682792732	29.1288288260625	2.67127479323873e-77	2.34081094267911e-76	165.415796135961	ENSG00000100077	40.6	protein_coding	25564675	25729294	HGNC:290	GRK3
952	ENSG00000100079	2.5449519976364	-1.2434526741986	14.3856962196464	1.75328815387778e-33	4.36554953825837e-33	65.0864184933242	ENSG00000100079	50.79	protein_coding	37570248	37582616	HGNC:6562	LGALS2
953	ENSG00000100092	-2.54228928761861	3.46600966172944	-34.1373625293412	1.11232855973e-89	1.49730054785566e-88	194.251238567333	ENSG00000100092	57.36	protein_coding	37634654	37656117	HGNC:10824	SH3BP1
954	ENSG00000100095	8.3364001082691	1.16520889501309	24.844856618201	1.14272338051548e-65	6.90265883015877e-65	138.896865444313	ENSG00000100095	44.57	protein_coding	26169462	26383597	HGNC:10763	SEZ6L
955	ENSG00000100105	1.65952374518055	4.02215320625593	27.6177204127081	2.60657801236011e-73	2.00363878560752e-72	156.253081639264	ENSG00000100105	52.93	protein_coding	31325804	31346346	HGNC:13071	PATZ1
956	ENSG00000100139	1.27418182220771	3.66283158446866	23.8701573764852	6.97980936802674e-63	3.86315045091663e-62	132.241857654398	ENSG00000100139	55.92	protein_coding	37905657	37942822	HGNC:29804	MICALL1
957	ENSG00000100146	1.87784192340027	-0.3130705058028	6.33422070463547	1.33510459677066e-09	1.88979600960877e-09	10.4167546401696	ENSG00000100146	57.55	protein_coding	37970686	37987422	HGNC:11190	SOX10
958	ENSG00000100156	1.87481989255163	-0.623672061291805	18.2436203022255	7.58228652493738e-46	2.56883597007229e-45	93.4798942829729	ENSG00000100156	62.47	protein_coding	38078134	38084184	HGNC:16270	SLC16A8
959	ENSG00000100162	4.26961999895684	-0.546897802722642	23.216105820419	5.522300096073e-61	2.87944943384177e-60	128.239124132441	ENSG00000100162	53.24	protein_coding	41938737	41947152	HGNC:18352	CENPM
960	ENSG00000100167	8.61191317248704	1.46127169082523	49.5142477781086	5.75477521294413e-121	3.00066710256877e-119	266.222946053678	ENSG00000100167	52.3	protein_coding	41969443	41998221	HGNC:10750	SEPTIN3
961	ENSG00000100181	-1.67525019725707	1.33384684570898	-8.06328807602724	4.80181481264827e-14	7.62998695448596e-14	20.4958662208377	ENSG00000100181	33.69	transcribed_unprocessed_pseudogene	16637040	16638740	HGNC:43648	TPTEP1
962	ENSG00000100191	1.87941959328193	-2.0382344457171	10.6824323966766	1.02842467449181e-21	1.95519189762027e-21	38.1929635565597	ENSG00000100191	41.71	protein_coding	32218464	32255347	HGNC:11039	SLC5A4
963	ENSG00000100197	1.88287264647023	0.856027335070885	17.8573825521575	1.26200192956403e-44	4.14724463949347e-44	90.5191208808098	ENSG00000100197	62.72	protein_coding	42126499	42130865	HGNC:2625	CYP2D6
964	ENSG00000100206	4.76772504171956	-2.43303580780094	21.8389979188552	6.50584662999942e-57	3.01401025484069e-56	118.976673453263	ENSG00000100206	42.02	protein_coding	38518948	38570204	HGNC:2927	DMC1
965	ENSG00000100207	1.22432523011562	4.67360144520972	21.961726202017	2.79549088603574e-57	1.30741129735857e-56	119.219088865067	ENSG00000100207	49.75	protein_coding	42160013	42343616	HGNC:11631	TCF20
966	ENSG00000100234	-1.02311862952001	8.7103666466147	-6.73027598715242	1.45953807105686e-10	2.12384212569878e-10	11.8333375882186	ENSG00000100234	47.17	protein_coding	32801705	32863041	HGNC:11822	TIMP3
967	ENSG00000100249	-2.01708679949423	-4.36841389982741	-8.3552287231171	7.4818652939599e-15	1.21186176583115e-14	22.8349472263372	ENSG00000100249	46.93	protein_coding	29058672	29061831	HGNC:26931	C22orf31
968	ENSG00000100284	-1.23011587608666	5.53644228262204	-20.3949062861724	1.53687369184908e-52	6.28322927575609e-52	108.304842722524	ENSG00000100284	53.52	protein_coding	35299275	35347992	HGNC:11982	TOM1
969	ENSG00000100288	-5.44607875287763	3.87944923200528	-53.1773403466228	3.06863956872065e-127	2.0486273236381e-125	280.381627973035	ENSG00000100288	50.64	protein_coding	50578959	50601455	HGNC:1938	CHKB
970	ENSG00000100296	1.08195029002776	4.89371303998339	22.6307995179443	2.88593984680062e-59	1.4323662338042e-58	123.78783234668	ENSG00000100296	47.17	protein_coding	29505879	29555216	HGNC:19074	THOC5
971	ENSG00000100297	2.46959564021182	3.40867869843676	25.8079119294087	2.2711366635731e-68	1.49079243512006e-67	144.906477982753	ENSG00000100297	52.45	protein_coding	35400134	35425431	HGNC:6948	MCM5
972	ENSG00000100300	-2.33066040713467	4.93729063936772	-22.098512758591	1.0927132181098e-57	5.17331064257394e-57	120.343683527513	ENSG00000100300	57.74	protein_coding	43151547	43163242	HGNC:1158	TSPO
973	ENSG00000100307	-1.39100177384178	4.75172299464846	-13.9634611598896	4.04086462719389e-32	9.75950773981093e-32	61.3749911633342	ENSG00000100307	54.25	protein_coding	39120167	39152680	HGNC:1557	CBX7
974	ENSG00000100311	1.37947007266922	2.62814601637318	12.0815440112119	4.32336874295233e-26	9.07703095741282e-26	47.6524555519075	ENSG00000100311	58.15	protein_coding	39223359	39244982	HGNC:8800	PDGFB
975	ENSG00000100312	1.16358780162047	-3.7116385846813	5.2557503445916	3.49090565174372e-07	4.63214784292441e-07	5.36345524296817	ENSG00000100312	55.46	protein_coding	50738196	50745339	HGNC:126	ACR
976	ENSG00000100314	-3.70326965246689	2.0846485441352	-19.4153550913363	1.62073344151648e-49	6.08835936991203e-49	101.92368258765	ENSG00000100314	62.96	protein_coding	29720003	29731833	HGNC:20834	CABP7
977	ENSG00000100316	1.5631631091705	10.0377789181607	19.9924634557269	2.65075350881401e-51	1.0459473061171e-50	105.445771444695	ENSG00000100316	53.41	protein_coding	39312882	39320389	HGNC:10332	RPL3
978	ENSG00000100320	2.09022475315867	6.66108683472068	34.2203080744279	7.10520613477022e-90	9.68849802284871e-89	194.39438351772	ENSG00000100320	39.37	protein_coding	35738736	36028824	HGNC:9906	RBFOX2
979	ENSG00000100321	1.95030706759244	4.78776883467754	23.5146445738899	7.46111281288074e-62	4.00800569452866e-61	129.76075038135	ENSG00000100321	55.76	protein_coding	39349925	39385575	HGNC:11498	SYNGR1
980	ENSG00000100330	-2.69257586840482	5.57913413752831	-49.9140798704161	1.13923546092537e-121	6.13407923354667e-120	267.836734358737	ENSG00000100330	40.64	protein_coding	29883169	30030868	HGNC:7451	MTMR3
981	ENSG00000100336	1.32418662783743	1.92430870408836	7.67078785377722	5.53692408308058e-13	8.57106348981895e-13	17.7878916225119	ENSG00000100336	49.11	protein_coding	36189124	36204840	HGNC:14867	APOL4
982	ENSG00000100341	2.70161117056377	-5.90746466652074	12.5364258231127	1.54492527957834e-27	3.36599028796265e-27	51.7494588735159	ENSG00000100341	57.39	protein_coding	43879678	43892013	HGNC:24888	PNPLA5
983	ENSG00000100344	-1.43040057498167	1.30830216760945	-10.6508881534282	1.28583718825703e-21	2.43895165146568e-21	37.7819361200242	ENSG00000100344	49.36	protein_coding	43923792	43964488	HGNC:18590	PNPLA3
984	ENSG00000100346	-2.67331857473716	2.67404020739549	-10.9099847813418	2.04108921539416e-22	3.94140777348184e-22	39.5242327307986	ENSG00000100346	56.05	protein_coding	39570753	39689735	HGNC:1396	CACNA1I
985	ENSG00000100348	-1.1633997517919	6.69754595008909	-21.6866223506663	1.86141311535291e-56	8.51927512414046e-56	117.275151203244	ENSG00000100348	51.29	protein_coding	36467046	36481640	HGNC:17772	TXN2
986	ENSG00000100350	1.07577744836182	3.6288741180924	12.1845829519864	2.03649314153835e-26	4.31568395196278e-26	48.2558309377296	ENSG00000100350	52.87	protein_coding	36487190	36507221	HGNC:26264	FOXRED2
987	ENSG00000100351	2.47795936052294	-1.14279816948801	14.0849951280845	1.63837812650665e-32	3.98661080208334e-32	62.8502294921691	ENSG00000100351	44.48	protein_coding	39901084	39973721	HGNC:4563	GRAP2
988	ENSG00000100359	-5.09990544673179	4.52282630595793	-47.9328550097926	3.88526316756088e-118	1.78776282684241e-116	259.655719921575	ENSG00000100359	47.84	protein_coding	40370591	40410289	HGNC:25228	SGSM3
989	ENSG00000100362	-1.0720736023143	-4.30336299844115	-3.93288034835422	0.000112629716053361	0.000138230370921662	-0.0547271576950399	ENSG00000100362	51.49	protein_coding	36800684	36819479	HGNC:9704	PVALB
990	ENSG00000100368	1.13056539094452	1.1540125167509	9.50981265066586	3.57188429585625e-18	6.26238750284505e-18	29.7625811150419	ENSG00000100368	51.95	protein_coding	36913628	36940439	HGNC:2436	CSF2RB
991	ENSG00000100376	1.14398291851599	4.07419692051456	8.08079306408447	4.29935798088527e-14	6.83817875097905e-14	19.9713798223607	ENSG00000100376	49.58	protein_coding	45308968	45341955	HGNC:1313	FAM118A
992	ENSG00000100379	1.11179981295099	3.72004167885782	19.5954053701776	4.47518102264422e-50	1.70442118826257e-49	102.706053744417	ENSG00000100379	60.2	protein_coding	37051739	37063390	HGNC:25705	KCTD17
993	ENSG00000100385	2.62565773392204	0.431473132837914	18.8395137990262	1.01499303405376e-47	3.63099335505773e-47	97.658796460796	ENSG00000100385	53.89	protein_coding	37118666	37175118	HGNC:6009	IL2RB
994	ENSG00000100410	1.28075627111546	3.84699704119417	23.2849068443339	3.47819550247675e-61	1.82514397800342e-60	128.303946145755	ENSG00000100410	46.22	protein_coding	41459717	41468692	HGNC:18000	PHF5A
995	ENSG00000100412	-1.3509184181267	6.0324454771486	-25.6093480998596	8.11206789876585e-68	5.23702225806575e-67	143.517961726749	ENSG00000100412	49.69	protein_coding	41447830	41529273	HGNC:118	ACO2
996	ENSG00000100413	-2.4992336375675	5.21165025799518	-53.7595070029767	3.34263847341795e-128	2.31866684977421e-126	282.88335569611	ENSG00000100413	55.14	protein_coding	41525799	41544606	HGNC:30349	POLR3H
997	ENSG00000100422	1.40001694500575	5.45913531225033	20.5937383128329	3.78813058380725e-53	1.57689724915054e-52	109.649040427925	ENSG00000100422	51.43	protein_coding	46684410	46738252	HGNC:19256	CERK
998	ENSG00000100426	2.15096445180898	3.9166926620699	30.5980468068009	4.60852384880113e-81	4.62032519025423e-80	174.147796740384	ENSG00000100426	47.49	protein_coding	49853844	49890080	HGNC:20721	ZBED4
999	ENSG00000100427	2.27740423869837	-4.22987000290171	9.80796448385685	4.64040863534583e-19	8.3085651552479e-19	32.2844682335732	ENSG00000100427	55.49	protein_coding	50059391	50085426	HGNC:17082	MLC1
1000	ENSG00000100429	-3.2288199520857	3.69147056326981	-37.7344132152675	7.81230190924623e-98	1.48401613323749e-96	213.024058124608	ENSG00000100429	64.5	protein_coding	50245183	50251405	HGNC:18128	HDAC10
1001	ENSG00000100433	6.38471064182178	-0.761028225201861	30.9564983690922	5.78622753539759e-82	5.94555470819168e-81	176.518887166371	ENSG00000100433	43.94	protein_coding	88180103	88326907	HGNC:6273	KCNK10
1002	ENSG00000100439	-1.77346633096466	5.35426123774606	-16.1906788709733	2.65043003603093e-39	7.58358521024135e-39	77.8591837804802	ENSG00000100439	48.34	protein_coding	22598290	22612963	HGNC:20154	ABHD4
1003	ENSG00000100441	-2.06086460691158	6.37382545598653	-39.8361219333744	2.44143688004646e-102	5.60584000916434e-101	223.194867354567	ENSG00000100441	52.18	protein_coding	24429286	24441843	HGNC:20166	KHNYN
1004	ENSG00000100445	-3.10944493764615	5.48951559531097	-46.4258746020398	2.28255956170024e-115	9.31534334199891e-114	253.336284500851	ENSG00000100445	53.54	protein_coding	24439766	24442905	HGNC:20275	SDR39U1
1005	ENSG00000100448	1.46793214914253	-4.88263428810463	5.03697690696391	9.87327950990799e-07	1.29067845726862e-06	4.43837011896212	ENSG00000100448	53.71	protein_coding	24573518	24576250	HGNC:2532	CTSG
1006	ENSG00000100450	1.23001990488539	-2.32641810906763	4.59710866260401	7.23554929773301e-06	9.22220124859763e-06	2.31092535406806	ENSG00000100450	52.14	protein_coding	24606480	24609699	HGNC:4710	GZMH
1007	ENSG00000100453	2.7260687981893	-2.27419255121733	9.66296417273497	1.25579308997186e-18	2.22604286587829e-18	31.1230445408947	ENSG00000100453	52.9	protein_coding	24630954	24634267	HGNC:4709	GZMB
1008	ENSG00000100462	-1.32235186495328	4.96398762753226	-21.2383606314542	4.16609137623094e-55	1.83404887935122e-54	114.295274335692	ENSG00000100462	47.51	protein_coding	22920525	22929408	HGNC:10894	PRMT5
1009	ENSG00000100473	1.80448028647898	2.08865651538303	14.4828710119444	8.51337220803078e-34	2.13634312475071e-33	65.426439409934	ENSG00000100473	39.92	protein_coding	30874514	30895065	HGNC:2180	COCH
1010	ENSG00000100479	2.44034910670525	0.68860693289544	22.9375415792459	3.61055887459676e-60	1.8378206135811e-59	126.30933175764	ENSG00000100479	41.33	protein_coding	49643555	49688422	HGNC:9178	POLE2
1011	ENSG00000100504	-2.60001048735521	4.84530007840685	-18.7650327519296	1.73722649029729e-47	6.17641907024428e-47	96.8672697148663	ENSG00000100504	42.37	protein_coding	50857891	50944483	HGNC:9725	PYGL
1012	ENSG00000100505	2.32206175372545	1.80690594805236	18.4762124685217	1.40271381325001e-46	4.85339819836158e-46	94.8702002530237	ENSG00000100505	40.47	protein_coding	50975262	51096061	HGNC:16288	TRIM9
1013	ENSG00000100522	-1.54537472188861	3.53431298748921	-23.8700477100743	6.98489554198584e-63	3.86452939219954e-62	132.442266235746	ENSG00000100522	37.87	protein_coding	52775193	52791668	HGNC:19980	GNPNAT1
1014	ENSG00000100526	3.70329976613824	0.127290938923011	24.1232392207868	1.30471391243023e-63	7.36320221432343e-63	134.24748889323	ENSG00000100526	40.35	protein_coding	54396849	54420218	HGNC:1791	CDKN3
1015	ENSG00000100554	-1.60601407334407	8.13947635798781	-21.6703022034587	2.08358183033635e-56	9.52665413676551e-56	117.153505777611	ENSG00000100554	38.54	protein_coding	67294371	67360265	HGNC:13527	ATP6V1D
1016	ENSG00000100558	-4.60437306153101	3.4776462159413	-17.9789604191047	5.20082901319792e-45	1.72556663855011e-44	91.4843810741064	ENSG00000100558	47.4	protein_coding	67386984	67412167	HGNC:19238	PLEK2
1017	ENSG00000100564	-1.07827217790296	4.72751553259287	-18.5365899064825	9.05880564481977e-47	3.15134565647126e-46	95.0850522326809	ENSG00000100564	43.92	protein_coding	67581955	67600286	HGNC:8964	PIGH
1018	ENSG00000100568	-1.17454111187265	5.74823604384723	-29.412540706346	4.91189615133952e-78	4.42338749316926e-77	167.108936710026	ENSG00000100568	42.96	protein_coding	67647085	67674820	HGNC:17793	VTI1B
1019	ENSG00000100592	1.02317550379346	4.61099015384272	18.343325659625	3.67629088931798e-46	1.25675067711049e-45	93.5869995140373	ENSG00000100592	39.75	protein_coding	59188646	59371405	HGNC:18142	DAAM1
1020	ENSG00000100599	-2.30830186355852	4.25993920471894	-23.3982908439436	1.62571922588166e-61	8.63077186822351e-61	129.257439927368	ENSG00000100599	49.34	protein_coding	92513781	92688994	HGNC:18751	RIN3
1021	ENSG00000100604	5.15647446639949	4.21280933939043	10.6541191612519	1.25676205995522e-21	2.38478163336119e-21	37.2254737050183	ENSG00000100604	56.29	protein_coding	92923150	92935285	HGNC:1929	CHGA
1022	ENSG00000100612	-2.07695605849084	5.68443491383763	-26.4242180944912	4.50715620324141e-70	3.11429258566178e-69	148.793200957577	ENSG00000100612	39.65	protein_coding	60144119	60169856	HGNC:21524	DHRS7
1023	ENSG00000100625	-2.55916139231638	0.452530301292262	-12.8545171276968	1.48663269238804e-28	3.31049152236299e-28	53.8335942149729	ENSG00000100625	44.08	protein_coding	60709539	60724351	HGNC:10890	SIX4
1024	ENSG00000100626	1.8222392645546	4.1301717199935	21.2163042173658	4.85746348845758e-55	2.13353392507856e-54	114.091808109606	ENSG00000100626	48.62	protein_coding	69259277	69357033	HGNC:23233	GALNT16
1025	ENSG00000100628	1.48440509343292	-0.528564746714311	10.5041040645927	3.62630653548347e-21	6.80731854231067e-21	36.8068377966201	ENSG00000100628	52.44	protein_coding	93934166	93976739	HGNC:16012	ASB2
1026	ENSG00000100629	1.59113736886359	3.2603825085553	17.0111500410674	6.22147451885921e-42	1.90951155874474e-41	83.9851271036228	ENSG00000100629	36.62	protein_coding	80476983	80959517	HGNC:20359	CEP128
1027	ENSG00000100644	-2.10617546271091	7.54804771336055	-23.3484047578274	2.27137010830862e-61	1.20005439459791e-60	128.609287765424	ENSG00000100644	37.25	protein_coding	61695513	61748259	HGNC:4910	HIF1A
1028	ENSG00000100652	2.67278687226066	-3.39989059237582	13.1650033999375	1.50201281648621e-29	3.42227205050454e-29	56.2244360770344	ENSG00000100652	43.06	protein_coding	69775416	69797241	HGNC:10905	SLC10A1
1029	ENSG00000100678	6.73572656955613	-1.5117490571434	26.6867771534237	8.60929679069656e-71	6.07595925964863e-70	150.830826432483	ENSG00000100678	43.6	protein_coding	70044215	70189480	HGNC:11070	SLC8A3
1030	ENSG00000100721	4.50133677448074	-4.75350351907025	15.3388243487654	1.46829570625827e-36	3.933220749027e-36	72.3381720548254	ENSG00000100721	50.16	protein_coding	95709947	95714196	HGNC:11648	TCL1A
1031	ENSG00000100731	-1.10619869107582	6.66494438582074	-22.5278841950489	5.81127265080186e-59	2.85544749969947e-58	123.055030922728	ENSG00000100731	36.87	protein_coding	70907405	71115382	HGNC:19740	PCNX1
1032	ENSG00000100739	3.97732517367011	-2.95809267230352	16.4734701701895	3.27559927287118e-40	9.59704053831194e-40	80.6317225024118	ENSG00000100739	46.82	protein_coding	96256210	96268967	HGNC:1029	BDKRB1
1033	ENSG00000100749	1.3717038791285	2.30748102290191	17.4933734501454	1.80583532630089e-43	5.76225862718943e-43	87.6849024875187	ENSG00000100749	40.26	protein_coding	96797304	96954846	HGNC:12718	VRK1
1034	ENSG00000100784	2.41839997423288	1.92509649983244	33.28033901082	1.19291857370802e-87	1.50657332608428e-86	189.518658032683	ENSG00000100784	38.79	protein_coding	90847861	91060641	HGNC:10434	RPS6KA5
1035	ENSG00000100802	1.19740490918047	2.51581657778092	16.3394596044343	8.81828339808046e-40	2.5567155543148e-39	79.168310568977	ENSG00000100802	45.67	protein_coding	22985894	23010166	HGNC:20162	C14orf93
1036	ENSG00000100814	1.49560889703397	4.32890274756707	16.781614458913	3.37193467412258e-41	1.01496376124e-40	82.1691297205912	ENSG00000100814	39.52	protein_coding	20311368	20333312	HGNC:19437	CCNB1IP1
1037	ENSG00000100836	-1.82280847733644	7.04532566112735	-22.8319764980925	7.37360369601009e-60	3.7180281985186e-59	125.127447061794	ENSG00000100836	50.18	protein_coding	23321457	23326163	HGNC:8565	PABPN1
1038	ENSG00000100842	1.2836139001292	3.02223377936168	7.84398660530835	1.89743124494605e-13	2.96641382923918e-13	18.6565358446831	ENSG00000100842	54.29	protein_coding	23356403	23365752	HGNC:16898	EFS
1039	ENSG00000100852	-2.52370043451692	7.05837701347432	-37.1740700780971	1.33411208645717e-96	2.40755117852143e-95	209.940376470887	ENSG00000100852	36.95	protein_coding	32076114	32159728	HGNC:675	ARHGAP5
1040	ENSG00000100867	3.06350325062939	0.00484983933051714	12.6365710029222	7.39959185063035e-28	1.62227764006939e-27	52.0074538806071	ENSG00000100867	49.5	protein_coding	23630115	23645639	HGNC:18349	DHRS2
1041	ENSG00000100884	4.34222087764198	-4.10375990850181	15.7558220231059	6.6454141848229e-38	1.83659275251525e-37	75.3925701511912	ENSG00000100884	58.07	protein_coding	24070837	24078100	HGNC:2319	CPNE6
1042	ENSG00000100890	-2.6101620208179	4.20467977953701	-39.313751716536	3.09340290708315e-101	6.82469090264695e-100	220.828525055116	ENSG00000100890	40.29	protein_coding	35121846	35277622	HGNC:19958	PRORP
1043	ENSG00000100897	-1.02864044833086	6.29336052118757	-17.6627910702647	5.22746848945717e-44	1.68951020901037e-43	88.5804761558409	ENSG00000100897	50.99	protein_coding	24114195	24125242	HGNC:20258	DCAF11
1044	ENSG00000100902	-4.06557511525259	5.01652205426041	-51.3705605839812	3.41740316709583e-124	2.08832263906737e-122	273.636600082134	ENSG00000100902	42.27	protein_coding	35278633	35317493	HGNC:9535	PSMA6
1045	ENSG00000100918	3.02706021693298	3.7306628255021	30.1540550033499	6.15083825068139e-80	5.93972461339838e-79	171.568201419962	ENSG00000100918	55.21	protein_coding	24171853	24180257	HGNC:16879	REC8
1046	ENSG00000100926	-4.27065858800467	4.64149738664644	-52.8293075316326	1.16650931283895e-126	7.63320074143537e-125	279.263411310493	ENSG00000100926	50.99	protein_coding	24189149	24195687	HGNC:11864	TM9SF1
1047	ENSG00000100968	-1.24201306949355	5.37708764270357	-12.9120978513339	9.72286525997798e-29	2.17455910767071e-28	53.5031567407879	ENSG00000100968	56.84	protein_coding	24365673	24379604	HGNC:7778	NFATC4
1048	ENSG00000100979	-2.2347241467272	7.07113162098682	-18.956583804569	4.36581338813271e-48	1.57719617535936e-47	97.985059314826	ENSG00000100979	51.86	protein_coding	45898621	45912155	HGNC:9093	PLTP
1049	ENSG00000100985	4.07663168205388	-0.210993443759099	15.8913393295435	2.43300841047781e-38	6.80635355136575e-38	76.0856815877326	ENSG00000100985	56.94	protein_coding	46008908	46016561	HGNC:7176	MMP9
1050	ENSG00000100987	-2.04982596456082	-3.78403240275766	-6.42779182793631	7.97526578776667e-10	1.13632287460907e-09	11.4119071566939	ENSG00000100987	46.34	protein_coding	25070885	25082141	HGNC:12723	VSX1
1051	ENSG00000101000	-1.53938714790435	3.51490908969546	-11.848027871136	2.37022295812167e-25	4.89274174348995e-25	46.0393474988096	ENSG00000101000	42.85	protein_coding	35172072	35216240	HGNC:9452	PROCR
1052	ENSG00000101003	3.31207553000555	1.18699502623102	23.4161060937149	1.44281010396979e-61	7.67383619424321e-61	129.444874038902	ENSG00000101003	42.37	protein_coding	25391008	25452700	HGNC:28980	GINS1
1053	ENSG00000101049	1.32860602421535	0.761630844202863	9.29732415033338	1.50651194239216e-17	2.60392991299885e-17	28.3777107803861	ENSG00000101049	49.23	protein_coding	43558968	43588237	HGNC:13900	SGK2
1054	ENSG00000101052	1.11735661113901	4.07119113092922	26.132145311253	2.87124273663972e-69	1.93699871418344e-68	146.932047144856	ENSG00000101052	44.5	protein_coding	43590937	43647299	HGNC:15901	IFT52
1055	ENSG00000101057	6.00341438625562	0.510957634377619	20.6978850645122	1.82222472307557e-53	7.67114431899448e-53	110.793780314478	ENSG00000101057	49.88	protein_coding	43667019	43716495	HGNC:7548	MYBL2
1056	ENSG00000101076	-1.7917951509822	-2.79186928386391	-5.24596446992916	3.6595633240722e-07	4.85287635471289e-07	5.35542428618547	ENSG00000101076	48.23	protein_coding	44355699	44432845	HGNC:5024	HNF4A
1057	ENSG00000101082	-1.98173114511857	2.05519554813783	-15.9315067135059	1.80657358621813e-38	5.06678524381406e-38	76.4248027970647	ENSG00000101082	50.42	protein_coding	36612318	36646196	HGNC:17329	SLA2
1058	ENSG00000101084	-4.24048741522651	4.20046231635224	-31.926155832712	2.27662194475421e-84	2.53312573708466e-83	182.040132301571	ENSG00000101084	49.02	protein_coding	36605779	36612557	HGNC:15870	RAB5IF
1059	ENSG00000101096	1.13697457465384	2.40206955260276	8.57217712393432	1.84045349162789e-15	3.0240884338535e-15	23.3646532827363	ENSG00000101096	47.94	protein_coding	51386957	51562831	HGNC:7776	NFATC2
1060	ENSG00000101098	5.8100929588287	1.06004854383249	39.4444125868192	1.63516456651872e-101	3.65640525866564e-100	221.470512832942	ENSG00000101098	49.67	protein_coding	44751808	44810546	HGNC:16183	RIMS4
1061	ENSG00000101104	1.06122648958107	4.81255954857384	11.1311043342318	4.20203537986476e-23	8.23124281203325e-23	40.5147116725244	ENSG00000101104	47.22	protein_coding	44910060	44959035	HGNC:15797	PABPC1L
1062	ENSG00000101115	4.29491854432272	-0.196054097667441	22.954984637599	3.20915832547785e-60	1.63566522860134e-59	126.449071056073	ENSG00000101115	48.04	protein_coding	51782331	51802521	HGNC:15924	SALL4
1063	ENSG00000101132	1.30984761620471	3.43085280741442	20.6287607268394	2.96134755232312e-53	1.23629436311425e-52	110.067501491483	ENSG00000101132	41.63	protein_coding	54208087	54228052	HGNC:8868	PFDN4
1064	ENSG00000101134	1.55260142027312	-0.0867825011718012	8.20732547997692	1.92688471805361e-14	3.09048119027359e-14	21.3884191807817	ENSG00000101134	39.92	protein_coding	54475593	54651169	HGNC:16173	DOK5
1065	ENSG00000101144	4.84543365480499	0.343250396233878	13.5432879338251	9.12964742372832e-31	2.13533541758506e-30	58.5736663618356	ENSG00000101144	49.99	protein_coding	57168753	57266641	HGNC:1074	BMP7
1066	ENSG00000101146	1.26642954628104	4.75873028944266	26.1922789195413	1.95939780065769e-69	1.3284452538125e-68	147.255652613756	ENSG00000101146	44.53	protein_coding	57351223	57379211	HGNC:9828	RAE1
1067	ENSG00000101158	1.34960165465409	6.61324870686551	24.4836084448132	1.21460514054761e-64	7.07238823834364e-64	136.151612449573	ENSG00000101158	48.57	protein_coding	58981208	58995133	HGNC:15934	NELFCD
1068	ENSG00000101161	1.4687562361665	5.44139633774863	28.2697304324404	4.7838502367821e-75	3.89640890759626e-74	160.177472735245	ENSG00000101161	50.53	protein_coding	63981132	64033100	HGNC:15860	PRPF6
1069	ENSG00000101180	7.0604192107094	-3.50230092751076	25.4566243025661	2.16694753903667e-67	1.37928688906608e-66	143.070535775293	ENSG00000101180	66.1	protein_coding	62214960	62220278	HGNC:5184	HRH3
1070	ENSG00000101187	-1.95951794266358	1.18803538316489	-7.07772363849444	1.95654068753169e-11	2.90899416460443e-11	14.6010112164518	ENSG00000101187	58.19	protein_coding	62642503	62685785	HGNC:10953	SLCO4A1
1071	ENSG00000101188	1.52016393146069	-5.14219948595634	6.37588972241773	1.0620056001368e-09	1.50776074723786e-09	11.108710373597	ENSG00000101188	55.17	protein_coding	62708836	62762771	HGNC:8039	NTSR1
1072	ENSG00000101189	1.02101783160377	3.70442937331455	18.898365753975	6.64052867604061e-48	2.38664340886669e-47	97.7064926415874	ENSG00000101189	59.24	protein_coding	62796473	62801729	HGNC:15866	MRGBP
1073	ENSG00000101191	1.0248517289683	6.18654290360416	23.9311560265906	4.65566656072593e-63	2.58948331052753e-62	132.498198667898	ENSG00000101191	49.19	protein_coding	62877738	62937952	HGNC:2680	DIDO1
1074	ENSG00000101193	1.47501023542251	5.69592450526026	36.9694958331943	3.78883944602181e-96	6.71668475546107e-95	208.875741024715	ENSG00000101193	48.76	protein_coding	62938147	62948475	HGNC:15857	GID8
1075	ENSG00000101197	1.40396439917902	-2.80853083156706	5.17449561472278	5.15526655715745e-07	6.80154798970641e-07	4.89923303869844	ENSG00000101197	64.27	protein_coding	63235883	63240495	HGNC:13702	BIRC7
1076	ENSG00000101198	4.10828573554436	-3.65449131516803	12.6396722687321	7.23271618221626e-28	1.58599308043491e-27	52.3441308766874	ENSG00000101198	59.79	protein_coding	63240784	63272694	HGNC:16191	NKAIN4
1077	ENSG00000101203	5.21965330559506	-3.52853851780047	18.507956645789	1.11457783723381e-46	3.86919649267564e-46	95.4989481932299	ENSG00000101203	59.5	protein_coding	63293186	63334851	HGNC:14670	COL20A1
1078	ENSG00000101210	2.80609336708916	6.53163421584649	28.9604643702735	7.33128817156267e-77	6.3377778995107e-76	164.362844614283	ENSG00000101210	63.37	protein_coding	63488013	63499239	HGNC:3192	EEF1A2
1079	ENSG00000101213	3.51716802742208	-1.57060198188967	31.4337053934043	3.73958957131999e-83	3.98251634430246e-82	179.279459084497	ENSG00000101213	61.64	protein_coding	63528001	63537376	HGNC:9617	PTK6
1080	ENSG00000101220	1.26790048415487	3.88344412186893	20.6209972047673	3.12744026195153e-53	1.30492670901045e-52	109.955546419385	ENSG00000101220	55.81	protein_coding	3753508	3767781	HGNC:15873	ADISSP
1081	ENSG00000101222	2.41971295664665	-1.23164673565857	17.3061288203739	7.1245567574732e-43	2.23722317211628e-42	86.6739120946705	ENSG00000101222	57.54	protein_coding	3777504	3781448	HGNC:15874	SPEF1
1082	ENSG00000101224	1.78349464854959	4.62432739252512	28.0710661004973	1.60841426624328e-74	1.28556266906413e-73	158.998342210034	ENSG00000101224	53.03	protein_coding	3786772	3806121	HGNC:1726	CDC25B
1083	ENSG00000101230	-1.02599850696819	-0.492597495800996	-5.24764379888194	3.63006809958903e-07	4.8151454595387e-07	5.12119361575158	ENSG00000101230	44.2	protein_coding	13221274	13300651	HGNC:16213	ISM1
1084	ENSG00000101282	3.26954839287088	-2.57769733550934	9.14441141668771	4.20904082640932e-17	7.2087665195543e-17	27.647753658067	ENSG00000101282	50.89	protein_coding	958452	1002311	HGNC:16175	RSPO4
1085	ENSG00000101290	1.20225404660459	6.20928551253382	18.1184052793123	1.88426697189718e-45	6.31891445758607e-45	91.8890261417882	ENSG00000101290	44.8	protein_coding	5126879	5197887	HGNC:1801	CDS2
1086	ENSG00000101292	4.30732252410892	-5.48827120307469	16.0900820172401	5.58096413201301e-39	1.5841077720001e-38	77.9200820861188	ENSG00000101292	46.21	protein_coding	5299218	5316954	HGNC:15836	PROKR2
1087	ENSG00000101298	1.24082588284145	3.0998918237088	11.851287496407	2.31469557113463e-25	4.78025507354841e-25	45.9080573264883	ENSG00000101298	50.5	protein_coding	1266280	1309328	HGNC:15931	SNPH
1088	ENSG00000101306	3.99551651597195	-3.60921919355763	18.2398356588625	7.79365398003899e-46	2.63928475714588e-45	93.5837460649115	ENSG00000101306	54.43	protein_coding	31819308	31834689	HGNC:16243	MYLK2
1089	ENSG00000101307	-2.1792476941136	0.940903806869086	-11.1597437166243	3.42206575608956e-23	6.71534252823997e-23	41.4731517726154	ENSG00000101307	43.93	protein_coding	1561385	1620061	HGNC:15928	SIRPB1
1090	ENSG00000101311	-7.2512464242058	3.55204158888449	-21.4524855315708	9.4113827335612e-56	4.22862341494904e-55	116.313347636118	ENSG00000101311	42.6	protein_coding	6074845	6123214	HGNC:15889	FERMT1
1091	ENSG00000101327	2.0726722240059	-5.76987363233555	8.27124330290072	1.28159816287552e-14	2.06397796585524e-14	22.2727795549025	ENSG00000101327	48.91	protein_coding	1978757	1994285	HGNC:8820	PDYN
1092	ENSG00000101331	-1.01711269187714	1.33862374628602	-8.84132973032778	3.15596427303179e-16	5.28372970520848e-16	25.4284673584693	ENSG00000101331	50.16	protein_coding	32010438	32032180	HGNC:16153	CCM2L
1093	ENSG00000101333	3.86608053955712	2.04646149454354	29.5351344211176	2.37005443120055e-78	2.15704835722228e-77	168.044636511336	ENSG00000101333	39.29	protein_coding	9067825	9504593	HGNC:9059	PLCB4
1094	ENSG00000101335	-3.28286509614984	7.86632486762926	-29.6706069397455	1.06153869330701e-78	9.78080665205374e-78	168.619324281709	ENSG00000101335	58.6	protein_coding	36541497	36551447	HGNC:15754	MYL9
1095	ENSG00000101342	-4.16320003206301	1.81266500460624	-32.4176456179942	1.43279027020963e-85	1.67067251143727e-84	184.822540183232	ENSG00000101342	50.21	protein_coding	36876121	36894235	HGNC:16112	TLDC2
1096	ENSG00000101347	-1.03605546456251	6.70926857900471	-9.63184408484686	1.55379246146993e-18	2.74858723139024e-18	30.0041243855161	ENSG00000101347	43.83	protein_coding	36890229	36951893	HGNC:15925	SAMHD1
1097	ENSG00000101349	1.36535306045484	2.5857580613403	10.7956363011081	4.60594610862635e-22	8.8204898991179e-22	38.4197356500482	ENSG00000101349	39.34	protein_coding	9537370	9839076	HGNC:15916	PAK5
1098	ENSG00000101361	2.10626812138972	6.4236381318375	27.92686433433	3.89023004236951e-74	3.07846604140779e-73	158.067731578098	ENSG00000101361	52.9	protein_coding	2652593	2658393	HGNC:15911	NOP56
1099	ENSG00000101367	1.07519191167378	6.01010946706831	28.4232241499467	1.88080086247678e-75	1.55436919936855e-74	161.102165982534	ENSG00000101367	44.38	protein_coding	32819954	32850405	HGNC:6890	MAPRE1
1100	ENSG00000101384	2.00924180156442	4.66800864507836	20.2169387752919	5.40273193666754e-52	2.17683071699082e-51	107.024986765906	ENSG00000101384	47.45	protein_coding	10637684	10673999	HGNC:6188	JAG1
1101	ENSG00000101412	2.44932195360066	2.89233518535055	15.2719326602701	2.41338956848064e-36	6.43208557082431e-36	71.1397415735558	ENSG00000101412	55.49	protein_coding	33675477	33686385	HGNC:3113	E2F1
1102	ENSG00000101438	2.54449269752001	-5.74381027997861	11.4058187867986	5.83075190819173e-24	1.16640286071985e-23	43.5657596765724	ENSG00000101438	60.73	protein_coding	38724486	38729372	HGNC:11018	SLC32A1
1103	ENSG00000101439	-1.33428738586354	7.02565941213779	-13.9808832091012	3.5504338270053e-32	8.58668945345988e-32	61.3190939634129	ENSG00000101439	51.65	protein_coding	23626706	23638473	HGNC:2475	CST3
1104	ENSG00000101440	1.46378102705188	-3.35908078402668	7.6333718274372	6.96632000247669e-13	1.07556330283543e-12	18.1787662367383	ENSG00000101440	44.06	protein_coding	34194569	34269344	HGNC:745	ASIP
1105	ENSG00000101442	1.31290711979625	2.94153509524645	22.9581403394119	3.14147114432706e-60	1.60258043204087e-59	126.219286303267	ENSG00000101442	44.81	protein_coding	38748460	38772520	HGNC:14671	ACTR5
1106	ENSG00000101443	3.22238451808089	-1.60262302730365	12.4499649388852	2.91480599748403e-27	6.30304285114057e-27	50.8135611052886	ENSG00000101443	46.72	protein_coding	45469753	45481532	HGNC:15939	WFDC2
1107	ENSG00000101445	1.19541871852772	3.38528925263524	10.8329934134702	3.53153107461798e-22	6.78038702456992e-22	38.5595441682416	ENSG00000101445	47.52	protein_coding	38805697	38923024	HGNC:15850	PPP1R16B
1108	ENSG00000101447	3.91195211393708	0.270291281135804	18.5562142600137	7.85920979328489e-47	2.73815817518986e-46	95.5784798113953	ENSG00000101447	46.5	protein_coding	38926312	38953106	HGNC:16122	FAM83D
1109	ENSG00000101460	1.62120293354382	3.79950731913638	17.7171980980324	3.51228257056565e-44	1.14043034997886e-43	89.0939092761056	ENSG00000101460	52.56	protein_coding	34546854	34560345	HGNC:6838	MAP1LC3A
1110	ENSG00000101463	1.23259193101273	-0.76455311221519	6.26793160732186	1.91759647226223e-09	2.70204117079151e-09	10.1494326510615	ENSG00000101463	46.09	protein_coding	24469629	24666616	HGNC:15885	SYNDIG1
1111	ENSG00000101470	-1.54048793507613	0.538154189213909	-11.2700195958372	1.55018720211572e-23	3.0680982076661e-23	42.2690770410714	ENSG00000101470	51.86	protein_coding	45823214	45833745	HGNC:11944	TNNC2
1112	ENSG00000101473	-1.29660251609069	5.09766446593625	-26.8670962327258	2.77584848416001e-71	1.99624296810748e-70	151.592691532716	ENSG00000101473	49.07	protein_coding	45841721	45857405	HGNC:15919	ACOT8
1113	ENSG00000101489	5.99227633117572	1.81055400922035	33.2865922020143	1.15257463315333e-87	1.45721518616359e-86	189.538754319155	ENSG00000101489	52.36	protein_coding	37243040	37565827	HGNC:14015	CELF4
1114	ENSG00000101544	1.10469472807635	4.69246964985165	19.8080126804631	9.83305154104348e-51	3.82122573261378e-50	104.121373405003	ENSG00000101544	41.68	protein_coding	80109262	80147523	HGNC:23803	ADNP2
1115	ENSG00000101558	-1.01646271245231	7.4625120941688	-22.3295755139946	2.24693413213071e-58	1.08809080750707e-57	121.689638697429	ENSG00000101558	37.12	protein_coding	9914016	9960021	HGNC:12648	VAPA
1116	ENSG00000101608	-1.38524734098069	6.42161965443815	-17.9098808551031	8.60512088971864e-45	2.83835052736842e-44	90.3908507644309	ENSG00000101608	38.81	protein_coding	3247481	3256236	HGNC:16701	MYL12A
1117	ENSG00000101638	-4.06687851856692	4.52096089283347	-26.8026367505132	4.15831139524439e-71	2.96917573164606e-70	151.465034420522	ENSG00000101638	47.59	protein_coding	46667821	46759257	HGNC:17827	ST8SIA5
1118	ENSG00000101654	1.07587233919314	5.0919165593866	23.6162989107358	3.783462081464e-62	2.05102536070728e-61	130.427339886076	ENSG00000101654	39.02	protein_coding	13726660	13764556	HGNC:10075	RNMT
1119	ENSG00000101670	1.08024494659892	-0.649613599203163	4.44394107425885	1.40221267332048e-05	1.76934942319621e-05	1.50164545006123	ENSG00000101670	47.91	protein_coding	49560699	49599185	HGNC:6623	LIPG
1120	ENSG00000101680	3.66901200718604	-0.575454335478548	23.3635706623536	2.05172210696158e-61	1.08574407671719e-60	129.247093082178	ENSG00000101680	43.13	protein_coding	6941742	7117797	HGNC:6481	LAMA1
1121	ENSG00000101746	8.36464447563217	-1.95950863429231	34.7018895353825	5.34285050545134e-91	7.58074347821993e-90	197.312131160767	ENSG00000101746	34.88	protein_coding	33851100	34224952	HGNC:7870	NOL4
1122	ENSG00000101752	1.50187080309944	5.09249555158333	27.5328762307737	4.40243648240944e-73	3.36951226995281e-72	155.657227248341	ENSG00000101752	38.64	protein_coding	21704957	21870953	HGNC:21086	MIB1
1123	ENSG00000101811	1.30558998479348	3.42419937950108	25.0393602725133	3.22259446948334e-66	1.97397798065754e-65	139.965589438543	ENSG00000101811	38.68	protein_coding	100820391	100841520	HGNC:2484	CSTF2
1124	ENSG00000101825	-1.61341020127554	5.30178917044442	-7.58050565376317	9.62641787894223e-13	1.48082463096488e-12	16.9144723121855	ENSG00000101825	43.18	protein_coding	3308565	3346652	HGNC:7539	MXRA5
1125	ENSG00000101868	1.52097479731582	3.191155703509	24.9176437170674	7.11176290108896e-66	4.31960587042477e-65	139.194783145086	ENSG00000101868	38.8	protein_coding	24693873	24996986	HGNC:9173	POLA1
1126	ENSG00000101883	1.9781730280589	-1.70091462284931	6.13573128738916	3.91843406320133e-09	5.48291182613808e-09	9.51803729250329	ENSG00000101883	42.21	protein_coding	120109051	120245267	HGNC:29993	RHOXF1
1127	ENSG00000101898	-6.60990849298256	-1.79819892948745	-75.0422417036828	2.71229560965428e-158	6.59487539867413e-156	346.09412928285	ENSG00000101898	45.66	protein_coding	31547379	31548081	HGNC:49760	MCTS2
1128	ENSG00000101911	-1.71022915294109	4.97645122219353	-9.93334801735645	1.95330668720164e-19	3.52853923263242e-19	32.2512794758443	ENSG00000101911	42.76	protein_coding	12791355	12824222	HGNC:9465	PRPS2
1129	ENSG00000101928	-1.01291928196091	3.81573947423263	-13.8180242795228	1.18966196294585e-31	2.84119124091047e-31	60.4133871195143	ENSG00000101928	40.82	protein_coding	134887632	134915257	HGNC:25235	MOSPD1
1130	ENSG00000101938	-1.2207664119912	1.70516003867965	-4.07536041738162	6.42503904701877e-05	7.94454134934354e-05	-0.118642472675502	ENSG00000101938	39.45	protein_coding	110673856	110795819	HGNC:29861	CHRDL1
1131	ENSG00000101945	1.68002072762025	1.38786280484966	23.7381071716107	1.67973030763635e-62	9.19433421234408e-62	131.641184577998	ENSG00000101945	54.34	protein_coding	48695554	48709016	HGNC:11479	SUV39H1
1132	ENSG00000101951	-3.78038956326051	-3.18095691290232	-12.4546120214375	2.81707805765006e-27	6.09456645627599e-27	51.1699677171963	ENSG00000101951	38.06	protein_coding	49829260	49834264	HGNC:4108	PAGE4
1133	ENSG00000101955	-2.93018306526715	4.87263595168785	-16.1053565128523	4.98417862817574e-39	1.41628173369703e-38	77.4149018748193	ENSG00000101955	41.48	protein_coding	38149336	38220924	HGNC:11309	SRPX
1134	ENSG00000101958	3.82441759643735	-5.54519977861209	13.8544445673251	9.07850731611614e-32	2.17310301031054e-31	61.4016288749115	ENSG00000101958	37.68	protein_coding	14529298	14731812	HGNC:4327	GLRA2
1135	ENSG00000101977	-5.43697474979079	3.2314339536634	-21.0102927447857	2.04356135171076e-54	8.80511540070265e-54	113.189890509564	ENSG00000101977	37.72	protein_coding	139581770	139708216	HGNC:6940	MCF2
1136	ENSG00000101986	-2.05309579262517	4.87015963499586	-23.1364758994061	9.43629939782569e-61	4.89378266255895e-60	127.391769382589	ENSG00000101986	58.35	protein_coding	153724856	153744755	HGNC:61	ABCD1
1137	ENSG00000102001	4.23201712839052	-2.14973548352008	24.7078929131385	2.79439796369828e-65	1.66833286542948e-64	138.210634507953	ENSG00000102001	52.86	protein_coding	49205063	49233371	HGNC:1393	CACNA1F
1138	ENSG00000102003	3.86856262004081	4.63100867075735	23.957918265321	3.89842160380939e-63	2.17196431805097e-62	132.750665348296	ENSG00000102003	52.56	protein_coding	49187815	49200218	HGNC:11506	SYP
1139	ENSG00000102007	-2.74070686276704	6.08769180287144	-37.781106602412	6.17573418986153e-98	1.17895276075712e-96	213.088996199375	ENSG00000102007	54.07	protein_coding	49171898	49175235	HGNC:9087	PLP2
1140	ENSG00000102024	-1.08861759772273	5.56116680340074	-9.82037735284557	4.26021821184598e-19	7.63849883376778e-19	31.3511215434629	ENSG00000102024	38.9	protein_coding	115561174	115650861	HGNC:9091	PLS3
1141	ENSG00000102038	-1.05300165667686	6.69339014421781	-13.6195894288443	5.18540394655361e-31	1.22085053268211e-30	58.6425854329971	ENSG00000102038	36.87	protein_coding	129446501	129523500	HGNC:11097	SMARCA1
1142	ENSG00000102053	1.03178918151227	1.1394414993876	13.599968599186	5.99744905106733e-31	1.41031330174696e-30	59.067108014833	ENSG00000102053	38.22	protein_coding	65034788	65507887	HGNC:17407	ZC3H12B
1143	ENSG00000102054	-2.19812909639467	7.8106090554807	-30.2042413399701	4.58372049460078e-80	4.4580783033593e-79	171.752035498756	ENSG00000102054	42.19	protein_coding	16839283	16870362	HGNC:9890	RBBP7
1144	ENSG00000102057	2.80654692467067	1.54244190804094	34.590678625624	9.69014178156746e-91	1.36566555834305e-89	196.658982530506	ENSG00000102057	53.58	protein_coding	48961378	48971844	HGNC:6237	KCND1
1145	ENSG00000102078	1.36332928356605	3.06526552833611	28.1167768780885	1.216298386053e-74	9.77227005893507e-74	159.439127305829	ENSG00000102078	37.86	protein_coding	130339888	130373361	HGNC:10984	SLC25A14
1146	ENSG00000102109	5.19516947893236	2.1899142754165	19.9070479665418	4.86203144386954e-51	1.90643463456022e-50	105.062915185209	ENSG00000102109	55.39	protein_coding	48831096	48835610	HGNC:17301	PCSK1N
1147	ENSG00000102158	-1.17533080762462	5.24746547056175	-17.0740583427082	3.91721196777892e-42	1.20822111421719e-41	84.343169981727	ENSG00000102158	40.92	protein_coding	77825747	77899271	HGNC:28880	MAGT1
1148	ENSG00000102172	1.04902860316966	6.42411122009626	12.7962857195097	2.28343658493613e-28	5.06969450936559e-28	52.5551190031526	ENSG00000102172	43.39	protein_coding	21940709	21994837	HGNC:11123	SMS
1149	ENSG00000102174	1.68052746837597	-1.63872198847542	8.70476321280916	7.74562274087863e-16	1.2855941631929e-15	24.7366511482406	ENSG00000102174	39.58	protein_coding	22032325	22494713	HGNC:8918	PHEX
1150	ENSG00000102218	-1.05199025042837	5.48809335738861	-13.884108308868	7.28406402385592e-32	1.74864471925845e-31	60.6666680017773	ENSG00000102218	39.26	protein_coding	46837043	46882358	HGNC:10274	RP2
1151	ENSG00000102221	-1.21342723017753	4.84577541870309	-13.1752091763158	1.39285157033319e-29	3.17511876276782e-29	55.5090283963874	ENSG00000102221	40.39	protein_coding	46912276	47061242	HGNC:22982	JADE3
1152	ENSG00000102226	2.07373053072095	5.50176709697136	36.9983852467662	3.26873866558209e-96	5.80804572586774e-95	209.029388316256	ENSG00000102226	48.29	protein_coding	47232866	47248328	HGNC:12609	USP11
1153	ENSG00000102230	2.47691898326508	1.28950872120842	17.2689652277991	9.35817334171463e-43	2.92866069665718e-42	86.1274405415523	ENSG00000102230	42.38	protein_coding	24558087	24672677	HGNC:8755	PCYT1B
1154	ENSG00000102241	1.20368207715112	6.19527497667065	16.3775284532747	6.65528961895098e-40	1.93590901533999e-39	79.1045976296119	ENSG00000102241	37.88	protein_coding	136497079	136512346	HGNC:5276	HTATSF1
1155	ENSG00000102245	2.76663848839599	-3.56995911054461	10.5515688359026	2.59460295068143e-21	4.8872815426723e-21	37.3688287843748	ENSG00000102245	41.63	protein_coding	136648158	136660390	HGNC:11935	CD40LG
1156	ENSG00000102265	-1.30427009122315	7.3448929625108	-9.70737279970456	9.26314729711751e-19	1.64896300413161e-18	30.5117446723307	ENSG00000102265	53.47	protein_coding	47582408	47586789	HGNC:11820	TIMP1
1157	ENSG00000102271	-5.44966718660557	4.57779909073872	-18.3789945123501	2.83810668866926e-46	9.74107375952026e-46	94.3446498587661	ENSG00000102271	35.54	protein_coding	87517409	87670050	HGNC:6355	KLHL4
1158	ENSG00000102312	-1.68929496371412	4.61541817195636	-14.6089770502005	3.33350282431257e-34	8.44767764550698e-34	66.2195449130666	ENSG00000102312	51.7	protein_coding	48508959	48520814	HGNC:17652	PORCN
1159	ENSG00000102316	1.04613504423037	6.35893217541131	16.0681648169524	6.56435512294826e-39	1.85935057001817e-38	76.8133640506305	ENSG00000102316	52.36	protein_coding	54807599	54816015	HGNC:16353	MAGED2
1160	ENSG00000102349	-1.29943086785238	2.27882193198835	-9.81063827024273	4.55576107324753e-19	8.16269973867086e-19	31.810069250796	ENSG00000102349	38.82	protein_coding	56232356	56291531	HGNC:6351	KLF8
1161	ENSG00000102362	1.57082325996957	3.66470234160752	13.5577097842146	8.20403238897599e-31	1.92137224123448e-30	58.3332043585896	ENSG00000102362	41.55	protein_coding	100671783	100732123	HGNC:15588	SYTL4
1162	ENSG00000102383	1.43667597187343	2.30270332625924	23.7362973543713	1.70009558026846e-62	9.30172336014116e-62	131.528568817014	ENSG00000102383	38.32	protein_coding	75368427	75523502	HGNC:20342	ZDHHC15
1163	ENSG00000102384	3.75883121192899	-0.528316928919765	25.3238602725848	5.10309128854855e-67	3.20577388289864e-66	142.14289650353	ENSG00000102384	40.6	protein_coding	101098188	101166126	HGNC:3968	CENPI
1164	ENSG00000102385	6.12172644847832	-0.942839862525333	25.1888397523195	1.22216355737698e-66	7.58483503811143e-66	141.249071228079	ENSG00000102385	45.17	protein_coding	101219769	101264502	HGNC:3032	DRP2
1165	ENSG00000102387	1.38855549601204	-3.63827685251024	6.50850276192466	5.09385513464786e-10	7.29919105181334e-10	11.7193462829775	ENSG00000102387	41.04	protein_coding	101268253	101293057	HGNC:11548	TAF7L
1166	ENSG00000102452	2.04908960937418	2.55465376456679	16.0409217211015	8.03182505612334e-39	2.27111184932541e-38	76.9057646343141	ENSG00000102452	37.99	protein_coding	101053776	101416508	HGNC:19082	NALCN
1167	ENSG00000102547	-2.03795628644558	4.9218700558345	-13.6888378606667	3.10265372985203e-31	7.34230084067739e-31	59.3783177645658	ENSG00000102547	38.37	protein_coding	49308650	49444064	HGNC:20290	CAB39L
1168	ENSG00000102572	-1.58853537665496	6.03564274409283	-22.6410065127528	2.69258238481646e-59	1.33783524428642e-58	123.867990516671	ENSG00000102572	47.42	protein_coding	98445185	98577940	HGNC:11403	STK24
1169	ENSG00000102575	1.38566595128991	1.58961927849463	8.10634575686886	3.65795096353474e-14	5.82764392762872e-14	20.5251094898749	ENSG00000102575	58.21	protein_coding	11574653	11579993	HGNC:124	ACP5
1170	ENSG00000102580	-1.13615186342145	5.26584553887518	-17.4280824460952	2.91343720222214e-43	9.24924215697212e-43	86.9386870530774	ENSG00000102580	39.79	protein_coding	95677139	95794988	HGNC:9439	DNAJC3
1171	ENSG00000102606	1.39118550375215	6.32797515995717	25.8890808282884	1.35161954752256e-68	8.95869725343577e-68	145.275974187799	ENSG00000102606	44.55	protein_coding	111114559	111305737	HGNC:15607	ARHGEF7
1172	ENSG00000102678	-1.62724291569416	2.33010624990691	-6.80404612964558	9.57531474868267e-11	1.39952034535447e-10	12.8646010773473	ENSG00000102678	42.92	protein_coding	21671073	21704498	HGNC:3687	FGF9
1173	ENSG00000102683	2.54279136743477	-1.92600470207324	12.5742315206568	1.17020660045146e-27	2.55560199147474e-27	51.7772764364755	ENSG00000102683	39.23	protein_coding	23180979	23325162	HGNC:10809	SGCG
1174	ENSG00000102699	-1.58617361655754	6.05971019778274	-15.62119401187	1.80425272761246e-37	4.94265106203988e-37	73.5517971281266	ENSG00000102699	42.87	protein_coding	24420931	24512778	HGNC:271	PARP4
1175	ENSG00000102743	3.07472734880961	1.54422592928829	35.5973138735939	4.6424909540268e-93	7.13011293531017e-92	201.997450755624	ENSG00000102743	46.25	protein_coding	40789412	40812460	HGNC:10985	SLC25A15
1176	ENSG00000102760	1.46711394012013	2.92827967202605	9.94556993249951	1.79493077087261e-19	3.24548773983455e-19	32.4195626995275	ENSG00000102760	45.68	protein_coding	41457550	41470871	HGNC:20369	RGCC
1177	ENSG00000102763	-1.45418156709954	4.66014699023723	-19.4576786518847	1.19730958595125e-49	4.51316157406787e-49	101.764335953587	ENSG00000102763	37.16	protein_coding	41566835	41961120	HGNC:29071	VWA8
1178	ENSG00000102780	1.27702865580385	3.58790146113238	16.0867549140258	5.7201603175869e-39	1.62301907844171e-38	77.1253367784482	ENSG00000102780	38.24	protein_coding	42040036	42256578	HGNC:2854	DGKH
1179	ENSG00000102781	1.79203996982805	3.77495646922689	27.8304447723509	7.03194555775912e-74	5.51173771424086e-73	157.587792703191	ENSG00000102781	38.43	protein_coding	30202630	30307551	HGNC:28361	KATNAL1
1180	ENSG00000102804	1.31184989361434	6.86470835893655	15.7698083264006	5.99062557635712e-38	1.65860553983307e-37	74.602475191369	ENSG00000102804	38.08	protein_coding	44432143	44577147	HGNC:16826	TSC22D1
1181	ENSG00000102805	-2.06836589540407	4.75748435628483	-38.418135951634	2.55326142876169e-99	5.19628068219966e-98	216.353600550896	ENSG00000102805	38.81	protein_coding	76990660	77019143	HGNC:2076	CLN5
1182	ENSG00000102871	-1.5569118620556	3.18589909651902	-21.3334699126992	2.15017326202166e-55	9.54764555544758e-55	115.229267343926	ENSG00000102871	58.67	protein_coding	67154185	67159909	HGNC:12030	TRADD
1183	ENSG00000102878	-1.41441615179406	4.61880040895774	-9.72676623732522	8.10908591510619e-19	1.44508390335626e-18	30.8625256659276	ENSG00000102878	61.39	protein_coding	67164681	67169945	HGNC:5227	HSF4
1184	ENSG00000102886	1.95958873631512	2.30500613529448	20.6818254085022	2.03974970469138e-53	8.56657789612114e-53	110.572552586178	ENSG00000102886	53.57	protein_coding	30104810	30113537	HGNC:28638	GDPD3
1185	ENSG00000102890	1.5337815959659	1.47398750832398	21.4248113353256	1.14031481181956e-55	5.11657572614996e-55	115.897170597232	ENSG00000102890	64.02	protein_coding	67199111	67204029	HGNC:17289	ELMO3
1186	ENSG00000102893	-1.11806423179189	6.37669026151145	-25.5695343112411	1.04773165114412e-67	6.73762622766651e-67	143.239111748788	ENSG00000102893	38.19	protein_coding	47461123	47701523	HGNC:8927	PHKB
1187	ENSG00000102898	1.38202628160865	5.84282071579082	34.7482218976641	4.17083734977962e-91	5.94337889836887e-90	197.236863248234	ENSG00000102898	51.11	protein_coding	67846882	67872567	HGNC:13722	NUTF2
1188	ENSG00000102908	-2.06578103244327	6.27657105727268	-27.1099874592397	6.08189734947583e-72	4.49123231699304e-71	153.054046779008	ENSG00000102908	38.64	protein_coding	69565094	69704666	HGNC:7774	NFAT5
1189	ENSG00000102910	-1.04951728410662	6.21521667812996	-33.8830252407166	4.41708884193079e-89	5.81700884605241e-88	192.576520936199	ENSG00000102910	39.56	protein_coding	48244300	48363122	HGNC:20598	LONP2
1190	ENSG00000102924	4.87207331764822	-1.048312737058	22.3069039593237	2.62341191254089e-58	1.26774459765234e-57	122.099519566916	ENSG00000102924	56.88	protein_coding	49277917	49281838	HGNC:1543	CBLN1
1191	ENSG00000102931	-5.97250718582518	3.88620463515028	-55.2441427714105	1.284299685338e-130	9.88867947720751e-129	288.020382639467	ENSG00000102931	44.84	protein_coding	57245259	57253635	HGNC:17146	ARL2BP
1192	ENSG00000102934	-2.82219356954573	4.78729534942554	-34.4036080943519	2.64578946792561e-90	3.66177896462635e-89	195.611324848039	ENSG00000102934	51.12	protein_coding	57248547	57284672	HGNC:18553	PLLP
1193	ENSG00000102935	2.89625412105866	2.11976090607583	28.1196930853215	1.19481779124023e-74	9.60636831181975e-74	159.514999834668	ENSG00000102935	50.74	protein_coding	49487524	49857919	HGNC:16762	ZNF423
1194	ENSG00000102962	1.20805403272396	-2.70693884569717	3.88493712304665	0.000135575372001092	0.000165854015350769	-0.449073942177037	ENSG00000102962	51.15	protein_coding	57358783	57366189	HGNC:10621	CCL22
1195	ENSG00000102977	1.24421298054185	3.61802350553874	27.5154524158768	4.90327591584559e-73	3.74911520622699e-72	155.671777137186	ENSG00000102977	61.99	protein_coding	67657512	67660810	HGNC:25070	ACD
1196	ENSG00000102996	2.87816230354704	3.30967219185345	32.0492889038284	1.1356693647015e-84	1.27715806500682e-83	182.521536690002	ENSG00000102996	59.38	protein_coding	58025754	58046901	HGNC:7161	MMP15
1197	ENSG00000103018	-2.89511126162624	7.44780209812258	-44.446790069787	1.28347694223529e-111	4.39215316869524e-110	244.587784670178	ENSG00000103018	41.39	protein_coding	69398402	69466264	HGNC:24374	CYB5B
1198	ENSG00000103023	-5.47257008870409	-1.36735664025469	-32.1725724918575	5.6702039963043e-85	6.48396248072441e-84	183.147772814287	ENSG00000103023	45.92	protein_coding	58279997	58295047	HGNC:26336	PRSS54
1199	ENSG00000103035	-2.11658323616845	5.69734542991348	-44.3287186712693	2.16937122991435e-111	7.32606813447247e-110	244.116254767876	ENSG00000103035	43.43	protein_coding	74296814	74306288	HGNC:9565	PSMD7
1200	ENSG00000103037	-1.00086153102817	5.50067588528953	-20.0453629098407	1.82128465943225e-51	7.21857487100642e-51	105.819365087856	ENSG00000103037	46.58	protein_coding	58515479	58523842	HGNC:26116	SETD6
1201	ENSG00000103044	-1.27944489420262	3.20344233438241	-19.7888573685197	1.12693935660381e-50	4.36618118050844e-50	104.332385730593	ENSG00000103044	55.07	protein_coding	69105653	69118719	HGNC:4820	HAS3
1202	ENSG00000103056	3.84128268363138	3.1585410017305	30.9921424200479	4.71132681753711e-82	4.85834545349508e-81	176.498167395923	ENSG00000103056	51.02	protein_coding	68358327	68448508	HGNC:14240	SMPD3
1203	ENSG00000103061	-3.33995444609388	4.97866881204744	-50.7423809512401	4.11464615184174e-123	2.35841715785093e-121	271.168796799333	ENSG00000103061	47.19	protein_coding	68284503	68310946	HGNC:25807	SLC7A6OS
1204	ENSG00000103064	-2.54563770102646	5.57411336190951	-38.7084600931616	6.05569858795864e-100	1.27164165166597e-98	217.753456663436	ENSG00000103064	47.81	protein_coding	68264516	68301823	HGNC:11064	SLC7A6
1205	ENSG00000103067	-2.18341770083226	-1.21709886635409	-11.9874043536735	8.59149721898998e-26	1.79127172363435e-25	47.6168192445954	ENSG00000103067	59	protein_coding	68229033	68238102	HGNC:26152	ESRP2
1206	ENSG00000103150	-1.02169891645754	4.52688558738111	-14.5158557098237	6.66186744700601e-34	1.67829072045361e-33	65.4762256391995	ENSG00000103150	52.83	protein_coding	83899115	83951445	HGNC:7150	MLYCD
1207	ENSG00000103152	-2.04124426616211	4.16974303594058	-34.6986477380065	5.43628013164722e-91	7.70857180852788e-90	197.203826273103	ENSG00000103152	61.9	protein_coding	77007	85851	HGNC:7211	MPG
1208	ENSG00000103154	3.10862691976797	-2.09194913402644	12.9023979482494	1.04439956109047e-28	2.33335771947275e-28	54.178803532627	ENSG00000103154	53.25	protein_coding	83968244	84002776	HGNC:23746	NECAB2
1209	ENSG00000103175	-2.69488106956298	3.65896815331644	-12.0339594930764	6.11831533752789e-26	1.28118000164588e-25	47.4719832920721	ENSG00000103175	49.84	protein_coding	84294846	84329844	HGNC:15466	WFDC1
1210	ENSG00000103184	-3.58045010386558	-1.1797590412794	-12.4070992679398	3.99195470615526e-27	8.60169419379481e-27	50.7139437997309	ENSG00000103184	49.84	protein_coding	4958330	5019157	HGNC:29032	SEC14L5
1211	ENSG00000103196	-1.42355371963312	5.41114284003198	-8.15684296177302	2.65610184005132e-14	4.24531527839367e-14	20.4344163730694	ENSG00000103196	50.35	protein_coding	84819985	84920768	HGNC:25248	CRISPLD2
1212	ENSG00000103226	-2.7682212924992	4.49779494754158	-25.6786009017044	5.20063880869155e-68	3.37537386462394e-67	144.239623347217	ENSG00000103226	45.83	protein_coding	16232506	16300806	HGNC:25242	NOMO3
1213	ENSG00000103227	-1.29385734704841	3.24336119785763	-16.256409491869	1.62972248124368e-39	4.69564171064585e-39	78.6242467098959	ENSG00000103227	56.82	protein_coding	853634	981318	HGNC:14154	LMF1
1214	ENSG00000103241	1.64276497957957	-0.887868307642903	9.62485854601768	1.62980308659495e-18	2.88039950246799e-18	30.7711476588854	ENSG00000103241	55.29	protein_coding	86510527	86515422	HGNC:3809	FOXF1
1215	ENSG00000103249	-1.93553130435151	6.15692016066488	-36.4949431151218	4.33608645864222e-95	7.27901606890818e-94	206.4739464157	ENSG00000103249	59.82	protein_coding	1444934	1475077	HGNC:2025	CLCN7
1216	ENSG00000103253	1.43119978003027	2.28121508066372	15.8587141133596	3.09866246802458e-38	8.64027092574841e-38	75.6326218839014	ENSG00000103253	65.72	protein_coding	726936	735525	HGNC:14177	HAGHL
1217	ENSG00000103257	3.27218269708671	2.54613226153309	23.2515367373342	4.35209678986905e-61	2.27595842764739e-60	128.190174727917	ENSG00000103257	58.42	protein_coding	87830023	87869507	HGNC:11063	SLC7A5
1218	ENSG00000103266	-3.01023122196211	5.71701875704268	-74.5564420113741	1.06732315926265e-157	2.54165955214515e-155	350.671376926112	ENSG00000103266	64.94	protein_coding	680224	682870	HGNC:11427	STUB1
1219	ENSG00000103274	-1.89003549055889	3.32779511101951	-29.0859600052614	3.45316308331232e-77	3.01339682891694e-76	165.459100252322	ENSG00000103274	50.62	protein_coding	10743786	10769351	HGNC:8041	NUBP1
1220	ENSG00000103313	-2.09711154829911	-0.165926682437592	-12.2862572281051	9.67803188825592e-27	2.06821036716462e-26	49.7070670663672	ENSG00000103313	51.43	protein_coding	3242027	3256633	HGNC:6998	MEFV
1221	ENSG00000103335	-1.60137767893132	5.26928293516974	-18.2770069645491	5.9495579848677e-46	2.02249948333273e-45	93.1737362044852	ENSG00000103335	61.99	protein_coding	88715338	88785220	HGNC:28993	PIEZO1
1222	ENSG00000103365	-1.03127308133901	7.21262173410437	-19.3469134622818	2.64565239169459e-49	9.87268571821542e-49	100.769514339659	ENSG00000103365	47.76	protein_coding	23463542	23521995	HGNC:16064	GGA2
1223	ENSG00000103375	1.92723242361187	-3.49773675050308	9.30447163492415	1.43562302401076e-17	2.48251656173263e-17	28.8407409266252	ENSG00000103375	50.27	protein_coding	25215731	25228932	HGNC:642	AQP8
1224	ENSG00000103426	-11.7891751644485	1.99676464596126	-108.634278239723	1.44753989215465e-192	1.67183619844402e-189	418.432499874267	ENSG00000103426	57.43	protein_coding	4340251	4420494	HGNC:44424	CORO7-PAM16
1225	ENSG00000103460	5.06402648848762	0.276632636880575	20.9848682978338	2.44084327451955e-54	1.049926234602e-53	112.836460835149	ENSG00000103460	38.66	protein_coding	52436417	52547802	HGNC:11972	TOX3
1226	ENSG00000103472	-4.84959611981031	1.03847317110634	-24.4240041499704	1.79674226862379e-64	1.03861235392745e-63	136.375587329555	ENSG00000103472	44.01	lncRNA	29074976	29116718	HGNC:37619	RRN3P2
1227	ENSG00000103485	-2.84071484087386	5.33508686965592	-19.451759258198	1.24909123969572e-49	4.70067750826513e-49	101.760436367802	ENSG00000103485	51.63	protein_coding	29663279	29698699	HGNC:9755	QPRT
1228	ENSG00000103495	-2.4455565912731	5.53140783930354	-38.602378024357	1.02353576536615e-99	2.13381341554086e-98	217.22533575744	ENSG00000103495	66.53	protein_coding	29806106	29811164	HGNC:6914	MAZ
1229	ENSG00000103507	-1.16820233930517	5.29653826558104	-18.3568456565882	3.33278335715759e-46	1.14067214056872e-45	93.7168041830418	ENSG00000103507	57.82	protein_coding	31106107	31112791	HGNC:16902	BCKDK
1230	ENSG00000103522	2.76182063951356	-1.31375229707072	19.266572499686	4.70556134559672e-49	1.74384343850375e-48	100.882032399388	ENSG00000103522	47.1	protein_coding	27402174	27452042	HGNC:6006	IL21R
1231	ENSG00000103528	3.8804193016069	2.11659027244737	27.9979036752111	2.51692734250068e-74	2.00132546245863e-73	158.754550233823	ENSG00000103528	45.9	protein_coding	19167971	19268332	HGNC:24119	SYT17
1232	ENSG00000103540	1.64365112642415	5.95035289829195	31.642615267343	1.13678633552687e-83	1.23279941616597e-82	180.074006094784	ENSG00000103540	37.85	protein_coding	19523811	19553408	HGNC:24342	CCP110
1233	ENSG00000103546	5.95972303722254	0.785521865133043	15.5765133522345	2.51369239505823e-37	6.85684702804087e-37	73.6012868016439	ENSG00000103546	48.17	protein_coding	55655988	55707645	HGNC:11048	SLC6A2
1234	ENSG00000103569	-1.33575930874181	-0.509479885971945	-4.57634488649927	7.92230020133437e-06	1.00824910386018e-05	2.16128842057228	ENSG00000103569	40.63	protein_coding	58138169	58185911	HGNC:643	AQP9
1235	ENSG00000103642	-1.69343764448458	4.44195656535812	-23.1178695696281	1.06959403856867e-60	5.53214346101607e-60	127.293193844491	ENSG00000103642	39.93	protein_coding	63121833	63142061	HGNC:16468	LACTB
1236	ENSG00000103647	1.72983753409451	2.26008684822061	15.9137317087098	2.06094016239854e-38	5.77528288380976e-38	76.0257970320545	ENSG00000103647	49.34	protein_coding	68578993	68727806	HGNC:2256	CORO2B
1237	ENSG00000103710	1.49754321749057	1.18301906514122	11.6651890083838	8.93958156075144e-25	1.82207177686224e-24	44.8577163341768	ENSG00000103710	52.14	protein_coding	65053337	65076690	HGNC:30289	RASL12
1238	ENSG00000103723	4.64721005831824	3.39977177548376	42.1969043267065	3.44654240440397e-107	9.69691632147714e-106	234.464004307343	ENSG00000103723	49	protein_coding	82659281	82710112	HGNC:567	AP3B2
1239	ENSG00000103740	-4.99066308581187	4.40381264947335	-35.1745135640272	4.31858231059065e-92	6.39864867173403e-91	199.820706891068	ENSG00000103740	48.23	protein_coding	78167468	78245688	HGNC:29567	ACSBG1
1240	ENSG00000103852	-1.30811661244493	4.03833640327917	-22.820749509832	7.95599887018377e-60	4.00731831448703e-59	125.307772769112	ENSG00000103852	41.8	protein_coding	99136323	99251223	HGNC:25730	TTC23
1241	ENSG00000103876	-3.12711766145044	5.06552237695429	-32.4731230960855	1.0504036569674e-85	1.2291425568536e-84	185.003648947779	ENSG00000103876	49.96	protein_coding	80152490	80186946	HGNC:3579	FAH
1242	ENSG00000103888	1.68136471186157	1.15486723675128	11.1839682640374	2.87618295330988e-23	5.65420851391532e-23	41.393161153155	ENSG00000103888	47.03	protein_coding	80779343	80951776	HGNC:29213	CEMIP
1243	ENSG00000103994	-1.0019990382427	5.75016953109968	-18.2967913372799	5.15342410086563e-46	1.75573662693061e-45	93.2315809391189	ENSG00000103994	41.36	protein_coding	42412823	42491141	HGNC:12886	ZNF106
1244	ENSG00000103995	1.12089781633506	4.59703870431277	9.13676662990439	4.43005616251482e-17	7.58336055268488e-17	26.73515593232	ENSG00000103995	36.6	protein_coding	48712928	48811146	HGNC:29298	CEP152
1245	ENSG00000104043	-1.17788114974632	2.21967077478036	-7.99350710368708	7.45114814140497e-14	1.1782985617739e-13	19.9077551645219	ENSG00000104043	38.4	protein_coding	49858238	50182817	HGNC:13536	ATP8B4
1246	ENSG00000104044	3.38075271535308	-3.6109797034505	13.4156763095745	2.35009228172673e-30	5.44699795460623e-30	58.0662404210531	ENSG00000104044	43.49	protein_coding	27754875	28099315	HGNC:8101	OCA2
1247	ENSG00000104059	1.28373922397908	-0.0532853003755791	6.9863379615709	3.33884013503969e-11	4.93182429206304e-11	14.0389781041671	ENSG00000104059	43.61	protein_coding	29120252	29570979	HGNC:29075	ENTREP2
1248	ENSG00000104081	1.47234045026839	2.06079657564393	12.1268382521809	3.10575961018025e-26	6.5497983416008e-26	48.0717674123327	ENSG00000104081	52.46	protein_coding	40087890	40108892	HGNC:24132	BMF
1249	ENSG00000104112	7.69069285997357	1.03792412278476	29.55390480055	2.12016606107976e-78	1.93615192214291e-77	168.237617880054	ENSG00000104112	40.04	protein_coding	51681492	51721026	HGNC:13707	SCG3
1250	ENSG00000104140	3.02863548395501	-3.50152509182118	16.9797527553531	7.83808991392045e-42	2.39962940916698e-41	84.4059630616811	ENSG00000104140	61.95	protein_coding	40872214	40874234	HGNC:18313	RHOV
1251	ENSG00000104205	-2.00689558133351	2.69081832432825	-25.6686961574092	5.54185002902726e-68	3.59481027297109e-67	144.312483067315	ENSG00000104205	40.12	protein_coding	66712734	66862022	HGNC:10812	SGK3
1252	ENSG00000104213	-2.2371210406242	2.93526905259028	-13.4473213289903	1.85903405923243e-30	4.31749725861752e-30	57.9107585340832	ENSG00000104213	44.54	protein_coding	17576433	17644071	HGNC:8805	PDGFRL
1253	ENSG00000104219	-1.70561100352116	6.76857189093462	-16.8629062304057	1.85257347425876e-41	5.61508918539601e-41	82.7058087174369	ENSG00000104219	38	protein_coding	17156482	17224799	HGNC:18469	ZDHHC2
1254	ENSG00000104221	-1.06901374457943	3.45320628760064	-15.2738016138147	2.38011020883445e-36	6.34485466980576e-36	71.2887837792516	ENSG00000104221	49.8	protein_coding	37843268	37849861	HGNC:17298	BRF2
1255	ENSG00000104290	1.52959592613864	5.80877261476234	25.9665425055306	8.24319769470904e-69	5.48572813454578e-68	145.776878367419	ENSG00000104290	36.28	protein_coding	28494205	28574267	HGNC:4041	FZD3
1256	ENSG00000104313	6.46565506184705	1.45550915199715	25.15048615293	1.56694237889851e-66	9.68293258699218e-66	140.843384970941	ENSG00000104313	37.48	protein_coding	71197433	71592025	HGNC:3519	EYA1
1257	ENSG00000104321	-1.67459069138887	1.46997131753839	-8.92833142379397	1.77541601484947e-16	2.99018115399255e-16	26.0233711427439	ENSG00000104321	36.35	protein_coding	72019917	72075584	HGNC:497	TRPA1
1258	ENSG00000104324	-1.04393909932767	4.66420189700631	-9.39777018254792	7.6419233503215e-18	1.32962328614851e-17	28.5900746335995	ENSG00000104324	38.13	protein_coding	96645242	97149654	HGNC:16910	CPQ
1259	ENSG00000104325	-2.45045614916767	6.0984137505195	-28.7432029066027	2.71144655095795e-76	2.30602738882834e-75	163.132152472879	ENSG00000104325	38.07	protein_coding	90001405	90053633	HGNC:2753	DECR1
1260	ENSG00000104327	1.09224980199556	0.347308329978308	4.55752323864139	8.59869387879919e-06	1.0931272972283e-05	1.84439116135638	ENSG00000104327	36.25	protein_coding	90058608	90095475	HGNC:1434	CALB1
1261	ENSG00000104331	-1.16281325692126	6.39356227143202	-21.4418756273032	1.01300663467923e-55	4.54888029830007e-55	115.586643033224	ENSG00000104331	38.23	protein_coding	56957931	56993867	HGNC:26019	BPNT2
1262	ENSG00000104332	3.01881299774081	3.93191677909758	18.9468483358052	4.68288347820888e-48	1.68962707690014e-47	98.0092811962313	ENSG00000104332	48.61	protein_coding	41261962	41309473	HGNC:10776	SFRP1
1263	ENSG00000104341	1.2764163373627	6.36691929252875	14.6680123505845	2.14915087024669e-34	5.47093188801282e-34	66.4180632177396	ENSG00000104341	44	protein_coding	97775057	97853013	HGNC:13646	LAPTM4B
1264	ENSG00000104361	-2.32442461224247	4.4284329971948	-21.3852820245912	1.50029856212352e-55	6.70317146740641e-55	115.485020346464	ENSG00000104361	39.03	protein_coding	98189826	98294393	HGNC:25854	NIPAL2
1265	ENSG00000104369	2.65641830008158	-1.08300186285488	9.67741297416147	1.13748049097381e-18	2.01879845263189e-18	31.1040904776182	ENSG00000104369	39.8	protein_coding	74234700	74321540	HGNC:14201	JPH1
1266	ENSG00000104375	-2.70580001563916	3.88685585496296	-28.8083073594602	1.83115614647757e-76	1.56542841700538e-75	163.783331365407	ENSG00000104375	39.53	protein_coding	98371228	98942827	HGNC:11406	STK3
1267	ENSG00000104381	3.11656152631948	3.95685700480874	43.8254951494262	2.05741151551099e-110	6.72194463886682e-109	241.860227915043	ENSG00000104381	37.93	protein_coding	74320613	74518007	HGNC:15968	GDAP1
1268	ENSG00000104413	-2.3784812905063	-4.08831103632609	-10.0527037491096	8.54003620949176e-20	1.55352257365766e-19	34.085240412007	ENSG00000104413	40.32	protein_coding	94641074	94707466	HGNC:25966	ESRP1
1269	ENSG00000104415	-1.09499695552533	4.29425793848467	-7.59846810638388	8.62581609709432e-13	1.32840673396081e-12	17.1286785371459	ENSG00000104415	48.12	protein_coding	133191039	133231690	HGNC:12769	CCN4
1270	ENSG00000104427	1.85346489184293	4.82406918113685	29.4080869025025	5.04384905486624e-78	4.53867819705319e-77	167.073069661789	ENSG00000104427	34.79	protein_coding	78666050	78719765	HGNC:24277	ZC2HC1A
1271	ENSG00000104432	2.36721731349721	3.35092958040466	12.2052202586381	1.75122099069438e-26	3.71830624726991e-26	48.4071423935617	ENSG00000104432	35.46	protein_coding	78675743	78805523	HGNC:6023	IL7
1272	ENSG00000104435	11.1338411735827	2.39409877876431	35.7723264908139	1.85434487273398e-93	2.90003467943685e-92	202.925525288332	ENSG00000104435	38.14	protein_coding	79611117	79666158	HGNC:10577	STMN2
1273	ENSG00000104447	-1.68382959128048	5.26522488112283	-20.6451198477734	2.63972997846443e-53	1.10462178935779e-52	110.132354887576	ENSG00000104447	35.81	protein_coding	115408496	115809673	HGNC:12340	TRPS1
1274	ENSG00000104490	2.65708497677083	2.99133561857328	24.6254766386982	4.7914271720901e-65	2.83061831836597e-64	137.279063805663	ENSG00000104490	40.58	protein_coding	101686542	102124907	HGNC:7655	NCALD
1275	ENSG00000104499	-6.12426063850813	-1.81436879310388	-10.8508686077352	3.10974976050142e-22	5.97654627821137e-22	39.638320303979	ENSG00000104499	45.53	protein_coding	142834247	142916506	HGNC:4375	GML
1276	ENSG00000104518	-1.52380225996016	4.85014447771122	-15.5981582348074	2.14063792100952e-37	5.85374634040476e-37	73.5145640489737	ENSG00000104518	62.14	protein_coding	143553207	143563062	HGNC:25697	GSDMD
1277	ENSG00000104529	-2.08909249563961	7.03957380679509	-39.3653519993717	2.40442329830125e-101	5.34550276876426e-100	220.879080363595	ENSG00000104529	61.99	protein_coding	143579697	143599541	HGNC:3211	EEF1D
1278	ENSG00000104611	-3.32582372887267	3.09649767784664	-25.3912455955049	3.30300528305203e-67	2.08973210170416e-66	142.553811950285	ENSG00000104611	42.64	protein_coding	19313693	19396218	HGNC:26102	SH2D4A
1279	ENSG00000104635	-1.69652538233134	7.27336628628703	-21.8652192442002	5.43076367400004e-57	2.52049849519242e-56	118.506223028411	ENSG00000104635	48.27	protein_coding	22367278	22434129	HGNC:20858	SLC39A14
1280	ENSG00000104643	1.37193452980486	4.01175397660222	28.9327792428865	8.65810170623173e-77	7.46244370568085e-76	164.285520458135	ENSG00000104643	37.53	protein_coding	11284816	11328146	HGNC:14596	MTMR9
1281	ENSG00000104679	1.2675545078176	3.94160480570562	29.8542275357375	3.58650008191858e-79	3.35674900292696e-78	169.792667002967	ENSG00000104679	47.98	protein_coding	23270120	23296279	HGNC:27329	R3HCC1
1282	ENSG00000104689	-1.08557044828312	1.36781915624965	-7.47883163929536	1.78681966808898e-12	2.73100956217743e-12	16.8822767436416	ENSG00000104689	45.34	protein_coding	23190452	23225102	HGNC:11904	TNFRSF10A
1283	ENSG00000104714	1.15979905378677	3.89669998984899	24.4918658199702	1.15051461559282e-64	6.70427273097338e-64	136.330706388309	ENSG00000104714	51.17	protein_coding	614746	738106	HGNC:27234	ERICH1
1284	ENSG00000104722	4.04260401028086	3.62834824342259	19.1159059357902	1.38781332244691e-48	5.07875474258574e-48	99.2666968582196	ENSG00000104722	48.49	protein_coding	24913758	24919098	HGNC:7734	NEFM
1285	ENSG00000104728	-4.27691843640094	3.94239411265796	-38.0137711006501	1.92030599849037e-98	3.75271981887724e-97	214.428247603036	ENSG00000104728	50.01	protein_coding	1823926	1958641	HGNC:14103	ARHGEF10
1286	ENSG00000104731	1.31105672778294	4.95602476513501	21.2629056000458	3.51198927893093e-55	1.54904411598292e-54	114.358896180021	ENSG00000104731	53.01	protein_coding	87696485	87765992	HGNC:25272	KLHDC4
1287	ENSG00000104738	2.22363396604968	5.2597249540821	24.3169839855893	3.6332820523713e-64	2.08096161982952e-63	135.076394511549	ENSG00000104738	45.8	protein_coding	47960185	47978160	HGNC:6947	MCM4
1288	ENSG00000104783	2.04070177508562	-0.843273705508112	13.7617769627354	1.80598312430838e-31	4.29357803503491e-31	60.4445798931007	ENSG00000104783	55.07	protein_coding	43766533	43780976	HGNC:6293	KCNN4
1289	ENSG00000104804	3.15924219684071	-3.53621118700628	16.0113241880454	1.00005476194828e-38	2.81985656082071e-38	77.2750083383482	ENSG00000104804	51.24	protein_coding	48880965	48898744	HGNC:12424	TULP2
1290	ENSG00000104805	-1.10318580986962	6.70509204999772	-14.7259467969008	1.3969717560754e-34	3.57033089108051e-34	66.8565356088829	ENSG00000104805	52.8	protein_coding	48900050	48923473	HGNC:8043	NUCB1
1291	ENSG00000104808	3.10815713080707	-3.66257835930912	14.1837049498325	7.86832193969246e-33	1.92899987778557e-32	63.7538456522285	ENSG00000104808	52.54	protein_coding	48933699	48944969	HGNC:17887	DHDH
1292	ENSG00000104814	1.20247309571859	1.45429969515896	10.7693519253284	5.55154468104206e-22	1.06154909426648e-21	38.431325323989	ENSG00000104814	50.87	protein_coding	38587641	38618882	HGNC:6863	MAP4K1
1293	ENSG00000104823	-2.06805127693903	7.10470387751513	-29.9096405198856	2.58701000342235e-79	2.43808013337629e-78	170.027588542415	ENSG00000104823	51.42	protein_coding	38815422	38831841	HGNC:3149	ECH1
1294	ENSG00000104826	-2.4767088324451	-2.91096359403266	-10.5076316947175	3.5372498970729e-21	6.64176031315941e-21	37.1783257353936	ENSG00000104826	64.12	protein_coding	49015980	49017091	HGNC:6584	LHB
1295	ENSG00000104833	-3.28278932605341	6.51444324525362	-16.1902505245033	2.658844651954e-39	7.60671942227958e-39	77.8459024199038	ENSG00000104833	56.05	protein_coding	6494319	6502848	HGNC:20774	TUBB4A
1296	ENSG00000104835	-3.53402125391348	3.65617005217196	-43.0724276039662	6.19689396279271e-109	1.88592956056059e-107	238.543150625181	ENSG00000104835	53.62	protein_coding	38915266	38930763	HGNC:17697	SARS2
1297	ENSG00000104853	-1.55411854310833	6.60816050376309	-20.4973940041902	7.46277603643674e-53	3.08542444363079e-52	108.975460085766	ENSG00000104853	52.83	protein_coding	44954585	44993341	HGNC:2087	CLPTM1
1298	ENSG00000104863	1.20489848618381	1.62435218396505	17.8260101453636	1.58666649173846e-44	5.19790232487117e-44	90.2276158446457	ENSG00000104863	58.86	protein_coding	49114324	49118460	HGNC:17788	LIN7B
1299	ENSG00000104879	-3.56111514486115	-0.157628315589333	-7.42812597345718	2.42818646941252e-12	3.69782959236286e-12	16.8825360262134	ENSG00000104879	53.01	protein_coding	45306413	45322875	HGNC:1994	CKM
1300	ENSG00000104880	-1.22382892728303	4.7011761194781	-26.2624819942014	1.25498068255275e-69	8.54874632447243e-69	147.816220293719	ENSG00000104880	51.25	protein_coding	7348937	7472485	HGNC:17090	ARHGEF18
1301	ENSG00000104881	-1.79425829726482	4.10331154482877	-15.8644318483375	2.9700646944312e-38	8.29169982797513e-38	75.6332375048663	ENSG00000104881	53.45	protein_coding	45379638	45406349	HGNC:18838	PPP1R13L
1302	ENSG00000104883	-1.29591711270645	2.64661811236171	-14.6842889262876	1.90417657752639e-34	4.8558815151559e-34	67.0522784249592	ENSG00000104883	53.44	protein_coding	7476875	7497449	HGNC:20208	PEX11G
1303	ENSG00000104888	-1.12395954332929	-0.501963072039197	-4.87618340426343	2.07683176033485e-06	2.68965781744644e-06	3.4390554949905	ENSG00000104888	57.71	protein_coding	49429401	49442360	HGNC:16704	SLC17A7
1304	ENSG00000104889	-5.18856659155148	-0.148338615318575	-32.3888979671259	1.68309023420833e-85	1.95365333266222e-84	184.505256536926	ENSG00000104889	51.76	protein_coding	12806584	12813640	HGNC:18518	RNASEH2A
1305	ENSG00000104892	-5.86525162044054	-1.3833069576752	-37.3289733068059	6.06945546414237e-97	1.11622891533618e-95	210.321996739811	ENSG00000104892	55.18	protein_coding	45333434	45351520	HGNC:20717	KLC3
1306	ENSG00000104897	1.54033394258975	4.72433468338408	22.8793129926907	5.3524435282762e-60	2.709535241281e-59	125.483365101859	ENSG00000104897	58.43	protein_coding	2236824	2248655	HGNC:10766	SF3A2
1307	ENSG00000104899	6.20758436012631	-0.472345993412	21.0927488535339	1.14918041119519e-54	4.98777119845881e-54	113.638374275751	ENSG00000104899	71.68	protein_coding	2249309	2252073	HGNC:464	AMH
1308	ENSG00000104904	-1.16260473397389	7.97659560514327	-26.4554070243961	3.70087902673502e-70	2.56178018095752e-69	148.880496471688	ENSG00000104904	64.06	protein_coding	2269509	2273490	HGNC:8095	OAZ1
1309	ENSG00000104907	1.00489968924764	5.30566220853956	12.9510576998401	7.29394137874362e-29	1.63750366320924e-28	53.7177170605655	ENSG00000104907	53.66	protein_coding	13104902	13117567	HGNC:25980	TRMT1
1310	ENSG00000104921	1.35333556352381	-2.76161138013917	4.42161687299921	1.54199254047389e-05	1.94445276189575e-05	1.62115973434149	ENSG00000104921	53.51	protein_coding	7688758	7702146	HGNC:3612	FCER2
1311	ENSG00000104936	-1.59256995186645	6.24382084223914	-24.8378856583301	1.1958641546287e-65	7.21799480213438e-65	138.511463105745	ENSG00000104936	59.05	protein_coding	45769709	45782552	HGNC:2933	DMPK
1312	ENSG00000104938	-3.96428667850462	-0.797439681778212	-10.3117056181855	1.4017773291353e-20	2.59702073513766e-20	35.7240220447126	ENSG00000104938	52.74	protein_coding	7763210	7769605	HGNC:13523	CLEC4M
1313	ENSG00000104953	1.22854005895983	-0.112108122769089	7.29348894309324	5.45087812428905e-12	8.22778760981198e-12	15.8343968554504	ENSG00000104953	54.05	protein_coding	2977538	2995179	HGNC:30788	TLE6
1314	ENSG00000104960	-1.67663860252975	6.67011366344953	-31.7271848651632	7.02999018269464e-84	7.68508013393581e-83	180.569819493947	ENSG00000104960	61.87	protein_coding	49850735	49860744	HGNC:9632	PTOV1
1315	ENSG00000104964	-1.96214040043951	7.65489105752482	-36.2294045284421	1.71304207249561e-94	2.80635169025363e-93	205.052056948369	ENSG00000104964	60.37	protein_coding	3052910	3063107	HGNC:307	TLE5
1316	ENSG00000104967	4.12892592102655	2.62689605420946	41.1689085346086	4.19771590012465e-105	1.09315715419368e-103	229.685511238654	ENSG00000104967	51.25	protein_coding	45933734	45974044	HGNC:7887	NOVA2
1317	ENSG00000104970	-3.74690985704871	-2.37782029644286	-21.9176666424449	3.78500851425686e-57	1.7648347127739e-56	119.567072535011	ENSG00000104970	50.01	transcribed_unprocessed_pseudogene	54532798	54543728	HGNC:25043	KIR3DX1
1318	ENSG00000104973	-1.26382013664714	5.62985969924484	-22.385201995567	1.5368686320698e-58	7.48631980855761e-58	122.137471267124	ENSG00000104973	55.17	protein_coding	49818282	49840383	HGNC:28845	MED25
1319	ENSG00000104998	1.27861167904988	0.927584302908732	14.2644851660551	4.3167083190754e-33	1.06381783273576e-32	64.0060044768375	ENSG00000104998	51.73	protein_coding	14031762	14053218	HGNC:17290	IL27RA
1320	ENSG00000105011	3.06204302054849	0.37818546155508	18.0487807435352	3.12760647925655e-45	1.04339373287619e-44	91.9164277482213	ENSG00000105011	50.78	protein_coding	14119512	14136613	HGNC:20996	ASF1B
1321	ENSG00000105048	-1.55583009616348	-2.41914914139566	-3.76298471328622	0.000215566189147349	0.000261961458497192	-0.799148671480416	ENSG00000105048	55.48	protein_coding	55132698	55149206	HGNC:11948	TNNT1
1322	ENSG00000105072	-1.58067056192338	3.12830599100823	-25.6633659337405	5.73467557886291e-68	3.71884534520366e-67	144.214209895011	ENSG00000105072	51.58	protein_coding	16496394	16521352	HGNC:26141	C19orf44
1323	ENSG00000105131	2.40377866084423	-2.23445916883154	17.294591552751	7.75390603807986e-43	2.43286437888626e-42	86.6589411312993	ENSG00000105131	56.07	protein_coding	15226919	15233435	HGNC:23760	EPHX3
1324	ENSG00000105137	-1.41396187134073	3.58768885897839	-13.8785129213671	7.59302877775224e-32	1.82168022161715e-31	60.937024111661	ENSG00000105137	60.26	protein_coding	15107401	15114985	HGNC:25824	SYDE1
1325	ENSG00000105141	-3.1725097196663	-4.12745157817078	-9.02884775997823	9.10574221281724e-17	1.54520672475658e-16	27.2099119515978	ENSG00000105141	47.66	protein_coding	15049480	15058293	HGNC:1502	CASP14
1326	ENSG00000105143	1.09675656800648	-5.47400993599734	3.5171436255325	0.000530157904222683	0.000635575280791091	-1.50101865666312	ENSG00000105143	46.49	protein_coding	14950033	15022990	HGNC:10944	SLC1A6
1327	ENSG00000105146	2.45248397184507	-0.238866099919833	20.6881951312834	1.95052047885358e-53	8.2022706246202e-53	110.891838917972	ENSG00000105146	49.36	protein_coding	57231009	57235548	HGNC:11391	AURKC
1328	ENSG00000105193	1.13263143920422	8.37884807979311	16.711462686412	5.6555199398561e-41	1.68999812536528e-40	81.5881012088892	ENSG00000105193	50.73	protein_coding	39433137	39435949	HGNC:10396	RPS16
1329	ENSG00000105202	1.19319046227439	5.86103791813745	14.7608984347863	1.07726985526991e-34	2.762417449698e-34	67.1134190688474	ENSG00000105202	48.26	protein_coding	39834458	39846379	HGNC:3599	FBL
1330	ENSG00000105219	3.24964633114267	-0.755460610073274	23.0721973894562	1.45503394198003e-60	7.49550156685922e-60	127.312315357327	ENSG00000105219	57.51	protein_coding	40222208	40226697	HGNC:25805	CCNP
1331	ENSG00000105220	-1.04201062037956	7.6371121735744	-18.6987365420038	2.8040627676254e-47	9.9129240693877e-47	96.09864895608	ENSG00000105220	52.39	protein_coding	34359480	34402413	HGNC:4458	GPI
1332	ENSG00000105227	-1.31304296385217	3.28614858048377	-13.2168095209638	1.02401598708669e-29	2.34010143309414e-29	56.0806154373567	ENSG00000105227	55.84	protein_coding	40393766	40414793	HGNC:13797	PRX
1333	ENSG00000105245	1.25177689668492	4.89354832280584	19.3288611980376	3.0109278547926e-49	1.12104162665787e-48	100.680618647581	ENSG00000105245	52.55	protein_coding	40665905	40690972	HGNC:8061	NUMBL
1334	ENSG00000105251	11.0970973665697	-2.9157690865096	26.3055311638742	9.55263103018225e-70	6.53022267434684e-69	148.459904354377	ENSG00000105251	54.05	protein_coding	4279266	4290722	HGNC:30633	SHD
1335	ENSG00000105254	1.18025097883316	5.10474835834011	28.883948150066	1.16129617002456e-76	9.97203726074247e-76	163.917322089204	ENSG00000105254	55.29	protein_coding	36114289	36125947	HGNC:1989	TBCB
1336	ENSG00000105255	8.14222380828547	-0.53478567558381	56.2372473651404	3.34290099282377e-132	2.77761402997253e-130	291.898122151729	ENSG00000105255	54.72	protein_coding	4304598	4323843	HGNC:13745	FSD1
1337	ENSG00000105258	-1.90933220977538	3.11727998443245	-27.8267949576047	7.19146653265024e-74	5.63294965878901e-73	157.832311976785	ENSG00000105258	60.73	protein_coding	36113709	36115213	HGNC:9196	POLR2I
1338	ENSG00000105270	5.0149970960659	4.30961383261946	47.4610196764289	2.80932589564607e-117	1.25275325991368e-115	257.693096121397	ENSG00000105270	52.71	protein_coding	36014660	36033343	HGNC:24314	CLIP3
1339	ENSG00000105278	4.71632030502445	-1.94528591689543	13.4395181472962	1.96965879866971e-30	4.57165882138984e-30	58.0680513645172	ENSG00000105278	54.36	protein_coding	3804024	3869038	HGNC:29189	ZFR2
1340	ENSG00000105289	2.06889237358113	-3.42697063525853	11.4605238036191	3.92923657054055e-24	7.8888687999058e-24	43.8316801492239	ENSG00000105289	53.76	protein_coding	3708362	3750813	HGNC:11829	TJP3
1341	ENSG00000105290	5.88782554451034	2.68290802798243	29.1034561366164	3.10956229922909e-77	2.71971902877292e-76	165.438823777631	ENSG00000105290	57.01	protein_coding	35867899	35879792	HGNC:597	APLP1
1342	ENSG00000105327	1.81744416502877	2.20482618528769	17.3888274048393	3.88473371534454e-43	1.22872058182587e-42	86.9085534446029	ENSG00000105327	59.72	protein_coding	47220822	47232766	HGNC:17868	BBC3
1343	ENSG00000105352	-1.49475742224211	-3.14627862892181	-6.47895121380978	6.0050006047448e-10	8.59041982838918e-10	11.6235582551486	ENSG00000105352	54.17	protein_coding	41619015	41627074	HGNC:1816	CEACAM4
1344	ENSG00000105355	-3.4377780394773	4.81473477273953	-26.780464497589	4.77907277335981e-71	3.40715438246414e-70	151.25648118279	ENSG00000105355	52.34	protein_coding	4838341	4867694	HGNC:16893	PLIN3
1345	ENSG00000105357	-2.75251381020009	0.0455758286203478	-9.63095527807147	1.56326448449315e-18	2.76491932062078e-18	30.9292310851907	ENSG00000105357	50.8	protein_coding	50188186	50310542	HGNC:23212	MYH14
1346	ENSG00000105364	-1.17355646792533	4.39216047004946	-20.8644830759593	5.6661445691864e-54	2.41792487351998e-53	111.748957233588	ENSG00000105364	56.11	protein_coding	10251901	10260055	HGNC:14276	MRPL4
1347	ENSG00000105369	3.21480548178292	-2.14559089538788	12.9239740206976	8.90730882495864e-29	1.99408728966582e-28	54.3383237087886	ENSG00000105369	58.79	protein_coding	41877279	41881372	HGNC:1698	CD79A
1348	ENSG00000105371	-2.22748978571136	-5.00927144031806	-9.59210811933595	2.03846505502313e-18	3.5932924531425e-18	30.9830513794021	ENSG00000105371	60.71	protein_coding	10286955	10288522	HGNC:5347	ICAM4
1349	ENSG00000105374	1.76236087105348	-0.558240480137004	11.3621259108947	7.98901296079141e-24	1.59194453400035e-23	42.8833285551504	ENSG00000105374	59.03	protein_coding	51371606	51372701	HGNC:7830	NKG7
1350	ENSG00000105379	-2.66164910098181	5.66996189394545	-34.0037010235485	2.29399392916331e-89	3.05060251984705e-88	193.352583817716	ENSG00000105379	51.45	protein_coding	51345169	51366388	HGNC:3482	ETFB
1351	ENSG00000105388	-3.99581095547676	-3.54317370806471	-13.1918960277518	1.23117791025737e-29	2.80851062107792e-29	56.585295693093	ENSG00000105388	47.01	protein_coding	41708585	41730433	HGNC:1817	CEACAM5
1352	ENSG00000105398	-12.5781849071827	4.20965477160834	-18.4243700236148	2.04236789856399e-46	7.03289446764006e-46	94.9643249813297	ENSG00000105398	46.68	protein_coding	47870467	47886315	HGNC:11458	SULT2A1
1353	ENSG00000105402	-2.49594334154761	6.80486885838448	-59.2867374549081	6.40963852433539e-137	6.58027734549436e-135	302.929581659435	ENSG00000105402	55.43	protein_coding	47487637	47515091	HGNC:7641	NAPA
1354	ENSG00000105404	-3.27589184213706	4.64222442609104	-48.0001300028005	2.93417856375078e-118	1.36371409746638e-116	260.004082202135	ENSG00000105404	61.23	protein_coding	41956681	41959321	HGNC:9794	RABAC1
1355	ENSG00000105409	5.52169900457066	0.72831797320596	19.9660731393747	3.19690650368764e-51	1.25908513774392e-50	105.606238787978	ENSG00000105409	56.13	protein_coding	41966582	41997497	HGNC:801	ATP1A3
1356	ENSG00000105419	5.23335764641697	2.10222314220005	54.1128919063153	8.78983939395953e-129	6.30548137146184e-127	284.213220507474	ENSG00000105419	56.51	protein_coding	47403124	47419527	HGNC:29537	MEIS3
1357	ENSG00000105426	1.30153302225547	5.59382453209698	14.4852853191984	8.36192107395895e-34	2.09879403333019e-33	65.0708079698199	ENSG00000105426	52.47	protein_coding	5158495	5340812	HGNC:9681	PTPRS
1358	ENSG00000105427	-2.17818391375305	-0.622112790174685	-12.6075579991552	9.15939009086056e-28	2.00485882411436e-27	52.0938195519304	ENSG00000105427	58.25	protein_coding	42387019	42390297	HGNC:30183	CNFN
1359	ENSG00000105464	2.3827058799853	-0.00708012432748522	17.1987462799142	1.56702502173472e-42	4.88023607618314e-42	85.7747748615664	ENSG00000105464	52.92	protein_coding	48393668	48444931	HGNC:4588	GRIN2D
1360	ENSG00000105486	2.18122961100784	4.46928949596221	22.4194753051407	1.21642132737016e-58	5.93914949078914e-58	122.371242476195	ENSG00000105486	51.48	protein_coding	48115445	48170603	HGNC:6598	LIG1
1361	ENSG00000105499	-1.62330173877755	4.54018792002683	-13.5620700849379	7.9430992247267e-31	1.86120560957559e-30	58.4568284608165	ENSG00000105499	47.68	protein_coding	48047843	48110817	HGNC:9037	PLA2G4C
1362	ENSG00000105501	-4.4444764497445	-1.00324638941388	-19.8511563511441	7.23410143143839e-51	2.82359765063865e-50	105.172681351308	ENSG00000105501	43.74	lncRNA	51630101	51645545	HGNC:10874	SIGLEC5
1363	ENSG00000105509	3.14369976094589	-2.15901378475028	10.7749840331957	5.33386446651041e-22	1.02026279655452e-21	38.8082700458275	ENSG00000105509	49.53	protein_coding	51713112	51723991	HGNC:4818	HAS1
1364	ENSG00000105516	-1.29157254324792	3.88311148233079	-10.0015759844119	1.21776102375668e-19	2.20984066994702e-19	32.8604133623444	ENSG00000105516	58.35	protein_coding	48630030	48637379	HGNC:2697	DBP
1365	ENSG00000105518	-2.30541777918725	4.91934415568556	-33.617626595215	1.87654680843885e-88	2.41753233285717e-87	191.298388257899	ENSG00000105518	54.21	protein_coding	11342776	11346518	HGNC:29631	TMEM205
1366	ENSG00000105519	-1.80701315086787	3.80314503230765	-15.0561051983137	1.20002375127552e-35	3.14599348890175e-35	69.682456887976	ENSG00000105519	59.9	protein_coding	5912339	5916211	HGNC:1487	CAPS
1367	ENSG00000105549	2.78591133573633	-5.84042854987135	12.196178295394	1.8709395336012e-26	3.96812343096632e-26	49.267276835837	ENSG00000105549	54.56	protein_coding	361747	376026	HGNC:13706	THEG
1368	ENSG00000105552	-1.19918969191844	5.09729581969095	-18.7654466357142	1.73204386607576e-47	6.1589410810474e-47	96.7022451327312	ENSG00000105552	54.54	protein_coding	48795062	48811029	HGNC:977	BCAT2
1369	ENSG00000105583	-12.1479481696037	2.25963863395284	-130.306291991085	1.29371293066767e-209	4.26906785507035e-206	451.959198410461	ENSG00000105583	57.41	protein_coding	12668073	12669415	HGNC:30203	WDR83OS
1370	ENSG00000105605	6.97685310245877	-3.42501207844227	15.2957474701697	2.02203556618973e-36	5.40277611838248e-36	71.8856279431934	ENSG00000105605	51.18	protein_coding	53909278	53943950	HGNC:13626	CACNG7
1371	ENSG00000105609	-3.7991881354797	3.44025657314246	-16.9427119602557	1.0294203076754e-41	3.13991544790625e-41	83.8508520212772	ENSG00000105609	57.48	protein_coding	54249421	54257301	HGNC:6609	LILRB5
1372	ENSG00000105610	2.43477185092019	-5.69334300722594	11.6871646232334	7.6229916875204e-25	1.55633272927376e-24	45.5857477457458	ENSG00000105610	61.58	protein_coding	12884422	12887201	HGNC:6345	KLF1
1373	ENSG00000105612	-1.14603912662565	4.4564041072848	-10.5710558471893	2.26109973766678e-21	4.26638971086138e-21	36.7132127664757	ENSG00000105612	52.81	protein_coding	12875209	12881595	HGNC:2960	DNASE2
1374	ENSG00000105613	6.44869323648623	1.85190346603289	47.5911928275147	1.62503963609917e-117	7.36015501063816e-116	258.295714253845	ENSG00000105613	52.4	protein_coding	12833951	12874952	HGNC:19034	MAST1
1375	ENSG00000105639	1.0854064286703	2.67166851858768	10.0275468783341	1.01699475838718e-19	1.84798315953316e-19	33.0533930727268	ENSG00000105639	54.93	protein_coding	17824780	17848071	HGNC:6193	JAK3
1376	ENSG00000105640	2.85506528600501	6.16745766298554	38.50136722834	1.68880394612083e-99	3.47679878355125e-98	216.612724126199	ENSG00000105640	58.25	protein_coding	17859910	17864153	HGNC:10311	RPL18A
1377	ENSG00000105642	4.08861765897042	-1.66299522570447	18.0492447506455	3.11705810643858e-45	1.04002491984147e-44	92.0811696115653	ENSG00000105642	54.7	protein_coding	17951293	18000085	HGNC:6290	KCNN1
1378	ENSG00000105647	-9.45576773259486	3.39991239827508	-37.3749657674146	4.80610044760216e-97	8.87418978730314e-96	210.960746022919	ENSG00000105647	57.71	protein_coding	18153163	18170532	HGNC:8980	PIK3R2
1379	ENSG00000105649	2.4500986644049	2.88486129665895	23.0038481241032	2.3072618265139e-60	1.18250368162069e-59	126.494353250701	ENSG00000105649	55.06	protein_coding	18196784	18204042	HGNC:9777	RAB3A
1380	ENSG00000105650	-1.94969477614664	-0.515080341971603	-9.02106059434396	9.59028890149183e-17	1.62635697331738e-16	26.8614436327479	ENSG00000105650	54.25	protein_coding	18207965	18248200	HGNC:8782	PDE4C
1381	ENSG00000105662	1.05662678861057	4.30902857723877	16.6806170008671	7.10009845301951e-41	2.11510412904691e-40	81.4335744485867	ENSG00000105662	56.04	protein_coding	18683678	18782333	HGNC:16062	CRTC1
1382	ENSG00000105664	2.51220095443746	-1.82177530975206	8.32322485104273	9.18793812570104e-15	1.48528366411623e-14	22.2718554191578	ENSG00000105664	62.85	protein_coding	18782773	18791305	HGNC:2227	COMP
1383	ENSG00000105675	-7.83450833733891	1.16564710477402	-17.9395012745877	6.93374290687748e-45	2.29163725004955e-44	91.4461088658758	ENSG00000105675	58.06	protein_coding	35550031	35563658	HGNC:819	ATP4A
1384	ENSG00000105677	-1.05700343112927	5.0968439494262	-17.7749532778601	2.30338385393157e-44	7.51389120773412e-44	89.4919528019129	ENSG00000105677	58.54	protein_coding	35545600	35547526	HGNC:30414	TMEM147
1385	ENSG00000105679	-6.82897974561153	-1.46724618028992	-61.3101810098338	6.21552976889603e-140	6.93587063438307e-138	306.283539343233	ENSG00000105679	54.45	protein_coding	35533455	35545319	HGNC:24864	GAPDHS
1386	ENSG00000105695	-5.26248102372711	-1.29170210374639	-17.8370890756944	1.4634248591288e-44	4.80165494616706e-44	90.7252692027911	ENSG00000105695	54.41	protein_coding	35292125	35313807	HGNC:6783	MAG
1387	ENSG00000105696	5.02854925684652	2.76058441894147	34.7594582011045	3.92785817420174e-91	5.6005923435732e-90	197.475767143921	ENSG00000105696	58.34	protein_coding	18607430	18621039	HGNC:13237	TMEM59L
1388	ENSG00000105699	-3.07012975919015	3.72579636072949	-19.8604568427141	6.77110079695913e-51	2.64601010504075e-50	104.908874640351	ENSG00000105699	54.26	protein_coding	35248330	35267964	HGNC:29572	LSR
1389	ENSG00000105700	-1.11378595567744	5.43123287991885	-28.0053517322163	2.40469434751261e-74	1.91340112756438e-73	158.614161662922	ENSG00000105700	53.42	protein_coding	18557762	18569387	HGNC:28420	KXD1
1390	ENSG00000105707	-1.56049123912492	-0.94715544260583	-6.75856037096651	1.24214476476957e-10	1.81069682704861e-10	12.9906845262169	ENSG00000105707	52.41	protein_coding	35040506	35066573	HGNC:5155	HPN
1391	ENSG00000105708	1.63163447471011	2.32643189867217	27.2512198409553	2.52417666367941e-72	1.8850939784782e-71	154.1757832519	ENSG00000105708	42.04	protein_coding	19710472	19733112	HGNC:12924	ZNF14
1392	ENSG00000105711	-1.20854557961751	2.48477815726275	-10.296934441601	1.55459069248525e-20	2.87621068527969e-20	35.1304596528406	ENSG00000105711	56.28	protein_coding	35030470	35040449	HGNC:10586	SCN1B
1393	ENSG00000105717	4.94506525003396	-0.918756339350401	40.4621528693289	1.20330956636279e-103	2.91660521232047e-102	226.366768313316	ENSG00000105717	49.79	protein_coding	19561707	19618693	HGNC:13403	PBX4
1394	ENSG00000105732	1.05828963374089	2.96113330646405	19.2092741973559	7.09794284717438e-49	2.61575274133505e-48	100.05535459686	ENSG00000105732	57	protein_coding	42068477	42081552	HGNC:26166	ZNF574
1395	ENSG00000105737	6.02321744813441	1.11322106884016	40.9270306281614	1.31703136350089e-104	3.34676649785557e-103	228.592940813822	ENSG00000105737	51.7	protein_coding	41998321	42070206	HGNC:4583	GRIK5
1396	ENSG00000105755	-1.40756831773106	2.84918565433309	-14.8438176860006	5.81534681629992e-35	1.50087928614203e-34	68.2163344422182	ENSG00000105755	48.57	protein_coding	43506719	43527230	HGNC:23287	ETHE1
1397	ENSG00000105808	-1.85206851195748	3.43655561975035	-14.2724339785536	4.06906347231589e-33	1.00343009658402e-32	63.9220738287588	ENSG00000105808	56.33	protein_coding	102579646	102616756	HGNC:23181	RASA4
1398	ENSG00000105810	2.00915405762402	5.71037449156487	16.1375803173431	3.92636756843872e-39	1.11955517174875e-38	77.3387942033013	ENSG00000105810	38.19	protein_coding	92604921	92836573	HGNC:1777	CDK6
1399	ENSG00000105825	-3.89115428536824	3.44396498896585	-12.324028690934	7.33905902633314e-27	1.57156692731315e-26	49.7122530106068	ENSG00000105825	38.19	protein_coding	93885396	93890753	HGNC:11761	TFPI2
1400	ENSG00000105829	-1.10495515634905	6.31922491781297	-18.4988278219376	1.19075740383885e-46	4.13116630688999e-46	94.6720525180092	ENSG00000105829	35.67	protein_coding	93962762	94004382	HGNC:14562	BET1
1401	ENSG00000105835	-1.29761690343888	8.33743513145607	-9.80308093337428	4.79907099028485e-19	8.58931820894079e-19	31.1663628633584	ENSG00000105835	37.11	protein_coding	106248298	106285966	HGNC:30092	NAMPT
1402	ENSG00000105851	1.54839753102408	0.206282975838724	10.9113348612975	2.02154090547613e-22	3.90431215514992e-22	39.5884800017524	ENSG00000105851	39.23	protein_coding	106865278	106908980	HGNC:8978	PIK3CG
1403	ENSG00000105852	-1.6876478152926	0.0985657681750346	-7.12931248009554	1.444349889317e-11	2.15384364708414e-11	15.0079634116627	ENSG00000105852	39.29	protein_coding	95359872	95396375	HGNC:9206	PON3
1404	ENSG00000105854	-3.45675709061998	6.44332924326826	-32.1287689404482	7.2559098021879e-85	8.26858710018442e-84	182.95116181965	ENSG00000105854	38.28	protein_coding	95404862	95435329	HGNC:9205	PON2
1405	ENSG00000105855	1.5620899215871	3.18330538883127	9.5826533380425	2.17435791274387e-18	3.82874625906928e-18	29.8940249912064	ENSG00000105855	37.44	protein_coding	20330702	20415754	HGNC:6163	ITGB8
1406	ENSG00000105856	-1.7977317530417	5.89187444637623	-26.1068740986928	3.37185105618316e-69	2.26941688656104e-68	146.737528957047	ENSG00000105856	37.95	protein_coding	107168961	107202522	HGNC:23200	HBP1
1407	ENSG00000105866	1.4644703965993	2.74437988638389	22.8936118898122	4.85902679044577e-60	2.46569990844698e-59	125.802992015173	ENSG00000105866	38.35	protein_coding	21428043	21514822	HGNC:11209	SP4
1408	ENSG00000105877	-6.90259459106949	3.00097747238335	-29.6866675971028	9.65262905898744e-79	8.90795360102081e-78	169.138470492704	ENSG00000105877	38.74	protein_coding	21543039	21901839	HGNC:2942	DNAH11
1409	ENSG00000105880	4.21561765645484	-2.55488759686921	14.4886871370942	8.15308379358036e-34	2.04726690453215e-33	65.9055314186265	ENSG00000105880	55.68	protein_coding	97020396	97024950	HGNC:2918	DLX5
1410	ENSG00000105889	4.1858687103545	-2.90097924847317	19.2608243677477	4.90359155135294e-49	1.81548423216383e-48	100.901480017882	ENSG00000105889	41.54	protein_coding	22419444	22727613	HGNC:41907	STEAP1B
1411	ENSG00000105894	3.20246068712334	2.74770800292821	22.2806113964592	3.13993971884895e-58	1.51260620574957e-57	121.578793266371	ENSG00000105894	38.23	protein_coding	137227341	137343774	HGNC:9630	PTN
1412	ENSG00000105926	2.41079608793766	5.0417552180767	19.1390409349828	1.17528490459675e-48	4.30782386722952e-48	99.3111982711993	ENSG00000105926	35.88	protein_coding	24573268	24694193	HGNC:18167	PALS2
1413	ENSG00000105928	2.5889852178321	2.93466931500855	27.9198694991427	4.06078502942272e-74	3.2101325597069e-73	158.211470176901	ENSG00000105928	45.72	protein_coding	24698355	24757940	HGNC:2810	GSDME
1414	ENSG00000105929	2.93962206058184	-3.99736779371136	13.4577031268704	1.72141701999803e-30	4.00191342038391e-30	58.4123162937318	ENSG00000105929	45.87	protein_coding	138706294	138799560	HGNC:866	ATP6V0A4
1415	ENSG00000105968	1.37814722347871	6.38591135547403	30.9505624231146	5.98777307364097e-82	6.14718089902368e-81	176.096473586379	ENSG00000105968	41.42	protein_coding	44826791	44848087	HGNC:20664	H2AZ2
1416	ENSG00000105974	1.82140359385728	3.83785794391578	12.8703502322602	1.32283786294578e-28	2.94773604053487e-28	53.231920904412	ENSG00000105974	41.69	protein_coding	116524994	116561179	HGNC:1527	CAV1
1417	ENSG00000105976	2.59383104225449	0.46653942089456	13.8551407936277	9.03170682721221e-32	2.16257277912071e-31	60.9605824392045	ENSG00000105976	39.1	protein_coding	116672196	116798377	HGNC:7029	MET
1418	ENSG00000105982	-1.7756503371819	1.22970685227222	-19.359201037092	2.42275434782103e-49	9.05553441429095e-49	101.507866627218	ENSG00000105982	42.24	protein_coding	156640281	156677130	HGNC:17118	RNF32
1419	ENSG00000105988	-4.05951953906622	-0.0972670215156454	-30.0509034863058	1.12680395280103e-79	1.07910632279233e-78	171.227875579301	ENSG00000105988	56.28	processed_pseudogene	92216332	92216793	HGNC:23582	NHP2P1
1420	ENSG00000105989	3.34991998469833	-4.6478437147071	11.4818679733393	3.36801710577633e-24	6.76738231787818e-24	44.0310494264919	ENSG00000105989	42.13	protein_coding	117275451	117323152	HGNC:12780	WNT2
1421	ENSG00000105993	1.38990930379912	6.13124205576039	25.9587857197587	8.66136320531907e-69	5.76235105644197e-68	145.723175385143	ENSG00000105993	48.15	protein_coding	157335381	157417439	HGNC:14888	DNAJB6
1422	ENSG00000105996	-1.43126556428996	-0.366579366043322	-7.46292903526045	1.96748274812185e-12	3.00276736034797e-12	17.0069342989455	ENSG00000105996	50.02	protein_coding	27100354	27102686	HGNC:5103	HOXA2
1423	ENSG00000105997	-2.4299664783576	0.783052321436494	-16.6852987718299	6.85911712792032e-41	2.04489863884656e-40	82.1325816318084	ENSG00000105997	50.31	protein_coding	27106184	27152583	HGNC:5104	HOXA3
1424	ENSG00000106004	-4.42347941655858	4.13271990624616	-16.7704276954392	3.66172541216994e-41	1.10176104332048e-40	82.5532310326924	ENSG00000106004	53.38	protein_coding	27141052	27143681	HGNC:5106	HOXA5
1425	ENSG00000106006	-5.83032666912201	-0.96807628639835	-31.6571837937483	1.04639837735212e-83	1.13798286810059e-82	180.286361065921	ENSG00000106006	53.82	protein_coding	27145396	27150603	HGNC:5107	HOXA6
1426	ENSG00000106025	-3.76800418227489	5.16032686737586	-14.8500446489107	5.5522517871376e-35	1.43393855133152e-34	68.1443449339184	ENSG00000106025	37.17	protein_coding	120787320	120858402	HGNC:21641	TSPAN12
1427	ENSG00000106031	-5.11904170499027	-2.74749039395169	-17.4810481103202	1.97643199849054e-43	6.29791733109851e-43	88.1526802843803	ENSG00000106031	45.35	protein_coding	27193503	27200091	HGNC:5102	HOXA13
1428	ENSG00000106034	-2.81100001871746	3.51243756325912	-16.2943852368934	1.230639020919e-39	3.55598333052388e-39	78.9893525499758	ENSG00000106034	36.6	protein_coding	120988697	121297442	HGNC:26159	CPED1
1429	ENSG00000106038	-5.4277435841493	-2.32918331612141	-12.1114554742882	3.47509567809543e-26	7.31934303531744e-26	48.6760701125071	ENSG00000106038	57.61	protein_coding	27242700	27250493	HGNC:3506	EVX1
1430	ENSG00000106049	-2.30828253039407	6.32843286514975	-30.8150594201186	1.30977179667984e-81	1.33396907987247e-80	175.371539856418	ENSG00000106049	36.85	protein_coding	27525442	27662883	HGNC:4907	HIBADH
1431	ENSG00000106052	-1.4476753208577	7.16970466538913	-20.6835937835909	2.01457526229917e-53	8.46238843132359e-53	110.271373173233	ENSG00000106052	36.81	protein_coding	27739331	27844564	HGNC:11575	TAX1BP1
1432	ENSG00000106069	-5.02363581402608	1.63891254116536	-25.5593467113829	1.11865746745472e-67	7.18372778446946e-67	143.733223868636	ENSG00000106069	42.06	protein_coding	29146547	29514328	HGNC:1944	CHN2
1433	ENSG00000106078	3.08123377231312	0.279459789394172	13.6655393732006	3.68796344424064e-31	8.70956626096662e-31	59.557000319475	ENSG00000106078	43.44	protein_coding	51016212	51316818	HGNC:22199	COBL
1434	ENSG00000106086	1.81413037276282	3.33969087658802	28.0137460859402	2.28420796191162e-74	1.8181571230943e-73	158.759743648206	ENSG00000106086	39.62	protein_coding	30027404	30130483	HGNC:30037	PLEKHA8
1435	ENSG00000106089	4.00947943647366	1.99204598504154	37.4566290428835	3.1772388403977e-97	5.89486264854188e-96	211.556884908715	ENSG00000106089	58.84	protein_coding	73699206	73719672	HGNC:11433	STX1A
1436	ENSG00000106113	3.74422540128476	-2.56040605092834	21.092347185094	1.15240523631584e-54	5.00082820846508e-54	113.830629940331	ENSG00000106113	53.24	protein_coding	30651942	30700129	HGNC:2358	CRHR2
1437	ENSG00000106123	2.27340408207911	1.6032026780178	18.4155037568822	2.17795634547348e-46	7.4930910968263e-46	94.461202387586	ENSG00000106123	52.35	protein_coding	142855061	142871094	HGNC:3396	EPHB6
1438	ENSG00000106125	-2.30295463550917	2.48836885859482	-28.4384095127282	1.71514563751719e-75	1.41949656327516e-74	161.629929703315	ENSG00000106125	48.22	protein_coding	30771417	30892387	HGNC:21916	MINDY4
1439	ENSG00000106133	-5.1760541532232	3.1646243221915	-32.8779158551162	1.10195048794237e-86	1.34109348371869e-85	187.394477739738	ENSG00000106133	53.44	transcribed_unprocessed_pseudogene	72948485	72954717	HGNC:16609	NSUN5P2
1440	ENSG00000106144	1.49224064056837	4.84470614477302	26.5521499919496	2.00970446339506e-70	1.40588017564999e-69	149.531780357699	ENSG00000106144	43.43	protein_coding	143288215	143307696	HGNC:1503	CASP2
1441	ENSG00000106178	4.10287259921515	-3.89416508227087	14.8925773568403	4.04703166408269e-35	1.04765644299727e-34	68.9951092761561	ENSG00000106178	50.83	protein_coding	75810825	75823356	HGNC:10623	CCL24
1442	ENSG00000106211	-1.37101779944242	7.58909223954083	-10.0244878766416	1.03881542220263e-19	1.88748504974896e-19	32.6861152165008	ENSG00000106211	63.65	protein_coding	76302673	76304295	HGNC:5246	HSPB1
1443	ENSG00000106236	-1.78808225397183	4.19184090197739	-8.50978129276511	2.75974555890939e-15	4.51564515585804e-15	22.9027909589787	ENSG00000106236	54.64	protein_coding	98617285	98629869	HGNC:7953	NPTX2
1444	ENSG00000106246	-2.33080789029379	4.35823550493563	-44.0832075036049	6.48442071424746e-111	2.15826562072625e-109	243.101863803552	ENSG00000106246	53.4	protein_coding	99416739	99466163	HGNC:22198	PTCD1
1445	ENSG00000106258	-1.43849866633818	4.35863645343871	-7.73756544987749	3.66952225196664e-13	5.69907177423368e-13	17.997681736943	ENSG00000106258	40.47	protein_coding	99648194	99679996	HGNC:2638	CYP3A5
1446	ENSG00000106268	3.24460831642554	1.36570369223616	32.1397304535001	6.82155954708348e-85	7.78129402360895e-84	183.188467911852	ENSG00000106268	56.76	protein_coding	2242226	2251146	HGNC:8048	NUDT1
1447	ENSG00000106290	-1.01031337107827	4.6679548127447	-20.421425893658	1.27470001077786e-52	5.22339818147202e-52	108.577407668431	ENSG00000106290	54.03	protein_coding	100106876	100119841	HGNC:11540	TAF6
1448	ENSG00000106302	-1.51478169732049	-5.47682702692936	-5.52874867621147	9.12901229931484e-08	1.23050157613277e-07	6.88153966864023	ENSG00000106302	39.21	protein_coding	123828983	123877481	HGNC:5323	HYAL4
1449	ENSG00000106327	4.10744364967056	1.79557891169426	31.9759034136469	1.71858818904864e-84	1.91776176709345e-83	182.217953072145	ENSG00000106327	53.9	protein_coding	100620416	100642779	HGNC:11762	TFR2
1450	ENSG00000106328	-3.92924594331734	2.58484247281735	-37.6042553021448	1.5060757048529e-97	2.82836119564205e-96	212.347492713799	ENSG00000106328	48.27	protein_coding	127591409	127602144	HGNC:3961	FSCN3
1451	ENSG00000106331	3.48416189664823	-5.63842630981713	13.5842390380132	6.73930028118492e-31	1.58282762780977e-30	59.417154819986	ENSG00000106331	50.72	protein_coding	127610292	127618142	HGNC:8618	PAX4
1452	ENSG00000106341	2.668689957571	-2.9572975915094	5.72500641658237	3.38042013811252e-08	4.61082520048782e-08	7.50964582543644	ENSG00000106341	40.62	protein_coding	31687215	31708455	HGNC:16973	PPP1R17
1453	ENSG00000106346	1.84856291787183	3.74001388753397	33.2378562168241	1.50720253127839e-87	1.89417145103371e-86	189.129202947547	ENSG00000106346	45.54	protein_coding	6104949	6161564	HGNC:20068	USP42
1454	ENSG00000106351	-1.91252779043945	4.78955474351758	-15.9831589928642	1.23208253884859e-38	3.46564473512709e-38	76.4173773602951	ENSG00000106351	49.83	protein_coding	100539203	100568220	HGNC:5177	AGFG2
1455	ENSG00000106367	1.47280933965129	3.92086521944802	24.8857147699666	8.75568621438681e-66	5.30137865966241e-65	138.900815581947	ENSG00000106367	54.71	protein_coding	101154456	101161596	HGNC:559	AP1S1
1456	ENSG00000106404	2.05542655403011	2.05936903127955	24.9846989723394	4.59715146129093e-66	2.8025759198828e-65	139.75615314648	ENSG00000106404	59.59	protein_coding	101232092	101238820	HGNC:2036	CLDN15
1457	ENSG00000106415	4.21406457298503	3.82704624242429	35.9059728672459	9.22070556446747e-94	1.46083043781642e-92	203.47075989161	ENSG00000106415	36.7	protein_coding	7968796	8094272	HGNC:18713	GLCCI1
1458	ENSG00000106443	1.25343890973036	7.02890223033328	21.901139133511	4.24093276805249e-57	1.97542460192064e-56	118.748806801133	ENSG00000106443	34.85	protein_coding	10973336	11169623	HGNC:22203	PHF14
1459	ENSG00000106459	1.38775550852583	3.97055572742967	33.4044242094338	6.03206980490087e-88	7.65575716612116e-87	190.033426844649	ENSG00000106459	41.14	protein_coding	129611720	129757082	HGNC:7996	NRF1
1460	ENSG00000106460	-1.02925334538025	8.06285633475226	-14.3884355001494	1.71794549165285e-33	4.27893281342346e-33	64.3398969865722	ENSG00000106460	34.58	protein_coding	12211270	12243367	HGNC:22407	TMEM106B
1461	ENSG00000106462	3.37218789692548	3.1354122994459	25.1288764576303	1.80258708250988e-66	1.11182801118547e-65	140.54910856246	ENSG00000106462	39.19	protein_coding	148807257	148884321	HGNC:3527	EZH2
1462	ENSG00000106477	1.44861941951528	4.0509883286735	20.8554760617107	6.03504853108752e-54	2.57202188228027e-53	111.580466452991	ENSG00000106477	39.96	protein_coding	130393771	130442433	HGNC:12370	CEP41
1463	ENSG00000106511	1.77068814988105	-0.695176146334912	6.72567682282752	1.49826149171027e-10	2.18005305178051e-10	12.6160393132417	ENSG00000106511	34.82	protein_coding	15611212	15686683	HGNC:7014	MEOX2
1464	ENSG00000106526	-3.9462175710058	2.68002560323928	-19.2969231585173	3.78535024048654e-49	1.4055265263623e-48	101.04015005224	ENSG00000106526	43.31	protein_coding	150243916	150323725	HGNC:37282	ACTR3C
1465	ENSG00000106536	3.29907454902755	-4.4979586444872	10.1170423558268	5.4594550993025e-20	9.97216142169764e-20	34.396947032909	ENSG00000106536	39.45	protein_coding	38977909	39493095	HGNC:21694	POU6F2
1466	ENSG00000106538	-5.35812957321553	7.67730398120988	-32.8456993407546	1.31765129670046e-86	1.59603708979989e-85	186.986805290931	ENSG00000106538	62.31	protein_coding	150338317	150341662	HGNC:9868	RARRES2
1467	ENSG00000106541	-4.61861552975008	-1.74835172859464	-14.0067593517085	2.92964318255688e-32	7.09497042083051e-32	62.534734712366	ENSG00000106541	38.42	protein_coding	16791811	16833433	HGNC:328	AGR2
1468	ENSG00000106546	-1.58610964749848	5.09155889825544	-11.4896733543296	3.18338995406155e-24	6.3986359684013e-24	43.1980325063084	ENSG00000106546	36.63	protein_coding	16916359	17346152	HGNC:348	AHR
1469	ENSG00000106565	2.01494057877142	4.68938913963992	14.4434639429268	1.14114447055229e-33	2.85582839927274e-33	64.80226134603	ENSG00000106565	51.68	protein_coding	150791285	150801360	HGNC:29596	TMEM176B
1470	ENSG00000106571	-1.05043847891183	2.89857163193802	-8.81841255247267	3.67077404205825e-16	6.13673080969122e-16	25.0517587572125	ENSG00000106571	41.7	protein_coding	41960949	42264100	HGNC:4319	GLI3
1471	ENSG00000106588	-5.05216223711389	4.75363861328929	-58.1142090201358	3.93423469088947e-135	3.72446258708426e-133	298.616090789727	ENSG00000106588	38.26	protein_coding	42916828	42932185	HGNC:9531	PSMA2
1472	ENSG00000106605	1.49319722416345	4.53570596629802	29.7575720594042	6.34627792528462e-79	5.90147640081117e-78	169.168334125891	ENSG00000106605	44.31	protein_coding	43758680	43807342	HGNC:1062	BLVRA
1473	ENSG00000106617	1.45460355379001	3.65551051191227	20.6361376406432	2.81172354396278e-53	1.17467900419599e-52	110.084729122804	ENSG00000106617	48.92	protein_coding	151556124	151877214	HGNC:9386	PRKAG2
1474	ENSG00000106631	1.33710792360463	-2.74839488360557	3.87642515545043	0.00014008720113088	0.000171219337474057	-0.481653768990905	ENSG00000106631	61.44	protein_coding	44138864	44141332	HGNC:21719	MYL7
1475	ENSG00000106633	4.46328775075746	-1.07674692400246	27.1058290656511	6.24166670978061e-72	4.6033288419292e-71	153.465189833958	ENSG00000106633	49.87	protein_coding	44143213	44198170	HGNC:4195	GCK
1476	ENSG00000106636	1.21096130464575	6.18794092786222	20.9913036964823	2.33350230419775e-54	1.00394057971063e-53	112.427540864782	ENSG00000106636	48.13	protein_coding	44200959	44214294	HGNC:16959	YKT6
1477	ENSG00000106665	1.73824462134597	4.77208035722656	26.130017865858	2.91034528508489e-69	1.96280483912922e-68	146.85676180295	ENSG00000106665	52.07	protein_coding	74289407	74405935	HGNC:2586	CLIP2
1478	ENSG00000106683	1.58234249192845	3.95457886977979	24.9567233389484	5.51460030984815e-66	3.35303376038912e-65	139.358609605907	ENSG00000106683	54.59	protein_coding	74082933	74122525	HGNC:6613	LIMK1
1479	ENSG00000106688	2.3159291552297	1.42215993695938	16.7059019032474	5.8922446685665e-41	1.76005379023946e-40	81.9751741645932	ENSG00000106688	42.11	protein_coding	4490468	4587469	HGNC:10939	SLC1A1
1480	ENSG00000106701	1.48744569426343	5.67715418909657	22.8368151446496	7.13596921506465e-60	3.60056253601526e-59	125.156172868559	ENSG00000106701	37.37	protein_coding	105447796	105552433	HGNC:13753	FSD1L
1481	ENSG00000106723	1.09052510403868	6.08067980221835	27.8010135906845	8.42660546894426e-74	6.58924034282815e-73	157.290149523893	ENSG00000106723	41.25	protein_coding	88388430	88478694	HGNC:11243	SPIN1
1482	ENSG00000106771	-1.52798181940216	7.20029359875931	-16.2003516484849	2.46735097227396e-39	7.06675016845085e-39	77.7976698630014	ENSG00000106771	39.52	protein_coding	109015135	109119947	HGNC:1363	TMEM245
1483	ENSG00000106772	2.45409285127524	3.99211791484679	11.9669699747845	9.97121598919528e-26	2.07537500571654e-25	46.6031113844815	ENSG00000106772	41.04	protein_coding	76611376	76906114	HGNC:25209	PRUNE2
1484	ENSG00000106789	4.95593191830927	1.4675631953083	30.2722643704896	3.0783538632077e-80	3.01428130081538e-79	172.432217924088	ENSG00000106789	49.15	protein_coding	98120975	98192637	HGNC:2255	CORO2A
1485	ENSG00000106799	1.95734859401041	4.71797589680213	35.9008516139385	9.47057800814099e-94	1.49836220143869e-92	203.373452127027	ENSG00000106799	39.03	protein_coding	99104038	99154192	HGNC:11772	TGFBR1
1486	ENSG00000106809	-1.45968928923383	5.06083814433254	-5.64416759134407	5.10444707974068e-08	6.9296281572101e-08	6.24415490864381	ENSG00000106809	36.68	protein_coding	92383268	92404696	HGNC:8126	OGN
1487	ENSG00000106819	1.73860265295276	4.10126445220655	9.46349471599013	4.8936606832087e-18	8.54799365709601e-18	28.9623123416702	ENSG00000106819	38.34	protein_coding	92456205	92482506	HGNC:14872	ASPN
1488	ENSG00000106829	1.10903009516278	5.49164874921484	12.0320345726533	6.20483342299866e-26	1.29882598312502e-25	46.9779411275438	ENSG00000106829	39.28	protein_coding	79571773	79726882	HGNC:11840	TLE4
1489	ENSG00000106852	1.54788089191185	0.235871666089302	9.17204223343603	3.49771818710911e-17	5.99849969589676e-17	27.6000078524515	ENSG00000106852	54.23	protein_coding	122202577	122229626	HGNC:21735	LHX6
1490	ENSG00000106853	-2.37225368183708	5.85304079114682	-21.065615399205	1.38872849255239e-54	6.01730246660434e-54	113.068299834825	ENSG00000106853	43.26	protein_coding	111549722	111599893	HGNC:18429	PTGR1
1491	ENSG00000106976	3.54169072334109	4.07126058080516	37.0252706092953	2.84928062570149e-96	5.07444357541085e-95	209.239030846642	ENSG00000106976	54.26	protein_coding	128191655	128255248	HGNC:2972	DNM1
1492	ENSG00000106991	-1.18444462919671	6.20626471361078	-11.1009277275688	5.21617622020411e-23	1.01944711490392e-22	40.2771138858247	ENSG00000106991	53.14	protein_coding	127815013	127854658	HGNC:3349	ENG
1493	ENSG00000106992	-2.26150835352981	4.18109029300748	-30.3793587801932	1.64661764978007e-80	1.62613172690337e-79	173.05503139556	ENSG00000106992	60.13	protein_coding	127866486	127877675	HGNC:361	AK1
1494	ENSG00000107014	4.40577810642356	-5.21535201083303	23.0045655200459	2.29611710234884e-60	1.17731429405451e-59	126.950002108241	ENSG00000107014	39.23	protein_coding	5299864	5304716	HGNC:10027	RLN2
1495	ENSG00000107018	3.37602952427704	-5.41471316675196	19.4192550714803	1.57612469910017e-49	5.92174762923145e-49	102.112130837327	ENSG00000107018	38.95	protein_coding	5334930	5339876	HGNC:10026	RLN1
1496	ENSG00000107099	-2.46100924511435	4.89797787645902	-17.6326185790709	6.51790927007443e-44	2.10157993061766e-43	88.6102071420572	ENSG00000107099	41.5	protein_coding	214854	465259	HGNC:19191	DOCK8
1497	ENSG00000107104	-2.17837718919226	4.1507732354765	-18.85586064991	9.02128601616084e-48	3.23073931298138e-47	97.5824693885928	ENSG00000107104	42.03	protein_coding	470291	746105	HGNC:19309	KANK1
1498	ENSG00000107105	7.21792741461218	0.55272067906243	48.9346888270781	6.1392212932574e-120	3.06284822144606e-118	263.847873313528	ENSG00000107105	38.63	protein_coding	23690104	23826337	HGNC:3313	ELAVL2
1499	ENSG00000107130	1.38127923154911	5.31868247815036	19.1202287152834	1.34536780476722e-48	4.92498429830714e-48	99.160709477502	ENSG00000107130	54.78	protein_coding	130172404	130237303	HGNC:3953	NCS1
1500	ENSG00000107147	2.9121008405718	-1.08844468723188	13.4772089271819	1.48978779752895e-30	3.46761470527219e-30	58.3296877122706	ENSG00000107147	61.61	protein_coding	135702185	135795508	HGNC:18865	KCNT1
1501	ENSG00000107165	1.39814613867256	-4.63197513721005	5.67895849110891	4.27697192826636e-08	5.81790086396706e-08	7.46725896874343	ENSG00000107165	34.54	protein_coding	12685439	12710285	HGNC:12450	TYRP1
1502	ENSG00000107242	-4.25853116971691	2.83982900913384	-25.3243695554444	5.08633032167375e-67	3.19611382209853e-66	142.171311494851	ENSG00000107242	40.24	protein_coding	68705240	69009176	HGNC:8995	PIP5K1B
1503	ENSG00000107281	1.34850173924061	5.19167619296738	15.7855884020695	5.32902751853609e-38	1.47773357323728e-37	74.7443258250744	ENSG00000107281	65.82	protein_coding	137039463	137046179	HGNC:7899	NPDC1
1504	ENSG00000107282	3.70516527902248	2.25061270933193	28.7876217814877	2.07427365411678e-76	1.76999065890076e-75	163.55021202157	ENSG00000107282	41.45	protein_coding	69427532	69672371	HGNC:578	APBA1
1505	ENSG00000107295	5.66849162634112	-1.57143127038018	30.7548919459169	1.85539259769119e-81	1.88302783893097e-80	175.381518028321	ENSG00000107295	38.98	protein_coding	17579066	17797124	HGNC:10831	SH3GL2
1506	ENSG00000107317	-6.26030879983614	4.14879792074247	-16.2928374446437	1.244806424074e-39	3.596470742925e-39	79.1511087972677	ENSG00000107317	66.35	protein_coding	136975092	136981742	HGNC:9592	PTGDS
1507	ENSG00000107341	1.111485909728	6.20051334990373	27.877892148578	5.25406938233379e-74	4.14014687327727e-73	157.762519787986	ENSG00000107341	42.25	protein_coding	33817160	33920399	HGNC:19907	UBE2R2
1508	ENSG00000107447	2.35293642811319	-5.97609543313356	10.7836745646099	5.01454375275475e-22	9.59500879265092e-22	39.1599710021434	ENSG00000107447	42.58	protein_coding	96304409	96338564	HGNC:2983	DNTT
1509	ENSG00000107485	5.55353542788326	3.67590373374453	38.4378303932151	2.31521623203952e-99	4.73267077379477e-98	216.415282059339	ENSG00000107485	51.55	protein_coding	8045378	8075198	HGNC:4172	GATA3
1510	ENSG00000107518	-1.13212286965501	4.49607686504196	-11.9097799748301	1.51234590250918e-25	3.13503347411465e-25	46.2827999937139	ENSG00000107518	35.41	protein_coding	115093365	115948999	HGNC:29063	ATRNL1
1511	ENSG00000107521	-1.42872707077274	5.75899410444441	-18.7751656930739	1.61469642794365e-47	5.74697577643611e-47	96.7193517879856	ENSG00000107521	49.86	protein_coding	98410939	98446963	HGNC:5163	HPS1
1512	ENSG00000107537	-2.07946418379592	5.64657635828973	-22.108809441202	1.01820817915127e-57	4.82552128235849e-57	120.297983577294	ENSG00000107537	46.07	protein_coding	13277796	13302412	HGNC:8940	PHYH
1513	ENSG00000107593	4.09472776315179	-3.11405744616537	18.4574964895492	1.6064326829996e-46	5.54663505898472e-46	95.1339130878665	ENSG00000107593	44.95	protein_coding	100288149	100330264	HGNC:9011	PKD2L1
1514	ENSG00000107614	1.02061954652759	2.42056403858985	17.4357123288091	2.75501458164121e-43	8.74990812887807e-43	87.2668985419374	ENSG00000107614	36.91	protein_coding	17137336	17202054	HGNC:2977	TRDMT1
1515	ENSG00000107643	1.51173975198202	6.97626486140511	25.4325973153616	2.52986280658428e-67	1.6076286373945e-66	142.34110808383	ENSG00000107643	37.34	protein_coding	48306639	48439360	HGNC:6881	MAPK8
1516	ENSG00000107679	1.19559361286618	6.67549512362953	19.6120657048983	3.97343746978183e-50	1.5158122562261e-49	102.667767012711	ENSG00000107679	36.67	protein_coding	122374696	122432354	HGNC:14335	PLEKHA1
1517	ENSG00000107731	1.44741366915028	3.80241998677198	10.7532841732294	6.22241807048562e-22	1.18786475214998e-21	37.9246569974468	ENSG00000107731	54.37	protein_coding	71212570	71302864	HGNC:12568	UNC5B
1518	ENSG00000107736	-1.23269817790012	2.21809282653371	-8.64755256962971	1.12608999049047e-15	1.86142498141831e-15	24.061662376187	ENSG00000107736	52.3	protein_coding	71396920	71815947	HGNC:13733	CDH23
1519	ENSG00000107771	1.03048938189027	5.047244857623	17.4328142465449	2.81414653581786e-43	8.93648210487443e-43	86.9110391731383	ENSG00000107771	37.56	protein_coding	84328586	84518521	HGNC:29197	CCSER2
1520	ENSG00000107796	-1.63546738181223	6.70605140660231	-11.0840896024351	5.8845557320715e-23	1.14832603577866e-22	40.1492468108989	ENSG00000107796	40.29	protein_coding	88935074	88991339	HGNC:130	ACTA2
1521	ENSG00000107816	-1.35356173091776	5.7103542007995	-23.4686851741122	1.01466164541858e-61	5.42789933939872e-61	129.472509200323	ENSG00000107816	60.49	protein_coding	100996618	101007836	HGNC:29381	LZTS2
1522	ENSG00000107902	-1.76975449482109	3.47449924206722	-16.0981239259302	5.25835237218666e-39	1.49308766373866e-38	77.4579692462606	ENSG00000107902	53.49	protein_coding	124461823	124617888	HGNC:30042	LHPP
1523	ENSG00000107954	5.47412740091252	0.520252972495278	31.1906474414457	1.50408041655407e-82	1.57278196206349e-81	177.813517657564	ENSG00000107954	50.53	protein_coding	103493705	103592546	HGNC:7761	NEURL1
1524	ENSG00000107957	1.72521440371653	6.12456285112796	22.7461563696098	1.31892009698707e-59	6.6157948578294e-59	124.535833096184	ENSG00000107957	51.59	protein_coding	103594027	103855584	HGNC:23664	SH3PXD2A
1525	ENSG00000107959	-1.22811001432805	6.6913262668941	-24.6918508783343	3.10342217443403e-65	1.84948268336563e-64	137.528950113989	ENSG00000107959	46.17	protein_coding	3137728	3172841	HGNC:17663	PITRM1
1526	ENSG00000107968	-1.36345084630048	4.00330151766983	-9.08509291385169	6.25798526771368e-17	1.06720710002893e-16	26.6458950621899	ENSG00000107968	42.62	protein_coding	30434021	30461833	HGNC:6860	MAP3K8
1527	ENSG00000108001	3.96604508825646	0.330985449815253	19.9538505061883	3.48676545956804e-51	1.37207487820378e-50	105.594281648876	ENSG00000108001	49.6	protein_coding	129835233	129973053	HGNC:19087	EBF3
1528	ENSG00000108018	4.85358767167401	1.83126921799816	20.2276128472111	5.00985656870994e-52	2.02170993851556e-51	107.364619759776	ENSG00000108018	40.12	protein_coding	106573663	107164706	HGNC:16697	SORCS1
1529	ENSG00000108055	1.23673224602125	7.45223641632876	19.7970741358858	1.06291648583956e-50	4.12366609109975e-50	103.993146753355	ENSG00000108055	36.7	protein_coding	110567684	110606048	HGNC:2468	SMC3
1530	ENSG00000108106	3.26584007039722	2.97772332213965	30.5060407065848	7.86923037392867e-81	7.82485374116997e-80	173.688063073144	ENSG00000108106	54.64	protein_coding	55399745	55407788	HGNC:17895	UBE2S
1531	ENSG00000108175	1.44739340734379	6.46166931620159	21.955573871559	2.91628178309528e-57	1.36362738679591e-56	119.123931334114	ENSG00000108175	55.32	protein_coding	79068966	79316519	HGNC:16493	ZMIZ1
1532	ENSG00000108179	-2.39390951728527	7.29363853911012	-30.6597101734105	3.22157559646195e-81	3.23825825512074e-80	174.425810641591	ENSG00000108179	55.61	protein_coding	79347469	79355334	HGNC:9259	PPIF
1533	ENSG00000108187	-1.00811148416334	3.79927396469799	-9.36934968304003	9.26268139134074e-18	1.60798645316834e-17	28.5428716105553	ENSG00000108187	43.3	protein_coding	68282660	68333049	HGNC:23301	PBLD
1534	ENSG00000108231	3.30158131049194	-2.55658195558797	9.46959611830628	4.6950141803484e-18	8.20783565820538e-18	29.8192048629814	ENSG00000108231	41.13	protein_coding	93757840	93806272	HGNC:6572	LGI1
1535	ENSG00000108262	1.61433101270637	4.9747804089347	40.479358881915	1.10832361233542e-103	2.68919822703109e-102	226.281055393876	ENSG00000108262	60.72	protein_coding	29573475	29594054	HGNC:4272	GIT1
1536	ENSG00000108298	1.59808141500688	9.41906413202801	24.4016963925391	2.08055611465746e-64	1.20086870795784e-63	135.658627604287	ENSG00000108298	49.65	protein_coding	39200283	39204840	HGNC:10312	RPL19
1537	ENSG00000108309	4.94080106917729	3.48379913445027	39.0848915078271	9.48577183712685e-101	2.06125911256626e-99	219.615440241044	ENSG00000108309	59.03	protein_coding	44308413	44318670	HGNC:16984	RUNDC3A
1538	ENSG00000108342	-1.69209277423707	-2.85085438881952	-5.33788568872044	2.34357345490963e-07	3.12571183295557e-07	5.78831182602992	ENSG00000108342	60.21	protein_coding	40015361	40017813	HGNC:2438	CSF3
1539	ENSG00000108349	1.51564406284892	6.99504299846086	35.1363708035979	5.28595637504856e-92	7.79695442575011e-91	199.304822521261	ENSG00000108349	45.5	protein_coding	40140318	40172171	HGNC:17040	CASC3
1540	ENSG00000108352	2.2717045527223	2.60200444001857	24.7605036903513	1.98150160859873e-65	1.18915836988886e-64	138.216703373977	ENSG00000108352	54.16	protein_coding	40177010	40195656	HGNC:17428	RAPGEFL1
1541	ENSG00000108370	1.43420503607738	3.70575660727367	7.51774967604191	1.41091405065916e-12	2.16118724510451e-12	16.5595270468949	ENSG00000108370	46.84	protein_coding	65100812	65227703	HGNC:10004	RGS9
1542	ENSG00000108375	-7.41671901501808	2.73389567385268	-30.0098987048451	1.43388838847088e-79	1.36752220831085e-78	171.023861519488	ENSG00000108375	43.02	protein_coding	58353676	58417595	HGNC:18505	RNF43
1543	ENSG00000108379	4.15589699133919	0.371154344306169	31.9739204472387	1.73794968549449e-84	1.93843069943202e-83	182.299835364525	ENSG00000108379	53.82	protein_coding	46762506	46833154	HGNC:12782	WNT3
1544	ENSG00000108381	-1.5630353868481	2.2076522965696	-7.64167535770724	6.62053166415574e-13	1.02272226917898e-12	17.7798276303716	ENSG00000108381	41.06	protein_coding	3472374	3503405	HGNC:756	ASPA
1545	ENSG00000108384	1.7330747053458	3.89716006745601	22.2520789299876	3.81651123686872e-58	1.83279819252454e-57	121.276205358906	ENSG00000108384	41.71	protein_coding	58692573	58735611	HGNC:9820	RAD51C
1546	ENSG00000108387	-1.3256169260311	6.42244690521947	-10.5432564651472	2.75136357002681e-21	5.17791649861897e-21	36.3222700602377	ENSG00000108387	51.95	protein_coding	58520250	58544368	HGNC:9165	SEPTIN4
1547	ENSG00000108389	2.33020680028288	5.95961651208604	32.5421546390213	7.14168864183648e-86	8.41662581315208e-85	185.160118388077	ENSG00000108389	47.85	protein_coding	58489529	58517905	HGNC:7452	MTMR4
1548	ENSG00000108395	1.52937349590115	4.83932652738828	28.3169516454604	3.58851166139916e-75	2.93939825768295e-74	160.489879534066	ENSG00000108395	39.71	protein_coding	58982638	59106921	HGNC:7523	TRIM37
1549	ENSG00000108405	-1.01635775733894	-0.142840728456684	-6.18898078898881	2.9418814171627e-09	4.12846408596848e-09	9.77741964166348	ENSG00000108405	55.64	protein_coding	3896592	3916476	HGNC:8533	P2RX1
1550	ENSG00000108433	1.05159571221663	5.30784331592763	19.6599694115297	2.82319760659205e-50	1.08129732241204e-49	103.031658494366	ENSG00000108433	47.31	protein_coding	46923075	46975524	HGNC:4431	GOSR2
1551	ENSG00000108465	-1.7569074958371	6.39059772425649	-20.2478161726814	4.34290361318673e-52	1.75593787083844e-51	107.228449517793	ENSG00000108465	51.5	protein_coding	47967810	47981781	HGNC:18673	CDK5RAP3
1552	ENSG00000108468	3.08427063905832	5.82398635290048	43.7738947438958	2.59421556753502e-110	8.41626199360836e-109	241.569865229309	ENSG00000108468	45.92	protein_coding	48070052	48101478	HGNC:1551	CBX1
1553	ENSG00000108506	1.34739896426796	3.83583414802076	22.0016420885587	2.12477589264963e-57	9.96147723651590e-57	119.570745054818	ENSG00000108506	39.68	protein_coding	61865367	61928016	HGNC:29241	INTS2
1554	ENSG00000108511	-3.53478994770546	1.74112255049865	-22.7475152761072	1.30682266826578e-59	6.5579615064678e-59	125.158784205806	ENSG00000108511	54.06	protein_coding	48595751	48604992	HGNC:5117	HOXB6
1555	ENSG00000108515	-1.66731712031026	4.02428189059627	-21.3434390808993	2.00627345218009e-55	8.9103846321684e-55	115.192592993315	ENSG00000108515	58.22	protein_coding	4948092	4957131	HGNC:3354	ENO3
1556	ENSG00000108551	-1.20483970545223	3.36668773357048	-4.70627592815374	4.46938124120961e-06	5.73227303113275e-06	2.16902056470378	ENSG00000108551	62.89	protein_coding	17494437	17496395	HGNC:15828	RASD1
1557	ENSG00000108556	-2.31039627903141	1.36499105871838	-18.6341044134352	4.47369792815206e-47	1.57239726783908e-46	96.3052617484212	ENSG00000108556	50.55	protein_coding	4897771	4934438	HGNC:1966	CHRNE
1558	ENSG00000108576	2.8506414889502	-1.31803619428785	23.5010323374737	8.17216187163598e-62	4.38487263816306e-61	130.229613429354	ENSG00000108576	46.87	protein_coding	30194319	30236002	HGNC:11050	SLC6A4
1559	ENSG00000108578	1.47357822475581	5.05863386572894	29.1086396357999	3.01451194396496e-77	2.63858322825489e-76	165.269951862288	ENSG00000108578	40.18	protein_coding	30248203	30292056	HGNC:1059	BLMH
1560	ENSG00000108590	-1.71690136103532	2.75408548764558	-24.6761584877134	3.43885770936366e-65	2.04463768928163e-64	137.859314882089	ENSG00000108590	40.22	protein_coding	6643311	6651634	HGNC:24260	MED31
1561	ENSG00000108602	-2.53613217693596	-1.05718463842353	-13.1906803443101	1.24229517403931e-29	2.83359101660254e-29	56.417910723529	ENSG00000108602	57.83	protein_coding	19737984	19748943	HGNC:405	ALDH3A1
1562	ENSG00000108651	1.20521882248994	4.70605441589314	24.7527443988012	2.08450771330225e-65	1.24935245639773e-64	137.967618398277	ENSG00000108651	44.1	protein_coding	31860904	31901708	HGNC:18279	UTP6
1563	ENSG00000108666	1.00644495949683	4.40704570914676	17.1199919180532	2.7947558220752e-42	8.6571093917279e-42	84.6618004549718	ENSG00000108666	44.91	protein_coding	32324565	32350023	HGNC:30173	C17orf75
1564	ENSG00000108669	2.06270948012171	6.74004492002876	28.4866524263796	1.27988942382088e-75	1.06384187840369e-74	161.490194243328	ENSG00000108669	45.26	protein_coding	78674048	78782297	HGNC:9501	CYTH1
1565	ENSG00000108684	3.96730257605691	-0.244977629238307	15.4481083688412	6.52106805534548e-37	1.76175615216872e-36	72.8088002035108	ENSG00000108684	44.41	protein_coding	33013087	34174964	HGNC:99	ASIC2
1566	ENSG00000108759	2.85189563603767	-5.51860378773702	13.6251020852998	4.97770626037057e-31	1.17242823399918e-30	59.7249812135032	ENSG00000108759	51.32	protein_coding	41459513	41467386	HGNC:6449	KRT32
1567	ENSG00000108771	-1.59032928169959	3.37883868251089	-15.9185038132616	1.98932447514733e-38	5.57595025499675e-38	76.1271335741453	ENSG00000108771	55.53	protein_coding	42101404	42112714	HGNC:29517	DHX58
1568	ENSG00000108774	-1.21080715194158	6.45546850588926	-26.7088064612936	7.49580336393952e-71	5.29821180855688e-70	150.497519061593	ENSG00000108774	49.38	protein_coding	42124978	42155044	HGNC:9785	RAB5C
1569	ENSG00000108784	-1.03185703991686	4.6006921619219	-13.0472249679142	3.58623007301186e-29	8.08810080614147e-29	54.5849907962789	ENSG00000108784	56.84	protein_coding	42536241	42544449	HGNC:7632	NAGLU
1570	ENSG00000108785	3.66115709395497	-1.20085744217308	31.7732023186361	5.41415533332314e-84	5.95247853614617e-83	181.210575749333	ENSG00000108785	64.13	unprocessed_pseudogene	42546764	42548706	HGNC:5216	HSD17B1P1
1571	ENSG00000108786	-3.2832732644451	2.07436040295661	-35.771575825881	1.86164583584804e-93	2.90948289325128e-92	202.948798012952	ENSG00000108786	64.81	protein_coding	42552922	42555214	HGNC:5210	HSD17B1
1572	ENSG00000108797	2.10162612597313	3.29596186136864	20.3753140685965	1.76470027292167e-52	7.20318282456577e-52	108.273524482142	ENSG00000108797	54.7	protein_coding	42682531	42699993	HGNC:8011	CNTNAP1
1573	ENSG00000108799	1.06521562115125	6.18178928298971	16.1947816923266	2.57117054330634e-39	7.36044966908331e-39	77.7522680944297	ENSG00000108799	45.44	protein_coding	42700275	42745049	HGNC:3526	EZH1
1574	ENSG00000108813	-1.32975038919584	-3.23997896725312	-6.46687261397472	6.42190668490376e-10	9.18056829524644e-10	11.5586939190957	ENSG00000108813	59.65	protein_coding	49968588	49974959	HGNC:2917	DLX4
1575	ENSG00000108821	2.75668623902937	7.33359975494487	15.236347547731	3.14377737283342e-36	8.35651479114834e-36	70.6610434131467	ENSG00000108821	58.48	protein_coding	50184101	50201632	HGNC:2197	COL1A1
1576	ENSG00000108825	-11.0175793422567	1.43137048358693	-71.8998874311382	2.22060672763003e-154	4.70585273408496e-152	338.176821021085	ENSG00000108825	48.08	protein_coding	42950526	42980528	HGNC:43946	PTGES3L-AARSD1
1577	ENSG00000108830	3.32184460034535	3.38478315669537	28.2424540877669	5.64880495032568e-75	4.59119442461551e-74	160.146125699429	ENSG00000108830	53.84	protein_coding	43025231	43032041	HGNC:18315	RND2
1578	ENSG00000108840	1.71976893786568	5.41050410132285	23.1270114904086	1.00572585925949e-60	5.20880305449215e-60	127.126976109803	ENSG00000108840	55.66	protein_coding	44076746	44123702	HGNC:14068	HDAC5
1579	ENSG00000108846	-6.04014705085586	6.4539874085882	-36.865881616711	6.43870364422982e-96	1.13014905378469e-94	208.589630092486	ENSG00000108846	51.95	protein_coding	50634777	50692253	HGNC:54	ABCC3
1580	ENSG00000108848	2.19807250492323	10.1908328830992	17.4703230930209	2.13795836534674e-43	6.80511234410146e-43	87.2349215351697	ENSG00000108848	39.65	protein_coding	50719565	50756219	HGNC:24309	LUC7L3
1581	ENSG00000108852	5.74747404055428	2.15533606830864	41.553288932905	6.89422349906483e-106	1.8517403326151e-104	231.518043718067	ENSG00000108852	52.29	protein_coding	43875357	43909711	HGNC:7220	MPP2
1582	ENSG00000108854	1.2274034241324	4.70738996326006	22.8821834210925	5.24951742378302e-60	2.65801409408075e-59	125.505904830112	ENSG00000108854	39.47	protein_coding	64542282	64662307	HGNC:16809	SMURF2
1583	ENSG00000108932	-1.44070064849713	1.72092565622367	-6.81754808221631	8.86166140273612e-11	1.29627963233362e-10	13.0132359879297	ENSG00000108932	44.06	protein_coding	68267026	68291267	HGNC:10927	SLC16A6
1584	ENSG00000108947	7.16756255647259	-0.0551318620600425	38.1253852079566	1.09852913108968e-98	2.17065221548679e-97	214.983291946931	ENSG00000108947	58.11	protein_coding	7705202	7711372	HGNC:3228	EFNB3
1585	ENSG00000108953	1.24013715875147	8.6287876918808	26.7672499579032	5.19242589065059e-71	3.69666147936304e-70	150.871977692536	ENSG00000108953	44.73	protein_coding	1344275	1400222	HGNC:12851	YWHAE
1586	ENSG00000108960	3.75262394736768	4.14633784209918	46.9028446879848	2.97941505544477e-116	1.26743109329132e-114	255.321522588989	ENSG00000108960	40.95	protein_coding	55392622	55421924	HGNC:7153	MMD
1587	ENSG00000108961	-4.38338136287446	2.03620938304274	-42.998236182427	8.68908545753019e-109	2.62022434704295e-107	238.028761415789	ENSG00000108961	58.51	protein_coding	8288654	8290092	HGNC:17679	RANGRF
1588	ENSG00000108963	-1.68668968003804	5.16076615883774	-30.582456803371	5.04551274586636e-81	5.04747938141044e-80	174.088665683496	ENSG00000108963	56.23	protein_coding	2030137	2043898	HGNC:3003	DPH1
1589	ENSG00000108984	4.80982910994493	1.16735310263212	43.0370503228522	7.28029453005779e-109	2.20982290867023e-107	238.391589097732	ENSG00000108984	40.75	protein_coding	69414697	69553865	HGNC:6846	MAP2K6
1590	ENSG00000109061	-4.31561680415504	-2.37471326913927	-8.74223596395691	6.05815599334527e-16	1.00797626802768e-15	25.2687287067215	ENSG00000109061	39.69	protein_coding	10492307	10518542	HGNC:7567	MYH1
1591	ENSG00000109062	-3.58559246008141	5.66530082181733	-27.2679868294966	2.27431399182101e-72	1.70344938057956e-71	154.222755901051	ENSG00000109062	56.22	protein_coding	74748628	74769353	HGNC:11075	NHERF1
1592	ENSG00000109063	1.77424172034823	2.22938365861012	15.7443596864882	7.23509648206722e-38	1.9976511312368e-37	74.7726667482786	ENSG00000109063	48.63	protein_coding	10628526	10657309	HGNC:7573	MYH3
1593	ENSG00000109072	-5.18374586330597	4.87102949725575	-18.622537430477	4.86398734295836e-47	1.7077556412068e-46	96.0607255163995	ENSG00000109072	59.64	protein_coding	28367284	28373091	HGNC:12724	VTN
1594	ENSG00000109089	2.38860679419794	3.46507347681128	32.8430947537481	1.33684016227743e-86	1.61843138933157e-85	186.961006516762	ENSG00000109089	53.8	protein_coding	74987632	75005800	HGNC:29999	CDR2L
1595	ENSG00000109099	1.47178618969085	6.15880804831553	10.4396003666089	5.71112323368553e-21	1.06654730030643e-20	35.5753672018159	ENSG00000109099	45.45	protein_coding	15229773	15272292	HGNC:9118	PMP22
1596	ENSG00000109113	-1.98023206511363	4.86163313578001	-19.0928513835825	1.63791040724435e-48	5.97600576479818e-48	99.1666517647133	ENSG00000109113	58.35	protein_coding	28714281	28718429	HGNC:16519	RAB34
1597	ENSG00000109132	11.406347768729	0.428179220183324	33.035888463561	4.59404870577635e-87	5.67475567137583e-86	188.246188354364	ENSG00000109132	52.56	protein_coding	41744082	41748725	HGNC:9143	PHOX2B
1598	ENSG00000109163	2.28675455115668	-0.364877321709754	12.1422987285849	2.77402876076888e-26	5.86037043579664e-26	48.476875787408	ENSG00000109163	34.17	protein_coding	67737118	67754388	HGNC:4421	GNRHR
1599	ENSG00000109193	-10.9112234612388	3.22860830033129	-24.2729294797482	4.85699068635373e-64	2.77153230889537e-63	135.376325231821	ENSG00000109193	33.24	protein_coding	69841212	69860145	HGNC:11377	SULT1E1
1600	ENSG00000109205	-2.24230898119105	-3.85966429670623	-5.73876479484998	3.15017895249412e-08	4.30059004867977e-08	7.83478923496579	ENSG00000109205	32.95	protein_coding	70195725	70204576	HGNC:26043	ODAM
1601	ENSG00000109255	3.82050129187794	-4.14018392199951	11.7177771876239	6.10509499401499e-25	1.24963747688748e-24	45.682402000954	ENSG00000109255	38.09	protein_coding	55595229	55636698	HGNC:7859	NMU
1602	ENSG00000109265	5.82667961594277	1.09524539058772	41.3714247704127	1.61796920041522e-105	4.27125377833042e-104	230.689211839046	ENSG00000109265	41.23	protein_coding	56049098	56330609	HGNC:29219	CRACD
1603	ENSG00000109321	-1.57082656391853	-0.823747835679858	-4.62476371134026	6.40937108095322e-06	8.18363067817912e-06	2.40930105532309	ENSG00000109321	36.88	protein_coding	74445136	74455005	HGNC:651	AREG
1604	ENSG00000109323	-1.07212769463818	5.06343841249074	-15.4148722473756	8.34658798352764e-37	2.2507335492821e-36	72.0848422811269	ENSG00000109323	39.25	protein_coding	102630770	102760994	HGNC:6831	MANBA
1605	ENSG00000109390	-2.23265054185899	5.87983358857511	-30.9043755732631	7.81676298167543e-82	7.99643082877417e-81	175.922275135366	ENSG00000109390	42.39	protein_coding	139266880	139302551	HGNC:7705	NDUFC1
1606	ENSG00000109424	1.16401010278757	-5.50082646769585	4.60594553990558	6.96099687354891e-06	8.87765386385304e-06	2.61287556370648	ENSG00000109424	40.14	protein_coding	140559431	140568961	HGNC:12517	UCP1
1607	ENSG00000109436	1.65282558478001	4.22098131692133	22.8862835958147	5.10592807856811e-60	2.58871450146718e-59	125.567835764435	ENSG00000109436	41.17	protein_coding	140620782	140756385	HGNC:21710	TBC1D9
1608	ENSG00000109472	1.33244072130725	6.75805930733056	12.596989667853	9.89944517565356e-28	2.16520484909025e-27	51.0920744057048	ENSG00000109472	38.22	protein_coding	165361194	165498547	HGNC:2303	CPE
1609	ENSG00000109501	-1.14482244342963	4.48647048909556	-14.239396876327	5.20155764481036e-33	1.27901618093969e-32	63.4407490823545	ENSG00000109501	57.04	protein_coding	6269849	6303265	HGNC:12762	WFS1
1610	ENSG00000109519	-1.50594156150824	5.79460609880401	-20.2015116474343	6.02575056864771e-52	2.42404758594903e-51	106.930234276156	ENSG00000109519	47.28	protein_coding	7058671	7068085	HGNC:19696	GRPEL1
1611	ENSG00000109536	1.0879390905958	4.11288162824458	18.9081474626175	6.1885735055266e-48	2.22524687739973e-47	97.7230113556601	ENSG00000109536	35.88	protein_coding	189940870	189963202	HGNC:3954	FRG1
1612	ENSG00000109576	3.21224494089376	1.97238374475444	42.3044553205537	2.09640950007488e-107	5.97101887080514e-106	235.018218732336	ENSG00000109576	38.78	protein_coding	170060222	170091699	HGNC:17929	AADAT
1613	ENSG00000109625	-2.30223340222568	-0.306063786723777	-11.5018727476306	2.91483636295383e-24	5.86649866235694e-24	44.0470276905976	ENSG00000109625	58.28	protein_coding	8592660	8619759	HGNC:2333	CPZ
1614	ENSG00000109654	1.28930605759674	5.51234467579979	17.0081795826896	6.3589153243938e-42	1.95091758637498e-41	83.7702370095765	ENSG00000109654	42.07	protein_coding	153152163	153339319	HGNC:15974	TRIM2
1615	ENSG00000109667	-1.11298106684716	1.66144679317893	-10.4697493410303	4.61925055900644e-21	8.64388112949528e-21	36.4462930741386	ENSG00000109667	45.33	protein_coding	9771153	10054936	HGNC:13446	SLC2A9
1616	ENSG00000109670	1.20939173527499	4.32294479415506	20.7363684143235	1.39089773325371e-53	5.87785341025016e-53	110.721436961813	ENSG00000109670	35.41	protein_coding	152320544	152536092	HGNC:16712	FBXW7
1617	ENSG00000109674	5.20607369709867	-2.48259132119991	19.3082802896743	3.48941412868428e-49	1.29689423907447e-48	101.196786098556	ENSG00000109674	37.32	protein_coding	177309874	177362936	HGNC:24573	NEIL3
1618	ENSG00000109685	2.64343480904287	5.9701269392729	34.3176532656288	4.20281133704557e-90	5.78205712176388e-89	194.926385433704	ENSG00000109685	47.15	protein_coding	1871393	1982207	HGNC:12766	NSD2
1619	ENSG00000109686	-2.6288323506732	6.35783406830896	-29.4208423558898	4.67511745806313e-78	4.21179946036662e-77	167.189479469416	ENSG00000109686	40.78	protein_coding	151102751	151325605	HGNC:30418	SH3D19
1620	ENSG00000109736	1.30854150149108	4.92777585708639	22.7668881288494	1.14597836009594e-59	5.75705831662813e-59	124.709580396408	ENSG00000109736	67.43	protein_coding	2930561	2934834	HGNC:16894	MFSD10
1621	ENSG00000109738	1.16303203234046	2.66964238887691	10.2738302966391	1.82751543021267e-20	3.37521219496941e-20	34.7554736411589	ENSG00000109738	35.18	protein_coding	157076125	157172090	HGNC:4329	GLRB
1622	ENSG00000109756	1.11166846061192	4.81906784362045	22.0515019859399	1.50869651535873e-57	7.11066737569297e-57	119.828415347266	ENSG00000109756	36.75	protein_coding	159103013	159360174	HGNC:16854	RAPGEF2
1623	ENSG00000109758	6.70870271891697	-2.10921033319751	32.1157094338387	7.80978088950394e-85	8.86477291236617e-84	183.143066365467	ENSG00000109758	67.43	protein_coding	3441968	3449486	HGNC:4894	HGFAC
1624	ENSG00000109771	1.03312086234635	4.19206730198893	8.8105762073597	3.86527260871366e-16	6.46001967937754e-16	24.6288361165687	ENSG00000109771	40.8	protein_coding	185363872	185395924	HGNC:25434	LRP2BP
1625	ENSG00000109775	-1.31922368545819	4.34306564872647	-24.354165813587	2.84433178902957e-64	1.63639402228628e-63	135.51950055297	ENSG00000109775	38.42	protein_coding	185399537	185425979	HGNC:25640	UFSP2
1626	ENSG00000109790	-1.34622527347475	6.47976507101907	-16.4657590130018	3.46759523986863e-40	1.01569848396811e-39	79.7756058216846	ENSG00000109790	36.93	protein_coding	39045039	39126857	HGNC:6356	KLHL5
1627	ENSG00000109794	1.52048999604586	1.93407072213518	17.4676693535594	2.17992528709407e-43	6.93773687056847e-43	87.5445919072489	ENSG00000109794	43.92	protein_coding	186104419	186175337	HGNC:24527	FAM149A
1628	ENSG00000109805	1.70130619428305	2.13466864933779	10.8515406866368	3.09491047373478e-22	5.94951206997334e-22	38.8708651903402	ENSG00000109805	35.36	protein_coding	17810979	17844865	HGNC:24304	NCAPG
1629	ENSG00000109819	-1.15430558868943	2.6019592834072	-9.04594712969037	8.12537595547271e-17	1.3814813719672e-16	26.6037914209299	ENSG00000109819	38.32	protein_coding	23755041	23904089	HGNC:9237	PPARGC1A
1630	ENSG00000109832	5.45119854104439	0.0547217111211924	29.5656220380654	1.97775822787153e-78	1.80784476872198e-77	168.351984896401	ENSG00000109832	44.92	protein_coding	125903348	125943702	HGNC:18698	DDX25
1631	ENSG00000109846	-1.32068329914154	5.11897750600582	-6.66085063392275	2.1645516318883e-10	3.13551850902972e-10	11.5753259088767	ENSG00000109846	46.12	protein_coding	111908564	111923722	HGNC:2389	CRYAB
1632	ENSG00000109854	-1.77423717520314	4.97371825691971	-17.9787723406462	5.20796130748355e-45	1.72768488067733e-44	91.0586362720311	ENSG00000109854	42.5	protein_coding	20363685	20383782	HGNC:16637	HTATIP2
1633	ENSG00000109927	1.63163559592257	1.7807772688228	21.4253275217891	1.13623810112043e-55	5.09927412041595e-55	115.857069446708	ENSG00000109927	44.12	protein_coding	121101243	121191490	HGNC:11720	TECTA
1634	ENSG00000109943	2.13503912428329	-3.33557482564662	8.54738159941064	2.16230279861763e-15	3.54611518248268e-15	23.856478406296	ENSG00000109943	40.96	protein_coding	122838500	122872643	HGNC:24313	CRTAM
1635	ENSG00000109944	3.26813379788313	0.595400810365403	36.6614507575321	1.83883024721808e-95	3.15331402230812e-94	207.567426021314	ENSG00000109944	40.42	protein_coding	122882683	122963862	HGNC:26288	JHY
1636	ENSG00000109956	5.63505974036355	1.02892170305471	26.8104034530292	3.96055940695884e-71	2.8314751390078e-70	151.462548416148	ENSG00000109956	55.94	protein_coding	134378504	134412242	HGNC:921	B3GAT1
1637	ENSG00000109991	7.92807087277	0.0526610377535041	29.3852349001226	5.77896406807487e-78	5.18804084758886e-77	167.277639952877	ENSG00000109991	50.22	protein_coding	57338352	57372396	HGNC:8534	P2RX3
1638	ENSG00000110002	-2.32982217202776	5.10055556926497	-15.4483972416926	6.50709482660865e-37	1.75818672827036e-36	72.4469171080537	ENSG00000110002	39.28	protein_coding	124115404	124147721	HGNC:6658	VWA5A
1639	ENSG00000110011	-1.27473555397464	4.71770887484004	-21.4943232590138	7.04184323933178e-56	3.1750836811502e-55	116.104904017744	ENSG00000110011	58.22	protein_coding	64230278	64234286	HGNC:5271	DNAJC4
1640	ENSG00000110013	-2.67573191659229	4.98156445723675	-28.213067903247	6.75714522730605e-75	5.47276639570625e-74	160.055253034933	ENSG00000110013	40.66	protein_coding	124633113	124695707	HGNC:18187	SIAE
1641	ENSG00000110025	-3.31447402052818	2.36179550427801	-33.2522645119278	1.39224894507364e-87	1.75256448949625e-86	189.460872591531	ENSG00000110025	51.28	protein_coding	65027439	65040572	HGNC:14978	SNX15
1642	ENSG00000110042	3.20283713287727	3.2916489064786	36.4296671544447	6.07413939450857e-95	1.0137756204751e-93	206.218336117445	ENSG00000110042	47.6	protein_coding	59171430	59208588	HGNC:29151	DTX4
1643	ENSG00000110048	-1.57266077796888	6.91222907762632	-26.8057535786773	4.07778925781316e-71	2.91258052152833e-70	151.102547291425	ENSG00000110048	42.65	protein_coding	59574398	59615774	HGNC:8503	OSBP
1644	ENSG00000110057	-1.05925813344424	3.48323564714177	-10.6430812693892	1.35888447401748e-21	2.57560289368424e-21	37.379919301485	ENSG00000110057	58.6	protein_coding	67991100	68004982	HGNC:13481	UNC93B1
1645	ENSG00000110076	5.28839689931448	3.64145921181121	46.3908387684194	2.65258937897639e-115	1.08063777892373e-113	253.163881949492	ENSG00000110076	54.53	protein_coding	64606174	64723197	HGNC:8009	NRXN2
1646	ENSG00000110080	-2.5130230307612	5.21541495353693	-27.3839850582023	1.10683530933139e-72	8.37980623082454e-72	154.906024148595	ENSG00000110080	52.01	protein_coding	126355640	126440344	HGNC:10864	ST3GAL4
1647	ENSG00000110092	3.6612932647089	6.56152904183596	27.2341501202107	2.80686853256183e-72	2.09215412176978e-71	153.795807491842	ENSG00000110092	58.63	protein_coding	69641156	69654474	HGNC:1582	CCND1
1648	ENSG00000110104	-1.37757188880186	3.49556886511522	-17.3933234528428	3.75878228377753e-43	1.18969734136719e-42	86.9671969087343	ENSG00000110104	54.7	protein_coding	60842113	60851081	HGNC:28359	CCDC86
1649	ENSG00000110108	-1.06545755471798	4.91808935054094	-14.167827042786	8.85369916380256e-33	2.16643640873597e-32	62.8380350905556	ENSG00000110108	51.06	protein_coding	60914158	60923443	HGNC:28771	TMEM109
1650	ENSG00000110169	2.94879763805613	1.03175495182732	19.889698250438	5.50009671361605e-51	2.15369950818473e-50	105.095640152403	ENSG00000110169	47.81	protein_coding	6431049	6442617	HGNC:5171	HPX
1651	ENSG00000110171	1.93845238554363	4.32820985258769	39.1779686062124	6.01036403576604e-101	1.30974904586943e-99	220.002480389674	ENSG00000110171	48.68	protein_coding	6448613	6474459	HGNC:10064	TRIM3
1652	ENSG00000110195	-2.08453322902611	-1.57878913330525	-6.9203875604485	4.89753219918413e-11	7.20607021268579e-11	13.9824540064065	ENSG00000110195	50.62	protein_coding	72189558	72196323	HGNC:3791	FOLR1
1653	ENSG00000110200	-1.90287581579388	3.60797515145662	-27.2554738904559	2.4582880120748e-72	1.83885993493899e-71	154.249101380776	ENSG00000110200	52.32	protein_coding	72106378	72112780	HGNC:24531	ANAPC15
1654	ENSG00000110203	-1.30317496770691	-4.72563906717545	-4.29902095779438	2.58171629538598e-05	3.2362872256537e-05	1.38548527478369	ENSG00000110203	45.32	protein_coding	72114869	72139892	HGNC:3795	FOLR3
1655	ENSG00000110237	1.45122946748026	4.95444450539245	16.6702498357984	7.66431342699205e-41	2.28112325538061e-40	81.3025402061789	ENSG00000110237	55.26	protein_coding	73308276	73369388	HGNC:21726	ARHGEF17
1656	ENSG00000110245	-2.20835468604286	-4.06199147605898	-5.30437631491531	2.75875886638525e-07	3.67246260111993e-07	5.7398929528342	ENSG00000110245	56.46	protein_coding	116829706	116833072	HGNC:610	APOC3
1657	ENSG00000110315	-1.1315218376687	7.65835524530605	-17.3831270280603	4.0505168891063e-43	1.28063084617392e-42	86.5109126450179	ENSG00000110315	36.1	protein_coding	10511673	10541230	HGNC:21159	RNF141
1658	ENSG00000110328	1.15672426601131	2.58538577162017	9.07070801954538	6.88863948388671e-17	1.17328331690237e-16	26.5886388085628	ENSG00000110328	46.35	protein_coding	11270877	11622005	HGNC:30488	GALNT18
1659	ENSG00000110344	-2.10649912318107	5.20019445080312	-35.8335156671262	1.34638384276487e-93	2.11709464833395e-92	203.121076791387	ENSG00000110344	40.54	protein_coding	118359600	118399211	HGNC:12499	UBE4A
1660	ENSG00000110400	3.16048799765208	3.15355799916664	26.0514159314974	4.79915513832067e-69	3.21320824753824e-68	146.486024994147	ENSG00000110400	54.86	protein_coding	119623408	119729200	HGNC:9706	NECTIN1
1661	ENSG00000110427	6.24119819949976	1.06965730023604	35.949827783646	7.33452974021691e-94	1.1676106303878e-92	203.849102389872	ENSG00000110427	42.91	protein_coding	33376108	33674102	HGNC:24836	KIAA1549L
1662	ENSG00000110436	2.74820900413354	3.25280465609921	19.9591889372465	3.35705890958094e-51	1.32170962591461e-50	105.321217023365	ENSG00000110436	42.2	protein_coding	35251205	35420063	HGNC:10940	SLC1A2
1663	ENSG00000110448	2.83950802750186	-1.62734713195527	13.4507602477057	1.81227287428206e-30	4.20974367689475e-30	58.1882544687098	ENSG00000110448	52.91	protein_coding	61102489	61127852	HGNC:1685	CD5
1664	ENSG00000110455	-2.0710617889954	5.20152094947863	-15.7202417343302	8.6524422280699e-38	2.38329075871913e-37	74.422724258718	ENSG00000110455	49.01	protein_coding	44065925	44084237	HGNC:23989	ACCS
1665	ENSG00000110492	2.63300819243104	5.52542494048804	29.026585598329	4.92953357334328e-77	4.27590296697921e-76	164.767845549916	ENSG00000110492	66.26	protein_coding	46380756	46383837	HGNC:6972	MDK
1666	ENSG00000110536	-4.33930244851565	4.23738985401154	-67.3952838694238	1.73395349828658e-148	2.72466611271577e-146	329.116247914971	ENSG00000110536	47.83	protein_coding	47565430	47573461	HGNC:26965	PTPMT1
1667	ENSG00000110660	1.49199224439053	1.26272988453969	9.8448565057836	3.59889282931827e-19	6.46328918243062e-19	32.0032203563771	ENSG00000110660	43.51	protein_coding	107790991	107928293	HGNC:23615	SLC35F2
1668	ENSG00000110665	1.32192040958732	-1.3994332697958	6.84494710405501	7.5705916910129e-11	1.1088972572651e-10	13.3871008111449	ENSG00000110665	60.54	protein_coding	2295628	2303049	HGNC:13231	C11orf21
1669	ENSG00000110680	2.32448940404377	-3.73741415583973	5.57647983889939	7.18544220559355e-08	9.71873342938315e-08	6.8598640049536	ENSG00000110680	48.72	protein_coding	14966622	14972354	HGNC:1437	CALCA
1670	ENSG00000110700	1.2102284064403	7.92715163020366	17.5344643789286	1.336635032169e-43	4.27571425122169e-43	87.6326957925523	ENSG00000110700	46.06	protein_coding	17074388	17077715	HGNC:10386	RPS13
1671	ENSG00000110717	-1.24517098067472	6.17067757086194	-23.0055769438884	2.28049629639155e-60	1.16956447491893e-59	126.31930797143	ENSG00000110717	57.63	protein_coding	68030617	68036644	HGNC:7715	NDUFS8
1672	ENSG00000110719	-2.95894286089517	6.60209373098939	-32.9246087880019	8.5060266480417e-87	1.0390307220683e-85	187.358580775993	ENSG00000110719	63.64	protein_coding	68039025	68050895	HGNC:11647	TCIRG1
1673	ENSG00000110721	-1.34883819163762	5.51941330155269	-18.4281751224318	1.98680222763748e-46	6.84563613606774e-46	94.2238869887129	ENSG00000110721	44.1	protein_coding	68052859	68121444	HGNC:1937	CHKA
1674	ENSG00000110777	2.38227251662219	-1.64722514164686	7.56314075003801	1.07024767617372e-12	1.64449218864742e-12	17.5597172954077	ENSG00000110777	45.99	protein_coding	111352255	111455630	HGNC:9211	POU2AF1
1675	ENSG00000110786	3.95603104547742	-0.0937900840735783	13.2480495684381	8.12740934159792e-30	1.8620812178295e-29	56.4797219261373	ENSG00000110786	50.02	protein_coding	18727928	18792721	HGNC:9657	PTPN5
1676	ENSG00000110799	2.19181677927217	5.5080109826724	12.7459586256025	3.30813844233134e-28	7.31241051477623e-28	52.2031000880416	ENSG00000110799	46.59	protein_coding	5948877	6124770	HGNC:12726	VWF
1677	ENSG00000110801	-2.32974480060932	4.37219241471325	-48.1732150237354	1.42699931241896e-118	6.74074787680279e-117	260.726162250559	ENSG00000110801	47.48	protein_coding	121888732	121918297	HGNC:9567	PSMD9
1678	ENSG00000110841	-1.25171602737455	5.63474139029094	-15.1367127209391	6.5917361335745e-36	1.73795814347035e-35	69.970047039998	ENSG00000110841	39.81	protein_coding	27523431	27695564	HGNC:9249	PPFIBP1
1679	ENSG00000110844	-1.37255636537887	4.21347004203927	-21.09764771799	1.11056982413003e-54	4.82472303321038e-54	113.425447924393	ENSG00000110844	47.42	protein_coding	49568218	49644666	HGNC:25031	PRPF40B
1680	ENSG00000110848	1.37070344237792	2.15647063808183	5.90915460559866	1.30252279214493e-08	1.7961300206409e-08	7.84512839929766	ENSG00000110848	35.34	protein_coding	9752486	9760901	HGNC:1694	CD69
1681	ENSG00000110881	5.06741716329384	0.428364473149979	46.5803355339487	1.17827065736609e-115	4.8688504319319e-114	254.003450507264	ENSG00000110881	54.15	protein_coding	50057548	50083611	HGNC:100	ASIC1
1682	ENSG00000110887	4.59989631161282	-4.91822359038443	28.596090615023	6.59544169480485e-76	5.527870381288e-75	162.554518873814	ENSG00000110887	47.26	protein_coding	108858932	108901043	HGNC:2671	DAO
1683	ENSG00000110900	4.16795898372812	1.06085815486333	22.6679510517998	2.24227489150069e-59	1.11770193609785e-58	124.383013570281	ENSG00000110900	51.34	protein_coding	30926428	30996602	HGNC:30795	TSPAN11
1684	ENSG00000110917	-1.54747690172774	8.05005888221393	-25.1301772952405	1.7874461057114e-66	1.10278358963215e-65	140.379474889432	ENSG00000110917	47.26	protein_coding	120687149	120701859	HGNC:28973	MLEC
1685	ENSG00000110925	1.63516240764896	5.25573633722073	32.6014720569288	5.12874342511376e-86	6.09094315561453e-85	185.502317060535	ENSG00000110925	46.64	protein_coding	51061205	51083664	HGNC:16006	CSRNP2
1686	ENSG00000110931	1.1182163610192	5.51436392527002	20.911789784987	4.06891268678231e-54	1.74212815851686e-53	111.882605847964	ENSG00000110931	50.83	protein_coding	121237675	121298308	HGNC:1470	CAMKK2
1687	ENSG00000110944	1.33962966356194	-1.05432217883476	14.0316972035145	2.43426566742313e-32	5.90207858211471e-32	62.490574558535	ENSG00000110944	49.11	protein_coding	56334174	56340410	HGNC:15488	IL23A
1688	ENSG00000110958	1.0802378744685	7.44658179389917	19.3591174831493	2.42420461679124e-49	9.05948915115045e-49	100.860384446127	ENSG00000110958	44.13	protein_coding	56663341	56688408	HGNC:16049	PTGES3
1689	ENSG00000110987	2.95533135735482	3.4743249304201	33.027451027687	4.81348081429445e-87	5.9362836801595e-86	187.983282324986	ENSG00000110987	52.98	protein_coding	122019422	122062044	HGNC:1004	BCL7A
1690	ENSG00000111012	-1.12388195589417	1.23385357444897	-7.68217361826739	5.16257346718012e-13	7.99639807673799e-13	18.1273488664841	ENSG00000111012	53.92	protein_coding	57762334	57768986	HGNC:2606	CYP27B1
1691	ENSG00000111052	1.41761040618007	1.54579195389319	9.80976302442779	4.58329943202824e-19	8.21013056071503e-19	31.7240411520048	ENSG00000111052	36.73	protein_coding	80792520	80937934	HGNC:17787	LIN7A
1692	ENSG00000111057	-1.71859642316951	3.04504675871986	-9.03686166740754	8.63246006741479e-17	1.46586190617668e-16	26.5207570501143	ENSG00000111057	56.17	protein_coding	52948871	52952906	HGNC:6430	KRT18
1693	ENSG00000111058	-4.27912584672221	4.56683902210073	-25.2710190485506	7.1805008680442e-67	4.48640491076421e-66	141.710606745584	ENSG00000111058	35.63	protein_coding	80936414	81261210	HGNC:24723	ACSS3
1694	ENSG00000111077	-2.7130216189748	6.74570293470589	-24.5042615755259	1.0606131741329e-64	6.1835193612559e-64	136.344735654458	ENSG00000111077	60.28	protein_coding	53046969	53064379	HGNC:19737	TNS2
1695	ENSG00000111087	-1.05354257968424	-0.148088186319499	-4.88481461330674	1.99646260889537e-06	2.58687888051126e-06	3.43456139327984	ENSG00000111087	55.27	protein_coding	57459785	57472268	HGNC:4317	GLI1
1696	ENSG00000111181	2.43222994293057	-0.517474402904605	14.0109040883431	2.84082649590185e-32	6.88131829161461e-32	62.2396782495502	ENSG00000111181	52.8	protein_coding	190077	214570	HGNC:11045	SLC6A12
1697	ENSG00000111186	2.80492603361376	-0.227290798293108	23.315601102628	2.83053084633231e-61	1.49206827976792e-60	128.923342775713	ENSG00000111186	47.53	protein_coding	1529891	1647212	HGNC:16265	WNT5B
1698	ENSG00000111206	3.2139146033017	3.09400882135417	17.72212706734	3.38803919203262e-44	1.10070769756345e-43	89.1942833191236	ENSG00000111206	48.09	protein_coding	2857680	2877174	HGNC:3818	FOXM1
1699	ENSG00000111215	-3.4080452095874	2.60074817874393	-30.7238281528881	2.22122189337095e-81	2.24837881310147e-80	175.197611370223	ENSG00000111215	40.2	protein_coding	10845849	10849475	HGNC:18020	PRR4
1700	ENSG00000111218	3.87225689511555	-5.23809369079914	16.4435218577362	4.0867042545654e-40	1.19461885062271e-39	80.5220162840837	ENSG00000111218	45.94	protein_coding	3381349	3593973	HGNC:5188	PRMT8
1701	ENSG00000111245	-4.67572554217344	-1.80817647001044	-9.01059793017871	1.02818395496474e-16	1.74209793704471e-16	26.9984808974116	ENSG00000111245	47.63	protein_coding	110910819	110921443	HGNC:7583	MYL2
1702	ENSG00000111247	3.16364824239255	2.9497097678787	19.7914618552679	1.10623827233168e-50	4.28741574707876e-50	104.157496571585	ENSG00000111247	36.4	protein_coding	4538798	4560047	HGNC:16956	RAD51AP1
1703	ENSG00000111249	7.67294833079053	-3.30605097444588	25.5612721970507	1.10489272596984e-67	7.09928152355422e-67	143.735660765095	ENSG00000111249	49.27	protein_coding	111034165	111350554	HGNC:19347	CUX2
1704	ENSG00000111262	1.4455400986808	-5.52174704877468	5.49943520870053	1.05673493768995e-07	1.42205186866881e-07	6.65174532635275	ENSG00000111262	47.17	protein_coding	4909905	4918256	HGNC:6218	KCNA1
1705	ENSG00000111266	-1.23100277418436	6.48250320904255	-13.0698440449844	3.03445133519466e-29	6.85906560247202e-29	54.5883212162993	ENSG00000111266	40.41	protein_coding	12473282	12562863	HGNC:17909	DUSP16
1706	ENSG00000111269	-2.10802913259969	7.0081433784527	-33.4954231021094	3.66232455228211e-88	4.6815735934236e-87	190.455481341314	ENSG00000111269	40.66	protein_coding	12611827	12645108	HGNC:2350	CREBL2
1707	ENSG00000111275	-2.00943898474571	7.95135870504423	-23.62596846361	3.54703597088162e-62	1.92511710271134e-61	130.464850745105	ENSG00000111275	48.79	protein_coding	111766887	111817532	HGNC:404	ALDH2
1708	ENSG00000111305	1.75979254719826	-3.74741537478781	7.62200706417662	7.46868273196195e-13	1.15189358633631e-12	18.1306016290498	ENSG00000111305	46.27	protein_coding	13083532	13103683	HGNC:19716	GSG1
1709	ENSG00000111319	-7.23962553085502	2.26982934675318	-20.2639220272803	3.87553997895433e-52	1.56916911435348e-51	108.052040079573	ENSG00000111319	51.15	protein_coding	6346843	6377730	HGNC:10599	SCNN1A
1710	ENSG00000111321	-2.1985031585478	5.89379368876317	-24.7981666340753	1.54956902910741e-65	9.32365069115712e-65	138.31393403027	ENSG00000111321	53.53	protein_coding	6375045	6391571	HGNC:6718	LTBR
1711	ENSG00000111325	-4.41095431813629	2.8519119000814	-44.4360026817585	1.34646106112766e-111	4.60087338032363e-110	244.555540635414	ENSG00000111325	59.54	protein_coding	122974580	122980043	HGNC:25823	OGFOD2
1712	ENSG00000111339	-1.12332396702276	2.89466782640642	-6.08530269755717	5.13274621707049e-09	7.15431480015154e-09	8.82712679866754	ENSG00000111339	38.19	protein_coding	14825569	14843526	HGNC:726	ART4
1713	ENSG00000111341	-3.48328548552208	8.21888338794825	-21.0287596491831	1.79625732341835e-54	7.75401755067097e-54	112.708527564149	ENSG00000111341	37.48	protein_coding	14880864	14885857	HGNC:7060	MGP
1714	ENSG00000111344	-5.40907578134168	2.65514336926422	-19.7501137485096	1.4849566968552e-50	5.7311636993581e-50	104.34215167758	ENSG00000111344	51.7	protein_coding	113098819	113136239	HGNC:9873	RASAL1
1715	ENSG00000111361	1.04248317339474	5.96644809903837	24.8651438648486	1.00116511618918e-65	6.05707517518433e-65	138.656003964084	ENSG00000111361	45.42	protein_coding	123620406	123633766	HGNC:3257	EIF2B1
1716	ENSG00000111371	4.08119845519816	4.9814335478975	38.9271004201593	2.05986332610834e-100	4.41380175971953e-99	218.758365529396	ENSG00000111371	39.96	protein_coding	46183063	46270017	HGNC:13447	SLC38A1
1717	ENSG00000111404	-2.764478156827	1.22984259798038	-8.53927916980123	2.27911810833552e-15	3.7358323292962e-15	23.5898122006571	ENSG00000111404	35.03	protein_coding	18080869	18320107	HGNC:26213	RERGL
1718	ENSG00000111412	1.08796122965735	5.13924926143049	21.6737404867677	2.03466556377805e-56	9.30483861764188e-56	117.20452438385	ENSG00000111412	44.26	protein_coding	116710171	116738070	HGNC:26128	SPRING1
1719	ENSG00000111424	-3.08566879750054	3.60398718224433	-12.9574088787653	6.95997979002414e-29	1.56298437847334e-28	54.2735205532551	ENSG00000111424	47.72	protein_coding	47841537	47943048	HGNC:12679	VDR
1720	ENSG00000111432	2.02130939089997	-3.07259101146433	8.05798745698205	4.96512400507586e-14	7.88622700909354e-14	20.7411031174594	ENSG00000111432	58.38	protein_coding	130162459	130165740	HGNC:4039	FZD10
1721	ENSG00000111450	1.73030021452812	4.68188933901061	24.9881216649985	4.49596962243335e-66	2.74306398068114e-65	139.503547614333	ENSG00000111450	45.86	protein_coding	130789600	130839254	HGNC:3403	STX2
1722	ENSG00000111490	2.06468301646932	2.41174453231451	18.3487430173954	3.53458511626207e-46	1.20920292654824e-45	93.8702731947977	ENSG00000111490	41.34	protein_coding	64759484	64881033	HGNC:29164	TBC1D30
1723	ENSG00000111537	2.55296007986335	-4.70043949777222	7.04591769850475	2.35762652253968e-11	3.49812532400719e-11	14.7797865564813	ENSG00000111537	35.99	protein_coding	68154768	68159740	HGNC:5438	IFNG
1724	ENSG00000111602	2.10610469065662	4.51913891027778	19.5757018998359	5.15114547058357e-50	1.95894483412924e-49	102.471450802474	ENSG00000111602	46.65	protein_coding	56416363	56449426	HGNC:11813	TIMELESS
1725	ENSG00000111641	-3.74582963499624	3.76081219249849	-26.0893768447428	3.76891039545788e-69	2.53075759374074e-68	146.998705517648	ENSG00000111641	49.45	protein_coding	6556863	6568691	HGNC:7867	NOP2
1726	ENSG00000111642	-2.01616277316538	7.100602042671	-35.4800369451674	8.60209999550584e-93	1.30551844806957e-91	201.135683545636	ENSG00000111642	49.02	protein_coding	6570082	6614524	HGNC:1919	CHD4
1727	ENSG00000111644	3.55757386433909	0.679321887508919	31.1823418973547	1.57753308608659e-82	1.6473524753849e-81	177.783358569195	ENSG00000111644	51.64	protein_coding	6638075	6647433	HGNC:17195	ACRBP
1728	ENSG00000111653	1.32630557132232	5.30148503443468	21.5169084900548	6.02174514997641e-56	2.71938008248886e-55	116.109767590667	ENSG00000111653	47.76	protein_coding	6650301	6663142	HGNC:19423	ING4
1729	ENSG00000111664	2.53162231418856	1.66326244158296	22.613940825947	3.23627238046098e-59	1.60314509363646e-58	124.000191723999	ENSG00000111664	54.7	protein_coding	6839954	6847393	HGNC:4400	GNB3
1730	ENSG00000111665	1.78371616475368	2.49910533642573	18.8254914019211	1.12301764465584e-47	4.00936392177824e-47	97.322515611539	ENSG00000111665	51.6	protein_coding	6844793	6851292	HGNC:14624	CDCA3
1731	ENSG00000111666	-2.25977247514134	5.24235448143663	-33.2846492852945	1.16496096885447e-87	1.47206966190205e-86	189.432728671646	ENSG00000111666	38.42	protein_coding	101696947	101744140	HGNC:17852	CHPT1
1732	ENSG00000111674	3.3528885680034	5.41719527063686	36.7072068870977	1.45337323890824e-95	2.51283446448664e-94	207.546717729923	ENSG00000111674	55.33	protein_coding	6913745	6923698	HGNC:3353	ENO2
1733	ENSG00000111679	-1.03678774902732	4.07465738719063	-10.0359014160841	9.5969564224548e-20	1.74468830790401e-19	33.0380425842027	ENSG00000111679	57.71	protein_coding	6946468	6961316	HGNC:9658	PTPN6
1734	ENSG00000111684	-4.01057308262438	5.67355525158935	-43.3686952989543	1.61415247425301e-109	5.06593858733292e-108	239.88243203922	ENSG00000111684	44.18	protein_coding	6976185	7018477	HGNC:30244	LPCAT3
1735	ENSG00000111700	-1.24121502609758	-4.79156913451609	-3.52498303521386	0.000515535543725535	0.000618262578501435	-1.44441156198007	ENSG00000111700	35.9	protein_coding	20810702	20916911	HGNC:10961	SLCO1B3
1736	ENSG00000111704	-1.99778683657412	-3.64760146066659	-8.9589425745171	1.44923759801535e-16	2.44564138490332e-16	26.6869261027822	ENSG00000111704	44.05	protein_coding	7787794	7799146	HGNC:20857	NANOG
1737	ENSG00000111713	-3.94077269270605	-2.05323673781478	-16.4793249247013	3.13696309894635e-40	9.1966887450897e-40	80.7980545953833	ENSG00000111713	37.09	protein_coding	21536107	21604847	HGNC:4707	GYS2
1738	ENSG00000111716	-5.24371229143928	9.04748314633874	-53.3061668584135	1.87542967245016e-127	1.27039736081895e-125	281.115743625656	ENSG00000111716	38.01	protein_coding	21635342	21757857	HGNC:6541	LDHB
1739	ENSG00000111728	1.12547061963651	5.44979403344747	10.3097648473755	1.4209685822194e-20	2.63130938597771e-20	34.6822172159187	ENSG00000111728	38.38	protein_coding	22063773	22437041	HGNC:10869	ST8SIA1
1740	ENSG00000111729	-4.89722140095212	-1.28866497515537	-27.4732734040657	6.36546055749525e-73	4.85747517071631e-72	155.680847796213	ENSG00000111729	41.2	protein_coding	8123617	8138607	HGNC:13257	CLEC4A
1741	ENSG00000111731	1.45619518300315	7.47026803003107	23.9014765726567	5.66922671816667e-63	3.14489596452766e-62	132.306073837769	ENSG00000111731	34.95	protein_coding	22448583	22544546	HGNC:29062	C2CD5
1742	ENSG00000111783	1.3760622061578	-4.29325161085152	6.28484233367604	1.7488233326685e-09	2.46663431405689e-09	10.5626570575556	ENSG00000111783	42.7	protein_coding	106583004	106762803	HGNC:9985	RFX4
1743	ENSG00000111790	-1.20085461550981	7.60535356700865	-22.9279481589435	3.85239994281252e-60	1.95876262995876e-59	125.76406122386	ENSG00000111790	35.89	protein_coding	26938470	26966650	HGNC:23098	FGFR1OP2
1744	ENSG00000111796	2.41125964047656	0.0659992199781851	12.3736588924519	5.1012684928466e-27	1.0965401164737e-26	50.1066543218542	ENSG00000111796	36.75	protein_coding	9594551	9607916	HGNC:6373	KLRB1
1745	ENSG00000111801	-1.51038278882817	5.09758045132478	-13.9561597251341	4.26602366786698e-32	1.02990050903072e-31	61.2813682045451	ENSG00000111801	44.07	protein_coding	26440472	26453415	HGNC:1140	BTN3A3
1746	ENSG00000111816	-2.49636740990194	4.15369069273284	-15.3198644813717	1.6903634387189e-36	4.5223193271911e-36	71.652704168388	ENSG00000111816	36.89	protein_coding	115931149	116060891	HGNC:3955	FRK
1747	ENSG00000111817	-1.77803798469214	5.37962147081564	-28.1420586535993	1.04223956794818e-74	8.40303378011697e-74	159.500671666114	ENSG00000111817	38.2	protein_coding	116254173	116444861	HGNC:21144	DSE
1748	ENSG00000111834	1.82871696972995	-0.286208795936039	13.9155722432353	5.76656102233325e-32	1.3872296714734e-31	61.5348695907891	ENSG00000111834	37.88	protein_coding	116616479	116632985	HGNC:21558	RSPH4A
1749	ENSG00000111846	2.93517997936703	0.629722764583364	16.8569119685887	1.936194998995e-41	5.86623403486168e-41	83.1631054532581	ENSG00000111846	43.51	protein_coding	10492223	10629368	HGNC:4204	GCNT2
1750	ENSG00000111850	1.05505107967802	2.74769557378013	20.791123188364	9.47354981045061e-54	4.01816979565917e-53	111.323981073268	ENSG00000111850	40.32	protein_coding	87322583	87399749	HGNC:21401	SMIM8
1751	ENSG00000111863	1.30534070769742	-2.0198636388816	5.79589590946827	2.34738576827962e-08	3.21717478708264e-08	7.8319326167068	ENSG00000111863	43.46	protein_coding	11712054	11807046	HGNC:21214	ADTRP
1752	ENSG00000111879	2.75253313765973	2.33955201770389	39.0663642041617	1.03887120969499e-100	2.25322873922485e-99	219.580395455589	ENSG00000111879	39.55	protein_coding	118959763	119149387	HGNC:20991	FAM184A
1753	ENSG00000111885	-2.25529484289207	6.03007522168104	-21.4151468593858	1.2194080807085e-55	5.46615704565995e-55	115.475876263389	ENSG00000111885	37.6	protein_coding	119177205	119349761	HGNC:6821	MAN1A1
1754	ENSG00000111886	1.69154272228889	0.260977942093629	15.7323433524336	7.90957462213231e-38	2.18101067442562e-37	74.9573564221766	ENSG00000111886	45.69	protein_coding	89254464	89315299	HGNC:4091	GABRR2
1755	ENSG00000111906	-1.27752575082425	5.70534633944281	-18.3849426600725	2.71827029397448e-46	9.33670267963071e-46	93.8888375730685	ENSG00000111906	40.11	protein_coding	125219962	125302078	HGNC:21078	HDDC2
1756	ENSG00000111907	-7.15729112276507	5.74664812160066	-34.2687850678947	5.46966666448508e-90	7.47596628893141e-89	194.987535673104	ENSG00000111907	39.16	protein_coding	125119049	125264407	HGNC:12006	TPD52L1
1757	ENSG00000111962	-3.49356847498701	3.61113622977762	-21.643224465248	2.51238326747957e-56	1.14374341930451e-55	117.458476945139	ENSG00000111962	41.41	protein_coding	148747030	149076990	HGNC:17223	UST
1758	ENSG00000111981	1.93900272468069	-2.48445218860149	7.24655536739487	7.21140896877191e-12	1.08504648104262e-11	15.7812612982247	ENSG00000111981	51.88	protein_coding	149963943	149973715	HGNC:14893	ULBP1
1759	ENSG00000112029	2.2159028874679	1.92143789243142	21.966993255072	2.69607359977284e-57	1.26142604985118e-56	119.553758038122	ENSG00000112029	38.53	protein_coding	152970519	152983579	HGNC:13584	FBXO5
1760	ENSG00000112038	5.49281789803848	-3.86876875023172	17.4825741872835	1.95446348890843e-43	6.23049297961577e-43	88.0591641556764	ENSG00000112038	38.81	protein_coding	154010496	154246867	HGNC:8156	OPRM1
1761	ENSG00000112039	3.01302524963746	1.8875549439564	41.5995017813576	5.55319816476124e-106	1.50027280009146e-104	231.745985948245	ENSG00000112039	50.45	protein_coding	35452338	35467104	HGNC:3586	FANCE
1762	ENSG00000112041	4.38088668968423	-4.09467071954168	18.3629718499206	3.18790314973792e-46	1.09205657505259e-45	94.4892943065554	ENSG00000112041	53.74	protein_coding	35497874	35512896	HGNC:12423	TULP1
1763	ENSG00000112053	1.31645269545015	-1.89928804315071	6.3369125255593	1.31555042039023e-09	1.86234596804523e-09	10.6368092553561	ENSG00000112053	42.4	protein_coding	35943516	36024868	HGNC:14468	SLC26A8
1764	ENSG00000112079	1.36171560192513	5.19633011173316	21.9887284711491	2.32193467061469e-57	1.08791823441235e-56	119.375141048338	ENSG00000112079	41.52	protein_coding	36493892	36547479	HGNC:17847	STK38
1765	ENSG00000112118	1.49272830698989	5.24764014946147	19.3398290446444	2.7833862521125e-49	1.0378279102106e-48	100.740821437875	ENSG00000112118	43.17	protein_coding	52264014	52284881	HGNC:6945	MCM3
1766	ENSG00000112137	2.51773789365904	2.23928412283394	29.8698872790892	3.2701020398289e-79	3.06434430093338e-78	170.033946275927	ENSG00000112137	41.21	protein_coding	12716312	13290446	HGNC:20990	PHACTR1
1767	ENSG00000112139	2.75733675471673	3.10332204837126	14.8302937233614	6.4304885035424e-35	1.65778854847462e-34	67.8278137847909	ENSG00000112139	52.18	protein_coding	37630679	37699306	HGNC:19267	MDGA1
1768	ENSG00000112144	-1.563603257978	5.56142273779592	-22.4532354453961	9.66300097134111e-59	4.72492928528807e-58	122.627017344304	ENSG00000112144	40.86	protein_coding	53001279	53061824	HGNC:21219	CILK1
1769	ENSG00000112146	-2.15154677845186	6.93707191854718	-33.0155905910648	5.13983926319778e-87	6.32189281898858e-86	187.811095660998	ENSG00000112146	39.22	protein_coding	53051991	53100873	HGNC:13588	FBXO9
1770	ENSG00000112164	3.86541290191533	-4.234943713841	15.0561658534786	1.1994828449751e-35	3.14493237639952e-35	70.2315682785754	ENSG00000112164	51.39	protein_coding	39048781	39091303	HGNC:4324	GLP1R
1771	ENSG00000112175	-3.10758678254945	-0.672009815556985	-7.89833492257778	1.35231880723676e-13	2.12324715391258e-13	19.754067633953	ENSG00000112175	34.1	protein_coding	55753653	55875590	HGNC:1072	BMP5
1772	ENSG00000112182	4.93808230493684	0.93055636776157	41.2154778216288	3.37025963097829e-105	8.83295913191793e-104	229.958870153585	ENSG00000112182	40.5	protein_coding	89926528	90296843	HGNC:14078	BACH2
1773	ENSG00000112183	1.90170720061762	-1.16218244449509	11.2432457804616	1.87914199198841e-23	3.71120903496411e-23	42.0895383160149	ENSG00000112183	41.38	protein_coding	17281361	17293871	HGNC:21539	RBM24
1774	ENSG00000112195	1.96417193652785	-3.77642211374355	8.04383638327176	5.42853463864651e-14	8.61516465943633e-14	20.7123500191344	ENSG00000112195	51.11	protein_coding	41189749	41201149	HGNC:21092	TREML2
1775	ENSG00000112208	-2.40065874458924	5.89159564726944	-30.9278754867991	6.8251740600002e-82	6.9975453001307e-81	176.068670600577	ENSG00000112208	38.77	protein_coding	57172326	57189833	HGNC:938	BAG2
1776	ENSG00000112210	-1.019493427649	3.03014360353938	-13.792036194326	1.4427499243566e-31	3.43745028393121e-31	60.3517425651159	ENSG00000112210	37.65	protein_coding	57186992	57222307	HGNC:14263	RAB23
1777	ENSG00000112214	-3.72931945494463	3.12290784132025	-15.8384665584366	3.60052430368472e-38	1.00227176296473e-37	75.7267132760535	ENSG00000112214	35.38	protein_coding	96562548	96618626	HGNC:17371	FHL5
1778	ENSG00000112232	-3.34096467539434	-0.891446732940834	-11.122993128602	4.45352390450854e-23	8.719439622838e-23	41.420045220577	ENSG00000112232	34.84	protein_coding	61679961	62286225	HGNC:18114	KHDRBS2
1779	ENSG00000112242	1.02219974910207	4.19043723642116	11.8108918719019	3.10484274586248e-25	6.3920465763527e-25	45.465554763258	ENSG00000112242	42.72	protein_coding	20401879	20493714	HGNC:3115	E2F3
1780	ENSG00000112245	-10.738101870917	4.0743621484366	-25.0355990610864	3.30230025311383e-66	2.02172895697525e-65	140.358478145755	ENSG00000112245	39.41	protein_coding	63521746	63583588	HGNC:9634	PTP4A1
1781	ENSG00000112276	2.95261783675824	0.836769152266359	29.2352944275866	1.41328386473702e-77	1.25030425092151e-76	166.379674250267	ENSG00000112276	40.61	protein_coding	105096822	105137157	HGNC:1152	BVES
1782	ENSG00000112280	6.46048648795912	-3.28968150786737	30.372749062348	1.71137883974588e-80	1.68864330710337e-79	173.159568217175	ENSG00000112280	38.04	protein_coding	70216040	70303084	HGNC:2217	COL9A1
1783	ENSG00000112290	2.26227101116479	4.12466128386753	34.287422300706	4.94663709463044e-90	6.77712753552008e-89	194.829345256475	ENSG00000112290	36.65	protein_coding	110099819	110180004	HGNC:12732	WASF1
1784	ENSG00000112293	1.34108518590419	2.17946565431997	19.7874346588215	1.13841087075642e-50	4.40914699926267e-50	104.294158889807	ENSG00000112293	43.49	protein_coding	24424565	24495205	HGNC:4459	GPLD1
1785	ENSG00000112297	1.15483334804619	2.30383154334115	13.1432915940234	1.76350683988899e-29	4.01134854698137e-29	55.5084586025153	ENSG00000112297	40.14	protein_coding	106360717	106572017	HGNC:356	CRYBG1
1786	ENSG00000112303	-1.16245570084081	0.189491899766274	-6.46192352613512	6.60082616208599e-10	9.4328435732507e-10	11.2128138401519	ENSG00000112303	39.35	protein_coding	132743870	132763459	HGNC:12706	VNN2
1787	ENSG00000112304	-1.56659216116628	4.2568399649951	-30.7500992015979	1.90761655592314e-81	1.93432988697404e-80	175.158446002048	ENSG00000112304	41.43	protein_coding	24667035	24705065	HGNC:20999	ACOT13
1788	ENSG00000112305	-2.02652763412466	3.96988995863539	-39.8807683822839	1.96743241488365e-102	4.54457213513974e-101	223.577878930281	ENSG00000112305	37.73	protein_coding	70667776	70862011	HGNC:19651	SMAP1
1789	ENSG00000112306	1.03620269101827	8.68290354655858	14.0887107164587	1.59376992437659e-32	3.87929309622495e-32	62.1377194477309	ENSG00000112306	42.19	protein_coding	132814569	132817564	HGNC:10385	RPS12
1790	ENSG00000112309	-3.52871559682883	3.5717665395983	-44.7173847049956	3.87088259111079e-112	1.36093633138612e-110	245.89892328119	ENSG00000112309	39.9	protein_coding	70856679	70957060	HGNC:922	B3GAT2
1791	ENSG00000112312	2.0223124810397	2.77501953520627	20.2219062479967	5.21619601312784e-52	2.10350753678841e-51	107.258409582419	ENSG00000112312	36.82	protein_coding	24774931	24786099	HGNC:17493	GMNN
1792	ENSG00000112319	1.28947586988554	0.192646768035115	3.21028353271674	0.00152507210517691	0.0017982460723574	-3.05082313065162	ENSG00000112319	36.96	protein_coding	133240514	133532128	HGNC:3522	EYA4
1793	ENSG00000112333	-5.055370949568	-2.63561089327672	-20.0492329476909	1.77197942926411e-51	7.02677301915393e-51	106.571977606926	ENSG00000112333	47.84	protein_coding	108166022	108188805	HGNC:7973	NR2E1
1794	ENSG00000112343	-2.06291203824093	4.60783591082467	-20.3320894507559	2.39430848067869e-52	9.7387095606968e-52	108.051883815766	ENSG00000112343	40.45	protein_coding	25962802	25991231	HGNC:10059	TRIM38
1795	ENSG00000112357	-1.537929463251	3.55433934359294	-19.1882918175184	8.25165020622344e-49	3.03414307726131e-48	100.006345183262	ENSG00000112357	38.37	protein_coding	136822564	136913934	HGNC:8860	PEX7
1796	ENSG00000112378	-2.75816865815244	3.55181035355592	-13.8485928400904	9.48156482982448e-32	2.26887668086725e-31	60.83861109741	ENSG00000112378	39.25	protein_coding	138088505	138107419	HGNC:17637	PERP
1797	ENSG00000112379	2.82573895896963	1.38710503592025	7.57495873980853	9.95797899071779e-13	1.53060524824721e-12	17.2040528624052	ENSG00000112379	41.61	protein_coding	138161939	138344663	HGNC:21213	ARFGEF3
1798	ENSG00000112394	-1.20949890648791	3.47465307491374	-10.1238769982329	5.20574199362318e-20	9.51399907514058e-20	33.7682266001676	ENSG00000112394	40.2	protein_coding	111087503	111231194	HGNC:17027	SLC16A10
1799	ENSG00000112419	-3.08620541183512	5.60453003236734	-26.2383016785125	1.463017904641e-69	9.95119275008907e-69	147.708708820983	ENSG00000112419	40.02	protein_coding	143536845	143831185	HGNC:20956	PHACTR2
1800	ENSG00000112486	-3.74876413929332	-3.12161512828032	-19.5244107901686	7.43050959594974e-50	2.81511138521967e-49	102.860560966003	ENSG00000112486	45.67	protein_coding	167111807	167139141	HGNC:1607	CCR6
1801	ENSG00000112494	1.03047393213444	-6.16841367338064	5.20422685712199	4.47217394299148e-07	5.91281242683076e-07	5.31112282304568	ENSG00000112494	49.13	protein_coding	167271169	167316014	HGNC:12570	UNC93A
1802	ENSG00000112530	3.03748495308764	-0.0359173507131661	19.2927836594959	3.89935936327993e-49	1.44716102076483e-48	100.951033039188	ENSG00000112530	39.59	protein_coding	162727132	163315500	HGNC:19152	PACRG
1803	ENSG00000112541	2.10803368425804	2.44308665744111	13.4580916741546	1.71646906585373e-30	3.99081217434879e-30	57.7543202381087	ENSG00000112541	40.96	protein_coding	165327287	165988117	HGNC:8772	PDE10A
1804	ENSG00000112562	1.19516629540038	3.67732784030412	8.56958356482394	1.87176067348294e-15	3.07465508439641e-15	23.1274786646197	ENSG00000112562	47.27	protein_coding	168441151	168673445	HGNC:20323	SMOC2
1805	ENSG00000112576	-2.10007251444667	6.50494915779904	-21.0477043901037	1.57368344771336e-54	6.80339022248379e-54	112.865879694958	ENSG00000112576	47.06	protein_coding	41934934	42050357	HGNC:1585	CCND3
1806	ENSG00000112592	1.03867592418755	4.00098596832947	26.9903151899552	1.28381640166793e-71	9.34600537728572e-71	152.362988518388	ENSG00000112592	39.46	protein_coding	170554302	170572870	HGNC:11588	TBP
1807	ENSG00000112599	3.39701371810649	0.183956942479526	29.8855171352274	2.98222946793602e-79	2.80140376087248e-78	170.271073389895	ENSG00000112599	46.59	protein_coding	42183284	42194956	HGNC:4679	GUCA1B
1808	ENSG00000112619	2.85311375268392	0.87677977703593	14.7923941130145	8.52358819692403e-35	2.19030330137666e-34	67.8480055902703	ENSG00000112619	49.25	protein_coding	42696598	42722597	HGNC:9942	PRPH2
1809	ENSG00000112651	-3.54710292820089	3.7589711613663	-51.6737860624565	1.03768821246211e-124	6.40897326728937e-123	274.756061241288	ENSG00000112651	49.19	protein_coding	43054029	43059438	HGNC:14056	MRPL2
1810	ENSG00000112655	3.68041736009134	3.41324958903442	37.6280568988853	1.33555957692765e-97	2.51017824796189e-96	212.343946368789	ENSG00000112655	49.4	protein_coding	43076307	43161719	HGNC:9618	PTK7
1811	ENSG00000112667	-1.27743359398733	4.0116420535896	-16.7182809825509	5.37821537339372e-41	1.60817342278345e-40	81.9124314819302	ENSG00000112667	55.28	protein_coding	43225629	43229481	HGNC:21218	DNPH1
1812	ENSG00000112742	3.25147078452542	0.852934004537023	15.1826947412473	4.68376134400542e-36	1.23872456245914e-35	70.7305668801919	ENSG00000112742	34.98	protein_coding	80003887	80042527	HGNC:12401	TTK
1813	ENSG00000112769	2.05795510685956	4.77952525334221	16.9209532214109	1.20823319156642e-41	3.67901113788462e-41	83.1613655598493	ENSG00000112769	39.12	protein_coding	112107931	112254939	HGNC:6484	LAMA4
1814	ENSG00000112773	-1.66791337131387	6.16754769462747	-12.5229633700424	1.70551409013248e-27	3.7095734433117e-27	50.5987187726455	ENSG00000112773	36.03	protein_coding	81491439	81752774	HGNC:18345	TENT5A
1815	ENSG00000112796	-2.33497596658831	2.13756708699394	-10.481475053124	4.25313644387054e-21	7.96781822522025e-21	36.5479695876915	ENSG00000112796	38.41	protein_coding	46159185	46170980	HGNC:13717	ENPP5
1816	ENSG00000112799	1.37254397858384	1.35339884742394	9.88097002287572	2.80519963114375e-19	5.05123996568362e-19	32.2446279313696	ENSG00000112799	44.39	protein_coding	6588108	6654983	HGNC:16837	LY86
1817	ENSG00000112812	-5.19612006696803	-1.34643713496979	-18.5445711504985	8.5502522982383e-47	2.97667336604381e-46	95.8450479859476	ENSG00000112812	49.82	protein_coding	27247701	27256624	HGNC:9480	PRSS16
1818	ENSG00000112818	1.35077815369444	-4.43120084960106	4.8108656289696	2.79504061065465e-06	3.60624716893883e-06	3.40320734530251	ENSG00000112818	38.12	protein_coding	46793389	46839778	HGNC:7015	MEP1A
1819	ENSG00000112852	2.89991413570614	0.359117651635266	19.9953723880743	2.5965885482338e-51	1.02509996369257e-50	105.926465037595	ENSG00000112852	48.32	protein_coding	141094606	141098703	HGNC:8687	PCDHB2
1820	ENSG00000112874	-1.54768858103375	6.00815106402961	-19.2416089750993	5.62822927179748e-49	2.080103487188e-48	100.06653326034	ENSG00000112874	34.03	protein_coding	103548855	103562790	HGNC:18826	NUDT12
1821	ENSG00000112877	2.62345245004626	1.39343720612261	26.4298780575717	4.34875513148029e-70	3.00664156785583e-69	149.08567250685	ENSG00000112877	53.78	protein_coding	612340	667168	HGNC:25547	CEP72
1822	ENSG00000112893	-2.35534046508728	7.6602482335878	-28.02779982608	2.09589296681662e-74	1.67172070581827e-73	158.691702125847	ENSG00000112893	36.47	protein_coding	109689927	109869625	HGNC:6824	MAN2A1
1823	ENSG00000112902	2.71500981014733	2.30654179252717	23.0322988283661	1.90424377269251e-60	9.7855677208953e-60	126.74939240069	ENSG00000112902	40.18	protein_coding	9035033	9546075	HGNC:10736	SEMA5A
1824	ENSG00000112936	-5.16447399815944	8.81728359842613	-21.3559948167383	1.83869021238055e-55	8.18183494813686e-55	115.024875514538	ENSG00000112936	39.1	protein_coding	40909492	41020216	HGNC:1346	C7
1825	ENSG00000112941	1.26126095837409	4.19937560156628	22.1990570508894	5.48606882634625e-58	2.62148746006975e-57	120.889946794205	ENSG00000112941	47.71	protein_coding	6713432	6757044	HGNC:16705	TENT4A
1826	ENSG00000112964	-2.75168265712191	2.76577933534252	-17.9701384755809	5.54614080838012e-45	1.83776081670883e-44	91.3785005805305	ENSG00000112964	38.5	protein_coding	42423439	42721878	HGNC:4263	GHR
1827	ENSG00000112977	-1.17323710550703	6.7601226895802	-18.3738977545192	2.94499157540645e-46	1.01004247068023e-45	93.7540076446091	ENSG00000112977	46.29	protein_coding	10679230	10761234	HGNC:2672	DAP
1828	ENSG00000112981	-1.09822942236896	1.53521842990507	-10.1359350272238	4.78640834942334e-20	8.75385957746079e-20	34.137199037473	ENSG00000112981	41.3	protein_coding	138115175	138139443	HGNC:7853	NME5
1829	ENSG00000112984	4.16046239591818	1.51668112401863	17.5405588587804	1.27831383161591e-43	4.09141903789607e-43	88.0287250232592	ENSG00000112984	45.25	protein_coding	138178719	138187723	HGNC:9787	KIF20A
1830	ENSG00000113013	-1.35714500510338	8.44062458965043	-19.8172754822284	9.2057967877121e-51	3.58228942047443e-50	104.135250608003	ENSG00000113013	42.75	protein_coding	138553756	138575675	HGNC:5244	HSPA9
1831	ENSG00000113070	1.78469730037219	2.88941260902632	12.3701271013016	5.23507123502328e-27	1.12477825744398e-26	49.6924336350545	ENSG00000113070	49.93	protein_coding	140332843	140346603	HGNC:3059	HBEGF
1832	ENSG00000113083	1.37352067615395	2.62933991697011	10.7328467774064	7.19361389058075e-22	1.37201954635063e-21	37.9678994420305	ENSG00000113083	38.02	protein_coding	122063195	122078413	HGNC:6664	LOX
1833	ENSG00000113088	-1.20348496739446	-1.65634927343774	-4.30352347911073	2.53380084247693e-05	3.17743027472175e-05	1.15321166668045	ENSG00000113088	40.28	protein_coding	55024256	55034570	HGNC:4711	GZMK
1834	ENSG00000113100	2.2115795967839	-5.15551781253336	7.07292114865195	2.01247787606258e-11	2.99139166403922e-11	14.9785090446118	ENSG00000113100	34.23	protein_coding	26880597	27121150	HGNC:1768	CDH9
1835	ENSG00000113140	1.06462318694805	9.97728801975726	8.09374123217659	3.9615313463704e-14	6.30563758060983e-14	19.9927569253613	ENSG00000113140	47.82	protein_coding	151661096	151686975	HGNC:11219	SPARC
1836	ENSG00000113196	8.66036627558596	-2.07720424498808	24.4491047733721	1.52352743719375e-64	8.83554111768475e-64	136.461545092473	ENSG00000113196	55.99	protein_coding	154474972	154478227	HGNC:4807	HAND1
1837	ENSG00000113205	3.93175015813623	-0.0218841481748884	24.0607470358285	1.97258016559637e-63	1.10835877511823e-62	133.840344175666	ENSG00000113205	49.63	protein_coding	141100473	141103827	HGNC:8688	PCDHB3
1838	ENSG00000113209	1.35628284275586	1.81618630789348	9.77171874649169	5.9547032569386e-19	1.06312946770772e-18	31.4245713793987	ENSG00000113209	49.68	protein_coding	141135206	141138615	HGNC:8690	PCDHB5
1839	ENSG00000113211	4.80409434511874	0.250593938779395	33.1419781226046	2.55682682052913e-87	3.18383518746105e-86	188.819043707664	ENSG00000113211	50.26	protein_coding	141150057	141153287	HGNC:8691	PCDHB6
1840	ENSG00000113212	1.6926038481398	0.80767415776498	14.5678696358491	4.52523540053539e-34	1.14426286280205e-33	66.2507333917512	ENSG00000113212	47.54	protein_coding	141172644	141176383	HGNC:8692	PCDHB7
1841	ENSG00000113248	2.82482911815228	1.91844380156409	26.4669125367912	3.44145041277306e-70	2.3836300775006e-69	149.256054449311	ENSG00000113248	47.92	protein_coding	141245395	141249365	HGNC:8686	PCDHB15
1842	ENSG00000113262	4.56276202528801	-2.42724034004499	27.5229997502768	4.67967042304714e-73	3.57932804973397e-72	156.084399879643	ENSG00000113262	55.63	protein_coding	178977587	178996206	HGNC:4598	GRM6
1843	ENSG00000113263	1.73934284565639	0.0185015570290454	7.62490246496878	7.33739608976853e-13	1.13172083518672e-12	17.7681872432612	ENSG00000113263	41.46	protein_coding	157142933	157255185	HGNC:6171	ITK
1844	ENSG00000113296	2.23587601406672	1.66173604043218	11.8463599372114	2.39914799515969e-25	4.95112298223834e-25	46.0510669294247	ENSG00000113296	42.04	protein_coding	79991311	80083287	HGNC:11788	THBS4
1845	ENSG00000113300	1.34023049138916	4.65522718592878	30.1862195059152	5.09408038083276e-80	4.9398892828235e-79	171.689814479028	ENSG00000113300	42.09	protein_coding	180494379	180578358	HGNC:14099	CNOT6
1846	ENSG00000113303	-3.43107791349375	-3.10505442893983	-15.8596012228057	3.07835124382188e-38	8.58778205085044e-38	76.2545380276491	ENSG00000113303	40.46	protein_coding	180899077	180950906	HGNC:26131	BTNL8
1847	ENSG00000113319	1.55978101470998	2.21685266628738	16.3139243478778	1.06507431889979e-39	3.08220392035407e-39	79.0047365444878	ENSG00000113319	40.98	protein_coding	80960363	81230162	HGNC:9876	RASGRF2
1848	ENSG00000113327	5.5395480023518	-0.0488183974807064	11.6656220818671	8.91156347891245e-25	1.8165213978062e-24	44.8487639035908	ENSG00000113327	35.18	protein_coding	162000057	162162977	HGNC:4087	GABRG2
1849	ENSG00000113361	5.30856625471069	0.403729231749638	25.2225851924584	9.82288611100292e-67	6.11422382856525e-66	141.38200604731	ENSG00000113361	38.31	protein_coding	31193686	31329146	HGNC:1765	CDH6
1850	ENSG00000113368	4.61687221080844	2.69328640276459	30.2353463521228	3.82055380966451e-80	3.73312066198987e-79	172.134254922962	ENSG00000113368	42.33	protein_coding	126776623	126837020	HGNC:6637	LMNB1
1851	ENSG00000113389	-2.32380898946611	2.55080442155697	-12.6357089338924	7.44665787382864e-28	1.63244139914176e-27	51.989660639861	ENSG00000113389	40.83	protein_coding	32689070	32791724	HGNC:7945	NPR3
1852	ENSG00000113396	-8.30478978234012	1.59744702354248	-14.7268570681663	1.38754869449689e-34	3.5478179426814e-34	67.8084478391873	ENSG00000113396	37.22	protein_coding	128538013	129033642	HGNC:11000	SLC27A6
1853	ENSG00000113448	2.09840217187938	1.90697629742283	17.9466896204803	6.57977933852376e-45	2.17558435357229e-44	91.0174415943534	ENSG00000113448	37.37	protein_coding	58969038	60522120	HGNC:8783	PDE4D
1854	ENSG00000113494	-5.78549851578813	4.49985470240459	-24.3324861581189	3.28067026524958e-64	1.88273794924224e-63	135.669138545167	ENSG00000113494	40.83	protein_coding	35048756	35230487	HGNC:9446	PRLR
1855	ENSG00000113520	3.00417326261931	-4.70369089413579	15.3710413692018	1.15580774833211e-36	3.10658636010281e-36	72.6003430686885	ENSG00000113520	47.99	protein_coding	132673986	132682678	HGNC:6014	IL4
1856	ENSG00000113522	-4.61508338010171	4.40134304363068	-63.6714590170655	2.43795411653793e-143	3.1460503987659e-141	317.365033060252	ENSG00000113522	38.81	protein_coding	132556019	132646349	HGNC:9816	RAD50
1857	ENSG00000113532	2.88293100959682	2.16803834224443	26.0333076929544	5.38586708618571e-69	3.59977268008692e-68	146.472575572887	ENSG00000113532	34.13	protein_coding	100806933	100903282	HGNC:10871	ST8SIA4
1858	ENSG00000113578	1.5766172507921	0.431997003611184	8.4828420105342	3.28581450528119e-15	5.3650264549014e-15	23.0701078940561	ENSG00000113578	44.95	protein_coding	142592178	142698070	HGNC:3665	FGF1
1859	ENSG00000113600	-7.25518359710216	0.032485754028018	-29.4699323970147	3.49130019129451e-78	3.16009181499654e-77	167.700221366784	ENSG00000113600	37.52	protein_coding	39284140	39371324	HGNC:1358	C9
1860	ENSG00000113615	-1.0250084410256	5.04220730714803	-15.8952420095452	2.36363711760783e-38	6.6170687982022e-38	75.6480524925892	ENSG00000113615	42.25	protein_coding	134648785	134727909	HGNC:10703	SEC24A
1861	ENSG00000113645	3.12099836025857	0.647776286153537	21.4155332121295	1.21614312285857e-55	5.45257957975741e-55	115.85791716992	ENSG00000113645	46.59	protein_coding	168291645	168472303	HGNC:29435	WWC1
1862	ENSG00000113648	1.01303509475315	7.04231757191001	20.6487112345702	2.57394884425725e-53	1.07729016766621e-52	110.021202783689	ENSG00000113648	46.99	protein_coding	135334381	135399914	HGNC:4740	MACROH2A1
1863	ENSG00000113649	1.12268307885992	5.74095231449376	16.1672298495055	3.15269474639414e-39	9.00953803624374e-39	77.55505014006	ENSG00000113649	36.35	protein_coding	146447311	146511961	HGNC:15630	TCERG1
1864	ENSG00000113657	4.5078655799152	5.55885888155522	28.6704631130705	4.20664928052288e-76	3.55411088993409e-75	162.644511581616	ENSG00000113657	41.44	protein_coding	147390808	147510068	HGNC:3015	DPYSL3
1865	ENSG00000113712	-1.83231522023206	7.09059953646366	-40.838756935571	2.00164899818206e-104	5.03113059945673e-103	227.980590410464	ENSG00000113712	39.26	protein_coding	149492982	149551471	HGNC:2451	CSNK1A1
1866	ENSG00000113719	-1.19186968919085	7.60594324697581	-23.5153698621244	7.42501725497178e-62	3.98954346528479e-61	129.721044680991	ENSG00000113719	50.91	protein_coding	172834251	172952792	HGNC:29205	ERGIC1
1867	ENSG00000113722	2.40737749969384	-4.93375898550128	12.1799683907719	2.10637462859079e-26	4.46213752254391e-26	49.1129065510557	ENSG00000113722	53.78	protein_coding	150166778	150184558	HGNC:1805	CDX1
1868	ENSG00000113732	-1.46250187718023	6.45241966786876	-21.3283376778953	2.22824335820988e-55	9.88670636405879e-55	114.802691414645	ENSG00000113732	44.08	protein_coding	172983771	173035445	HGNC:863	ATP6V0E1
1869	ENSG00000113739	1.60300079235735	1.5462539522853	9.48540553566997	4.2168032343583e-18	7.380763651621e-18	29.5074465145605	ENSG00000113739	50.41	protein_coding	173314723	173328447	HGNC:11374	STC2
1870	ENSG00000113742	-2.12807039377109	8.93092222212663	-22.3585260182531	1.84383023013086e-58	8.95137336817837e-58	121.895602595268	ENSG00000113742	37.29	protein_coding	173888349	173961980	HGNC:21747	CPEB4
1871	ENSG00000113758	4.47396499694878	4.3594728985699	61.9772283417401	6.59866467289717e-141	7.77666098363529e-139	312.119824644525	ENSG00000113758	59.54	protein_coding	177456608	177474401	HGNC:2695	DBN1
1872	ENSG00000113761	1.35858616693772	3.82404330321821	29.1408220998818	2.48623604075986e-77	2.18114570093095e-76	165.554814425966	ENSG00000113761	46.38	protein_coding	177022696	177081189	HGNC:16403	ZNF346
1873	ENSG00000113763	6.52595332484172	0.347008176180357	22.7062576389608	1.72885787731347e-59	8.63457040174352e-59	124.684394883947	ENSG00000113763	58.15	protein_coding	176810519	176880898	HGNC:12567	UNC5A
1874	ENSG00000113805	1.30263342755946	-0.817117576984705	4.16392710109051	4.49786102328473e-05	5.59092136774762e-05	0.395247979264045	ENSG00000113805	37.26	protein_coding	74262568	74614659	HGNC:2173	CNTN3
1875	ENSG00000113905	-1.00680348561916	-4.56902874658323	-2.63809092397586	0.00893520482439959	0.0102028917019529	-4.09082043937102	ENSG00000113905	43.63	protein_coding	186660216	186678234	HGNC:5181	HRG
1876	ENSG00000113916	-1.92579205178626	6.49580084493802	-14.9079629646366	3.60960643396205e-35	9.35783378429735e-35	68.2407457137721	ENSG00000113916	47.68	protein_coding	187721377	187745725	HGNC:1001	BCL6
1877	ENSG00000113946	-5.07347973140182	-1.40102688815474	-18.8075311784747	1.27836952630303e-47	4.56047222981835e-47	97.7366338047254	ENSG00000113946	37.26	protein_coding	190322541	190412138	HGNC:2037	CLDN16
1878	ENSG00000113971	-2.31694242398878	4.72693705470766	-28.4393309395257	1.70557851878108e-75	1.41208452348832e-74	161.435150639817	ENSG00000113971	36.77	protein_coding	132680609	132722432	HGNC:7907	NPHP3
1879	ENSG00000114023	-2.47403381594751	5.25990751171128	-26.564318024746	1.86129716244149e-70	1.30285161076473e-69	149.763050715065	ENSG00000114023	38.81	protein_coding	122384161	122412334	HGNC:17865	FAM162A
1880	ENSG00000114026	-1.91672581471396	5.86040214621542	-25.691075550472	4.800711403831e-68	3.12019225427947e-67	144.086277827492	ENSG00000114026	49.74	protein_coding	9749944	9788219	HGNC:8125	OGG1
1881	ENSG00000114030	-1.0517393082484	5.77082195826297	-29.8761224575155	3.15206092955433e-79	2.95732962679835e-78	169.855113515047	ENSG00000114030	38.26	protein_coding	122421902	122514945	HGNC:6394	KPNA1
1882	ENSG00000114054	-2.63097135163422	6.12461841552998	-31.1477631431996	1.92410154063376e-82	2.00382423296209e-81	177.33079928072	ENSG00000114054	41.75	protein_coding	136250340	136337896	HGNC:8654	PCCB
1883	ENSG00000114124	1.83834510958876	-3.85795641274234	8.79385449400481	4.3151558730232e-16	7.20513123543176e-16	25.5009838618198	ENSG00000114124	44.97	protein_coding	141763408	141819352	HGNC:17031	GRK7
1884	ENSG00000114125	-1.11789271608098	5.57925559125282	-17.999730438717	4.47047387545545e-45	1.48537796388299e-44	91.0877805376333	ENSG00000114125	39.14	protein_coding	141738249	141747560	HGNC:10070	RNF7
1885	ENSG00000114268	1.96512387410646	2.34716732565962	21.4895170863511	7.28035440530451e-56	3.28134451528056e-55	116.207856153919	ENSG00000114268	51.91	protein_coding	48517684	48562015	HGNC:8875	PFKFB4
1886	ENSG00000114270	3.25244190868351	3.26222093160264	23.2964636154516	3.21851419769602e-61	1.69195401576196e-60	128.423441525175	ENSG00000114270	60.15	protein_coding	48564073	48595329	HGNC:2214	COL7A1
1887	ENSG00000114279	-5.02940581870274	6.70277207125401	-27.905174103209	4.44393915643184e-74	3.51062074467917e-73	158.167292697897	ENSG00000114279	37.5	protein_coding	192139390	192767764	HGNC:3668	FGF12
1888	ENSG00000114346	1.46264435568784	5.2646676703891	12.36601549684	5.39525944649514e-27	1.15897980056348e-26	49.4219898825533	ENSG00000114346	34.96	protein_coding	172750682	172821474	HGNC:3155	ECT2
1889	ENSG00000114378	-2.23865106980961	3.20653308072085	-18.6788037571401	3.23846225322739e-47	1.14276259681178e-46	96.4359406072245	ENSG00000114378	53.3	protein_coding	50299890	50312381	HGNC:5320	HYAL1
1890	ENSG00000114383	-1.01730143563111	4.39900062306174	-19.340897297757	2.7621664313649e-49	1.03008205356955e-48	100.926679124033	ENSG00000114383	59.39	protein_coding	50320027	50328251	HGNC:17034	TUSC2
1891	ENSG00000114395	-1.64251032959716	3.1324060882002	-23.1310429486771	9.78789621045024e-61	5.07270842641216e-60	127.550979977821	ENSG00000114395	54.74	protein_coding	50350845	50358460	HGNC:30253	CYB561D2
1892	ENSG00000114405	1.37981195524824	5.29144681658324	16.6541855961832	8.62852466731448e-41	2.56347641530929e-40	81.168295261086	ENSG00000114405	35.6	protein_coding	62319015	62336213	HGNC:25024	C3orf14
1893	ENSG00000114439	-1.76758198475487	5.98244095953006	-29.9580817592809	1.94493895776339e-79	1.84425882534386e-78	170.356953421865	ENSG00000114439	36.95	protein_coding	107522936	107811339	HGNC:14422	BBX
1894	ENSG00000114455	1.89540349847654	-4.83379389464026	8.35577578360471	7.45561609618682e-15	1.20777948107034e-14	22.7511620054508	ENSG00000114455	39.01	protein_coding	108296529	108378285	HGNC:4905	HHLA2
1895	ENSG00000114473	-1.23303511125089	3.72424928560906	-11.6750395803115	8.32349091151437e-25	1.69814800004478e-24	44.7236261773112	ENSG00000114473	43.92	protein_coding	197889077	197960142	HGNC:25251	IQCG
1896	ENSG00000114480	-3.46741349636095	7.77132678500965	-42.64779654745	4.31606691576985e-108	1.26679580288905e-106	236.455372398006	ENSG00000114480	35.25	protein_coding	81489703	81761645	HGNC:4180	GBE1
1897	ENSG00000114487	1.54435635905963	-3.91666468617809	4.11751693321529	5.42596581119258e-05	6.72827916430842e-05	0.51315533697173	ENSG00000114487	37.56	protein_coding	108958248	109118134	HGNC:7198	MORC1
1898	ENSG00000114529	-2.09457308294017	-0.0730943410056493	-10.8579836830419	2.95618322597323e-22	5.68708889287545e-22	39.4238257171079	ENSG00000114529	42.44	protein_coding	112086335	112131004	HGNC:26255	C3orf52
1899	ENSG00000114547	2.67331881925604	-1.43530401593841	15.9447096733389	1.63819132320399e-38	4.59732491491787e-38	76.655295973457	ENSG00000114547	43.48	protein_coding	125969160	125983454	HGNC:31927	ROPN1B
1900	ENSG00000114554	2.26966462023772	5.36801408062788	26.7460340872464	5.93240502438873e-71	4.21638842025708e-70	150.735516098737	ENSG00000114554	62.29	protein_coding	126982693	127037389	HGNC:9099	PLXNA1
1901	ENSG00000114631	3.0248513786344	4.4772453801123	36.2673496276714	1.40706177480552e-94	2.31493731739548e-93	205.303564298598	ENSG00000114631	48.63	protein_coding	127629185	127672802	HGNC:17936	PODXL2
1902	ENSG00000114646	5.66054565926188	-0.371481177010712	38.1795318340859	8.38165149112785e-99	1.6590211464744e-97	215.256288138228	ENSG00000114646	51.25	protein_coding	47562238	47580792	HGNC:2467	CSPG5
1903	ENSG00000114650	-1.03629376540942	7.70555401352817	-9.64111627401317	1.4583178878859e-18	2.58167419468703e-18	30.058032412983	ENSG00000114650	48.04	protein_coding	47413681	47477126	HGNC:30634	SCAP
1904	ENSG00000114670	-1.13089036247729	2.61854042878728	-10.9938909786678	1.12160609536341e-22	2.1773240773846e-22	40.0112856150526	ENSG00000114670	38.71	protein_coding	131026850	131350465	HGNC:18593	NEK11
1905	ENSG00000114698	-3.33943592803111	7.09627740712307	-24.6644591704751	3.7123951529676e-65	2.20273864984327e-64	137.405584227199	ENSG00000114698	35.8	protein_coding	146192335	146251179	HGNC:16497	PLSCR4
1906	ENSG00000114738	-2.18117572558041	4.49758523774921	-27.2082197582045	3.29826583103136e-72	2.45446657316344e-71	153.87275185909	ENSG00000114738	53.69	protein_coding	50611520	50649291	HGNC:6888	MAPKAPK3
1907	ENSG00000114739	2.08315369376932	5.02256876737077	16.7391458247786	4.61136432913386e-41	1.38263116093799e-40	81.8080241103302	ENSG00000114739	47.63	protein_coding	38453890	38493142	HGNC:174	ACVR2B
1908	ENSG00000114757	1.20163865612055	2.80811749815321	7.25928537535433	6.68490671495102e-12	1.0068113725543e-11	15.1822272753623	ENSG00000114757	38.14	protein_coding	179794958	180037053	HGNC:30024	PEX5L
1909	ENSG00000114770	1.69680355012369	6.49050657991745	20.2980460831912	3.0451250585701e-52	1.23489016376248e-51	107.549156576685	ENSG00000114770	44.68	protein_coding	183919934	184017939	HGNC:56	ABCC5
1910	ENSG00000114771	-13.1164386700403	6.21376214810844	-28.6949338671647	3.62859669865575e-76	3.07472322605463e-75	163.201839265685	ENSG00000114771	35.3	protein_coding	151814073	151828488	HGNC:17	AADAC
1911	ENSG00000114779	-2.06711649041423	4.99841291530757	-24.4291424718783	1.73707497440889e-64	1.00462430730774e-63	135.989977827369	ENSG00000114779	55.05	protein_coding	51968510	51983409	HGNC:28235	ABHD14B
1912	ENSG00000114786	-10.9383422249426	1.71206845285367	-58.5407955364583	8.72364373907729e-136	8.53845113258247e-134	297.534422225405	ENSG00000114786	55.64	protein_coding	51974706	51989183	HGNC:38856	ABHD14A-ACY1
1913	ENSG00000114790	-1.07318809318732	2.1675805386103	-5.40896041609065	1.65420281097833e-07	2.21471226631824e-07	5.55023910900157	ENSG00000114790	38.97	protein_coding	154121003	154257827	HGNC:24490	ARHGEF26
1914	ENSG00000114805	2.66956394313889	-2.6801800398734	10.1126399380022	5.62935743002194e-20	1.02792511680693e-19	34.243586097696	ENSG00000114805	39.53	protein_coding	155375580	155745071	HGNC:29185	PLCH1
1915	ENSG00000114850	-1.03209029959815	6.29027151400122	-14.6722886300147	2.08189157357844e-34	5.30263683516246e-34	66.4687744916917	ENSG00000114850	38.6	protein_coding	156539553	156555149	HGNC:11325	SSR3
1916	ENSG00000114853	-1.43870390136743	3.75340040742815	-18.7554446463568	1.86173460687743e-47	6.61094660788035e-47	96.8503868151396	ENSG00000114853	61.24	protein_coding	42653697	42667580	HGNC:26955	ZBTB47
1917	ENSG00000114854	-2.31148277145884	-0.136694567560283	-9.37979716218805	8.63060482571521e-18	1.49904760409952e-17	29.2304599521305	ENSG00000114854	59.55	protein_coding	52451100	52454041	HGNC:11943	TNNC1
1918	ENSG00000114859	-1.07125240693186	3.03038343510236	-10.5165523802581	3.32164114992163e-21	6.23996331506503e-21	36.5681696460019	ENSG00000114859	55.48	protein_coding	184346185	184361650	HGNC:2020	CLCN2
1919	ENSG00000114861	1.64047023714439	4.12215205167316	23.9671226910735	3.66760790843053e-63	2.043861883639e-62	132.829138882832	ENSG00000114861	41.11	protein_coding	70954693	71583978	HGNC:3823	FOXP1
1920	ENSG00000114902	-1.04088439048507	6.23288053644496	-20.1140957620899	1.11890514400637e-51	4.4599810045562e-51	106.264331909435	ENSG00000114902	47.35	protein_coding	52704955	52711148	HGNC:23401	SPCS1
1921	ENSG00000114942	1.24390828555699	7.29733888729952	16.4583199610449	3.66348443550646e-40	1.07212500919503e-39	79.703531462751	ENSG00000114942	45.25	protein_coding	206159585	206162928	HGNC:3208	EEF1B2
1922	ENSG00000114988	1.02824299748371	4.49217873216561	18.8077112861626	1.27670942163304e-47	4.55525346467433e-47	96.9606645992662	ENSG00000114988	44.97	protein_coding	96705929	96740064	HGNC:19263	LMAN2L
1923	ENSG00000114999	2.67315008020789	5.0987041451478	45.7524461076419	4.16532070763055e-114	1.59825154527505e-112	250.332994153872	ENSG00000114999	42.38	protein_coding	112482156	112541739	HGNC:21586	TTL
1924	ENSG00000115009	1.01280055067676	-1.92312501472681	3.02999461910836	0.00273946399435636	0.00319477350460127	-3.32667456024688	ENSG00000115009	38.35	protein_coding	227805739	227817564	HGNC:10619	CCL20
1925	ENSG00000115084	-1.10322999919861	6.28604440941881	-16.9186669814099	1.2287403187745e-41	3.74096119986451e-41	83.1184760186768	ENSG00000115084	36.65	protein_coding	113705011	113756693	HGNC:23617	SLC35F5
1926	ENSG00000115085	1.83680928753858	0.507778539171812	10.9701881742969	1.32846479895264e-22	2.57521050612681e-22	39.9516476879583	ENSG00000115085	55.11	protein_coding	97713576	97739862	HGNC:12858	ZAP70
1927	ENSG00000115091	-1.00738392459861	9.19052689695043	-20.6116200601095	3.3405533944057e-53	1.39208809051736e-52	109.774226182566	ENSG00000115091	36.57	protein_coding	113890063	113962596	HGNC:170	ACTR3
1928	ENSG00000115112	-1.31307906867115	0.420845341010254	-7.47754472994247	1.80080906546603e-12	2.75202703296062e-12	17.0032358247523	ENSG00000115112	48.53	protein_coding	121216587	121285202	HGNC:17925	TFCP2L1
1929	ENSG00000115138	-2.71878398522658	1.41958206709506	-12.1315696539807	3.00024054462334e-26	6.33189185383778e-26	48.4609508862356	ENSG00000115138	51.16	protein_coding	25160853	25168903	HGNC:9201	POMC
1930	ENSG00000115155	1.58322486353458	0.890358124398552	7.79998287982357	2.49379480312455e-13	3.88718308640083e-13	18.7224838840657	ENSG00000115155	52.82	protein_coding	26457203	26558756	HGNC:8515	OTOF
1931	ENSG00000115159	1.05106048499192	3.9479572728992	20.3980482201817	1.50318565041185e-52	6.14876666174312e-52	108.382638909614	ENSG00000115159	37.9	protein_coding	156435290	156613735	HGNC:4456	GPD2
1932	ENSG00000115163	2.64921218638048	0.994679422007899	14.7528212879881	1.14394852776721e-34	2.93144741989071e-34	67.5481342392989	ENSG00000115163	48.97	protein_coding	26764289	26801067	HGNC:1851	CENPA
1933	ENSG00000115165	1.34345771542677	0.615383752929233	7.90674184283725	1.28315434589364e-13	2.01684691315985e-13	19.43294670947	ENSG00000115165	37.75	protein_coding	157414619	157488961	HGNC:9506	CYTIP
1934	ENSG00000115183	-1.0570814647631	5.61881881427805	-10.8008138518871	4.43953863965911e-22	8.50463617826222e-22	38.1768760897571	ENSG00000115183	43.43	protein_coding	158968640	159232659	HGNC:29364	TANC1
1935	ENSG00000115221	-2.61887997346292	-1.17346750075615	-8.8637741874669	2.72135937638695e-16	4.56471427166962e-16	25.9116684578371	ENSG00000115221	39.26	protein_coding	160099667	160200313	HGNC:6161	ITGB6
1936	ENSG00000115226	-2.86053832206943	5.4728383447634	-21.159073131356	7.2367401916692e-55	3.16234320256086e-54	113.816137987961	ENSG00000115226	57.44	protein_coding	27491883	27495200	HGNC:20239	FNDC4
1937	ENSG00000115232	2.18829354271806	3.49466531661005	20.5733498732205	4.37225010692673e-53	1.81644973417087e-52	109.646598177332	ENSG00000115232	36.03	protein_coding	181457202	181538940	HGNC:6140	ITGA4
1938	ENSG00000115241	1.30024232620337	6.43535820965575	23.3822717546059	1.80996527778514e-61	9.59348048452479e-61	128.829606581486	ENSG00000115241	45.39	protein_coding	27381195	27409591	HGNC:9278	PPM1G
1939	ENSG00000115255	-3.51067585806065	4.89511452577481	-22.1220689389504	9.29715447042185e-58	4.41156473114779e-57	120.618741722527	ENSG00000115255	60.84	protein_coding	1491166	1497927	HGNC:30078	REEP6
1940	ENSG00000115263	-2.25694189712388	-4.12905953782085	-5.97604651194863	9.16513756457754e-09	1.26860925577766e-08	9.05713152686765	ENSG00000115263	34.2	protein_coding	162142882	162152404	HGNC:4191	GCG
1941	ENSG00000115266	5.64071719691258	2.59475555532661	46.4324060353969	2.21953986598068e-115	9.07418608217481e-114	253.370404839312	ENSG00000115266	63.5	protein_coding	1446302	1473244	HGNC:24036	APC2
1942	ENSG00000115267	-1.40625139900601	3.40773135031782	-10.7745943665271	5.34864731975381e-22	1.02300575009517e-21	38.3526829647935	ENSG00000115267	35.75	protein_coding	162267074	162318684	HGNC:18873	IFIH1
1943	ENSG00000115274	-4.85407800765941	2.72537358704287	-44.1859407610069	4.09852328726776e-111	1.37205491902316e-109	243.402219512784	ENSG00000115274	53.01	protein_coding	74455087	74457944	HGNC:13324	INO80B
1944	ENSG00000115286	-2.93873125684691	4.53836508223234	-54.1605634927704	7.34470249379049e-129	5.31834742645976e-127	284.375340909293	ENSG00000115286	59.57	protein_coding	1383527	1395589	HGNC:7714	NDUFS7
1945	ENSG00000115289	1.57469809607956	2.8759326702107	23.5541129807378	5.7310451554895e-62	3.08653327224649e-61	130.225770260499	ENSG00000115289	55.26	protein_coding	74505043	74507695	HGNC:17615	PCGF1
1946	ENSG00000115290	-4.43348868842525	3.67082873175962	-20.5275902408789	6.03334560474018e-53	2.50025565346059e-52	109.724123699796	ENSG00000115290	37.01	protein_coding	164492417	164621482	HGNC:4565	GRB14
1947	ENSG00000115297	8.87100381758061	-1.6556767816932	31.9969149999738	1.52626567828166e-84	1.70479743242882e-83	182.467636887986	ENSG00000115297	65	protein_coding	74513463	74517148	HGNC:5057	TLX2
1948	ENSG00000115350	-1.01002887680436	4.65817546993391	-13.759162182186	1.84136656584583e-31	4.37679834374077e-31	59.8385221221842	ENSG00000115350	38.69	protein_coding	74958643	74970128	HGNC:18755	POLE4
[truncated: 11,190 more rows]
