# Supplementary material for: Analysis of High-Risk Neuroblastoma Transcriptome Reveals Gene Co-Expression Signatures and Functional Features
Source: Biology (Basel). 2023 Sep 12;12(9):1230. doi: 10.3390/biology12091230 (PMC10525871; doi:10.3390/biology12091230)
Supplement: Supplementary file 1 [file biology-12-01230-s001.zip › File S1/neuroblastoma_degs_annotated.csv]

	logFC	AveExpr	t	P.Value	adj.P.Val	B
CFH	-1.53633934080252	7.81033860553897	-10.5138335477365	3.38592942496887e-21	6.35918235526108e-21	36.0931414015892
FUCA2	-1.82413407090708	5.29097567776744	-23.9019798649634	5.65031735871071e-63	3.13515927621568e-62	132.442599509285
LAS1L	1.09542140465908	5.49616266864837	16.8502642898776	2.0333582150321e-41	6.15657902857864e-41	82.6080411505949
ENPP4	-1.25231235684032	5.86754398896586	-11.9571996710293	1.07069463021431e-25	2.22650119403315e-25	46.4699725524174
CFTR	-1.1554580485635	-2.81730686706293	-4.15107421078892	4.7384735869685e-05	5.88588951308805e-05	0.653927191696327
CYP51A1	-5.49074065358285	4.68631723686851	-25.6302905494806	7.0911544123278e-68	4.59053042476482e-67	144.083360748778
KRIT1	-2.11120750168238	6.59337619460516	-40.728006006505	3.38764099775276e-104	8.42315601798611e-103	227.473057360027
MYH16	3.62087481540629	-3.74270873266473	22.0589426836199	1.43357499862854e-57	6.76212964944267e-57	120.538352470632
BAD	-1.92251422230908	4.09277286829764	-32.0769330268674	9.71730832642446e-85	1.09814141405127e-83	182.792012738123
AOC1	3.27517881681672	-4.47466593184702	17.6443993450509	5.97989226242857e-44	1.92972242763115e-43	89.3006618989196
WNT16	1.62925735617425	-3.21207974330477	6.41850993401523	8.39530282059643e-10	1.1952117094173e-09	11.1860856679217
HECW1	8.17457602387217	-1.87663565639952	29.9225943068604	2.39693277831788e-79	2.26541531286272e-78	170.520142592218
MAD1L1	-3.79280597435165	1.56340796931246	-53.7690788933067	3.22354135976347e-128	2.24278861051736e-126	282.316676126377
SNX11	1.00027010264402	4.18547045372596	18.2598987543453	6.73668177866257e-46	2.28603808440321e-45	93.0224537373939
TMEM176A	1.47933373207317	3.40331109003967	9.97561654934902	1.45780353143928e-19	2.64170422630549e-19	32.5498892109326
M6PR	-1.6394600844867	5.80497686710983	-34.9774744567636	1.22893564686765e-91	1.790989558801e-90	198.516421166156
KLHL13	2.67330504415091	3.55326929963223	24.7584253058885	2.00858124633571e-65	1.20478364604281e-64	138.094532861015
ICA1	5.19342527280008	3.42841149598081	39.9611165772993	1.33472097436615e-102	3.09545379386381e-101	223.890902061021
DBNDD1	2.34742094926672	3.12531152024727	25.4939053311843	1.70437794639723e-67	1.08875625508378e-66	142.917655212525
CFLAR	-1.74121591578371	7.02391382961373	-21.0181389288277	1.93456944835663e-54	8.34328224189505e-54	112.626027653088
MTMR7	2.64652361915764	1.63148352638636	34.7732919458348	3.64813157408682e-91	5.20817003892655e-90	197.633927084256
SLC7A2	-1.67931268311553	4.21964708997031	-9.04360741268527	8.25306243704838e-17	1.4027776985532e-16	26.3667396216185
SARM1	-1.39423640867156	5.22376784214451	-20.2458905700083	4.40243508069961e-52	1.77938491564445e-51	107.295441586441
CD38	-1.1973290828905	2.52728060678693	-6.91870953555293	4.94536407907697e-11	7.27598502309548e-11	13.4510150255119
RECQL	-1.59714813212972	4.48485064537598	-29.9105695285249	2.57288840254572e-79	2.4271420075367e-78	170.221494450074
HSPB6	-7.52699824494086	5.75176282302624	-39.9976989441518	1.11880346001978e-102	2.60516543578597e-101	224.148226780221
ARHGAP33	1.97511058481257	4.18917856733596	21.9467686446573	3.09831855342468e-57	1.44786688783242e-56	119.149440851371
PDK4	-5.09463536701012	9.37275676964758	-31.9520331799909	1.96676502918161e-84	2.19258230738736e-83	181.856566550051
ZMYND10	3.43078415655028	-1.61789813901396	24.720641217121	2.57097866097769e-65	1.5361364741315e-64	138.286420496122
ARX	2.77160802569357	-5.10927612371265	8.34202025701299	8.14418808719199e-15	1.31821596682817e-14	22.6580252517749
SLC4A1	3.83456896804241	-3.98640957494496	13.5045654244854	1.21643731657335e-30	2.83622545427757e-30	58.7349272335059
CALCR	2.13850453052283	-3.63232548442541	6.44434439026103	7.27682245040949e-10	1.03815281194496e-09	11.3432124445609
SKAP2	-2.50227237821934	4.84232769415898	-25.3757235645409	3.65094603267487e-67	2.3060760844615e-66	142.224378334879
MCUB	1.07534970370695	1.66422803550418	8.79001280857377	4.42564021291141e-16	7.38907577000656e-16	24.9061963472812
HOXA11	-4.54794397443168	-1.89212543038553	-16.0930030384482	5.46155442202627e-39	1.55051967062299e-38	77.9588129523049
MEOX1	3.78096889840935	-1.83087848238367	14.3732256381889	1.92360033594859e-33	4.78342600496034e-33	65.0026270589969
THSD7A	2.45255570030299	4.85375409635841	23.1203776495562	1.05167755318311e-60	5.44191303785319e-60	127.108899917364
ACSM3	-3.74040996044978	2.56073131805678	-19.2143887481987	6.84213656213893e-49	2.52228714409268e-48	100.448350790184
REXO5	1.392087991274	2.69226816109365	16.0128929031798	9.88501077788072e-39	2.7879592668897e-38	76.7111201883258
COPZ2	-1.39574277105181	3.6399673923066	-13.1369054441173	1.84874444324388e-29	4.20357790082591e-29	55.440800147887
TSPOAP1	1.01715774246427	4.89845447845827	9.62194677990596	1.66256761320866e-18	2.93763094144472e-18	29.9743497873684
MPO	1.27880303817941	-2.8684587252652	4.85750173389696	2.26164123368083e-06	2.92539202916304e-06	3.47997616142674
PON1	-4.79713801070723	0.341728955577398	-8.49876950269201	2.96385237653585e-15	4.84549692445336e-15	23.5201225621344
WDR54	2.37580730502209	2.47987267717261	36.815388392244	8.34054004694607e-96	1.45292710817803e-94	208.272489899386
ABCB4	-2.89917356870786	3.29058431136927	-16.3048831980127	1.13871494471898e-39	3.29324859247072e-39	79.1012881929336
RHBDD2	-1.07719112621169	6.47028894283753	-13.7265024242133	2.34629804092704e-31	5.56781779816865e-31	59.4412300191801
IBTK	-1.45461284125494	8.1131143434783	-34.0192150460943	2.10892656955459e-89	2.80934802941992e-88	193.299542828694
ZNF195	2.22906038722083	4.65402972884125	26.5945219652438	1.53869020212664e-70	1.0799819197485e-69	149.811227990167
FBXL3	-1.14651790661077	5.37420044187507	-20.6688368706275	2.23457713698584e-53	9.37118687132099e-53	110.246586042341
ITGAL	1.6207760904641	2.46866331831732	12.9131941935065	9.64455270763419e-29	2.15725305503672e-28	53.7551852625785
PDK2	-1.85833635814847	5.3039063956766	-22.5621431950719	4.60275144951859e-59	2.26983253058134e-58	123.42280448467
LAMP2	-1.07381334055245	6.47052592373117	-12.367587931131	5.33342759803496e-27	1.145803981464e-26	49.4253825140934
ITGA2B	4.22859870055559	0.102647227962637	29.5396361215938	2.30755273723322e-78	2.10264933638462e-77	168.213690822331
ASB4	-10.7210767594231	3.37688867311433	-27.4969484912302	5.4979180687255e-73	4.19961671526092e-72	155.87860066316
CRLF1	-1.66518707694963	3.34447044138375	-7.78516891058157	2.73362688713514e-13	4.25699773922569e-13	18.4855646496487
OSBPL7	2.45883048484069	2.91802512654224	32.9346902662488	8.04386426515327e-87	9.83616837801881e-86	187.516959236342
ABCC8	2.32640806335322	1.11784542744967	7.23874395450311	7.55452098758313e-12	1.13578417269059e-11	15.2759575398508
CACNG3	5.49639897435995	-3.18185639950258	16.1254156406647	4.29634661190227e-39	1.22369063364156e-38	78.0423375070605
TMEM132A	2.53716951566456	4.88882496878575	24.7849212467035	1.68949129118135e-65	1.01549725045532e-64	138.169182351449
TAC1	-3.23784977362562	0.106667538162787	-8.01096936379393	6.67655961658279e-14	1.05740041538187e-13	20.3897620425423
CX3CL1	1.41166314599924	2.23377337567375	13.2055925983971	1.11258649028415e-29	2.54049380576053e-29	55.9627327095215
SPATA20	-1.568671231808	6.1095868257723	-20.349610868556	2.11570900863556e-52	8.61918207944846e-52	107.957908741032
CACNA1G	3.35137578487813	-0.452630325559261	15.59361199511	2.21409796449876e-37	6.05247915762803e-37	73.9359834671753
TNFRSF12A	-1.56478519821057	3.30437789322495	-8.09094800833523	4.03211103893466e-14	6.41665400539799e-14	20.3754457785177
DLX6	4.39396616948278	-4.27506323444895	14.6707583654542	2.10571494129225e-34	5.36213310868808e-34	67.3674815293805
MAP3K9	1.62317909930068	3.3622512846488	19.8145135611709	9.38851207925116e-51	3.6515447132282e-50	104.298949774018
BAIAP2L1	-3.75417036922568	4.35937476680611	-25.4271981862589	2.61946627512525e-67	1.66319547798566e-66	142.705484712988
KDM7A	1.32155128358397	3.65620745758417	20.8607398261493	5.8166314985695e-54	2.48076755881567e-53	111.666412643366
ETV1	-1.98030051368753	4.34068096906659	-12.8056348546442	2.13143466230903e-28	4.73494991966495e-28	52.9437223362822
ALDH3B1	-2.62232163231921	3.90348063934696	-19.3373507981639	2.83324535521876e-49	1.0559073001e-48	101.117051455236
TTC22	-1.04905885205282	-0.254829946238209	-4.52324715113649	9.97578623278095e-06	1.26540739259202e-05	1.89670951997114
PHTF2	1.23809232380236	5.93861699105484	28.2007548410763	7.2841464088016e-75	5.89546243507036e-74	159.746030336727
CCL26	-1.83807855287685	-1.26844917663646	-8.92214841078917	1.84965650239034e-16	3.11408276594129e-16	26.2704981815359
DBF4	1.90237625343302	2.38764570993347	18.8647833417839	8.45919741645835e-48	3.03273321624665e-47	97.6166384725006
TBXA2R	-1.89614813641788	2.20196889573539	-16.594009292902	1.34515225759021e-40	3.97793777980747e-40	81.2987815242885
IFRD1	-1.02365629274201	5.10088247110583	-9.82326169057808	4.17640771857889e-19	7.48997219654144e-19	31.4155033929723
GTF2IRD1	1.20242199395399	4.12653970396264	22.01549425435	1.93190166957642e-57	9.07565520958829e-57	119.637531936002
ARHGAP44	1.59899706645822	2.21379311994306	13.5774820402688	7.085501295014e-31	1.66261676567989e-30	58.7031479825583
PNPLA4	-1.58045545512384	3.7097905139526	-12.9457053548223	7.58777684269494e-29	1.70296172573681e-28	54.0373336533868
ADIPOR2	-1.8210688493291	6.82565633359226	-25.4778356938137	1.89019483825903e-67	1.20512311810503e-66	142.649546662677
UPP2	3.81848056509238	-4.29438341811383	16.8956458356366	1.455689564116e-41	4.42608572351133e-41	83.8102861525949
NOS2	1.21749408337985	-0.137700378548311	6.21911881783931	2.49951238215732e-09	3.5145018575269e-09	9.81552411095632
MATK	1.94674287862284	0.193173062345129	11.6358570970787	1.10567137036706e-24	2.24902280592714e-24	44.7547616252481
CEACAM7	-1.7752543232708	-4.75750274271334	-6.08710016082174	5.08372481869201e-09	7.08726897139035e-09	9.65813132983166
TKTL1	1.15835627248846	-3.23833526618932	3.97162515752767	9.68325544048152e-05	0.000119133697693573	-0.0803649108914986
PAX6	-5.32229153516631	-0.539667382375902	-31.6881195707077	8.77659876798377e-84	9.56727961027169e-83	180.537763108295
LUC7L	1.37154272333818	6.49560883669809	16.9221746698864	1.19741783070381e-41	3.64655958753163e-41	83.1238433882891
CACNA2D2	3.77602691154875	0.945338486289573	37.1883468679342	1.24057859777247e-96	2.247539218035e-95	210.246562348574
DNAJC11	-1.4633073368857	6.03312795149504	-29.1380847172165	2.5273037681239e-77	2.21633218450623e-76	165.461423153819
FMO3	-1.85480027016696	2.03927546924672	-7.30640351340911	5.04591201010722e-12	7.62348888229883e-12	15.820630497153
NOX1	1.93127326187722	0.482365413715138	15.6706321445692	1.25019556002413e-37	3.43257663627688e-37	74.4628093678658
E2F2	4.66882840590652	0.106610550107099	18.5714716804442	7.03760989228155e-47	2.4563576745514e-46	95.6819975606719
SYN1	4.05497799238579	2.74679902076792	26.7851183141183	4.64149892934448e-71	3.31009520743835e-70	151.171400500482
JARID2	2.01822323011322	4.42360160693862	27.2658930501736	2.30410678075696e-72	1.72520462005527e-71	154.035907341139
CDK11A	-4.00313234469922	4.47643085083968	-34.8995530163219	1.86052781134703e-91	2.68770055749249e-90	198.339357161436
NADK	-1.65563581045923	6.63494786469354	-35.710120054186	2.56859892063771e-93	3.9954253513677e-92	202.352189212152
TFAP2B	9.13213908782974	-0.300368854412471	15.6425733509116	1.5395591256015e-37	4.22003990058965e-37	74.2026223738104
DLEC1	-5.06020505367903	2.21230183139481	-49.8686236545762	1.36881593993705e-121	7.31904615662175e-120	267.21081924672
CYTH3	1.15350293555176	5.21273181471672	18.7746135828803	1.62114394502617e-47	5.76903466124782e-47	96.6737279302806
ADAM22	1.27324271707499	5.01715334742801	12.7944870441503	2.31389861065046e-28	5.13683267731042e-28	52.5774640690468
SYPL1	-1.4259185962405	6.01607941448	-19.7354176559088	1.64883994461306e-50	6.35623395871446e-50	103.595354212259
CYB561	1.50638332933111	5.72108575533319	8.10586567312686	3.66908012458568e-14	5.84497115846928e-14	20.0162369177919
SPAG9	1.77528706907688	6.71421355603783	33.7462715158233	9.2987802664055e-89	1.20873677756725e-87	191.814625814885
CELSR3	4.8267916989952	2.73688387243801	35.9368231469953	7.84940459953093e-94	1.24699722726661e-92	203.699370315443
AASS	-1.05973356164065	5.80180087672374	-9.56234080482382	2.4975208465489e-18	4.39210004068772e-18	29.5723390675201
MGST1	-9.01031746370199	6.72629741653501	-36.5451631239092	3.34659684153782e-95	5.65080704990367e-94	206.972957855128
NFIX	-1.65224050713286	4.27910086240923	-12.4676630261692	2.55975960330938e-27	5.54358588757203e-27	50.4397926253492
ST3GAL1	-1.29424687571845	6.08113370542732	-16.7090082936348	5.75880749137625e-41	1.72041766998577e-40	81.5894099104416
PKD1	1.26160826048103	6.53071475879282	12.2505905314644	1.25655228706903e-26	2.67660469190406e-26	48.555920528094
MAPK8IP2	2.70119943171102	4.54522675539741	35.1523340066202	4.85710487773249e-92	7.17813599300977e-91	199.440056758918
MED24	1.43022432093601	6.77484679709011	24.6432482814626	4.26518052423243e-65	2.52360156068763e-64	137.200999147931
TENM1	1.9879617729912	4.3845208189276	9.3955967555856	7.7552262349919e-18	1.34872738143411e-17	28.4775691667635
PAX7	5.34374870359842	-5.03349777448372	20.5168759879977	6.50606148962184e-53	2.69421861507305e-52	109.860619675549
MASP2	1.47864577735137	1.79390199338388	11.0662006050541	6.688362682306e-23	1.3040811141942e-22	40.4670528143311
IYD	-2.37158479501821	-4.06867408772983	-6.36397447530022	1.13393928390771e-09	1.6086018251541e-09	11.0982631182915
MLXIPL	-8.11070644862112	4.37693121663778	-25.3086439336296	5.63026476986726e-67	3.5311834352203e-66	142.108926515824
STARD3NL	1.49685362097794	4.42900366535148	32.0348250926961	1.23223000790737e-84	1.38372780518485e-83	182.357267900232
CD9	-1.10676271022737	7.0871570786775	-9.43014396376721	6.13655491551188e-18	1.06971762126186e-17	28.6336953890815
HHATL	-1.62517383201538	-2.67866720758222	-6.84187089094673	7.70577090544133e-11	1.12848286403848e-10	13.6068894245426
NCAPD2	1.66897871567437	5.21532314183065	18.1920771124602	1.10272963700372e-45	3.72179308666701e-45	92.4479229272445
GIPR	1.05751136965864	-1.63522536343961	5.07222210712054	8.36867972614756e-07	1.09634830418717e-06	4.33002197834362
SEMA3G	1.70436579622655	1.64702238603543	11.6255740873078	1.19117335200347e-24	2.42102184407639e-24	44.4885627015923
STAB1	-2.52644496124124	7.28557339397808	-18.9622729105702	4.19057856890264e-48	1.51578725905233e-47	98.0267289596965
SLC6A13	2.78076317372705	-1.63060884117842	16.2362912741957	1.89124425623627e-39	5.44100773132416e-39	78.8223407141688
IDS	-3.58835028404245	5.30086739213084	-29.2452214748897	1.3319242318601e-77	1.18058779093386e-76	166.329654190194
PRSS3	4.55296167515523	0.0297635256686433	20.1809200220312	6.97097217493696e-52	2.7999041256976e-51	107.218005582714
HFE	-3.22865561649145	3.20984172467134	-21.1395231503082	8.29320068539866e-55	3.61920730459141e-54	113.983606855543
FYN	4.19383324261549	4.66801978254577	58.1012877298129	4.11851465926007e-135	3.88300286180606e-133	298.773483753647
FMO1	-2.74198164395353	1.59733298940195	-10.8890297106839	2.36981350107391e-22	4.56816507229461e-22	39.5089788857813
NME1-NME2	-14.0550226568337	3.65698728046808	-121.194977710716	8.25900928932065e-203	1.46749888903091e-199	438.820747876656
SLC6A7	3.41268097364842	-4.71307532951392	16.3905730126484	6.04359614502851e-40	1.75975075449406e-39	80.1203739160724
ANOS1	1.54530600918575	1.0041133759363	9.1933546133713	3.03180595708909e-17	5.20526875299546e-17	27.6359028611407
AKAP8L	-1.29846837708234	5.66205785539515	-22.8824681672681	5.23941599116588e-60	2.65348103442098e-59	125.521676357478
MBTD1	1.90250330979009	4.54994945328879	28.2996792688284	3.98632278570749e-75	3.25947150538256e-74	160.40115511704
UTP18	1.00802911151738	4.52121171670488	22.1880650484993	5.91494389663858e-58	2.8246700241566e-57	120.789534241927
DPF1	7.91563225267605	-1.87478976738407	45.2331712741022	4.00405475448115e-113	1.47042385967822e-111	248.090855670183
SYT7	6.07161908498125	1.84804136307168	33.7415408943171	9.54168851894328e-89	1.23961452811626e-87	192.031853326274
ANLN	3.31606931988058	1.54513286114022	18.4920508678459	1.25066473440066e-46	4.33444931731746e-46	94.9787401123335
DCN	-3.65800222121013	10.2180481457595	-15.774381852251	5.79083865358243e-38	1.60386789039689e-37	74.658023971488
CEP68	1.41083204309655	4.83770900502922	29.9825757573043	1.68386472699931e-79	1.6006416184756e-78	170.480489570925
ZBTB32	2.0289609134179	-3.48162465554169	10.0242162837569	1.04077513404383e-19	1.89074831468962e-19	33.7212094159064
GABRA3	7.62511306449166	-4.21165644300881	23.9740037863424	3.50405141380067e-63	1.95413045889381e-62	133.410662920513
BRCA1	2.86247767250644	2.69474071262955	19.5604788552125	5.74270566783827e-50	2.18103844494239e-49	102.539672564815
CD22	-1.6469276521681	2.21344266572438	-6.52003097341909	4.77651605741436e-10	6.84828653778253e-10	11.3038988778102
SEMA3B	-3.9664523360438	6.85060434071274	-25.2056032718289	1.09643654339678e-66	6.81188480794035e-66	141.004653745204
PRICKLE3	-2.01621971734412	1.76397229580291	-26.1180491174401	3.14050110375273e-69	2.11617371632393e-68	147.246177591195
NR1H4	-9.14988852991098	2.40067459797108	-28.5827467994863	7.15017848243146e-76	5.9862983967265e-75	162.49230567855
SLC7A14	6.90420335055178	-0.101310365751499	30.2266571520102	4.01990338197482e-80	3.92292979384184e-79	172.249782283469
MVP	-2.82871858845439	6.73950842365343	-29.2108568171578	1.63546228897899e-77	1.44244152016517e-76	165.916057779973
ANGEL1	-1.41594223472082	5.09239014323142	-24.1590397427782	1.02983527777572e-63	5.82900394053944e-63	134.139058793237
DNASE1L1	-2.30741208818525	3.64231824858864	-27.3997020545503	1.00406336068394e-72	7.61420209075452e-72	155.166422210594
DDX11	1.8382118612068	3.63385560088613	15.5116199587455	4.06929896261941e-37	1.10610422143499e-36	72.8382895688707
HEBP1	-1.81995572617172	5.94943666858614	-32.8327906457427	1.41554371596816e-86	1.71191854948422e-85	186.834793765809
GPRC5A	-2.44293133749899	2.85511078085732	-11.0231990877648	9.09676609609198e-23	1.76993093037086e-22	40.2872891125518
CD6	3.01970764405765	-0.596061575329285	17.1785772001358	1.81722652490268e-42	5.65106562987709e-42	85.6617172719176
TACC3	2.10401677470296	3.19731428394244	18.135031727433	1.66960999755007e-45	5.60719996124005e-45	92.2060540400129
UFL1	-1.57534851711983	7.05974211863213	-31.6557384227128	1.05503387165095e-83	1.14638416911605e-82	180.151488674528
ACP3	-5.13388946566283	0.211951510038331	-22.7964737546594	9.37787970568927e-60	4.7173267273893e-59	125.553225340898
MTMR11	-2.19353597728914	5.24444227128021	-21.6886850819231	1.835078356072e-56	8.40207630265751e-56	117.463194123185
COX15	-1.10630247891283	5.40466565417417	-17.0444191522422	4.87107749000367e-42	1.49922743426509e-41	84.103761252
CCDC88C	1.81043613128536	2.2296864822484	15.3586828357549	1.26692664709339e-36	3.40129458637962e-36	71.9089302243355
BID	2.16560173581222	2.75273426427462	36.0608348653778	4.113137898051e-94	6.63473270300838e-93	204.351663765555
MATR3	-4.9993629357413	6.16759255683424	-68.4563209039451	6.59776226967751e-150	1.13732619900956e-147	332.672675348959
NPC1L1	2.58796291992816	-1.77172483088917	11.6993618046171	6.97765532050158e-25	1.42558694718084e-24	45.3981911435168
RGPD5	-6.83414191824085	2.22593915678811	-45.1969031029414	4.69338815098608e-113	1.71267887677136e-111	247.551014882814
STMN4	10.5110252821392	0.675503263914465	42.2950682805739	2.18929045842938e-107	6.21258234634647e-106	234.992415503201
ISL1	11.8795761567539	-1.45861491929933	36.732477083268	1.27641865615036e-95	2.21019449313472e-94	207.931944823607
CHDH	-3.11918415020258	3.3513988058685	-21.7108492608167	1.57462145590762e-56	7.22530413389157e-56	117.928304923987
IL20RA	-6.94174125479388	2.12897249524393	-28.5651353761546	7.95465633691405e-76	6.65018482542083e-75	162.42978322821
CLCA1	-1.50306046912053	-4.65818457564184	-5.09819996832859	7.40458280667546e-07	9.71643800780529e-07	4.80126977147986
CLCA4	-4.46088270054503	-1.23991492862725	-14.9120128799917	3.50254477969955e-35	9.0812977737434e-35	69.2066749616886
IGF1	-4.15150260180747	2.3001265725362	-15.7841316639136	5.38690912571778e-38	1.49352758098216e-37	75.4293676920549
SLC38A5	1.2353080851519	0.559503226405834	7.27485651565037	6.09223888877086e-12	9.1832828303131e-12	15.636626304571
RUFY3	1.17972894487896	6.41817321423541	23.736292122255	1.70015481304455e-62	9.30172336014116e-62	131.199273972333
CNTN1	4.40247386185225	3.99455070190787	21.2200034721664	4.73395689338886e-55	2.08007742591572e-54	114.156325494003
SLC11A1	-3.59369489310838	3.57271151939352	-15.5933474318904	2.21844972508782e-37	6.06365757896149e-37	73.8509749269432
WWTR1	-1.11792288780278	4.80000076078512	-10.117229969052	5.45232902800784e-20	9.95993263882587e-20	33.4891431230921
ZNF285CP	4.35912763767302	-5.44984706405281	32.7902349882979	1.79300830172944e-86	2.16388185797535e-85	186.638715574796
STEEP1	1.34916045520541	4.05311941688701	30.4773842531007	9.29813520828971e-81	9.23377580293568e-80	173.440586539995
VSIG2	1.06494278046136	-1.37390807825519	7.22171335070384	8.35939520590492e-12	1.25564878307451e-11	15.5643033799949
MARCO	-4.37485336535923	1.06265551273468	-9.78729513330264	5.34977416619676e-19	9.5631042768131e-19	31.9802720992747
SYT13	8.52535559268494	-0.241105780716881	26.0039642183043	6.49326796617818e-69	4.33366069779687e-68	146.445238899508
HGF	-2.60217051198771	6.09231861511882	-14.8991134634812	3.85507519415481e-35	9.98636109787844e-35	68.2550691932252
ZRANB1	-2.37233650981738	5.64974995247519	-27.0369164927733	9.595370605579e-72	7.01403372209713e-71	152.677835649794
RUNX3	1.86286537277108	1.26552313884854	13.3136819221402	5.00081311406756e-30	1.15202734738054e-29	56.8840157122767
PLEKHB1	2.00713885623519	0.204762608493205	9.67882627632536	1.12652062926694e-18	1.99965419314816e-18	30.9889503260625
SERPINB1	-2.02465828946046	5.82650990710473	-18.6118176549889	5.25608333597869e-47	1.84345989944992e-46	95.5711676468051
SLC7A9	3.32324145517313	-1.49859039089498	20.4094056184834	1.38746569958076e-52	5.68145190473605e-52	108.999605022219
SPAST	1.6461600235549	4.06601921995003	34.9045149165977	1.81200301610069e-91	2.62088025478458e-90	198.149212712824
NRXN3	2.02018850843601	1.02620416944778	8.27339686396173	1.26407502824477e-14	2.03618333873263e-14	21.624432516414
FHL1	2.41506302151615	5.79138578131276	28.6170082668879	5.81142774434668e-76	4.88494066472576e-75	162.288129378539
SLC45A4	1.10688435979891	3.28683847665286	19.6187752838129	3.78766254052775e-50	1.44565791512972e-49	102.935727807181
GRAMD1B	-3.39924859130762	7.45487057962464	-26.7436287403138	6.02271436335658e-71	4.27925804611423e-70	150.745402582848
RNH1	-1.18945419920731	6.43674075195905	-22.829304727039	7.50820281936065e-60	3.78424562348705e-59	125.113381886457
NDUFS1	-1.37310881840523	6.80134834971163	-23.2110241661035	5.71424245285335e-61	2.97885999590294e-60	127.687603608204
ALAS1	-4.10126337722749	8.21865005654728	-39.9005063476869	1.78846616702084e-102	4.13531331251395e-101	223.497033171318
SNAPC1	-1.49490303575644	5.10510234794299	-18.482796352954	1.33737985151859e-46	4.63150482612113e-46	94.6797096493436
DEF6	1.07900637699135	1.87750154014661	10.8762266107956	2.59609260479205e-22	5.00017869407917e-22	39.1299014481863
GCLM	-2.40657812090719	4.68672010874508	-23.4324208210203	1.29346231829767e-61	6.90015845042907e-61	129.439308910123
EHD2	-2.19099086569345	5.9190680328108	-18.2861537431569	5.56722912250554e-46	1.89392379235281e-45	93.2114559977393
DEPDC1	4.27136750955149	1.47619844595813	17.8921444805533	9.7933518832513e-45	3.22613569810641e-44	90.6012770596157
CCDC28A	-1.35578847728459	4.53654261922545	-17.0541173239485	4.53578880405584e-42	1.39733509715772e-41	84.3098803793203
NCAPH2	1.73111375956022	4.39188380245717	36.9517103879229	4.1495665377264e-96	7.33926779900017e-95	208.833630892063
RTEL1-TNFRSF6B	-3.32584718423889	4.25629664263328	-34.9622650332983	1.33248428324904e-91	1.93335769213377e-90	198.661701645661
FAS	-3.20814419183063	4.66838903467038	-23.4173961246918	1.43039598400018e-61	7.61306839502769e-61	129.409630875886
CD44	2.04495791626402	5.72387841952901	12.8031195774774	2.17130641135899e-28	4.82213314065776e-28	52.6173351262336
KCNG1	6.64409034108932	-0.80828089051608	21.0579192043339	1.46537111433692e-54	6.34344216080744e-54	113.415782813047
AGPAT4	2.87480410582105	3.57234963554121	33.0480121630294	4.29620432609035e-87	5.3096855927427e-86	188.089657609802
SLAMF7	3.05358493956342	0.00455310682775322	14.4287950956579	1.2726314102291e-33	3.17972016710459e-33	65.2517073881053
INSRR	6.17232097675696	0.455266126872828	17.4606509009105	2.29493574206116e-43	7.29873615666678e-43	87.5335543548722
SH2D2A	3.03934116471635	-0.253287638060585	23.2754995342527	3.70501685976314e-61	1.94151961079103e-60	128.649317918037
VRK2	-3.50444529951882	3.6799038216239	-42.3397588704183	1.78114086124906e-107	5.09821223717374e-106	235.193409788161
POU2F2	5.03335443704873	3.22820297334772	34.6145502398212	8.52671834415063e-91	1.20316839970394e-89	196.673966372519
TBPL1	1.15526737307963	3.28028788795583	20.8425177176437	6.60842611488668e-54	2.81327008528875e-53	111.598342356752
BMAL2	2.14473843738196	0.901265720289821	16.9382463713249	1.06381776845045e-41	3.243977113325e-41	83.7654686803372
ANK1	3.2632062606434	2.69086165496474	26.7697832157323	5.11049744867093e-71	3.64119002365361e-70	151.07842807474
IBSP	2.84711146549742	-5.51089130992482	8.93473779127022	1.70161280416863e-16	2.86713503271509e-16	26.5061139795105
TFB1M	-1.24656243686206	3.59486257921627	-19.427074632131	1.49035456288284e-49	5.60405340192588e-49	101.689040002497
HMGB3	2.00007301932716	4.16363493464854	17.8673985501011	1.17307096719383e-44	3.85719092828616e-44	90.1502141542334
BAK1	-1.48241150744606	3.77772023018939	-23.4255504585691	1.35436641373011e-61	7.22005764845414e-61	129.437287864127
EIPR1	1.14707633137126	4.43913031336387	21.9829055652185	2.41673788510233e-57	1.13187811046186e-56	119.384072995509
ALG1	-1.41274042527377	4.4513182642465	-28.8792681068761	1.19445932558596e-76	1.02491886930572e-75	164.060401451326
LRRC7	3.95352320142402	0.232648659990162	26.8355802895787	3.38208480700088e-71	2.42334592109474e-70	151.70615499474
GAB2	2.47823267403887	5.37065111387869	29.4951321458464	3.00567788569342e-78	2.7258796027339e-77	167.574277603251
ATP6V0A1	1.71177490755785	7.09280519510397	26.9259966834895	1.91959299999523e-71	1.38694647190772e-70	151.851266306775
APBA2	5.19711541802575	2.26210754325113	55.3433710898538	8.89684419784533e-131	7.01393188143444e-129	288.802134451647
CLXN	-1.58500927622361	-1.06427691518818	-6.67363370975359	2.01343196855057e-10	2.91917305056173e-10	12.5283313339316
TMSB10	2.78316526278094	7.87887670114726	39.6856565003027	5.06023518494131e-102	1.14819619387976e-100	222.448143837901
PEX3	-3.10210780409138	6.6315813239271	-36.769945178157	1.0530382496165e-95	1.82750792846668e-94	207.917984138184
MYOC	-4.15074533737767	-1.795889794661	-12.3518298815573	5.98643455313436e-27	1.28418138691354e-26	50.3636074929788
DEPDC1B	4.78099773968936	-0.927765256240488	23.4228317729435	1.37925367961382e-61	7.3510338591139e-61	129.641962372738
STAP1	3.61800936356777	-2.36114803262136	13.0660159380433	3.12148364080729e-29	7.05303243852172e-29	55.3879283616812
TIMP2	1.08671251549862	7.59452486546131	10.9319470842318	1.74523999059678e-22	3.37490988219298e-22	39.0512098564199
MYOM2	1.1609626982734	1.99868505290919	10.0366612418148	9.54646582978713e-20	1.73564592052147e-19	33.2272630535555
OTC	1.78823929785475	-5.35955509039807	7.58999372159576	9.0843796195125e-13	1.39781564635704e-12	18.0527492881386
CYP46A1	1.05802504661438	1.99481780018533	9.18410128951727	3.22599729599952e-17	5.53497077473764e-17	27.4509338349598
SLC18A1	6.1800966947543	-0.216227329258167	13.2892502203945	5.99189827391086e-30	1.37704564947833e-29	56.7319629815724
USP2	-3.0521878917868	2.64353489025878	-17.1206882401975	2.78049080733644e-42	8.61407687213848e-42	85.1954614325371
CASR	1.80211878417825	-4.70766574044457	6.44463141191511	7.26525748452307e-10	1.03656690941938e-09	11.4399158514616
FLT4	-1.02885752782166	4.30011941061163	-8.44193969655108	4.28026868656198e-15	6.97347484771443e-15	22.3700816008494
MRI1	-1.3370011167554	4.62659505499952	-18.7557304510719	1.85789704091527e-47	6.59833390960976e-47	96.7088192972407
HOXC8	1.53937040433695	2.1082439102818	9.56485070439468	2.45513834006765e-18	4.319211006643e-18	29.9559417858197
AGA	-1.17894937572043	3.63662862458997	-12.5559545980012	1.33842616440053e-27	2.91966247723938e-27	51.1481868675877
PI4K2B	-1.15731918141283	5.63379262269738	-14.5248352858808	6.2316206440228e-34	1.57127175260651e-33	65.4173554633623
TLL1	-1.34761124515865	0.329581472814648	-6.75745157611777	1.25003286933886e-10	1.82173559929705e-10	12.8410487364528
TRIO	1.7799185067498	6.48330787960621	29.1094306125347	3.00026632565045e-77	2.62710962305534e-76	165.250134736491
MSR1	-1.48530396199626	5.8137257963851	-8.6028137391149	1.50769358334181e-15	2.4838609287221e-15	23.2387072535085
CDH1	1.92767123131304	-0.892692785606916	7.70206327646306	4.56770362805213e-13	7.0811668526427e-13	18.3379942246668
MTREX	-1.00737124559893	5.9005816642115	-24.0509435196261	2.10482576740594e-63	1.18151568411446e-62	133.327458128724
C6	-3.3381175990315	2.38339298171124	-11.6326432665681	1.13171483117556e-24	2.30098414623046e-24	44.7767725254556
SOX30	1.47706008904773	-2.69988907385366	7.66467777057142	5.74875236109432e-13	8.89301036625487e-13	18.3123494811975
PNKP	-2.22746508010101	5.63167376481786	-46.4951909901317	1.69609911995336e-115	6.98363521779013e-114	253.593632264661
SPDL1	1.80558077934583	2.72480033840946	26.952778540207	1.62343598407816e-71	1.17554068326713e-70	152.255226949185
CTNS	-1.04957925740978	4.01577561928221	-17.9649463336348	5.76001269915454e-45	1.90780804900732e-44	91.0360373711344
RTN4R	2.89256068364617	0.707406297856514	19.495983089425	9.10450450106438e-50	3.4402903561277e-49	102.329738673516
CDH10	2.18579201826986	0.81316646106668	6.85753359141073	7.041401947577e-11	1.03236650959747e-10	13.1326395128013
INPP4A	1.08101405969818	5.53802423671238	22.1791028491191	6.28938495866696e-58	3.00224226410928e-57	120.67247721598
RAB27B	4.87234905585041	1.23313491523397	20.4695082989434	9.08270911296005e-53	3.74244555476747e-52	109.12732810166
PARP3	-2.04084747642324	4.33539966138532	-30.4998146016094	8.15967052045584e-81	8.11016477418285e-80	173.727446126413
TNC	2.24965988908216	4.50128687604818	11.2514776468955	1.77120514301709e-23	3.50103265433439e-23	41.3945519002078
THAP3	-1.476811948332	4.31947018964136	-28.9592701804729	7.38406663244166e-77	6.38101590507931e-76	164.563586736949
RIPOR3	-2.42529070057085	4.40108803852742	-12.2148299841318	1.63235533157703e-26	3.46879262227212e-26	48.6519459619925
TDP1	1.60982318748787	3.30946511461505	27.0496668196934	8.86109573743488e-72	6.48550223190774e-71	152.796882231654
AIFM2	-1.71972983953037	4.12669486402548	-16.0883805195457	5.65172099755806e-39	1.6037973381154e-38	77.2813056293067
MED17	-1.42261632561048	3.76153782463481	-24.7650796757027	1.92316380949109e-65	1.15474813713113e-64	138.305961417126
RETSAT	-2.20659895033878	6.28026097040395	-22.8276315403096	7.59374670569548e-60	3.8265260723137e-59	125.150773953085
TG	1.24387794532304	2.82242125974091	6.05288037962768	6.10079762835692e-09	8.48214303704205e-09	8.47696866055599
JADE2	-1.62028803654421	4.76168757155655	-18.399939511909	2.43814726959333e-46	8.38076841969291e-46	94.1387211337309
ADRB1	-1.13705074105171	-4.34356118358684	-4.29054587288074	2.67427118280132e-05	3.34958193533931e-05	1.31791032542776
PHKA2	-1.48077554305528	5.37580338193536	-21.887148503298	4.6696584471481e-57	2.17293393373638e-56	118.756528377823
EPHA3	2.42846849230516	0.0257489125009134	12.2168153429041	1.60882009103146e-26	3.42003821854736e-26	48.9659854904835
DSG2	-1.08590376173558	0.929659012924073	-4.65804205373172	5.53529172620918e-06	7.08207065380004e-06	2.32460969943264
GPM6B	1.95745470044995	2.56735903568729	11.1342052697452	4.10967566592064e-23	8.05237070210372e-23	40.7950415469326
MAGEC2	2.8572621543114	-5.83822564347751	9.46047254963881	4.99512596884042e-18	8.72324901748279e-18	30.0159726490919
ATOSA	-1.45694822973026	7.41790558800946	-21.3921765850205	1.43017706786604e-55	6.39730055976716e-55	115.224719641367
CP	-3.43108436287809	4.52103475550306	-18.5732304614044	6.948610417461e-47	2.42639383269738e-46	95.6021314353477
DTNBP1	1.13894536542288	3.28610897558105	19.6085176313638	4.07533942788863e-50	1.55366009976563e-49	102.860850504255
XK	2.22419551192007	1.30055874183192	15.9340651994387	1.77264376426701e-38	4.97222808874361e-38	76.2927585329265
ANO2	2.59515937448641	-0.990283268293583	15.0383033283898	1.36979906390267e-35	3.58578746340524e-35	69.9024468027933
SCML1	-1.06632626491592	6.67288847043258	-12.9789509632548	5.93691512270102e-29	1.33478564515347e-28	53.9091957255124
FAM184B	-1.87092957007807	2.60567582185116	-17.512699807692	1.56752882580475e-43	5.00876308580217e-43	88.0008685843157
HDAC9	3.07464415710361	2.41397478939935	20.671616108978	2.19137779119899e-53	9.19168977644917e-53	110.448689231289
RRM2B	-1.41274851132201	4.96911817674039	-18.2394208823775	7.81717462146897e-46	2.6468618672136e-45	92.9236238981613
TNFRSF17	2.50188030336421	-4.94490304154955	9.90544234371277	2.36895351887154e-19	4.27236550065692e-19	32.9919419428525
LMO3	-3.74810096919343	4.10233988704989	-11.4972800737469	3.01317828835742e-24	6.05967310489012e-24	43.6215496149767
GUCA1A	3.3158108405073	-5.12893836978037	14.9572396832645	2.50242934922338e-35	6.51381739212429e-35	69.550769879417
CELF2	1.61456355723633	3.98539614027792	17.4420777060512	2.6294671204277e-43	8.35231862139155e-43	87.0585181858651
FAM120A	-1.35835147715673	7.19541427918005	-30.1631892087503	5.83014701290141e-80	5.6489331313343e-79	171.508833785805
R3HDM1	1.30631875186477	5.14114899930891	27.2762474989764	2.16049357098955e-72	1.61977413165491e-71	154.061223724493
COL9A2	2.76232001431977	2.12737954664816	14.7930593154294	8.48153551888652e-35	2.17998207355914e-34	67.6779268991283
ERCC8	1.2682063682663	4.71946988619324	22.7465762407408	1.31517032847917e-59	6.59841863977855e-59	124.584526261626
H6PD	-2.08345579350226	5.96101486970255	-27.4372446744512	7.95650719372884e-73	6.05360209709955e-72	155.118795648736
UTS2	-5.52636595898983	0.529773506086909	-20.7340650255193	1.41356076135398e-53	5.9703492460259e-53	111.372872747683
TNFRSF9	3.06494407028836	-2.42753298976843	9.20781610117131	2.75131442129985e-17	4.72896880851292e-17	28.0628580329783
EPN3	-5.52819689378158	1.88524458626636	-17.0968665995005	3.31252508847641e-42	1.02348872416689e-41	85.2014684217357
RCN1	-1.78050332880927	5.66173656208484	-19.2517337910756	5.23395775982222e-49	1.93593579334081e-48	100.185237263705
ELN	1.91649075142703	4.06745810713254	11.6038545391938	1.39405728823612e-24	2.8286480411952e-24	43.9657170940739
RFC2	2.0282893894036	3.62026440688266	31.182350533876	1.57745486627115e-82	1.6473524753849e-81	177.555929882733
FOXP3	1.78820200671713	-1.39623784450322	19.2196445258173	6.58888549982002e-49	2.43009206706599e-48	100.577290049738
PPP1R3F	1.89288602904329	1.84202711964459	23.36678043192	2.00803809712474e-61	1.06311418761138e-60	129.094194885244
HEXB	-1.32416586281358	5.6966677999666	-17.3430659971414	5.43358958187701e-43	1.71181786349942e-42	86.2850185164745
NEXMIF	2.7549058299623	1.50235832093979	22.8691371404984	5.73390010977064e-60	2.89819165504578e-59	125.743098563498
ARHGEF5	-1.47513219398355	0.941274345687357	-10.1448031526068	4.49962275488569e-20	8.23587844810654e-20	34.2928446142905
MCUR1	1.36939256858658	3.89554727042015	30.0193679981652	1.35624044872077e-79	1.29400240086746e-78	170.769514752954
LIMA1	-1.53695308845143	6.06141528111063	-16.223186076979	2.08379546848508e-39	5.98453208088236e-39	78.0112969187336
SLC4A8	3.30748773390142	4.80402370481167	24.4394910303753	1.62286803631635e-64	9.39750031859398e-64	135.916543914891
LAMC3	-3.9976978512342	3.99562449110661	-17.6150678413416	7.41065562676969e-44	2.38543386737393e-43	88.7369968795337
HERPUD1	-1.37198855595555	6.72251042064204	-17.8902675891107	9.9283356913204e-45	3.26920350867869e-44	90.2370672431759
HOMER3	-1.5265537763341	3.3000144714221	-17.7046421377335	3.84978698850309e-44	1.24808743364818e-43	89.2874880120439
RAD51	4.42804834650506	0.296810324307403	23.8002949446038	1.11047124948495e-62	6.10296821124266e-62	132.068886657115
POLQ	2.62418653310068	2.98396213223264	13.2254967384511	9.60290377044787e-30	2.19708274755919e-29	55.9421701086879
PLEKHA5	-1.82037450781679	6.06074965035019	-11.9847822200873	8.757289029174e-26	1.82550870214683e-25	46.6860495051845
MSMO1	-1.21784632651077	5.91228259793773	-7.10766596306219	1.64078215307933e-11	2.44361231166857e-11	14.0256561116813
AKR7A2	-1.19630999715664	4.47641772164551	-16.7971607001099	3.00693419255063e-41	9.06041911214805e-41	82.4118935928432
NNAT	6.89997820440805	1.68773090182572	36.0143389324413	5.23989075708496e-94	8.42284179526135e-93	204.16847484695
LAMA3	1.28296472222631	2.69497315431112	10.6216602498043	1.5812424911546e-21	2.99337160327652e-21	37.1784005950384
KCNQ1	-6.16775334784076	6.1478207995708	-38.4208969960059	2.51846278585307e-99	5.13450766905738e-98	216.449200870203
OPN3	-2.95107477028393	3.94277124941206	-21.2136743704244	4.94722533420166e-55	2.17254672993772e-54	114.404266325439
PTPRN	5.67794778053964	3.18244257872324	19.8306306670122	8.3713140428718e-51	3.25976033506904e-50	104.450696893794
KIF1B	1.06623603951626	6.94440351396282	15.7784730843444	5.6177759429505e-38	1.55668193985381e-37	74.6657605066829
PLEKHH1	-1.46771221551734	5.08909373362657	-14.8261132765476	6.63349723175727e-35	1.70936136274388e-34	67.7404066535447
ATP9A	3.26254789656706	5.67342474485369	33.0689629176118	3.82645042116265e-87	4.73671909316378e-86	188.106166918262
CBLN4	-2.82967268016095	3.11916672798068	-10.3693617582951	9.3556772110635e-21	1.73943003781677e-20	35.6713917892894
CHRDL2	1.85770232816699	-3.96091962620842	8.32805653690803	8.90760452523295e-15	1.44036931696434e-14	22.5146945034727
KCNH2	3.89299909815193	2.76560406612031	27.7015321779686	1.55453207461892e-73	1.20416285686192e-72	156.877892817158
CYFIP2	2.16299315905636	5.8461753168582	21.6586823259364	2.25779078367005e-56	1.03048230215361e-55	117.081920430412
GINM1	-1.26976305819395	5.15598656266465	-22.8835421317998	5.20149193000279e-60	2.63543018405647e-59	125.577206290572
MCOLN3	-9.26969355375846	4.18527558159996	-23.4179962161176	1.42465778940257e-61	7.58602357708852e-61	129.713375333192
ITIH4	-6.52979823808405	3.0500685476738	-19.4546020004613	1.22394928522145e-49	4.61132026412171e-49	102.255428197514
NPFFR2	1.3551369747245	-5.94024301565115	5.59220975242202	6.63824922041395e-08	8.98704247698639e-08	7.13581226255266
PHF21B	3.82342436680288	1.13091517527312	23.9378178213798	4.45438588438879e-63	2.47872463366651e-62	132.916474781708
TRAF3IP2	-1.62693550565962	4.36895189177037	-19.840791961358	7.78754277769223e-51	3.03602448307026e-50	104.559948650995
GYG2	3.80213708997454	1.58161853093825	31.3054277425456	7.78857754720611e-83	8.21874612895907e-82	178.418836362561
SERPINB3	-3.31420070422545	-4.03473273574979	-11.8328680008199	2.64644595141284e-25	5.45757120182888e-25	46.6847931959162
SOAT1	-4.18305086296398	7.28814617360052	-46.1150871840321	8.68190772190446e-115	3.45169339876542e-113	251.946516587173
MSH4	1.39451351528548	0.138512604486875	7.95196723529131	9.66953808416142e-14	1.52472291764656e-13	19.7733593683744
F7	3.4981705658102	-4.55340631170503	14.0880605498333	1.60148703908572e-32	3.89766611693616e-32	63.087973409363
PRDM1	1.48446523296148	1.83393168482478	11.4305021032086	4.87982658144879e-24	9.77276870165473e-24	43.0676728459328
ATG5	-1.02954938547852	4.8791957514359	-19.071358926818	1.91158429500379e-48	6.97011612159313e-48	98.9229291220298
USP13	-1.43573341036179	5.52367813156369	-19.5815611839489	4.94008643455937e-50	1.87960890383605e-49	102.538516737992
LAMC2	2.89499798608123	-0.576539279956846	17.8026028850704	1.88230388437172e-44	6.15418788748796e-44	90.2304418466712
RASGRF1	1.82885304890625	-1.178219373818	8.29946705266499	1.06987199875044e-14	1.72648968137043e-14	22.0840046465815
CAMK2B	6.30085052772821	2.2325000588626	30.0688342815852	1.01415993982562e-79	9.72843872509638e-79	171.204944208453
ZC3H11A	-9.99137393080853	4.57098203093697	-85.4026924112467	3.39234011019136e-170	1.26386555169855e-167	375.8992475289
DGKG	-2.63634858630067	3.60454090066553	-15.9304044859645	1.82139055460964e-38	5.10772130884158e-38	76.2701348540324
UNKL	-1.19327317921684	4.67253546307095	-17.8230050660913	1.62185159896017e-44	5.31166171620317e-44	89.9111961464806
TARBP1	1.57716226839004	5.11604651037172	20.2651414365357	3.84227904309222e-52	1.5559748179591e-51	107.34139176218
DNAJC25	-1.12319728111348	3.92642332964578	-17.9189499163089	8.05448454222093e-45	2.65786483486802e-44	90.7216289649128
PSD	2.97552883107379	3.43169879013814	33.0925248076846	3.35942592609813e-87	4.17200964876026e-86	188.346833458067
YBX3	-2.31450790632154	6.29356830050648	-15.6133429567248	1.91249845741582e-37	5.23670007916644e-37	73.5167602160731
CREB3L3	-6.54551504992495	-0.626012883384536	-10.8616345079273	2.88034387998653e-22	5.54257441551223e-22	39.6624077258238
PIGV	-1.10698201314561	4.13559339592117	-11.6877885597896	7.58858011009423e-25	1.54944410822122e-24	44.7322196699369
RIMBP2	7.48906049119223	2.41845036571428	29.5538672065006	2.12063914585981e-78	1.93615192214291e-77	168.168561883786
COL11A1	1.39194090153267	1.23567931268773	4.61738732044316	6.62038644074193e-06	8.44932352034355e-06	1.94678408043571
ACAA1	-1.59623864058178	5.74708730078967	-29.8413985147191	3.86847272187346e-79	3.61333810766499e-78	169.676761889448
BCAT1	1.91957582454788	4.54090634534696	15.4831597455805	5.02674395747801e-37	1.36186674494235e-36	72.5378780607648
LZTS1	2.9596545303243	3.0479086037985	27.3253353077355	1.5926852497898e-72	1.19952515764247e-71	154.521406362489
GUCY1B1	2.75377941499558	2.38133620414167	28.5625052769561	8.08235616313245e-76	6.75205587747546e-75	162.188747073208
SFSWAP	1.46800695115927	6.00700828187404	22.9608739166493	3.08399628414048e-60	1.57360791180386e-59	125.991831360149
TNK2	1.56495587936777	5.56394625893343	24.7466558463984	2.16908147983937e-65	1.29970462004694e-64	137.889117725767
CDH3	3.59158150394416	-0.347322675600807	26.522962807778	2.41590906397272e-70	1.68442751188367e-69	149.788873061377
ARSF	6.18397511284407	-2.41298082815374	17.6455960779297	5.92779074913351e-44	1.9134438026025e-43	89.1416459711386
MRPS24	-6.49489884983527	4.17820994864054	-57.5494143078927	2.93415576734235e-134	2.6683489791276e-132	296.29721410041
POLD1	1.46202848934211	3.38634494596963	16.5318935268952	2.12769756129838e-40	6.26404358506644e-40	80.438830966649
SEZ6	9.01029392559766	-2.21488470877075	34.2439535454703	6.25381241117156e-90	8.54268556390608e-89	194.855845987609
SLC6A16	-1.97246076748104	0.946323283245869	-10.5959762527385	1.89609143006057e-21	3.58322964435646e-21	37.467985829683
AHRR	-5.10839009265724	-0.251560392858565	-31.628474638003	1.2320092956788e-83	1.33356057736104e-82	180.239336520959
ZNF275	-3.20743493269199	7.01231766655722	-34.3447904835048	3.6311874090477e-90	5.00757002755777e-89	195.118653097789
CASP8	-1.38563942238387	3.73301788011649	-14.9471837349915	2.69667346611986e-35	7.01311195608001e-35	68.8457737613837
LIMCH1	-1.76525452124747	6.09651590572241	-17.3003282620263	7.43430584449968e-43	2.33353758258049e-42	85.9629898063447
INTS13	-1.03017816448955	4.51189049256369	-18.0839787171933	2.42067554216268e-45	8.09543714324826e-45	91.8237995022418
TM7SF3	-1.06606578280018	5.48043847624196	-14.8607064124021	5.12912437528675e-35	1.32540154317875e-34	67.9219619964765
DLX3	-2.10015674542029	-3.12387619699104	-7.93207505720239	1.0952070240597e-13	1.72448446140116e-13	20.1096653487815
SPA17	-1.68665410995216	0.951642543129091	-12.5200404983904	1.74252454260184e-27	3.78722002348136e-27	51.2892588569679
TSPAN32	2.27910671901466	-1.1472061294082	14.3729384351309	1.92771167416833e-33	4.79313368801015e-33	64.9929039256999
CCN5	-5.83109127804329	3.54817352971687	-18.4200865814985	2.10678347794275e-46	7.25254717690007e-46	94.7504347912961
DMRT3	2.00360954238186	-6.02957814625395	8.92760612934981	1.78396928238738e-16	3.00436763297361e-16	26.5119530194101
CDON	1.75659827499594	2.25886876775998	16.4165755682431	4.98701960171085e-40	1.45503556624882e-39	79.745323966368
BORCS8-MEF2B	-8.5866001403972	0.73558612978224	-65.9703047314586	1.50625101847433e-146	2.1882322185999e-144	321.674668906254
LPAR2	4.59482238616731	1.59868423825913	43.0227288462338	7.7712196878786e-109	2.35574020433475e-107	238.318904017197
CTSA	-3.23653235711856	7.35224424014748	-37.120653967482	1.75138372161678e-96	3.13849593371808e-95	209.678452275864
SLC12A2	-1.32153950081034	5.01673474814741	-13.1944612039267	1.20804473670006e-29	2.75655688758616e-29	55.6367905319743
FAR2	1.04591924538829	2.77183615968192	14.2020978415191	6.86310303035947e-33	1.6836322950114e-32	63.2766503167194
CHI3L2	-1.19534383101042	-0.0270069700929848	-3.58318895869215	0.000418233145769158	0.00050332225873303	-1.67356461454251
SBNO2	-1.29732083995763	5.70249346031189	-14.5122548903994	6.84262835088736e-34	1.72288938606003e-33	65.3259606460104
HMG20B	-1.07901223896748	4.66247248539954	-15.5087976603418	4.1554629567703e-37	1.12886085897257e-36	72.8378384901788
NTHL1	1.51433199557303	2.34392465969213	21.1355512418548	8.52604742304109e-55	3.71941774173421e-54	113.768102020813
PKN2	-1.10170436045482	7.48623848379109	-21.0383190789052	1.68026096940471e-54	7.26007260237176e-54	112.753961710776
NTN1	2.30818045300309	-0.0872377419634429	11.7740464234327	4.05785722688662e-25	8.33696024938664e-25	45.769860570089
GLP2R	-2.82734508344276	-1.79899762948888	-8.82843063846616	3.43620718849198e-16	5.75041294261946e-16	25.7362791861226
MCM10	5.25512307496617	-0.546121376145928	21.9998741372569	2.1507431510433e-57	1.00811720872462e-56	119.945862064053
ERBB3	1.81515607789595	1.3684007880052	7.08142911532088	1.91443107440794e-11	2.84766845178369e-11	14.3515882465775
ANKRD44	1.67458741370114	3.01782638074223	24.6380495927689	4.41282083223109e-65	2.60961977480046e-64	137.382974540117
PDIA5	-1.75132577152634	4.46109954412973	-21.0733961522991	1.31532692174451e-54	5.70139548984356e-54	113.254160604282
PACC1	2.47295820011576	2.41104029533143	33.1170601072839	2.9337774843357e-87	3.64732648604254e-86	188.57323289466
SNAP91	8.22077712864794	0.837104678739084	36.6957464537131	1.5415493613486e-95	2.65931655696724e-94	207.728794670601
COL17A1	-1.27234353463577	-0.915408217429081	-6.34469986928484	1.2605499927031e-09	1.78557946166977e-09	10.7010742527853
SEC61A2	1.50694611446239	3.60302130301565	27.7355790274613	1.26043673190213e-73	9.78978751520081e-73	157.02678778784
PRKCQ	1.20490229110097	-0.179651299634054	6.55176900288807	3.99983139928549e-10	5.74720735830403e-10	11.6182360289854
TLE2	-1.7489548602443	4.2808141293324	-12.3773509530983	4.96504217206216e-27	1.06745633965435e-26	49.7885780822115
ASB1	1.29109706990589	4.64775382914873	25.8470565065731	1.7680808263314e-68	1.16755000021238e-67	145.058218152681
ME1	-2.84312240196301	5.69546860449627	-27.0907785909381	6.85594189939213e-72	5.04509085486011e-71	153.04901548539
TBC1D1	1.34557695479908	4.36336369323048	17.0840723464725	3.63918780166347e-42	1.12351776303962e-41	84.3953736867635
MTHFD2	1.87171714858315	3.83355741713261	16.2030603133436	2.41839042889332e-39	6.92824017326142e-39	77.9403846995147
YBX1	2.07934565554868	7.74316240668176	34.3413812623184	3.69847856789021e-90	5.09732436991026e-89	195.058476698825
CTNNA2	6.33459987627776	1.49694960214549	38.3908303368045	2.92450191392064e-99	5.92570786926779e-98	216.273208886279
SMARCD1	1.1870076921457	6.04710093363186	22.010454574828	1.99995313334284e-57	9.3896173632289e-57	119.503484379206
KDM4A	-1.45389748487788	5.43790751753526	-20.6930273038163	1.88544849176117e-53	7.9315197070099e-53	110.430870055539
ZMYND12	-1.87732119542976	0.749401277241454	-12.7411975825733	3.42617577195807e-28	7.57187468010518e-28	52.9406533796142
SLC9A3	-1.35661897642082	1.35117328137576	-10.1511336635317	4.30542464848462e-20	7.8841766256022e-20	34.2815887460227
NGEF	-3.91015204389653	4.67835192410458	-12.4891165911213	2.18676271893852e-27	4.74291380701979e-27	50.7649264833755
ASPM	4.41699939413769	2.90226160274871	18.269036463148	6.3041025879708e-46	2.14081837223666e-45	93.2097561328186
ELOVL1	-1.27839366713131	4.62048089742861	-18.9124771467933	5.99848999451084e-48	2.15824175051723e-47	97.8359486632928
MPPED2	2.73206903651361	2.40367769105906	18.5529957745084	8.04443690816245e-47	2.80226886052849e-46	95.3272412350689
FGFR2	-4.00488880062116	4.2881118720454	-18.9513240779529	4.53434702960978e-48	1.63628936161469e-47	98.40697549814
ISOC1	-1.11582289221348	4.23175495150815	-14.2268547744557	5.7097306976988e-33	1.40292595879315e-32	63.3861807085039
MSANTD3	1.19318185790034	3.82540396518906	16.8107868425251	2.719687002021e-41	8.20881354497362e-41	82.4463468091092
KIF26A	3.31479355265765	3.00361811078682	20.5947713817792	3.76070945408142e-53	1.5663293847787e-52	109.843338970534
ACSM2B	-2.99324773551675	-1.47292980334634	-8.89351560872741	2.23566867166328e-16	3.75603394041385e-16	26.1437572027646
MTFR1	-1.4926593870252	6.15799379363094	-23.067059590466	1.50631305981101e-60	7.75620271256678e-60	126.744651417492
PFKP	2.83543123860093	4.86702687801571	22.3038430144261	2.67887018288838e-58	1.29319168975003e-57	121.561808161459
SP100	-2.02271758042401	5.53519578321204	-19.9905946720798	2.68614655830977e-51	1.05973184202216e-50	105.498683615808
KLF6	1.56353674129059	5.62959569784329	11.7114056020304	6.39393386142382e-25	1.30806375223655e-24	44.6473514639339
PLPP1	-1.50580446620946	5.841703282167	-14.3145435666233	2.97550887686961e-33	7.36353969860844e-33	63.8570995639135
NEO1	1.38958166299191	5.13691222211531	18.5490702580127	8.27628412691688e-47	2.88216323002643e-46	95.0438726102727
TRAM1	-1.16248054629075	6.28341962634009	-17.4017905002434	3.53258218002588e-43	1.11994394422753e-42	86.6720491452613
PHKA1	-2.38678520312069	5.21254551916976	-24.6186207665975	5.01143128141617e-65	2.9575639031536e-64	137.235970397644
TNFRSF1A	-2.46544311850068	6.68504008961759	-24.5193962422937	9.60341629238618e-65	5.61308990227298e-64	136.435654427946
CACNB1	3.26813283322951	3.03323788465987	40.5653884218054	7.35000853460263e-104	1.79849414344053e-102	226.797640514276
EVI5	-1.36730241403945	4.59913733721847	-20.9311498290373	3.55350291895813e-54	1.52201676107944e-53	112.203279391241
METTL22	1.23409857833513	3.82176899287928	21.3611906054435	1.77351476250347e-55	7.89942489376544e-55	115.144389526909
TRO	4.55840294756132	3.84563645604125	45.5356662685995	1.06869141338108e-113	4.00092430432571e-112	249.450395530368
DHX8	1.16645250665637	5.36922292224016	25.4347687144657	2.49469923655504e-67	1.58571980366496e-66	142.370088743091
IARS2	-1.0526270483856	6.48278023007983	-16.9606593416487	9.02045125497076e-42	2.75649429208321e-41	83.4199221895314
SYT1	5.92979829089622	2.27062505548664	29.7574949451759	6.34917096877034e-79	5.90179075282197e-78	169.360943757929
ROGDI	-2.19505347903448	4.81854034005551	-26.4659992259297	3.46135993176276e-70	2.3967012309289e-69	149.173101213448
PDZD4	5.28894052094075	3.02901152041209	53.8372700190811	2.48974281267115e-128	1.74804161792981e-126	283.17801186325
CBFB	1.02143321079556	4.49138748168428	18.2326047847114	8.21403802539319e-46	2.77960832623143e-45	92.7922652193576
PDK3	2.98038969322648	1.81390976382185	45.7276532744022	4.63840701925693e-114	1.77388350559298e-112	250.345090087107
RASSF1	1.33729954008768	4.35448830100597	20.5849909737439	4.02849454582421e-53	1.67604819009354e-52	109.651411016715
FGFR3	-1.37414308394768	0.83504479907328	-7.47587007927063	1.81917549541588e-12	2.77935940000075e-12	16.9486365260218
IFI35	-1.78049731188816	3.69611538344466	-15.8523772395163	3.24770487462093e-38	9.05258053564244e-38	75.6054780108458
HEATR6	1.0240655135939	4.41304652921352	19.9216273394607	4.38355896666e-51	1.72115975813155e-50	104.955262499861
TFE3	-1.02880021044535	6.51146199720567	-18.8341153926454	1.05529043619611e-47	3.77048009059459e-47	97.0905087248699
ACSL4	-1.51188376538042	8.40297402280774	-19.6361336662689	3.34642730256999e-50	1.27872827563382e-49	102.842251104712
PRR11	5.22131160482807	0.742588823279986	28.9787050141521	6.57059653630437e-77	5.68442731805598e-76	164.805138916732
REEP1	5.01928391968854	2.79695292921385	33.6124435531307	1.93046343182608e-88	2.4856061767977e-87	191.266782327485
TTC7A	-1.61730516199481	5.13658812886241	-24.9583467463582	5.45666246958549e-66	3.31955349973545e-65	139.399991066505
STON1-GTF2A1L	-7.5954720827295	-0.212019257177706	-34.4969665971323	1.60195636716341e-90	2.24128347214461e-89	195.768572973408
KIF2A	2.23678443289922	6.23008312714443	41.7082693902745	3.34008956059498e-106	9.0767916188451e-105	232.078739091681
RASGRP2	1.39061453237715	3.86074168397318	14.4964411047264	7.69635226773865e-34	1.93405179539268e-33	65.2782240037568
PPP2R5B	1.40435572489214	4.29831463573586	17.1763426652652	1.84729928415965e-42	5.74303716888341e-42	85.0790763935382
PITX1	-5.1834482320231	-1.3598486880045	-16.928195036414	1.14550987607888e-41	3.48940163886932e-41	84.0926766276924
TRPC7	2.28136591890518	-4.95175644107551	7.20867391175227	9.03229533284509e-12	1.35557786949119e-11	15.749535121561
MAST4	-1.62366265686502	5.1104653694931	-19.5748701720447	5.1818289377139e-50	1.97028916267084e-49	102.554958029113
SDK2	3.72177437250547	0.716688280757098	20.7033242201928	1.75395200348413e-53	7.38777121234136e-53	110.853775169143
BCL3	-2.38534696386862	4.59408011956246	-16.5847864334587	1.43990421811224e-40	4.25378533497565e-40	80.9451626606534
KCNAB2	1.34148215820311	3.6834432298702	16.5214334775926	2.29854339654931e-40	6.76357374737485e-40	80.3246819616757
GAL	8.22537371183509	-1.82159938306688	25.5974062227019	8.75894329177269e-68	5.64832024278776e-67	143.910361934828
MAOB	-2.79801414617055	5.45263127828986	-15.7887108191907	5.20705018910207e-38	1.44425615175395e-37	74.968431548927
RORA	-3.09304621660002	6.33713498164106	-33.6722756918949	1.39227643955267e-88	1.80068272548865e-87	191.511422409513
DRD4	2.1636153791078	-0.824096922841025	15.5342255932649	3.44061833182375e-37	9.36651064782521e-37	73.5806120328658
TGFBR3	-4.19574381856466	5.59027419561837	-30.1602652650167	5.93093429179551e-80	5.73936536263865e-79	171.765695218701
PLA2G10	2.84937484225117	-4.44475303702353	16.1231058373033	4.37044273513293e-39	1.24418112815918e-38	78.147869383578
PIGB	-1.78571876403256	3.15202166780698	-29.7335561119685	7.31437931529645e-79	6.7798895587493e-78	169.32638460738
MAPK6	1.12843447712752	4.51498035767731	20.0862159265708	1.36329936691646e-51	5.42291236032431e-51	106.1137160506
RAB27A	-2.43042781623883	4.84413438168847	-32.4396266269634	1.26690560437771e-85	1.47948698460671e-84	184.790050344705
GUCY2C	-1.97414538621138	-3.61616780017479	-10.1273561907768	5.08113083529748e-20	9.28846479618047e-20	34.5620648655955
SCT	2.5307395620287	-5.27801060865774	12.7618666868649	2.94241262063661e-28	6.51522135008484e-28	53.3735606569507
PFN2	1.55154249962739	5.72056476535905	21.9223286914638	3.66552584706998e-57	1.71050467760544e-56	118.902087309012
SPTB	3.15826519148514	1.95464101216017	22.0061597257409	2.05984059698213e-57	9.66489090995127e-57	119.78400413575
FGF10	1.51092746050349	-1.02707163760367	4.47916091541967	1.20611540683179e-05	1.52515792316239e-05	1.66869394849853
FGF22	1.94179003906932	-2.92327605603458	10.9668273027023	1.36072266741311e-22	2.63707801783501e-22	40.2748361329216
FSTL3	-2.73856957457897	6.10777135173261	-18.9710604343649	3.93365188542187e-48	1.42396842033161e-47	98.1928017490906
JMJD6	1.39381499585676	5.31503668061239	16.1668320600834	3.16199017180381e-39	9.03498403989315e-39	77.5644368648127
POLB	1.24084153010611	3.64287466807097	25.3549926716345	4.17367365610878e-67	2.62977871747018e-66	141.988116739907
ST6GALNAC1	1.2261855465082	-3.34058696647621	4.74110696713952	3.82582799117578e-06	4.91314842765161e-06	3.01660542512403
WIPI1	-2.21957387924658	3.97302814020229	-23.6185884863179	3.72609052503076e-62	2.02134722963094e-61	130.761286124253
FRMPD1	4.98952726509393	-2.26272544888653	20.8728165705959	5.34498440823596e-54	2.28171862587031e-53	112.260996818352
ASNS	-2.52112917224588	3.5892780542008	-17.9533802466539	6.26660296884526e-45	2.07292370009103e-44	91.1423110594301
AP3M2	1.02042286506625	4.65627117261977	18.6193251666931	4.97830367250711e-47	1.74683026782989e-46	95.5849443714157
CNGB1	9.80891644871935	-1.41975513116016	27.0887929058923	6.94139220299561e-72	5.10634453812088e-71	153.337664732641
ST6GALNAC2	-3.89734217134249	0.130846653994989	-13.8185264187392	1.18523628077932e-31	2.83091436766843e-31	61.0207791466865
CHAT	7.76900350762653	-4.45939775695969	25.1740618739425	1.3449417372893e-66	8.32443976142701e-66	141.256510558785
CFAP20	1.68898188327287	4.58225236205605	31.7776054877692	5.28060056406162e-84	5.81394625496946e-83	180.88814348225
CAMK2A	4.79851968065136	0.00616242526599741	18.9284908733609	5.34487792017811e-48	1.92577343750108e-47	98.2670478122202
TCOF1	1.02235830620184	4.3258106925057	21.2402603929268	4.11137019940915e-55	1.81064900354913e-54	114.252069261137
OSBPL3	2.85204128988725	3.13860093035178	17.9838260045683	5.01967832205915e-45	1.66594180404087e-44	91.1008732458973
EPHA8	2.54239555604045	-1.95486702176148	6.58281601433018	3.36063933681645e-10	4.84142497449938e-10	11.9265904247009
SLC12A3	3.85645634811605	-5.02013596648292	20.8033657655031	8.6944454217515e-54	3.69246175394443e-53	111.870691780518
ATP2B1	1.29237832333717	4.32112450207064	18.3712189667278	3.00277588118422e-46	1.02955499598448e-45	93.8101960175655
TRPM5	-1.35847668586178	-0.779664094629217	-5.97035150378163	9.44451962195201e-09	1.30696716239797e-08	8.72158471740825
MAP4K4	2.98022035842126	6.08842495772483	46.6493150530604	8.77502142796864e-116	3.63903446974233e-114	254.18807990922
MGAT4A	1.54456874432803	3.90753928617779	19.5243455738746	7.43397311399662e-50	2.81596170810443e-49	102.162007430426
ARHGAP10	-1.54491408735676	3.80910521574471	-13.9628516655616	4.0591966968238e-32	9.80275844223032e-32	61.5386779513995
RPS6KA2	1.15844364250711	5.39622613216317	15.8052196787597	4.6070716740988e-38	1.27907149759625e-37	74.8824665691074
LMCD1	1.20118284177529	3.33635384254623	9.57486968899599	2.29296180545395e-18	4.03574556112319e-18	29.8344753848662
TRIP13	3.52357203957438	1.51811178592925	22.7029987155925	1.76751753074278e-59	8.82383562624325e-59	124.588126774997
TCF3	1.22822055385583	4.43851161680596	19.1601845527778	1.00969111447432e-48	3.70674746555028e-48	99.5024109188543
HLTF	-1.4271561199972	5.31054402588646	-19.444218606033	1.31831824172419e-49	4.95958193250605e-49	101.578450994152
CYBRD1	-2.84890715568415	6.56044194408506	-17.739120173535	2.99247554920582e-44	9.7370323582343e-44	89.2064991029708
CDH19	-1.53427250298472	3.49923857930755	-4.10596493226034	5.68391606365992e-05	7.04171505253315e-05	-0.261333702829793
SLC6A15	9.23102220291648	-0.0703769677651353	26.256333457142	1.30488480431303e-69	8.88606547606915e-69	148.049728698421
ADGRL1	3.35000016693417	4.36621542121333	46.205317737697	5.88627965099038e-115	2.36464649840394e-113	252.322225665121
RPS6KA6	1.61460393265113	3.02524345862743	20.3186939178091	2.63186267180693e-52	1.06804982178616e-51	107.924556082487
ASIC4	8.49913712639239	-1.92270170132223	26.8677492312556	2.76451415413987e-71	1.98871106965048e-70	151.970727987144
SPEG	3.37775746460913	3.71047399917976	23.8620185086468	7.36755682567225e-63	4.07429243754377e-62	132.169968311132
LNX1	-1.290359958064	2.75956036339812	-19.8479662192892	7.40011505384464e-51	2.88790771462675e-50	104.81354124438
ALDH3A2	-2.74042673780146	7.80674612475973	-38.3376779891112	3.80982092658112e-99	7.67245454081058e-98	215.798053192848
SREBF1	-3.57029826034239	8.43925266795141	-33.7779229356654	7.82567823864254e-89	1.02127311657855e-87	191.999858110113
TRPC5	2.78697426074097	-5.12982731555686	9.44094560469471	5.70302695089435e-18	9.94746051036085e-18	29.8442747188615
RHOBTB1	-1.04404037256253	4.91918077831608	-10.5393425054344	2.82840733261648e-21	5.31987468252651e-21	36.4100012202108
SMC1A	1.36784949227237	6.22564410948228	20.5042562184783	7.11068535304909e-53	2.94143483112609e-52	109.005250452452
HMMR	2.63392387311423	2.6485070905707	13.8449736380023	9.73975102270785e-32	2.3299348474889e-31	60.5700795900618
TRHDE	-1.33296226915528	0.687896393330647	-4.5849538903932	7.63027082287229e-06	9.71779377722485e-06	2.06099650873024
FCGR2B	-1.71728552841496	2.04767705762753	-7.30963292452592	4.94937835211678e-12	7.48057911113953e-12	15.8287579385318
NFATC3	-1.62841356510265	4.77190180554586	-27.1224905398134	5.62580552750869e-72	4.1610785104042e-71	153.257689135572
ACADVL	-2.05920721919312	8.68354684988718	-31.3005394692373	8.00970974138688e-83	8.44823220622354e-82	178.115996061766
CRMP1	6.16730521495812	4.33997144986546	54.5247363306419	1.87072799623508e-129	1.38499826875109e-127	285.757802020477
EVC	-1.05554130770989	2.61636314398266	-7.78423986815736	2.74940566014829e-13	4.28099233864275e-13	18.5463277307417
PVR	-1.82482378382813	4.85690397912951	-17.0731842754088	3.94246564582165e-42	1.21584798334892e-41	84.4473126841884
XRCC1	1.0339796165887	4.97005048914153	19.0275320568075	2.61992069921365e-48	9.52882195420188e-48	98.5117041766099
SCARB1	-4.87676987978783	9.15649683403285	-34.470117412974	1.8504469340749e-90	2.57956992940229e-89	195.765175760115
CYP2W1	-7.25712754356862	2.14259787326057	-24.2728224375868	4.86041906167598e-64	2.77280365289339e-63	135.385460904248
MCM2	2.00191156985129	2.53476588166758	14.8682747455168	4.84848345744263e-35	1.25358315853445e-34	68.2084107927945
MOV10L1	3.83213824571909	-2.09635753806143	25.575181163894	1.01037985013397e-67	6.50285989363178e-67	143.826068600673
PANX2	2.8691086234875	0.809750874196528	23.5759228123624	4.95404276556728e-62	2.6755537489324e-61	130.57171249966
ALPK1	-2.51441290186607	3.93118926613688	-17.666445052117	5.0896709932539e-44	1.64635639648749e-43	89.0013126649813
LLGL2	-2.58233261272933	3.04978866342639	-22.3212736558238	2.3780576003167e-58	1.15062321972592e-57	122.121046282101
PDE8A	-1.20277742379574	6.00575463726974	-14.9407432198378	2.8289310189843e-35	7.35210144098993e-35	68.4835429152963
CLCN4	2.96791557735858	3.07230897240945	31.9071930425603	2.53438599653144e-84	2.81721761953223e-83	181.736094239373
NLE1	1.54438676593475	3.84372108861204	22.7254261623282	1.5180243073301e-59	7.59801592091396e-59	124.515226455742
SDHA	-4.42229724935466	6.45812110725162	-50.560584013025	8.4953203176084e-123	4.78618058576674e-121	270.44373195574
SMARCE1	-1.95454247765751	7.58129970202395	-33.3773849422305	6.99738439111108e-88	8.87116257136525e-87	189.7931838114
FNDC8	-1.33294210869005	-3.21912627136381	-8.43819860731529	4.38490608039442e-15	7.14143309250728e-15	23.2663717185914
GSDMB	3.75079852958558	2.58517105891934	31.0470874467247	3.43311425180347e-82	3.55771673855579e-81	176.856470106376
ADAM11	5.885715801333	0.121797908390273	42.0537266549294	6.6908291116468e-107	1.85758968329242e-105	233.878307719658
ABCB11	1.3391087649677	-2.88949262999891	3.47776907612563	0.000609672062764246	0.00072922612768182	-1.85273084719493
CD5L	4.41003718710223	-3.47213531318021	12.3861433518964	4.65507079698252e-27	1.00163375483581e-26	50.4681923132989
IGF2BP2	-1.73326155983403	3.7610451605457	-12.7762056979211	2.64749123356648e-28	5.86612949680116e-28	52.796400320733
TBX21	1.23070124544211	-2.94670520611745	5.20088619511326	4.54430768786884e-07	6.00646390948056e-07	5.04096076473584
VDAC1P1	-4.41857661375171	1.90663766336578	-35.9644708350811	6.79523957341755e-94	1.08325216636558e-92	203.913309139131
FRY	2.94195944420131	3.76234013993932	30.5547369466225	5.92776433806359e-81	5.91981964742459e-80	173.909599352213
NOTCH3	1.88969658430437	4.24143370066295	15.0134545309497	1.64768861281558e-35	4.30347798139158e-35	69.0732306894176
PPP2R2C	5.40370777715804	0.614847734135995	19.6107787732628	4.01010013603476e-50	1.5295459551233e-49	103.086764054865
TEAD2	-1.64617911261383	3.17658508187311	-15.2729489691498	2.39523542490442e-36	6.38443838909154e-36	71.3738136438051
CDHR2	5.26458536375541	-1.35141585424216	40.0089956825183	1.05949507836835e-102	2.46955366450357e-101	224.1816807622
SNCB	6.51321878281234	-1.96710185609604	22.9172972035973	4.13997700385391e-60	2.10359280272814e-59	126.273976622728
CA12	1.09337959829413	-0.381098388276067	6.00271403880254	7.96091059599048e-09	1.10344478761947e-08	8.71832925778668
MGLL	-1.07582808975697	4.95362733667843	-9.25378668557839	2.01991374736687e-17	3.48219924251267e-17	27.5849648657108
NTN4	-2.15219518548855	4.358913202229	-13.9469540303362	4.56786305780007e-32	1.10196416472192e-31	61.3926451414644
ZNF532	2.53554491649587	5.55990241176391	43.5259267749485	7.92815959117179e-110	2.51555712083073e-108	240.449852442459
IPCEF1	1.66542775456806	-1.08830245790182	10.6148366603136	1.6594167387113e-21	3.13955829695244e-21	37.6354761892488
ARHGEF10L	1.14472256487653	4.72388175864857	12.9220604504471	9.03394244690638e-29	2.02204492811134e-28	53.5362533636492
TXK	-1.01663812881158	2.21795154435049	-5.92889577689434	1.17450968771516e-08	1.62125010616305e-08	8.11781611219845
KCNQ2	8.66633912705896	0.982431350097044	28.4507648299955	1.59122185758416e-75	1.31929769161294e-74	161.625304482208
TACR2	1.67331636873458	-1.2324344634506	16.2098211946164	2.30038428163846e-39	6.59671961782331e-39	78.63168667173
SEMA3A	3.492374324344	2.53196634038051	19.4540435708864	1.22884783823774e-49	4.62751160995331e-49	101.789764547159
GTSE1	4.20523613298483	1.21500514319588	20.1749853438569	7.27001766114774e-52	2.91900118120723e-51	107.056552816069
ACAT1	-2.57337461020625	6.34380855695026	-22.0310205187521	1.73649683030672e-57	8.17264471948961e-57	119.72660550963
WNT8B	1.31825823044857	-4.60153094642526	5.46391749236061	1.26078124104944e-07	1.69348060051177e-07	6.41630809760113
ADD2	8.34815874215728	1.43087984514184	48.6581276582831	1.91553417745654e-119	9.35452937950709e-118	262.725148131647
SLC25A3	-1.02919834820769	8.5256769474519	-19.9043438017282	4.95636960433845e-51	1.94276567946061e-50	104.756981407128
FNDC3B	-1.99082188051541	5.78799943898338	-23.5320239958252	6.64268863159814e-62	3.57501082715017e-61	129.930182193439
FOSL2	-3.48821944278835	8.01030479038192	-27.5094442762455	5.08891901977402e-73	3.8884862863963e-72	155.509605297846
CACNG5	7.77807087271281	-4.55062443555517	41.1448181734907	4.70294897337928e-105	1.22060020602346e-103	229.307253832528
CACNG4	10.5236698566881	-1.34902640621124	46.6706647786173	8.01057097516622e-116	3.32798883013245e-114	254.301679540034
FSCN1	2.32540729250522	6.11639335115873	28.2355743476938	5.89071653350629e-75	4.77940503011808e-74	159.962405073596
ACTB	1.24408806406857	10.0866720096859	18.2352221624679	8.05931019999776e-46	2.7284479892972e-45	92.8017604830593
MOCOS	-5.47759616529591	3.96878502378761	-32.835309735779	1.39588337868354e-86	1.68902620032536e-85	187.15883965069
PLD1	-3.59472670496877	5.20554654826372	-32.0920118061966	8.92546948738793e-85	1.01113006223234e-83	182.878830600502
WDR62	3.73061776061136	0.845248221849886	24.2955556539918	4.18413904327032e-64	2.39290487151526e-63	135.315853908933
BCAP29	-5.30615368134592	3.37891558310951	-69.4186429700332	3.54048697305577e-151	6.49061179290598e-149	334.708515136934
ARHGAP15	1.32108041782554	1.87414953229202	8.56225758876437	1.96307445498529e-15	3.22350585311048e-15	23.3787129057543
TUBA3D	2.33860567936642	-2.22936441138243	17.3379959464788	5.63944169296156e-43	1.77545950205423e-42	86.9780522096002
EXOSC7	-1.55269554700577	5.65929207657145	-26.7233666388752	6.84033129363755e-71	4.8452871067689e-70	150.649401907346
MCM6	2.02795851880154	4.48162160953627	20.9490593174644	3.13515172456023e-54	1.34432652098787e-53	112.195254883294
REXO2	-2.22386034678697	5.06322991191572	-28.1778391760868	8.3772288245146e-75	6.7682969086206e-74	159.792649471973
FMO4	-2.0638103775514	1.32882522673933	-13.6040619458546	5.81815814782492e-31	1.36843127030453e-30	59.2505243779125
RGS11	1.98718959539103	2.81587542006705	10.9620680523487	1.40774183615077e-22	2.7259140475519e-22	39.5280798401557
SLC46A1	-3.39081511112862	5.62427242725595	-55.074437521747	2.40939634662183e-130	1.83678700365075e-128	287.811780533945
PLXNA2	2.9238953976838	3.77101136843199	23.933876604243	4.57238742826987e-63	2.54377594425833e-62	132.638553499718
SPAG5	3.02111949372509	3.54044064823559	20.0693484202395	1.53644507236592e-51	6.10534056882511e-51	106.076303681045
TPD52	1.87681540417749	2.79671017262313	16.0575613001608	7.10059387420333e-39	2.00951504410956e-38	77.0000918122866
ACACB	-2.5275604471444	5.96132739474641	-25.0315254454426	3.39085849224861e-66	2.07539587473372e-65	139.854391623949
PAG1	2.55348944795725	3.64337092364066	21.0107949205054	2.03640481180198e-54	8.7759169305623e-54	112.700334363757
GPATCH1	1.15076753597272	3.57019789834938	26.4040190633749	5.1211437618418e-70	3.5311432762622e-69	148.716151755351
ICAM3	-3.69158653093245	1.49016788175529	-28.4153928964101	1.97241192056903e-75	1.62891465689038e-74	161.540350225779
NT5C2	-1.16520595203411	5.83833003660654	-19.3927860615711	1.9048831534065e-49	7.1418432008662e-49	101.145279179646
MCAM	1.40112118968252	5.4238760854304	10.8135712205763	4.05463297879119e-22	7.77309047863704e-22	38.223161487761
GPC4	-2.50539603960123	3.6045607165762	-11.8824507520554	1.84517474113875e-25	3.81777959025116e-25	46.362706873415
MBNL3	-2.40512534955919	4.42763655511188	-14.1704056170957	8.68566512912202e-33	2.12644598640794e-32	63.0655751859231
RAP1GAP	-3.14122534691094	5.61334219239359	-20.4490381112186	1.04921984964266e-52	4.31244293717006e-52	108.841429451399
STXBP2	-2.4060252179688	3.64408005287887	-20.3749680032246	1.76901493412864e-52	7.2182434134318e-52	108.515909496836
NMRK2	-3.33856726553702	-2.55618839768234	-11.3181296125069	1.09668514579293e-23	2.17706515835947e-23	42.91679795531
DGKD	1.86222808389267	4.43666292095592	31.7706191057995	5.49408048662855e-84	6.03747693437835e-83	180.857233995604
CTTNBP2	-1.91332897102365	0.8293830267382	-8.97502409484246	1.30248074444571e-16	2.20168333084167e-16	26.4198939707095
ACTL6B	10.4242944995638	-1.1600259772827	43.3570825732261	1.70131555611469e-109	5.33225075043329e-108	239.802276280475
UBE2T	3.72452616314027	1.76593513984343	28.6211480409796	5.66771972550225e-76	4.7658776097334e-75	162.585234525152
IL4R	-1.67318876580932	4.94311813353025	-12.53978755326	1.50723791307959e-27	3.28573882165209e-27	50.8635053557835
PAK3	3.89479417111618	2.71515786017672	25.4540427320411	2.20329363918093e-67	1.40164912617572e-66	142.693230021092
CAPN6	3.78684763497504	-3.70933637967313	13.2253583935445	9.61273496203073e-30	2.19911424074426e-29	56.6590900975407
DCX	12.126621175506	-1.94432803420328	45.8295916606296	2.98128984616424e-114	1.1515855210125e-112	250.646502295883
SPAG6	6.42814231100006	-3.65891778311225	22.9570705770633	3.16425474882721e-60	1.61349051750905e-59	126.616502497956
LRCH4	-2.49825163920837	4.86177776822449	-37.8867261481317	3.63164913195506e-98	7.01987140577656e-97	213.710745781734
ACTN2	4.81315182123791	1.05764598716831	24.5691973239962	6.92770132259392e-65	4.06976024543736e-64	137.073084866547
FGFR1	1.12804517581844	5.1708856397241	11.726911629146	5.71356729878364e-25	1.17011872537107e-24	44.7768200675327
FKBP6	-3.64406532527319	-2.10278765730059	-21.6161031938116	3.03060460337247e-56	1.3766752356598e-55	117.50228728522
SMC1B	3.03932784591966	-3.51764969807071	18.1255089117082	1.78936503724575e-45	6.00501859586513e-45	92.767255820303
ITGA8	-1.0825751302298	4.08127752813976	-5.26096146618533	3.40420054168736e-07	4.51839500732267e-07	4.52051440296065
CST7	1.30651844879778	-1.27080517299364	7.6173576975921	7.68437259720684e-13	1.18476386746016e-12	17.8950748967658
MAP2	5.20291045409091	4.1157180475219	39.406584463866	1.96629836006058e-101	4.38412411380688e-100	221.166266973118
AMPH	4.04079034166495	0.597055195402975	18.624502804932	4.79534508642996e-47	1.68416719099051e-46	96.0295956040001
MCCC1	-1.38111875138856	5.08238384431631	-18.0932578560017	2.26260461559446e-45	7.57557675251722e-45	91.8420476852552
LAMP3	1.30538746076141	-0.430324929310481	6.34270418694439	1.27442614137334e-09	1.80479243698013e-09	10.5068625845242
FAP	3.6839676263179	-0.617238239164873	21.6242260965682	2.86505402601186e-56	1.30198471270604e-55	117.405887227917
N4BP2	1.47294004495973	4.99444755930125	19.6925668986549	2.23768618559885e-50	8.59752381921955e-50	103.276780880295
TIGAR	-1.65652869945586	2.65101452734419	-16.6575994320674	8.41394146192333e-41	2.50069009043962e-40	81.6977302746462
RBFOX1	7.49075743852741	-0.425557194167417	28.6421394386399	4.99208084119214e-76	4.20386712908119e-75	162.834383041012
GNB1	1.38561599901765	8.07455680644381	25.7269267305094	3.81488111661314e-68	2.48575286072347e-67	144.248921379625
HOXA9	-4.68788930467105	1.19384709214357	-22.3051425635855	2.65518276482538e-58	1.28202480528222e-57	122.199750934346
ADCYAP1R1	6.17569235547482	1.68462188455972	24.6191454354532	4.99424246998748e-65	2.94817293161873e-64	137.359246932795
FGF20	-1.38133629325291	-2.27471247444074	-5.37346971565766	1.96929792922877e-07	2.63169296310416e-07	5.89833301551298
P2RY10	3.84465094276071	-3.57242175449304	14.2093857168808	6.50127885006625e-33	1.5960573935347e-32	63.9194253058382
TNRC6C	2.51902043829596	4.59105552653602	38.5169620243841	1.56306108045909e-99	3.2294407779539e-98	216.725640886359
CBFA2T2	1.91564354626439	4.83302768287088	30.4021553558884	1.44154589045911e-80	1.42605004384218e-79	172.944013878025
BRINP1	2.43254198190816	-0.662835646915491	9.30920066809138	1.39055220698193e-17	2.40529919343086e-17	28.5815165117221
PKD2L2	-4.46639295284158	1.8499685373527	-43.2703079189923	2.52121485781497e-109	7.83816177667133e-108	239.224295381467
TP73	-1.40349220880396	-1.38500719354875	-9.64798676087488	1.39135678470505e-18	2.46483245416842e-18	31.1086021186679
CLUL1	1.12357402772548	-2.3302515697492	3.90964719771991	0.000123245589757889	0.000151058573586835	-0.391321396641277
RUNX1T1	3.04411915422272	3.13040877147493	40.2040697593973	4.14402318488971e-103	9.87851305962513e-102	225.06029211517
CDH17	1.16853419149194	-3.21776332826115	5.39410366809542	1.77963061460299e-07	2.38112184700616e-07	5.97628025154632
FKBP7	1.62658308258549	2.76457338492248	25.9892048792817	7.13390623033194e-69	4.75573160214827e-68	146.162239401582
OSBPL6	3.86414699829134	0.781559041100135	28.4330729090064	1.77162387516791e-75	1.46571417953093e-74	161.526530646356
SLC1A3	-2.02161798203729	3.82550281341906	-12.2699810491352	1.09028550481349e-26	2.3267280927279e-26	49.1046367742486
LXN	-1.98819016001775	4.08939269782323	-10.0770792626502	7.20930527190471e-20	1.31279260918981e-19	33.4171569697034
TNS1	-1.85988145029879	7.80103048865715	-19.1667716360239	9.63041180113048e-49	3.53773667611821e-48	99.4780446788559
REXO1	-1.69319181156359	5.43877559200837	-22.5856026028703	3.92390078653003e-59	1.93795561830355e-58	123.552631515212
CDC14A	1.22993471095676	1.518453091808	19.7353455433797	1.64968724098636e-50	6.35843910888433e-50	104.019463571797
CEACAM1	-2.87008536786462	3.80478302324747	-18.716126819666	2.47302248283437e-47	8.75871608877508e-47	96.6784901520236
LIPE	-1.35279455142037	3.8181716588352	-9.35436156144877	1.02505853810769e-17	1.77761465253375e-17	28.4729248933669
PAFAH1B3	2.41854154896263	4.11538968481377	29.4044895248582	5.15302108739623e-78	4.63330611513295e-77	167.09826671163
KIF22	1.94127641872674	4.33788811928521	23.2828812349749	3.52582888024183e-61	1.84971885770397e-60	128.235023928481
CARMIL1	-1.50542197301636	3.78019944432106	-16.9293177766325	1.13608175691132e-41	3.46113855221505e-41	83.5252561033664
PGM1	-2.12485231397236	6.07899452663989	-24.4224466413966	1.81523117256562e-64	1.0490373994269e-63	135.825228883124
DNM2	-1.06948131472025	6.35132804020282	-29.643226292869	1.24841684561949e-78	1.14706367211474e-77	168.450254548895
RIMS1	6.6914306246864	-1.53378520319427	26.3576616259808	6.86663006210459e-70	4.71358953356772e-69	148.756863374809
MOXD1	-3.17450605743823	4.13012351153401	-13.0489468600693	3.54091194931686e-29	7.98745362473342e-29	54.8842031531856
CRYBG3	-2.87500217306477	3.77631606979532	-30.3235465592391	2.28101776776097e-80	2.24496077620412e-79	172.797626040481
EPHA6	5.79601913043298	-2.35439397199227	21.0537228621266	1.50893200193611e-54	6.52711990874948e-54	113.513819580185
SCTR	-1.06692061223639	-1.4619477848454	-4.30626234158336	2.5050719504168e-05	3.14208606552333e-05	1.14013987934653
RFX3	1.76893368958094	5.31499515552019	27.9335390592993	3.73418488098221e-74	2.95599508450336e-73	158.121985517198
SMARCA2	-1.47781825411971	6.66345941877095	-17.1482822855788	2.27019084774721e-42	7.04353772896075e-42	84.8044597259322
COL5A3	1.05821558175535	4.45008817368629	7.75524928994878	3.28970754069728e-13	5.11365777137055e-13	17.918986179056
SRCAP	-4.89060408420547	4.75562268283004	-64.5766306179537	1.29169465283799e-144	1.73470085964563e-142	320.313429498717
CPB2	1.87942989078124	-4.52311649741989	6.56004293848141	3.81866227803765e-10	5.4903074791729e-10	12.0538920708117
CHRNA3	6.99887498899748	2.64335430258274	21.2386622244308	4.15735572031988e-55	1.83055203552552e-54	114.438899075423
KCNN2	-3.55868978209037	4.38313859690913	-18.4647525355142	1.52415239819538e-46	5.26411427121936e-46	94.8444552072665
RBL1	1.80600401194342	2.72781897158446	26.3955069738932	5.40439287011256e-70	3.72311574431047e-69	148.743954237535
IGSF9B	7.42945264949264	0.224897546313049	43.7346109914074	3.09543382993806e-110	9.98623268683507e-109	241.54566696535
CROCCP3	1.09059849803842	2.49922315108956	12.2892406450174	9.46889785715032e-27	2.02389258445744e-26	49.2081606681918
NDC80	4.54859096365898	0.452387755899063	24.4737387554685	1.29592511086355e-64	7.53260546951108e-64	136.50522990764
MAGI3	1.59596762222601	3.59275258967907	25.0182414780215	3.69653421384835e-66	2.25949308826894e-65	139.798301214878
AFP	-2.36016487852284	-4.0468425324579	-6.99315105014614	3.20887962184789e-11	4.74319513566676e-11	14.5903310818967
COL4A4	-4.50982139421375	3.87893678257084	-29.276095191074	1.10771754201945e-77	9.84500481073767e-77	166.668563588238
TCF7	1.0031132269637	2.3432311275845	8.85882043551095	2.81186293455003e-16	4.71446773065045e-16	25.2471414630248
CDH7	6.50074159452078	-1.56338031147644	18.013999035238	4.02916105608502e-45	1.34028789220202e-44	91.7504703659682
IMPG2	1.4826154925732	1.58456756011178	15.4942569375591	4.62917798593786e-37	1.25518702074397e-36	73.0336600203746
ARG2	-1.39278781540098	3.99969000323349	-18.0412460230813	3.30398605076592e-45	1.10143994496525e-44	91.6262886878808
MEF2C	-1.85829045104447	7.1796008975077	-19.7813643641979	1.18868598638161e-50	4.6000096497619e-50	103.887495741153
CACNA1S	1.23258836083699	-4.60717566684994	4.64161133192718	5.95143402134354e-06	7.60565280547797e-06	2.69362910994835
CDC14B	-1.77751286912183	4.46211434853892	-16.0182757209998	9.49862355971371e-39	2.68029203036681e-38	76.7149728666601
LRP2	1.58585154086389	-4.63778165833636	6.19670271754695	2.82172098646743e-09	3.96224517121041e-09	10.1139098959948
JMJD4	-2.66726759665493	3.808876966691	-31.8291869560115	3.94168928737147e-84	4.35225051859434e-83	181.453695998919
DUSP12	1.66585071172785	3.69364037652558	31.069427727882	3.01886643911866e-82	3.1312436406467e-81	176.903814685718
AACS	1.08858971205711	4.43652172719217	16.2149529470976	2.21467574041643e-39	6.3533028971534e-39	77.9787520356426
CADPS2	-3.38503426986808	4.38299014933175	-33.2038374582819	1.81786158995663e-87	2.27592329899232e-86	189.132409947239
PCDHB4	3.41367856142959	1.54404749535127	31.9443730560938	2.05379660899457e-84	2.28739864373991e-83	182.067912359855
PCDHA6	-1.20588762985033	1.33302042222207	-6.16294888633101	3.38509868395983e-09	4.74353278941932e-09	9.47434178916741
PCDHGA2	-4.55178145134525	5.51469781824586	-57.1394165953421	1.27542871074149e-133	1.11174067129878e-131	295.293895220054
PHLPP1	-1.30294174782398	5.36883238769871	-15.4509667900985	6.38411263944003e-37	1.72515931046356e-36	72.3339939215181
ATP8B1	-1.59128520240757	4.10486661025641	-17.1928857558364	1.63594232217955e-42	5.09349396145377e-42	85.4208302429904
IL12RB2	1.68559055669046	-1.0400240167376	12.7510293159052	3.18688649484395e-28	7.04978846431721e-28	53.0251069684549
MPP4	-1.69366086903239	-1.2911185295797	-8.3696961198662	6.81754626337375e-15	1.10542258274372e-14	22.6976628083812
STRADB	-1.74164613235427	5.15521327598217	-23.0922200946485	1.27135072890898e-60	6.5639093623309e-60	127.027053494114
PGR	-4.26278252701212	1.94716767030441	-23.5522424628839	5.80312222737564e-62	3.12462285151865e-61	130.578872735029
C1QTNF3	2.07181056867723	1.48929449513553	20.2370062859366	4.6878677524093e-52	1.89342642442564e-51	107.542039225623
COL19A1	4.90439909380432	-4.45170760339679	21.1605787231928	7.1612070986671e-55	3.12992852927363e-54	114.34780720732
COBLL1	-5.50506604910152	8.16816828136541	-47.9939395718537	3.01092961755753e-118	1.39377681835594e-116	259.929955222319
DLG3	2.60813692956674	3.93654035924243	35.7130322084701	2.5296934611756e-93	3.93755992316005e-92	202.437105587291
KCNK2	-6.19471093722219	4.66650889198577	-17.1314342211527	2.56936586339437e-42	7.96427564124351e-42	85.2789938136195
SERTAD4	7.04876782822165	-0.738694276037291	41.5331673741896	7.57554892422004e-106	2.03237636005295e-104	231.445073156957
SEMA5B	2.97312574345481	1.43392029768939	22.6746559167981	2.14248115605566e-59	1.06818847881998e-58	124.423401657767
LINC01587	3.97209441322941	-5.1287298470968	15.8535920357955	3.21858760439789e-38	8.97250242263902e-38	76.1684784287745
TRPM3	-1.09706994203605	2.78420044844265	-5.57490607218407	7.24254964441838e-08	9.79482753140633e-08	6.25773541852794
ULK2	1.27286480513084	4.75514238781823	22.004503251057	2.0834160404154e-57	9.77153850102647e-57	119.507431385239
P2RX5	2.68678278865583	-0.599268590927076	16.8944231759985	1.46885367515858e-41	4.46552395926402e-41	83.5868484631533
EPYC	1.15202281190354	-5.64245720056402	4.25329769833774	3.12006775981225e-05	3.90054907094783e-05	1.18805142257848
ZNF416	1.10485655008237	1.91913510424734	15.6962709933078	1.03363420669536e-37	2.84169442281077e-37	74.5057061551944
ZNF586	2.33393382717112	2.86670554363282	28.0923849344724	1.4118367377795e-74	1.1315758780697e-73	159.281634241121
ZNF446	-1.27692705469429	2.98886877473072	-20.6996363978422	1.79995598297405e-53	7.57877930199008e-53	110.804965488999
FAT1	2.44297777950332	2.89493477942223	17.864969864188	1.1940410968121e-44	3.92558430049283e-44	90.2678194440224
CHMP2B	-1.09560375206364	6.71744484548434	-20.1552143957499	8.36218068589404e-52	3.34994817314371e-51	106.542696965154
SMAP2	1.01825454451402	5.16654551218679	15.8485409737177	3.34139756960073e-38	9.3092440550244e-38	75.2142363995238
REST	-1.95418022885552	3.96367612357617	-23.6314595009695	3.41943222101637e-62	1.85673401206528e-61	130.827815712188
FAM234B	1.69006360181614	3.2696253835093	25.4141155883194	2.85001095691483e-67	1.80709314009815e-66	142.401607254809
SLCO1A2	6.46895956625048	-2.67756257938761	14.3788380532644	1.8449947059872e-33	4.59141701288498e-33	65.036933449527
NKAIN1	2.39278644249496	3.27129545953086	13.5120931836289	1.15043596434093e-30	2.6836922177652e-30	58.0287739665741
APOB	-1.18156147933652	-1.75602838549346	-3.24979352140987	0.00133668838925709	0.00157990917993397	-2.58081373614216
EFR3B	2.49471493399814	3.03360951553702	18.7998072336017	1.35163583391158e-47	4.8166366801661e-47	97.0388347736053
KIF3C	4.0541788074048	3.80514147993657	48.2114405804308	1.21733447253256e-118	5.77396488316828e-117	260.84198347757
GCKR	-4.56783702818377	2.48619258653003	-16.2641085893969	1.53950402156715e-39	4.43791381432418e-39	78.9842533265704
MAPRE3	1.99502176202904	4.96709276683538	29.9098662967098	2.58357089510632e-79	2.43583282065554e-78	170.045044710267
CAD	1.18608567710524	4.43556086049758	17.2730905009509	9.07909623989326e-43	2.84324897024531e-42	85.7804891104606
CD59	-1.17043531247016	7.39395623974384	-12.5646077013954	1.25596957530932e-27	2.74134377965321e-27	50.8535793086463
FCN1	1.43059790214697	-0.595219867873606	7.36452281253314	3.56155213297247e-12	5.40208107686198e-12	16.3015952088208
MECOM	2.4054923721301	0.534844641494219	17.2131346828029	1.40990071516775e-42	4.39386084992714e-42	85.8180751018965
SCAMP1	1.24727444568712	6.8912466005412	23.6770681025069	2.52263860399228e-62	1.37365462314045e-61	130.804201370637
HACE1	1.35520562745795	3.58298636241445	24.3398245534707	3.12592951703154e-64	1.79661223970917e-63	135.360665218499
WDR47	1.72517056224701	4.14779445370232	32.4301946125489	1.33558538123178e-85	1.55890281561763e-84	184.603167772576
OVGP1	1.4694783697447	1.35885423281818	13.7568518204631	1.8732066664946e-31	4.45110593450867e-31	60.171932696699
IGSF9	7.27578170802524	-0.692681742577776	22.8956212897079	4.79344315131473e-60	2.43348886488393e-59	126.035900110445
ABCB1	-5.41219683631627	9.11506357477134	-32.5710212899251	6.07861141882404e-86	7.19312731369961e-85	185.356407407444
AKR1B1	-3.85817998235995	10.2152313136064	-53.441901595588	1.11755089913622e-127	7.66003211250671e-126	281.623362479797
WNT11	-3.37393565895392	2.51153536264065	-16.680653725075	7.09817557843945e-41	2.11480404599991e-40	81.9902636019772
EPS15	-1.09879800908816	6.23859965464102	-17.6638879990133	5.18571366006602e-44	1.67624964782907e-43	88.592461282806
ORC1	2.63871057615727	0.824095570611051	22.220267056181	4.74462702649997e-58	2.27189344289226e-57	121.406960475092
MGST2	-1.6193164353691	4.9311193191731	-20.6415897766648	2.70602989118932e-53	1.13093150817047e-52	110.146148105741
ATG16L1	1.1338952414596	4.94443399231745	24.8350438303772	1.21823269059126e-65	7.34724723758946e-65	138.492110870288
USP40	-1.09732024204966	7.87875609397302	-14.7570985080277	1.10814060724484e-34	2.84063254763605e-34	67.0786384396209
RAD54L	2.25898517237422	0.967864289872952	15.4782242928385	5.21436663928284e-37	1.41187029657478e-36	72.957534251597
MAST2	1.45108821880673	4.76681567319723	23.471316528211	9.96950910273158e-62	5.33439172490148e-61	129.471980941195
B4GALT1	-1.51108122639729	6.10263798076604	-17.2455584491221	1.11123233944247e-42	3.47104202958508e-42	85.5476648830388
AQP6	3.02565282856628	-3.8277120059282	13.8126273244945	1.23828431126112e-31	2.95486872994014e-31	61.0208135165342
DIMT1	-2.14879699539121	5.8135233518049	-36.1668741856253	2.36990128257905e-94	3.85781182003478e-93	204.807820886557
FOLH1	3.27166460175844	-1.11797647828431	18.9533714438193	4.46798354568859e-48	1.61334925624294e-47	98.6039917856207
NME8	2.27767036601616	-4.0869638145806	8.74079354832521	6.11578343152168e-16	1.01741794371422e-15	25.1592684637447
EPDR1	-2.34246525902283	5.44661755445472	-15.7018420309925	9.9178509799415e-38	2.7276156659801e-37	74.2779996189355
SNX10	-1.07089960567405	6.01553403743976	-6.63635897960996	2.48589623295586e-10	3.59559906606433e-10	11.3371403491145
HBQ1	4.69031444819763	-4.74974347734456	24.6450957572444	4.21391481794448e-65	2.49454685750127e-64	137.814522314004
CEACAM6	-3.21949039593466	-3.72048187312177	-13.1309057086881	1.93257000560109e-29	4.39115035996258e-29	56.1290359423849
FAT2	1.35572564458301	0.231808004618849	10.8521759926609	3.08094799231986e-22	5.9231641843193e-22	39.1762831207897
PPEF1	4.85157782807468	-1.75088426334636	24.5079190618833	1.03545838842275e-64	6.04296445532516e-64	136.878703327938
NOX4	3.23911219166625	0.750336045661487	17.821748050259	1.636800228321e-44	5.3590997128259e-44	90.2085873338848
HSD17B14	-2.35420098113938	2.96025733939303	-17.9617968476302	5.89374944031369e-45	1.95126441625062e-44	91.2700399479119
TRIP6	-2.21249986577132	4.6912775994989	-23.3181377390388	2.78275413883392e-61	1.46755337563755e-60	128.653911214776
ACHE	5.06475386484431	1.21663107819774	23.6077610264041	4.00532376153289e-62	2.16926081049585e-61	130.691302469598
NLK	-1.01749844339075	5.62271140663716	-18.0240457808374	3.74486245486057e-45	1.24715365981581e-44	91.2561934179307
ADAMTS2	1.12015997281253	5.03952100214942	9.64659102304821	1.40470781560891e-18	2.48810258666898e-18	30.1323529379123
PGS1	1.07692098242941	4.14210670047479	20.7311099965867	1.44317809607217e-53	6.09321346027621e-53	110.706120094359
CETP	1.98924902620411	1.09504605346311	13.4213409453125	2.25353395548163e-30	5.2252942017336e-30	57.6967287427804
MT3	-6.56007952529877	1.03233326759088	-15.3136479405689	1.77025578304541e-36	4.73386644276058e-36	72.1286582900752
GNAO1	5.09694591295595	3.8628055446229	37.3984330341998	4.26688979229292e-97	7.88487098497393e-96	211.17436536091
SH3BP2	1.16682431401301	4.82256973908893	18.9254977062671	5.46137619973944e-48	1.96713439634775e-47	97.7839096470829
TXNDC16	2.03102609227667	2.85700699662428	30.7524553994416	1.88176053203727e-81	1.90894978170965e-80	175.148439784052
SF3B2	1.18907921104616	7.357681047598	29.7956594301314	5.06752116273495e-79	4.71804398782808e-78	169.341179945358
KLHL42	1.00878035835042	4.85814724786037	22.2152581400358	4.91011773856013e-58	2.34918826932478e-57	120.951638418432
GNAS	2.53019702949141	10.3748497062814	25.6808459634139	5.12627514403558e-68	3.32804467543783e-67	144.025507571909
PTHLH	1.64556323295607	0.0864372141939983	7.53712768377982	1.25404543708822e-12	1.92306947827795e-12	17.2354696874324
PHACTR3	5.63786924025041	1.00212619064122	46.9001976179677	3.01313269367947e-116	1.27941823697246e-114	255.376654249615
TFAP2C	-2.33861703874818	-1.73126174218423	-8.59136762282331	1.62438531583069e-15	2.67343615321505e-15	24.1762566428256
AURKA	2.19365268760232	2.02152829746402	14.4708372680769	9.31015968237997e-34	2.33451344445609e-33	65.3258615567476
PIR	-1.76524530350722	3.39970649699712	-13.0860843592128	2.69138236040268e-29	6.09193935746609e-29	55.1377115534453
AAMDC	-3.61681664864814	4.29284848081733	-35.0596787990449	7.94009832270737e-92	1.16081222250771e-90	199.187219342656
METTL2A	1.77781524574768	4.22797030376389	27.6764829956349	1.81404728473185e-73	1.40142736555254e-72	156.598000778758
SULT2B1	-3.22146748585999	-3.42069178556663	-17.2286579769232	1.25802265835376e-42	3.92318960244546e-42	86.3092802378555
GP6	2.33986835738101	-3.8779232422432	10.0930722255909	6.45048403920738e-20	1.17600418959472e-19	34.2151954853462
ASAP3	-2.28143879493275	5.5267956338696	-22.6620990886188	2.33317616705326e-59	1.1617597819091e-58	124.112360273737
DNMT3B	3.18069512252461	1.42161638371088	26.7658692145519	5.2376341726579e-71	3.72717534671056e-70	151.182785468567
TPX2	4.34351211029311	2.62505993554876	23.3953251353126	1.65835081546033e-61	8.79794338225039e-61	129.150705545708
ANKRD10	1.0591663959735	6.76271380693338	17.1712409933417	1.91783922051836e-42	5.95752664803032e-42	84.9552272617746
TMEM40	-1.41438732083061	-4.03690658938102	-5.94909101003314	1.05630679024453e-08	1.46009398287705e-08	8.88260374977047
CRLS1	-5.07955414031824	4.56043203382489	-43.1918509178545	3.59993153275981e-109	1.10725457357149e-107	239.079270062061
SIGLEC1	-1.07873659031182	4.80473232946917	-5.66571060662422	4.57534530344347e-08	6.22011071533405e-08	6.35306905861241
SLC4A11	-3.73976022136657	1.99748125425983	-19.8164459141168	9.26029940309786e-51	3.60289129041869e-50	104.791258597853
EBF4	3.04881772231189	3.44227958118372	34.1962024373049	8.09308955505903e-90	1.09901396609235e-88	194.386301546304
CPXM1	3.98881960562192	2.98446172313049	25.0134321117049	3.81389129113518e-66	2.3306104479876e-65	139.815492879289
LZTS3	2.74134457810325	3.66452935432446	35.0979811373917	6.4795011225719e-92	9.50889430942112e-91	199.206490470586
TESC	-2.02797551305623	4.08755309681858	-15.4013412179372	9.22892924049771e-37	2.48692296460869e-36	72.2229045663045
RPL6	2.78509279378638	8.28521740652975	37.1248451817838	1.71436510628824e-96	3.07932500701026e-95	209.693589506538
SIRPG	2.22253366549066	-2.62248704415818	8.17739223562001	2.33108329423896e-14	3.72995933871056e-14	21.4401634514632
SLC23A2	-2.02286414763701	8.03601913986702	-24.3342944634617	3.24184050056335e-64	1.86137891430557e-63	135.169558336145
SLC8B1	-3.71548634168328	6.44658994511839	-44.5503687095235	8.10626494797142e-112	2.80309302444898e-110	245.127982316132
DZANK1	1.43344297443984	2.08365551752735	20.1552610386414	8.35941962498406e-52	3.34942296474426e-51	106.915993660065
KDM2B	1.41230485606611	4.75377069874941	28.397462223289	2.19938781586027e-75	1.81441639851987e-74	160.985872441746
CFAP61	3.8707988835922	-1.46840710570156	16.2833608324331	1.33517900940988e-39	3.85323587435768e-39	79.1210464132365
GCN1	1.05207078293662	6.73073875951977	19.1903122172338	8.13283228599954e-49	2.99092967639394e-48	99.6441438904677
RPLP0	1.9339585648924	9.5463898649349	21.2495868597791	3.85300055991367e-55	1.69718649758669e-54	114.287357005363
PXN	-2.17237061648442	6.52494097376254	-34.0586065852084	1.70356020438537e-89	2.27854876439477e-88	193.552563231119
RPH3A	5.62745936917705	-0.649126745182197	16.9625932795037	8.89298198025652e-42	2.71790143903077e-41	83.9916234973048
KIF16B	-3.32520460360889	4.59246761129118	-26.3644215779424	6.57903166104291e-70	4.51885377158579e-69	148.646127475889
CHGB	2.62667160559427	8.23965799092491	7.78781797594166	2.68912542562825e-13	4.18910899693735e-13	18.0745513272102
PEBP1	-1.81276611568762	9.96818879638327	-23.8210059788421	9.67599534589429e-63	5.32790980917311e-62	131.787011263218
NOS1	2.77872484546718	-1.69828044528413	10.5966524164985	1.88705218754715e-21	3.56643908363211e-21	37.5225444546758
FXYD3	-3.26840135397958	-2.40628652681439	-14.2153764852617	6.21817896668758e-33	1.52704354615688e-32	64.0744700097066
HEPH	-2.67502645695911	4.69361366059941	-18.6263993526828	4.73002677590122e-47	1.6617321444341e-46	95.8939673463483
CMTM1	2.17421263843527	-0.780623332627222	18.635170354548	4.43934974765056e-47	1.56056216437346e-46	96.3177019925039
KCNH4	5.72514464513264	0.0534471007168167	33.8982321369656	4.0666938049972e-89	5.36473787559282e-88	192.960480279483
GMIP	1.71281572172202	2.66283834256888	23.0346881787695	1.87379706322809e-60	9.63125019214632e-60	126.756637909665
BIRC5	5.60054494610319	1.55592243994126	19.915867085516	4.56668897752964e-51	1.79245452322782e-50	105.180282969505
LAG3	3.755186710049	-0.46280364829293	34.0241885095477	2.05282946889578e-89	2.73777759249559e-88	193.669732598754
DDX24	-1.0017269567471	7.60374106512069	-18.0690337055477	2.69884940711449e-45	9.01659277624208e-45	91.5264383255061
ANKRD24	-1.58614232980316	1.99336944849066	-11.4954429921632	3.05343551020211e-24	6.13902923232296e-24	43.7210890337139
DHX32	-1.55683076305082	4.91902862787728	-28.6428299415125	4.97128472502621e-76	4.18788132251569e-75	162.585493735259
BLVRB	-1.13189464435279	4.79558951934636	-10.4834276901419	4.19503988238956e-21	7.86089285660068e-21	36.0430737919231
CCNK	-3.18307653594084	4.71696056327258	-50.0200344834138	7.43022953063575e-122	4.01945835897319e-120	268.276264193523
PCBP4	2.72639432639189	4.91877635343144	35.4605101062142	9.53373859468297e-93	1.44501199342902e-91	201.054782635209
YPEL3	1.22615172113334	5.75051430845997	15.0333421650665	1.42125668029731e-35	3.7192260176943e-35	69.1405209700323
ICAM1	-1.06997233904264	3.3058719860937	-6.07055967755699	5.55268997075167e-09	7.72846382468021e-09	8.67421074383754
IRAK3	-1.29198070507144	3.88247758037224	-12.9037850357012	1.03376898857034e-28	2.30987679802667e-28	53.6725222410361
SI	-1.36447853177402	-4.74099494883317	-3.9217272075293	0.000117612674048937	0.000144253977478702	-0.0527299899466334
TFAP4	1.65587954258766	2.17319149133598	19.2659646062138	4.72611938824272e-49	1.75090026862901e-48	100.548357430382
P3H2	-4.11518137723834	5.13425020591651	-26.3650309909452	6.5537059527981e-70	4.50279755513633e-69	148.651696643554
THPO	-2.2393754370626	-0.614794021959998	-10.5687936217492	2.2975126506606e-21	4.3343878403797e-21	37.4388735809088
CHRD	-2.4816220894194	4.00018510803198	-14.0381796750619	2.31982488770152e-32	5.62696997595478e-32	62.1560853372274
FLT3LG	-3.90566495786902	0.58660080107711	-33.2762818854123	1.21984919356696e-87	1.53890204927379e-86	189.515609822183
GNPTG	-1.95122519488001	6.01133327870053	-47.103882655546	1.26945297865294e-116	5.53265931205741e-115	256.158410286591
CD209	-1.51318137314316	2.34779897109419	-7.03521111860876	2.51008243927858e-11	3.72217976920433e-11	14.1708416754674
MCOLN1	-1.30730194468763	4.89944398005667	-17.2884373388247	8.11207790415751e-43	2.54386217089512e-42	85.9738389965239
USP48	-1.02473758365818	6.38123635660837	-19.6521683880846	2.98473026517845e-50	1.14221809800128e-49	102.970263390391
EFNB1	-1.11438793708861	4.52915451339603	-13.3213378523541	4.72532344150396e-30	1.08899776688916e-29	56.6273077979473
KIF4A	4.80458499926273	0.613519966954997	23.3048158563837	3.04302459884708e-61	1.60188753894186e-60	128.717618900144
PLEKHG2	1.52679791566654	4.0482595131328	19.0480186301506	2.26093334458606e-48	8.23483117732473e-48	98.7283141293765
DLL3	7.61211408692372	-4.41130043879414	24.2810164080864	4.60487110886419e-64	2.63091560088187e-63	135.437287653678
NAT14	1.78631703659667	3.30935312990796	25.6589162255655	5.90079244267485e-68	3.8254954991116e-67	143.971451746227
PUS7	1.0175758293724	3.05498435521453	12.0635923857807	4.92866798815218e-26	1.03403543922186e-25	47.4719785435712
LAMB4	1.4248095212422	-2.6760859576911	8.75937172742724	5.41340740925632e-16	9.01935211673484e-16	25.1975720313044
DLD	-1.24306851826022	8.72330349081713	-19.1097167370222	1.45093157740305e-48	5.30637563433074e-48	99.0713316612982
ABCC6	-1.43611350431692	1.75320680723834	-7.82750743788631	2.10212380165586e-13	3.28287186089167e-13	18.9671333798108
CMTM6	-1.10514359202857	5.07514321841708	-16.8744138340499	1.70203719083692e-41	5.16288339739225e-41	82.8886031232249
ITGA6	1.44957965074742	3.49251013611857	9.41364451291538	6.86277927377187e-18	1.19513976511502e-17	28.709632553527
RAPGEF4	-2.13022314932986	6.07484728365907	-19.0401509199806	2.39256949956943e-48	8.71015963286907e-48	98.6465638415614
MAP3K20	-1.42835971244233	4.90089758020264	-13.4363327434595	2.0166866348725e-30	4.6803420656003e-30	57.4507509507495
SMPX	1.03456585443817	-4.45856141922235	4.00958420279266	8.34146681292864e-05	0.000102789832975107	0.166098559162615
FH	-1.24158644602927	8.11689732887151	-18.679747451542	3.21645202164918e-47	1.13516921693009e-46	95.9630451195428
SEL1L3	1.24830887327868	3.78379069783631	8.96330069362006	1.40791788175165e-16	2.3771285103853e-16	25.6760922622561
TF	1.62804087717002	1.0581956434781	9.56681953848516	2.4223933514079e-18	4.26192886161712e-18	30.1313055977867
MYO15A	3.14999340189091	0.270860547401737	18.8443685620924	9.80071876794225e-48	3.50824117186887e-47	97.6899261099735
APOH	-1.64835622913844	-3.736737532088	-3.88090251257944	0.000137696487048721	0.000168404254478657	-0.266333721339213
PITPNM3	-1.71227906899351	3.02098481246438	-12.6726187198557	5.67595988858804e-28	1.24877604978088e-27	52.1491092899072
ORC6	3.15355088029007	1.40835086663965	21.4727230617715	8.17918923597754e-56	3.67928124950039e-55	116.164751876044
SLC17A6	4.03429720034828	-4.9631580603133	11.7688261126799	4.21465510404067e-25	8.65525588977911e-25	46.0998157982047
CPA1	-4.30211996978248	-0.155075299838241	-9.1033984379161	5.53770011108003e-17	9.46049366658069e-17	27.4776290065532
ESR1	-1.78141265065109	1.89402090846905	-14.8727504820613	4.68980014053618e-35	1.21296264075966e-34	68.5798387770512
RGS17	3.58378634056701	0.713202881807678	38.0200342633899	1.86099611606856e-98	3.64297875297183e-97	214.453637014068
ANGPT2	3.30303035432656	0.762288919717585	22.253085376957	3.79032579777364e-58	1.82060169687614e-57	121.612470427547
TMEM101	1.23394725897141	4.59160559564689	23.4367242481794	1.2567201829644e-61	6.70880044055804e-61	129.25331548654
CD200	5.21222734986784	2.61213521375786	41.8138634987455	2.04099827048601e-106	5.59917090854589e-105	232.71840036702
PSME1	-1.0486387067599	5.86681615097707	-18.3072749429879	4.77575824034693e-46	1.62802891962476e-45	93.3021118326429
HAUS4	-2.42604376818219	4.25271847119737	-32.6980572635392	2.99398897360076e-86	3.59449850837859e-85	186.290391554153
JPH4	5.66152486277497	2.0370626257316	35.7196639002069	2.44328897179323e-93	3.80820053707502e-92	202.603621319052
SLC7A8	-1.62129013822966	4.79784353726953	-12.8181469854638	1.94369936151655e-28	4.32163938316208e-28	52.9246800358049
SLC22A17	2.99537378975103	4.34761457384572	21.7236515939576	1.44141395422403e-56	6.62196120298744e-56	117.603332439886
RNF31	-5.42150233241058	3.37254485440008	-65.0282377191896	3.02423098868247e-145	4.18303662320816e-143	321.242904569505
RPGRIP1	1.55859833248177	-0.927829663730068	15.1289963030212	6.98080687636893e-36	1.83969946420132e-35	70.6083378991919
GEMIN2	1.21441637796166	2.15125471722886	21.2878131404676	2.95333436964862e-55	1.30612809888021e-54	114.873673375275
TGM1	1.88610925960285	0.745324513970357	19.6685293769023	2.65601016545792e-50	1.01777005328322e-49	103.60227022595
SEMA6A	-2.13448098217672	7.32775007855645	-21.9445522024423	3.14590819367751e-57	1.46980852277016e-56	119.05939292744
WDR76	3.4014432264491	1.20629963054431	31.0452399621493	3.46982506256589e-82	3.59414749417979e-81	176.960658147747
CAPN3	-1.8472004770984	3.4947158679974	-17.1967071525738	1.59066815303533e-42	4.95320081787047e-42	85.5636625337894
SNAP23	-3.61288495374198	4.57902312403538	-62.7277025036402	5.4292273447863e-142	6.70640226936998e-140	314.452721600157
TBX15	1.9073685466699	-2.0745410110329	7.99891335033106	7.20228629441975e-14	1.13925639330824e-13	20.2869817686688
PHGDH	3.26233425885011	2.35999006857992	16.5030619291864	2.63252034455154e-40	7.73449344171917e-40	80.3135776266862
EZR	-2.27955975150294	7.01945465568239	-25.3090442484134	5.61571959333108e-67	3.52301756888524e-66	141.564043407475
TEKT2	2.89823528354128	-0.859414033349512	17.6480458204777	5.82255098421446e-44	1.87999867464873e-43	89.1281318286638
CLSPN	4.73120006842859	0.0148478173817993	22.9181634040493	4.11580619621212e-60	2.09177133831251e-59	126.1691264139
RFFL	-1.16666826089182	4.48837462868639	-23.6431777809715	3.16229893052235e-62	1.71872807049731e-61	130.767229204538
MFSD11	-1.015978923534	5.84538123613774	-20.996069297117	2.25707391465025e-54	9.71782858425091e-54	112.498816756324
DPYSL2	2.6424041525791	7.00177226534059	35.3310688777575	1.88686081158102e-92	2.83384901734135e-91	200.346183143634
CDC45	5.19033746511386	0.300707786189772	20.2370499899825	4.68641919818543e-52	1.89317238647928e-51	107.571625088058
COMT	-1.34796854507384	5.90076675822446	-19.1808386346089	8.70520610143311e-49	3.19989744966587e-48	99.627935051501
VNN3P	-1.078845223525	-1.96924381735955	-3.52829099337949	0.000509479690644273	0.00061103174320831	-1.66680898252736
GABRP	3.57511581229413	-2.0116086684401	11.9336735487028	1.27084351084594e-25	2.63890814967911e-25	47.0790541165722
CDC6	2.61640341415837	1.84319320105514	14.95410222267	2.56148228085187e-35	6.66678075553774e-35	68.9217764285045
FMO2	-3.3975701708805	5.81536595066799	-15.0563535901881	1.1978102049791e-35	3.14090338572053e-35	69.5416364701582
MSH2	1.78769751044496	4.51533870065889	21.7464976359768	1.23113672769668e-56	5.6649456719254e-56	117.74201978259
DHPS	-2.33002837501456	4.20733380762982	-33.0251149814844	4.87607288245375e-87	6.01026720980786e-86	188.105582708531
NXPE1	-1.39222291962943	-4.03708444557999	-4.52423326516429	9.93335977174349e-06	1.26009488367018e-05	2.25191601710348
TMEM38B	-1.80510674966768	5.74076804386256	-24.0086504838853	2.78517683990355e-63	1.5569893471668e-62	133.09950845445
CRAT	-1.29679060221449	5.52327194260195	-19.5065280738678	8.44347575532443e-50	3.19364412104534e-49	101.9926731766
SH2D3C	3.11468255798416	4.08925759638034	40.6216156129474	5.62159550018674e-104	1.37994935662926e-102	227.008391112889
WHRN	-5.78391659875808	5.30812750863473	-33.2329136912622	1.54879179513928e-87	1.94432291716968e-86	189.331393398128
PDE6C	2.00489902107984	-1.03840967778167	17.7890728052815	2.07773552175306e-44	6.78450845589113e-44	90.2020264779215
TLL2	4.9125718178789	-2.64465967041738	20.7224373660605	1.53374161064825e-53	6.4720309580497e-53	111.230309166029
CRTAC1	3.97715160722465	-0.852799675533477	19.9010921668176	5.0722390671744e-51	1.98784611830101e-50	105.336804397324
BAMBI	-2.38979026190745	4.47293097474158	-13.6052138477485	5.76867687221663e-31	1.35693143657161e-30	58.866610856319
IL11	5.56138396653986	-3.08599555643112	27.1092375411729	6.11040357894799e-72	4.50939975303897e-71	153.522667250885
MYO3A	2.67608223787604	-4.61130279564346	9.08117981017872	6.42363203804058e-17	1.09505148669151e-16	27.4149632156557
CREM	-1.84399502829888	5.39440022436371	-15.2843732454846	2.20032686037844e-36	5.87033381241414e-36	71.1384833656786
SMIM24	3.99169473579167	-5.08071180836878	20.9838063469391	2.45902615657152e-54	1.05755064588802e-53	113.128274749322
CRISP3	-3.53284268328088	-2.66918518470761	-9.36024117200349	9.8511487631633e-18	1.70911585759583e-17	29.3357980702006
FKBP5	-1.06018544651386	6.76686098570025	-11.8440386732524	2.43998994679613e-25	5.03450895766357e-25	45.6037472436584
MRPS18A	-1.60355710433006	4.10086145354126	-29.8146896132985	4.5289426537759e-79	4.22512303552381e-78	169.701026262852
PGC	-3.59873786264555	-0.141327652771764	-6.84838085704824	7.4224574060164e-11	1.08754420311813e-10	13.5175986176581
HSP90AB1	1.07367559987162	10.4517018825985	14.26613847931	4.26398777504118e-33	1.05104955304318e-32	63.5058662011841
ITPR3	-2.31501711306834	4.70992901111667	-18.3709185309017	3.00932702175127e-46	1.03164803911298e-45	94.0045789393239
ZNF184	1.30866932440239	2.20347211459667	22.5864966244565	3.90011700027498e-59	1.92662109900239e-58	123.802127321849
DSP	-4.09921179846826	5.10111991901907	-24.0706753142081	1.84714012124744e-63	1.03888701389566e-62	133.786188414624
IFT74	-1.14249721022322	5.80116650892561	-17.8337554556018	1.49946408097803e-44	4.91850622074859e-44	89.8604987389303
ACOT7	3.14724466460932	3.47004090881623	33.8609480281396	4.980433652455e-89	6.53653618966238e-88	192.564300044589
CDC7	2.16525198679847	2.80207202279153	20.4939658202081	7.64516355253997e-53	3.15800488018814e-52	109.172044396648
SYDE2	-3.10771414417451	0.100718771211036	-16.7601596273141	3.94961340337248e-41	1.18714534813924e-40	82.7545589093244
SCD	-1.55057235932204	8.34572247866214	-11.74445983933	5.03030960405698e-25	1.03128713538752e-24	44.8773564569209
TMED1	-2.83906809598696	3.21949040510171	-41.8756629703059	1.5305323099323e-106	4.21882647101745e-105	233.045597127546
ABLIM1	-2.40469384068815	7.74238304021918	-19.2961206577916	3.80718847648978e-49	1.41340801379681e-48	100.414422053216
ERMP1	-2.13226073582536	5.14773486852316	-23.7035465695484	2.11453729651426e-62	1.15442441531985e-61	131.16608501296
RAB18	-1.14792144084445	8.4488512095758	-22.6518691165765	2.50104914828806e-59	1.243851288783e-58	123.893785267933
PALMD	-3.95242796219098	5.52903802101987	-25.1342011901673	1.74141315569772e-66	1.07495730848374e-65	140.701188105742
TSPAN15	1.89699423255364	1.86824007885554	20.4657748035477	9.32482444883884e-53	3.8415216683383e-52	109.115988210172
MACROH2A2	5.53265222798704	2.5731567640756	45.7366537983059	4.46072657848305e-114	1.70876157937612e-112	250.369198151088
OCEL1	-1.16719513239947	3.01609863071846	-15.9230234168914	1.9237955804084e-38	5.39358588564798e-38	76.1809040312105
CATSPERG	2.36698345459969	-0.113838870092197	22.0087061867211	2.02411911079504e-57	9.50114353591845e-57	120.054882030023
FBXL19	1.11098219692857	3.76892548239611	19.3289897677134	3.00815541543659e-49	1.12018993940303e-48	100.791813930528
STX1B	4.2876538287174	1.42089870194212	50.1845072312352	3.83293951122957e-122	2.09803482867042e-120	268.93659896489
HSD3B7	-2.70904333981032	3.6728094579197	-20.7493159634467	1.27011774692414e-53	5.3743267697748e-53	111.170385179193
MAGEB2	1.13847435826575	-6.13003502105177	4.61462862996675	6.70101033900717e-06	8.55080310577431e-06	2.6953935207227
EFNA2	8.73217662769876	-4.29560938124098	36.5028854087204	4.16197547054137e-95	7.00200082986418e-94	206.640126847927
CBARP	2.46360209834264	1.64181205947617	17.1093848268539	3.02133941631322e-42	9.3439441929869e-42	84.9065657598957
PRKY	1.63637358001144	0.302112281116167	2.99629857923431	0.00304751040722543	0.00354750538111712	-3.72483006026953
IGFALS	1.50176167156216	-2.38523843942006	8.82604145893221	3.49076064355211e-16	5.8400144930405e-16	25.6034463845436
MISP	3.3588668816359	-4.1828965798601	16.2757663431629	1.41232075030402e-39	4.07382580060845e-39	79.2539733922843
CDHR5	-1.42929470757163	-0.70430790347012	-5.76449846827189	2.75993840862445e-08	3.77587167145322e-08	7.67079347517725
RASSF7	1.14324078861728	1.7380868043832	12.3932550795349	4.41854037840526e-27	9.51023706678933e-27	50.0896128570044
GADD45B	-1.35200939569495	4.67767736739839	-7.3894738670546	3.06531646933754e-12	4.65612843593266e-12	15.8388440374713
PALM	2.27653566062346	4.85980936860699	28.8098881172605	1.81379822531514e-76	1.55173797061313e-75	163.482197910988
MADCAM1	1.17098266387921	-0.729762525025086	11.3282220905948	1.01983881829455e-23	2.02625639633459e-23	42.6851962239704
IGF2-AS	1.68439393984348	-1.91565182137731	6.016060298349	7.41784159979694e-09	1.0290356321765e-08	8.92937554019961
MKNK2	-1.47790753792879	6.30895413472441	-20.8767895676388	5.1983582308336e-54	2.21994595625856e-53	111.654546494272
ARVCF	3.64402629600678	4.84124931165896	38.8025398205334	3.80543709380091e-100	8.05699279832331e-99	218.142542497825
RANBP1	1.31451227625723	4.75273124614576	19.509275767829	8.27927529245769e-50	3.1330763430616e-49	101.981586837872
KLHL22	1.03036899116743	4.64073785648741	23.3975351265744	1.63397271930709e-61	8.67259555222301e-61	128.989447096748
CRKL	1.19755531160685	6.13869956749577	29.1424189756004	2.46258876188987e-77	2.16122104144734e-76	165.447083247669
LZTR1	-1.00122187373137	5.04895921398541	-23.2946407907038	3.25814310353794e-61	1.71239698631679e-60	128.345583683482
MMP11	3.53810138415809	1.16488724560708	24.1522106743781	1.07736242419742e-63	6.09055179553015e-63	134.341807341461
CECR2	1.47082870296186	0.559299698283599	6.61839423110007	2.75099438637193e-10	3.97405999567263e-10	11.8730916554761
SMARCB1	1.18445379291235	4.96798360596668	22.3157714526244	2.46916246025511e-58	1.19445410826037e-57	121.632227425144
DERL3	-1.6958930979213	0.0254031166239998	-7.60310828950469	8.38449792650931e-13	1.29175960517867e-12	17.8213454470558
DDTL	-3.1024667918316	3.97339064211385	-34.85725265655	2.3309140739619e-91	3.35462829871938e-90	198.109095582056
DDT	-11.2016916764656	1.81096992156698	-64.5570714621279	1.37581013315315e-144	1.82642748653474e-142	316.90421867734
GSTT2	-5.68070296697621	1.19291734246123	-16.9670745792868	8.60449912561832e-42	2.63112689042438e-41	84.2920481397352
TBC1D10A	-1.01547276724017	4.20613989844671	-17.038953161962	5.07086956543462e-42	1.56030393089083e-41	84.2184001214726
SUSD2	-1.26591444006567	2.98767684117569	-7.46319661683148	1.96429856779748e-12	2.99830388010005e-12	16.5614309513317
UPB1	2.84376594046366	-1.15396854309871	16.7483692952118	4.30823629867045e-41	1.29258280637731e-40	82.557153012784
GGT1	-2.34204960963216	-0.33171352454824	-17.3263356736729	6.14298830225613e-43	1.93188409521871e-42	86.9101295295742
SLC35E4	1.15840567159897	1.28340987498275	15.8057236782776	4.58988602734657e-38	1.27445338797546e-37	75.4038204263062
TOP3B	-6.03008037019561	2.69329071224933	-43.6769128038758	4.01325849431559e-110	1.28396479169246e-108	241.030789119633
ESS2	1.28383940706524	3.84733395888511	31.4156580384331	4.14574234348937e-83	4.4028736732074e-82	178.886088125466
CRYBB2P1	1.3965792736931	3.98425832611932	15.9699325237209	1.35893297425446e-38	3.81966327236599e-38	76.2052409522704
CARD10	-1.62281048712437	3.50635311205661	-16.1005061733301	5.16641824468417e-39	1.46734409238854e-38	77.4583281287224
LRP5L	1.02215798826473	2.83219410464991	8.5287174818606	2.44082836130262e-15	3.99891441362715e-15	23.0163676629652
GRK3	2.81554026004028	4.68427682792732	29.1288288260625	2.67127479323873e-77	2.34081094267911e-76	165.415796135961
LGALS2	2.5449519976364	-1.2434526741986	14.3856962196464	1.75328815387778e-33	4.36554953825837e-33	65.0864184933242
SH3BP1	-2.54228928761861	3.46600966172944	-34.1373625293412	1.11232855973e-89	1.49730054785566e-88	194.251238567333
SEZ6L	8.3364001082691	1.16520889501309	24.844856618201	1.14272338051548e-65	6.90265883015877e-65	138.896865444313
PATZ1	1.65952374518055	4.02215320625593	27.6177204127081	2.60657801236011e-73	2.00363878560752e-72	156.253081639264
MICALL1	1.27418182220771	3.66283158446866	23.8701573764852	6.97980936802674e-63	3.86315045091663e-62	132.241857654398
SOX10	1.87784192340027	-0.3130705058028	6.33422070463547	1.33510459677066e-09	1.88979600960877e-09	10.4167546401696
SLC16A8	1.87481989255163	-0.623672061291805	18.2436203022255	7.58228652493738e-46	2.56883597007229e-45	93.4798942829729
CENPM	4.26961999895684	-0.546897802722642	23.216105820419	5.522300096073e-61	2.87944943384177e-60	128.239124132441
SEPTIN3	8.61191317248704	1.46127169082523	49.5142477781086	5.75477521294413e-121	3.00066710256877e-119	266.222946053678
TPTEP1	-1.67525019725707	1.33384684570898	-8.06328807602724	4.80181481264827e-14	7.62998695448596e-14	20.4958662208377
SLC5A4	1.87941959328193	-2.0382344457171	10.6824323966766	1.02842467449181e-21	1.95519189762027e-21	38.1929635565597
CYP2D6	1.88287264647023	0.856027335070885	17.8573825521575	1.26200192956403e-44	4.14724463949347e-44	90.5191208808098
DMC1	4.76772504171956	-2.43303580780094	21.8389979188552	6.50584662999942e-57	3.01401025484069e-56	118.976673453263
TCF20	1.22432523011562	4.67360144520972	21.961726202017	2.79549088603574e-57	1.30741129735857e-56	119.219088865067
TIMP3	-1.02311862952001	8.7103666466147	-6.73027598715242	1.45953807105686e-10	2.12384212569878e-10	11.8333375882186
C22orf31	-2.01708679949423	-4.36841389982741	-8.3552287231171	7.4818652939599e-15	1.21186176583115e-14	22.8349472263372
TOM1	-1.23011587608666	5.53644228262204	-20.3949062861724	1.53687369184908e-52	6.28322927575609e-52	108.304842722524
CHKB	-5.44607875287763	3.87944923200528	-53.1773403466228	3.06863956872065e-127	2.0486273236381e-125	280.381627973035
THOC5	1.08195029002776	4.89371303998339	22.6307995179443	2.88593984680062e-59	1.4323662338042e-58	123.78783234668
MCM5	2.46959564021182	3.40867869843676	25.8079119294087	2.2711366635731e-68	1.49079243512006e-67	144.906477982753
TSPO	-2.33066040713467	4.93729063936772	-22.098512758591	1.0927132181098e-57	5.17331064257394e-57	120.343683527513
CBX7	-1.39100177384178	4.75172299464846	-13.9634611598896	4.04086462719389e-32	9.75950773981093e-32	61.3749911633342
PDGFB	1.37947007266922	2.62814601637318	12.0815440112119	4.32336874295233e-26	9.07703095741282e-26	47.6524555519075
ACR	1.16358780162047	-3.7116385846813	5.2557503445916	3.49090565174372e-07	4.63214784292441e-07	5.36345524296817
CABP7	-3.70326965246689	2.0846485441352	-19.4153550913363	1.62073344151648e-49	6.08835936991203e-49	101.92368258765
RPL3	1.5631631091705	10.0377789181607	19.9924634557269	2.65075350881401e-51	1.0459473061171e-50	105.445771444695
RBFOX2	2.09022475315867	6.66108683472068	34.2203080744279	7.10520613477022e-90	9.68849802284871e-89	194.39438351772
SYNGR1	1.95030706759244	4.78776883467754	23.5146445738899	7.46111281288074e-62	4.00800569452866e-61	129.76075038135
MTMR3	-2.69257586840482	5.57913413752831	-49.9140798704161	1.13923546092537e-121	6.13407923354667e-120	267.836734358737
APOL4	1.32418662783743	1.92430870408836	7.67078785377722	5.53692408308058e-13	8.57106348981895e-13	17.7878916225119
PNPLA5	2.70161117056377	-5.90746466652074	12.5364258231127	1.54492527957834e-27	3.36599028796265e-27	51.7494588735159
PNPLA3	-1.43040057498167	1.30830216760945	-10.6508881534282	1.28583718825703e-21	2.43895165146568e-21	37.7819361200242
CACNA1I	-2.67331857473716	2.67404020739549	-10.9099847813418	2.04108921539416e-22	3.94140777348184e-22	39.5242327307986
TXN2	-1.1633997517919	6.69754595008909	-21.6866223506663	1.86141311535291e-56	8.51927512414046e-56	117.275151203244
FOXRED2	1.07577744836182	3.6288741180924	12.1845829519864	2.03649314153835e-26	4.31568395196278e-26	48.2558309377296
GRAP2	2.47795936052294	-1.14279816948801	14.0849951280845	1.63837812650665e-32	3.98661080208334e-32	62.8502294921691
SGSM3	-5.09990544673179	4.52282630595793	-47.9328550097926	3.88526316756088e-118	1.78776282684241e-116	259.655719921575
PVALB	-1.0720736023143	-4.30336299844115	-3.93288034835422	0.000112629716053361	0.000138230370921662	-0.0547271576950399
CSF2RB	1.13056539094452	1.1540125167509	9.50981265066586	3.57188429585625e-18	6.26238750284505e-18	29.7625811150419
FAM118A	1.14398291851599	4.07419692051456	8.08079306408447	4.29935798088527e-14	6.83817875097905e-14	19.9713798223607
KCTD17	1.11179981295099	3.72004167885782	19.5954053701776	4.47518102264422e-50	1.70442118826257e-49	102.706053744417
IL2RB	2.62565773392204	0.431473132837914	18.8395137990262	1.01499303405376e-47	3.63099335505773e-47	97.658796460796
PHF5A	1.28075627111546	3.84699704119417	23.2849068443339	3.47819550247675e-61	1.82514397800342e-60	128.303946145755
ACO2	-1.3509184181267	6.0324454771486	-25.6093480998596	8.11206789876585e-68	5.23702225806575e-67	143.517961726749
POLR3H	-2.4992336375675	5.21165025799518	-53.7595070029767	3.34263847341795e-128	2.31866684977421e-126	282.88335569611
CERK	1.40001694500575	5.45913531225033	20.5937383128329	3.78813058380725e-53	1.57689724915054e-52	109.649040427925
ZBED4	2.15096445180898	3.9166926620699	30.5980468068009	4.60852384880113e-81	4.62032519025423e-80	174.147796740384
MLC1	2.27740423869837	-4.22987000290171	9.80796448385685	4.64040863534583e-19	8.3085651552479e-19	32.2844682335732
HDAC10	-3.2288199520857	3.69147056326981	-37.7344132152675	7.81230190924623e-98	1.48401613323749e-96	213.024058124608
KCNK10	6.38471064182178	-0.761028225201861	30.9564983690922	5.78622753539759e-82	5.94555470819168e-81	176.518887166371
ABHD4	-1.77346633096466	5.35426123774606	-16.1906788709733	2.65043003603093e-39	7.58358521024135e-39	77.8591837804802
KHNYN	-2.06086460691158	6.37382545598653	-39.8361219333744	2.44143688004646e-102	5.60584000916434e-101	223.194867354567
SDR39U1	-3.10944493764615	5.48951559531097	-46.4258746020398	2.28255956170024e-115	9.31534334199891e-114	253.336284500851
CTSG	1.46793214914253	-4.88263428810463	5.03697690696391	9.87327950990799e-07	1.29067845726862e-06	4.43837011896212
GZMH	1.23001990488539	-2.32641810906763	4.59710866260401	7.23554929773301e-06	9.22220124859763e-06	2.31092535406806
GZMB	2.7260687981893	-2.27419255121733	9.66296417273497	1.25579308997186e-18	2.22604286587829e-18	31.1230445408947
PRMT5	-1.32235186495328	4.96398762753226	-21.2383606314542	4.16609137623094e-55	1.83404887935122e-54	114.295274335692
COCH	1.80448028647898	2.08865651538303	14.4828710119444	8.51337220803078e-34	2.13634312475071e-33	65.426439409934
POLE2	2.44034910670525	0.68860693289544	22.9375415792459	3.61055887459676e-60	1.8378206135811e-59	126.30933175764
PYGL	-2.60001048735521	4.84530007840685	-18.7650327519296	1.73722649029729e-47	6.17641907024428e-47	96.8672697148663
TRIM9	2.32206175372545	1.80690594805236	18.4762124685217	1.40271381325001e-46	4.85339819836158e-46	94.8702002530237
GNPNAT1	-1.54537472188861	3.53431298748921	-23.8700477100743	6.98489554198584e-63	3.86452939219954e-62	132.442266235746
CDKN3	3.70329976613824	0.127290938923011	24.1232392207868	1.30471391243023e-63	7.36320221432343e-63	134.24748889323
ATP6V1D	-1.60601407334407	8.13947635798781	-21.6703022034587	2.08358183033635e-56	9.52665413676551e-56	117.153505777611
PLEK2	-4.60437306153101	3.4776462159413	-17.9789604191047	5.20082901319792e-45	1.72556663855011e-44	91.4843810741064
PIGH	-1.07827217790296	4.72751553259287	-18.5365899064825	9.05880564481977e-47	3.15134565647126e-46	95.0850522326809
VTI1B	-1.17454111187265	5.74823604384723	-29.412540706346	4.91189615133952e-78	4.42338749316926e-77	167.108936710026
DAAM1	1.02317550379346	4.61099015384272	18.343325659625	3.67629088931798e-46	1.25675067711049e-45	93.5869995140373
RIN3	-2.30830186355852	4.25993920471894	-23.3982908439436	1.62571922588166e-61	8.63077186822351e-61	129.257439927368
CHGA	5.15647446639949	4.21280933939043	10.6541191612519	1.25676205995522e-21	2.38478163336119e-21	37.2254737050183
DHRS7	-2.07695605849084	5.68443491383763	-26.4242180944912	4.50715620324141e-70	3.11429258566178e-69	148.793200957577
SIX4	-2.55916139231638	0.452530301292262	-12.8545171276968	1.48663269238804e-28	3.31049152236299e-28	53.8335942149729
GALNT16	1.8222392645546	4.1301717199935	21.2163042173658	4.85746348845758e-55	2.13353392507856e-54	114.091808109606
ASB2	1.48440509343292	-0.528564746714311	10.5041040645927	3.62630653548347e-21	6.80731854231067e-21	36.8068377966201
CEP128	1.59113736886359	3.2603825085553	17.0111500410674	6.22147451885921e-42	1.90951155874474e-41	83.9851271036228
HIF1A	-2.10617546271091	7.54804771336055	-23.3484047578274	2.27137010830862e-61	1.20005439459791e-60	128.609287765424
SLC10A1	2.67278687226066	-3.39989059237582	13.1650033999375	1.50201281648621e-29	3.42227205050454e-29	56.2244360770344
SLC8A3	6.73572656955613	-1.5117490571434	26.6867771534237	8.60929679069656e-71	6.07595925964863e-70	150.830826432483
TCL1A	4.50133677448074	-4.75350351907025	15.3388243487654	1.46829570625827e-36	3.933220749027e-36	72.3381720548254
PCNX1	-1.10619869107582	6.66494438582074	-22.5278841950489	5.81127265080186e-59	2.85544749969947e-58	123.055030922728
BDKRB1	3.97732517367011	-2.95809267230352	16.4734701701895	3.27559927287118e-40	9.59704053831194e-40	80.6317225024118
VRK1	1.3717038791285	2.30748102290191	17.4933734501454	1.80583532630089e-43	5.76225862718943e-43	87.6849024875187
RPS6KA5	2.41839997423288	1.92509649983244	33.28033901082	1.19291857370802e-87	1.50657332608428e-86	189.518658032683
C14orf93	1.19740490918047	2.51581657778092	16.3394596044343	8.81828339808046e-40	2.5567155543148e-39	79.168310568977
CCNB1IP1	1.49560889703397	4.32890274756707	16.781614458913	3.37193467412258e-41	1.01496376124e-40	82.1691297205912
PABPN1	-1.82280847733644	7.04532566112735	-22.8319764980925	7.37360369601009e-60	3.7180281985186e-59	125.127447061794
EFS	1.2836139001292	3.02223377936168	7.84398660530835	1.89743124494605e-13	2.96641382923918e-13	18.6565358446831
ARHGAP5	-2.52370043451692	7.05837701347432	-37.1740700780971	1.33411208645717e-96	2.40755117852143e-95	209.940376470887
DHRS2	3.06350325062939	0.00484983933051714	12.6365710029222	7.39959185063035e-28	1.62227764006939e-27	52.0074538806071
CPNE6	4.34222087764198	-4.10375990850181	15.7558220231059	6.6454141848229e-38	1.83659275251525e-37	75.3925701511912
PRORP	-2.6101620208179	4.20467977953701	-39.313751716536	3.09340290708315e-101	6.82469090264695e-100	220.828525055116
DCAF11	-1.02864044833086	6.29336052118757	-17.6627910702647	5.22746848945717e-44	1.68951020901037e-43	88.5804761558409
PSMA6	-4.06557511525259	5.01652205426041	-51.3705605839812	3.41740316709583e-124	2.08832263906737e-122	273.636600082134
REC8	3.02706021693298	3.7306628255021	30.1540550033499	6.15083825068139e-80	5.93972461339838e-79	171.568201419962
TM9SF1	-4.27065858800467	4.64149738664644	-52.8293075316326	1.16650931283895e-126	7.63320074143537e-125	279.263411310493
NFATC4	-1.24201306949355	5.37708764270357	-12.9120978513339	9.72286525997798e-29	2.17455910767071e-28	53.5031567407879
PLTP	-2.2347241467272	7.07113162098682	-18.956583804569	4.36581338813271e-48	1.57719617535936e-47	97.985059314826
MMP9	4.07663168205388	-0.210993443759099	15.8913393295435	2.43300841047781e-38	6.80635355136575e-38	76.0856815877326
VSX1	-2.04982596456082	-3.78403240275766	-6.42779182793631	7.97526578776667e-10	1.13632287460907e-09	11.4119071566939
PROCR	-1.53938714790435	3.51490908969546	-11.848027871136	2.37022295812167e-25	4.89274174348995e-25	46.0393474988096
GINS1	3.31207553000555	1.18699502623102	23.4161060937149	1.44281010396979e-61	7.67383619424321e-61	129.444874038902
SGK2	1.32860602421535	0.761630844202863	9.29732415033338	1.50651194239216e-17	2.60392991299885e-17	28.3777107803861
IFT52	1.11735661113901	4.07119113092922	26.132145311253	2.87124273663972e-69	1.93699871418344e-68	146.932047144856
MYBL2	6.00341438625562	0.510957634377619	20.6978850645122	1.82222472307557e-53	7.67114431899448e-53	110.793780314478
HNF4A	-1.7917951509822	-2.79186928386391	-5.24596446992916	3.6595633240722e-07	4.85287635471289e-07	5.35542428618547
SLA2	-1.98173114511857	2.05519554813783	-15.9315067135059	1.80657358621813e-38	5.06678524381406e-38	76.4248027970647
RAB5IF	-4.24048741522651	4.20046231635224	-31.926155832712	2.27662194475421e-84	2.53312573708466e-83	182.040132301571
NFATC2	1.13697457465384	2.40206955260276	8.57217712393432	1.84045349162789e-15	3.0240884338535e-15	23.3646532827363
RIMS4	5.8100929588287	1.06004854383249	39.4444125868192	1.63516456651872e-101	3.65640525866564e-100	221.470512832942
PABPC1L	1.06122648958107	4.81255954857384	11.1311043342318	4.20203537986476e-23	8.23124281203325e-23	40.5147116725244
SALL4	4.29491854432272	-0.196054097667441	22.954984637599	3.20915832547785e-60	1.63566522860134e-59	126.449071056073
PFDN4	1.30984761620471	3.43085280741442	20.6287607268394	2.96134755232312e-53	1.23629436311425e-52	110.067501491483
DOK5	1.55260142027312	-0.0867825011718012	8.20732547997692	1.92688471805361e-14	3.09048119027359e-14	21.3884191807817
BMP7	4.84543365480499	0.343250396233878	13.5432879338251	9.12964742372832e-31	2.13533541758506e-30	58.5736663618356
RAE1	1.26642954628104	4.75873028944266	26.1922789195413	1.95939780065769e-69	1.3284452538125e-68	147.255652613756
NELFCD	1.34960165465409	6.61324870686551	24.4836084448132	1.21460514054761e-64	7.07238823834364e-64	136.151612449573
PRPF6	1.4687562361665	5.44139633774863	28.2697304324404	4.7838502367821e-75	3.89640890759626e-74	160.177472735245
HRH3	7.0604192107094	-3.50230092751076	25.4566243025661	2.16694753903667e-67	1.37928688906608e-66	143.070535775293
SLCO4A1	-1.95951794266358	1.18803538316489	-7.07772363849444	1.95654068753169e-11	2.90899416460443e-11	14.6010112164518
NTSR1	1.52016393146069	-5.14219948595634	6.37588972241773	1.0620056001368e-09	1.50776074723786e-09	11.108710373597
MRGBP	1.02101783160377	3.70442937331455	18.898365753975	6.64052867604061e-48	2.38664340886669e-47	97.7064926415874
DIDO1	1.0248517289683	6.18654290360416	23.9311560265906	4.65566656072593e-63	2.58948331052753e-62	132.498198667898
GID8	1.47501023542251	5.69592450526026	36.9694958331943	3.78883944602181e-96	6.71668475546107e-95	208.875741024715
BIRC7	1.40396439917902	-2.80853083156706	5.17449561472278	5.15526655715745e-07	6.80154798970641e-07	4.89923303869844
NKAIN4	4.10828573554436	-3.65449131516803	12.6396722687321	7.23271618221626e-28	1.58599308043491e-27	52.3441308766874
COL20A1	5.21965330559506	-3.52853851780047	18.507956645789	1.11457783723381e-46	3.86919649267564e-46	95.4989481932299
EEF1A2	2.80609336708916	6.53163421584649	28.9604643702735	7.33128817156267e-77	6.3377778995107e-76	164.362844614283
PTK6	3.51716802742208	-1.57060198188967	31.4337053934043	3.73958957131999e-83	3.98251634430246e-82	179.279459084497
ADISSP	1.26790048415487	3.88344412186893	20.6209972047673	3.12744026195153e-53	1.30492670901045e-52	109.955546419385
SPEF1	2.41971295664665	-1.23164673565857	17.3061288203739	7.1245567574732e-43	2.23722317211628e-42	86.6739120946705
CDC25B	1.78349464854959	4.62432739252512	28.0710661004973	1.60841426624328e-74	1.28556266906413e-73	158.998342210034
ISM1	-1.02599850696819	-0.492597495800996	-5.24764379888194	3.63006809958903e-07	4.8151454595387e-07	5.12119361575158
RSPO4	3.26954839287088	-2.57769733550934	9.14441141668771	4.20904082640932e-17	7.2087665195543e-17	27.647753658067
CDS2	1.20225404660459	6.20928551253382	18.1184052793123	1.88426697189718e-45	6.31891445758607e-45	91.8890261417882
PROKR2	4.30732252410892	-5.48827120307469	16.0900820172401	5.58096413201301e-39	1.5841077720001e-38	77.9200820861188
SNPH	1.24082588284145	3.0998918237088	11.851287496407	2.31469557113463e-25	4.78025507354841e-25	45.9080573264883
MYLK2	3.99551651597195	-3.60921919355763	18.2398356588625	7.79365398003899e-46	2.63928475714588e-45	93.5837460649115
SIRPB1	-2.1792476941136	0.940903806869086	-11.1597437166243	3.42206575608956e-23	6.71534252823997e-23	41.4731517726154
FERMT1	-7.2512464242058	3.55204158888449	-21.4524855315708	9.4113827335612e-56	4.22862341494904e-55	116.313347636118
PDYN	2.0726722240059	-5.76987363233555	8.27124330290072	1.28159816287552e-14	2.06397796585524e-14	22.2727795549025
CCM2L	-1.01711269187714	1.33862374628602	-8.84132973032778	3.15596427303179e-16	5.28372970520848e-16	25.4284673584693
PLCB4	3.86608053955712	2.04646149454354	29.5351344211176	2.37005443120055e-78	2.15704835722228e-77	168.044636511336
MYL9	-3.28286509614984	7.86632486762926	-29.6706069397455	1.06153869330701e-78	9.78080665205374e-78	168.619324281709
TLDC2	-4.16320003206301	1.81266500460624	-32.4176456179942	1.43279027020963e-85	1.67067251143727e-84	184.822540183232
SAMHD1	-1.03605546456251	6.70926857900471	-9.63184408484686	1.55379246146993e-18	2.74858723139024e-18	30.0041243855161
PAK5	1.36535306045484	2.5857580613403	10.7956363011081	4.60594610862635e-22	8.8204898991179e-22	38.4197356500482
NOP56	2.10626812138972	6.4236381318375	27.92686433433	3.89023004236951e-74	3.07846604140779e-73	158.067731578098
MAPRE1	1.07519191167378	6.01010946706831	28.4232241499467	1.88080086247678e-75	1.55436919936855e-74	161.102165982534
JAG1	2.00924180156442	4.66800864507836	20.2169387752919	5.40273193666754e-52	2.17683071699082e-51	107.024986765906
E2F1	2.44932195360066	2.89233518535055	15.2719326602701	2.41338956848064e-36	6.43208557082431e-36	71.1397415735558
SLC32A1	2.54449269752001	-5.74381027997861	11.4058187867986	5.83075190819173e-24	1.16640286071985e-23	43.5657596765724
CST3	-1.33428738586354	7.02565941213779	-13.9808832091012	3.5504338270053e-32	8.58668945345988e-32	61.3190939634129
ASIP	1.46378102705188	-3.35908078402668	7.6333718274372	6.96632000247669e-13	1.07556330283543e-12	18.1787662367383
ACTR5	1.31290711979625	2.94153509524645	22.9581403394119	3.14147114432706e-60	1.60258043204087e-59	126.219286303267
WFDC2	3.22238451808089	-1.60262302730365	12.4499649388852	2.91480599748403e-27	6.30304285114057e-27	50.8135611052886
PPP1R16B	1.19541871852772	3.38528925263524	10.8329934134702	3.53153107461798e-22	6.78038702456992e-22	38.5595441682416
FAM83D	3.91195211393708	0.270291281135804	18.5562142600137	7.85920979328489e-47	2.73815817518986e-46	95.5784798113953
MAP1LC3A	1.62120293354382	3.79950731913638	17.7171980980324	3.51228257056565e-44	1.14043034997886e-43	89.0939092761056
SYNDIG1	1.23259193101273	-0.76455311221519	6.26793160732186	1.91759647226223e-09	2.70204117079151e-09	10.1494326510615
TNNC2	-1.54048793507613	0.538154189213909	-11.2700195958372	1.55018720211572e-23	3.0680982076661e-23	42.2690770410714
ACOT8	-1.29660251609069	5.09766446593625	-26.8670962327258	2.77584848416001e-71	1.99624296810748e-70	151.592691532716
CELF4	5.99227633117572	1.81055400922035	33.2865922020143	1.15257463315333e-87	1.45721518616359e-86	189.538754319155
ADNP2	1.10469472807635	4.69246964985165	19.8080126804631	9.83305154104348e-51	3.82122573261378e-50	104.121373405003
VAPA	-1.01646271245231	7.4625120941688	-22.3295755139946	2.24693413213071e-58	1.08809080750707e-57	121.689638697429
MYL12A	-1.38524734098069	6.42161965443815	-17.9098808551031	8.60512088971864e-45	2.83835052736842e-44	90.3908507644309
ST8SIA5	-4.06687851856692	4.52096089283347	-26.8026367505132	4.15831139524439e-71	2.96917573164606e-70	151.465034420522
RNMT	1.07587233919314	5.0919165593866	23.6162989107358	3.783462081464e-62	2.05102536070728e-61	130.427339886076
LIPG	1.08024494659892	-0.649613599203163	4.44394107425885	1.40221267332048e-05	1.76934942319621e-05	1.50164545006123
LAMA1	3.66901200718604	-0.575454335478548	23.3635706623536	2.05172210696158e-61	1.08574407671719e-60	129.247093082178
NOL4	8.36464447563217	-1.95950863429231	34.7018895353825	5.34285050545134e-91	7.58074347821993e-90	197.312131160767
MIB1	1.50187080309944	5.09249555158333	27.5328762307737	4.40243648240944e-73	3.36951226995281e-72	155.657227248341
CSTF2	1.30558998479348	3.42419937950108	25.0393602725133	3.22259446948334e-66	1.97397798065754e-65	139.965589438543
MXRA5	-1.61341020127554	5.30178917044442	-7.58050565376317	9.62641787894223e-13	1.48082463096488e-12	16.9144723121855
POLA1	1.52097479731582	3.191155703509	24.9176437170674	7.11176290108896e-66	4.31960587042477e-65	139.194783145086
RHOXF1	1.9781730280589	-1.70091462284931	6.13573128738916	3.91843406320133e-09	5.48291182613808e-09	9.51803729250329
MCTS2	-6.60990849298256	-1.79819892948745	-75.0422417036828	2.71229560965428e-158	6.59487539867413e-156	346.09412928285
PRPS2	-1.71022915294109	4.97645122219353	-9.93334801735645	1.95330668720164e-19	3.52853923263242e-19	32.2512794758443
MOSPD1	-1.01291928196091	3.81573947423263	-13.8180242795228	1.18966196294585e-31	2.84119124091047e-31	60.4133871195143
CHRDL1	-1.2207664119912	1.70516003867965	-4.07536041738162	6.42503904701877e-05	7.94454134934354e-05	-0.118642472675502
SUV39H1	1.68002072762025	1.38786280484966	23.7381071716107	1.67973030763635e-62	9.19433421234408e-62	131.641184577998
PAGE4	-3.78038956326051	-3.18095691290232	-12.4546120214375	2.81707805765006e-27	6.09456645627599e-27	51.1699677171963
SRPX	-2.93018306526715	4.87263595168785	-16.1053565128523	4.98417862817574e-39	1.41628173369703e-38	77.4149018748193
GLRA2	3.82441759643735	-5.54519977861209	13.8544445673251	9.07850731611614e-32	2.17310301031054e-31	61.4016288749115
MCF2	-5.43697474979079	3.2314339536634	-21.0102927447857	2.04356135171076e-54	8.80511540070265e-54	113.189890509564
ABCD1	-2.05309579262517	4.87015963499586	-23.1364758994061	9.43629939782569e-61	4.89378266255895e-60	127.391769382589
CACNA1F	4.23201712839052	-2.14973548352008	24.7078929131385	2.79439796369828e-65	1.66833286542948e-64	138.210634507953
SYP	3.86856262004081	4.63100867075735	23.957918265321	3.89842160380939e-63	2.17196431805097e-62	132.750665348296
PLP2	-2.74070686276704	6.08769180287144	-37.781106602412	6.17573418986153e-98	1.17895276075712e-96	213.088996199375
PLS3	-1.08861759772273	5.56116680340074	-9.82037735284557	4.26021821184598e-19	7.63849883376778e-19	31.3511215434629
SMARCA1	-1.05300165667686	6.69339014421781	-13.6195894288443	5.18540394655361e-31	1.22085053268211e-30	58.6425854329971
ZC3H12B	1.03178918151227	1.1394414993876	13.599968599186	5.99744905106733e-31	1.41031330174696e-30	59.067108014833
RBBP7	-2.19812909639467	7.8106090554807	-30.2042413399701	4.58372049460078e-80	4.4580783033593e-79	171.752035498756
KCND1	2.80654692467067	1.54244190804094	34.590678625624	9.69014178156746e-91	1.36566555834305e-89	196.658982530506
SLC25A14	1.36332928356605	3.06526552833611	28.1167768780885	1.216298386053e-74	9.77227005893507e-74	159.439127305829
PCSK1N	5.19516947893236	2.1899142754165	19.9070479665418	4.86203144386954e-51	1.90643463456022e-50	105.062915185209
MAGT1	-1.17533080762462	5.24746547056175	-17.0740583427082	3.91721196777892e-42	1.20822111421719e-41	84.343169981727
SMS	1.04902860316966	6.42411122009626	12.7962857195097	2.28343658493613e-28	5.06969450936559e-28	52.5551190031526
PHEX	1.68052746837597	-1.63872198847542	8.70476321280916	7.74562274087863e-16	1.2855941631929e-15	24.7366511482406
RP2	-1.05199025042837	5.48809335738861	-13.884108308868	7.28406402385592e-32	1.74864471925845e-31	60.6666680017773
JADE3	-1.21342723017753	4.84577541870309	-13.1752091763158	1.39285157033319e-29	3.17511876276782e-29	55.5090283963874
USP11	2.07373053072095	5.50176709697136	36.9983852467662	3.26873866558209e-96	5.80804572586774e-95	209.029388316256
PCYT1B	2.47691898326508	1.28950872120842	17.2689652277991	9.35817334171463e-43	2.92866069665718e-42	86.1274405415523
HTATSF1	1.20368207715112	6.19527497667065	16.3775284532747	6.65528961895098e-40	1.93590901533999e-39	79.1045976296119
CD40LG	2.76663848839599	-3.56995911054461	10.5515688359026	2.59460295068143e-21	4.8872815426723e-21	37.3688287843748
TIMP1	-1.30427009122315	7.3448929625108	-9.70737279970456	9.26314729711751e-19	1.64896300413161e-18	30.5117446723307
KLHL4	-5.44966718660557	4.57779909073872	-18.3789945123501	2.83810668866926e-46	9.74107375952026e-46	94.3446498587661
PORCN	-1.68929496371412	4.61541817195636	-14.6089770502005	3.33350282431257e-34	8.44767764550698e-34	66.2195449130666
MAGED2	1.04613504423037	6.35893217541131	16.0681648169524	6.56435512294826e-39	1.85935057001817e-38	76.8133640506305
KLF8	-1.29943086785238	2.27882193198835	-9.81063827024273	4.55576107324753e-19	8.16269973867086e-19	31.810069250796
SYTL4	1.57082325996957	3.66470234160752	13.5577097842146	8.20403238897599e-31	1.92137224123448e-30	58.3332043585896
ZDHHC15	1.43667597187343	2.30270332625924	23.7362973543713	1.70009558026846e-62	9.30172336014116e-62	131.528568817014
CENPI	3.75883121192899	-0.528316928919765	25.3238602725848	5.10309128854855e-67	3.20577388289864e-66	142.14289650353
DRP2	6.12172644847832	-0.942839862525333	25.1888397523195	1.22216355737698e-66	7.58483503811143e-66	141.249071228079
TAF7L	1.38855549601204	-3.63827685251024	6.50850276192466	5.09385513464786e-10	7.29919105181334e-10	11.7193462829775
NALCN	2.04908960937418	2.55465376456679	16.0409217211015	8.03182505612334e-39	2.27111184932541e-38	76.9057646343141
CAB39L	-2.03795628644558	4.9218700558345	-13.6888378606667	3.10265372985203e-31	7.34230084067739e-31	59.3783177645658
STK24	-1.58853537665496	6.03564274409283	-22.6410065127528	2.69258238481646e-59	1.33783524428642e-58	123.867990516671
ACP5	1.38566595128991	1.58961927849463	8.10634575686886	3.65795096353474e-14	5.82764392762872e-14	20.5251094898749
DNAJC3	-1.13615186342145	5.26584553887518	-17.4280824460952	2.91343720222214e-43	9.24924215697212e-43	86.9386870530774
ARHGEF7	1.39118550375215	6.32797515995717	25.8890808282884	1.35161954752256e-68	8.95869725343577e-68	145.275974187799
FGF9	-1.62724291569416	2.33010624990691	-6.80404612964558	9.57531474868267e-11	1.39952034535447e-10	12.8646010773473
SGCG	2.54279136743477	-1.92600470207324	12.5742315206568	1.17020660045146e-27	2.55560199147474e-27	51.7772764364755
PARP4	-1.58617361655754	6.05971019778274	-15.62119401187	1.80425272761246e-37	4.94265106203988e-37	73.5517971281266
SLC25A15	3.07472734880961	1.54422592928829	35.5973138735939	4.6424909540268e-93	7.13011293531017e-92	201.997450755624
RGCC	1.46711394012013	2.92827967202605	9.94556993249951	1.79493077087261e-19	3.24548773983455e-19	32.4195626995275
VWA8	-1.45418156709954	4.66014699023723	-19.4576786518847	1.19730958595125e-49	4.51316157406787e-49	101.764335953587
DGKH	1.27702865580385	3.58790146113238	16.0867549140258	5.7201603175869e-39	1.62301907844171e-38	77.1253367784482
KATNAL1	1.79203996982805	3.77495646922689	27.8304447723509	7.03194555775912e-74	5.51173771424086e-73	157.587792703191
TSC22D1	1.31184989361434	6.86470835893655	15.7698083264006	5.99062557635712e-38	1.65860553983307e-37	74.602475191369
CLN5	-2.06836589540407	4.75748435628483	-38.418135951634	2.55326142876169e-99	5.19628068219966e-98	216.353600550896
TRADD	-1.5569118620556	3.18589909651902	-21.3334699126992	2.15017326202166e-55	9.54764555544758e-55	115.229267343926
HSF4	-1.41441615179406	4.61880040895774	-9.72676623732522	8.10908591510619e-19	1.44508390335626e-18	30.8625256659276
GDPD3	1.95958873631512	2.30500613529448	20.6818254085022	2.03974970469138e-53	8.56657789612114e-53	110.572552586178
ELMO3	1.5337815959659	1.47398750832398	21.4248113353256	1.14031481181956e-55	5.11657572614996e-55	115.897170597232
PHKB	-1.11806423179189	6.37669026151145	-25.5695343112411	1.04773165114412e-67	6.73762622766651e-67	143.239111748788
NUTF2	1.38202628160865	5.84282071579082	34.7482218976641	4.17083734977962e-91	5.94337889836887e-90	197.236863248234
NFAT5	-2.06578103244327	6.27657105727268	-27.1099874592397	6.08189734947583e-72	4.49123231699304e-71	153.054046779008
LONP2	-1.04951728410662	6.21521667812996	-33.8830252407166	4.41708884193079e-89	5.81700884605241e-88	192.576520936199
CBLN1	4.87207331764822	-1.048312737058	22.3069039593237	2.62341191254089e-58	1.26774459765234e-57	122.099519566916
ARL2BP	-5.97250718582518	3.88620463515028	-55.2441427714105	1.284299685338e-130	9.88867947720751e-129	288.020382639467
PLLP	-2.82219356954573	4.78729534942554	-34.4036080943519	2.64578946792561e-90	3.66177896462635e-89	195.611324848039
ZNF423	2.89625412105866	2.11976090607583	28.1196930853215	1.19481779124023e-74	9.60636831181975e-74	159.514999834668
CCL22	1.20805403272396	-2.70693884569717	3.88493712304665	0.000135575372001092	0.000165854015350769	-0.449073942177037
ACD	1.24421298054185	3.61802350553874	27.5154524158768	4.90327591584559e-73	3.74911520622699e-72	155.671777137186
MMP15	2.87816230354704	3.30967219185345	32.0492889038284	1.1356693647015e-84	1.27715806500682e-83	182.521536690002
CYB5B	-2.89511126162624	7.44780209812258	-44.446790069787	1.28347694223529e-111	4.39215316869524e-110	244.587784670178
PRSS54	-5.47257008870409	-1.36735664025469	-32.1725724918575	5.6702039963043e-85	6.48396248072441e-84	183.147772814287
PSMD7	-2.11658323616845	5.69734542991348	-44.3287186712693	2.16937122991435e-111	7.32606813447247e-110	244.116254767876
SETD6	-1.00086153102817	5.50067588528953	-20.0453629098407	1.82128465943225e-51	7.21857487100642e-51	105.819365087856
HAS3	-1.27944489420262	3.20344233438241	-19.7888573685197	1.12693935660381e-50	4.36618118050844e-50	104.332385730593
SMPD3	3.84128268363138	3.1585410017305	30.9921424200479	4.71132681753711e-82	4.85834545349508e-81	176.498167395923
SLC7A6OS	-3.33995444609388	4.97866881204744	-50.7423809512401	4.11464615184174e-123	2.35841715785093e-121	271.168796799333
SLC7A6	-2.54563770102646	5.57411336190951	-38.7084600931616	6.05569858795864e-100	1.27164165166597e-98	217.753456663436
ESRP2	-2.18341770083226	-1.21709886635409	-11.9874043536735	8.59149721898998e-26	1.79127172363435e-25	47.6168192445954
MLYCD	-1.02169891645754	4.52688558738111	-14.5158557098237	6.66186744700601e-34	1.67829072045361e-33	65.4762256391995
MPG	-2.04124426616211	4.16974303594058	-34.6986477380065	5.43628013164722e-91	7.70857180852788e-90	197.203826273103
NECAB2	3.10862691976797	-2.09194913402644	12.9023979482494	1.04439956109047e-28	2.33335771947275e-28	54.178803532627
WFDC1	-2.69488106956298	3.65896815331644	-12.0339594930764	6.11831533752789e-26	1.28118000164588e-25	47.4719832920721
SEC14L5	-3.58045010386558	-1.1797590412794	-12.4070992679398	3.99195470615526e-27	8.60169419379481e-27	50.7139437997309
CRISPLD2	-1.42355371963312	5.41114284003198	-8.15684296177302	2.65610184005132e-14	4.24531527839367e-14	20.4344163730694
NOMO3	-2.7682212924992	4.49779494754158	-25.6786009017044	5.20063880869155e-68	3.37537386462394e-67	144.239623347217
LMF1	-1.29385734704841	3.24336119785763	-16.256409491869	1.62972248124368e-39	4.69564171064585e-39	78.6242467098959
FOXF1	1.64276497957957	-0.887868307642903	9.62485854601768	1.62980308659495e-18	2.88039950246799e-18	30.7711476588854
CLCN7	-1.93553130435151	6.15692016066488	-36.4949431151218	4.33608645864222e-95	7.27901606890818e-94	206.4739464157
HAGHL	1.43119978003027	2.28121508066372	15.8587141133596	3.09866246802458e-38	8.64027092574841e-38	75.6326218839014
SLC7A5	3.27218269708671	2.54613226153309	23.2515367373342	4.35209678986905e-61	2.27595842764739e-60	128.190174727917
STUB1	-3.01023122196211	5.71701875704268	-74.5564420113741	1.06732315926265e-157	2.54165955214515e-155	350.671376926112
NUBP1	-1.89003549055889	3.32779511101951	-29.0859600052614	3.45316308331232e-77	3.01339682891694e-76	165.459100252322
MEFV	-2.09711154829911	-0.165926682437592	-12.2862572281051	9.67803188825592e-27	2.06821036716462e-26	49.7070670663672
PIEZO1	-1.60137767893132	5.26928293516974	-18.2770069645491	5.9495579848677e-46	2.02249948333273e-45	93.1737362044852
GGA2	-1.03127308133901	7.21262173410437	-19.3469134622818	2.64565239169459e-49	9.87268571821542e-49	100.769514339659
AQP8	1.92723242361187	-3.49773675050308	9.30447163492415	1.43562302401076e-17	2.48251656173263e-17	28.8407409266252
CORO7-PAM16	-11.7891751644485	1.99676464596126	-108.634278239723	1.44753989215465e-192	1.67183619844402e-189	418.432499874267
TOX3	5.06402648848762	0.276632636880575	20.9848682978338	2.44084327451955e-54	1.049926234602e-53	112.836460835149
RRN3P2	-4.84959611981031	1.03847317110634	-24.4240041499704	1.79674226862379e-64	1.03861235392745e-63	136.375587329555
QPRT	-2.84071484087386	5.33508686965592	-19.451759258198	1.24909123969572e-49	4.70067750826513e-49	101.760436367802
MAZ	-2.4455565912731	5.53140783930354	-38.602378024357	1.02353576536615e-99	2.13381341554086e-98	217.22533575744
BCKDK	-1.16820233930517	5.29653826558104	-18.3568456565882	3.33278335715759e-46	1.14067214056872e-45	93.7168041830418
IL21R	2.76182063951356	-1.31375229707072	19.266572499686	4.70556134559672e-49	1.74384343850375e-48	100.882032399388
SYT17	3.8804193016069	2.11659027244737	27.9979036752111	2.51692734250068e-74	2.00132546245863e-73	158.754550233823
CCP110	1.64365112642415	5.95035289829195	31.642615267343	1.13678633552687e-83	1.23279941616597e-82	180.074006094784
SLC6A2	5.95972303722254	0.785521865133043	15.5765133522345	2.51369239505823e-37	6.85684702804087e-37	73.6012868016439
AQP9	-1.33575930874181	-0.509479885971945	-4.57634488649927	7.92230020133437e-06	1.00824910386018e-05	2.16128842057228
LACTB	-1.69343764448458	4.44195656535812	-23.1178695696281	1.06959403856867e-60	5.53214346101607e-60	127.293193844491
CORO2B	1.72983753409451	2.26008684822061	15.9137317087098	2.06094016239854e-38	5.77528288380976e-38	76.0257970320545
RASL12	1.49754321749057	1.18301906514122	11.6651890083838	8.93958156075144e-25	1.82207177686224e-24	44.8577163341768
AP3B2	4.64721005831824	3.39977177548376	42.1969043267065	3.44654240440397e-107	9.69691632147714e-106	234.464004307343
ACSBG1	-4.99066308581187	4.40381264947335	-35.1745135640272	4.31858231059065e-92	6.39864867173403e-91	199.820706891068
TTC23	-1.30811661244493	4.03833640327917	-22.820749509832	7.95599887018377e-60	4.00731831448703e-59	125.307772769112
FAH	-3.12711766145044	5.06552237695429	-32.4731230960855	1.0504036569674e-85	1.2291425568536e-84	185.003648947779
CEMIP	1.68136471186157	1.15486723675128	11.1839682640374	2.87618295330988e-23	5.65420851391532e-23	41.393161153155
ZNF106	-1.0019990382427	5.75016953109968	-18.2967913372799	5.15342410086563e-46	1.75573662693061e-45	93.2315809391189
CEP152	1.12089781633506	4.59703870431277	9.13676662990439	4.43005616251482e-17	7.58336055268488e-17	26.73515593232
ATP8B4	-1.17788114974632	2.21967077478036	-7.99350710368708	7.45114814140497e-14	1.1782985617739e-13	19.9077551645219
OCA2	3.38075271535308	-3.6109797034505	13.4156763095745	2.35009228172673e-30	5.44699795460623e-30	58.0662404210531
ENTREP2	1.28373922397908	-0.0532853003755791	6.9863379615709	3.33884013503969e-11	4.93182429206304e-11	14.0389781041671
BMF	1.47234045026839	2.06079657564393	12.1268382521809	3.10575961018025e-26	6.5497983416008e-26	48.0717674123327
SCG3	7.69069285997357	1.03792412278476	29.55390480055	2.12016606107976e-78	1.93615192214291e-77	168.237617880054
RHOV	3.02863548395501	-3.50152509182118	16.9797527553531	7.83808991392045e-42	2.39962940916698e-41	84.4059630616811
SGK3	-2.00689558133351	2.69081832432825	-25.6686961574092	5.54185002902726e-68	3.59481027297109e-67	144.312483067315
PDGFRL	-2.2371210406242	2.93526905259028	-13.4473213289903	1.85903405923243e-30	4.31749725861752e-30	57.9107585340832
ZDHHC2	-1.70561100352116	6.76857189093462	-16.8629062304057	1.85257347425876e-41	5.61508918539601e-41	82.7058087174369
BRF2	-1.06901374457943	3.45320628760064	-15.2738016138147	2.38011020883445e-36	6.34485466980576e-36	71.2887837792516
FZD3	1.52959592613864	5.80877261476234	25.9665425055306	8.24319769470904e-69	5.48572813454578e-68	145.776878367419
EYA1	6.46565506184705	1.45550915199715	25.15048615293	1.56694237889851e-66	9.68293258699218e-66	140.843384970941
TRPA1	-1.67459069138887	1.46997131753839	-8.92833142379397	1.77541601484947e-16	2.99018115399255e-16	26.0233711427439
CPQ	-1.04393909932767	4.66420189700631	-9.39777018254792	7.6419233503215e-18	1.32962328614851e-17	28.5900746335995
DECR1	-2.45045614916767	6.0984137505195	-28.7432029066027	2.71144655095795e-76	2.30602738882834e-75	163.132152472879
CALB1	1.09224980199556	0.347308329978308	4.55752323864139	8.59869387879919e-06	1.0931272972283e-05	1.84439116135638
BPNT2	-1.16281325692126	6.39356227143202	-21.4418756273032	1.01300663467923e-55	4.54888029830007e-55	115.586643033224
SFRP1	3.01881299774081	3.93191677909758	18.9468483358052	4.68288347820888e-48	1.68962707690014e-47	98.0092811962313
LAPTM4B	1.2764163373627	6.36691929252875	14.6680123505845	2.14915087024669e-34	5.47093188801282e-34	66.4180632177396
NIPAL2	-2.32442461224247	4.4284329971948	-21.3852820245912	1.50029856212352e-55	6.70317146740641e-55	115.485020346464
JPH1	2.65641830008158	-1.08300186285488	9.67741297416147	1.13748049097381e-18	2.01879845263189e-18	31.1040904776182
STK3	-2.70580001563916	3.88685585496296	-28.8083073594602	1.83115614647757e-76	1.56542841700538e-75	163.783331365407
GDAP1	3.11656152631948	3.95685700480874	43.8254951494262	2.05741151551099e-110	6.72194463886682e-109	241.860227915043
ESRP1	-2.3784812905063	-4.08831103632609	-10.0527037491096	8.54003620949176e-20	1.55352257365766e-19	34.085240412007
CCN4	-1.09499695552533	4.29425793848467	-7.59846810638388	8.62581609709432e-13	1.32840673396081e-12	17.1286785371459
ZC2HC1A	1.85346489184293	4.82406918113685	29.4080869025025	5.04384905486624e-78	4.53867819705319e-77	167.073069661789
IL7	2.36721731349721	3.35092958040466	12.2052202586381	1.75122099069438e-26	3.71830624726991e-26	48.4071423935617
STMN2	11.1338411735827	2.39409877876431	35.7723264908139	1.85434487273398e-93	2.90003467943685e-92	202.925525288332
TRPS1	-1.68382959128048	5.26522488112283	-20.6451198477734	2.63972997846443e-53	1.10462178935779e-52	110.132354887576
NCALD	2.65708497677083	2.99133561857328	24.6254766386982	4.7914271720901e-65	2.83061831836597e-64	137.279063805663
GML	-6.12426063850813	-1.81436879310388	-10.8508686077352	3.10974976050142e-22	5.97654627821137e-22	39.638320303979
GSDMD	-1.52380225996016	4.85014447771122	-15.5981582348074	2.14063792100952e-37	5.85374634040476e-37	73.5145640489737
EEF1D	-2.08909249563961	7.03957380679509	-39.3653519993717	2.40442329830125e-101	5.34550276876426e-100	220.879080363595
SH2D4A	-3.32582372887267	3.09649767784664	-25.3912455955049	3.30300528305203e-67	2.08973210170416e-66	142.553811950285
SLC39A14	-1.69652538233134	7.27336628628703	-21.8652192442002	5.43076367400004e-57	2.52049849519242e-56	118.506223028411
MTMR9	1.37193452980486	4.01175397660222	28.9327792428865	8.65810170623173e-77	7.46244370568085e-76	164.285520458135
R3HCC1	1.2675545078176	3.94160480570562	29.8542275357375	3.58650008191858e-79	3.35674900292696e-78	169.792667002967
TNFRSF10A	-1.08557044828312	1.36781915624965	-7.47883163929536	1.78681966808898e-12	2.73100956217743e-12	16.8822767436416
ERICH1	1.15979905378677	3.89669998984899	24.4918658199702	1.15051461559282e-64	6.70427273097338e-64	136.330706388309
NEFM	4.04260401028086	3.62834824342259	19.1159059357902	1.38781332244691e-48	5.07875474258574e-48	99.2666968582196
ARHGEF10	-4.27691843640094	3.94239411265796	-38.0137711006501	1.92030599849037e-98	3.75271981887724e-97	214.428247603036
KLHDC4	1.31105672778294	4.95602476513501	21.2629056000458	3.51198927893093e-55	1.54904411598292e-54	114.358896180021
MCM4	2.22363396604968	5.2597249540821	24.3169839855893	3.6332820523713e-64	2.08096161982952e-63	135.076394511549
KCNN4	2.04070177508562	-0.843273705508112	13.7617769627354	1.80598312430838e-31	4.29357803503491e-31	60.4445798931007
TULP2	3.15924219684071	-3.53621118700628	16.0113241880454	1.00005476194828e-38	2.81985656082071e-38	77.2750083383482
NUCB1	-1.10318580986962	6.70509204999772	-14.7259467969008	1.3969717560754e-34	3.57033089108051e-34	66.8565356088829
DHDH	3.10815713080707	-3.66257835930912	14.1837049498325	7.86832193969246e-33	1.92899987778557e-32	63.7538456522285
MAP4K1	1.20247309571859	1.45429969515896	10.7693519253284	5.55154468104206e-22	1.06154909426648e-21	38.431325323989
ECH1	-2.06805127693903	7.10470387751513	-29.9096405198856	2.58701000342235e-79	2.43808013337629e-78	170.027588542415
LHB	-2.4767088324451	-2.91096359403266	-10.5076316947175	3.5372498970729e-21	6.64176031315941e-21	37.1783257353936
TUBB4A	-3.28278932605341	6.51444324525362	-16.1902505245033	2.658844651954e-39	7.60671942227958e-39	77.8459024199038
SARS2	-3.53402125391348	3.65617005217196	-43.0724276039662	6.19689396279271e-109	1.88592956056059e-107	238.543150625181
CLPTM1	-1.55411854310833	6.60816050376309	-20.4973940041902	7.46277603643674e-53	3.08542444363079e-52	108.975460085766
LIN7B	1.20489848618381	1.62435218396505	17.8260101453636	1.58666649173846e-44	5.19790232487117e-44	90.2276158446457
CKM	-3.56111514486115	-0.157628315589333	-7.42812597345718	2.42818646941252e-12	3.69782959236286e-12	16.8825360262134
ARHGEF18	-1.22382892728303	4.7011761194781	-26.2624819942014	1.25498068255275e-69	8.54874632447243e-69	147.816220293719
PPP1R13L	-1.79425829726482	4.10331154482877	-15.8644318483375	2.9700646944312e-38	8.29169982797513e-38	75.6332375048663
PEX11G	-1.29591711270645	2.64661811236171	-14.6842889262876	1.90417657752639e-34	4.8558815151559e-34	67.0522784249592
SLC17A7	-1.12395954332929	-0.501963072039197	-4.87618340426343	2.07683176033485e-06	2.68965781744644e-06	3.4390554949905
RNASEH2A	-5.18856659155148	-0.148338615318575	-32.3888979671259	1.68309023420833e-85	1.95365333266222e-84	184.505256536926
KLC3	-5.86525162044054	-1.3833069576752	-37.3289733068059	6.06945546414237e-97	1.11622891533618e-95	210.321996739811
SF3A2	1.54033394258975	4.72433468338408	22.8793129926907	5.3524435282762e-60	2.709535241281e-59	125.483365101859
AMH	6.20758436012631	-0.472345993412	21.0927488535339	1.14918041119519e-54	4.98777119845881e-54	113.638374275751
OAZ1	-1.16260473397389	7.97659560514327	-26.4554070243961	3.70087902673502e-70	2.56178018095752e-69	148.880496471688
TRMT1	1.00489968924764	5.30566220853956	12.9510576998401	7.29394137874362e-29	1.63750366320924e-28	53.7177170605655
FCER2	1.35333556352381	-2.76161138013917	4.42161687299921	1.54199254047389e-05	1.94445276189575e-05	1.62115973434149
DMPK	-1.59256995186645	6.24382084223914	-24.8378856583301	1.1958641546287e-65	7.21799480213438e-65	138.511463105745
CLEC4M	-3.96428667850462	-0.797439681778212	-10.3117056181855	1.4017773291353e-20	2.59702073513766e-20	35.7240220447126
TLE6	1.22854005895983	-0.112108122769089	7.29348894309324	5.45087812428905e-12	8.22778760981198e-12	15.8343968554504
PTOV1	-1.67663860252975	6.67011366344953	-31.7271848651632	7.02999018269464e-84	7.68508013393581e-83	180.569819493947
TLE5	-1.96214040043951	7.65489105752482	-36.2294045284421	1.71304207249561e-94	2.80635169025363e-93	205.052056948369
NOVA2	4.12892592102655	2.62689605420946	41.1689085346086	4.19771590012465e-105	1.09315715419368e-103	229.685511238654
KIR3DX1	-3.74690985704871	-2.37782029644286	-21.9176666424449	3.78500851425686e-57	1.7648347127739e-56	119.567072535011
MED25	-1.26382013664714	5.62985969924484	-22.385201995567	1.5368686320698e-58	7.48631980855761e-58	122.137471267124
IL27RA	1.27861167904988	0.927584302908732	14.2644851660551	4.3167083190754e-33	1.06381783273576e-32	64.0060044768375
ASF1B	3.06204302054849	0.37818546155508	18.0487807435352	3.12760647925655e-45	1.04339373287619e-44	91.9164277482213
TNNT1	-1.55583009616348	-2.41914914139566	-3.76298471328622	0.000215566189147349	0.000261961458497192	-0.799148671480416
C19orf44	-1.58067056192338	3.12830599100823	-25.6633659337405	5.73467557886291e-68	3.71884534520366e-67	144.214209895011
EPHX3	2.40377866084423	-2.23445916883154	17.294591552751	7.75390603807986e-43	2.43286437888626e-42	86.6589411312993
SYDE1	-1.41396187134073	3.58768885897839	-13.8785129213671	7.59302877775224e-32	1.82168022161715e-31	60.937024111661
CASP14	-3.1725097196663	-4.12745157817078	-9.02884775997823	9.10574221281724e-17	1.54520672475658e-16	27.2099119515978
SLC1A6	1.09675656800648	-5.47400993599734	3.5171436255325	0.000530157904222683	0.000635575280791091	-1.50101865666312
AURKC	2.45248397184507	-0.238866099919833	20.6881951312834	1.95052047885358e-53	8.2022706246202e-53	110.891838917972
RPS16	1.13263143920422	8.37884807979311	16.711462686412	5.6555199398561e-41	1.68999812536528e-40	81.5881012088892
FBL	1.19319046227439	5.86103791813745	14.7608984347863	1.07726985526991e-34	2.762417449698e-34	67.1134190688474
CCNP	3.24964633114267	-0.755460610073274	23.0721973894562	1.45503394198003e-60	7.49550156685922e-60	127.312315357327
GPI	-1.04201062037956	7.6371121735744	-18.6987365420038	2.8040627676254e-47	9.9129240693877e-47	96.09864895608
PRX	-1.31304296385217	3.28614858048377	-13.2168095209638	1.02401598708669e-29	2.34010143309414e-29	56.0806154373567
NUMBL	1.25177689668492	4.89354832280584	19.3288611980376	3.0109278547926e-49	1.12104162665787e-48	100.680618647581
SHD	11.0970973665697	-2.9157690865096	26.3055311638742	9.55263103018225e-70	6.53022267434684e-69	148.459904354377
TBCB	1.18025097883316	5.10474835834011	28.883948150066	1.16129617002456e-76	9.97203726074247e-76	163.917322089204
FSD1	8.14222380828547	-0.53478567558381	56.2372473651404	3.34290099282377e-132	2.77761402997253e-130	291.898122151729
POLR2I	-1.90933220977538	3.11727998443245	-27.8267949576047	7.19146653265024e-74	5.63294965878901e-73	157.832311976785
CLIP3	5.0149970960659	4.30961383261946	47.4610196764289	2.80932589564607e-117	1.25275325991368e-115	257.693096121397
ZFR2	4.71632030502445	-1.94528591689543	13.4395181472962	1.96965879866971e-30	4.57165882138984e-30	58.0680513645172
TJP3	2.06889237358113	-3.42697063525853	11.4605238036191	3.92923657054055e-24	7.8888687999058e-24	43.8316801492239
APLP1	5.88782554451034	2.68290802798243	29.1034561366164	3.10956229922909e-77	2.71971902877292e-76	165.438823777631
BBC3	1.81744416502877	2.20482618528769	17.3888274048393	3.88473371534454e-43	1.22872058182587e-42	86.9085534446029
CEACAM4	-1.49475742224211	-3.14627862892181	-6.47895121380978	6.0050006047448e-10	8.59041982838918e-10	11.6235582551486
PLIN3	-3.4377780394773	4.81473477273953	-26.780464497589	4.77907277335981e-71	3.40715438246414e-70	151.25648118279
MYH14	-2.75251381020009	0.0455758286203478	-9.63095527807147	1.56326448449315e-18	2.76491932062078e-18	30.9292310851907
MRPL4	-1.17355646792533	4.39216047004946	-20.8644830759593	5.6661445691864e-54	2.41792487351998e-53	111.748957233588
CD79A	3.21480548178292	-2.14559089538788	12.9239740206976	8.90730882495864e-29	1.99408728966582e-28	54.3383237087886
ICAM4	-2.22748978571136	-5.00927144031806	-9.59210811933595	2.03846505502313e-18	3.5932924531425e-18	30.9830513794021
NKG7	1.76236087105348	-0.558240480137004	11.3621259108947	7.98901296079141e-24	1.59194453400035e-23	42.8833285551504
ETFB	-2.66164910098181	5.66996189394545	-34.0037010235485	2.29399392916331e-89	3.05060251984705e-88	193.352583817716
CEACAM5	-3.99581095547676	-3.54317370806471	-13.1918960277518	1.23117791025737e-29	2.80851062107792e-29	56.585295693093
SULT2A1	-12.5781849071827	4.20965477160834	-18.4243700236148	2.04236789856399e-46	7.03289446764006e-46	94.9643249813297
NAPA	-2.49594334154761	6.80486885838448	-59.2867374549081	6.40963852433539e-137	6.58027734549436e-135	302.929581659435
RABAC1	-3.27589184213706	4.64222442609104	-48.0001300028005	2.93417856375078e-118	1.36371409746638e-116	260.004082202135
ATP1A3	5.52169900457066	0.72831797320596	19.9660731393747	3.19690650368764e-51	1.25908513774392e-50	105.606238787978
MEIS3	5.23335764641697	2.10222314220005	54.1128919063153	8.78983939395953e-129	6.30548137146184e-127	284.213220507474
PTPRS	1.30153302225547	5.59382453209698	14.4852853191984	8.36192107395895e-34	2.09879403333019e-33	65.0708079698199
CNFN	-2.17818391375305	-0.622112790174685	-12.6075579991552	9.15939009086056e-28	2.00485882411436e-27	52.0938195519304
GRIN2D	2.3827058799853	-0.00708012432748522	17.1987462799142	1.56702502173472e-42	4.88023607618314e-42	85.7747748615664
LIG1	2.18122961100784	4.46928949596221	22.4194753051407	1.21642132737016e-58	5.93914949078914e-58	122.371242476195
PLA2G4C	-1.62330173877755	4.54018792002683	-13.5620700849379	7.9430992247267e-31	1.86120560957559e-30	58.4568284608165
SIGLEC5	-4.4444764497445	-1.00324638941388	-19.8511563511441	7.23410143143839e-51	2.82359765063865e-50	105.172681351308
HAS1	3.14369976094589	-2.15901378475028	10.7749840331957	5.33386446651041e-22	1.02026279655452e-21	38.8082700458275
DBP	-1.29157254324792	3.88311148233079	-10.0015759844119	1.21776102375668e-19	2.20984066994702e-19	32.8604133623444
TMEM205	-2.30541777918725	4.91934415568556	-33.617626595215	1.87654680843885e-88	2.41753233285717e-87	191.298388257899
CAPS	-1.80701315086787	3.80314503230765	-15.0561051983137	1.20002375127552e-35	3.14599348890175e-35	69.682456887976
THEG	2.78591133573633	-5.84042854987135	12.196178295394	1.8709395336012e-26	3.96812343096632e-26	49.267276835837
BCAT2	-1.19918969191844	5.09729581969095	-18.7654466357142	1.73204386607576e-47	6.1589410810474e-47	96.7022451327312
WDR83OS	-12.1479481696037	2.25963863395284	-130.306291991085	1.29371293066767e-209	4.26906785507035e-206	451.959198410461
CACNG7	6.97685310245877	-3.42501207844227	15.2957474701697	2.02203556618973e-36	5.40277611838248e-36	71.8856279431934
LILRB5	-3.7991881354797	3.44025657314246	-16.9427119602557	1.0294203076754e-41	3.13991544790625e-41	83.8508520212772
KLF1	2.43477185092019	-5.69334300722594	11.6871646232334	7.6229916875204e-25	1.55633272927376e-24	45.5857477457458
DNASE2	-1.14603912662565	4.4564041072848	-10.5710558471893	2.26109973766678e-21	4.26638971086138e-21	36.7132127664757
MAST1	6.44869323648623	1.85190346603289	47.5911928275147	1.62503963609917e-117	7.36015501063816e-116	258.295714253845
JAK3	1.0854064286703	2.67166851858768	10.0275468783341	1.01699475838718e-19	1.84798315953316e-19	33.0533930727268
RPL18A	2.85506528600501	6.16745766298554	38.50136722834	1.68880394612083e-99	3.47679878355125e-98	216.612724126199
KCNN1	4.08861765897042	-1.66299522570447	18.0492447506455	3.11705810643858e-45	1.04002491984147e-44	92.0811696115653
PIK3R2	-9.45576773259486	3.39991239827508	-37.3749657674146	4.80610044760216e-97	8.87418978730314e-96	210.960746022919
RAB3A	2.4500986644049	2.88486129665895	23.0038481241032	2.3072618265139e-60	1.18250368162069e-59	126.494353250701
PDE4C	-1.94969477614664	-0.515080341971603	-9.02106059434396	9.59028890149183e-17	1.62635697331738e-16	26.8614436327479
CRTC1	1.05662678861057	4.30902857723877	16.6806170008671	7.10009845301951e-41	2.11510412904691e-40	81.4335744485867
COMP	2.51220095443746	-1.82177530975206	8.32322485104273	9.18793812570104e-15	1.48528366411623e-14	22.2718554191578
ATP4A	-7.83450833733891	1.16564710477402	-17.9395012745877	6.93374290687748e-45	2.29163725004955e-44	91.4461088658758
TMEM147	-1.05700343112927	5.0968439494262	-17.7749532778601	2.30338385393157e-44	7.51389120773412e-44	89.4919528019129
GAPDHS	-6.82897974561153	-1.46724618028992	-61.3101810098338	6.21552976889603e-140	6.93587063438307e-138	306.283539343233
MAG	-5.26248102372711	-1.29170210374639	-17.8370890756944	1.4634248591288e-44	4.80165494616706e-44	90.7252692027911
TMEM59L	5.02854925684652	2.76058441894147	34.7594582011045	3.92785817420174e-91	5.6005923435732e-90	197.475767143921
LSR	-3.07012975919015	3.72579636072949	-19.8604568427141	6.77110079695913e-51	2.64601010504075e-50	104.908874640351
KXD1	-1.11378595567744	5.43123287991885	-28.0053517322163	2.40469434751261e-74	1.91340112756438e-73	158.614161662922
HPN	-1.56049123912492	-0.94715544260583	-6.75856037096651	1.24214476476957e-10	1.81069682704861e-10	12.9906845262169
ZNF14	1.63163447471011	2.32643189867217	27.2512198409553	2.52417666367941e-72	1.8850939784782e-71	154.1757832519
SCN1B	-1.20854557961751	2.48477815726275	-10.296934441601	1.55459069248525e-20	2.87621068527969e-20	35.1304596528406
PBX4	4.94506525003396	-0.918756339350401	40.4621528693289	1.20330956636279e-103	2.91660521232047e-102	226.366768313316
ZNF574	1.05828963374089	2.96113330646405	19.2092741973559	7.09794284717438e-49	2.61575274133505e-48	100.05535459686
GRIK5	6.02321744813441	1.11322106884016	40.9270306281614	1.31703136350089e-104	3.34676649785557e-103	228.592940813822
ETHE1	-1.40756831773106	2.84918565433309	-14.8438176860006	5.81534681629992e-35	1.50087928614203e-34	68.2163344422182
RASA4	-1.85206851195748	3.43655561975035	-14.2724339785536	4.06906347231589e-33	1.00343009658402e-32	63.9220738287588
CDK6	2.00915405762402	5.71037449156487	16.1375803173431	3.92636756843872e-39	1.11955517174875e-38	77.3387942033013
TFPI2	-3.89115428536824	3.44396498896585	-12.324028690934	7.33905902633314e-27	1.57156692731315e-26	49.7122530106068
BET1	-1.10495515634905	6.31922491781297	-18.4988278219376	1.19075740383885e-46	4.13116630688999e-46	94.6720525180092
NAMPT	-1.29761690343888	8.33743513145607	-9.80308093337428	4.79907099028485e-19	8.58931820894079e-19	31.1663628633584
PIK3CG	1.54839753102408	0.206282975838724	10.9113348612975	2.02154090547613e-22	3.90431215514992e-22	39.5884800017524
PON3	-1.6876478152926	0.0985657681750346	-7.12931248009554	1.444349889317e-11	2.15384364708414e-11	15.0079634116627
PON2	-3.45675709061998	6.44332924326826	-32.1287689404482	7.2559098021879e-85	8.26858710018442e-84	182.95116181965
ITGB8	1.5620899215871	3.18330538883127	9.5826533380425	2.17435791274387e-18	3.82874625906928e-18	29.8940249912064
HBP1	-1.7977317530417	5.89187444637623	-26.1068740986928	3.37185105618316e-69	2.26941688656104e-68	146.737528957047
SP4	1.4644703965993	2.74437988638389	22.8936118898122	4.85902679044577e-60	2.46569990844698e-59	125.802992015173
DNAH11	-6.90259459106949	3.00097747238335	-29.6866675971028	9.65262905898744e-79	8.90795360102081e-78	169.138470492704
DLX5	4.21561765645484	-2.55488759686921	14.4886871370942	8.15308379358036e-34	2.04726690453215e-33	65.9055314186265
STEAP1B	4.1858687103545	-2.90097924847317	19.2608243677477	4.90359155135294e-49	1.81548423216383e-48	100.901480017882
PTN	3.20246068712334	2.74770800292821	22.2806113964592	3.13993971884895e-58	1.51260620574957e-57	121.578793266371
PALS2	2.41079608793766	5.0417552180767	19.1390409349828	1.17528490459675e-48	4.30782386722952e-48	99.3111982711993
GSDME	2.5889852178321	2.93466931500855	27.9198694991427	4.06078502942272e-74	3.2101325597069e-73	158.211470176901
ATP6V0A4	2.93962206058184	-3.99736779371136	13.4577031268704	1.72141701999803e-30	4.00191342038391e-30	58.4123162937318
H2AZ2	1.37814722347871	6.38591135547403	30.9505624231146	5.98777307364097e-82	6.14718089902368e-81	176.096473586379
CAV1	1.82140359385728	3.83785794391578	12.8703502322602	1.32283786294578e-28	2.94773604053487e-28	53.231920904412
MET	2.59383104225449	0.46653942089456	13.8551407936277	9.03170682721221e-32	2.16257277912071e-31	60.9605824392045
RNF32	-1.7756503371819	1.22970685227222	-19.359201037092	2.42275434782103e-49	9.05553441429095e-49	101.507866627218
NHP2P1	-4.05951953906622	-0.0972670215156454	-30.0509034863058	1.12680395280103e-79	1.07910632279233e-78	171.227875579301
WNT2	3.34991998469833	-4.6478437147071	11.4818679733393	3.36801710577633e-24	6.76738231787818e-24	44.0310494264919
DNAJB6	1.38990930379912	6.13124205576039	25.9587857197587	8.66136320531907e-69	5.76235105644197e-68	145.723175385143
HOXA2	-1.43126556428996	-0.366579366043322	-7.46292903526045	1.96748274812185e-12	3.00276736034797e-12	17.0069342989455
HOXA3	-2.4299664783576	0.783052321436494	-16.6852987718299	6.85911712792032e-41	2.04489863884656e-40	82.1325816318084
HOXA5	-4.42347941655858	4.13271990624616	-16.7704276954392	3.66172541216994e-41	1.10176104332048e-40	82.5532310326924
HOXA6	-5.83032666912201	-0.96807628639835	-31.6571837937483	1.04639837735212e-83	1.13798286810059e-82	180.286361065921
TSPAN12	-3.76800418227489	5.16032686737586	-14.8500446489107	5.5522517871376e-35	1.43393855133152e-34	68.1443449339184
HOXA13	-5.11904170499027	-2.74749039395169	-17.4810481103202	1.97643199849054e-43	6.29791733109851e-43	88.1526802843803
CPED1	-2.81100001871746	3.51243756325912	-16.2943852368934	1.230639020919e-39	3.55598333052388e-39	78.9893525499758
EVX1	-5.4277435841493	-2.32918331612141	-12.1114554742882	3.47509567809543e-26	7.31934303531744e-26	48.6760701125071
HIBADH	-2.30828253039407	6.32843286514975	-30.8150594201186	1.30977179667984e-81	1.33396907987247e-80	175.371539856418
TAX1BP1	-1.4476753208577	7.16970466538913	-20.6835937835909	2.01457526229917e-53	8.46238843132359e-53	110.271373173233
CHN2	-5.02363581402608	1.63891254116536	-25.5593467113829	1.11865746745472e-67	7.18372778446946e-67	143.733223868636
COBL	3.08123377231312	0.279459789394172	13.6655393732006	3.68796344424064e-31	8.70956626096662e-31	59.557000319475
PLEKHA8	1.81413037276282	3.33969087658802	28.0137460859402	2.28420796191162e-74	1.8181571230943e-73	158.759743648206
STX1A	4.00947943647366	1.99204598504154	37.4566290428835	3.1772388403977e-97	5.89486264854188e-96	211.556884908715
CRHR2	3.74422540128476	-2.56040605092834	21.092347185094	1.15240523631584e-54	5.00082820846508e-54	113.830629940331
EPHB6	2.27340408207911	1.6032026780178	18.4155037568822	2.17795634547348e-46	7.4930910968263e-46	94.461202387586
MINDY4	-2.30295463550917	2.48836885859482	-28.4384095127282	1.71514563751719e-75	1.41949656327516e-74	161.629929703315
NSUN5P2	-5.1760541532232	3.1646243221915	-32.8779158551162	1.10195048794237e-86	1.34109348371869e-85	187.394477739738
CASP2	1.49224064056837	4.84470614477302	26.5521499919496	2.00970446339506e-70	1.40588017564999e-69	149.531780357699
CCL24	4.10287259921515	-3.89416508227087	14.8925773568403	4.04703166408269e-35	1.04765644299727e-34	68.9951092761561
HSPB1	-1.37101779944242	7.58909223954083	-10.0244878766416	1.03881542220263e-19	1.88748504974896e-19	32.6861152165008
NPTX2	-1.78808225397183	4.19184090197739	-8.50978129276511	2.75974555890939e-15	4.51564515585804e-15	22.9027909589787
PTCD1	-2.33080789029379	4.35823550493563	-44.0832075036049	6.48442071424746e-111	2.15826562072625e-109	243.101863803552
CYP3A5	-1.43849866633818	4.35863645343871	-7.73756544987749	3.66952225196664e-13	5.69907177423368e-13	17.997681736943
NUDT1	3.24460831642554	1.36570369223616	32.1397304535001	6.82155954708348e-85	7.78129402360895e-84	183.188467911852
TAF6	-1.01031337107827	4.6679548127447	-20.421425893658	1.27470001077786e-52	5.22339818147202e-52	108.577407668431
HYAL4	-1.51478169732049	-5.47682702692936	-5.52874867621147	9.12901229931484e-08	1.23050157613277e-07	6.88153966864023
TFR2	4.10744364967056	1.79557891169426	31.9759034136469	1.71858818904864e-84	1.91776176709345e-83	182.217953072145
FSCN3	-3.92924594331734	2.58484247281735	-37.6042553021448	1.5060757048529e-97	2.82836119564205e-96	212.347492713799
PAX4	3.48416189664823	-5.63842630981713	13.5842390380132	6.73930028118492e-31	1.58282762780977e-30	59.417154819986
PPP1R17	2.668689957571	-2.9572975915094	5.72500641658237	3.38042013811252e-08	4.61082520048782e-08	7.50964582543644
USP42	1.84856291787183	3.74001388753397	33.2378562168241	1.50720253127839e-87	1.89417145103371e-86	189.129202947547
AGFG2	-1.91252779043945	4.78955474351758	-15.9831589928642	1.23208253884859e-38	3.46564473512709e-38	76.4173773602951
AP1S1	1.47280933965129	3.92086521944802	24.8857147699666	8.75568621438681e-66	5.30137865966241e-65	138.900815581947
CLDN15	2.05542655403011	2.05936903127955	24.9846989723394	4.59715146129093e-66	2.8025759198828e-65	139.75615314648
GLCCI1	4.21406457298503	3.82704624242429	35.9059728672459	9.22070556446747e-94	1.46083043781642e-92	203.47075989161
PHF14	1.25343890973036	7.02890223033328	21.901139133511	4.24093276805249e-57	1.97542460192064e-56	118.748806801133
NRF1	1.38775550852583	3.97055572742967	33.4044242094338	6.03206980490087e-88	7.65575716612116e-87	190.033426844649
TMEM106B	-1.02925334538025	8.06285633475226	-14.3884355001494	1.71794549165285e-33	4.27893281342346e-33	64.3398969865722
EZH2	3.37218789692548	3.1354122994459	25.1288764576303	1.80258708250988e-66	1.11182801118547e-65	140.54910856246
CEP41	1.44861941951528	4.0509883286735	20.8554760617107	6.03504853108752e-54	2.57202188228027e-53	111.580466452991
MEOX2	1.77068814988105	-0.695176146334912	6.72567682282752	1.49826149171027e-10	2.18005305178051e-10	12.6160393132417
ACTR3C	-3.9462175710058	2.68002560323928	-19.2969231585173	3.78535024048654e-49	1.4055265263623e-48	101.04015005224
POU6F2	3.29907454902755	-4.4979586444872	10.1170423558268	5.4594550993025e-20	9.97216142169764e-20	34.396947032909
RARRES2	-5.35812957321553	7.67730398120988	-32.8456993407546	1.31765129670046e-86	1.59603708979989e-85	186.986805290931
AGR2	-4.61861552975008	-1.74835172859464	-14.0067593517085	2.92964318255688e-32	7.09497042083051e-32	62.534734712366
AHR	-1.58610964749848	5.09155889825544	-11.4896733543296	3.18338995406155e-24	6.3986359684013e-24	43.1980325063084
TMEM176B	2.01494057877142	4.68938913963992	14.4434639429268	1.14114447055229e-33	2.85582839927274e-33	64.80226134603
GLI3	-1.05043847891183	2.89857163193802	-8.81841255247267	3.67077404205825e-16	6.13673080969122e-16	25.0517587572125
PSMA2	-5.05216223711389	4.75363861328929	-58.1142090201358	3.93423469088947e-135	3.72446258708426e-133	298.616090789727
BLVRA	1.49319722416345	4.53570596629802	29.7575720594042	6.34627792528462e-79	5.90147640081117e-78	169.168334125891
PRKAG2	1.45460355379001	3.65551051191227	20.6361376406432	2.81172354396278e-53	1.17467900419599e-52	110.084729122804
MYL7	1.33710792360463	-2.74839488360557	3.87642515545043	0.00014008720113088	0.000171219337474057	-0.481653768990905
GCK	4.46328775075746	-1.07674692400246	27.1058290656511	6.24166670978061e-72	4.6033288419292e-71	153.465189833958
YKT6	1.21096130464575	6.18794092786222	20.9913036964823	2.33350230419775e-54	1.00394057971063e-53	112.427540864782
CLIP2	1.73824462134597	4.77208035722656	26.130017865858	2.91034528508489e-69	1.96280483912922e-68	146.85676180295
LIMK1	1.58234249192845	3.95457886977979	24.9567233389484	5.51460030984815e-66	3.35303376038912e-65	139.358609605907
SLC1A1	2.3159291552297	1.42215993695938	16.7059019032474	5.8922446685665e-41	1.76005379023946e-40	81.9751741645932
FSD1L	1.48744569426343	5.67715418909657	22.8368151446496	7.13596921506465e-60	3.60056253601526e-59	125.156172868559
SPIN1	1.09052510403868	6.08067980221835	27.8010135906845	8.42660546894426e-74	6.58924034282815e-73	157.290149523893
TMEM245	-1.52798181940216	7.20029359875931	-16.2003516484849	2.46735097227396e-39	7.06675016845085e-39	77.7976698630014
PRUNE2	2.45409285127524	3.99211791484679	11.9669699747845	9.97121598919528e-26	2.07537500571654e-25	46.6031113844815
CORO2A	4.95593191830927	1.4675631953083	30.2722643704896	3.0783538632077e-80	3.01428130081538e-79	172.432217924088
TGFBR1	1.95734859401041	4.71797589680213	35.9008516139385	9.47057800814099e-94	1.49836220143869e-92	203.373452127027
OGN	-1.45968928923383	5.06083814433254	-5.64416759134407	5.10444707974068e-08	6.9296281572101e-08	6.24415490864381
ASPN	1.73860265295276	4.10126445220655	9.46349471599013	4.8936606832087e-18	8.54799365709601e-18	28.9623123416702
TLE4	1.10903009516278	5.49164874921484	12.0320345726533	6.20483342299866e-26	1.29882598312502e-25	46.9779411275438
LHX6	1.54788089191185	0.235871666089302	9.17204223343603	3.49771818710911e-17	5.99849969589676e-17	27.6000078524515
PTGR1	-2.37225368183708	5.85304079114682	-21.065615399205	1.38872849255239e-54	6.01730246660434e-54	113.068299834825
DNM1	3.54169072334109	4.07126058080516	37.0252706092953	2.84928062570149e-96	5.07444357541085e-95	209.239030846642
ENG	-1.18444462919671	6.20626471361078	-11.1009277275688	5.21617622020411e-23	1.01944711490392e-22	40.2771138858247
AK1	-2.26150835352981	4.18109029300748	-30.3793587801932	1.64661764978007e-80	1.62613172690337e-79	173.05503139556
RLN2	4.40577810642356	-5.21535201083303	23.0045655200459	2.29611710234884e-60	1.17731429405451e-59	126.950002108241
RLN1	3.37602952427704	-5.41471316675196	19.4192550714803	1.57612469910017e-49	5.92174762923145e-49	102.112130837327
DOCK8	-2.46100924511435	4.89797787645902	-17.6326185790709	6.51790927007443e-44	2.10157993061766e-43	88.6102071420572
KANK1	-2.17837718919226	4.1507732354765	-18.85586064991	9.02128601616084e-48	3.23073931298138e-47	97.5824693885928
ELAVL2	7.21792741461218	0.55272067906243	48.9346888270781	6.1392212932574e-120	3.06284822144606e-118	263.847873313528
NCS1	1.38127923154911	5.31868247815036	19.1202287152834	1.34536780476722e-48	4.92498429830714e-48	99.160709477502
KCNT1	2.9121008405718	-1.08844468723188	13.4772089271819	1.48978779752895e-30	3.46761470527219e-30	58.3296877122706
TYRP1	1.39814613867256	-4.63197513721005	5.67895849110891	4.27697192826636e-08	5.81790086396706e-08	7.46725896874343
PIP5K1B	-4.25853116971691	2.83982900913384	-25.3243695554444	5.08633032167375e-67	3.19611382209853e-66	142.171311494851
NPDC1	1.34850173924061	5.19167619296738	15.7855884020695	5.32902751853609e-38	1.47773357323728e-37	74.7443258250744
APBA1	3.70516527902248	2.25061270933193	28.7876217814877	2.07427365411678e-76	1.76999065890076e-75	163.55021202157
SH3GL2	5.66849162634112	-1.57143127038018	30.7548919459169	1.85539259769119e-81	1.88302783893097e-80	175.381518028321
PTGDS	-6.26030879983614	4.14879792074247	-16.2928374446437	1.244806424074e-39	3.596470742925e-39	79.1511087972677
UBE2R2	1.111485909728	6.20051334990373	27.877892148578	5.25406938233379e-74	4.14014687327727e-73	157.762519787986
DNTT	2.35293642811319	-5.97609543313356	10.7836745646099	5.01454375275475e-22	9.59500879265092e-22	39.1599710021434
GATA3	5.55353542788326	3.67590373374453	38.4378303932151	2.31521623203952e-99	4.73267077379477e-98	216.415282059339
ATRNL1	-1.13212286965501	4.49607686504196	-11.9097799748301	1.51234590250918e-25	3.13503347411465e-25	46.2827999937139
HPS1	-1.42872707077274	5.75899410444441	-18.7751656930739	1.61469642794365e-47	5.74697577643611e-47	96.7193517879856
PHYH	-2.07946418379592	5.64657635828973	-22.108809441202	1.01820817915127e-57	4.82552128235849e-57	120.297983577294
PKD2L1	4.09472776315179	-3.11405744616537	18.4574964895492	1.6064326829996e-46	5.54663505898472e-46	95.1339130878665
TRDMT1	1.02061954652759	2.42056403858985	17.4357123288091	2.75501458164121e-43	8.74990812887807e-43	87.2668985419374
MAPK8	1.51173975198202	6.97626486140511	25.4325973153616	2.52986280658428e-67	1.6076286373945e-66	142.34110808383
PLEKHA1	1.19559361286618	6.67549512362953	19.6120657048983	3.97343746978183e-50	1.5158122562261e-49	102.667767012711
UNC5B	1.44741366915028	3.80241998677198	10.7532841732294	6.22241807048562e-22	1.18786475214998e-21	37.9246569974468
CDH23	-1.23269817790012	2.21809282653371	-8.64755256962971	1.12608999049047e-15	1.86142498141831e-15	24.061662376187
CCSER2	1.03048938189027	5.047244857623	17.4328142465449	2.81414653581786e-43	8.93648210487443e-43	86.9110391731383
ACTA2	-1.63546738181223	6.70605140660231	-11.0840896024351	5.8845557320715e-23	1.14832603577866e-22	40.1492468108989
LZTS2	-1.35356173091776	5.7103542007995	-23.4686851741122	1.01466164541858e-61	5.42789933939872e-61	129.472509200323
LHPP	-1.76975449482109	3.47449924206722	-16.0981239259302	5.25835237218666e-39	1.49308766373866e-38	77.4579692462606
NEURL1	5.47412740091252	0.520252972495278	31.1906474414457	1.50408041655407e-82	1.57278196206349e-81	177.813517657564
SH3PXD2A	1.72521440371653	6.12456285112796	22.7461563696098	1.31892009698707e-59	6.6157948578294e-59	124.535833096184
PITRM1	-1.22811001432805	6.6913262668941	-24.6918508783343	3.10342217443403e-65	1.84948268336563e-64	137.528950113989
MAP3K8	-1.36345084630048	4.00330151766983	-9.08509291385169	6.25798526771368e-17	1.06720710002893e-16	26.6458950621899
EBF3	3.96604508825646	0.330985449815253	19.9538505061883	3.48676545956804e-51	1.37207487820378e-50	105.594281648876
SORCS1	4.85358767167401	1.83126921799816	20.2276128472111	5.00985656870994e-52	2.02170993851556e-51	107.364619759776
SMC3	1.23673224602125	7.45223641632876	19.7970741358858	1.06291648583956e-50	4.12366609109975e-50	103.993146753355
UBE2S	3.26584007039722	2.97772332213965	30.5060407065848	7.86923037392867e-81	7.82485374116997e-80	173.688063073144
ZMIZ1	1.44739340734379	6.46166931620159	21.955573871559	2.91628178309528e-57	1.36362738679591e-56	119.123931334114
PPIF	-2.39390951728527	7.29363853911012	-30.6597101734105	3.22157559646195e-81	3.23825825512074e-80	174.425810641591
PBLD	-1.00811148416334	3.79927396469799	-9.36934968304003	9.26268139134074e-18	1.60798645316834e-17	28.5428716105553
LGI1	3.30158131049194	-2.55658195558797	9.46959611830628	4.6950141803484e-18	8.20783565820538e-18	29.8192048629814
GIT1	1.61433101270637	4.9747804089347	40.479358881915	1.10832361233542e-103	2.68919822703109e-102	226.281055393876
RPL19	1.59808141500688	9.41906413202801	24.4016963925391	2.08055611465746e-64	1.20086870795784e-63	135.658627604287
RUNDC3A	4.94080106917729	3.48379913445027	39.0848915078271	9.48577183712685e-101	2.06125911256626e-99	219.615440241044
CSF3	-1.69209277423707	-2.85085438881952	-5.33788568872044	2.34357345490963e-07	3.12571183295557e-07	5.78831182602992
CASC3	1.51564406284892	6.99504299846086	35.1363708035979	5.28595637504856e-92	7.79695442575011e-91	199.304822521261
RAPGEFL1	2.2717045527223	2.60200444001857	24.7605036903513	1.98150160859873e-65	1.18915836988886e-64	138.216703373977
RGS9	1.43420503607738	3.70575660727367	7.51774967604191	1.41091405065916e-12	2.16118724510451e-12	16.5595270468949
RNF43	-7.41671901501808	2.73389567385268	-30.0098987048451	1.43388838847088e-79	1.36752220831085e-78	171.023861519488
WNT3	4.15589699133919	0.371154344306169	31.9739204472387	1.73794968549449e-84	1.93843069943202e-83	182.299835364525
ASPA	-1.5630353868481	2.2076522965696	-7.64167535770724	6.62053166415574e-13	1.02272226917898e-12	17.7798276303716
RAD51C	1.7330747053458	3.89716006745601	22.2520789299876	3.81651123686872e-58	1.83279819252454e-57	121.276205358906
SEPTIN4	-1.3256169260311	6.42244690521947	-10.5432564651472	2.75136357002681e-21	5.17791649861897e-21	36.3222700602377
MTMR4	2.33020680028288	5.95961651208604	32.5421546390213	7.14168864183648e-86	8.41662581315208e-85	185.160118388077
TRIM37	1.52937349590115	4.83932652738828	28.3169516454604	3.58851166139916e-75	2.93939825768295e-74	160.489879534066
P2RX1	-1.01635775733894	-0.142840728456684	-6.18898078898881	2.9418814171627e-09	4.12846408596848e-09	9.77741964166348
GOSR2	1.05159571221663	5.30784331592763	19.6599694115297	2.82319760659205e-50	1.08129732241204e-49	103.031658494366
CDK5RAP3	-1.7569074958371	6.39059772425649	-20.2478161726814	4.34290361318673e-52	1.75593787083844e-51	107.228449517793
CBX1	3.08427063905832	5.82398635290048	43.7738947438958	2.59421556753502e-110	8.41626199360836e-109	241.569865229309
INTS2	1.34739896426796	3.83583414802076	22.0016420885587	2.12477589264963e-57	9.96147723651590e-57	119.570745054818
HOXB6	-3.53478994770546	1.74112255049865	-22.7475152761072	1.30682266826578e-59	6.5579615064678e-59	125.158784205806
ENO3	-1.66731712031026	4.02428189059627	-21.3434390808993	2.00627345218009e-55	8.9103846321684e-55	115.192592993315
RASD1	-1.20483970545223	3.36668773357048	-4.70627592815374	4.46938124120961e-06	5.73227303113275e-06	2.16902056470378
CHRNE	-2.31039627903141	1.36499105871838	-18.6341044134352	4.47369792815206e-47	1.57239726783908e-46	96.3052617484212
SLC6A4	2.8506414889502	-1.31803619428785	23.5010323374737	8.17216187163598e-62	4.38487263816306e-61	130.229613429354
BLMH	1.47357822475581	5.05863386572894	29.1086396357999	3.01451194396496e-77	2.63858322825489e-76	165.269951862288
MED31	-1.71690136103532	2.75408548764558	-24.6761584877134	3.43885770936366e-65	2.04463768928163e-64	137.859314882089
ALDH3A1	-2.53613217693596	-1.05718463842353	-13.1906803443101	1.24229517403931e-29	2.83359101660254e-29	56.417910723529
UTP6	1.20521882248994	4.70605441589314	24.7527443988012	2.08450771330225e-65	1.24935245639773e-64	137.967618398277
C17orf75	1.00644495949683	4.40704570914676	17.1199919180532	2.7947558220752e-42	8.6571093917279e-42	84.6618004549718
CYTH1	2.06270948012171	6.74004492002876	28.4866524263796	1.27988942382088e-75	1.06384187840369e-74	161.490194243328
ASIC2	3.96730257605691	-0.244977629238307	15.4481083688412	6.52106805534548e-37	1.76175615216872e-36	72.8088002035108
KRT32	2.85189563603767	-5.51860378773702	13.6251020852998	4.97770626037057e-31	1.17242823399918e-30	59.7249812135032
DHX58	-1.59032928169959	3.37883868251089	-15.9185038132616	1.98932447514733e-38	5.57595025499675e-38	76.1271335741453
RAB5C	-1.21080715194158	6.45546850588926	-26.7088064612936	7.49580336393952e-71	5.29821180855688e-70	150.497519061593
NAGLU	-1.03185703991686	4.6006921619219	-13.0472249679142	3.58623007301186e-29	8.08810080614147e-29	54.5849907962789
HSD17B1P1	3.66115709395497	-1.20085744217308	31.7732023186361	5.41415533332314e-84	5.95247853614617e-83	181.210575749333
HSD17B1	-3.2832732644451	2.07436040295661	-35.771575825881	1.86164583584804e-93	2.90948289325128e-92	202.948798012952
CNTNAP1	2.10162612597313	3.29596186136864	20.3753140685965	1.76470027292167e-52	7.20318282456577e-52	108.273524482142
EZH1	1.06521562115125	6.18178928298971	16.1947816923266	2.57117054330634e-39	7.36044966908331e-39	77.7522680944297
DLX4	-1.32975038919584	-3.23997896725312	-6.46687261397472	6.42190668490376e-10	9.18056829524644e-10	11.5586939190957
COL1A1	2.75668623902937	7.33359975494487	15.236347547731	3.14377737283342e-36	8.35651479114834e-36	70.6610434131467
PTGES3L-AARSD1	-11.0175793422567	1.43137048358693	-71.8998874311382	2.22060672763003e-154	4.70585273408496e-152	338.176821021085
RND2	3.32184460034535	3.38478315669537	28.2424540877669	5.64880495032568e-75	4.59119442461551e-74	160.146125699429
HDAC5	1.71976893786568	5.41050410132285	23.1270114904086	1.00572585925949e-60	5.20880305449215e-60	127.126976109803
ABCC3	-6.04014705085586	6.4539874085882	-36.865881616711	6.43870364422982e-96	1.13014905378469e-94	208.589630092486
LUC7L3	2.19807250492323	10.1908328830992	17.4703230930209	2.13795836534674e-43	6.80511234410146e-43	87.2349215351697
MPP2	5.74747404055428	2.15533606830864	41.553288932905	6.89422349906483e-106	1.8517403326151e-104	231.518043718067
SMURF2	1.2274034241324	4.70738996326006	22.8821834210925	5.24951742378302e-60	2.65801409408075e-59	125.505904830112
SLC16A6	-1.44070064849713	1.72092565622367	-6.81754808221631	8.86166140273612e-11	1.29627963233362e-10	13.0132359879297
EFNB3	7.16756255647259	-0.0551318620600425	38.1253852079566	1.09852913108968e-98	2.17065221548679e-97	214.983291946931
YWHAE	1.24013715875147	8.6287876918808	26.7672499579032	5.19242589065059e-71	3.69666147936304e-70	150.871977692536
MMD	3.75262394736768	4.14633784209918	46.9028446879848	2.97941505544477e-116	1.26743109329132e-114	255.321522588989
RANGRF	-4.38338136287446	2.03620938304274	-42.998236182427	8.68908545753019e-109	2.62022434704295e-107	238.028761415789
DPH1	-1.68668968003804	5.16076615883774	-30.582456803371	5.04551274586636e-81	5.04747938141044e-80	174.088665683496
MAP2K6	4.80982910994493	1.16735310263212	43.0370503228522	7.28029453005779e-109	2.20982290867023e-107	238.391589097732
MYH1	-4.31561680415504	-2.37471326913927	-8.74223596395691	6.05815599334527e-16	1.00797626802768e-15	25.2687287067215
NHERF1	-3.58559246008141	5.66530082181733	-27.2679868294966	2.27431399182101e-72	1.70344938057956e-71	154.222755901051
MYH3	1.77424172034823	2.22938365861012	15.7443596864882	7.23509648206722e-38	1.9976511312368e-37	74.7726667482786
VTN	-5.18374586330597	4.87102949725575	-18.622537430477	4.86398734295836e-47	1.7077556412068e-46	96.0607255163995
CDR2L	2.38860679419794	3.46507347681128	32.8430947537481	1.33684016227743e-86	1.61843138933157e-85	186.961006516762
PMP22	1.47178618969085	6.15880804831553	10.4396003666089	5.71112323368553e-21	1.06654730030643e-20	35.5753672018159
RAB34	-1.98023206511363	4.86163313578001	-19.0928513835825	1.63791040724435e-48	5.97600576479818e-48	99.1666517647133
PHOX2B	11.406347768729	0.428179220183324	33.035888463561	4.59404870577635e-87	5.67475567137583e-86	188.246188354364
GNRHR	2.28675455115668	-0.364877321709754	12.1422987285849	2.77402876076888e-26	5.86037043579664e-26	48.476875787408
SULT1E1	-10.9112234612388	3.22860830033129	-24.2729294797482	4.85699068635373e-64	2.77153230889537e-63	135.376325231821
ODAM	-2.24230898119105	-3.85966429670623	-5.73876479484998	3.15017895249412e-08	4.30059004867977e-08	7.83478923496579
NMU	3.82050129187794	-4.14018392199951	11.7177771876239	6.10509499401499e-25	1.24963747688748e-24	45.682402000954
CRACD	5.82667961594277	1.09524539058772	41.3714247704127	1.61796920041522e-105	4.27125377833042e-104	230.689211839046
AREG	-1.57082656391853	-0.823747835679858	-4.62476371134026	6.40937108095322e-06	8.18363067817912e-06	2.40930105532309
MANBA	-1.07212769463818	5.06343841249074	-15.4148722473756	8.34658798352764e-37	2.2507335492821e-36	72.0848422811269
NDUFC1	-2.23265054185899	5.87983358857511	-30.9043755732631	7.81676298167543e-82	7.99643082877417e-81	175.922275135366
UCP1	1.16401010278757	-5.50082646769585	4.60594553990558	6.96099687354891e-06	8.87765386385304e-06	2.61287556370648
TBC1D9	1.65282558478001	4.22098131692133	22.8862835958147	5.10592807856811e-60	2.58871450146718e-59	125.567835764435
CPE	1.33244072130725	6.75805930733056	12.596989667853	9.89944517565356e-28	2.16520484909025e-27	51.0920744057048
WFS1	-1.14482244342963	4.48647048909556	-14.239396876327	5.20155764481036e-33	1.27901618093969e-32	63.4407490823545
GRPEL1	-1.50594156150824	5.79460609880401	-20.2015116474343	6.02575056864771e-52	2.42404758594903e-51	106.930234276156
FRG1	1.0879390905958	4.11288162824458	18.9081474626175	6.1885735055266e-48	2.22524687739973e-47	97.7230113556601
AADAT	3.21224494089376	1.97238374475444	42.3044553205537	2.09640950007488e-107	5.97101887080514e-106	235.018218732336
CPZ	-2.30223340222568	-0.306063786723777	-11.5018727476306	2.91483636295383e-24	5.86649866235694e-24	44.0470276905976
TRIM2	1.28930605759674	5.51234467579979	17.0081795826896	6.3589153243938e-42	1.95091758637498e-41	83.7702370095765
SLC2A9	-1.11298106684716	1.66144679317893	-10.4697493410303	4.61925055900644e-21	8.64388112949528e-21	36.4462930741386
FBXW7	1.20939173527499	4.32294479415506	20.7363684143235	1.39089773325371e-53	5.87785341025016e-53	110.721436961813
NEIL3	5.20607369709867	-2.48259132119991	19.3082802896743	3.48941412868428e-49	1.29689423907447e-48	101.196786098556
NSD2	2.64343480904287	5.9701269392729	34.3176532656288	4.20281133704557e-90	5.78205712176388e-89	194.926385433704
SH3D19	-2.6288323506732	6.35783406830896	-29.4208423558898	4.67511745806313e-78	4.21179946036662e-77	167.189479469416
MFSD10	1.30854150149108	4.92777585708639	22.7668881288494	1.14597836009594e-59	5.75705831662813e-59	124.709580396408
GLRB	1.16303203234046	2.66964238887691	10.2738302966391	1.82751543021267e-20	3.37521219496941e-20	34.7554736411589
RAPGEF2	1.11166846061192	4.81906784362045	22.0515019859399	1.50869651535873e-57	7.11066737569297e-57	119.828415347266
HGFAC	6.70870271891697	-2.10921033319751	32.1157094338387	7.80978088950394e-85	8.86477291236617e-84	183.143066365467
LRP2BP	1.03312086234635	4.19206730198893	8.8105762073597	3.86527260871366e-16	6.46001967937754e-16	24.6288361165687
UFSP2	-1.31922368545819	4.34306564872647	-24.354165813587	2.84433178902957e-64	1.63639402228628e-63	135.51950055297
KLHL5	-1.34622527347475	6.47976507101907	-16.4657590130018	3.46759523986863e-40	1.01569848396811e-39	79.7756058216846
FAM149A	1.52048999604586	1.93407072213518	17.4676693535594	2.17992528709407e-43	6.93773687056847e-43	87.5445919072489
NCAPG	1.70130619428305	2.13466864933779	10.8515406866368	3.09491047373478e-22	5.94951206997334e-22	38.8708651903402
PPARGC1A	-1.15430558868943	2.6019592834072	-9.04594712969037	8.12537595547271e-17	1.3814813719672e-16	26.6037914209299
DDX25	5.45119854104439	0.0547217111211924	29.5656220380654	1.97775822787153e-78	1.80784476872198e-77	168.351984896401
CRYAB	-1.32068329914154	5.11897750600582	-6.66085063392275	2.1645516318883e-10	3.13551850902972e-10	11.5753259088767
HTATIP2	-1.77423717520314	4.97371825691971	-17.9787723406462	5.20796130748355e-45	1.72768488067733e-44	91.0586362720311
TECTA	1.63163559592257	1.7807772688228	21.4253275217891	1.13623810112043e-55	5.09927412041595e-55	115.857069446708
CRTAM	2.13503912428329	-3.33557482564662	8.54738159941064	2.16230279861763e-15	3.54611518248268e-15	23.856478406296
JHY	3.26813379788313	0.595400810365403	36.6614507575321	1.83883024721808e-95	3.15331402230812e-94	207.567426021314
B3GAT1	5.63505974036355	1.02892170305471	26.8104034530292	3.96055940695884e-71	2.8314751390078e-70	151.462548416148
P2RX3	7.92807087277	0.0526610377535041	29.3852349001226	5.77896406807487e-78	5.18804084758886e-77	167.277639952877
VWA5A	-2.32982217202776	5.10055556926497	-15.4483972416926	6.50709482660865e-37	1.75818672827036e-36	72.4469171080537
DNAJC4	-1.27473555397464	4.71770887484004	-21.4943232590138	7.04184323933178e-56	3.1750836811502e-55	116.104904017744
SIAE	-2.67573191659229	4.98156445723675	-28.213067903247	6.75714522730605e-75	5.47276639570625e-74	160.055253034933
SNX15	-3.31447402052818	2.36179550427801	-33.2522645119278	1.39224894507364e-87	1.75256448949625e-86	189.460872591531
DTX4	3.20283713287727	3.2916489064786	36.4296671544447	6.07413939450857e-95	1.0137756204751e-93	206.218336117445
OSBP	-1.57266077796888	6.91222907762632	-26.8057535786773	4.07778925781316e-71	2.91258052152833e-70	151.102547291425
UNC93B1	-1.05925813344424	3.48323564714177	-10.6430812693892	1.35888447401748e-21	2.57560289368424e-21	37.379919301485
NRXN2	5.28839689931448	3.64145921181121	46.3908387684194	2.65258937897639e-115	1.08063777892373e-113	253.163881949492
ST3GAL4	-2.5130230307612	5.21541495353693	-27.3839850582023	1.10683530933139e-72	8.37980623082454e-72	154.906024148595
CCND1	3.6612932647089	6.56152904183596	27.2341501202107	2.80686853256183e-72	2.09215412176978e-71	153.795807491842
CCDC86	-1.37757188880186	3.49556886511522	-17.3933234528428	3.75878228377753e-43	1.18969734136719e-42	86.9671969087343
TMEM109	-1.06545755471798	4.91808935054094	-14.167827042786	8.85369916380256e-33	2.16643640873597e-32	62.8380350905556
HPX	2.94879763805613	1.03175495182732	19.889698250438	5.50009671361605e-51	2.15369950818473e-50	105.095640152403
TRIM3	1.93845238554363	4.32820985258769	39.1779686062124	6.01036403576604e-101	1.30974904586943e-99	220.002480389674
FOLR1	-2.08453322902611	-1.57878913330525	-6.9203875604485	4.89753219918413e-11	7.20607021268579e-11	13.9824540064065
ANAPC15	-1.90287581579388	3.60797515145662	-27.2554738904559	2.4582880120748e-72	1.83885993493899e-71	154.249101380776
FOLR3	-1.30317496770691	-4.72563906717545	-4.29902095779438	2.58171629538598e-05	3.2362872256537e-05	1.38548527478369
ARHGEF17	1.45122946748026	4.95444450539245	16.6702498357984	7.66431342699205e-41	2.28112325538061e-40	81.3025402061789
APOC3	-2.20835468604286	-4.06199147605898	-5.30437631491531	2.75875886638525e-07	3.67246260111993e-07	5.7398929528342
RNF141	-1.1315218376687	7.65835524530605	-17.3831270280603	4.0505168891063e-43	1.28063084617392e-42	86.5109126450179
GALNT18	1.15672426601131	2.58538577162017	9.07070801954538	6.88863948388671e-17	1.17328331690237e-16	26.5886388085628
UBE4A	-2.10649912318107	5.20019445080312	-35.8335156671262	1.34638384276487e-93	2.11709464833395e-92	203.121076791387
NECTIN1	3.16048799765208	3.15355799916664	26.0514159314974	4.79915513832067e-69	3.21320824753824e-68	146.486024994147
KIAA1549L	6.24119819949976	1.06965730023604	35.949827783646	7.33452974021691e-94	1.1676106303878e-92	203.849102389872
SLC1A2	2.74820900413354	3.25280465609921	19.9591889372465	3.35705890958094e-51	1.32170962591461e-50	105.321217023365
CD5	2.83950802750186	-1.62734713195527	13.4507602477057	1.81227287428206e-30	4.20974367689475e-30	58.1882544687098
ACCS	-2.0710617889954	5.20152094947863	-15.7202417343302	8.6524422280699e-38	2.38329075871913e-37	74.422724258718
MDK	2.63300819243104	5.52542494048804	29.026585598329	4.92953357334328e-77	4.27590296697921e-76	164.767845549916
PTPMT1	-4.33930244851565	4.23738985401154	-67.3952838694238	1.73395349828658e-148	2.72466611271577e-146	329.116247914971
SLC35F2	1.49199224439053	1.26272988453969	9.8448565057836	3.59889282931827e-19	6.46328918243062e-19	32.0032203563771
C11orf21	1.32192040958732	-1.3994332697958	6.84494710405501	7.5705916910129e-11	1.1088972572651e-10	13.3871008111449
CALCA	2.32448940404377	-3.73741415583973	5.57647983889939	7.18544220559355e-08	9.71873342938315e-08	6.8598640049536
RPS13	1.2102284064403	7.92715163020366	17.5344643789286	1.336635032169e-43	4.27571425122169e-43	87.6326957925523
NDUFS8	-1.24517098067472	6.17067757086194	-23.0055769438884	2.28049629639155e-60	1.16956447491893e-59	126.31930797143
TCIRG1	-2.95894286089517	6.60209373098939	-32.9246087880019	8.5060266480417e-87	1.0390307220683e-85	187.358580775993
CHKA	-1.34883819163762	5.51941330155269	-18.4281751224318	1.98680222763748e-46	6.84563613606774e-46	94.2238869887129
POU2AF1	2.38227251662219	-1.64722514164686	7.56314075003801	1.07024767617372e-12	1.64449218864742e-12	17.5597172954077
PTPN5	3.95603104547742	-0.0937900840735783	13.2480495684381	8.12740934159792e-30	1.8620812178295e-29	56.4797219261373
VWF	2.19181677927217	5.5080109826724	12.7459586256025	3.30813844233134e-28	7.31241051477623e-28	52.2031000880416
PSMD9	-2.32974480060932	4.37219241471325	-48.1732150237354	1.42699931241896e-118	6.74074787680279e-117	260.726162250559
PPFIBP1	-1.25171602737455	5.63474139029094	-15.1367127209391	6.5917361335745e-36	1.73795814347035e-35	69.970047039998
PRPF40B	-1.37255636537887	4.21347004203927	-21.09764771799	1.11056982413003e-54	4.82472303321038e-54	113.425447924393
CD69	1.37070344237792	2.15647063808183	5.90915460559866	1.30252279214493e-08	1.7961300206409e-08	7.84512839929766
ASIC1	5.06741716329384	0.428364473149979	46.5803355339487	1.17827065736609e-115	4.8688504319319e-114	254.003450507264
DAO	4.59989631161282	-4.91822359038443	28.596090615023	6.59544169480485e-76	5.527870381288e-75	162.554518873814
TSPAN11	4.16795898372812	1.06085815486333	22.6679510517998	2.24227489150069e-59	1.11770193609785e-58	124.383013570281
MLEC	-1.54747690172774	8.05005888221393	-25.1301772952405	1.7874461057114e-66	1.10278358963215e-65	140.379474889432
CSRNP2	1.63516240764896	5.25573633722073	32.6014720569288	5.12874342511376e-86	6.09094315561453e-85	185.502317060535
CAMKK2	1.1182163610192	5.51436392527002	20.911789784987	4.06891268678231e-54	1.74212815851686e-53	111.882605847964
IL23A	1.33962966356194	-1.05432217883476	14.0316972035145	2.43426566742313e-32	5.90207858211471e-32	62.490574558535
PTGES3	1.0802378744685	7.44658179389917	19.3591174831493	2.42420461679124e-49	9.05948915115045e-49	100.860384446127
BCL7A	2.95533135735482	3.4743249304201	33.027451027687	4.81348081429445e-87	5.9362836801595e-86	187.983282324986
CYP27B1	-1.12388195589417	1.23385357444897	-7.68217361826739	5.16257346718012e-13	7.99639807673799e-13	18.1273488664841
LIN7A	1.41761040618007	1.54579195389319	9.80976302442779	4.58329943202824e-19	8.21013056071503e-19	31.7240411520048
KRT18	-1.71859642316951	3.04504675871986	-9.03686166740754	8.63246006741479e-17	1.46586190617668e-16	26.5207570501143
ACSS3	-4.27912584672221	4.56683902210073	-25.2710190485506	7.1805008680442e-67	4.48640491076421e-66	141.710606745584
TNS2	-2.7130216189748	6.74570293470589	-24.5042615755259	1.0606131741329e-64	6.1835193612559e-64	136.344735654458
GLI1	-1.05354257968424	-0.148088186319499	-4.88481461330674	1.99646260889537e-06	2.58687888051126e-06	3.43456139327984
SLC6A12	2.43222994293057	-0.517474402904605	14.0109040883431	2.84082649590185e-32	6.88131829161461e-32	62.2396782495502
WNT5B	2.80492603361376	-0.227290798293108	23.315601102628	2.83053084633231e-61	1.49206827976792e-60	128.923342775713
FOXM1	3.2139146033017	3.09400882135417	17.72212706734	3.38803919203262e-44	1.10070769756345e-43	89.1942833191236
PRR4	-3.4080452095874	2.60074817874393	-30.7238281528881	2.22122189337095e-81	2.24837881310147e-80	175.197611370223
PRMT8	3.87225689511555	-5.23809369079914	16.4435218577362	4.0867042545654e-40	1.19461885062271e-39	80.5220162840837
MYL2	-4.67572554217344	-1.80817647001044	-9.01059793017871	1.02818395496474e-16	1.74209793704471e-16	26.9984808974116
RAD51AP1	3.16364824239255	2.9497097678787	19.7914618552679	1.10623827233168e-50	4.28741574707876e-50	104.157496571585
CUX2	7.67294833079053	-3.30605097444588	25.5612721970507	1.10489272596984e-67	7.09928152355422e-67	143.735660765095
KCNA1	1.4455400986808	-5.52174704877468	5.49943520870053	1.05673493768995e-07	1.42205186866881e-07	6.65174532635275
DUSP16	-1.23100277418436	6.48250320904255	-13.0698440449844	3.03445133519466e-29	6.85906560247202e-29	54.5883212162993
CREBL2	-2.10802913259969	7.0081433784527	-33.4954231021094	3.66232455228211e-88	4.6815735934236e-87	190.455481341314
ALDH2	-2.00943898474571	7.95135870504423	-23.62596846361	3.54703597088162e-62	1.92511710271134e-61	130.464850745105
GSG1	1.75979254719826	-3.74741537478781	7.62200706417662	7.46868273196195e-13	1.15189358633631e-12	18.1306016290498
SCNN1A	-7.23962553085502	2.26982934675318	-20.2639220272803	3.87553997895433e-52	1.56916911435348e-51	108.052040079573
LTBR	-2.1985031585478	5.89379368876317	-24.7981666340753	1.54956902910741e-65	9.32365069115712e-65	138.31393403027
OGFOD2	-4.41095431813629	2.8519119000814	-44.4360026817585	1.34646106112766e-111	4.60087338032363e-110	244.555540635414
ART4	-1.12332396702276	2.89466782640642	-6.08530269755717	5.13274621707049e-09	7.15431480015154e-09	8.82712679866754
MGP	-3.48328548552208	8.21888338794825	-21.0287596491831	1.79625732341835e-54	7.75401755067097e-54	112.708527564149
RASAL1	-5.40907578134168	2.65514336926422	-19.7501137485096	1.4849566968552e-50	5.7311636993581e-50	104.34215167758
EIF2B1	1.04248317339474	5.96644809903837	24.8651438648486	1.00116511618918e-65	6.05707517518433e-65	138.656003964084
SLC38A1	4.08119845519816	4.9814335478975	38.9271004201593	2.05986332610834e-100	4.41380175971953e-99	218.758365529396
RERGL	-2.764478156827	1.22984259798038	-8.53927916980123	2.27911810833552e-15	3.7358323292962e-15	23.5898122006571
SPRING1	1.08796122965735	5.13924926143049	21.6737404867677	2.03466556377805e-56	9.30483861764188e-56	117.20452438385
VDR	-3.08566879750054	3.60398718224433	-12.9574088787653	6.95997979002414e-29	1.56298437847334e-28	54.2735205532551
FZD10	2.02130939089997	-3.07259101146433	8.05798745698205	4.96512400507586e-14	7.88622700909354e-14	20.7411031174594
STX2	1.73030021452812	4.68188933901061	24.9881216649985	4.49596962243335e-66	2.74306398068114e-65	139.503547614333
TBC1D30	2.06468301646932	2.41174453231451	18.3487430173954	3.53458511626207e-46	1.20920292654824e-45	93.8702731947977
IFNG	2.55296007986335	-4.70043949777222	7.04591769850475	2.35762652253968e-11	3.49812532400719e-11	14.7797865564813
TIMELESS	2.10610469065662	4.51913891027778	19.5757018998359	5.15114547058357e-50	1.95894483412924e-49	102.471450802474
NOP2	-3.74582963499624	3.76081219249849	-26.0893768447428	3.76891039545788e-69	2.53075759374074e-68	146.998705517648
CHD4	-2.01616277316538	7.100602042671	-35.4800369451674	8.60209999550584e-93	1.30551844806957e-91	201.135683545636
ACRBP	3.55757386433909	0.679321887508919	31.1823418973547	1.57753308608659e-82	1.6473524753849e-81	177.783358569195
ING4	1.32630557132232	5.30148503443468	21.5169084900548	6.02174514997641e-56	2.71938008248886e-55	116.109767590667
GNB3	2.53162231418856	1.66326244158296	22.613940825947	3.23627238046098e-59	1.60314509363646e-58	124.000191723999
CDCA3	1.78371616475368	2.49910533642573	18.8254914019211	1.12301764465584e-47	4.00936392177824e-47	97.322515611539
CHPT1	-2.25977247514134	5.24235448143663	-33.2846492852945	1.16496096885447e-87	1.47206966190205e-86	189.432728671646
ENO2	3.3528885680034	5.41719527063686	36.7072068870977	1.45337323890824e-95	2.51283446448664e-94	207.546717729923
PTPN6	-1.03678774902732	4.07465738719063	-10.0359014160841	9.5969564224548e-20	1.74468830790401e-19	33.0380425842027
LPCAT3	-4.01057308262438	5.67355525158935	-43.3686952989543	1.61415247425301e-109	5.06593858733292e-108	239.88243203922
SLCO1B3	-1.24121502609758	-4.79156913451609	-3.52498303521386	0.000515535543725535	0.000618262578501435	-1.44441156198007
NANOG	-1.99778683657412	-3.64760146066659	-8.9589425745171	1.44923759801535e-16	2.44564138490332e-16	26.6869261027822
GYS2	-3.94077269270605	-2.05323673781478	-16.4793249247013	3.13696309894635e-40	9.1966887450897e-40	80.7980545953833
LDHB	-5.24371229143928	9.04748314633874	-53.3061668584135	1.87542967245016e-127	1.27039736081895e-125	281.115743625656
ST8SIA1	1.12547061963651	5.44979403344747	10.3097648473755	1.4209685822194e-20	2.63130938597771e-20	34.6822172159187
CLEC4A	-4.89722140095212	-1.28866497515537	-27.4732734040657	6.36546055749525e-73	4.85747517071631e-72	155.680847796213
C2CD5	1.45619518300315	7.47026803003107	23.9014765726567	5.66922671816667e-63	3.14489596452766e-62	132.306073837769
RFX4	1.3760622061578	-4.29325161085152	6.28484233367604	1.7488233326685e-09	2.46663431405689e-09	10.5626570575556
FGFR1OP2	-1.20085461550981	7.60535356700865	-22.9279481589435	3.85239994281252e-60	1.95876262995876e-59	125.76406122386
KLRB1	2.41125964047656	0.0659992199781851	12.3736588924519	5.1012684928466e-27	1.0965401164737e-26	50.1066543218542
BTN3A3	-1.51038278882817	5.09758045132478	-13.9561597251341	4.26602366786698e-32	1.02990050903072e-31	61.2813682045451
FRK	-2.49636740990194	4.15369069273284	-15.3198644813717	1.6903634387189e-36	4.5223193271911e-36	71.652704168388
DSE	-1.77803798469214	5.37962147081564	-28.1420586535993	1.04223956794818e-74	8.40303378011697e-74	159.500671666114
RSPH4A	1.82871696972995	-0.286208795936039	13.9155722432353	5.76656102233325e-32	1.3872296714734e-31	61.5348695907891
GCNT2	2.93517997936703	0.629722764583364	16.8569119685887	1.936194998995e-41	5.86623403486168e-41	83.1631054532581
SMIM8	1.05505107967802	2.74769557378013	20.791123188364	9.47354981045061e-54	4.01816979565917e-53	111.323981073268
ADTRP	1.30534070769742	-2.0198636388816	5.79589590946827	2.34738576827962e-08	3.21717478708264e-08	7.8319326167068
FAM184A	2.75253313765973	2.33955201770389	39.0663642041617	1.03887120969499e-100	2.25322873922485e-99	219.580395455589
MAN1A1	-2.25529484289207	6.03007522168104	-21.4151468593858	1.2194080807085e-55	5.46615704565995e-55	115.475876263389
GABRR2	1.69154272228889	0.260977942093629	15.7323433524336	7.90957462213231e-38	2.18101067442562e-37	74.9573564221766
HDDC2	-1.27752575082425	5.70534633944281	-18.3849426600725	2.71827029397448e-46	9.33670267963071e-46	93.8888375730685
TPD52L1	-7.15729112276507	5.74664812160066	-34.2687850678947	5.46966666448508e-90	7.47596628893141e-89	194.987535673104
UST	-3.49356847498701	3.61113622977762	-21.643224465248	2.51238326747957e-56	1.14374341930451e-55	117.458476945139
ULBP1	1.93900272468069	-2.48445218860149	7.24655536739487	7.21140896877191e-12	1.08504648104262e-11	15.7812612982247
FBXO5	2.2159028874679	1.92143789243142	21.966993255072	2.69607359977284e-57	1.26142604985118e-56	119.553758038122
OPRM1	5.49281789803848	-3.86876875023172	17.4825741872835	1.95446348890843e-43	6.23049297961577e-43	88.0591641556764
FANCE	3.01302524963746	1.8875549439564	41.5995017813576	5.55319816476124e-106	1.50027280009146e-104	231.745985948245
TULP1	4.38088668968423	-4.09467071954168	18.3629718499206	3.18790314973792e-46	1.09205657505259e-45	94.4892943065554
SLC26A8	1.31645269545015	-1.89928804315071	6.3369125255593	1.31555042039023e-09	1.86234596804523e-09	10.6368092553561
STK38	1.36171560192513	5.19633011173316	21.9887284711491	2.32193467061469e-57	1.08791823441235e-56	119.375141048338
MCM3	1.49272830698989	5.24764014946147	19.3398290446444	2.7833862521125e-49	1.0378279102106e-48	100.740821437875
PHACTR1	2.51773789365904	2.23928412283394	29.8698872790892	3.2701020398289e-79	3.06434430093338e-78	170.033946275927
MDGA1	2.75733675471673	3.10332204837126	14.8302937233614	6.4304885035424e-35	1.65778854847462e-34	67.8278137847909
CILK1	-1.563603257978	5.56142273779592	-22.4532354453961	9.66300097134111e-59	4.72492928528807e-58	122.627017344304
FBXO9	-2.15154677845186	6.93707191854718	-33.0155905910648	5.13983926319778e-87	6.32189281898858e-86	187.811095660998
GLP1R	3.86541290191533	-4.234943713841	15.0561658534786	1.1994828449751e-35	3.14493237639952e-35	70.2315682785754
BMP5	-3.10758678254945	-0.672009815556985	-7.89833492257778	1.35231880723676e-13	2.12324715391258e-13	19.754067633953
BACH2	4.93808230493684	0.93055636776157	41.2154778216288	3.37025963097829e-105	8.83295913191793e-104	229.958870153585
RBM24	1.90170720061762	-1.16218244449509	11.2432457804616	1.87914199198841e-23	3.71120903496411e-23	42.0895383160149
TREML2	1.96417193652785	-3.77642211374355	8.04383638327176	5.42853463864651e-14	8.61516465943633e-14	20.7123500191344
BAG2	-2.40065874458924	5.89159564726944	-30.9278754867991	6.8251740600002e-82	6.9975453001307e-81	176.068670600577
RAB23	-1.019493427649	3.03014360353938	-13.792036194326	1.4427499243566e-31	3.43745028393121e-31	60.3517425651159
FHL5	-3.72931945494463	3.12290784132025	-15.8384665584366	3.60052430368472e-38	1.00227176296473e-37	75.7267132760535
KHDRBS2	-3.34096467539434	-0.891446732940834	-11.122993128602	4.45352390450854e-23	8.719439622838e-23	41.420045220577
E2F3	1.02219974910207	4.19043723642116	11.8108918719019	3.10484274586248e-25	6.3920465763527e-25	45.465554763258
PTP4A1	-10.738101870917	4.0743621484366	-25.0355990610864	3.30230025311383e-66	2.02172895697525e-65	140.358478145755
BVES	2.95261783675824	0.836769152266359	29.2352944275866	1.41328386473702e-77	1.25030425092151e-76	166.379674250267
COL9A1	6.46048648795912	-3.28968150786737	30.372749062348	1.71137883974588e-80	1.68864330710337e-79	173.159568217175
WASF1	2.26227101116479	4.12466128386753	34.287422300706	4.94663709463044e-90	6.77712753552008e-89	194.829345256475
GPLD1	1.34108518590419	2.17946565431997	19.7874346588215	1.13841087075642e-50	4.40914699926267e-50	104.294158889807
CRYBG1	1.15483334804619	2.30383154334115	13.1432915940234	1.76350683988899e-29	4.01134854698137e-29	55.5084586025153
VNN2	-1.16245570084081	0.189491899766274	-6.46192352613512	6.60082616208599e-10	9.4328435732507e-10	11.2128138401519
ACOT13	-1.56659216116628	4.2568399649951	-30.7500992015979	1.90761655592314e-81	1.93432988697404e-80	175.158446002048
SMAP1	-2.02652763412466	3.96988995863539	-39.8807683822839	1.96743241488365e-102	4.54457213513974e-101	223.577878930281
RPS12	1.03620269101827	8.68290354655858	14.0887107164587	1.59376992437659e-32	3.87929309622495e-32	62.1377194477309
B3GAT2	-3.52871559682883	3.5717665395983	-44.7173847049956	3.87088259111079e-112	1.36093633138612e-110	245.89892328119
GMNN	2.0223124810397	2.77501953520627	20.2219062479967	5.21619601312784e-52	2.10350753678841e-51	107.258409582419
EYA4	1.28947586988554	0.192646768035115	3.21028353271674	0.00152507210517691	0.0017982460723574	-3.05082313065162
NR2E1	-5.055370949568	-2.63561089327672	-20.0492329476909	1.77197942926411e-51	7.02677301915393e-51	106.571977606926
TRIM38	-2.06291203824093	4.60783591082467	-20.3320894507559	2.39430848067869e-52	9.7387095606968e-52	108.051883815766
PEX7	-1.537929463251	3.55433934359294	-19.1882918175184	8.25165020622344e-49	3.03414307726131e-48	100.006345183262
PERP	-2.75816865815244	3.55181035355592	-13.8485928400904	9.48156482982448e-32	2.26887668086725e-31	60.83861109741
ARFGEF3	2.82573895896963	1.38710503592025	7.57495873980853	9.95797899071779e-13	1.53060524824721e-12	17.2040528624052
SLC16A10	-1.20949890648791	3.47465307491374	-10.1238769982329	5.20574199362318e-20	9.51399907514058e-20	33.7682266001676
PHACTR2	-3.08620541183512	5.60453003236734	-26.2383016785125	1.463017904641e-69	9.95119275008907e-69	147.708708820983
CCR6	-3.74876413929332	-3.12161512828032	-19.5244107901686	7.43050959594974e-50	2.81511138521967e-49	102.860560966003
UNC93A	1.03047393213444	-6.16841367338064	5.20422685712199	4.47217394299148e-07	5.91281242683076e-07	5.31112282304568
PACRG	3.03748495308764	-0.0359173507131661	19.2927836594959	3.89935936327993e-49	1.44716102076483e-48	100.951033039188
PDE10A	2.10803368425804	2.44308665744111	13.4580916741546	1.71646906585373e-30	3.99081217434879e-30	57.7543202381087
SMOC2	1.19516629540038	3.67732784030412	8.56958356482394	1.87176067348294e-15	3.07465508439641e-15	23.1274786646197
CCND3	-2.10007251444667	6.50494915779904	-21.0477043901037	1.57368344771336e-54	6.80339022248379e-54	112.865879694958
TBP	1.03867592418755	4.00098596832947	26.9903151899552	1.28381640166793e-71	9.34600537728572e-71	152.362988518388
GUCA1B	3.39701371810649	0.183956942479526	29.8855171352274	2.98222946793602e-79	2.80140376087248e-78	170.271073389895
PRPH2	2.85311375268392	0.87677977703593	14.7923941130145	8.52358819692403e-35	2.19030330137666e-34	67.8480055902703
MRPL2	-3.54710292820089	3.7589711613663	-51.6737860624565	1.03768821246211e-124	6.40897326728937e-123	274.756061241288
PTK7	3.68041736009134	3.41324958903442	37.6280568988853	1.33555957692765e-97	2.51017824796189e-96	212.343946368789
DNPH1	-1.27743359398733	4.0116420535896	-16.7182809825509	5.37821537339372e-41	1.60817342278345e-40	81.9124314819302
TTK	3.25147078452542	0.852934004537023	15.1826947412473	4.68376134400542e-36	1.23872456245914e-35	70.7305668801919
LAMA4	2.05795510685956	4.77952525334221	16.9209532214109	1.20823319156642e-41	3.67901113788462e-41	83.1613655598493
TENT5A	-1.66791337131387	6.16754769462747	-12.5229633700424	1.70551409013248e-27	3.7095734433117e-27	50.5987187726455
ENPP5	-2.33497596658831	2.13756708699394	-10.481475053124	4.25313644387054e-21	7.96781822522025e-21	36.5479695876915
LY86	1.37254397858384	1.35339884742394	9.88097002287572	2.80519963114375e-19	5.05123996568362e-19	32.2446279313696
PRSS16	-5.19612006696803	-1.34643713496979	-18.5445711504985	8.5502522982383e-47	2.97667336604381e-46	95.8450479859476
MEP1A	1.35077815369444	-4.43120084960106	4.8108656289696	2.79504061065465e-06	3.60624716893883e-06	3.40320734530251
PCDHB2	2.89991413570614	0.359117651635266	19.9953723880743	2.5965885482338e-51	1.02509996369257e-50	105.926465037595
NUDT12	-1.54768858103375	6.00815106402961	-19.2416089750993	5.62822927179748e-49	2.080103487188e-48	100.06653326034
CEP72	2.62345245004626	1.39343720612261	26.4298780575717	4.34875513148029e-70	3.00664156785583e-69	149.08567250685
MAN2A1	-2.35534046508728	7.6602482335878	-28.02779982608	2.09589296681662e-74	1.67172070581827e-73	158.691702125847
SEMA5A	2.71500981014733	2.30654179252717	23.0322988283661	1.90424377269251e-60	9.7855677208953e-60	126.74939240069
C7	-5.16447399815944	8.81728359842613	-21.3559948167383	1.83869021238055e-55	8.18183494813686e-55	115.024875514538
TENT4A	1.26126095837409	4.19937560156628	22.1990570508894	5.48606882634625e-58	2.62148746006975e-57	120.889946794205
GHR	-2.75168265712191	2.76577933534252	-17.9701384755809	5.54614080838012e-45	1.83776081670883e-44	91.3785005805305
DAP	-1.17323710550703	6.7601226895802	-18.3738977545192	2.94499157540645e-46	1.01004247068023e-45	93.7540076446091
NME5	-1.09822942236896	1.53521842990507	-10.1359350272238	4.78640834942334e-20	8.75385957746079e-20	34.137199037473
KIF20A	4.16046239591818	1.51668112401863	17.5405588587804	1.27831383161591e-43	4.09141903789607e-43	88.0287250232592
HSPA9	-1.35714500510338	8.44062458965043	-19.8172754822284	9.2057967877121e-51	3.58228942047443e-50	104.135250608003
HBEGF	1.78469730037219	2.88941260902632	12.3701271013016	5.23507123502328e-27	1.12477825744398e-26	49.6924336350545
LOX	1.37352067615395	2.62933991697011	10.7328467774064	7.19361389058075e-22	1.37201954635063e-21	37.9678994420305
GZMK	-1.20348496739446	-1.65634927343774	-4.30352347911073	2.53380084247693e-05	3.17743027472175e-05	1.15321166668045
CDH9	2.2115795967839	-5.15551781253336	7.07292114865195	2.01247787606258e-11	2.99139166403922e-11	14.9785090446118
SPARC	1.06462318694805	9.97728801975726	8.09374123217659	3.9615313463704e-14	6.30563758060983e-14	19.9927569253613
HAND1	8.66036627558596	-2.07720424498808	24.4491047733721	1.52352743719375e-64	8.83554111768475e-64	136.461545092473
PCDHB3	3.93175015813623	-0.0218841481748884	24.0607470358285	1.97258016559637e-63	1.10835877511823e-62	133.840344175666
PCDHB5	1.35628284275586	1.81618630789348	9.77171874649169	5.9547032569386e-19	1.06312946770772e-18	31.4245713793987
PCDHB6	4.80409434511874	0.250593938779395	33.1419781226046	2.55682682052913e-87	3.18383518746105e-86	188.819043707664
PCDHB7	1.6926038481398	0.80767415776498	14.5678696358491	4.52523540053539e-34	1.14426286280205e-33	66.2507333917512
PCDHB15	2.82482911815228	1.91844380156409	26.4669125367912	3.44145041277306e-70	2.3836300775006e-69	149.256054449311
GRM6	4.56276202528801	-2.42724034004499	27.5229997502768	4.67967042304714e-73	3.57932804973397e-72	156.084399879643
ITK	1.73934284565639	0.0185015570290454	7.62490246496878	7.33739608976853e-13	1.13172083518672e-12	17.7681872432612
THBS4	2.23587601406672	1.66173604043218	11.8463599372114	2.39914799515969e-25	4.95112298223834e-25	46.0510669294247
CNOT6	1.34023049138916	4.65522718592878	30.1862195059152	5.09408038083276e-80	4.9398892828235e-79	171.689814479028
BTNL8	-3.43107791349375	-3.10505442893983	-15.8596012228057	3.07835124382188e-38	8.58778205085044e-38	76.2545380276491
RASGRF2	1.55978101470998	2.21685266628738	16.3139243478778	1.06507431889979e-39	3.08220392035407e-39	79.0047365444878
GABRG2	5.5395480023518	-0.0488183974807064	11.6656220818671	8.91156347891245e-25	1.8165213978062e-24	44.8487639035908
CDH6	5.30856625471069	0.403729231749638	25.2225851924584	9.82288611100292e-67	6.11422382856525e-66	141.38200604731
LMNB1	4.61687221080844	2.69328640276459	30.2353463521228	3.82055380966451e-80	3.73312066198987e-79	172.134254922962
NPR3	-2.32380898946611	2.55080442155697	-12.6357089338924	7.44665787382864e-28	1.63244139914176e-27	51.989660639861
SLC27A6	-8.30478978234012	1.59744702354248	-14.7268570681663	1.38754869449689e-34	3.5478179426814e-34	67.8084478391873
PDE4D	2.09840217187938	1.90697629742283	17.9466896204803	6.57977933852376e-45	2.17558435357229e-44	91.0174415943534
PRLR	-5.78549851578813	4.49985470240459	-24.3324861581189	3.28067026524958e-64	1.88273794924224e-63	135.669138545167
IL4	3.00417326261931	-4.70369089413579	15.3710413692018	1.15580774833211e-36	3.10658636010281e-36	72.6003430686885
RAD50	-4.61508338010171	4.40134304363068	-63.6714590170655	2.43795411653793e-143	3.1460503987659e-141	317.365033060252
ST8SIA4	2.88293100959682	2.16803834224443	26.0333076929544	5.38586708618571e-69	3.59977268008692e-68	146.472575572887
FGF1	1.5766172507921	0.431997003611184	8.4828420105342	3.28581450528119e-15	5.3650264549014e-15	23.0701078940561
C9	-7.25518359710216	0.032485754028018	-29.4699323970147	3.49130019129451e-78	3.16009181499654e-77	167.700221366784
SEC24A	-1.0250084410256	5.04220730714803	-15.8952420095452	2.36363711760783e-38	6.6170687982022e-38	75.6480524925892
WWC1	3.12099836025857	0.647776286153537	21.4155332121295	1.21614312285857e-55	5.45257957975741e-55	115.85791716992
MACROH2A1	1.01303509475315	7.04231757191001	20.6487112345702	2.57394884425725e-53	1.07729016766621e-52	110.021202783689
TCERG1	1.12268307885992	5.74095231449376	16.1672298495055	3.15269474639414e-39	9.00953803624374e-39	77.55505014006
DPYSL3	4.5078655799152	5.55885888155522	28.6704631130705	4.20664928052288e-76	3.55411088993409e-75	162.644511581616
CSNK1A1	-1.83231522023206	7.09059953646366	-40.838756935571	2.00164899818206e-104	5.03113059945673e-103	227.980590410464
ERGIC1	-1.19186968919085	7.60594324697581	-23.5153698621244	7.42501725497178e-62	3.98954346528479e-61	129.721044680991
CDX1	2.40737749969384	-4.93375898550128	12.1799683907719	2.10637462859079e-26	4.46213752254391e-26	49.1129065510557
ATP6V0E1	-1.46250187718023	6.45241966786876	-21.3283376778953	2.22824335820988e-55	9.88670636405879e-55	114.802691414645
STC2	1.60300079235735	1.5462539522853	9.48540553566997	4.2168032343583e-18	7.380763651621e-18	29.5074465145605
CPEB4	-2.12807039377109	8.93092222212663	-22.3585260182531	1.84383023013086e-58	8.95137336817837e-58	121.895602595268
DBN1	4.47396499694878	4.3594728985699	61.9772283417401	6.59866467289717e-141	7.77666098363529e-139	312.119824644525
ZNF346	1.35858616693772	3.82404330321821	29.1408220998818	2.48623604075986e-77	2.18114570093095e-76	165.554814425966
UNC5A	6.52595332484172	0.347008176180357	22.7062576389608	1.72885787731347e-59	8.63457040174352e-59	124.684394883947
CNTN3	1.30263342755946	-0.817117576984705	4.16392710109051	4.49786102328473e-05	5.59092136774762e-05	0.395247979264045
HRG	-1.00680348561916	-4.56902874658323	-2.63809092397586	0.00893520482439959	0.0102028917019529	-4.09082043937102
BCL6	-1.92579205178626	6.49580084493802	-14.9079629646366	3.60960643396205e-35	9.35783378429735e-35	68.2407457137721
CLDN16	-5.07347973140182	-1.40102688815474	-18.8075311784747	1.27836952630303e-47	4.56047222981835e-47	97.7366338047254
NPHP3	-2.31694242398878	4.72693705470766	-28.4393309395257	1.70557851878108e-75	1.41208452348832e-74	161.435150639817
FAM162A	-2.47403381594751	5.25990751171128	-26.564318024746	1.86129716244149e-70	1.30285161076473e-69	149.763050715065
OGG1	-1.91672581471396	5.86040214621542	-25.691075550472	4.800711403831e-68	3.12019225427947e-67	144.086277827492
KPNA1	-1.0517393082484	5.77082195826297	-29.8761224575155	3.15206092955433e-79	2.95732962679835e-78	169.855113515047
PCCB	-2.63097135163422	6.12461841552998	-31.1477631431996	1.92410154063376e-82	2.00382423296209e-81	177.33079928072
GRK7	1.83834510958876	-3.85795641274234	8.79385449400481	4.3151558730232e-16	7.20513123543176e-16	25.5009838618198
RNF7	-1.11789271608098	5.57925559125282	-17.999730438717	4.47047387545545e-45	1.48537796388299e-44	91.0877805376333
PFKFB4	1.96512387410646	2.34716732565962	21.4895170863511	7.28035440530451e-56	3.28134451528056e-55	116.207856153919
COL7A1	3.25244190868351	3.26222093160264	23.2964636154516	3.21851419769602e-61	1.69195401576196e-60	128.423441525175
FGF12	-5.02940581870274	6.70277207125401	-27.905174103209	4.44393915643184e-74	3.51062074467917e-73	158.167292697897
ECT2	1.46264435568784	5.2646676703891	12.36601549684	5.39525944649514e-27	1.15897980056348e-26	49.4219898825533
HYAL1	-2.23865106980961	3.20653308072085	-18.6788037571401	3.23846225322739e-47	1.14276259681178e-46	96.4359406072245
TUSC2	-1.01730143563111	4.39900062306174	-19.340897297757	2.7621664313649e-49	1.03008205356955e-48	100.926679124033
CYB561D2	-1.64251032959716	3.1324060882002	-23.1310429486771	9.78789621045024e-61	5.07270842641216e-60	127.550979977821
C3orf14	1.37981195524824	5.29144681658324	16.6541855961832	8.62852466731448e-41	2.56347641530929e-40	81.168295261086
BBX	-1.76758198475487	5.98244095953006	-29.9580817592809	1.94493895776339e-79	1.84425882534386e-78	170.356953421865
HHLA2	1.89540349847654	-4.83379389464026	8.35577578360471	7.45561609618682e-15	1.20777948107034e-14	22.7511620054508
IQCG	-1.23303511125089	3.72424928560906	-11.6750395803115	8.32349091151437e-25	1.69814800004478e-24	44.7236261773112
GBE1	-3.46741349636095	7.77132678500965	-42.64779654745	4.31606691576985e-108	1.26679580288905e-106	236.455372398006
MORC1	1.54435635905963	-3.91666468617809	4.11751693321529	5.42596581119258e-05	6.72827916430842e-05	0.51315533697173
C3orf52	-2.09457308294017	-0.0730943410056493	-10.8579836830419	2.95618322597323e-22	5.68708889287545e-22	39.4238257171079
ROPN1B	2.67331881925604	-1.43530401593841	15.9447096733389	1.63819132320399e-38	4.59732491491787e-38	76.655295973457
PLXNA1	2.26966462023772	5.36801408062788	26.7460340872464	5.93240502438873e-71	4.21638842025708e-70	150.735516098737
PODXL2	3.0248513786344	4.4772453801123	36.2673496276714	1.40706177480552e-94	2.31493731739548e-93	205.303564298598
CSPG5	5.66054565926188	-0.371481177010712	38.1795318340859	8.38165149112785e-99	1.6590211464744e-97	215.256288138228
SCAP	-1.03629376540942	7.70555401352817	-9.64111627401317	1.4583178878859e-18	2.58167419468703e-18	30.058032412983
NEK11	-1.13089036247729	2.61854042878728	-10.9938909786678	1.12160609536341e-22	2.1773240773846e-22	40.0112856150526
PLSCR4	-3.33943592803111	7.09627740712307	-24.6644591704751	3.7123951529676e-65	2.20273864984327e-64	137.405584227199
MAPKAPK3	-2.18117572558041	4.49758523774921	-27.2082197582045	3.29826583103136e-72	2.45446657316344e-71	153.87275185909
ACVR2B	2.08315369376932	5.02256876737077	16.7391458247786	4.61136432913386e-41	1.38263116093799e-40	81.8080241103302
PEX5L	1.20163865612055	2.80811749815321	7.25928537535433	6.68490671495102e-12	1.0068113725543e-11	15.1822272753623
ABCC5	1.69680355012369	6.49050657991745	20.2980460831912	3.0451250585701e-52	1.23489016376248e-51	107.549156576685
AADAC	-13.1164386700403	6.21376214810844	-28.6949338671647	3.62859669865575e-76	3.07472322605463e-75	163.201839265685
ABHD14B	-2.06711649041423	4.99841291530757	-24.4291424718783	1.73707497440889e-64	1.00462430730774e-63	135.989977827369
ABHD14A-ACY1	-10.9383422249426	1.71206845285367	-58.5407955364583	8.72364373907729e-136	8.53845113258247e-134	297.534422225405
ARHGEF26	-1.07318809318732	2.1675805386103	-5.40896041609065	1.65420281097833e-07	2.21471226631824e-07	5.55023910900157
PLCH1	2.66956394313889	-2.6801800398734	10.1126399380022	5.62935743002194e-20	1.02792511680693e-19	34.243586097696
SSR3	-1.03209029959815	6.29027151400122	-14.6722886300147	2.08189157357844e-34	5.30263683516246e-34	66.4687744916917
ZBTB47	-1.43870390136743	3.75340040742815	-18.7554446463568	1.86173460687743e-47	6.61094660788035e-47	96.8503868151396
TNNC1	-2.31148277145884	-0.136694567560283	-9.37979716218805	8.63060482571521e-18	1.49904760409952e-17	29.2304599521305
CLCN2	-1.07125240693186	3.03038343510236	-10.5165523802581	3.32164114992163e-21	6.23996331506503e-21	36.5681696460019
FOXP1	1.64047023714439	4.12215205167316	23.9671226910735	3.66760790843053e-63	2.043861883639e-62	132.829138882832
SPCS1	-1.04088439048507	6.23288053644496	-20.1140957620899	1.11890514400637e-51	4.4599810045562e-51	106.264331909435
EEF1B2	1.24390828555699	7.29733888729952	16.4583199610449	3.66348443550646e-40	1.07212500919503e-39	79.703531462751
LMAN2L	1.02824299748371	4.49217873216561	18.8077112861626	1.27670942163304e-47	4.55525346467433e-47	96.9606645992662
TTL	2.67315008020789	5.0987041451478	45.7524461076419	4.16532070763055e-114	1.59825154527505e-112	250.332994153872
CCL20	1.01280055067676	-1.92312501472681	3.02999461910836	0.00273946399435636	0.00319477350460127	-3.32667456024688
SLC35F5	-1.10322999919861	6.28604440941881	-16.9186669814099	1.2287403187745e-41	3.74096119986451e-41	83.1184760186768
ZAP70	1.83680928753858	0.507778539171812	10.9701881742969	1.32846479895264e-22	2.57521050612681e-22	39.9516476879583
ACTR3	-1.00738392459861	9.19052689695043	-20.6116200601095	3.3405533944057e-53	1.39208809051736e-52	109.774226182566
TFCP2L1	-1.31307906867115	0.420845341010254	-7.47754472994247	1.80080906546603e-12	2.75202703296062e-12	17.0032358247523
POMC	-2.71878398522658	1.41958206709506	-12.1315696539807	3.00024054462334e-26	6.33189185383778e-26	48.4609508862356
OTOF	1.58322486353458	0.890358124398552	7.79998287982357	2.49379480312455e-13	3.88718308640083e-13	18.7224838840657
GPD2	1.05106048499192	3.9479572728992	20.3980482201817	1.50318565041185e-52	6.14876666174312e-52	108.382638909614
CENPA	2.64921218638048	0.994679422007899	14.7528212879881	1.14394852776721e-34	2.93144741989071e-34	67.5481342392989
CYTIP	1.34345771542677	0.615383752929233	7.90674184283725	1.28315434589364e-13	2.01684691315985e-13	19.43294670947
TANC1	-1.0570814647631	5.61881881427805	-10.8008138518871	4.43953863965911e-22	8.50463617826222e-22	38.1768760897571
ITGB6	-2.61887997346292	-1.17346750075615	-8.8637741874669	2.72135937638695e-16	4.56471427166962e-16	25.9116684578371
FNDC4	-2.86053832206943	5.4728383447634	-21.159073131356	7.2367401916692e-55	3.16234320256086e-54	113.816137987961
ITGA4	2.18829354271806	3.49466531661005	20.5733498732205	4.37225010692673e-53	1.81644973417087e-52	109.646598177332
PPM1G	1.30024232620337	6.43535820965575	23.3822717546059	1.80996527778514e-61	9.59348048452479e-61	128.829606581486
REEP6	-3.51067585806065	4.89511452577481	-22.1220689389504	9.29715447042185e-58	4.41156473114779e-57	120.618741722527
GCG	-2.25694189712388	-4.12905953782085	-5.97604651194863	9.16513756457754e-09	1.26860925577766e-08	9.05713152686765
APC2	5.64071719691258	2.59475555532661	46.4324060353969	2.21953986598068e-115	9.07418608217481e-114	253.370404839312
IFIH1	-1.40625139900601	3.40773135031782	-10.7745943665271	5.34864731975381e-22	1.02300575009517e-21	38.3526829647935
INO80B	-4.85407800765941	2.72537358704287	-44.1859407610069	4.09852328726776e-111	1.37205491902316e-109	243.402219512784
NDUFS7	-2.93873125684691	4.53836508223234	-54.1605634927704	7.34470249379049e-129	5.31834742645976e-127	284.375340909293
PCGF1	1.57469809607956	2.8759326702107	23.5541129807378	5.7310451554895e-62	3.08653327224649e-61	130.225770260499
GRB14	-4.43348868842525	3.67082873175962	-20.5275902408789	6.03334560474018e-53	2.50025565346059e-52	109.724123699796
TLX2	8.87100381758061	-1.6556767816932	31.9969149999738	1.52626567828166e-84	1.70479743242882e-83	182.467636887986
POLE4	-1.01002887680436	4.65817546993391	-13.759162182186	1.84136656584583e-31	4.37679834374077e-31	59.8385221221842
TACR1	-1.01006982293133	-1.16185330886006	-3.61092070846764	0.000378210702481131	0.000455580461292578	-1.46657926772521
CCDC88A	1.72128311381817	5.43279193893615	26.8595834615083	2.90965283307244e-71	2.08986538529665e-70	151.444852252077
ACADL	-2.44366811668797	-0.0656982484841349	-12.6521402762531	6.59889852220596e-28	1.45003764235574e-27	52.3878200434205
EVA1A	2.67669150122271	-1.58385264440097	16.0290870608049	8.7676301911662e-39	2.47644277067435e-38	77.2910500842982
MRPL19	-1.21954338688244	6.79610136965873	-20.0476467121236	1.79202460143579e-51	7.10504227060853e-51	105.779629115504
EFEMP1	-1.76678817111533	5.99736214176283	-10.2046219062271	2.96458928974637e-20	5.44998392390381e-20	34.0035576693566
REG1A	-7.40655846347652	-0.90722143695334	-11.0085447658206	1.01011951312033e-22	1.96304481184305e-22	40.7452944009033
FANCL	-1.42506419113905	7.11524973984895	-22.0543973410518	1.47900690528375e-57	6.97215928676518e-57	119.808170527434
FN1	2.15259006938907	7.5875437487554	13.867711893569	8.22696858353501e-32	1.97172387747536e-31	60.4898915691983
GLS	-1.52961322292913	9.32895030124813	-19.79779184709	1.05750041595319e-50	4.10334320646777e-50	104.00731687851
DNAH6	2.82837117469391	-0.617586857003286	13.4900702916946	1.35437108868345e-30	3.15496347090552e-30	58.3784394116716
IGFBP2	1.15771650184085	4.34453258282494	9.86791457486171	3.06971375796472e-19	5.52194674053634e-19	31.6980139805185
IGFBP5	-1.8753412125905	8.89604585301196	-12.2640152172893	1.13895551922006e-26	2.42969463783377e-26	48.660759488617
USP34	-1.64844837354849	6.66993464436597	-25.1033495736094	2.12716619802766e-66	1.30957921130706e-65	140.224470649881
KCNJ13	-1.48518660089884	-2.0537518949877	-5.72614983432278	3.36067552124984e-08	4.58443535494892e-08	7.60390630358419
GGCX	-1.73855627580034	6.19526292740204	-20.0561223676181	1.68749295418171e-51	6.69404082923637e-51	105.880588706608
COQ10B	-1.98158598118859	4.71598409250379	-27.3760666689796	1.16254636856662e-72	8.79294648576302e-72	154.873783764122
GNLY	2.64208969398753	-1.04694489276644	13.8142590189075	1.22337818936774e-31	2.9208075241556e-31	60.8291674968446
ST3GAL5	-1.71857468286158	6.37829901040834	-18.8033029584185	1.31796964791487e-47	4.70101619783596e-47	96.8930225410908
CHST10	1.92627186927788	3.6463973545133	42.2198264670927	3.09978517710901e-107	8.73194363488306e-106	234.547638715058
PDCL3	1.21607637974852	3.70500977764747	19.6958159834005	2.1864551882469e-50	8.40348226178287e-50	103.420998544649
MOB4	-1.69838041582233	7.30337836690391	-11.0834297247255	5.91241987854486e-23	1.15366604810363e-22	40.1305255773572
HSPE1	-2.79953570706137	6.67255496614504	-17.7551437823581	2.66193651824736e-44	8.67372995274308e-44	89.3096052212701
CHMP3	-1.08818225956538	5.95975177298969	-23.5101835358919	7.68702835346783e-62	4.12840427660435e-61	129.721900920708
ZNF142	1.16873853503283	4.79956701825977	26.7175809070144	7.09361362347428e-71	5.02161756324341e-70	150.580101468353
IL1R2	-4.47705501641781	1.54569920736967	-18.6200717167743	4.95149807371929e-47	1.7382166262134e-46	96.2753086417222
SMYD1	-1.90859013309326	-4.28823146905855	-6.27319673554195	1.86340513709658e-09	2.62616200499047e-09	10.6115261123093
IL1R1	-3.59878362353047	6.77030290264819	-25.4632350583161	2.07659233529421e-67	1.32213909462406e-66	142.650480142506
WNT6	1.29532926579493	-2.02302186422329	5.59919765708903	6.40840590264085e-08	8.67943523571393e-08	6.85387226627827
IL1RL2	-2.39227151189104	0.62312508085613	-13.8094216132459	1.26810033878925e-31	3.02539245256071e-31	60.8542854353542
IL1RL1	-7.81420099537687	3.24370062963468	-15.4119854515162	8.52746125850481e-37	2.29923926240461e-36	72.7792639826487
IL18R1	-2.06392985976884	1.59506153227049	-10.8136198371684	4.05323166685117e-22	7.7710489934093e-22	38.9345228869782
FHL2	-2.01798839157431	5.26686830323615	-16.8258081874735	2.43475128907712e-41	7.35744636661333e-41	82.5853362893367
ABCB6	-2.89407659620816	4.09502717650817	-28.291032228256	4.20180792007947e-75	3.42838435697336e-74	160.639699888769
SLC5A7	-2.35017248582824	-1.56122685477493	-5.40156324122346	1.71553808226367e-07	2.29616491842673e-07	6.01212104960469
PASK	3.09302436381071	3.22711241054611	29.9155307068912	2.49877404478333e-79	2.35973759854662e-78	170.203100209798
TPO	1.20980021177077	-1.3419638927432	4.04955515645689	7.12065625804605e-05	8.79243272061826e-05	0.0223145022870881
PROC	3.98624012035201	-3.53018122217628	18.5783493004581	6.69594602425157e-47	2.33958035417012e-46	96.0285504693242
ID2	-1.136896868737	5.83887033081451	-8.91311901517082	1.96364223920525e-16	3.30334076785392e-16	25.2393681461154
ODC1	2.65040270284965	5.31601512319971	22.020926063273	1.86115203993305e-57	8.74684658604548e-57	119.598696192118
CEBPZ	-1.34370736983511	5.27094526431177	-23.4908107666896	8.75043261107049e-62	4.68970401120922e-61	129.662370384188
PRKD3	-1.30114832465442	5.68381438571089	-14.7192769763741	1.46799786261015e-34	3.75019714979339e-34	66.8663387316195
QPCT	-3.68925302542504	6.4809196893517	-25.2424399336036	8.63848979234327e-67	5.38425460640413e-66	141.262618466936
RMDN2	-3.53063055477302	6.29161643618388	-38.9580737014349	1.76869554025493e-100	3.80401287563768e-99	218.985791164591
LCT	4.00561887292204	-5.21645491582588	26.434373325766	4.22693771898562e-70	2.92416994222369e-69	149.239147529952
KYNU	-1.78102982036856	3.80681505115388	-10.1125464717312	5.63302103583171e-20	1.02851278876513e-19	33.6884122821923
TIA1	1.11194040425846	6.66481457043307	14.567371074015	4.54204123759475e-34	1.14813537477786e-33	65.668729020329
KISS1R	2.886884860398	-5.60055172852509	11.4071678919114	5.77430265770645e-24	1.15531067206896e-23	43.5606483546864
ARID3A	1.03043961848509	2.10919524498461	16.4770824188121	3.18935610228451e-40	9.34791734636086e-40	80.2603959850634
CD207	4.60706207539349	-4.96056357320942	19.842435021171	7.69705642632789e-51	3.00226792285964e-50	105.107930293337
VAX2	1.15268554311316	-2.45791022051269	3.92255695673018	0.000117234870463376	0.00014382114147504	-0.332755710234551
[truncated: 11,139 more rows]
