# Supplementary material for: Analysis of High-Risk Neuroblastoma Transcriptome Reveals Gene Co-Expression Signatures and Functional Features
Source: Biology (Basel). 2023 Sep 12;12(9):1230. doi: 10.3390/biology12091230 (PMC10525871; doi:10.3390/biology12091230)
Supplement: Supplementary file 1 [file biology-12-01230-s001.zip › File S1/normalized_counts.csv]

	SRR810713	SRR808862	SRR1500382	SRR1322683	SRR1329811	SRR1087297	SRR1072626	SRR1407428	SRR1321029	SRR1500282	SRR1100496	SRR1308778	SRR1445304	SRR1099378	SRR1347412	SRR1099694	SRR1088365	SRR1325752	SRR1416713	SRR1074474	SRR1469369	SRR1400507	SRR1378179	SRR1377905	SRR1089479	SRR1073365	SRR1500306	SRR1101566	SRR1350503	SRR1446007	SRR1102875	SRR1380293	SRR1331198	SRR1092686	SRR1069421	SRR1341650	SRR1357276	SRR1498374	SRR1093721	SRR1464660	SRR1402051	SRR1488734	SRR1082616	SRR1099427	SRR1453093	SRR1357064	SRR811237	SRR1100848	SRR1346755
ENSG00000000003	1374	956	1535	1416	1031	1369	1167	389	1553	664	1360	1301	1391	1290	709	1293	1492	1185	1289	1129	1203	1161	1311	1290	1047	1607	854	1443	1246	1614	1587	1585	1113	1414	1372	1199	1337	1422	1293	951	1176	1320	957	1341	1009	1074	1293	1570	1349
ENSG00000000005	0	0	0	0	9	18	0	0	0	3	0	0	0	0	0	0	0	5	0	0	0	0	0	0	12	0	0	0	0	7	1	69	2	0	1	0	0	0	8	0	0	0	0	0	0	0	0	18	16
ENSG00000000419	1467	1237	1015	1059	1307	1257	1031	1961	906	2267	1668	1334	1270	1282	2222	1354	1396	1369	1164	3493	1158	1026	1265	1167	1715	1127	1364	1137	1107	1546	1374	1421	988	1291	1356	1349	1271	975	1225	1409	1042	1439	1335	1185	1168	1960	1366	1249	1497
ENSG00000000457	953	804	1108	976	939	786	829	639	858	758	779	928	843	784	714	773	809	834	946	463	723	861	807	892	625	770	795	795	736	721	881	979	746	747	847	775	901	731	571	961	885	793	785	909	705	747	756	840	925
ENSG00000000460	383	307	406	334	424	292	276	364	363	413	312	367	337	276	352	293	290	318	355	203	226	296	318	333	302	297	327	295	266	254	360	351	283	279	303	320	311	323	247	389	320	317	292	309	284	368	303	323	346
ENSG00000000938	508	182	345	260	156	385	191	568	251	191	98	216	258	209	661	195	370	209	396	486	278	499	243	279	343	309	126	569	446	246	219	546	249	174	257	177	274	958	493	302	242	284	269	267	151	150	418	191	376
ENSG00000000971	14588	7357	12331	17820	14187	17031	20450	15959	14999	20081	14495	7712	13826	18890	11908	25827	13783	10707	17944	5750	12747	30567	16164	17861	13356	17310	15959	15682	15793	13295	9725	6832	27952	8239	10647	19109	13337	18933	19021	25098	29088	16223	13763	25189	9472	5069	14235	18464	13379
ENSG00000001036	2346	2476	2363	3466	2020	3585	3285	2419	2410	1907	3987	2535	2514	1725	1526	2825	4044	2318	3062	2089	3099	2876	3272	2682	2925	3364	2171	2736	2883	3766	3353	3532	2711	3315	3067	2005	3671	2594	3335	2126	2400	3013	3666	2702	3535	2131	1570	4134	3437
ENSG00000001084	2591	2649	1348	1115	1068	1601	2365	1339	1564	773	2482	1767	1800	1912	1511	1817	1385	2446	1642	1637	1713	2058	1871	1813	1731	1798	1215	1460	1379	1818	1520	1550	1561	1355	1665	1812	1732	2132	1838	1129	1279	1870	1871	1588	1467	954	2901	1589	1301
ENSG00000001167	1024	1127	878	1085	1124	1222	1031	2064	868	1388	1198	1190	1274	1255	1108	1135	1020	1222	1115	1431	988	961	1369	1143	1254	911	1121	944	862	738	1053	902	879	902	1433	1069	1050	812	838	875	1233	886	1193	972	1234	1511	1117	1133	1137
ENSG00000001460	374	315	443	372	426	451	447	347	338	607	401	395	400	382	251	278	510	373	371	144	217	330	443	464	399	497	474	319	226	307	395	346	361	343	516	441	321	433	337	334	386	355	471	291	513	477	461	301	222
ENSG00000001461	1690	959	1678	1499	945	1276	1455	315	1468	824	1276	782	1515	1076	654	1119	1420	1296	1336	763	1243	1527	1581	1503	659	1819	852	1189	1422	1431	1589	1093	1674	1353	1375	1450	1365	1417	1366	950	1292	1369	1311	1356	1404	1010	1562	1477	1168
ENSG00000001497	1310	1873	1834	1510	2178	2733	1513	3099	2030	2516	1860	1966	1668	1743	2815	1740	1457	1841	1764	2566	1757	1766	2158	1608	2556	1786	1733	1672	2376	1234	1454	1258	1799	1888	1466	1702	2383	1709	1540	2467	1482	2244	2179	2183	1716	1969	1468	1636	1508
ENSG00000001561	4556	4562	6380	4368	2347	3512	6642	5021	6368	2226	2678	2910	3211	2426	3685	3357	3960	2593	4279	2157	2863	5255	4006	5178	4185	3375	3497	2976	2831	4640	3422	4721	4628	2653	3352	4317	4197	2908	3069	3308	4980	4122	2785	7287	4516	4147	5729	5695	5726
ENSG00000001617	300	496	194	387	366	269	374	2792	232	1076	402	413	322	300	891	383	481	338	225	1401	799	448	255	333	1931	286	712	335	271	352	408	313	280	326	191	506	247	352	203	435	410	270	582	325	1355	373	286	390	279
ENSG00000001626	7	3	17	14	20	10	12	4	14	20	12	5	10	15	14	5	13	9	12	4	16	12	10	18	14	16	6	17	9	5	17	6	11	5	6	2	6	6	5	18	8	5	17	13	4	5	3	7	11
ENSG00000001629	2085	1964	1758	2046	1674	1499	1838	1388	2078	1761	2229	1667	1897	1484	1588	1837	2114	1654	1905	1666	2142	1866	1804	1920	1734	2089	1684	1695	1850	1837	2437	2049	1651	1834	1891	2041	1697	1861	2079	1356	1915	1621	1876	1685	2004	1431	2012	1673	1766
ENSG00000001630	2733	6480	1925	3293	1112	1875	3384	3067	2003	6902	14330	2692	1898	7027	4975	6520	6925	6312	2311	7685	2989	3013	2269	3137	8979	2869	2407	2659	2150	5097	4289	3563	1648	2179	10768	9717	1776	1751	3109	1233	4136	2989	5448	4136	3203	2689	3988	2871	6856
ENSG00000001631	8061	6286	7502	7046	8572	7409	6492	8029	7172	6646	6431	8154	8239	7668	5976	7490	7055	8043	7801	4185	5306	6387	7242	7867	7069	8005	8693	7093	7484	5972	8412	8384	7078	6330	8405	6342	6856	8955	6911	10033	7032	6511	6962	7404	6093	8521	7613	6199	7102
ENSG00000002016	396	595	472	443	952	391	508	1031	526	986	472	608	483	1011	440	397	394	492	458	182	402	367	472	641	589	464	1095	480	336	254	497	587	410	545	810	638	549	546	366	821	620	362	640	441	563	861	492	361	392
ENSG00000002079	0	2	2	2	4	5	4	1	2	1	1	2	0	3	0	2	4	5	0	2	0	1	4	0	3	0	1	0	2	1	0	2	0	2	1	2	13	2	5	2	0	1	0	1	3	2	1	3	0
ENSG00000002330	1184	951	1293	1254	1628	1282	1238	1082	1242	1187	1179	1282	1181	886	1538	1479	1329	1172	1315	1234	1042	1116	1002	1222	967	1178	1207	1146	1386	1660	1505	1325	1299	1407	1169	896	1272	1283	1451	1472	982	1221	922	1132	1012	1419	1256	1209	1203
ENSG00000002549	5090	4587	2770	6966	2255	4173	3944	2738	4321	2211	3800	3045	3580	3880	3731	1967	3819	3190	3487	2213	4842	5818	3982	3883	2206	3630	3208	4785	3649	8080	4173	3442	2900	3230	3459	4455	4154	3834	3454	2832	5784	3832	4893	4905	4282	2554	3285	3606	4804
ENSG00000002586	2816	4621	3739	5658	5484	6761	4522	2766	3730	3604	4142	4644	4566	3159	2960	3271	6264	4317	2538	3935	3228	3539	3593	2953	4810	4126	4806	6002	7609	8320	6702	5658	6117	6832	5192	7490	6360	7248	6962	3957	4956	3076	2857	5082	6319	5376	4742	5412	4578
ENSG00000002587	195	325	201	199	557	198	219	407	219	358	211	174	170	199	479	264	272	223	265	194	292	231	246	255	158	293	212	151	249	209	182	399	522	246	205	255	292	121	268	399	366	124	332	105	177	619	175	233	157
ENSG00000002726	0	0	1	1	1	4	4	0	11	0	3	2	6	4	0	0	0	2	0	0	5	1	0	2	0	1	1	2	2	0	3	2	4	3	0	1	2	0	0	0	0	0	0	4	0	0	0	1	1
ENSG00000002745	4	12	18	2	17	0	0	4	4	30	3	2	0	14	34	2	0	5	0	6	5	1	5	8	8	0	8	6	5	13	0	0	17	9	4	7	13	6	13	25	4	1	2	4	0	11	2	15	3
ENSG00000002746	7	8	3	5	8	19	6	0	6	6	5	2	0	0	5	14	0	0	6	4	8	0	15	2	5	0	10	6	1	1	6	0	14	7	0	4	18	6	0	1	7	2	9	0	2	2	6	4	0
ENSG00000002822	360	304	321	247	255	299	315	382	320	323	316	330	300	228	248	278	243	298	320	441	323	305	334	299	250	264	231	281	345	300	312	254	342	279	302	312	315	313	309	242	298	299	313	309	382	321	306	371	244
ENSG00000002834	3534	2104	2482	2489	2728	2573	2441	1766	2244	2713	2747	2171	3007	2286	2124	2467	3125	2254	2790	1091	2220	2693	2695	2875	1783	2678	1822	2642	2464	2633	2410	2675	3197	2568	2997	3051	2359	2572	2975	2410	2175	2474	2516	2223	2464	2015	2702	2774	2193
ENSG00000002919	757	799	563	719	877	580	797	1617	872	1062	766	719	750	789	1037	725	729	680	667	1285	502	727	640	739	673	699	813	942	637	816	690	745	620	611	735	774	562	632	817	752	742	606	773	735	907	604	668	737	885
ENSG00000002933	184	536	803	1815	693	367	402	526	1126	192	299	253	200	675	650	237	207	289	538	283	890	546	300	311	482	224	521	1005	493	636	367	1121	461	254	408	363	315	218	207	447	1053	305	666	582	107	530	585	255	914
ENSG00000003056	3365	3668	4234	4119	3172	4547	3656	3029	4844	3072	3516	3768	4345	3264	3681	4027	3869	3873	3933	2579	4165	3882	3805	3173	3140	5057	2843	4799	4316	3780	3999	3660	4305	3464	3192	3634	4265	5509	4326	3094	3365	4095	3593	4844	3614	2776	3348	3709	3577
ENSG00000003096	370	517	566	390	244	421	372	93	366	107	729	264	837	340	159	603	258	381	530	186	431	252	378	475	99	467	206	351	298	376	226	191	527	688	310	205	678	204	420	202	328	465	666	379	468	424	642	233	255
ENSG00000003137	668	84	403	272	80	288	68	327	199	281	27	1147	224	143	543	324	120	524	119	696	99	1179	291	359	727	177	948	124	384	423	352	471	367	180	78	212	223	601	114	590	161	865	230	233	272	69	248	203	143
ENSG00000003147	146	1261	218	199	195	133	129	319	249	360	367	156	183	130	506	228	202	149	126	239	466	161	115	199	335	154	276	255	358	576	180	286	90	285	141	137	175	232	167	294	130	187	237	189	98	229	100	196	233
ENSG00000003249	258	386	399	513	275	298	566	52	347	107	197	309	464	271	103	268	596	308	363	127	274	355	282	598	138	405	154	437	363	398	330	295	264	370	304	157	284	290	399	161	382	281	170	303	430	341	348	351	259
ENSG00000003393	918	1060	863	878	1104	902	937	1770	915	1413	967	1093	1191	988	1132	870	919	1121	981	832	864	1031	1010	1049	1145	1008	1108	959	955	767	952	921	861	932	889	857	909	1044	957	1208	961	813	1002	877	881	1091	914	921	959
ENSG00000003400	448	250	445	791	474	301	266	642	529	542	288	328	381	628	599	253	433	317	310	306	356	441	259	469	422	377	829	904	333	356	515	613	300	301	360	352	537	607	398	631	486	350	262	479	652	645	330	267	367
ENSG00000003402	8551	6141	7777	7735	13826	8850	7849	13596	8905	13893	7898	9148	8200	9668	17208	6934	7568	9453	8763	7419	7758	8513	8306	7966	10897	6589	10295	8328	8349	6723	7272	8474	8068	8279	7436	8023	10162	11970	8468	12512	8299	9071	8889	7551	7807	9583	8093	7176	7935
ENSG00000003436	867	697	662	881	1199	869	1036	1780	762	1559	706	904	553	995	1627	988	1498	612	518	901	1478	1072	520	543	3200	838	1893	1069	697	790	945	1235	1186	886	769	854	733	1946	901	1876	790	710	720	702	1240	832	656	957	787
ENSG00000003509	1058	1432	1611	1281	1471	1306	1218	2143	1240	2152	1258	1377	1107	1809	1507	1343	1377	1708	1118	3116	1357	1162	1282	1198	1578	1035	1706	1348	1127	1268	1726	1196	891	1532	1418	1646	1275	1113	1344	1331	1355	1393	1149	1223	1221	2093	1158	1149	1634
ENSG00000003756	5738	7352	7513	5698	11258	7819	4966	9775	8214	12927	6439	8521	6662	8412	10261	6753	5615	6541	6797	6235	6565	5272	6902	6792	9233	6792	8320	7518	9314	5074	6039	6553	6376	7813	6956	5887	7568	9894	6455	10398	5633	7318	6732	5919	4293	7661	4744	4791	6529
ENSG00000003987	76	264	82	88	87	89	68	145	57	96	167	105	52	55	98	86	68	103	83	186	156	77	94	88	126	52	97	86	115	122	53	82	76	133	85	65	79	57	104	78	82	80	85	101	65	60	85	104	130
ENSG00000003989	1168	682	1909	2877	1509	1116	1688	1207	1064	928	665	891	612	1517	2781	1622	581	1347	1278	6507	2365	1211	1849	1679	2003	1495	2222	838	857	1450	1011	1122	1768	947	433	836	1618	652	1132	2779	1913	1375	771	1417	1078	708	755	2010	1257
ENSG00000004059	2182	1969	2086	2401	2039	2397	1920	1927	2210	2016	2154	1992	1896	1632	2225	2287	2041	1820	2327	1889	2325	1883	2081	1756	1821	2223	2305	2182	2771	2971	2327	2293	2044	2434	1963	1865	2302	2332	2630	2090	1667	2266	2032	2068	2165	2207	2101	1981	2137
ENSG00000004139	2525	3935	1653	2759	2167	2194	2924	2300	2384	1860	3124	2207	2255	2789	1566	1798	2402	3455	2204	2296	2548	2653	2906	2264	1997	2624	2630	2419	2052	2004	2164	1746	1853	2665	2562	2327	1812	1831	2609	2017	2401	2322	3533	3248	2638	1925	3264	2702	2823
ENSG00000004142	7496	7088	6779	8709	6423	8029	8342	3988	6980	5192	8580	7041	7248	6435	6693	7696	8931	8794	7948	5692	7162	7126	9095	7388	6177	7631	6898	7707	6330	8513	8100	6851	5481	9182	7222	8113	6907	6748	9314	6376	6372	8922	8080	7813	8749	6069	8146	7069	7631
ENSG00000004399	3539	1978	3334	2921	3211	2712	2574	2283	3830	3602	2241	2745	3848	2697	2186	2693	3553	2426	2964	996	3118	4990	2593	2992	2997	3302	2717	3759	3634	2400	2593	3290	3924	2463	3033	3064	3023	5306	2335	4167	2997	2859	2578	3062	2051	2664	2897	2479	3403
ENSG00000004455	3504	3598	3687	4000	3705	3668	4069	5423	4347	4134	2917	3597	3154	3577	4368	3416	2903	3897	3577	5759	4239	4152	3584	3669	5364	3766	5756	4636	4795	4008	2940	3716	3403	3356	3076	2976	3930	4638	4048	4095	3668	4011	3563	4480	4215	3824	3763	4255	4311
ENSG00000004468	716	157	375	316	138	592	310	467	539	420	220	466	235	151	580	356	462	260	372	267	292	718	451	261	478	427	160	691	299	263	498	390	342	368	106	372	490	770	266	593	239	858	395	1125	77	133	370	184	281
ENSG00000004478	2527	5153	2326	2697	2972	2066	4015	5520	4187	5340	2752	2041	3398	14076	2433	2638	3146	3311	2621	3916	2755	2990	3446	5395	4200	2824	4352	2867	2006	1946	3703	3359	2787	3047	6638	5148	1635	2176	1544	2745	7691	2216	6581	3330	3887	5351	4397	4712	2890
ENSG00000004487	3404	2900	3724	2852	3406	3091	3119	2255	3766	2148	2900	3333	3319	3453	3147	3606	2786	3248	3154	3051	3065	2836	3088	3255	2621	3425	3080	3350	3499	3072	3271	3535	2795	3513	3311	2772	2950	2932	3165	2878	2643	3123	3191	2834	2551	2846	2915	3155	2792
ENSG00000004534	8826	6492	14423	6419	27174	9331	5503	14588	10562	18759	6387	12114	9864	15847	20709	7825	7036	9556	6832	10119	11466	6195	6353	8725	13177	8454	13677	10707	7935	5005	6938	10306	7992	8377	7346	7468	9874	11623	5511	17310	7414	7973	8377	9924	5551	17597	7147	6209	8749
ENSG00000004660	842	653	435	362	794	515	621	518	444	918	684	749	576	453	509	478	596	642	491	351	534	482	967	712	902	542	530	342	487	645	349	733	656	952	665	752	596	391	398	608	291	435	1012	508	496	748	481	697	465
ENSG00000004700	1639	1324	1468	1904	1565	1507	1430	1397	1435	1390	1466	1449	1574	1014	1443	1538	1475	1347	1676	947	1758	1829	1432	1524	1416	1566	1739	1628	1567	2061	1528	1716	1857	1381	1298	1657	1822	1861	1517	1393	1609	1672	1338	1699	1676	1152	1585	1561	1673
ENSG00000004766	6380	4874	4203	4572	4783	4680	5978	4347	5440	3951	5526	5815	7122	7313	2734	5440	6141	5429	6238	1915	3138	5132	4987	6346	3940	5327	5498	5495	3946	4036	6419	5085	5212	4738	6138	5189	4696	5217	4876	4969	5212	4309	5713	5155	4550	5166	5855	5173	5071
ENSG00000004776	8749	5168	19063	11082	14423	20081	13162	2908	13534	9688	6638	14097	9339	12239	10658	6689	9735	15135	14005	4680	9071	14542	21412	8826	8181	12145	5995	7625	11340	12601	11847	15238	9029	14542	8786	17861	19825	10087	12854	13657	9601	24037	11053	11539	11421	11299	9010	7404	13850
ENSG00000004777	410	903	1024	646	1013	529	768	193	1054	1051	646	523	890	775	537	644	693	623	624	367	641	572	794	805	821	684	373	520	1038	360	776	582	616	1040	689	627	848	661	593	978	408	678	759	598	353	793	494	538	842
ENSG00000004779	1946	2906	1847	1796	1241	2109	2050	2318	1720	2055	2576	2153	1858	2319	1279	2147	2999	2241	1925	2308	1966	1873	2179	1911	2303	1776	2254	1940	1710	2522	2231	2275	1663	2397	2514	2569	2112	1681	1793	1511	1959	1971	3447	2007	2873	1950	2750	2354	2465
ENSG00000004799	129661	54952	135438	104678	44864	74829	67743	142209	83722	98737	37736	90555	192119	78287	66437	135438	74829	101720	157253	142209	36274	98737	80268	120285	90555	88300	177902	64097	73420	107972	135438	107972	71927	78287	125065	88300	65245	70491	95795	129661	125065	166738	92935	58940	47182	80268	125065	129661	60921
ENSG00000004809	27	0	2	1	0	3	4	15	4	2	0	8	3	1	9	2	4	4	0	0	6	3	0	0	1	1	0	13	0	1	3	6	11	0	4	7	0	22	7	0	13	0	0	41	0	5	10	1	3
ENSG00000004838	5	22	11	15	10	7	9	20	13	11	9	6	12	12	3	7	17	9	6	5	2	11	11	8	3	11	17	9	5	15	14	13	13	7	16	12	3	6	5	13	13	7	10	7	4	3	4	2	25
ENSG00000004848	0	0	0	0	2	1	0	27	0	2	0	0	0	5	11	0	1	0	0	233	0	0	2	0	0	0	0	0	0	1	0	0	0	0	0	1	0	0	0	0	0	0	0	0	0	0	0	0	0
ENSG00000004864	1804	1424	1214	1493	1549	1609	1788	1866	1375	1375	2238	1952	1972	1207	1770	1558	1876	1910	2270	1887	1903	1553	1902	2143	1881	2148	1211	1561	1278	1630	1551	1941	1379	1341	2181	2264	1549	1388	1764	1580	1756	1668	1819	1937	1966	1585	1732	2052	1916
ENSG00000004866	2062	1895	2004	2150	1228	2033	2407	1262	1589	1439	2159	2101	1822	1796	1418	1758	1895	2080	1769	1891	2038	2199	1753	1745	1371	1955	1262	1894	1813	2421	1971	1951	1614	1964	1708	1768	1811	1688	1876	1495	1989	1629	1683	2309	1773	1538	2218	1729	1994
ENSG00000004897	2013	2255	1589	1815	1670	1497	1798	2054	1599	1886	1821	1614	1726	1575	2246	1887	1881	1767	1690	2520	1891	1845	1593	1961	2166	1731	1922	1797	1444	1957	1696	1989	1711	1815	1787	1872	1776	1462	1778	1531	1998	1574	1714	1947	1735	1490	2083	1862	1872
ENSG00000004939	4	7	1	0	1	0	0	50	0	13	0	0	1	0	1	3	1	0	1	3	1	1	0	0	2	3	2	8	1	0	0	1	0	1	0	0	0	0	0	1	3	0	2	0	2	5	1	2	1
ENSG00000004948	5	0	14	8	0	0	6	9	28	3	8	12	6	5	0	0	0	6	8	0	6	15	0	10	0	5	5	4	0	0	0	4	4	0	11	11	43	3	0	9	20	18	2	4	0	20	4	12	13
ENSG00000004961	647	774	611	667	428	803	755	670	613	358	972	639	826	676	508	733	758	759	763	793	752	753	779	585	558	704	559	698	692	816	736	640	719	664	808	711	562	692	708	428	780	669	767	711	782	326	821	654	739
ENSG00000004975	1600	1702	2048	2389	2332	1774	1812	1204	2024	1908	2120	2201	2471	2364	1583	2293	2445	1847	1815	840	1711	1551	1872	1850	2627	2200	1734	2141	1765	1356	1860	1981	2236	2034	2852	2160	1944	1743	2230	1990	2008	1641	1802	1941	1847	2057	1616	1921	1769
ENSG00000005007	3774	3448	3005	3635	3811	3120	3660	3371	3898	2764	3786	3298	4350	3937	2901	3437	3025	3098	4323	2945	3026	3671	3195	4330	2400	3591	3042	3309	3388	2995	3740	3306	4024	3152	3953	3672	2638	3775	2970	3046	4420	3235	3805	3696	3837	3535	3546	2954	3495
ENSG00000005020	2398	2703	2228	2833	1768	2849	3176	1097	1718	1768	2571	2042	2908	2399	1662	2159	2978	2374	2263	1696	2829	2727	2582	2398	2020	2549	2220	2563	2494	1949	2520	2636	2576	2386	2472	2499	1916	2751	1952	1821	2898	2368	2333	3408	2647	1892	2730	2647	2172
ENSG00000005022	5766	6879	5685	7655	5247	9824	7424	6898	7197	6227	7152	6650	5929	4558	7524	7513	7924	7004	8167	6384	8023	8127	8656	6609	7282	7644	6209	6569	9139	7136	7880	7836	7598	7041	7340	7613	7960	7673	7655	6915	5972	7000	8529	6753	8857	5986	6319	7136	7041
ENSG00000005059	159	182	148	193	77	91	73	332	169	122	82	101	117	105	256	87	159	87	81	111	213	143	57	88	234	85	351	230	142	156	108	158	60	103	76	120	149	195	271	108	149	75	166	158	311	64	198	95	149
ENSG00000005073	30	33	27	16	80	14	91	53	6	11	50	36	47	18	33	60	67	113	55	125	35	68	115	78	47	34	51	24	15	15	34	13	6	169	63	6	27	14	82	128	13	22	33	45	44	24	42	50	16
ENSG00000005075	915	696	1035	709	748	1035	868	798	820	838	834	964	987	822	825	827	899	985	1238	1184	1024	1075	1247	906	906	1217	1246	725	1151	1027	931	1109	770	1006	818	862	967	918	919	1124	961	1233	995	1011	1083	1232	962	1066	780
ENSG00000005100	1039	1024	1146	1135	1295	1205	1157	1826	1245	1373	1352	1252	1067	935	1806	1185	1013	1215	1284	2879	1134	1259	1203	1164	1002	1235	1377	1012	1251	1018	1014	937	1122	1139	1136	1094	980	1158	1299	1220	1111	1116	1195	1111	1329	1217	1120	1119	1221
ENSG00000005102	7	1	0	58	93	70	3	1	2	9	10	8	1	15	1	24	5	4	11	13	5	7	17	12	3	4	20	14	1	7	9	163	13	0	0	1	21	2	5	14	11	3	0	8	3	3	6	86	25
ENSG00000005108	1005	711	1401	999	809	513	1461	986	767	1671	1336	1638	979	1265	810	1045	1040	1072	825	738	1283	780	820	910	1089	1338	929	1246	1320	1268	1133	1430	1278	1250	664	777	859	836	1038	665	854	910	560	959	553	961	1023	913	827
ENSG00000005156	1454	1459	1416	1061	1436	1283	1504	2861	1341	2131	1554	1158	1374	1459	2262	1305	1190	1516	1416	2539	1299	1391	1431	1832	1452	1358	1711	1142	1058	1020	1061	1204	1344	1240	1488	1445	983	1189	1312	1298	1397	1234	1525	1489	1761	1601	1699	1510	1317
ENSG00000005175	701	835	631	793	620	604	751	822	613	568	865	778	657	665	665	781	824	797	790	773	794	733	724	796	626	711	810	708	722	935	771	719	700	753	884	823	596	680	582	585	723	633	904	694	879	557	794	772	785
ENSG00000005187	595	335	1685	1111	346	1030	1302	250	1377	270	361	1285	743	445	244	1068	532	433	1407	167	498	1562	629	572	514	410	771	630	1061	622	542	466	857	926	684	564	994	899	448	506	488	1495	547	435	717	910	719	675	428
ENSG00000005189	272	315	252	401	243	331	487	185	250	167	233	338	313	236	111	274	352	304	319	70	187	269	266	229	218	260	276	342	187	275	300	186	181	183	267	220	244	295	207	199	282	283	348	324	278	167	281	238	264
ENSG00000005194	1679	2004	1325	1622	1308	1580	1700	3946	1680	2279	2582	1503	1380	1947	2494	1824	1799	2140	1588	2144	1597	1488	1499	1713	1906	1645	1873	1753	1493	1944	1695	1751	1155	1559	1968	2073	1526	1435	1881	1331	1707	1541	2318	1914	1527	1794	1841	1612	1889
ENSG00000005206	1883	2083	2396	1948	2684	2177	2101	2228	2572	2229	2037	2220	1880	1781	2059	2237	1788	2286	2174	1422	2619	2117	2205	2439	2451	2002	2537	1944	2198	1891	1919	2085	2042	1983	2079	1593	2253	2390	2518	2132	1669	2264	2179	2086	2094	2387	2057	1892	2357
ENSG00000005238	1067	1907	1068	1107	1131	1196	1055	1711	1087	1266	1391	1227	1246	988	1194	1082	1527	1426	1109	549	838	1032	1189	1157	1656	1010	1657	1348	1201	1215	1171	1170	993	1539	1203	1258	1190	1192	1739	931	987	1113	1062	1172	1150	881	1362	907	1262
ENSG00000005243	721	504	806	942	785	1025	784	409	1059	863	583	800	956	439	582	944	885	912	980	673	716	991	1173	636	500	1072	904	873	798	1121	1018	727	828	880	626	743	1214	1145	972	865	733	1118	579	771	774	668	732	779	1146
ENSG00000005249	4780	3010	5412	4925	3250	4522	5595	4602	5104	4960	6353	4570	5756	4530	4617	4760	4654	5710	4927	15320	3771	3686	4644	4085	6199	5240	2900	2973	4650	5668	5604	8023	4511	5834	4059	4985	4754	6312	5897	3440	3602	6245	3731	4217	4117	4654	4550	5330	6032
ENSG00000005302	955	841	1050	971	1158	1050	777	1156	1011	1042	770	1086	846	937	1596	1055	1073	964	978	890	1013	1021	1005	978	1170	906	1035	1186	988	790	1129	917	888	902	941	849	1075	1198	941	1142	763	1027	871	910	940	961	867	893	1058
ENSG00000005339	4289	3392	3910	3030	4489	4109	3682	3292	3550	3348	3696	4208	4518	4192	4032	3755	2984	3901	3628	3546	4261	3957	4319	4178	3117	3875	2978	3771	3774	2767	3098	3354	4522	3494	3287	3527	3638	3839	3721	4097	4333	3729	3307	3553	3487	3987	3208	3755	3405
ENSG00000005379	1021	857	2432	1861	2306	1347	1316	114	1830	1150	1136	1516	1986	1977	1155	1539	1289	1598	1906	971	1179	1423	1376	2281	951	1794	723	1046	1896	969	1440	1266	1778	1727	1701	919	1879	1951	1667	1862	1494	1712	1088	1106	675	2192	1253	1126	1095
ENSG00000005381	7	27	13	18	4	0	9	12	6	7	5	1	6	7	4	2	4	10	2	2	4	30	2	2	7	9	0	14	9	17	7	6	2	8	6	2	13	28	14	0	0	2	5	6	3	1	3	0	31
ENSG00000005421	1031	429	202	429	264	31	952	2226	451	1548	168	10	30	27	713	224	11	1022	41	49	423	9	237	392	2330	121	484	1360	18	123	1098	277	11	490	1922	162	52	311	1893	510	1881	297	917	18	298	14	1680	544	11
ENSG00000005436	3300	2525	3987	3277	4450	3619	4317	4934	3815	3574	2823	3478	3668	3200	4505	3768	3069	3146	4072	3331	2522	3709	3463	3707	4285	2905	4916	2567	3092	3744	3149	3314	3418	2786	3372	3016	3520	3778	3660	3838	2324	3581	3708	2822	2975	4117	4331	3032	3432
ENSG00000005448	143	200	190	180	125	220	172	226	255	211	187	182	165	200	118	174	207	159	116	121	207	213	145	104	379	190	365	199	213	249	227	190	149	191	288	117	124	243	240	140	207	166	317	117	243	125	236	173	146
ENSG00000005469	5085	4742	4060	4833	2942	5223	6626	2628	4395	1722	5117	4142	5348	4675	1893	5293	6846	5398	5178	2237	2342	5141	5194	5257	1899	4262	3240	5078	3886	4342	5645	4429	4063	4630	5778	4347	3722	5008	4359	2980	4105	3784	4667	5575	5153	2809	6199	4576	4648
ENSG00000005471	475	1070	745	1011	823	595	1445	786	132	1316	1339	671	726	1314	772	966	1246	3439	541	1906	958	632	1141	473	1172	620	818	570	786	929	978	347	765	1018	545	497	798	840	1436	730	744	1547	1209	1328	929	665	1246	1180	1117
ENSG00000005483	2938	2445	3416	2415	3441	2700	2858	2857	2998	2929	2312	2796	2627	2543	3709	2505	1889	2469	2822	3917	3599	2880	2506	2507	3847	2616	2754	2717	2884	1930	2212	2545	3545	2343	1892	2340	2682	2738	2393	3389	2577	2753	2098	2791	2720	2866	2646	2328	2507
ENSG00000005486	4261	9620	3985	5978	3736	4074	6300	3103	5385	5269	7930	4742	3516	5959	6593	4221	5257	6819	4094	8286	5904	4026	4821	3943	6538	5353	5401	6152	6407	11134	6026	4951	3360	6141	5102	4900	5543	3822	6395	4213	5959	4706	3464	6676	3504	5976	4900	4331	7262
ENSG00000005513	45	44	24	31	61	29	13	37	34	45	22	23	23	47	71	64	17	27	24	74	27	22	27	55	46	10	47	19	30	24	19	51	55	41	37	31	20	26	8	44	27	29	16	24	18	58	11	37	25
ENSG00000005700	23601	20985	19923	16528	17743	16528	20497	21788	13576	14542	19875	22739	17562	13379	15267	18308	18424	21352	21469	15105	17671	17903	23195	22232	18759	17344	19483	16528	15732	18759	17492	17983	16314	16438	19249	19923	17098	12477	19674	16164	18221	20603	17903	20187	19875	18546	22810	21788	21523
ENSG00000005801	720	918	669	782	1280	599	918	3413	675	1100	635	719	720	788	1261	795	771	779	775	1794	767	719	684	788	1173	694	2004	708	583	483	688	920	657	693	828	688	759	563	731	991	741	711	861	635	849	1196	856	759	826
ENSG00000005810	14378	14565	11233	12239	9131	14260	13317	10172	11553	8663	12783	12711	13783	11594	7507	14518	12477	13144	12254	6596	11082	14868	12910	14999	8914	12854	11711	13871	15267	11393	12462	9956	12363	12283	13144	10694	9010	12225	11496	12747	13496	11407	11594	13722	12254	10504	10909	13850	11466
ENSG00000005812	3342	2445	2636	3046	2432	2629	2505	1377	2455	1950	2767	2722	3192	2271	1682	2801	3263	1967	2896	1765	2642	3094	2842	2698	2268	2776	1851	2714	2531	3231	2667	3168	2611	3051	2851	3012	2666	2686	2882	2509	2244	2703	2526	2573	2546	1509	2778	3046	2644
ENSG00000005844	598	187	150	228	265	199	146	236	354	137	122	99	115	178	230	158	378	166	121	91	206	240	199	160	210	225	123	330	188	135	92	256	164	121	157	222	309	417	230	192	126	174	279	261	158	188	250	124	276
ENSG00000005882	2783	1908	2883	2635	1898	4057	2499	1462	2664	2098	2657	3341	4006	2329	2152	2586	3709	2745	4242	3236	2159	2646	3390	3192	2969	4120	1075	3165	3618	3160	3868	3218	3262	3456	3194	3747	3102	2571	2892	1707	2343	3698	2480	2237	2098	2005	2693	3122	2454
ENSG00000005884	3411	2364	4047	2751	3551	2865	2452	525	5636	2171	1966	2721	3722	2579	2063	2118	2503	2989	3257	1680	2695	2097	2831	3356	1671	4420	2497	2697	2489	3443	3640	2994	4159	2961	2050	2881	3586	2855	3987	2361	2330	4718	2206	2922	4395	2647	3651	3869	3957
ENSG00000005889	1556	896	1355	904	1026	857	953	1257	1409	1483	1387	970	1021	1937	1080	1412	836	870	1543	822	1337	1444	1320	1353	795	1479	959	1003	827	737	912	1183	1154	858	1024	1067	907	1071	967	1647	951	1391	1381	1054	840	855	816	909	951
ENSG00000005893	5443	5097	5487	7060	2884	5252	7176	2869	7009	3301	6459	4916	5965	4359	3293	5468	6879	4393	5358	3243	7303	6029	4859	4606	4789	7142	3900	6435	7069	9397	6330	5747	6484	4457	4664	4892	5843	8580	6110	3033	5161	5685	4170	7147	5476	2804	6956	6346	5615
ENSG00000005961	25	31	40	19	50	22	34	24	53	35	24	18	32	81	20	26	27	19	16	12	26	11	17	22	12	34	29	35	30	10	17	23	21	22	31	30	22	45	15	38	20	14	13	28	8	18	25	11	16
ENSG00000005981	2435	9242	2190	5095	7157	2132	4352	5324	5387	2689	2458	3841	2499	6680	1721	4363	2973	9279	2870	3545	3264	3429	3808	4613	6698	3681	3079	3648	1913	3033	3240	5939	1646	4038	8536	6249	3351	2372	8220	6684	6995	3035	7691	4648	3152	6492	6076	7668	13477
ENSG00000006007	3163	2864	2574	3377	2397	3182	2925	2678	3444	1846	3293	2540	2838	2241	3264	3147	3293	3071	3167	4199	3295	3239	2889	2744	2178	3784	2312	3647	3003	4024	3528	3419	2989	2894	3335	2683	3128	2750	3827	2664	3140	2899	2520	3360	2518	3185	2908	3617	3429
ENSG00000006015	965	1220	939	687	886	1129	1091	1993	885	1222	973	1008	865	1204	828	961	937	872	844	834	806	853	1140	1005	1201	843	1304	948	857	860	857	954	902	987	931	839	1188	901	851	1389	912	952	1771	985	1116	984	1025	1009	914
ENSG00000006016	542	441	359	783	446	2115	284	1165	1764	4309	542	700	732	389	1058	927	675	578	538	1122	290	1988	260	552	1079	431	1005	981	540	805	601	1270	703	528	721	1450	311	1080	906	1164	1293	579	568	554	347	519	531	779	633
ENSG00000006025	201	245	230	189	620	208	199	279	435	328	216	207	363	342	215	224	227	214	280	105	206	276	157	332	160	420	370	304	268	198	236	256	239	226	263	200	250	302	173	417	213	227	226	189	156	348	139	196	188
ENSG00000006042	2595	945	2416	2180	1901	1832	2308	476	2248	1595	2089	2479	2759	2072	1322	2684	1989	1632	1925	1575	1904	1614	1690	1634	1033	2717	1555	2586	2163	3244	2422	2011	2609	1840	1868	1452	1945	2428	2521	1596	1801	1922	1453	1879	1873	1870	1574	1513	1882
ENSG00000006047	6	6	3	5	15	4	3	15	8	23	10	12	10	4	6	9	12	2	5	6	7	6	5	4	16	16	13	11	7	8	33	24	9	11	1	1	16	5	5	8	13	21	2	4	8	0	4	21	21
ENSG00000006062	768	617	523	541	1137	733	700	1190	527	900	536	668	779	556	1505	650	617	649	692	1623	427	1146	576	660	584	534	1060	589	579	493	394	665	713	594	679	567	735	745	573	1113	495	727	646	680	442	1312	621	561	533
ENSG00000006071	25	4011	55	174	111	16	12	15	31	199	862	40	13	41	586	26	1	32	39	59	1770	6	21	82	82	14	9	107	1348	1609	12	15	13	2353	69	133	17	111	19	128	28	60	420	315	59	23	16	12	200
ENSG00000006116	0	111	4	6	0	0	0	0	1	1	32	0	0	0	6	0	0	0	0	0	37	0	0	7	0	0	0	11	35	90	0	0	0	54	0	0	1	0	0	2	0	0	12	39	3	0	2	1	3
ENSG00000006118	569	943	570	516	517	648	782	781	1332	778	1513	957	704	3118	646	737	1357	549	640	794	784	806	1033	768	1692	993	906	785	671	858	1660	795	381	766	1277	942	1245	767	1235	480	1901	526	1677	326	1356	968	1934	940	910
ENSG00000006125	8356	9574	7764	10306	6810	8405	9501	5291	9649	5952	9416	8005	9367	8214	7065	8356	8113	9620	9157	5615	9945	9698	8049	9556	6334	10562	6719	10203	11161	10719	9226	7398	9528	8757	7930	7592	7573	11188	10550	7352	8174	8226	9640	8757	9735	6387	7948	7930	8005
ENSG00000006128	47	74	11	475	23	335	48	150	735	431	92	159	208	60	670	33	165	281	14	310	159	916	51	99	72	117	264	106	246	53	315	50	22	41	108	171	88	36	60	42	587	53	88	128	32	23	67	117	384
ENSG00000006194	1348	1503	1678	1541	2304	1590	1320	2883	1655	2134	1544	1729	1598	2232	2264	1716	1270	1793	1701	3189	1367	1347	1435	1502	1688	1350	1649	1555	1754	1416	1525	1386	1450	1503	1603	1561	1306	1403	1567	2362	1432	1500	1593	1421	1236	2030	1243	1459	1460
ENSG00000006210	149	100	160	146	373	221	96	184	137	582	109	194	208	157	1227	196	161	162	153	267	66	201	119	88	348	128	100	147	185	163	189	207	214	134	161	287	218	282	125	416	123	206	144	156	98	339	217	180	148
ENSG00000006282	5462	2855	4617	6907	5621	5185	6213	1485	4570	4712	5664	4932	4026	3685	3211	6297	6177	6249	5090	2558	3474	5549	4740	6323	2352	6357	4091	6480	7242	7457	5189	5837	3759	6658	6806	3581	4854	3633	5731	5658	3181	5137	3376	3891	3230	5615	4640	4750	4496
ENSG00000006283	15	11	9	15	59	20	29	99	12	23	32	21	0	34	11	24	32	22	17	8	7	20	15	18	51	13	90	9	10	5	20	20	17	17	56	11	8	6	20	29	41	11	37	12	33	34	67	36	5
ENSG00000006327	748	1074	183	282	479	676	543	3573	178	968	833	772	297	175	2115	557	494	753	470	1220	721	534	686	523	1764	325	2878	400	288	589	521	517	558	870	595	829	605	242	577	213	660	537	547	330	1450	315	1370	648	568
ENSG00000006377	1	0	0	5	2	1	0	1	0	1	0	0	0	3	4	5	0	0	0	0	1	0	0	2	3	1	6	0	0	0	0	2	1	0	1	0	1	1	0	7	0	0	0	0	0	3	2	1	0
ENSG00000006432	355	630	307	272	267	255	391	823	318	433	407	419	346	370	428	284	249	497	236	1252	309	262	287	328	532	356	399	476	303	315	373	250	233	511	430	455	242	309	431	216	457	327	350	246	429	329	461	351	414
ENSG00000006451	2179	1877	2746	2286	1578	2345	1506	1537	2063	1901	2038	1708	2735	1838	1681	2300	2171	1713	2797	1262	2604	1843	1671	1993	1830	3347	2999	1988	2422	2786	3169	2200	2038	1437	1905	2239	2664	2189	2541	1580	2369	2873	1435	1920	2008	1502	2400	1611	2244
ENSG00000006453	2428	1402	1823	1388	1436	1920	2070	2922	1330	4465	3270	2373	2133	1999	4774	2302	3088	2067	1867	6022	1366	1788	1936	1698	2929	2142	2236	1355	1762	1577	2208	1476	1448	1946	1941	3260	1746	2048	2249	1179	1459	1786	1876	1894	2186	2202	2198	1867	1710
ENSG00000006459	642	443	614	371	483	546	321	582	608	602	347	499	468	354	841	398	386	565	619	512	579	552	443	485	898	365	510	569	590	352	389	470	619	431	346	461	486	617	426	486	490	630	310	380	361	520	471	397	580
ENSG00000006468	592	1008	1606	1315	2916	1291	1231	287	889	1162	1632	1119	1575	2076	1731	2169	1417	1788	1338	888	2469	1240	2236	2101	857	1685	2805	1261	1378	1541	1354	1620	1808	1134	1225	1188	2270	958	1158	1609	2518	1980	1515	1200	2165	2254	1739	2166	2068
ENSG00000006530	1471	1319	1485	1250	1462	1440	1271	1265	1397	1621	1721	1590	1365	1185	1390	1476	1743	1629	1456	1088	1138	1184	1602	1315	1252	1634	1106	1316	1290	1302	1641	1378	1023	1688	1442	1430	1629	1211	1495	1395	1066	1709	1382	1209	1153	1511	1469	1062	1373
ENSG00000006534	1360	1158	745	1000	555	1278	906	633	801	1623	2301	854	662	773	665	1221	1737	1478	996	1057	810	1194	2234	971	2393	1405	1211	740	909	893	1229	1116	818	1741	1097	2877	1539	630	1374	1167	763	1672	1945	1371	1484	919	1655	1522	1732
ENSG00000006555	44	221	47	118	30	35	66	17	42	44	84	18	6	44	46	36	52	10	38	25	81	41	34	67	76	49	120	83	52	65	67	31	41	94	66	22	34	22	107	48	92	46	130	57	78	51	44	71	74
ENSG00000006576	3105	2069	2886	2316	2306	2107	2171	2346	3091	2181	2698	2843	2509	2155	2341	2758	2628	2366	2874	2170	1768	2681	2611	2230	2549	2026	2844	2064	1889	2153	2729	2484	1772	2143	2387	2381	2437	2565	3187	2139	2185	2421	2315	1910	1968	2213	2323	2078	2750
ENSG00000006606	40	7	21	7	42	52	43	20	23	81	22	15	24	46	42	38	54	29	30	16	10	18	28	16	25	23	26	24	20	55	21	20	33	37	34	35	32	63	43	48	12	15	27	27	44	32	33	15	22
ENSG00000006607	1568	1365	1281	1556	2139	1806	1973	1647	1959	2035	2077	1544	1563	1753	1556	1557	1647	1682	1666	1756	1341	1589	1456	1900	1755	1616	1634	1311	1577	1332	1785	1339	1880	1535	1888	1740	1714	1407	1464	2212	1586	1660	1725	1462	1559	2022	1687	1626	1496
ENSG00000006611	3	11	10	2	61	3	3	3	4	5	10	4	3	12	16	26	9	2	10	2	8	6	6	3	5	5	0	9	28	2	8	24	47	19	8	17	30	4	0	25	43	2	9	14	8	49	2	11	15
ENSG00000006625	1239	1116	2150	1781	584	1184	1264	1191	1543	1109	1328	1105	1903	915	1019	898	2313	1026	1717	737	1137	3162	1835	1987	1123	1358	1388	1494	1284	1362	1007	1219	763	1069	1037	1102	1483	869	1155	847	1057	1905	1348	1392	1203	754	1179	1158	1774
ENSG00000006634	229	136	180	156	202	154	152	553	127	404	154	227	143	156	403	212	179	204	154	691	197	139	175	179	324	188	147	161	135	185	209	181	158	137	220	170	153	147	191	161	154	152	128	126	172	305	163	178	206
ENSG00000006638	360	230	427	191	198	269	351	223	293	337	309	248	192	363	602	348	353	490	336	773	133	308	357	422	224	338	186	260	287	460	239	286	373	306	309	357	242	324	360	357	307	528	368	310	360	328	395	374	365
ENSG00000006652	1293	1700	2194	1959	3269	1889	1339	2284	2165	5747	1256	1817	2002	4050	3409	1708	1233	2551	2051	3101	1898	1465	1384	2008	2266	1728	2295	1778	1811	1302	2025	2728	1612	1095	2253	1879	1903	2629	1557	2996	2406	1483	1283	1736	1093	8272	1529	1860	1432
ENSG00000006695	498	530	466	611	564	520	612	679	485	438	728	545	596	538	660	670	726	601	582	742	593	533	595	643	476	693	521	580	491	656	795	654	494	521	740	679	616	531	754	484	584	633	584	575	782	517	700	718	680
ENSG00000006704	1017	731	669	605	655	733	729	1159	576	812	567	796	845	580	602	745	857	1062	825	1042	719	611	629	850	627	728	663	498	739	678	584	724	793	775	916	776	572	629	739	721	448	580	739	809	568	871	683	735	637
ENSG00000006712	2305	2750	2540	2589	1803	2349	2711	1855	2636	2119	3008	2959	2787	2691	1621	2330	2526	2777	2643	3661	2824	2817	2672	2587	1571	2503	1746	2579	2816	2563	2532	2193	2766	2605	2939	3099	2564	2347	2281	1791	3016	2419	2590	2630	2965	3023	2354	2320	2339
ENSG00000006715	2086	1985	2103	2448	1751	2230	2141	1389	2723	1686	2901	1858	2677	1959	1368	1821	2847	2278	2278	1422	2229	2234	2267	2421	1964	2711	1496	2490	2053	2370	2234	1880	2013	2375	2361	2235	2098	2237	2183	1766	2410	2173	2808	2306	2356	1833	1995	2072	1880
ENSG00000006740	108	377	113	140	227	178	116	81	193	219	210	279	132	179	128	156	148	135	166	102	173	125	94	145	159	111	156	120	164	287	176	154	658	190	234	215	154	248	152	277	202	103	220	172	110	92	145	146	231
ENSG00000006744	5178	6063	4474	4496	4398	5976	6346	5731	5639	4487	6096	5784	4732	5057	5364	4706	5674	6447	4956	4535	4808	5417	6702	5012	4094	5731	5503	5738	4923	4547	5210	4662	3698	5144	5493	4707	5374	4648	4750	4589	5217	5374	5358	5636	5581	4615	5919	5481	5610
ENSG00000006747	51	375	16	30	60	109	38	45	9	6	8	63	19	28	130	114	31	54	48	25	20	8	109	90	14	51	22	35	198	93	25	80	67	116	36	84	40	71	31	68	13	43	78	148	15	56	72	21	115
ENSG00000006756	930	1066	1219	1071	874	1071	1053	342	798	531	1239	766	1004	614	810	1069	1023	927	839	657	1381	815	1040	920	691	1271	641	932	1214	1087	830	1000	1082	1096	800	774	1076	1260	993	835	587	1044	783	810	973	937	1007	891	1145
ENSG00000006757	1249	672	1245	943	590	1168	902	371	1072	320	1394	786	784	809	554	1457	785	718	1389	497	1141	1341	1729	1297	423	1567	484	727	876	967	850	705	697	1022	800	656	932	800	940	936	619	1487	1161	774	778	638	685	742	717
ENSG00000006831	14353	6376	9746	6192	5509	10805	6484	3347	8017	5642	9397	11666	9678	8194	6783	9855	9546	10065	8633	6874	7262	7368	10295	8763	6271	10897	3902	6706	7227	9610	10897	9491	7393	10387	7176	10974	7973	5872	8671	5212	5936	11892	6206	6736	5671	5784	8187	6706	10780
ENSG00000006837	90	94	101	130	120	111	125	283	89	163	123	153	160	174	76	120	159	152	115	130	105	92	135	88	127	119	147	92	93	111	178	104	95	89	142	135	118	118	113	139	111	128	114	136	143	165	84	136	112
ENSG00000007001	0	12	0	0	2	0	0	0	2	1	7	2	0	1	7	0	1	0	0	0	3	0	2	6	0	0	0	0	5	5	0	0	0	14	0	1	0	7	0	0	1	1	1	0	0	0	0	0	2
ENSG00000007047	714	717	835	744	718	705	591	774	766	613	829	731	802	621	867	815	789	720	754	1044	690	657	575	744	756	748	646	606	914	856	902	593	822	777	605	698	735	751	899	649	752	783	566	619	664	737	808	544	668
ENSG00000007062	2	47	2	7	3	36	8	15	3	4	13	4	1	3	16	7	0	4	6	2	20	9	4	1	8	0	6	6	18	11	10	6	4	17	1	2	8	2	9	0	4	3	18	9	4	4	0	4	11
ENSG00000007080	1003	996	1057	988	832	1114	1354	1297	1236	825	1079	1141	1131	1013	916	1078	1080	1050	1084	1072	1163	1163	1134	1021	938	1111	1396	1032	1093	1133	1176	1040	1093	946	1158	1201	1094	1055	992	913	1197	1106	1576	1114	1878	940	1271	1039	893
ENSG00000007129	28	8	41	16	15	13	26	26	44	14	10	4	16	19	20	16	21	10	13	19	11	29	10	14	9	16	15	23	22	19	7	13	6	12	17	8	21	18	11	18	19	31	19	26	9	35	12	10	15
ENSG00000007168	6209	7414	5332	5468	6128	6120	5291	5919	5476	6455	6056	5952	5232	5843	5621	6107	6702	5894	5875	4526	6500	5735	5781	5750	6275	6376	4835	6290	6297	6188	5636	6319	5627	6492	5995	6706	6238	5615	6589	5612	4876	5440	6330	6257	5501	4698	5361	5939	5756
ENSG00000007171	5	68	71	43	26	10	20	348	2	145	55	62	25	21	417	172	23	15	5	283	32	12	10	8	138	7	64	21	53	60	61	20	13	85	24	112	62	9	16	91	10	23	36	16	122	73	25	47	22
ENSG00000007174	50	98	61	55	21	37	47	6	30	18	57	41	56	80	21	31	63	45	49	26	38	53	39	83	20	38	38	33	34	86	87	25	27	81	80	48	25	45	28	20	39	45	16	18	22	23	58	53	34
ENSG00000007202	7176	11068	6507	7573	5107	7855	8833	7718	7181	11638	11095	7573	6480	9063	6613	6192	6439	10587	6467	13215	9020	8572	8005	8167	7513	8749	5501	8426	7855	7346	6654	4602	8086	7758	7490	9874	6046	7735	7207	6888	10022	6384	8995	9349	9755	8733	8005	9844	8611
ENSG00000007237	950	1454	1012	780	895	910	1286	484	1026	591	953	2323	765	729	1367	495	1366	831	629	449	991	1055	1280	800	723	546	314	1195	1863	1304	434	704	742	1251	500	894	763	1059	636	677	1448	699	1869	1199	591	1474	1004	637	782
ENSG00000007255	367	214	300	321	233	516	278	65	277	161	424	350	313	292	219	427	445	370	325	295	197	264	400	290	174	453	207	232	487	479	539	353	261	423	449	350	386	325	313	387	241	491	205	251	219	382	242	279	297
ENSG00000007264	77	29	14	38	58	50	16	130	13	82	18	26	8	21	136	34	31	45	43	61	37	52	55	30	101	45	53	33	23	27	16	78	44	31	20	55	52	193	119	53	17	23	76	19	56	47	53	9	33
ENSG00000007306	2	0	0	0	6	0	10	0	3	0	16	12	0	12	0	4	0	0	6	3	5	0	3	11	5	8	3	11	3	0	19	0	3	14	0	0	0	0	3	0	1	2	4	13	6	1	2	10	6
ENSG00000007312	44	18	23	41	37	27	36	84	39	71	32	26	35	36	20	51	37	14	22	12	26	59	30	14	48	43	56	32	18	28	26	38	38	16	18	60	22	49	47	44	27	28	35	42	32	45	43	19	29
ENSG00000007314	35	12	48	30	189	84	44	90	32	447	87	64	45	47	226	88	54	98	43	79	13	29	37	50	59	44	67	19	35	59	89	244	59	25	68	109	34	49	43	292	60	43	16	21	18	174	80	96	81
ENSG00000007341	850	888	799	1248	1356	903	1173	1049	830	886	748	774	737	1067	893	888	739	776	722	1127	947	826	1162	1076	848	1164	1116	978	633	544	1142	1028	1022	868	821	953	960	964	718	1059	1163	867	1052	695	838	896	1025	828	1141
ENSG00000007350	6	2	12	9	0	0	3	0	6	7	10	0	3	15	14	6	3	5	6	1	2	7	2	1	3	10	11	5	5	12	6	8	0	2	0	9	6	4	9	3	23	4	4	10	2	0	3	5	5
ENSG00000007372	88	74	97	84	135	56	146	86	98	61	62	150	200	93	51	130	81	157	130	135	176	83	141	99	51	128	82	89	59	77	113	109	94	95	94	94	82	109	95	96	75	85	115	74	100	85	101	128	95
ENSG00000007376	456	375	400	396	482	441	386	647	393	327	538	565	462	390	516	457	513	441	440	723	344	359	401	440	308	365	455	420	349	456	429	470	367	464	479	374	422	343	510	396	385	429	450	422	403	345	420	481	427
ENSG00000007384	546	369	431	378	1028	689	382	371	630	787	387	586	295	429	650	619	413	563	520	357	578	484	481	568	671	421	541	556	504	373	369	576	791	498	519	676	617	515	494	685	383	473	369	385	335	391	496	538	491
ENSG00000007392	4113	3344	4876	2892	6671	2986	2248	4123	4285	6744	3252	5012	2897	4011	6753	3801	2979	4489	2714	4726	3365	2679	2691	3125	5137	2995	4154	3342	3789	2554	4185	4006	2738	3570	3824	2985	3816	3634	3125	5648	2721	3756	2275	2657	1966	5633	2872	2428	4059
ENSG00000007402	54	74	57	39	88	45	51	39	59	40	53	45	31	64	49	58	38	60	48	27	80	52	51	43	34	44	43	43	56	66	41	46	54	35	39	61	30	39	39	50	51	34	48	52	34	31	52	49	22
ENSG00000007516	472	5308	429	453	373	279	357	650	387	710	2343	389	493	807	1173	381	434	361	328	511	1791	345	264	707	684	465	512	441	1604	2157	452	341	330	1770	596	677	273	381	482	524	521	393	1413	692	505	423	415	381	530
ENSG00000007520	957	1119	1017	896	816	1038	1191	1445	1091	1025	1472	1199	1061	1008	998	1037	1159	1055	1093	1216	979	961	1119	1030	953	1081	1067	902	1097	1273	1196	996	1135	1076	1088	1061	1008	918	1205	1085	999	1143	1388	1061	1455	980	1116	1159	971
ENSG00000007541	2474	2461	2630	2254	3253	2938	2020	1188	2641	1897	2477	2913	2688	1690	1984	2843	2470	2334	2878	1516	2127	2428	2511	2565	1413	2568	2018	1805	2535	3021	2342	2338	2509	2643	2503	1839	2242	2282	2333	2155	1796	2827	2051	2142	2077	2381	2245	1716	2318
ENSG00000007545	872	788	1175	729	1100	848	672	962	834	1165	777	973	927	960	1088	911	692	974	889	1428	993	896	832	902	1016	799	964	844	897	544	753	703	868	840	901	803	777	1060	913	891	846	896	795	816	809	1139	896	814	824
ENSG00000007866	558	389	698	529	618	408	419	310	385	654	372	503	273	463	700	507	316	602	528	436	729	508	452	634	516	469	755	676	487	478	508	438	640	464	375	516	569	441	554	703	574	493	341	501	464	321	396	490	633
ENSG00000007908	25	729	21	270	22	33	43	588	4	135	13	136	8	92	18675	54	38	109	12	64	182	90	201	182	5	16	43	138	33	53	41	42	22	104	12	19	57	11	38	26	452	51	57	22	718	166	42	105	105
ENSG00000007923	4457	4539	3307	3554	5426	4531	4520	6860	3732	4815	4714	4406	4039	5668	4658	4247	4305	5199	3895	3668	3464	4172	4524	4998	5204	3918	4808	3875	3488	3678	3927	4467	3137	4311	5481	4630	4139	4165	4903	4874	4432	4295	5283	4088	3816	5210	4518	4461	4277
ENSG00000007933	408	64	342	366	649	1026	86	237	429	1684	108	235	159	244	513	229	306	329	327	100	251	602	199	285	338	197	117	313	224	387	246	141	556	152	198	763	349	585	182	998	369	387	139	435	98	158	320	591	503
ENSG00000007944	1902	598	3229	2719	3338	1384	1718	962	2161	288	609	1607	1675	1525	820	1002	909	1254	2759	1429	1702	2828	1546	2147	504	1264	1096	2527	1788	1364	1864	1867	2126	1166	1262	1019	2291	1765	1975	2687	1513	1282	800	1586	1766	2439	1072	1789	1383
ENSG00000007952	37	88	67	24	122	36	86	157	48	59	55	12	52	95	51	139	62	30	42	46	25	32	69	52	59	75	63	39	24	40	48	115	72	18	100	39	37	30	29	58	55	44	63	71	58	104	48	66	68
ENSG00000007968	70	70	41	33	15	10	20	7	16	33	24	12	56	23	5	38	29	13	25	6	0	37	34	30	6	29	4	42	26	25	28	51	12	20	48	76	71	34	13	15	40	11	21	48	13	22	27	3	29
ENSG00000008018	4439	5881	3554	3910	3648	5487	4498	6231	3832	6404	4806	5194	3591	4344	4852	4454	4975	4349	3759	4702	5495	4161	5223	3596	5726	3808	5939	4885	4430	5828	4051	4406	3427	4837	4249	4940	5936	3573	4065	4044	3665	4285	7122	4380	4905	3842	4793	5017	4609
ENSG00000008056	61	1826	159	205	63	92	137	69	153	125	475	68	42	98	494	88	120	125	132	107	565	159	96	179	117	132	180	300	516	539	105	126	84	1013	187	135	108	182	131	149	109	141	373	285	197	137	80	115	308
ENSG00000008083	848	525	1098	463	861	543	717	1338	743	949	1042	671	647	668	1355	586	604	870	719	1817	774	716	775	882	810	636	642	655	804	702	702	653	744	590	656	570	586	772	679	684	675	884	591	665	695	1028	756	673	690
ENSG00000008086	443	618	467	381	445	368	466	165	498	299	588	365	475	415	440	436	447	430	421	374	443	359	324	437	284	490	215	339	417	379	469	358	523	403	415	356	405	354	428	390	470	424	503	375	392	481	445	422	412
ENSG00000008118	67	140	30	46	71	39	45	26	102	26	81	40	25	60	38	124	53	73	28	173	43	39	58	74	42	122	95	59	83	133	105	26	133	98	57	79	128	199	117	180	44	68	32	60	88	41	51	53	15
ENSG00000008128	2232	1913	3114	1947	3276	2262	2037	5176	1918	7202	1883	2772	1171	2905	3991	1901	1825	1819	2233	2863	2182	2254	2091	2426	3535	2116	3695	3260	2384	1444	2296	2133	2297	1893	2241	1713	2403	2328	2126	3314	2193	2279	2045	2013	1967	3374	1738	2082	2477
ENSG00000008130	9131	6415	6387	5731	6538	6757	7887	5852	7986	9416	6971	6323	6387	10466	5939	6593	7661	7655	6192	5252	5894	6529	6605	7107	7764	6238	5459	7202	5026	7023	6159	6372	6411	6260	8701	9765	5661	6124	7457	7892	8074	6529	8971	7013	6100	6128	7592	7162	7298
ENSG00000008196	1	1475	13	70	5	13	0	0	4	21	568	2	3	0	98	2	0	0	3	1	361	0	0	72	5	0	1	68	307	453	8	0	0	718	34	70	0	3	7	52	7	3	222	133	26	0	0	4	31
ENSG00000008226	562	359	770	708	611	587	572	564	628	573	610	705	634	573	648	480	707	543	763	690	617	535	551	519	480	657	602	693	710	569	669	673	545	490	574	412	845	557	658	675	604	714	514	606	495	723	595	474	643
ENSG00000008256	1576	981	1296	1251	2500	1262	1244	1190	1559	2559	1388	1283	1376	1677	1684	1682	1205	1450	1674	1142	1342	1380	1295	1673	1433	1523	1229	1565	1500	1714	1603	1423	2351	1440	1216	1578	1898	1798	2180	3301	1229	1273	972	1378	1003	1530	1018	1697	1384
ENSG00000008277	1704	959	2002	1243	2808	1572	1540	332	1566	736	857	2108	1508	1269	1746	1346	841	1874	1860	1876	1279	1055	1134	1580	1259	1540	623	799	1606	758	2121	1899	2059	1980	1484	872	1504	2029	1595	1931	1633	1701	1112	873	1279	2941	1834	913	1037
ENSG00000008282	5215	2652	4726	5062	5356	4177	4103	2821	4144	3599	3556	4252	5204	4126	3177	5651	4815	3553	6268	2922	4066	4395	4391	5021	3923	4916	3229	3895	4766	5778	4670	5255	6073	4136	4328	3902	4100	4526	4694	4443	3727	4356	3514	3895	4311	4305	4666	4916	4530
ENSG00000008283	1796	17787	1462	2323	1112	1781	1931	1497	1901	1345	5590	962	1385	781	2554	1433	1229	1139	1340	897	4305	1674	1379	1829	1065	1715	2065	2329	4774	8335	1560	1014	1747	7424	1009	1133	1854	1140	1443	1713	1093	1603	3067	3005	2328	1131	1863	2409	2875
ENSG00000008294	3522	3967	3837	3413	4300	3380	3666	2584	4330	4063	3520	3889	3841	2936	4463	3859	3407	3869	3920	3566	4289	4027	3283	3527	3633	4026	3855	3415	4842	3086	3532	3327	4032	3993	3273	2973	3880	5356	3854	3652	3586	3931	3889	3140	3497	3691	3564	3291	3633
ENSG00000008300	121	940	66	142	46	137	74	101	298	121	435	111	54	33	201	73	133	143	73	26	410	89	103	96	188	99	85	103	261	308	124	63	57	500	193	219	82	63	104	71	91	116	303	196	78	42	131	63	112
ENSG00000008311	2633	2261	5612	3757	3923	3548	3917	3021	4658	2800	2283	2550	2970	3515	5986	3994	2872	4120	3455	5443	4576	1961	4648	3626	4234	5601	3558	5401	4069	2934	2656	2779	5144	3002	3222	2626	3954	4250	2817	6902	4267	3084	2368	4907	2085	3545	1647	3767	4478
ENSG00000008323	16	9	17	23	10	18	14	12	24	3	5	21	12	20	6	7	12	22	12	21	7	25	11	16	48	10	37	18	13	19	17	60	24	13	4	7	18	28	20	4	6	33	6	13	13	3	21	70	31
ENSG00000008324	327	355	306	305	297	364	250	731	293	354	287	334	357	339	397	327	345	339	257	649	264	226	262	302	429	301	446	308	359	410	310	385	289	319	305	288	364	292	347	325	301	363	334	294	317	309	296	329	400
ENSG00000008382	651	294	594	457	499	527	740	195	607	340	543	513	627	393	445	533	601	531	593	497	417	635	701	573	271	666	347	428	516	591	559	569	487	600	571	510	614	612	574	614	472	647	629	531	461	555	616	596	430
ENSG00000008394	32237	39576	19483	27429	12379	34490	38973	24995	20024	32237	42487	32237	22592	35476	13804	30396	52215	36009	16732	23195	25098	24311	30221	21352	42074	20236	26128	30749	21469	33070	34015	35239	21412	47642	44864	47642	25931	26364	29382	15821	27952	26248	38351	30941	29088	12854	42487	32052	35476
ENSG00000008405	863	608	696	360	1028	642	832	671	561	663	595	393	449	807	1531	627	491	609	740	691	774	846	341	605	532	505	987	402	579	839	741	785	576	460	949	798	437	559	551	1251	723	1155	536	593	1078	802	352	885	508
ENSG00000008441	1458	741	1342	1490	1907	1683	1629	806	1220	649	1149	1666	1327	1122	622	1455	1152	1348	1970	850	1724	2241	1788	1478	847	2056	834	1199	1437	1349	1265	1241	2075	1063	1193	1354	1262	1189	1412	1050	1517	1302	1129	1233	1479	1117	1712	1722	1089
ENSG00000008513	4607	3111	5296	4478	3378	4402	4672	5674	5393	4980	3822	3378	3408	3603	5228	4556	3690	5756	4437	8889	4203	5356	4672	4512	5601	4185	3248	4591	4698	4516	3637	2987	5104	4033	3116	4091	3870	5587	5498	3991	4556	5674	3310	4187	4113	5299	4255	4344	5831
ENSG00000008516	108	61	73	91	82	63	94	109	110	59	38	51	78	126	101	77	198	66	109	52	63	96	86	73	75	71	131	103	48	60	68	88	75	40	31	38	56	210	151	60	109	79	66	62	77	51	68	30	110
ENSG00000008517	601	886	145	573	424	66	851	477	160	309	142	213	118	285	427	122	251	184	231	403	539	509	157	226	214	309	2584	1226	51	841	253	312	364	149	73	149	585	291	668	172	1420	144	462	213	633	234	356	161	451
ENSG00000008710	3303	10887	3343	3234	3676	3058	2903	2499	3493	2966	5237	3568	4082	3760	2527	3581	2295	3649	3123	1788	5651	3461	3248	4797	3444	3207	3943	3164	4746	4408	2758	2244	4947	6654	3517	3156	2869	3818	3572	3396	3622	3439	4744	4461	3273	2136	4051	3159	3719
ENSG00000008735	406	1520	511	766	497	882	1008	373	833	548	762	510	969	490	300	717	927	787	805	420	1070	456	1033	640	535	774	296	738	852	901	846	511	645	1011	678	728	709	683	934	497	573	820	1003	845	907	699	815	873	787
ENSG00000008838	3855	4036	3971	4039	4543	4244	4182	4372	4606	4467	4017	4452	3811	4270	4221	4066	3847	4333	3897	3078	4142	4170	4450	4621	4472	4425	5420	4734	4398	4434	4316	3717	3332	4295	4078	4220	4429	4402	4945	5112	3742	4472	4980	4226	4224	4815	4023	4194	3870
ENSG00000008853	786	840	812	1322	802	906	935	468	887	470	575	604	780	652	506	949	532	918	929	475	841	702	897	1033	554	1006	527	1129	1462	1018	917	535	1157	652	640	711	1162	1341	1115	883	848	874	652	1028	809	740	656	848	1266
ENSG00000008869	2117	1569	2125	1927	1409	1638	1921	1079	2115	1418	1737	2353	2329	1342	1440	1700	1803	1913	1931	1089	2245	2010	1947	1994	1561	2191	1287	2007	2174	1551	2258	1594	2029	1808	1733	1510	2167	2226	1922	1654	1558	2054	1686	1909	1842	1653	1664	1785	2255
ENSG00000008952	25189	24787	29230	22592	23601	25098	27429	24411	21523	20450	25512	23120	30396	25827	17137	27553	26814	25404	26814	19063	23944	23601	26248	26931	25404	25711	20709	22175	20497	22296	26128	27296	30749	19341	26709	28642	21788	19249	20081	22437	26034	23601	24126	24311	21469	23195	28343	26931	24311
ENSG00000008988	12655	15762	14611	14868	22514	21113	14076	26248	16438	20236	14471	16628	14051	16890	24311	16594	15656	13477	14660	15078	15372	14212	13398	13576	17527	16528	20985	17242	22104	15732	15372	17562	13458	18759	14842	12239	24411	18848	22365	26128	10854	14635	15506	14709	12347	20875	11481	16285	11594
ENSG00000009307	16628	15682	15626	18626	12800	17637	14471	10098	14051	10172	15023	14999	18464	12601	10719	15320	16594	15706	16696	10419	16285	16663	15105	16102	11847	16993	12161	15988	17983	18546	15706	15105	20187	16164	13722	15453	15372	18346	15267	14999	15372	15564	14684	16932	17064	11312	15905	15564	14306
ENSG00000009335	4340	3568	2853	3726	3088	3490	3729	4242	3201	2887	3956	3509	3972	3348	2879	3626	4000	3674	3532	3370	3612	3612	3428	3923	2985	3603	3226	3574	3059	3485	3285	3028	3502	3203	4089	4292	2775	3291	4029	2698	4335	3060	3933	3583	4108	2649	4205	3815	3566
ENSG00000009413	1768	1722	2059	2571	1601	1785	2075	1695	1479	1597	1933	1998	1919	1195	1838	1825	1962	1640	2068	1494	2261	2313	1834	2094	2525	1912	1876	1843	2117	1606	2085	1597	1699	1708	1467	1205	1713	2086	2301	1642	1946	1824	1371	1967	1950	1372	1819	1460	1717
ENSG00000009694	582	3507	914	560	460	713	652	454	1358	684	1778	783	627	213	899	654	499	378	679	857	2176	676	843	314	595	1025	536	544	2625	1572	639	490	467	1514	745	590	419	517	452	524	439	1000	957	591	409	227	576	416	520
ENSG00000009709	0	6	0	0	0	0	0	0	0	0	0	0	0	0	0	0	0	0	0	0	1	0	0	0	0	0	0	0	0	0	0	0	0	0	0	0	0	0	0	0	0	0	0	0	0	0	0	0	0
ENSG00000009724	135	103	264	129	204	225	108	112	188	65	75	185	137	121	87	168	101	221	238	183	132	127	192	157	107	175	100	135	212	75	132	183	236	157	171	99	186	279	202	200	52	146	85	208	91	95	114	125	179
ENSG00000009765	10	1	19	25	6	11	0	12	4	18	2	47	1	1	89	0	0	0	10	5	5	12	3	12	1	0	0	2	9	6	0	32	41	0	68	9	3	0	21	1	2	9	0	27	20	3	10	0	0
ENSG00000009780	285	322	281	281	626	317	326	563	348	669	316	431	297	339	345	384	264	393	349	288	313	321	336	270	443	327	554	313	300	353	262	441	354	289	386	351	404	321	419	529	263	293	280	287	274	410	261	291	462
ENSG00000009790	314	109	109	121	219	136	105	287	252	109	112	109	111	122	163	136	228	136	123	77	110	203	69	165	183	136	113	260	77	125	126	191	88	101	147	88	185	232	194	152	96	102	176	107	94	94	152	123	272
ENSG00000009830	1878	2626	2132	1645	2922	1876	2363	3529	1998	3572	2857	3134	1897	2704	2551	2053	1788	2768	1771	2747	1996	2076	2135	2381	3366	1971	3507	1882	1954	1574	2008	1747	1670	2379	2538	2631	1857	1609	2608	2727	1932	1871	2587	2062	2181	2452	2122	2261	2314
ENSG00000009844	5655	4528	4236	4770	3610	4356	5267	6249	4558	3129	4980	4837	6110	5651	3163	6019	6560	4892	5741	3511	3513	4505	4900	5916	3914	5423	5803	4621	3805	5387	5965	5642	4441	4039	6593	5891	4024	3923	4821	3987	5916	4628	5540	4750	5945	3696	6662	5161	4752
ENSG00000009950	7346	4183	4391	4304	3427	9010	7973	1742	5247	8232	2699	5965	8483	3374	2930	6245	6788	8187	5822	3739	3623	8049	5768	7248	4236	4791	4279	4964	7655	2414	5170	6757	7777	5989	5543	3713	5677	7323	3872	14076	3740	6706	3555	7557	1411	7873	4642	4103	8559
ENSG00000009954	5153	4910	3788	4021	4361	4910	4932	3671	3975	3293	4408	4887	4797	4783	3322	4582	4408	4905	4768	2842	4971	4916	4789	4503	2815	4812	3972	4503	4199	3859	4011	4328	4887	4469	4650	4724	3879	4237	4195	3603	4998	3549	4375	4511	4985	3597	4962	4480	4393
ENSG00000010017	2093	2162	2759	2176	2143	1931	1827	1870	2098	2041	2562	2472	2400	2265	2201	2211	2317	2281	2219	2040	1971	2014	2146	2084	1835	2118	1848	2032	2072	2537	2930	2310	2143	2267	2535	2756	1994	2148	1844	1684	2338	2266	1812	1737	2072	2069	2930	1961	2125
ENSG00000010030	100	89	86	508	85	46	129	40	75	42	24	107	48	88	142	87	88	71	40	67	107	59	84	81	19	169	316	112	87	231	86	58	92	42	66	17	118	124	117	42	184	48	127	77	118	93	113	88	88
ENSG00000010072	385	369	312	361	320	317	412	502	373	282	408	390	344	288	337	363	307	366	353	753	275	367	371	398	338	326	277	342	272	363	388	362	359	234	369	336	325	292	359	251	426	308	334	294	401	205	340	341	452
ENSG00000010165	1430	1513	1104	1283	874	1368	1647	1618	1220	804	1806	1406	1695	1472	701	1388	1629	1832	1478	811	1182	1440	1509	1410	841	1533	1115	1496	1214	1566	1482	1131	1387	1327	1747	1574	1071	1384	1321	883	1525	1223	1619	1460	1729	762	1413	1591	1251
ENSG00000010219	626	739	761	825	614	756	876	766	855	642	635	688	631	775	919	742	720	659	564	597	961	721	709	621	793	642	1396	1131	847	884	726	740	625	734	605	551	1097	830	824	777	771	855	626	853	953	707	570	748	815
ENSG00000010244	27429	24504	29715	24126	44444	29556	27699	35745	30044	31323	27048	32456	25616	30396	34740	31872	24411	31125	28082	40201	23434	24586	29715	31323	32865	27296	39576	30044	22514	23195	26364	29556	25827	25189	31872	26470	25404	27553	27429	36009	24995	25711	31872	25616	23035	36564	25616	27699	27296
ENSG00000010256	6192	5607	5514	5679	3394	6577	5122	2483	4905	3750	7585	6086	5010	5549	3236	5768	8246	5815	5645	3619	4547	4492	7112	4664	4218	6166	3682	6268	5487	6209	7795	5781	4840	8023	6392	7691	6312	5197	5064	3984	5406	7027	5865	5762	5531	4533	6173	5490	5042
ENSG00000010270	840	993	984	889	746	746	709	863	966	1032	783	725	736	881	905	773	895	564	746	572	964	858	712	809	862	777	1033	791	760	883	719	907	875	826	813	769	662	790	732	690	852	713	901	760	791	760	714	645	746
ENSG00000010278	9814	5207	12601	10216	8474	8384	7966	4152	14949	8448	6162	7904	9148	7181	8897	7496	7097	7747	8931	5429	13763	8633	9198	9131	5797	11741	7237	8200	8127	10328	10504	10055	13657	8786	6380	8678	10518	11755	9453	8826	7973	10756	5897	13514	10948	8448	10731	13026	11847
ENSG00000010282	7	2	12	5	27	13	8	0	6	12	3	17	75	19	9	5	23	36	50	0	3	7	10	17	8	15	3	7	5	2	20	8	23	2	11	26	111	14	5	26	14	17	24	68	0	8	9	7	24
ENSG00000010292	1568	1594	1257	1530	1075	1341	1359	904	1100	1191	1310	1497	1991	1491	604	1337	1783	1325	1437	293	1154	1504	1511	1632	939	1686	1325	1590	1551	1272	1778	1147	1394	1452	1553	1835	1294	1756	1366	1038	1522	1318	1591	1455	1959	1082	1339	1422	1270
ENSG00000010295	2335	1920	2421	1891	3546	2826	2294	2540	4021	2835	1643	2204	2082	2324	1677	2091	1920	2638	2240	1023	2374	2372	2141	2222	1887	2367	2256	3067	2746	1578	1913	2871	2704	2550	2000	1776	3093	3185	2653	3317	1872	2270	2141	2581	1737	2308	1768	1972	2785
ENSG00000010310	27	0	18	10	22	5	16	15	36	12	2	8	26	16	18	22	9	15	22	7	15	20	7	22	31	11	148	61	28	30	3	99	8	5	4	6	8	8	43	10	20	5	8	6	30	14	9	18	32
ENSG00000010318	343	113	284	169	227	405	166	176	257	209	275	416	394	109	158	306	252	229	356	101	220	182	283	210	199	288	128	201	282	301	249	287	415	196	232	166	290	282	322	267	169	327	155	204	142	255	172	213	213
ENSG00000010319	136	123	103	181	221	146	73	95	65	58	136	173	112	143	121	79	139	169	74	156	167	155	99	53	145	80	136	105	120	113	186	568	101	131	99	81	164	60	126	143	136	154	53	86	65	184	121	427	165
ENSG00000010322	5797	5698	6120	4783	7013	5161	4640	3473	9668	5682	5872	6019	5843	6423	5170	5627	4825	5448	5484	3032	5806	5722	5361	5959	4520	5087	5330	6086	6455	4411	5327	5127	6066	6783	5998	4545	6224	6613	5267	6227	5658	5939	4880	5311	4157	5704	5283	4842	4857
ENSG00000010327	18505	9698	28642	16890	5202	12495	11393	14283	44444	10432	6209	13722	21653	24411	20236	7282	13477	12427	15425	4789	15399	26364	14868	21292	10683	10001	6364	32237	17527	10694	9322	11553	9824	9678	11681	11082	18890	18147	6404	10987	17455	19021	20497	17562	5534	7613	13554	9491	20450
ENSG00000010361	1615	1559	1853	1433	1340	1912	1661	2000	1525	2016	1656	1818	1851	1653	1548	1516	2045	1578	1523	2057	1245	1534	1549	1435	1662	1660	1835	1614	1839	1840	1964	1771	1188	1990	1586	1673	1728	1765	1876	1788	1204	1760	1531	1317	1711	1908	1411	1319	1153
ENSG00000010379	6	12	0	17	23	3	6	215	25	28	12	10	8	30	11	5	32	25	5	9	9	8	11	5	5	21	16	8	3	2	9	3	10	5	10	7	13	4	31	12	11	5	12	6	1	15	2	9	4
ENSG00000010404	3086	10011	3509	3662	5265	3943	2829	1707	3693	4300	5306	2845	3019	2996	6492	3200	2881	2908	2795	5490	5787	2687	3232	2962	3666	3338	3260	3328	6593	7484	2782	3156	4092	6883	3242	2729	4026	3534	3338	5406	2807	3007	3736	3648	2738	4702	3024	2757	2964
ENSG00000010438	28	322	41	26	19	60	31	12	8	128	178	2	20	19	103	9	23	2	97	7	120	32	2	44	15	25	19	28	30	147	32	3	0	305	22	12	13	7	19	14	10	18	100	36	14	7	9	17	20
ENSG00000010539	363	254	451	399	348	343	350	493	319	288	345	402	348	345	321	400	364	449	412	498	277	315	367	385	374	323	291	400	328	352	371	395	345	316	436	338	348	442	351	273	276	396	262	346	303	184	343	356	356
ENSG00000010610	1073	230	1139	574	323	472	366	296	2044	208	356	456	976	801	656	273	507	256	454	216	338	1205	380	622	149	634	96	925	800	486	321	585	489	267	352	577	765	764	236	335	1157	600	484	784	192	505	772	295	543
ENSG00000010626	277	307	293	366	225	419	356	169	242	225	424	473	371	283	220	315	388	311	330	339	322	303	399	345	302	362	443	269	442	348	309	237	400	399	402	382	306	366	360	260	318	368	336	354	457	318	416	332	172
ENSG00000010671	287	97	235	238	78	189	105	313	336	115	87	142	248	224	315	97	176	95	167	92	119	244	132	199	113	109	42	350	259	108	93	171	108	98	160	149	245	325	204	180	196	146	193	203	60	210	175	93	254
ENSG00000010704	964	631	1038	919	731	1043	1494	378	1044	547	750	881	857	923	419	953	1342	815	809	398	886	942	982	902	689	1101	907	1019	933	834	1243	916	837	974	1006	816	1278	1174	1278	690	866	1081	1158	1002	1192	619	1111	871	917
ENSG00000010803	2085	2490	3225	2999	3052	2490	2439	1671	2275	2471	1855	2314	2295	2037	2627	2499	1778	2219	2349	2056	2721	2417	2246	2868	2500	2596	4960	2868	2995	2644	1949	2106	2412	2361	1943	2170	2296	2302	2937	2989	1980	2293	2217	2545	3121	2700	2001	2335	2105
ENSG00000010810	550	830	280	514	888	602	319	1804	408	1359	540	454	377	458	1080	470	563	392	382	686	694	664	451	529	1440	554	978	546	586	699	396	589	568	642	440	596	393	565	435	1072	543	513	525	496	487	580	380	679	539
ENSG00000010818	1576	1410	2535	1607	1785	1505	1299	1120	1260	1339	1064	1933	1550	1393	1310	1397	955	1981	1725	1906	2652	1658	1685	1881	1792	1753	1319	1528	2000	1783	1916	1268	1979	1558	1035	1063	1948	1553	1441	1405	2234	2118	1095	1123	1381	1662	1246	1297	1818
ENSG00000010932	309	134	427	452	461	214	1255	33	359	114	165	278	131	453	72	236	366	241	521	141	368	618	573	758	81	293	42	294	166	113	165	425	223	171	455	545	474	299	445	244	291	291	376	572	213	325	868	519	421
ENSG00000011007	1704	2344	1667	2281	2296	2222	2351	4434	2039	2847	2045	2052	1792	2518	2227	2015	1897	1779	2101	2968	1824	2046	2115	2021	2375	1821	2888	2142	1966	1863	1881	2058	2141	2183	2214	2377	1844	1901	2066	2254	2169	1843	2740	1994	2998	2216	2086	2151	2041
ENSG00000011009	1065	1042	917	1320	1073	966	1278	1360	1056	972	1119	1164	1067	1059	1119	1119	1164	1053	1093	1294	971	1017	1075	1141	1166	1040	1688	1054	1021	1505	1090	1146	807	1038	1159	993	817	1023	1252	957	951	1109	1133	942	1205	863	1054	1180	1391
ENSG00000011021	2467	2619	2471	2067	1996	2048	1835	2498	2028	3119	2478	2167	1907	2345	3838	2295	1991	2473	1788	3269	2322	1689	2226	1880	4411	1908	2562	2132	1872	1540	2297	1912	2088	2074	2386	2001	2060	1707	2096	2257	2196	2051	2278	2269	1901	2050	1588	1978	2577
ENSG00000011028	1190	599	797	1208	2319	1184	1211	429	1630	1174	1028	664	635	1262	1731	938	949	615	1096	915	910	1579	926	1432	878	1484	837	819	1034	1601	968	503	2310	798	889	1853	1550	2228	1370	2038	1416	1066	696	1361	704	584	799	1092	1002
ENSG00000011052	7262	8897	6235	8133	8200	8559	9305	11000	7777	10043	7918	8749	5710	6879	7801	7535	8987	8086	7825	6801	10398	9087	9610	7441	10442	9131	12331	9717	9182	7357	7898	9003	6736	9095	7334	8572	9935	8826	7102	10780	8671	8011	10432	8603	13417	8580	8140	9968	7942
ENSG00000011083	1	2	1	0	1	0	3	0	1	1	0	1	0	0	0	0	0	2	3	0	2	0	0	1	5	0	0	0	1	3	0	0	1	0	0	0	7	1	0	3	0	4	0	0	0	1	0	1	0
ENSG00000011105	1295	941	1052	1141	787	998	1240	794	1003	1206	635	858	900	1038	1006	925	922	1034	1071	1290	1327	1285	1079	1090	885	856	1026	1071	1310	995	754	986	1264	841	1143	1290	1169	1007	1037	1162	828	995	1106	1117	980	1073	901	1205	893
ENSG00000011114	1466	1203	1329	1113	1454	1240	1184	1561	1067	1145	1219	1310	1344	1089	1244	1384	1117	1351	1179	1598	1254	1286	1138	1315	1049	1264	1142	1232	1303	1131	1174	1270	1324	1173	993	1218	1202	1217	1530	1158	987	1160	955	1063	1013	1004	1149	1116	1233
ENSG00000011132	569	686	571	585	604	694	702	827	611	789	552	579	690	1020	459	676	663	631	514	329	448	576	537	776	718	545	1121	582	592	560	738	533	605	631	764	701	536	572	578	704	755	529	674	555	797	542	721	538	553
ENSG00000011143	817	752	944	901	964	979	964	831	844	981	976	1022	1163	1010	577	898	1018	949	773	239	830	836	1072	908	801	865	1175	997	931	794	950	776	665	963	951	867	1030	1018	877	958	791	1055	887	910	917	894	772	819	786
ENSG00000011198	457	768	664	1053	200	387	921	364	493	304	483	528	473	703	337	415	585	541	441	417	734	1016	900	530	434	385	1284	1170	599	983	529	525	271	477	509	520	608	737	883	233	910	613	600	945	1394	254	1001	735	1039
ENSG00000011201	98	492	152	140	49	74	44	67	141	36	177	65	83	63	265	15	85	24	51	42	160	53	28	118	32	23	21	89	123	512	21	108	37	205	55	91	90	34	33	60	214	49	81	102	29	107	27	40	101
ENSG00000011243	3538	2598	5448	2285	4142	2753	2968	5747	3971	5087	3593	4548	3263	3130	6770	2719	2980	3760	3031	3514	3460	3134	2837	3226	5849	2544	3572	2699	3859	2494	3427	2588	2695	3956	2844	2813	3677	3859	2979	3689	2549	4069	3660	2868	3126	3676	2780	3044	3234
ENSG00000011258	916	574	1150	816	1431	793	531	802	791	830	604	935	1016	919	1278	953	718	826	887	1044	803	776	819	968	1031	742	851	855	870	577	876	1071	847	923	888	719	963	901	1039	1087	660	1009	689	813	680	1108	780	783	755
ENSG00000011260	932	1258	697	1071	746	1131	902	1062	679	589	1078	1046	938	904	1003	1186	925	1030	1018	1378	1125	994	952	930	932	810	983	884	986	1130	889	909	981	1001	990	905	946	802	1067	779	960	845	1062	977	947	791	961	925	960
ENSG00000011275	2448	2561	1740	1654	2000	2313	1848	2597	1706	1686	1999	2031	2063	2041	1721	2025	1741	2118	2071	2310	2035	1833	2255	2156	1961	1833	2412	1839	1988	2271	1698	1673	2189	1804	2109	1802	1667	1881	2201	1632	1956	1593	2269	1914	2179	1752	2073	2052	1962
ENSG00000011295	2418	3006	2463	2284	3719	2510	2285	2804	2551	2841	3161	2667	2014	2123	4397	2878	2776	2884	2497	4128	2608	2239	2746	2001	2662	2523	2147	2406	2750	2504	3032	2418	2267	3564	2353	2288	2821	2257	2662	2684	1631	2988	2411	2426	1935	4057	2221	2285	2320
ENSG00000011304	5217	5478	4787	6560	5478	5090	5269	6002	4642	5173	5202	5404	5369	4666	6093	5962	5176	4652	5855	5861	6740	6275	5815	6066	5319	4726	5671	4599	5726	5437	5621	4971	4958	5840	5269	4852	4541	5330	4368	4092	5366	5272	6364	4384	6815	4467	5471	4566	6185
ENSG00000011332	1	22	1	5	3	5	5	3	4	7	10	1	3	3	3	2	9	2	2	6	5	1	3	3	1	4	1	2	3	19	1	2	1	9	4	4	2	2	0	0	1	2	7	3	0	5	1	9	4
ENSG00000011347	16	840	32	140	66	45	20	41	25	91	241	27	59	40	273	29	41	22	27	96	204	48	29	60	43	25	42	46	241	288	25	47	37	255	43	130	21	39	17	64	28	27	215	144	42	49	27	40	41
ENSG00000011376	1302	1171	1314	1370	1000	1044	1370	871	1657	1016	1698	1422	1696	1648	798	1055	1585	1633	1710	997	1197	1326	1683	1788	1039	2233	1042	1418	1233	1020	1580	912	1326	1132	1515	1981	1236	1214	1135	1159	1651	1498	2131	1867	1852	1183	1541	1519	1534
ENSG00000011405	2688	2383	2752	3335	3396	2845	2808	2577	2843	3008	3089	2755	2905	1868	4726	3289	2799	2444	3109	2789	3563	2628	2674	3308	2757	3013	2448	2890	3440	2702	3398	3210	2899	2616	2711	2519	3040	3355	2796	2891	3090	3014	2144	2773	3351	3143	2790	2300	3357
ENSG00000011422	269	446	480	318	132	207	317	839	222	394	192	252	159	176	1028	198	202	236	229	845	310	294	420	219	1056	291	1082	252	291	228	257	187	186	143	147	289	352	459	405	189	310	268	311	259	767	487	209	248	304
ENSG00000011426	91	224	56	66	26	18	26	15	33	280	58	53	141	60	25	84	153	46	80	7	18	95	109	89	19	169	13	75	113	69	168	106	14	141	161	257	145	122	52	22	139	47	24	148	28	20	70	14	177
ENSG00000011451	1812	1586	1811	1975	1726	1985	2024	2032	1600	1654	1886	1856	2269	1767	1572	2023	1894	1708	2069	1935	1862	2049	1939	2275	1748	2045	2008	1789	1725	1511	1909	1852	2144	1877	2099	1883	1543	2026	2068	1489	1852	1820	2065	1881	2100	1479	2120	1684	1817
ENSG00000011454	2484	2153	2208	2012	2235	2204	2077	1784	2425	1900	2367	2621	2733	2383	1888	2141	2153	2193	2222	1629	2379	2318	2130	2170	2017	2126	1797	2217	2567	1960	2277	2039	2340	2418	2233	2388	2041	2171	2107	2277	2065	2213	2215	2147	2076	1718	1923	1946	2070
ENSG00000011465	95795	34740	90555	142209	418055	142209	149902	30941	166738	107972	80268	92935	166738	157253	88300	229769	73420	95795	207944	42862	78287	92935	120285	302485	85885	259013	229769	74829	92935	129661	80268	125065	302485	88300	149902	115531	125065	157253	129661	418055	259013	104678	85885	115531	74829	157253	101720	302485	104678
ENSG00000011478	206	177	243	221	180	275	204	441	179	386	330	244	188	214	412	209	237	268	206	840	223	210	262	198	516	257	311	206	194	183	229	265	222	172	286	260	196	214	240	266	182	263	234	253	308	378	209	311	331
ENSG00000011485	1324	1436	1535	1456	1640	1553	1769	1595	1574	1654	2160	1759	1676	1532	1512	1695	1725	1815	1765	1440	1857	1737	1914	1660	2328	2019	1916	1433	1801	1627	1952	1386	1562	1837	1724	1818	1748	1409	1610	1403	1558	1985	2401	1614	2017	1507	1820	2157	1925
ENSG00000011523	986	898	1130	957	1671	1180	944	976	1109	877	951	1034	1492	1046	1203	1272	1105	1014	1191	755	969	916	954	1173	1241	1197	1044	984	1171	1196	1152	1226	1221	1100	1102	1017	1337	1103	1266	1465	1021	1120	1047	977	946	1261	870	1297	1091
ENSG00000011566	1717	1294	2025	2016	2133	1685	1547	1151	2084	1713	1861	1600	1945	1606	1641	1964	1601	1445	2333	1286	1995	1846	1743	2099	1373	2151	1212	1842	2267	1928	2040	2214	2174	1657	1711	1835	2435	2354	2652	1616	1549	1752	1465	1772	1825	1818	1412	2299	1994
ENSG00000011590	6	2	2	3	2	4	4	255	4	2	3	2	1	4	5	0	4	0	4	17	3	1	0	2	8	7	8	3	1	5	1	0	1	2	1	4	1	2	5	4	1	4	4	1	0	4	6	2	2
ENSG00000011600	2162	806	2412	965	567	1368	1177	1232	3574	495	686	1147	1878	2065	2596	520	1108	573	983	911	930	1708	976	1088	518	867	273	2325	1553	1148	634	2273	1031	662	658	1280	2348	2373	1030	1035	1893	1418	1048	1348	437	1503	1283	665	1314
ENSG00000011638	2347	468	2220	978	844	1697	509	203	1681	566	671	908	1721	635	475	1680	1251	843	2591	248	818	1457	715	1743	537	1666	348	1400	2368	3191	3415	2611	2414	1472	1100	1139	2056	2540	2155	1012	673	2184	431	1054	766	748	1172	1406	1005
ENSG00000011677	0	0	0	0	0	0	0	0	0	0	0	0	1	0	3	0	0	3	0	0	0	0	0	0	0	0	0	0	7	0	0	1	0	0	1	0	2	0	0	0	0	0	0	0	0	0	0	0	2
ENSG00000012048	183	261	154	239	146	228	200	196	90	393	163	214	343	206	46	157	248	163	216	39	128	169	294	243	163	209	195	159	120	116	207	162	152	235	267	286	242	239	79	185	230	176	211	240	327	196	189	178	188
ENSG00000012061	2223	2788	2446	2771	3303	2742	2731	2739	2606	2099	2198	2797	2525	2213	3494	3082	2416	2505	2636	3180	2448	2722	2920	2717	2009	2767	2375	2199	2976	2664	2509	2787	2746	2657	2754	2093	3182	2659	3097	3262	1998	2297	2192	2938	2500	2793	1799	2605	2426
ENSG00000012124	199	282	184	154	1451	602	122	451	225	518	83	393	186	526	150	917	219	1234	318	170	240	721	761	212	292	128	55	246	1980	152	257	360	650	568	373	346	860	490	374	258	88	948	348	171	123	3648	210	168	483
ENSG00000012171	10792	19249	8922	8995	12854	14495	14758	34015	6170	27553	20081	9331	5401	15762	21720	10562	16932	15506	9087	26248	12462	6980	18626	8356	27429	8363	8461	7088	7117	4242	10909	10611	6995	23944	17637	20709	8771	4740	11970	17098	15320	14097	23769	12967	9990	16376	14611	12427	13804
ENSG00000012174	1207	1059	1141	1051	812	1132	1223	573	963	607	1112	1035	1179	709	802	1174	1190	972	1235	751	1139	1309	1245	1037	988	1185	748	906	951	1332	878	1041	1332	1096	1042	1126	902	971	1326	734	951	1254	1180	1043	1222	1002	1472	1266	1221
ENSG00000012211	244	242	202	240	257	275	316	310	211	271	280	263	253	244	234	258	260	381	263	303	177	280	260	288	356	251	329	210	197	195	227	261	297	214	297	281	194	228	270	213	296	228	214	319	253	245	264	193	251
ENSG00000012223	42	71	101	107	77	154	86	200	70	129	36	43	103	110	55	52	95	58	46	109	34	122	65	37	74	44	118	182	62	61	80	63	29	43	67	48	70	74	465	147	221	32	39	43	39	137	185	43	47
ENSG00000012232	3244	3138	3711	3225	3069	4954	3500	2872	5503	2026	2888	3352	5604	2714	2940	3571	2605	3323	3514	1531	4324	3019	3254	4041	2389	7378	3264	5042	5012	4694	5607	2270	5374	2624	2278	2225	4973	6294	5566	2186	3921	3572	2608	4014	4136	2396	3007	4085	4696
ENSG00000012504	2243	1389	1047	1277	1567	1594	2194	208	1274	996	1164	1901	1847	2211	1033	1738	2074	1945	1822	492	1136	1743	2150	1740	801	1617	763	1340	1016	1512	1513	1849	1593	1911	2192	2518	1178	1484	1237	1926	1617	1401	1883	1626	1453	1846	1913	1864	1222
ENSG00000012660	11188	19532	6938	12130	5387	7267	14163	14974	6792	7825	17787	6423	7323	8671	11711	9795	11481	11539	9784	17382	9518	13554	7409	10398	10087	6995	5753	7592	8529	10398	8454	9765	11188	9406	12177	7585	7414	9990	10768	5753	11832	9080	11726	11566	10529	7262	12638	9583	14660
ENSG00000012779	682	226	1038	634	182	595	284	342	1256	121	148	361	474	390	801	220	466	302	377	353	607	1181	498	582	262	321	104	1425	506	501	385	431	313	242	313	222	514	536	268	257	521	667	544	659	166	362	533	284	724
ENSG00000012817	88	39242	89	27553	46716	42074	48726	86	38	53	42	49751	46242	36	46	37	35239	48174	116	32237	21	97	37	47	53542	75	107972	39242	32865	14518	23516	41284	33299	38005	54279	42862	36865	34490	34989	9	42074	44	21	54952	28503	49751	46716	41654	38702
ENSG00000012822	6646	4702	8551	5962	6740	6846	4613	2510	11039	6346	5581	7181	8778	8200	5351	6300	6145	6511	6779	2782	5587	5875	5304	6249	6846	5630	5426	7679	9649	5621	8987	6484	7419	7724	6063	5929	7142	11393	5995	6654	5230	7267	4712	5220	5015	4656	5293	4730	5642
ENSG00000012963	1055	1295	852	1136	906	1133	1008	914	1015	857	1094	1065	1229	772	1119	1211	1191	1034	1185	1056	1068	1053	1183	1196	875	1200	998	1145	1158	1197	1047	1018	1184	1285	1015	1084	1137	1162	1283	843	966	1047	1131	1184	1133	788	974	1104	1260
ENSG00000012983	1126	1228	1308	1301	2270	1315	934	1774	1228	1505	1102	1275	1329	1297	2112	1376	1275	1176	1441	1360	1271	1265	1164	1382	1745	1146	1255	1003	1348	1164	1206	1446	1456	1164	1336	1349	1212	1314	1297	1703	1483	1208	1192	1157	1151	1770	1282	1203	1133
ENSG00000013016	672	2488	588	699	581	705	998	717	1156	5948	1383	397	570	723	1119	599	446	344	697	883	622	928	858	528	195	696	597	535	1003	871	669	328	1038	2036	668	1655	1037	1081	1206	3910	1106	1367	894	734	771	714	1496	645	425
ENSG00000013275	2197	3633	1612	2384	1629	2280	2794	4597	2003	3093	2545	2055	1697	2206	2458	2135	2216	2574	2011	3755	2615	2483	2628	2050	2906	2002	3227	2497	2036	2307	1871	2250	1952	2129	2473	2779	2557	1626	1697	1575	2821	2054	3844	2823	3472	1837	3185	2767	2675
ENSG00000013288	1195	1533	1071	1391	1203	1361	1396	747	1477	1378	1418	1011	1098	887	875	1098	1269	1155	1083	1270	1218	1320	1155	1195	813	1700	1077	1268	1780	2274	1444	896	1716	1428	1136	1212	1372	1560	1026	1257	1351	1076	1332	1424	1055	1087	975	1111	1055
ENSG00000013293	5	726	9	29	8	33	6	0	1	18	199	2	25	1	95	26	0	0	8	6	216	3	7	23	33	7	2	19	127	170	3	0	5	346	9	35	11	10	5	13	2	5	114	64	7	4	3	10	32
ENSG00000013297	449	195	207	249	475	598	570	376	203	311	422	257	220	368	191	760	254	378	718	90	309	680	1093	225	489	444	168	505	560	305	211	247	576	312	252	398	216	513	151	327	348	450	531	549	118	70	185	251	187
ENSG00000013306	2689	4082	3233	4095	4593	2905	3975	14635	3209	6257	5003	3086	3460	4848	5398	3565	4267	3512	3006	7217	3520	3488	3831	3232	6879	3535	5364	3311	3413	3868	3621	3662	2217	3466	4259	3908	3669	3017	3875	4678	4285	3546	5468	3542	4696	5293	3993	3956	3430
ENSG00000013364	9397	12239	9784	12394	6533	9884	12927	4514	10454	5431	7842	9834	9087	9501	5095	7807	9935	10203	10295	4166	12566	12673	10719	10098	6577	10249	11068	11970	10364	9425	8086	7807	10238	9735	7795	8370	10249	10033	9367	6110	11741	9339	11939	11609	15480	6702	11284	11354	11024
ENSG00000013374	3407	2735	2977	3246	3471	2866	3009	2364	2921	2601	2829	3204	3023	3389	2634	2985	2698	3194	3295	3016	2961	2922	2781	2997	2387	3094	2935	3208	3583	3759	2914	2670	3521	2898	3139	2776	3048	3313	2943	2932	2883	2823	2730	2923	2867	2823	3105	2926	3053
ENSG00000013375	2507	3607	2785	2983	2975	2352	2430	5677	2490	3454	2527	2276	1653	2668	3845	2264	1939	2663	2224	5008	2915	2890	2639	2533	3084	1822	5158	2949	2764	2574	1933	2194	2039	2372	2163	2019	2370	2013	2450	2733	3640	2669	2972	3546	3384	2791	3075	3009	3064
ENSG00000013392	811	870	1175	1096	785	679	806	591	742	463	686	824	437	1193	764	643	593	957	806	702	726	712	805	781	537	585	1051	900	1056	944	891	700	512	820	639	478	819	821	864	670	996	982	741	1231	737	512	764	737	1043
ENSG00000013441	5648	5509	4480	4964	13236	5800	3349	13026	8405	26931	5459	7836	5759	13026	11954	4352	4496	7308	5311	13144	5361	4011	3614	5707	19674	4709	10249	5982	6227	4363	6242	9537	5348	6520	7272	8054	6589	6577	4893	15078	6634	4599	5753	5267	2776	24311	3513	3484	5719
ENSG00000013503	901	956	548	724	411	753	1213	838	596	525	906	625	626	649	464	729	803	839	826	470	815	809	820	829	377	830	712	736	639	732	658	583	756	818	746	779	617	687	631	450	666	711	1015	1055	1113	447	935	985	703
ENSG00000013523	2174	2523	2523	2370	1862	2382	2708	2140	1987	1659	2816	2757	2196	2467	2351	2455	2710	3357	2461	1596	2168	2400	3108	2544	2593	2813	2072	2334	2507	1956	2664	1265	1889	2552	2542	2390	1907	2233	2645	1864	1968	2667	2930	2662	2302	1526	2302	2296	2129
ENSG00000013561	3459	3001	2402	2433	2250	3350	3087	1682	2784	2286	3234	3364	3409	2416	1581	3290	3876	2529	2995	1307	2492	2520	3332	2702	2280	3240	1608	2928	2604	3391	3551	3255	3290	3412	3414	3669	2418	2800	2463	2533	2403	2609	3045	2882	2864	1805	3664	2960	2523
ENSG00000013563	1101	1017	1077	1102	753	1227	1015	461	1070	581	1046	1253	1031	538	702	1053	1258	981	1035	613	1036	945	1010	834	605	1261	552	1210	1298	1608	1227	892	1130	1012	881	1038	1222	1274	1237	803	800	1114	708	956	842	718	1002	894	935
ENSG00000013573	476	213	905	418	1141	190	570	1292	238	470	203	631	830	202	569	212	230	209	521	331	476	842	494	525	598	510	358	488	177	85	730	499	390	440	961	312	782	307	456	1039	827	240	257	218	217	649	461	448	209
ENSG00000013583	4192	3990	3750	4027	3354	4541	4496	2944	4408	3381	4398	4425	4494	6264	2770	4183	4842	4791	4091	2664	4496	4157	4257	4893	4100	4509	4742	4189	3715	4359	4642	4436	4150	4632	4925	5092	4289	4398	4006	3511	4964	4155	4789	4539	4114	4254	4564	5015	4065
ENSG00000013588	248	167	447	689	374	677	602	1009	801	405	211	778	301	275	654	645	302	393	635	1178	741	407	428	317	1610	735	1019	891	1442	709	742	381	1280	311	207	384	713	932	596	352	486	496	494	557	299	426	551	718	557
ENSG00000013619	488	209	280	329	294	437	363	766	346	562	206	250	231	206	1442	417	327	462	337	2252	487	376	360	525	463	398	371	405	420	407	218	329	552	292	286	387	321	478	299	458	267	368	288	328	302	211	231	467	392
ENSG00000013725	100	14	13	22	32	25	4	31	45	25	9	17	9	17	27	14	44	24	10	1	14	41	11	14	22	45	7	47	11	30	15	35	16	10	2	18	32	32	14	26	17	22	36	9	4	30	20	11	31
ENSG00000013810	427	304	346	273	213	316	214	395	364	501	240	412	357	332	164	240	376	305	323	88	231	423	262	279	180	342	182	380	315	256	350	298	195	255	394	522	360	417	267	214	458	307	274	365	219	286	404	299	388
ENSG00000014123	11509	8626	11666	8448	7419	7167	11609	7308	7529	6245	9233	10843	12099	8086	7313	10948	10707	9252	11108	3974	7202	12269	10936	12161	7842	7741	8611	7998	8818	8521	9444	9157	9735	8100	10119	10043	8963	9956	8200	7132	8850	10518	8258	8513	9784	8265	13337	9678	9387
ENSG00000014138	491	414	404	401	357	354	443	537	383	496	342	465	454	319	254	401	457	471	440	190	389	421	472	412	397	411	384	426	340	403	404	328	403	365	487	423	454	385	359	389	379	305	571	425	485	431	514	470	465
ENSG00000014164	824	858	735	995	627	703	929	1172	579	606	865	803	750	644	941	863	750	1016	819	1212	715	796	883	826	1127	846	795	608	534	790	856	755	638	718	969	816	675	665	887	724	741	808	970	763	795	811	1026	927	917
ENSG00000014216	3858	2876	3709	4136	2691	3651	3928	1466	3376	1883	3722	3271	3934	2549	1907	3633	3506	3132	3724	1463	3634	3969	3796	3565	1891	3686	2795	3756	3608	3876	3638	3640	3500	4092	3237	3426	3516	3643	3632	2519	3357	3618	3686	3377	3494	2405	3532	3759	3248
ENSG00000014257	172	142	178	189	93	192	329	25	158	33	123	231	130	88	131	134	235	115	151	52	221	225	192	138	57	188	453	235	115	174	227	93	236	183	114	123	176	137	182	82	211	187	197	208	680	109	215	229	223
ENSG00000014641	6593	9217	6148	9546	6131	7873	10182	4721	7227	5526	10306	7060	7625	9217	5517	7346	11847	8441	7424	7032	11013	6846	8717	7753	8154	10865	8279	10960	8061	9698	8391	9698	6605	8833	8100	8633	9913	8106	6658	5308	8709	7545	11481	10454	9765	6220	8995	11216	11755
ENSG00000014824	14260	11188	16663	13959	11000	15135	12947	8454	14187	7524	15595	14709	15821	10055	8850	14660	16345	14140	16102	8306	11666	13065	15732	14212	11421	16164	11939	13255	12314	15793	15847	12987	13477	10909	16192	12910	12617	11908	14894	11013	12873	15706	13045	13596	11989	12617	16285	14187	14353
ENSG00000014914	2626	3230	3895	2565	4846	2201	3441	1970	4441	3956	2646	2127	2060	4054	4374	3491	2590	2804	2095	2227	3370	2896	2594	2588	6192	2974	5952	3090	2433	1856	2311	2687	2759	3301	3506	2427	2733	2651	3814	3504	3405	3662	3883	3763	4097	5722	3880	4213	2421
ENSG00000014919	2638	3058	2596	3283	1761	3554	3255	1080	2388	1254	3017	2876	2233	2375	1395	2799	3418	3107	2700	2115	2787	2659	3560	2565	2029	3321	2089	3036	2606	2651	3816	2240	2060	3920	2845	2926	3161	2455	3204	1909	2145	3178	3246	2937	3201	1830	2619	2511	2605
ENSG00000015133	378	105	97	111	230	137	216	388	165	372	231	130	145	151	178	198	228	201	104	92	120	266	103	148	260	202	137	199	91	110	166	194	148	111	115	148	170	184	186	230	139	112	163	147	130	147	127	144	225
ENSG00000015153	529	455	537	475	852	576	433	599	589	818	496	505	495	669	934	599	498	647	618	1181	529	586	493	505	683	496	623	518	458	546	490	727	575	511	539	593	482	637	593	863	562	445	399	483	406	777	510	574	563
ENSG00000015171	2616	2911	2968	2867	3478	3098	2991	1877	2624	2911	3192	2929	3381	2417	2469	3149	2951	2598	3365	1847	3455	3299	3255	3111	2545	3169	2526	2516	3192	3044	2528	3493	3856	3167	3095	3233	2880	3094	2926	2852	3201	3083	2838	2901	2746	2775	2964	3068	2859
ENSG00000015285	416	116	420	256	128	256	154	282	432	108	109	268	322	285	492	153	210	212	268	150	275	354	281	253	160	185	58	526	391	195	159	309	166	150	158	256	334	428	188	190	342	328	224	350	77	208	279	167	327
ENSG00000015413	138	5	34	47	121	11	102	3	72	99	49	17	34	95	47	75	64	54	41	53	44	52	162	33	14	175	13	52	9	92	34	47	218	7	15	152	25	23	53	302	45	63	100	45	8	96	36	32	79
ENSG00000015475	256	151	272	218	346	172	155	308	264	225	203	262	300	316	329	242	240	214	265	163	149	246	156	181	235	218	272	203	224	218	288	371	202	212	214	256	256	276	193	199	243	211	199	170	211	249	311	221	231
ENSG00000015479	8701	10306	8626	10162	10575	10152	8187	7065	8246	9630	8412	8678	9406	10792	8363	9481	9038	8572	8995	7631	11095	8220	9157	9855	10419	9935	7655	8810	9913	10683	9556	9148	10518	10562	9824	9990	8370	8161	8448	8043	8474	8826	10792	8872	10504	9322	9296	9945	8328
ENSG00000015520	14	18	0	6	12	4	4	1	9	1	35	11	8	27	26	0	33	10	4	0	5	1	12	3	44	45	11	6	7	37	61	9	2	40	24	10	7	3	3	9	12	10	8	4	3	0	17	5	9
ENSG00000015532	718	505	782	644	929	547	835	556	922	641	689	626	694	675	489	835	845	730	719	202	637	748	715	845	603	733	765	695	636	648	600	655	831	764	839	586	657	643	866	659	667	715	892	669	972	824	795	812	662
ENSG00000015568	782	886	854	709	1245	685	736	1037	703	1215	709	802	818	1006	1246	759	755	849	863	2694	940	612	708	933	1084	676	804	821	734	585	652	705	774	982	931	526	771	737	733	791	770	791	775	553	713	1279	851	680	798
ENSG00000015592	4	433	5	16	3	16	11	0	5	30	69	6	0	1	92	12	0	11	18	17	107	4	4	90	5	10	0	4	168	153	0	1	4	808	26	15	15	8	0	33	3	7	188	77	13	22	2	4	15
ENSG00000015676	4568	5055	4133	4349	5998	5369	4863	6948	4980	6015	4910	4678	4980	5404	5750	4736	4971	5197	4816	3717	4848	4134	4712	4709	5217	5385	5509	5366	4071	5069	5085	4584	4652	4406	5401	4650	4785	4200	4990	5995	4821	4444	4958	4740	4819	5168	4265	4736	4197
ENSG00000016082	0	86	0	9	4	5	0	0	0	3	70	0	0	0	8	2	0	0	0	0	60	0	0	1	0	0	0	0	41	88	0	0	0	64	0	10	0	0	0	11	0	0	43	6	3	0	0	1	8
ENSG00000016391	1409	704	1264	731	999	1122	743	358	1185	1311	739	981	1401	766	777	941	578	773	787	960	912	414	938	835	928	1064	561	1114	802	721	1068	1100	1483	923	659	542	1395	944	1149	807	773	1278	694	750	768	1742	769	773	1032
ENSG00000016402	1037	1021	1088	755	1016	915	983	239	732	254	614	793	954	611	677	1206	926	939	1112	470	1117	980	766	1120	424	907	622	664	789	869	906	1141	1180	866	992	640	837	815	915	790	587	855	696	888	964	1212	870	1097	874
ENSG00000016490	0	0	0	0	13	1	4	0	9	0	9	8	0	9	0	9	0	0	0	0	24	3	0	9	0	13	0	7	2	0	7	6	9	8	0	0	0	0	10	1	4	4	8	4	8	0	0	2	8
ENSG00000016602	44	29	37	8	62	80	65	9	23	8	129	88	32	95	25	49	62	54	59	857	97	64	31	107	99	80	280	87	46	8	173	4	63	132	4	62	25	18	54	4	41	81	49	40	84	20	32	107	58
ENSG00000016864	2580	2312	2338	2404	3118	2421	2243	2837	2720	2670	3555	2661	2474	2225	3112	2659	2329	2257	2681	1686	2930	1912	2647	2082	2694	2593	2530	2412	2881	3230	2586	2522	2594	3088	2367	1864	2600	2334	2983	2979	1716	2611	3201	2679	2429	2782	2804	3439	2722
ENSG00000017260	3280	4718	3573	3594	3197	3638	4190	2791	3904	2662	3530	3060	3502	4672	2500	3586	4487	3179	3546	1953	4120	3768	3494	4068	3224	3308	2938	3426	3708	3408	3767	3495	4144	4331	4167	3844	3526	3870	3370	2701	4889	3223	4690	4340	4161	3522	4893	4280	3327
ENSG00000017427	556	78	127	763	1524	3278	295	1234	796	376	545	481	392	384	345	440	285	676	710	265	445	1543	756	729	1703	441	1502	857	347	746	226	1273	471	298	253	346	401	368	1760	313	1839	438	208	746	318	156	426	788	667
ENSG00000017483	36	80	18	58	54	40	83	296	64	77	19	88	96	32	94	65	55	43	58	112	130	289	63	37	247	76	265	57	38	33	50	108	38	34	58	49	50	21	31	56	61	31	220	31	294	87	76	125	50
ENSG00000017797	2901	2374	2565	2593	2911	2889	3297	1500	2384	1872	2669	2590	3553	2944	1492	2791	3371	2549	2778	1359	2654	2867	3005	3297	2264	2710	2264	2700	2527	2802	3017	2665	3189	2546	3451	3358	2245	2656	2789	2651	3593	2440	3301	2682	3355	2393	3179	3251	2560
ENSG00000018189	3216	4478	3999	3432	3944	3682	2833	2385	3581	4386	3135	4071	3487	3835	2705	2996	3416	3679	3179	2009	3767	2957	4020	3416	4874	3657	3926	2803	4159	2941	3396	3350	2616	4109	3668	3489	3747	3555	3182	3746	2902	3561	3894	3190	2886	3722	3327	2701	3484
ENSG00000018236	127	4505	145	445	369	193	895	47	737	421	1761	88	131	380	604	155	65	220	142	148	1617	257	74	640	95	212	45	279	1645	3399	207	202	420	3168	255	641	223	170	250	506	472	97	511	750	228	180	139	303	211
ENSG00000018280	1888	1026	3873	1313	258	1940	790	3429	1240	666	388	1302	1004	937	5768	739	1800	2150	1988	1432	2416	2513	1722	2519	2995	910	596	2990	2711	1471	1881	674	341	743	960	538	1489	2297	1178	1305	1062	3480	1246	1467	507	572	1544	1005	2452
ENSG00000018408	1725	1310	1693	2124	2251	1433	1282	2618	1271	2174	1645	1438	1551	1498	2717	1827	1491	1285	1684	2263	1708	1697	1603	1693	3417	1763	2291	1356	1461	1544	1684	1696	1923	1419	1433	1536	1606	1711	1838	2013	1980	1677	1308	1247	2296	1810	1632	1865	1371
ENSG00000018510	7207	6166	8029	7568	5242	6765	8686	6451	6744	4185	6938	7142	8133	5855	3599	8370	8146	7032	8299	4386	6471	9139	6956	7023	4199	8640	8220	8133	6761	7097	7849	7242	7764	6630	8426	6779	6279	7873	8536	4452	7518	6810	6480	8483	9935	5189	9288	7729	7414
ENSG00000018607	0	0	0	0	0	0	0	0	0	0	0	0	0	0	0	0	0	0	0	0	0	0	0	0	0	0	0	0	0	2	0	0	0	0	0	0	0	0	0	0	0	0	0	0	0	0	0	0	0
ENSG00000018610	707	545	727	615	398	730	534	431	624	543	584	734	760	582	554	741	551	705	748	836	695	694	631	515	507	581	554	693	790	818	645	678	855	625	406	694	716	613	669	732	599	704	519	597	609	698	688	683	563
ENSG00000018625	148	162	117	183	686	406	78	26	65	192	140	122	136	331	171	132	62	277	276	92	144	191	127	100	364	54	220	124	271	229	49	1287	213	223	147	105	309	337	133	235	174	228	61	180	86	198	263	417	480
ENSG00000018699	538	753	520	1007	497	637	756	581	469	432	708	653	674	561	575	765	816	726	705	531	925	811	913	770	487	822	812	699	886	877	599	664	725	718	709	658	694	878	854	527	635	700	995	795	1387	607	932	1034	832
ENSG00000018869	204	165	162	174	169	220	210	193	161	158	142	225	169	216	140	180	194	250	169	263	97	191	178	251	128	206	145	221	185	123	238	184	157	193	273	196	149	189	179	202	145	167	139	223	157	144	176	130	157
ENSG00000019102	7	9	11	13	34	10	10	50	12	58	17	10	13	28	30	22	15	33	11	35	11	14	10	9	56	16	34	11	14	8	24	21	13	11	20	31	12	17	5	36	13	10	8	13	8	23	7	15	13
ENSG00000019144	3816	4340	2700	3170	4640	4221	3721	2377	3844	6096	5148	3158	3642	3362	5636	4463	3216	4229	3550	3341	5623	3782	3849	3965	5348	3639	3963	4305	3904	3691	3036	3379	5176	4439	3363	3674	4554	3944	4566	6662	2962	2993	4292	4552	3537	3443	3160	5178	4388
ENSG00000019169	1129	141	567	875	37	309	521	85	618	16	86	816	1113	1124	454	275	488	107	367	25	142	1600	228	348	30	169	41	967	431	700	366	1080	136	160	88	39	207	115	299	96	308	1100	970	898	263	109	669	46	212
ENSG00000019186	0	0	0	0	1	0	0	0	0	0	3	0	0	0	0	0	0	0	0	12	0	0	0	0	0	0	2	0	0	0	0	0	0	0	0	0	0	0	0	0	0	0	0	0	4	0	0	0	0
ENSG00000019485	518	617	513	422	829	638	560	408	492	596	456	568	524	662	436	666	345	587	548	544	654	469	664	649	402	540	471	541	586	448	409	481	886	569	514	524	574	524	558	675	398	496	534	501	501	572	468	587	569
ENSG00000019505	7	955	8	61	1	0	0	0	9	53	344	8	5	4	108	0	0	9	5	4	210	3	0	24	5	0	1	23	182	380	6	1	1	242	25	64	9	1	0	26	1	2	158	46	26	7	4	4	31
ENSG00000019549	315	294	259	436	662	410	552	332	525	543	358	277	430	639	701	681	443	177	465	371	402	637	284	456	526	571	515	461	352	510	273	624	624	528	493	510	425	652	774	1109	438	298	365	490	428	572	340	368	457
ENSG00000019582	64097	9296	55708	27048	40940	21049	15793	13255	73420	25189	9884	42487	15793	30044	50905	20603	50905	26470	46716	15935	18424	25931	17242	57243	17820	15399	8663	19109	71927	46716	7447	46242	83722	20024	7524	14842	70491	31125	53542	27829	49254	80268	34989	14758	44864	48174	10819	26814	55708
ENSG00000019991	6573	1470	13617	6806	3450	4457	4748	3709	9087	10719	3566	1868	2270	6948	18183	6423	2578	3548	5766	4547	4507	7904	4422	8363	3901	5487	6029	4319	3873	5520	4854	1484	6856	1203	3623	8043	8618	5598	4806	15399	8468	11284	3064	14076	5306	3121	5710	7655	2866
ENSG00000019995	3479	3436	5247	3596	5476	6975	2937	2633	5431	4907	2503	3051	5296	6824	4518	4436	2514	4033	4973	16469	3368	2745	3096	4675	2890	3379	2061	3347	4932	4646	3673	4367	5791	2929	2648	2906	7308	4448	3092	3770	4029	5045	2231	3257	2184	7562	2598	3933	4342
ENSG00000020129	1578	2058	1324	1912	1528	2010	2240	1283	1860	897	2029	1518	1631	1393	1177	1682	1766	1704	1911	1107	1480	1873	1637	1982	911	1990	1319	1829	2157	2041	1823	1409	2111	2031	1952	1656	1355	1989	1561	1373	1708	1537	1985	1755	2079	1560	2259	1356	1225
ENSG00000020181	531	465	420	948	1338	609	648	629	774	703	702	464	513	1254	459	1106	540	408	736	406	601	894	748	559	492	600	659	642	546	657	508	576	1233	671	571	925	830	701	750	1506	1028	499	714	690	505	467	635	705	633
ENSG00000020256	611	416	529	509	509	629	785	357	595	296	576	545	756	586	234	584	631	573	635	116	432	540	624	650	321	679	512	610	516	627	620	523	633	494	678	666	468	535	582	437	686	630	509	575	646	368	576	620	622
ENSG00000020426	2356	1980	2345	2155	1709	3012	3191	2083	2273	1545	2118	2875	3099	2492	1630	3136	2929	2081	2735	2336	1855	2424	2325	2492	1799	2342	3559	2582	2897	2956	2808	2179	2378	2569	3235	2522	2018	2916	2486	1668	2004	2679	2664	2084	2500	2398	2696	2651	2598
ENSG00000020577	1049	644	1020	612	1660	613	329	697	679	883	642	732	549	573	1864	653	336	760	589	1418	873	589	446	819	1254	515	1398	556	781	680	806	617	920	636	597	701	794	521	702	1127	907	785	517	568	524	767	606	732	547
ENSG00000020633	189	51	162	88	92	131	44	174	108	83	42	104	64	72	263	41	122	108	79	56	94	139	57	76	181	89	32	133	110	66	64	106	63	31	44	116	145	180	62	72	79	80	81	49	42	108	118	80	202
ENSG00000020922	1014	590	808	700	1113	1035	576	649	975	976	688	966	821	594	716	811	686	858	799	533	730	762	1122	837	876	936	801	838	893	595	810	1110	863	870	783	855	1002	882	847	828	669	992	1116	674	801	843	898	892	912
ENSG00000021300	27	143	23	48	38	25	29	22	63	69	55	18	29	23	238	24	13	36	104	13	61	31	11	47	46	16	23	29	126	95	14	23	28	112	31	66	61	50	14	51	39	27	39	65	19	73	29	21	65
ENSG00000021355	3363	7764	4829	11039	2406	3524	4192	2312	2538	1820	3849	4541	3370	2634	3394	4377	4696	5076	4812	6181	6117	6086	5560	4578	2720	3539	8377	8441	5415	7887	5575	3282	3597	3834	3209	2319	4833	3877	5230	2192	5584	4802	3664	5099	8778	2659	3482	3482	8214
ENSG00000021461	2	3	0	0	1	0	2	0	1	2	2	1	5	1	6	0	3	3	1	1	0	2	0	4	0	0	4	0	5	0	0	2	2	1	1	1	0	2	2	1	0	1	2	1	0	0	1	0	7
ENSG00000021488	5	1	4	11	20	17	11	27	11	18	18	11	8	42	0	9	33	10	2	18	14	15	4	19	9	9	18	11	10	1	10	19	13	5	32	18	4	8	14	27	14	3	0	10	3	57	10	4	11
ENSG00000021574	724	570	559	641	641	618	607	581	573	409	604	666	656	529	441	706	694	719	696	504	518	647	582	608	613	685	542	691	692	850	721	667	652	622	679	697	563	573	798	459	566	574	563	526	632	547	667	623	736
ENSG00000021645	33	974	21	137	105	33	32	15	61	215	391	25	30	26	491	43	14	30	43	45	419	38	34	47	113	9	26	71	356	484	23	41	37	446	48	127	37	38	44	76	62	53	219	147	63	61	19	42	123
ENSG00000021762	586	542	653	734	840	684	683	515	680	693	532	708	753	560	710	809	585	642	707	555	707	817	619	761	783	711	685	714	728	708	614	591	893	586	539	636	605	705	662	598	716	682	628	548	732	524	637	639	631
ENSG00000021776	2201	1950	1897	2006	1734	2032	1943	1741	2244	1537	2141	2214	2072	1690	1778	1870	1897	2256	2007	2188	2104	2172	2041	1999	1491	2263	1515	2077	2146	1882	1872	1994	1973	1968	1917	1746	1901	2080	1825	1674	1786	1926	2061	2107	2255	1634	2210	1847	1900
ENSG00000021826	35	35	53	46	61	44	74	29	63	78	50	69	59	49	26	52	71	49	81	22	97	60	87	63	71	115	88	58	59	61	87	49	83	67	89	78	50	93	110	76	63	75	84	40	89	37	97	94	70
ENSG00000021852	0	2	0	0	0	0	3	0	0	0	0	0	0	3	2	2	0	0	0	0	9	2	15	1	8	5	3	5	0	0	3	0	0	0	0	0	0	1	0	0	0	0	1	3	1	0	0	1	0
ENSG00000022267	1645	1571	1130	1660	7468	2126	1170	707	1269	4059	1795	1105	1090	2129	2850	1878	839	1337	1650	1175	1532	1116	1638	1578	2231	1003	1543	1781	1761	3434	1448	3319	2996	2053	1250	1473	1912	1232	2164	2867	1744	1256	1160	1287	1200	2027	1107	2903	2069
ENSG00000022277	3895	3947	3754	4340	3618	5092	4721	3708	4368	3561	4485	4305	4898	4290	4280	4210	4476	4638	4032	4054	4347	4215	4516	4172	3515	4850	4429	4907	4545	5406	4724	4252	4141	4609	4597	4752	4971	4793	4252	3976	4562	4750	4684	4646	4746	3882	4125	4591	4718
ENSG00000022355	1	161	1	8	0	0	0	0	1	9	75	4	0	0	7	0	0	9	6	0	34	1	0	1	0	0	0	4	47	117	1	0	0	69	4	11	9	0	0	4	1	4	19	12	6	5	2	1	25
ENSG00000022556	39	3	109	16	6	1	60	6	60	25	8	16	238	56	179	35	18	8	46	22	61	45	31	41	20	34	56	35	67	33	48	44	60	63	19	27	33	5	43	18	50	62	75	59	29	29	136	15	42
ENSG00000022567	374	400	387	374	355	330	490	659	637	328	320	349	527	496	328	322	444	447	360	367	378	454	363	468	643	469	498	521	430	387	387	305	536	337	289	367	428	612	502	306	403	439	304	477	415	323	345	364	535
ENSG00000022840	9122	10466	8054	10442	7524	8483	9537	7277	7462	7192	8987	8872	8384	7696	9252	8200	8342	7836	8686	9190	10744	9574	9481	9038	8265	7784	10011	10065	8161	8441	7887	8214	7924	9935	8370	9472	7747	8725	10398	7649	8521	9924	10119	9331	13045	7973	9305	9305	9735
ENSG00000022976	683	637	842	758	906	834	768	956	648	936	660	740	820	672	671	598	777	691	719	306	670	597	790	694	796	781	918	754	667	626	593	716	748	754	809	610	985	939	877	852	542	749	788	714	824	834	791	751	708
ENSG00000023041	1370	1497	1305	1360	1603	1569	1180	2262	1527	1280	1294	1317	1198	1332	2103	1489	1376	1409	1280	1460	1569	1295	1293	1331	1808	1323	1548	1465	1451	1223	1295	1652	1229	1401	1470	1401	1629	1444	1681	1604	1359	1378	1560	1498	1159	1252	1288	1165	1451
ENSG00000023171	11134	33748	8061	16285	15399	10001	12818	92935	12019	28082	31125	10454	11247	25098	34015	10987	10238	39885	10936	70491	15682	13104	11481	10364	44045	12193	28205	12161	9834	9416	11393	12019	8864	16314	17861	25292	10897	9182	18546	18546	18023	12800	34246	15372	9349	21720	22668	11039	29230
ENSG00000023191	4945	5069	5185	6810	3943	6086	6423	3851	5872	4231	5995	5741	6145	5671	3765	5932	6556	5148	4971	3484	6231	5280	6152	5692	4910	7232	4706	6810	5926	6213	5952	5887	5371	5815	6463	7334	5809	6617	5685	4609	5440	6350	8029	5959	6275	4170	5668	6063	5364
ENSG00000023228	9367	8794	6504	7093	4317	7484	8701	2281	6828	4707	9834	7911	6159	7126	4109	7018	10909	9226	6898	4607	8794	7152	10098	6801	5484	7825	4535	7293	6319	6856	8914	6956	5555	9462	7362	10109	7625	5358	6581	5454	7887	8029	8939	8559	7272	5228	9501	7777	9610
ENSG00000023287	2125	2162	1938	2052	1809	1741	1911	1459	1558	1669	1973	2292	2560	1869	1797	1979	2199	2057	2176	3059	1988	2204	2095	1999	2112	1851	1682	1854	2222	2142	2300	1933	2282	1874	2066	2240	1915	1991	1467	1770	2311	1794	1891	1786	2129	1693	2534	2058	2011
ENSG00000023318	13084	9903	10575	9894	8663	10043	11594	14353	8313	8897	9139	10658	11380	11134	9029	10432	10065	9063	9620	8979	9226	11053	10352	11367	10550	9406	12145	9349	9556	9956	9080	10768	10478	7935	9698	9367	9735	8626	9242	10065	11367	9054	12363	11108	11509	10466	12531	12584	11000
ENSG00000023330	32865	44444	27553	31872	13124	57243	31125	18626	16528	45326	40201	31323	12947	36564	30749	34740	30221	67743	27048	107972	33299	25827	35745	31125	34989	20024	14565	18890	26248	16102	19483	21720	17175	28803	29088	54279	24037	17492	26931	16223	49751	52215	29887	46716	15821	44045	21412	23195	29088
ENSG00000023445	790	2620	779	1333	1686	845	1057	11452	736	873	912	800	570	670	4312	938	1034	670	1248	7696	1590	1967	692	897	1180	1165	5759	1327	861	1240	709	676	1441	835	635	606	3043	1678	1234	1999	5437	933	1432	959	1468	2728	4799	921	1260
ENSG00000023516	14709	12427	13477	11216	14140	9305	12066	9270	12601	8363	14212	13477	16314	12655	9884	12729	11539	13337	13826	7424	8749	13026	12729	16890	11312	13398	9725	9903	12004	8663	11638	12066	13783	12177	16438	12873	9678	10238	11354	9795	14005	11380	11407	9884	10387	13104	12783	10492	10540
ENSG00000023572	396	496	234	300	167	357	573	758	252	452	528	318	302	597	267	351	555	430	329	531	234	399	338	361	518	267	585	344	269	279	398	368	192	332	532	475	318	233	355	292	537	332	591	433	461	277	660	435	409
ENSG00000023608	2137	1760	2753	3244	1855	1503	1709	3556	1780	2117	1630	2571	3422	3252	2113	2804	2778	2687	2410	2800	1557	2644	2288	2125	3908	1723	5551	1929	1471	2194	2315	2179	2461	1901	3089	2029	1661	1429	2148	2032	3575	1652	2056	1478	2428	3612	2474	2109	1662
ENSG00000023697	896	680	759	785	428	732	819	446	700	608	909	787	829	643	554	815	1013	664	765	414	800	848	738	668	738	758	754	843	847	976	837	967	608	832	769	743	746	717	680	551	673	793	957	816	853	641	806	839	967
ENSG00000023734	3944	5601	3499	4721	3121	4615	4309	6423	3900	4014	5707	3965	3622	4840	4764	4712	5057	4780	4077	6300	4867	4066	4408	4408	4867	4541	4533	4700	3974	5630	4760	4531	4047	4416	5074	5498	4125	3722	4925	3321	4611	3639	5124	5840	4505	4082	4675	4766	4874
ENSG00000023839	82	43	69	59	65	63	96	151	62	113	70	90	54	86	143	64	76	113	68	172	72	101	54	71	112	52	144	69	58	23	79	94	43	55	56	39	75	84	107	83	64	40	61	51	91	61	54	85	66
ENSG00000023892	258	147	144	231	124	185	124	264	225	85	113	148	131	130	343	100	206	203	150	141	120	185	156	195	95	149	105	217	226	102	108	191	105	145	146	138	224	243	170	152	137	142	226	201	86	184	125	98	238
ENSG00000023902	2244	1938	2155	1925	2241	2116	1631	5308	1861	3614	6323	2997	2469	2952	8678	2465	2077	2369	1626	7172	3111	1246	1974	1575	6714	2571	4059	2308	1913	2093	2461	2151	2498	2419	1765	2034	2970	1864	2330	2038	2556	2554	2681	2524	2086	2402	2812	3870	2146
ENSG00000023909	2020	3428	1753	2354	896	2091	2603	2371	895	1485	1972	2593	1720	2150	1475	1999	2596	1885	1952	4395	2794	2212	3034	2055	2010	1696	2179	1845	1503	2452	2423	2053	1284	1745	2469	2731	1823	1353	1611	726	2723	2233	1998	1671	2918	725	2300	2098	2256
ENSG00000024048	2992	2882	2923	2667	2837	2377	2553	2170	2652	3020	2518	2971	2739	3241	2799	2390	2653	2947	2727	2404	2922	2891	2927	2949	2638	2830	2464	2734	2961	2178	2648	2693	2603	2581	2904	2723	2730	2785	2656	3007	2804	2790	3008	2652	2833	2381	2776	2546	2824
ENSG00000024422	5563	2670	5050	5423	4321	5192	5531	2211	5210	2944	5308	4636	6748	3291	1770	5286	5976	3870	6015	1612	4951	6173	5144	5265	4309	7502	3190	4528	4560	4638	5904	6475	6459	5612	6199	5894	3873	6053	5645	3283	3974	5199	4587	4425	5067	2415	5523	4564	3838
ENSG00000024526	55	166	21	50	27	11	6	87	18	141	59	27	160	24	35	102	217	47	69	0	6	76	164	64	20	157	43	71	68	90	311	83	20	132	297	366	130	87	54	15	129	5	26	96	89	20	81	18	273
ENSG00000024862	1500	1463	1756	1477	1130	1834	1373	448	1374	723	1446	1935	2115	1383	838	1789	1822	1473	1641	1013	1425	1468	1674	1562	973	1715	1289	1711	2051	2090	2433	1585	1609	2115	1614	1517	1927	1929	1801	1274	1027	1798	1264	1476	1244	1110	1448	1263	1450
ENSG00000025039	1216	908	1554	2097	602	1924	1846	1100	1590	781	1907	1601	3058	1270	808	2223	2430	1383	2135	1599	1611	1238	1372	1486	2066	2277	783	2254	2154	2857	2139	1427	2392	1400	1620	1569	1610	2257	2014	1216	1806	1320	1491	1894	810	1076	1612	1581	1604
ENSG00000025156	1409	1279	1117	1222	985	773	1187	1364	1029	845	1151	1273	1296	1322	1460	1073	1094	1336	1175	1971	1031	1214	1163	1129	1134	883	904	961	958	1110	915	1223	821	1253	1275	1106	886	808	1112	735	1172	1125	1670	1224	1121	1143	1414	1250	1459
ENSG00000025293	1461	1370	1252	1621	1393	1485	1714	1385	1142	1179	1363	1418	1942	1419	1294	1391	1556	1436	1581	1887	1515	1530	1343	1649	1106	1507	984	1252	1446	1438	1341	1233	1516	1192	1281	1582	1233	1393	1531	1337	1662	1208	1382	1530	1425	1476	1406	1375	1373
ENSG00000025423	79	21	146	72	40	52	141	74	54	69	60	75	1373	73	71	54	113	32	143	74	38	103	118	155	85	23	10	83	79	58	87	55	131	32	122	96	85	131	71	104	87	113	107	105	44	102	73	75	54
ENSG00000025434	1092	618	896	669	988	767	811	375	630	502	708	860	906	1050	342	761	698	779	663	457	484	690	744	718	406	729	718	874	841	548	627	902	950	550	884	647	798	1089	978	1328	702	642	521	608	561	824	954	775	394
ENSG00000025708	2468	1537	1936	3230	512	1118	1138	2099	1416	755	901	1234	634	848	3150	814	662	1312	1211	1303	1966	2052	1044	1597	2261	782	4060	2205	1255	1985	978	532	754	699	380	651	1541	1899	1499	843	2303	1937	2292	1493	2044	702	1412	1075	1620
ENSG00000025770	684	834	703	790	715	810	697	1455	644	770	684	826	884	574	686	801	618	702	726	992	823	690	818	642	745	667	681	596	761	833	690	578	625	876	753	680	787	696	768	673	601	684	923	690	784	658	794	893	729
ENSG00000025772	2085	2013	2105	2650	3042	1906	2550	2437	2096	3210	4707	2659	2748	3786	3288	2883	2162	3551	2567	7176	2458	2142	2461	2684	3160	3736	3345	2747	2940	4389	3538	2207	2760	2765	3466	3045	2760	3677	3428	2447	2654	3063	2774	2436	2785	3186	4054	3007	3220
ENSG00000025796	7083	5019	5308	5719	4650	4606	5852	4672	4969	3935	6455	5099	4919	4292	4721	4925	4923	5959	5478	4011	6312	5551	5762	4985	5664	5069	4333	4568	5351	5528	4905	4409	4874	5537	4429	4819	5306	4425	4932	4883	5569	5726	5615	6249	5269	4131	5493	5610	5926
ENSG00000025800	4244	4226	4086	3748	4302	3923	3893	3865	3944	3543	4161	3828	3803	3810	4169	4180	3585	4217	3898	5015	3812	4169	3619	4091	3248	3374	3786	4021	3682	3638	3876	3645	4344	3968	3860	4384	3194	3734	3996	3437	3965	3734	4274	3731	4470	4221	4437	3738	3971
ENSG00000026025	15291	20762	35239	21788	39242	29088	28503	19577	30396	29230	14999	22365	23120	27553	21788	16252	17820	16890	21292	8061	20187	25616	25931	24504	23266	21049	17787	17310	16102	23120	17983	24224	28503	20236	23516	24504	26364	27296	15656	42487	27174	22886	28503	17208	16223	17903	29556	29887	40569
ENSG00000026036	1728	2287	2009	1701	1812	1788	1698	2470	1594	3067	1680	1931	1430	1352	1979	1446	1434	1810	1478	864	2686	1687	1670	1438	2529	1439	2280	1548	1563	1474	1533	1351	1359	2063	1549	1416	2060	1587	1871	1774	1456	1759	2828	1661	1888	1573	1824	2114	1861
ENSG00000026103	2026	1572	4185	2793	2129	7764	3323	1599	1494	2641	1467	2798	1780	1481	2633	1569	2340	1988	2173	1159	3981	2944	1570	2200	1252	4388	2465	3397	2670	1716	4170	1476	3272	1085	1584	1388	2474	4896	3729	2152	2761	1611	3074	1980	1891	2615	1973	1651	1757
ENSG00000026297	857	1055	1737	966	1088	1001	795	1108	3062	785	1119	939	1172	2055	1505	801	1113	799	866	977	767	1025	983	1130	1113	788	524	1521	1253	1218	854	1155	902	985	784	805	1387	1705	777	1447	1107	1072	1315	911	528	1654	1191	554	1402
ENSG00000026508	1748	7192	1854	2723	1973	1251	1541	2253	1375	1528	2300	1187	1038	1334	3439	1371	1376	1100	1852	1591	3190	2227	737	1135	1846	2011	2274	2073	2130	4333	1752	1464	1552	2644	1131	1406	2037	2620	1923	2297	2375	1331	1654	1608	2725	1325	1593	1084	1305
ENSG00000026559	1	881	4	28	1	3	11	33	4	30	122	4	0	5	116	9	5	6	0	17	116	2	2	4	12	3	2	13	71	158	10	0	1	147	7	8	1	2	0	14	4	2	99	39	24	5	1	4	16
ENSG00000026652	234	459	479	301	716	373	151	277	237	525	463	288	419	545	523	461	232	411	237	961	580	299	304	314	441	264	374	265	486	331	264	297	251	449	285	181	349	295	264	425	285	318	317	176	308	462	219	329	272
ENSG00000026751	128	17	18	50	37	35	25	25	40	9	19	4	9	47	26	18	55	26	16	5	20	40	6	22	6	49	6	85	14	72	26	62	14	6	7	12	44	110	57	20	8	22	48	33	4	16	92	22	39
ENSG00000026950	3601	2510	2768	2986	2588	3165	3599	2467	3768	3233	1940	2443	1731	2637	2264	1812	2518	2654	2120	1266	2079	2582	2577	2275	2625	2722	2520	3321	2800	3428	2142	1834	2352	2836	1980	1668	2910	3724	2578	4242	1975	2664	3188	2608	3218	2482	2310	3232	2102
ENSG00000027001	981	800	748	940	340	1060	807	438	642	218	1145	927	903	737	321	983	1296	1068	812	624	715	801	1090	864	1052	1041	546	833	724	975	1255	847	657	1052	1080	948	955	728	811	363	710	1030	969	818	1020	452	601	881	675
ENSG00000027075	603	382	630	723	766	562	892	1030	429	1077	511	535	1514	594	1043	833	813	648	556	815	599	610	608	590	1077	508	1056	648	606	1086	605	642	646	827	558	638	524	889	535	999	638	496	430	775	612	641	557	606	530
ENSG00000027644	6	1321	18	42	14	14	16	1	15	25	164	18	12	9	92	6	7	18	13	8	232	16	22	74	14	33	2	45	240	142	13	2	1	343	12	58	7	37	7	18	28	17	82	123	17	5	7	4	125
ENSG00000027697	3854	4615	3994	5440	3124	5753	5185	4724	3762	2724	2872	3309	3189	3175	5144	4586	5080	3353	3713	3858	6245	4454	3565	4284	3671	2947	3965	6774	4051	4702	3796	4208	4082	3499	3457	3387	4052	4754	4425	2663	5612	3358	3568	4823	5511	2952	4384	4609	5308
ENSG00000027847	1118	1197	1324	1259	703	1502	1518	1130	1212	890	1085	1087	1031	1100	827	1074	1098	1060	1286	731	1330	1593	1187	1163	1371	1313	1858	1642	1071	1719	901	991	1178	1095	941	1155	1167	1168	1324	805	1376	1211	1473	1670	1461	1048	1327	1379	986
ENSG00000027869	45	138	18	40	18	11	12	64	12	11	14	17	12	12	66	17	24	37	18	42	37	38	44	79	46	32	13	31	28	49	18	17	13	32	7	20	17	31	13	16	39	28	34	14	28	19	17	12	43
ENSG00000028116	1005	1112	1231	1212	1494	1213	1132	1231	1084	1912	1509	1354	1085	1128	2951	1201	1258	1316	1035	1638	1145	1053	1073	1051	1384	1147	1505	1272	1130	1078	1537	1187	995	1401	1302	1032	1391	1248	1223	1242	1002	1284	1158	1129	1304	1324	1186	1093	1346
ENSG00000028137	1127	542	1144	976	688	765	613	1130	1405	615	447	805	971	691	1932	777	830	616	777	742	611	1348	749	806	900	592	531	1062	1256	683	564	779	822	456	562	938	837	1326	646	823	847	883	843	1028	483	950	764	678	988
ENSG00000028203	2259	3604	2468	2650	2161	3078	2933	3150	3021	2901	2964	2492	2143	2255	2347	2362	3253	3539	2370	3161	3060	2793	2911	2633	3534	2906	2469	2599	2494	3139	2641	2291	2531	3089	2653	3726	3107	2728	3222	2892	2490	2863	3136	2977	3213	2843	3982	2973	2855
ENSG00000028277	269	576	97	171	112	160	168	271	540	94	280	121	240	153	257	104	189	81	175	141	326	168	148	184	112	129	86	307	190	195	83	131	184	201	102	181	284	236	114	131	147	121	341	387	135	157	170	63	326
ENSG00000028310	763	700	970	832	972	881	914	1466	913	1190	863	908	845	718	1164	772	790	921	856	1294	966	876	924	815	930	820	985	758	897	719	852	674	868	767	779	750	997	846	930	866	726	901	936	862	967	949	871	885	848
ENSG00000028528	8313	9038	10504	12584	6929	8529	8872	4470	9688	5228	7568	9113	9834	8505	7147	7960	8011	9717	8454	6529	11580	10876	8187	9406	6173	8757	8864	14842	8733	9855	9217	6774	7568	7655	6533	6504	8648	9367	8356	6783	10598	8872	7513	12239	9725	6231	7801	7473	9122
ENSG00000028839	349	452	332	377	497	272	336	485	390	439	419	463	426	521	508	393	372	364	336	448	319	295	315	356	410	352	552	333	319	434	349	446	342	413	421	358	307	373	367	512	369	306	386	327	438	437	346	358	360
ENSG00000029153	77	156	48	75	22	29	31	93	37	75	52	29	15	45	175	66	33	20	32	61	97	79	62	52	46	48	269	83	37	102	46	52	44	56	38	38	90	45	75	18	69	47	62	37	106	27	89	50	33
ENSG00000029363	4619	5122	4664	5019	6753	4785	3795	5197	4524	5412	4245	4293	4454	4220	6920	4675	4152	4930	4742	7661	5423	4619	4528	4848	5904	3684	4397	4363	4632	4051	4331	4552	4512	4857	4182	4368	4239	3711	4321	5082	4439	4576	4702	3923	4337	5523	4889	4810	4380
ENSG00000029364	2528	2931	2264	2511	2259	2540	2644	2733	2482	2029	2821	2412	2467	2128	1925	2731	2841	2315	2512	1786	2865	2499	2613	2214	2465	2839	2345	2346	2612	3115	2725	2633	2484	2579	2464	2258	2484	2447	3051	2049	2317	2636	2622	2472	2561	2021	2601	2636	2635
ENSG00000029534	444	87	664	321	394	179	94	39	268	58	63	380	256	184	164	132	522	203	253	132	83	156	145	974	53	423	149	159	83	89	821	227	283	87	579	100	149	170	129	102	607	89	106	214	392	444	140	188	114
ENSG00000029559	0	2	0	0	0	0	0	0	0	0	0	0	0	0	0	0	0	0	0	0	0	0	0	0	0	1	0	2	0	0	0	0	2	0	0	1	0	0	0	0	18	0	1	0	0	0	0	0	0
ENSG00000029639	860	601	1027	814	758	744	674	570	714	481	668	907	941	592	658	906	913	1099	955	378	656	631	939	951	776	728	804	760	1132	798	895	721	784	813	699	673	1123	1151	1023	682	540	794	762	893	735	944	775	623	864
ENSG00000029725	2897	3403	2694	3314	3096	2720	2798	3104	2654	2543	3748	3107	2894	2632	3905	3156	3534	2938	3013	3432	3424	2789	3229	3115	3110	3182	2956	3333	2754	2861	2968	2896	2969	2973	3171	3318	2885	2293	3065	3248	3060	2932	2864	3315	2627	2808	3057	3328	3041
ENSG00000029993	541	353	755	838	283	585	399	685	728	470	623	677	1074	271	494	612	755	671	659	767	524	510	575	618	590	931	429	775	851	1171	682	481	716	582	556	610	960	797	932	189	458	600	372	562	491	404	723	642	788
ENSG00000030066	1520	1624	1433	1525	1425	1466	1725	1742	1443	1636	1750	1577	1569	1337	1641	1626	1397	1490	1508	1643	1837	1544	1642	1652	1391	1464	1499	1500	1672	1409	1642	1412	1434	1622	1570	1406	1497	1704	1535	1367	1208	1536	1596	1546	1714	1385	1391	1452	1545
ENSG00000030110	997	746	751	1277	1044	864	1083	1259	790	924	1027	883	770	689	1291	803	1083	882	999	1304	884	899	881	968	729	891	1267	1045	675	844	812	789	751	663	902	855	711	643	1284	910	807	878	1011	1090	975	896	1112	985	988
ENSG00000030304	11	15	6	46	45	17	47	31	67	85	29	12	32	18	25	60	29	54	75	0	21	48	12	47	30	80	18	50	7	27	29	27	24	11	16	96	59	11	85	58	154	18	54	52	9	20	26	71	73
ENSG00000030419	1304	912	2233	1585	1278	1175	1281	512	2290	719	1201	1764	1159	1429	1219	1046	970	1200	1753	364	1018	1152	1295	1759	1047	1304	1388	1224	796	822	1965	1254	1086	956	1076	1011	1050	952	926	878	2046	1629	1616	1195	1563	1185	1501	981	1630
ENSG00000030582	6650	4220	6159	7013	2202	5031	4698	1786	8693	2102	6529	4379	7613	4777	1968	4541	6093	2958	5062	1445	4672	7009	4113	4774	2328	7409	2372	6948	6779	7083	5060	5481	5042	4572	4670	5080	5366	10671	5437	2950	6192	4983	4316	4670	3760	2517	4883	4543	4272
ENSG00000031003	4516	2715	3884	4129	2454	3273	2430	1672	5575	1847	3199	3367	3724	2304	2510	2891	3007	3398	4011	2558	3231	3318	2731	3009	2148	4448	1727	3468	2814	2857	4199	3607	3530	3031	3098	2676	4966	2948	3709	2215	2440	3627	1962	4133	2410	2624	3780	3010	4232
ENSG00000031081	461	423	372	545	546	365	477	764	489	815	422	388	425	384	929	443	471	331	383	557	564	589	390	482	520	448	443	331	450	446	413	587	436	537	382	561	459	470	474	621	666	414	492	350	585	641	533	547	420
ENSG00000031691	649	550	657	812	719	851	752	617	517	780	438	863	1039	670	372	913	859	655	732	289	402	547	767	839	316	742	549	630	580	552	839	992	789	693	977	816	510	989	577	683	676	741	773	542	838	485	656	592	629
ENSG00000031698	5197	7855	5658	5894	4276	6392	6315	5648	5658	4307	7368	5926	5139	5551	5972	6113	6185	6319	6439	6117	8080	6117	5698	5671	6253	6039	9359	6271	7187	6467	6110	4987	6093	6131	7027	7293	5503	6152	5546	4766	6053	6076	7473	7490	7328	4274	5590	5969	5627
ENSG00000031823	2399	3337	2679	2576	2917	2469	3007	5390	3181	5078	3580	2520	2446	3553	3725	2538	2249	3886	2413	5707	3210	2315	2576	2479	4324	2670	2937	3013	2633	2858	2366	2597	2624	2711	2543	3322	2829	2358	2603	2694	3082	2765	3122	2916	3330	3015	2694	3336	3100
ENSG00000032219	887	621	955	763	957	857	724	619	896	627	798	1004	1022	751	740	857	736	757	921	632	769	806	756	884	762	735	619	908	910	730	806	776	989	865	756	675	815	859	816	870	837	844	826	805	985	812	898	777	764
ENSG00000032389	670	909	729	795	659	742	963	1325	812	1088	1040	858	696	659	988	832	1036	836	701	1315	793	725	815	823	1003	1055	1016	850	763	870	919	764	714	897	915	935	894	707	968	768	760	731	1215	934	1134	934	968	1263	816
ENSG00000032444	3228	3002	2357	2336	1814	1836	2446	1669	2686	2001	2508	2545	2449	2957	1697	2259	2920	3315	2225	1299	2027	2540	2302	3057	1552	2098	2695	2335	2022	1987	2681	2680	2283	2470	3682	3592	1729	2417	1806	2258	3305	2171	2611	2705	2277	1914	2551	2441	2235
ENSG00000032742	2658	3408	3887	2773	3628	3201	3632	4297	2583	2568	2533	3694	3590	3555	2070	4011	4066	3364	3084	1624	2424	2592	3126	3287	2800	2996	5026	2814	2886	2497	2845	2877	2941	3177	4097	2829	2773	3089	2573	2644	2280	2697	4269	2946	3200	2878	4467	3565	2750
ENSG00000033011	1406	1818	1178	1411	968	1287	1793	1576	1673	1032	1684	1417	1284	1092	1037	1425	1520	1453	1251	1214	1930	1453	1444	1307	1205	1681	1654	1971	1202	1886	1558	1315	1274	1273	1307	1287	1417	1335	1798	1048	1187	1200	1550	1664	2209	1044	1534	1896	1761
ENSG00000033030	982	993	1095	878	1612	1094	990	2004	994	1858	1008	1054	1070	1144	1668	1019	1005	1129	1125	1537	1044	1020	965	1091	1337	829	1454	1063	1188	648	825	1259	1091	965	1102	873	1016	1236	946	1443	875	1091	963	1045	926	1354	945	864	1030
ENSG00000033050	1882	2562	1391	2133	1637	1977	2534	3161	1877	1406	2292	1942	1898	2091	2682	1888	1732	2126	2194	3744	2139	2251	1778	2107	1370	2009	2330	2266	1686	2072	1794	1511	1961	1657	2150	1913	1396	1774	1896	1320	2298	1593	1957	2385	2843	1492	2097	1963	1925
ENSG00000033100	2603	2397	1943	1802	1637	1905	2011	2274	2222	1264	2132	1874	1653	1482	2009	1716	1453	2317	1926	2027	1871	2060	1743	2180	1526	1620	1588	2081	1715	2381	1730	1299	2006	1868	1624	1804	1891	1909	2222	1263	1888	1895	1449	2567	2155	1650	2416	2628	2312
ENSG00000033122	24	12	30	30	74	20	30	36	36	42	33	22	23	48	29	34	20	30	30	25	23	36	25	26	34	17	24	24	20	9	17	36	18	17	25	19	50	18	42	44	34	36	16	18	26	35	26	43	36
ENSG00000033170	440	778	468	558	709	498	595	357	641	499	721	418	466	464	349	720	521	391	481	254	833	488	598	534	338	575	477	484	684	1030	542	536	694	770	522	527	451	589	604	451	441	543	474	528	698	588	623	631	518
ENSG00000033178	7202	7393	9795	6203	8054	5163	7447	12910	7873	8080	6693	8113	8286	8398	8939	7202	6797	7980	7867	8947	5878	7551	5900	9620	9688	6257	11594	7855	5989	5358	7373	8120	6063	5642	8133	6630	6138	6650	6810	5379	7580	7404	6549	6920	8286	8551	8246	6585	6925
ENSG00000033327	1207	1551	1986	736	1121	958	844	1242	1477	1739	2029	1438	1262	1143	1766	813	861	1465	944	1881	1528	1138	1259	1005	1952	1395	1525	1060	1747	1225	1173	699	1335	1293	990	1143	1435	1324	1263	1401	1186	1588	1194	996	1045	1185	1509	1183	790
ENSG00000033627	4450	7758	4290	4724	4969	4878	5228	5955	5551	5756	4998	5335	3635	5787	6427	4187	4382	5319	3999	5346	5677	4850	4584	4470	5962	5534	4812	5311	4487	4613	4698	4029	4083	5346	5129	5008	4602	4242	4220	5815	3937	4702	6427	5212	4056	3628	4274	4531	5393
ENSG00000033800	2301	1470	2086	2162	2458	2541	2040	1550	2157	1668	1953	2161	2370	1940	1873	2151	2262	1942	2690	1427	1896	2093	2311	2131	1397	2367	1322	2045	2338	1749	2065	2482	2714	1935	2055	1982	2221	2545	2050	2199	2021	2012	1842	1906	1527	1650	1837	1613	2073
ENSG00000033867	573	536	917	939	936	663	515	935	899	570	417	633	629	666	1944	600	560	637	717	1060	636	671	573	812	1379	586	744	755	624	468	933	653	620	412	718	757	841	643	531	620	1158	810	474	460	696	711	590	485	775
ENSG00000034053	109	247	91	101	74	45	81	183	78	113	112	80	138	76	136	48	107	76	81	120	122	67	72	95	117	69	64	47	159	157	82	63	85	114	103	80	72	85	88	102	100	103	106	77	98	138	69	82	90
ENSG00000034152	864	1344	766	913	1135	916	855	2041	656	1187	757	824	516	666	2775	922	658	1096	869	2597	1155	879	1047	962	1150	844	2003	775	865	1307	958	805	846	905	645	791	1120	656	876	982	1101	1053	684	770	1114	1158	1253	954	1297
ENSG00000034239	5	27	23	16	34	15	82	6	64	85	77	17	96	126	49	101	32	66	53	25	41	34	9	58	63	17	15	24	33	33	35	55	75	69	36	41	22	122	62	72	144	5	40	22	29	26	75	73	15
ENSG00000034510	7414	7122	6883	6185	4925	6605	7419	12034	9071	11216	6327	6732	5045	4898	8771	5340	5840	3944	4686	4323	10098	8931	7126	4496	7918	6596	14542	9029	8914	6870	6956	7484	4973	6585	5989	6439	9207	7966	6022	7801	5955	6471	9080	5803	12209	5682	8252	7097	5806
ENSG00000034533	2064	2116	2267	1724	2024	2128	2759	2084	2539	987	1879	2149	2048	2237	1313	2420	2358	1805	2178	1475	1466	1635	2086	2167	1387	1867	2054	2442	1992	1821	2457	2011	2086	2000	2204	1645	2090	1794	1728	2149	1726	1829	1973	2466	1968	1572	2264	1828	1916
ENSG00000034677	1285	1156	1615	1004	1731	1830	901	1418	1281	2531	1855	1123	1519	1054	2136	1366	1208	1371	1240	5465	1964	1211	1139	1287	2218	1351	1123	1418	1599	1305	1257	1525	1407	1332	961	1186	1567	1576	1187	1718	1371	1729	1073	1231	1188	1529	1446	1225	1001
ENSG00000034693	15162	10529	8757	9190	4147	12177	12836	6770	8420	5040	12891	12927	10960	6593	3589	10152	14814	14542	12927	9260	5398	9131	11284	9416	7753	9864	3579	9574	6605	10529	13938	12114	6757	10598	13763	14635	7986	6560	6898	5028	9003	10341	9583	9453	4916	6300	14212	7637	10203
ENSG00000034713	5361	5840	5012	5085	5199	5772	5247	2779	5664	4520	5523	5592	6192	6148	3901	5881	6173	5677	5189	4516	5440	4531	5099	5047	4840	5047	5199	5661	6203	6770	6053	6435	5230	6415	5872	5531	5803	5913	6073	4861	5376	5948	4780	5293	4887	5158	5420	5382	5695
ENSG00000034971	54	10	13	54	527	740	4	8	18	27	84	38	20	51	7	46	7	19	71	24	9	23	55	55	15	4	21	30	13	55	15	127	253	14	35	17	18	8	33	143	93	32	7	69	18	12	25	51	11
ENSG00000035115	1821	2063	2786	2023	2983	2285	1771	3022	1700	4550	2925	2513	2515	2836	2091	2399	2547	3052	2406	5671	2936	1671	2389	2498	4078	2288	1987	1926	1813	1491	3125	2561	2162	3420	2745	1808	2312	1981	2171	2508	1935	2412	2341	1998	1566	3414	2031	2193	2217
ENSG00000035141	1024	942	1135	1039	937	960	949	993	956	1318	1180	979	786	859	887	1073	1073	973	988	772	938	896	974	912	1163	1018	1265	1171	938	902	1189	1173	917	1015	1189	740	1038	1036	1265	942	812	1104	1063	986	1168	962	1129	967	1122
ENSG00000035403	4144	3640	2408	4535	4250	3491	4382	2350	3137	6484	5390	3209	3006	2676	4100	3988	3716	2982	3342	1775	5316	4599	3135	3651	3863	4518	3455	5651	3819	5155	3174	3213	5141	4200	3748	3818	5124	5272	6308	4330	3054	4099	3356	3875	6415	2226	2645	5648	4409
ENSG00000035499	22	19	1	11	14	9	2	6	16	22	2	6	21	14	6	11	24	3	14	13	1	10	11	12	1	9	0	14	25	9	13	29	0	13	24	30	9	18	3	1	19	5	1	26	6	10	21	3	19
ENSG00000035664	231	154	300	227	504	260	263	232	186	529	167	288	370	369	448	278	292	279	241	203	271	182	173	231	357	413	603	380	173	108	359	402	398	218	195	220	308	358	373	548	230	264	155	227	202	665	176	238	203
ENSG00000035681	1548	1467	1579	1775	1846	1948	1736	1535	1382	1697	1553	1759	1743	1437	1793	1964	1753	1520	1703	1100	1720	1609	1971	1729	1456	2156	2367	1961	1907	1710	1936	1759	1766	1791	1850	1777	1884	1590	1793	1426	1503	1703	1725	1762	2144	1690	1908	1674	1656
ENSG00000035687	1638	1675	1410	1590	1472	1433	1236	1471	1521	1484	1499	1770	1427	1214	1688	1679	1441	1934	1711	2486	1656	1429	1504	1495	1666	1593	1615	1645	1604	2627	2061	1597	1543	1806	1658	1792	1432	1445	1618	1156	1494	1454	1272	1220	1902	1411	1726	1351	1608
ENSG00000035720	11	0	6	8	6	0	0	31	13	3	3	27	6	18	4	6	0	0	8	13	2	10	0	4	20	0	11	9	12	0	4	10	4	3	4	0	9	30	78	9	4	0	7	4	4	5	15	5	23
ENSG00000035862	7918	8335	7490	14187	11272	8154	5144	2980	8536	7637	9260	5865	7187	6411	6837	8725	8513	6577	9968	3049	7673	11755	8167	8709	4589	9775	3990	9956	12729	13783	9010	7277	15053	7318	6162	9131	8120	8029	8086	12462	8100	9252	4910	10987	5498	4688	6841	7620	8626
ENSG00000035928	3118	2601	2595	2621	2302	2435	2484	1654	2194	1813	2855	3252	3403	2356	1637	2992	2906	3500	2943	1574	2725	2610	2891	2891	2384	3047	2623	2694	2913	3282	3302	2205	2959	3049	2803	2794	2206	2607	2751	2251	2907	2740	2950	2736	3110	2117	2670	3156	2567
ENSG00000036054	12019	8559	9288	9314	6806	9233	9003	6962	6533	6249	8701	10707	9874	7393	7088	8757	9148	11354	10504	7842	6943	9063	9148	7691	8017	8931	9501	9377	7535	8757	9260	9029	7217	9226	7613	8174	8778	8461	11216	7097	9518	9755	7167	11407	10707	6929	11741	8709	10504
ENSG00000036257	2738	2853	2317	2742	1999	2858	2712	2115	2526	1954	3102	2817	2699	2602	2328	2753	3482	2625	2881	2976	2952	2835	2853	2576	2157	2605	2552	2930	2712	3165	3063	2583	2481	2844	3148	3182	2281	2496	2242	1711	2771	2610	2893	2650	3133	2097	3119	2436	3051
ENSG00000036448	147	70	133	56	77	234	220	132	168	179	120	186	115	135	100	150	223	202	74	401	67	202	210	145	91	197	234	143	45	259	96	140	175	153	386	339	191	186	145	143	188	154	127	151	342	152	247	201	143
ENSG00000036473	0	3	0	0	4	0	3	0	0	1	1	0	0	3	0	0	0	0	0	0	0	0	0	0	1	0	0	0	0	3	0	0	0	1	0	1	0	0	0	1	0	0	0	0	1	0	0	2	0
ENSG00000036530	97	414	150	118	175	194	133	145	131	263	222	194	106	153	138	135	158	289	172	163	183	100	181	202	208	234	92	89	229	153	214	131	105	260	126	159	187	223	144	207	83	187	144	208	89	287	121	105	204
ENSG00000036549	1695	1354	1518	1555	1816	1515	1527	1386	1282	1274	1735	1593	1998	1596	1711	1832	1639	1545	1773	1201	1277	1643	1577	1805	1497	1689	1096	1426	1606	1285	1589	1714	1743	1544	1700	1457	1324	1572	1862	1694	1524	1342	1508	1654	1555	2171	1580	1768	1410
ENSG00000036565	2	4141	18	175	0	22	3	0	8	160	1806	4	4	0	647	0	0	0	0	39	937	1	0	104	70	4	0	159	735	1492	1	0	0	1220	41	111	0	21	0	82	11	11	320	278	14	0	2	13	155
ENSG00000036672	535	278	470	601	447	526	545	428	325	905	227	1068	988	411	362	304	613	825	792	1750	631	345	1028	564	213	703	273	249	296	416	466	583	765	516	458	1607	714	706	435	410	375	395	362	603	677	1438	343	372	873
ENSG00000036828	0	0	0	0	0	0	6	0	0	0	2	0	0	0	0	9	0	0	0	0	1	4	2	6	2	0	0	0	3	1	4	3	5	7	6	0	0	0	0	0	1	5	7	0	1	4	1	9	1
ENSG00000037042	1200	1269	1674	1075	1195	1298	1755	2057	1501	2036	1249	1229	1045	1026	1278	1072	1440	1175	1118	515	1211	1334	1186	1112	1548	1324	2090	1992	1594	1618	1267	1097	956	1341	1339	989	1539	1545	1219	1690	1110	1478	1132	1451	1033	1284	1436	1124	983
ENSG00000037241	388	418	444	541	320	577	608	1637	488	504	673	539	472	424	378	506	655	526	495	766	499	551	592	476	525	594	682	540	505	581	643	502	477	528	615	646	552	510	487	290	556	571	616	591	872	458	642	526	537
ENSG00000037280	911	1119	1072	1109	1903	785	830	3238	674	3021	1455	1485	1327	1139	1562	1038	1521	1232	832	1247	1546	1036	658	618	3555	853	2294	1333	1448	612	1079	888	880	809	690	1133	925	1723	826	2579	983	927	784	1157	874	1953	881	970	1093
ENSG00000037474	2678	2744	2161	2224	3013	2553	2705	5040	2111	2795	2948	2862	2639	2545	3870	2904	2405	3044	2458	5395	2630	2298	2737	2579	3331	2679	3116	2546	2568	2409	2799	2393	2435	2618	2476	2727	2837	2551	2556	2919	2675	2754	3153	2518	2972	2981	2837	2605	2802
ENSG00000037637	1295	1332	1168	961	1432	1171	1091	1757	1205	1770	1149	1299	1307	1688	1192	1153	1150	1130	1210	1551	1164	1102	1207	1227	1596	1055	1527	1158	1090	1089	1105	1327	1092	1214	1372	1219	1076	1246	1143	1320	1276	1039	1236	1153	982	1552	1102	1132	1059
ENSG00000037749	478	386	345	518	275	382	471	304	359	252	448	365	473	391	237	441	402	382	407	331	356	479	454	441	317	494	377	343	373	329	483	284	470	368	447	430	391	392	414	253	583	411	436	437	555	184	407	412	382
ENSG00000037757	1503	1243	1833	1585	2464	1626	1939	1338	1436	2005	1488	1695	1684	1626	1097	1943	939	1914	1716	667	1538	1867	1777	2153	1611	1505	2050	1643	1326	1247	1808	2066	1504	2111	2111	1499	1573	2224	1357	2297	1338	1395	1671	1265	1758	1244	2351	1814	1757
ENSG00000037897	446	901	486	754	671	656	961	2509	403	982	689	577	412	748	1068	516	444	823	621	1624	873	681	826	544	782	633	1768	669	444	644	479	488	486	504	581	557	590	413	612	725	863	568	910	929	1403	732	1011	807	792
ENSG00000037965	261	138	235	269	173	181	75	184	293	423	102	39	91	80	81	163	154	76	148	143	95	174	63	160	207	337	346	187	118	259	143	105	439	86	230	216	215	249	291	363	230	131	93	180	247	116	58	278	218
ENSG00000038002	753	680	1080	919	700	947	1199	271	772	346	1097	919	1070	478	398	682	1102	849	850	424	933	1082	863	997	480	886	617	873	841	1142	769	776	806	801	890	842	918	907	628	519	660	1032	759	751	1105	527	930	1006	917
ENSG00000038210	4642	2958	3212	2685	1632	2247	3807	4762	3096	3575	3328	2942	2279	3231	4819	2157	3731	4648	2651	7393	2099	2773	2667	2915	3926	2836	2861	2830	1740	3257	3130	3215	2233	2135	3159	4077	2137	2291	3024	2086	3384	2861	3106	3299	2525	2720	4480	2873	4163
ENSG00000038219	2092	1684	2058	1704	1852	1758	1672	1355	2339	1539	1808	2078	2341	1849	2022	1695	1558	2101	2004	2690	1774	2288	2078	2157	1577	1981	1320	1898	2121	1505	1778	1383	2258	2048	1458	1671	1880	2163	1697	2147	2042	1900	1895	1964	1898	1840	1860	1760	1716
ENSG00000038274	16074	9546	15162	13677	13596	13722	12347	9884	12427	7142	11161	16498	18346	14518	9071	15453	13337	14635	13617	6533	9775	12800	14212	13982	8678	14495	12967	14735	12225	15682	17597	16469	14758	12800	12927	12601	12638	11939	12711	12034	11878	12818	10909	12836	12477	10865	13317	14518	12673
ENSG00000038295	60	104	73	125	141	64	56	192	49	142	41	72	48	45	139	84	184	46	41	44	112	63	32	15	602	95	201	69	166	46	107	112	69	87	20	111	69	212	57	135	52	70	93	85	29	103	30	79	104
ENSG00000038358	2075	1745	2149	2300	2098	1882	2201	1563	2741	1666	2105	2098	2272	2576	2212	1978	1842	2199	2202	2864	2164	2286	2049	2190	1724	2230	1723	2100	2149	1639	1978	1797	1950	2163	2275	2117	2048	2408	2079	2229	2303	2114	2062	2302	1991	2134	2014	2158	2157
ENSG00000038382	3307	4027	3897	2783	3640	2833	2750	3457	2748	2937	3522	3655	2554	2441	3602	2627	2177	3542	2779	3199	3781	2886	2861	3629	3377	3248	3883	3177	3107	2442	2851	2614	3247	3971	2740	2354	3434	2993	2901	2740	3248	2795	2934	2672	3664	2960	3816	3092	3615
ENSG00000038427	4409	3291	3883	4690	13959	1429	2779	4083	5688	3176	1790	3556	2362	2570	7000	10707	3763	2103	3325	3756	9968	4217	4240	9046	3647	6224	11666	3211	5095	3335	2786	5815	7585	7073	4996	2950	3487	2285	6032	6832	7540	2517	2274	1848	7409	15238	2192	3994	3175
ENSG00000038532	1767	1560	1562	1453	1672	1399	1558	2132	1532	1691	1689	1470	1648	1308	2065	1279	1572	2047	1689	2456	1572	1843	1616	1630	1446	1539	1774	1404	1469	1298	1341	1263	1610	1476	1397	1340	1204	1693	1389	1512	1639	1691	1631	1548	1643	1855	1694	1626	1444
ENSG00000038945	8626	2661	12617	4630	958	5775	4218	3314	8701	796	2717	5250	4720	4231	11024	2695	3860	3225	4936	2886	3049	6046	4249	5028	1614	2589	291	6419	5658	3634	3851	4533	3626	2024	2499	4964	6634	5304	6384	1810	7825	7557	2635	4623	1542	1813	7004	3722	5137
ENSG00000039068	17	15	21	14	31	38	17	17	10	23	32	33	14	16	23	19	18	19	46	59	38	16	10	16	16	21	11	14	19	16	33	18	24	32	13	11	11	6	28	6	8	20	21	19	21	7	7	24	11
ENSG00000039123	3482	3329	2700	3228	4400	3067	3282	4516	4026	7457	3269	3188	3488	3729	5148	3484	3197	3109	3233	3045	3526	3619	2892	3246	4003	3325	3707	3830	3493	4018	3409	3777	3388	3504	3255	3488	3397	3812	3575	5398	3289	3342	3822	3102	3957	4166	3715	3774	3424
ENSG00000039139	8	84	3	101	9	0	19	0	8	4	34	40	0	5	30	4	43	128	19	9	60	16	12	19	6	32	45	117	49	81	9	18	18	42	25	10	19	17	20	7	52	14	24	4	42	8	103	21	68
ENSG00000039319	9252	7323	9481	6761	9968	5858	8011	9113	6783	6654	7479	8120	11258	8963	7378	8483	7518	8603	8572	12967	6459	8468	7807	13215	7973	7176	11481	8640	6911	5269	6626	8963	8709	6671	10152	8377	6264	9029	6837	8405	8686	7032	8611	7272	8693	9735	10671	8313	7187
ENSG00000039523	2480	2332	2692	2871	2736	2615	2621	1670	2908	2072	2452	2608	3216	2723	2910	2495	2254	2572	3007	1249	2968	3013	2626	2861	2007	2764	2218	2764	3216	2303	2349	2306	3115	2984	2589	2658	2822	2734	2689	2562	2660	2558	2470	2648	2129	2231	2479	2382	2421
ENSG00000039537	595	152	285	695	1099	1912	617	290	1190	573	521	322	260	427	199	419	504	335	431	113	323	876	746	710	366	569	613	726	386	481	416	937	333	299	367	616	853	404	858	745	1596	1020	374	616	120	356	413	1048	527
ENSG00000039560	698	993	909	989	1118	1062	1201	1147	801	1280	1159	713	1295	908	2240	965	1076	1108	1217	1983	911	999	1121	1075	1772	1248	2076	995	1191	1343	1042	693	1340	965	767	817	1026	1045	1298	1057	1064	1036	953	968	1457	951	1176	798	1103
ENSG00000039600	2	9	6	6	2	3	10	7	5	7	6	4	8	3	3	5	21	5	4	1	6	17	13	6	7	3	10	5	3	2	3	9	8	5	16	6	9	0	11	4	10	20	8	9	14	7	7	13	3
ENSG00000039650	3607	3419	3960	3990	3681	3630	3920	3863	3619	4103	3736	4664	3844	5104	3088	3277	3982	3969	3474	2940	3494	3691	4224	3934	4284	3491	3895	3147	3337	3211	3716	3724	2755	4505	4789	4128	4416	3123	3757	4237	3811	4141	4885	3394	3290	3811	4092	4133	4109
ENSG00000040199	696	652	760	660	751	826	709	613	677	760	818	796	771	674	1042	852	630	942	746	1008	822	599	892	986	613	491	690	649	761	686	819	605	784	918	762	612	606	758	852	452	896	821	584	518	557	541	732	581	755
ENSG00000040275	259	218	254	213	210	204	190	343	235	457	234	254	247	200	291	241	228	241	165	260	220	206	250	244	234	250	234	269	240	248	248	202	195	211	252	225	301	171	231	200	243	256	207	156	221	192	225	168	293
ENSG00000040341	1494	1127	1269	1313	1422	1219	1440	805	1520	1275	1381	1277	1496	1379	796	1283	1654	1217	1487	1062	1341	1185	1316	1346	1342	1562	1347	1242	1273	1359	1460	1708	1240	1220	1562	1891	1295	1155	1295	1253	1612	1298	1605	1207	1335	1523	1401	1277	1424
ENSG00000040487	852	894	685	581	772	768	977	1677	817	715	1285	829	782	809	846	1054	1099	924	694	782	797	685	648	700	901	729	849	804	589	622	639	1054	1129	844	1068	1151	674	633	924	959	937	812	1073	1113	713	741	1005	1104	680
ENSG00000040531	1028	641	878	1024	587	1179	1033	701	1718	878	1010	1178	928	816	915	1017	781	957	852	1342	1164	1063	966	864	829	1197	1537	1223	1251	1353	951	785	1117	802	724	783	808	1149	920	730	864	995	773	1369	1087	804	935	1067	1580
ENSG00000040608	27	15	5	24	150	11	38	311	22	123	255	9	33	17	272	57	45	95	45	436	19	41	42	66	129	29	36	34	27	31	26	88	60	24	101	51	55	26	40	193	25	29	54	85	37	160	36	119	29
ENSG00000040633	1450	1427	1122	1805	930	1692	1739	841	1185	714	1547	1721	2164	1569	592	1593	2051	1446	1605	1487	1230	1403	1370	1355	704	1384	881	1879	1234	1426	1298	1581	1569	1458	2042	1948	946	1234	1439	637	1536	1121	1013	1631	1562	1133	1539	1460	1391
ENSG00000040731	50	1040	14	97	15	54	20	9	8	48	215	41	13	42	69	526	45	14	30	13	317	59	25	30	53	11	24	119	158	1020	4	15	103	851	81	130	77	11	17	26	20	38	203	96	126	36	37	36	52
ENSG00000040933	1688	1686	2308	2422	1563	2328	1872	1507	2879	2319	1684	2157	2367	1453	1322	1735	1997	1556	1975	1022	1831	2602	1811	2224	1633	2408	1482	2485	2530	2037	2392	1343	1714	1799	1658	1832	2797	2767	2361	1460	1631	2588	2047	2162	1964	1614	1588	1488	2691
ENSG00000041353	25	1332	21	70	49	11	53	32	43	53	455	34	25	24	118	55	51	47	53	98	238	21	12	79	42	41	11	46	319	341	36	21	24	647	21	45	31	15	17	36	36	38	228	117	25	20	37	54	68
ENSG00000041357	3079	4017	2381	3469	3039	3235	2927	5194	2841	4223	3142	3040	2433	3158	3157	3227	3128	3494	2951	2701	3908	3121	3293	2568	3731	2725	4914	3711	3094	3512	3140	3384	2787	3011	3596	3493	3558	2681	2876	2685	3031	2721	4746	3231	3791	2562	3578	3049	3512
ENSG00000041515	223	191	572	310	111	181	277	36	208	266	163	269	295	295	121	255	431	266	282	198	261	297	317	374	240	260	238	306	226	256	259	253	428	234	389	343	340	410	211	356	301	293	185	317	365	263	248	398	225
ENSG00000041802	1129	1617	931	1535	1189	1477	1322	2926	1480	1017	1270	1610	1056	1685	1669	1201	1006	2246	1421	2743	1337	1312	1289	1178	1059	1224	1920	1844	1124	1388	1400	1061	1183	1095	1921	1180	1495	1062	1132	2142	1513	971	1215	1809	1583	1205	1144	1388	1761
ENSG00000041880	1462	1329	1615	1957	1536	1586	1497	1189	1341	1526	1280	1463	1448	1007	1034	1644	1749	1393	1488	870	1858	1274	1709	1429	1664	1851	1719	1705	1703	1720	1530	1707	1508	1602	1748	1335	1779	1681	2233	1380	1461	1690	1293	1668	1724	1602	1373	1793	1581
ENSG00000041982	361	3574	363	1358	371	455	1877	1008	463	1455	369	425	144	224	1046	540	1164	205	215	514	755	1309	695	486	590	1529	1535	2804	1403	2237	1090	108	526	835	1059	817	1908	670	2128	635	1078	455	506	254	8246	116	218	1029	198
ENSG00000041988	1267	1266	1134	1225	1905	1177	1204	2332	1148	1750	1271	1331	1200	1849	1614	1331	1390	1439	1193	1373	955	1106	1150	1442	1749	1135	1593	1092	1122	1220	1347	1711	984	1412	1644	1528	1302	1141	1381	1646	1258	1269	1507	1177	1048	1847	1544	1404	1278
ENSG00000042062	1679	631	2707	721	2180	1792	595	722	1840	8749	1069	2148	1636	3900	1454	2915	994	1209	2113	719	746	1154	882	1439	2934	1181	705	1501	2240	1050	671	2320	4975	1124	1743	2506	2162	5340	1714	6504	1047	2067	1418	1688	173	3066	1150	1105	2375
ENSG00000042088	390	353	353	362	281	406	344	440	334	350	349	453	366	311	257	379	376	406	401	163	290	293	422	378	468	353	473	310	405	424	376	343	332	338	421	437	318	383	430	279	281	367	447	363	446	290	440	426	369
ENSG00000042286	1149	1330	657	808	796	1482	1566	1925	955	1210	1333	1107	781	1325	780	1305	1362	1836	946	835	1063	1096	1565	1043	1705	878	2139	1124	1042	1013	856	1107	1178	959	1222	1493	931	1062	1217	758	1143	1337	2373	1252	1889	563	1425	1442	1357
ENSG00000042317	382	390	495	432	515	317	309	683	383	423	477	569	486	406	596	343	513	465	425	173	367	393	351	567	381	397	412	372	388	435	559	552	333	558	475	410	429	425	377	389	394	470	432	273	365	591	459	348	406
ENSG00000042429	875	1046	720	922	970	798	766	1252	851	1161	851	962	896	1178	870	882	902	1065	852	1389	666	821	741	1105	795	713	785	935	725	788	742	865	953	809	1053	920	737	968	778	1130	908	786	924	827	955	1069	986	745	959
ENSG00000042445	9279	4675	6617	5682	2428	7585	7529	1714	6275	5393	10876	5731	5420	4427	3507	7580	8826	6740	5459	3126	5047	7603	8595	5818	4021	6188	2845	5959	10001	10504	10109	6290	5633	6723	6538	6459	5423	6593	6338	2939	4696	8448	5698	5379	6934	3415	9556	6898	7393
ENSG00000042493	810	145	885	530	156	540	455	254	413	172	205	377	604	277	252	241	260	175	403	228	217	317	391	524	148	520	137	497	469	439	184	497	260	306	315	587	820	984	585	233	959	340	294	396	229	254	449	481	471
ENSG00000042753	1695	1655	2047	2094	1038	2241	2153	1537	2076	1387	2133	2161	2152	1713	1596	2027	2186	1732	2106	1464	2246	2238	2096	1655	1589	2095	1727	2203	2525	2741	2412	2224	1859	2312	1840	2320	2292	2299	2096	1388	2093	2305	2406	2091	2596	1429	2062	1881	1777
ENSG00000042781	80	1302	178	102	478	103	126	211	48	64	233	273	172	123	441	352	81	141	352	422	220	124	145	286	87	99	285	114	782	237	155	266	120	1491	231	28	106	58	85	263	46	128	249	129	180	112	70	239	177
ENSG00000042813	5	7	6	0	2	5	0	9	3	3	8	12	0	0	0	6	5	0	3	0	10	4	6	0	26	5	0	9	0	36	4	4	15	11	16	0	4	7	0	9	4	11	7	0	4	0	4	0	13
ENSG00000042832	339	327	336	474	187	1240	179	418	103	523	268	747	142	163	1734	143	139	223	352	144	425	365	190	470	63	260	46	123	377	367	147	657	844	140	1247	176	221	128	1438	178	249	201	95	1520	537	294	318	240	82
ENSG00000042980	352	52	628	110	128	244	121	215	583	93	53	137	121	110	872	148	244	305	216	657	211	112	271	316	286	95	29	446	295	133	161	156	389	156	68	274	388	352	119	209	226	420	81	347	54	177	221	189	380
ENSG00000043093	1337	1152	1366	1384	1369	1261	1031	1052	1048	1086	1192	1253	1281	1311	945	1381	1557	1142	1605	1176	1084	1143	1264	1455	874	1169	1128	1188	1142	1275	1348	1620	1401	1215	1887	1617	1123	1362	1453	1006	1267	1286	1155	1221	1371	1162	1455	1150	1510
ENSG00000043143	2017	3169	1216	1972	1921	1362	1985	3792	1249	3064	1906	1819	1777	2593	941	1537	1778	2765	1511	2910	1693	1515	1748	1558	1842	1402	1406	1530	1509	1502	1081	1702	1882	2041	2405	3567	1143	1268	1865	1616	1860	1199	2101	1985	1441	2240	1755	1883	1482
ENSG00000043355	0	1	0	0	0	0	0	2	1	2	0	1	0	0	1	0	0	5	6	0	0	0	0	0	3	0	2	0	0	2	0	0	3	0	0	0	2	0	0	0	1	1	0	0	0	2	0	1	0
ENSG00000043462	1418	480	977	1212	507	883	503	889	1680	498	322	710	875	962	1549	426	521	425	736	652	588	965	742	744	511	594	226	1041	969	789	511	902	697	369	402	799	1059	1139	440	875	1359	548	754	908	309	800	665	470	1064
ENSG00000043514	495	570	612	293	826	465	504	1249	556	705	417	619	485	494	1271	565	556	497	546	1219	472	469	498	552	813	440	728	480	526	461	492	611	518	509	471	449	624	690	625	619	384	535	421	449	638	703	544	519	495
ENSG00000043591	7	7	0	1	6	4	2	4	9	4	2	1	3	9	6	0	1	0	2	0	1	4	5	9	9	1	2	3	3	8	0	43	2	6	0	0	2	4	2	7	2	5	5	2	1	5	1	3	10
ENSG00000044090	1638	1902	1634	1656	1554	1538	1925	690	1312	1311	1921	1962	1847	1647	939	1688	1806	1795	1649	717	1707	1951	2123	2169	1358	1734	1546	1515	1516	1322	1648	1150	1482	2002	1964	2034	1554	1353	1419	1622	1539	1843	2341	1603	1797	1673	1648	1824	1110
ENSG00000044115	17455	17637	16223	19923	14735	14306	18546	13417	17242	14097	22437	14894	16732	17098	16252	16164	17382	19021	17418	19974	20497	17278	15988	19205	15626	21169	14684	21049	18023	18023	16469	15595	20875	17710	18716	20339	15821	17820	16409	12566	19724	16469	21412	24787	20762	13496	17597	21113	19249
ENSG00000044446	2557	1989	3304	2190	3687	3268	2064	2549	2795	5493	2337	3212	2761	3558	2964	2807	2124	3039	2472	3119	2576	2215	3121	2884	4975	2968	3128	2022	2877	1776	2816	2315	2545	3380	2525	2135	3388	2998	2711	4108	1961	3448	2908	2396	2050	3660	2150	2630	2711
ENSG00000044459	2046	1312	2089	1633	1815	1991	2661	1266	2058	1739	1181	2208	1830	1896	879	1809	2651	1980	1827	1015	1548	2353	2306	2070	1509	2315	2465	1973	1758	1763	1925	1758	1890	1515	1879	1884	1433	2271	1913	1836	2027	1704	2208	1941	2407	2281	1940	1954	1985
ENSG00000044524	29	98	9	43	83	102	24	8	22	85	48	36	10	39	49	38	7	15	59	38	34	29	48	24	53	5	20	13	34	46	10	41	60	85	13	54	16	24	11	167	97	34	28	48	3	32	46	45	10
ENSG00000044574	13477	41654	6815	12177	8232	8786	18802	17137	6874	14611	11939	5834	5731	20548	9182	7911	6806	9434	7551	10192	20450	15399	12766	13783	16732	7102	22514	7892	9270	12004	5062	6039	9182	8889	7404	9725	10876	5825	8120	12269	40940	7162	21169	14785	23691	9775	36865	19825	14076
ENSG00000046604	189	27	297	105	108	109	189	8	241	77	77	143	522	219	87	161	117	80	93	84	277	113	239	96	120	122	145	145	108	171	77	276	214	67	49	41	141	115	149	48	122	188	89	22	142	103	182	189	97
ENSG00000046647	469	593	700	511	509	682	645	579	566	602	560	521	452	746	550	612	589	564	589	354	594	633	807	547	593	666	693	488	622	435	619	678	460	529	641	570	514	506	403	647	388	775	683	573	528	526	604	564	511
ENSG00000046651	912	959	1311	716	1496	1050	909	1640	871	2139	918	963	916	1293	1495	1042	870	788	928	1704	1028	960	1039	1227	1545	1106	2045	1090	891	662	894	835	953	1058	880	750	914	1228	970	1712	649	1107	1221	841	949	1703	938	848	711
ENSG00000046653	201	269	161	180	329	205	119	79	193	525	174	116	129	165	832	288	73	157	290	158	213	137	121	178	169	90	124	79	391	289	136	88	398	370	189	325	195	218	104	638	257	175	149	236	163	234	163	311	198
ENSG00000046774	0	0	0	0	0	0	0	0	0	0	0	0	0	0	0	0	0	0	0	0	0	0	0	0	0	0	0	0	0	0	0	0	0	0	0	0	0	0	0	0	0	0	0	0	0	0	0	0	0
ENSG00000046889	195	103	272	308	450	244	129	253	212	592	172	290	258	285	613	293	193	241	254	231	197	273	144	263	273	209	177	170	215	175	309	319	301	141	123	395	206	240	187	817	283	259	101	190	114	336	129	303	241
ENSG00000047056	2198	1856	2293	1789	2218	1806	1788	2282	1662	3125	2412	2684	2150	1955	2708	2433	1973	2059	2012	3489	1911	1826	2442	2002	3123	1916	1406	1875	2165	2368	2539	2221	2188	2431	2429	2377	2316	2169	2306	1940	1588	2132	1913	1722	1973	2889	2003	1695	2207
ENSG00000047188	11053	8405	12462	6995	13215	10780	10768	10001	10598	9945	10182	12314	9491	13850	13379	10283	9968	12836	10077	11878	9556	10172	11095	11481	9397	9038	11989	9583	8551	5948	9903	11380	9453	9416	12283	9735	10707	11312	10119	11939	10364	10011	10419	10492	9453	12967	12711	10341	10317
ENSG00000047230	1475	810	1196	1000	1234	1238	1053	624	1141	1239	1066	1107	1338	1248	586	1360	1312	1254	1238	945	995	1047	1420	1240	1027	1192	914	985	1014	955	1258	1249	1036	1101	1218	1374	1097	1004	1080	1124	841	1300	1389	994	980	1479	1264	1252	1039
ENSG00000047249	2858	3571	2289	2728	1672	2702	3071	1917	2937	2118	4008	2787	2988	2885	1736	2699	3781	3124	2711	2419	2890	2491	2726	2668	3921	2820	2373	3113	2668	3407	3294	3141	2445	3175	3321	4304	2758	2930	2633	1751	2974	2452	4520	3247	2626	2032	3417	3114	3153
ENSG00000047315	4623	4793	3839	4560	4080	4520	4459	4619	4210	5141	5255	4686	4244	4094	4835	4630	4572	4797	4395	3900	5252	4375	4454	4264	4099	4721	4221	5132	4732	4998	4352	4321	4459	4642	4134	4518	4609	4885	4367	4694	4154	4200	4554	5332	4591	3302	4386	4797	5057
ENSG00000047346	13026	7568	17903	13722	10442	12638	10454	5766	11496	6879	16663	14922	22668	8384	9610	13743	14842	10647	15793	3532	8299	10936	13104	11594	9434	13804	8717	12427	14283	10518	21846	12655	14448	10409	9518	9207	15267	19577	13783	10731	8529	14814	8963	9979	10936	8864	14684	12549	12818
ENSG00000047365	1021	2296	534	520	773	441	629	792	688	468	220	466	438	769	1888	595	399	618	554	635	786	882	352	785	595	411	387	1004	586	474	466	586	456	265	426	521	394	411	400	628	854	617	708	401	241	514	576	374	755
ENSG00000047410	20875	17492	26128	17492	19158	20875	21653	16285	20815	12818	16696	26931	24224	17710	15105	23601	16438	22962	23266	16345	20815	23944	19923	23601	14163	22437	18183	22962	23266	15878	21909	15185	28082	29715	18802	15564	21169	26594	19158	21909	18464	23434	20762	21412	22437	16438	22886	20339	19825
ENSG00000047457	2758	1265	1829	2963	3225	2262	1537	10865	3537	5364	1957	1499	2262	2426	3212	1561	2686	1806	1597	1876	1315	3108	1647	1518	7107	1963	4872	2428	1156	1517	2089	2907	1609	1190	2432	2381	1951	1843	1841	3444	3032	1424	2116	2131	1379	2360	2558	2170	1944
ENSG00000047578	923	950	1069	925	826	1022	935	854	826	875	907	1121	1019	887	559	827	817	1153	876	535	918	925	913	1138	847	886	1110	893	933	687	917	765	982	907	923	1154	835	1070	923	738	911	883	754	960	990	759	1073	796	802
ENSG00000047579	365	446	469	587	305	372	366	386	457	340	334	438	454	384	383	355	370	419	390	255	482	354	396	409	359	392	440	492	331	423	464	393	384	316	398	398	339	323	423	323	482	370	399	448	455	379	385	430	350
ENSG00000047597	95	159	125	79	38	104	201	15	123	32	126	60	68	54	44	90	63	32	111	21	69	50	86	82	81	121	56	90	177	216	76	53	151	107	20	89	106	158	114	29	108	119	77	77	123	18	84	86	115
ENSG00000047617	22	9	4	36	68	40	3	32	1	67	15	17	17	42	31	26	47	17	6	13	8	28	4	11	53	7	58	9	18	5	28	70	6	9	18	9	18	10	11	68	28	12	32	6	13	14	8	35	33
ENSG00000047621	1952	2753	1829	2551	2426	2255	2492	5060	2594	2066	2070	2052	2352	4045	2158	2096	2764	1892	2103	2140	1653	2345	2190	2579	1875	2238	3702	2985	1558	1680	2214	2346	2093	1476	3197	2531	1964	2250	1866	2914	3149	1952	2984	2967	2265	2105	2463	1954	2426
ENSG00000047634	5448	5012	8093	7009	7568	5280	5019	7023	6056	7447	6392	8174	6779	5180	11247	7308	5722	8922	6788	18107	5610	4819	6120	6874	11924	4983	5722	5260	5959	4226	6216	6224	6264	5071	7679	6053	7027	6719	8207	5366	4850	6990	4597	4831	3774	10341	5762	5230	7202
ENSG00000047644	1810	1607	2458	2416	2117	2551	2252	3585	2639	2544	3368	1903	2474	2386	2353	2013	1843	2858	2454	3345	2346	2330	2531	2270	2952	2496	1904	2089	2503	1926	2433	2242	2851	2180	2138	2858	2915	3231	2515	1757	2908	3122	2023	2251	2727	1811	3046	2377	3651
ENSG00000047648	94	83	159	75	213	143	63	158	151	345	120	131	106	83	282	120	113	81	79	191	81	94	76	95	258	73	100	111	85	76	117	100	117	86	106	131	146	94	85	223	127	104	67	80	66	140	88	106	77
ENSG00000047662	402	405	516	486	831	424	302	369	807	439	324	421	479	501	758	516	364	559	459	686	381	384	247	477	499	421	507	428	542	263	467	439	515	405	440	341	445	692	430	702	392	372	386	418	330	598	336	311	409
ENSG00000047849	6117	10249	6520	9029	7197	8544	8265	6330	7272	8370	6680	6601	6810	4650	7382	7942	6893	6107	6573	3424	10936	8174	8468	7378	6203	8771	12239	11095	10550	11354	6185	4554	9924	8725	5549	6195	8995	9166	10466	7609	6282	8272	8086	9481	12638	5015	6596	7346	7122
ENSG00000047932	1287	1671	1361	1466	1995	1479	1234	1481	1816	1353	1405	1281	1837	1768	1270	1508	1238	1485	1574	1004	1394	1534	1275	1785	1250	1543	1311	1594	1405	1291	1299	1590	1624	1399	1459	1323	1403	1612	1615	1656	1550	1366	1454	1513	1420	1419	1388	1389	1457
ENSG00000047936	0	0	0	3	0	0	0	0	3	0	0	0	0	0	4	0	0	0	3	13	2	0	0	0	20	0	0	4	0	0	0	0	0	0	0	5	4	0	5	0	10	0	10	0	20	0	0	30	0
ENSG00000048028	783	859	728	725	811	721	834	616	712	676	789	681	903	868	603	909	1165	960	848	289	660	763	797	1020	734	879	874	804	713	595	915	813	782	801	1078	961	603	896	654	688	889	767	831	774	880	682	880	782	830
ENSG00000048052	155	977	130	146	218	101	67	42	290	151	463	79	115	117	281	166	87	63	58	46	299	70	70	147	76	80	185	160	343	340	65	207	258	327	114	231	195	205	183	130	122	93	225	221	232	181	95	105	191
ENSG00000048140	2540	1768	1456	1990	2110	1970	2831	1715	2346	2280	2538	2136	2630	3321	1264	1971	2420	2188	2577	1109	1686	2649	2372	2413	1639	2237	1964	1969	1820	2339	1918	2153	1716	2084	2928	2560	1625	2400	2574	2240	2123	2159	2802	2296	2362	2324	2760	2054	2589
ENSG00000048162	1551	1593	1358	1679	1455	2016	1572	3771	1345	1709	1738	1712	1497	1708	2477	1903	1729	1611	1560	5265	1455	1458	1554	1727	1689	1668	2189	1606	1844	1688	1686	1880	1358	1726	1879	1841	1707	1592	2000	1894	1494	1830	1813	1946	1771	1780	1460	1701	1629
ENSG00000048342	633	629	723	815	523	956	913	366	743	638	914	808	874	600	217	848	884	579	904	376	709	855	984	624	453	947	350	648	981	870	903	642	1192	919	672	712	827	860	840	632	612	621	1070	653	1045	694	696	900	632
ENSG00000048392	1788	1987	2643	3481	2711	2186	2261	989	1328	1075	2046	2115	2962	1540	1512	1924	3621	1985	3320	1277	1562	2714	1563	3169	1376	2530	1451	2014	2146	2048	4359	2491	1894	1366	3157	1988	1877	2940	2031	1561	3579	1870	1647	1898	1800	2219	2481	1438	2091
ENSG00000048405	3375	3069	3630	2667	2809	3355	3456	7758	3107	3087	2637	3664	3681	3750	3729	3597	2791	3156	3901	6943	2818	3027	3502	3377	2569	2833	3196	2941	2398	2757	2565	3074	3722	2309	3055	2892	2712	2696	2730	2579	3420	3032	2807	2635	2813	3253	3157	3066	3257
ENSG00000048462	10	0	0	0	0	1	6	6	0	1	1	0	0	1	1	2	0	0	0	0	1	3	0	1	0	0	0	13	0	8	0	1	0	0	0	0	0	3	0	0	0	0	0	4	0	0	6	0	0
ENSG00000048471	1060	747	979	816	601	841	940	737	854	772	950	716	931	673	738	741	840	662	894	1080	818	955	734	833	680	861	724	754	787	860	873	672	946	805	794	791	809	848	862	614	767	805	881	765	956	676	939	857	734
ENSG00000048540	2114	1402	3385	1868	4408	8265	2861	596	1414	2066	978	3420	13617	1231	610	989	3079	2237	5099	1074	1541	1695	1209	965	1783	1059	814	2575	451	1894	6646	6195	3221	3395	2211	1479	3439	831	2135	4393	1590	1076	2095	3911	195	844	2060	2389	1949
ENSG00000048544	1508	1561	1066	1462	1208	1300	1622	1358	1109	1050	1594	1400	1189	1329	1221	1545	1714	1117	1520	652	1413	1277	1574	1447	1203	1692	1544	1410	1330	2062	1603	1491	1154	1468	1564	1430	1256	1159	1842	1222	1378	1335	1553	1429	1515	1019	1667	1583	1788
ENSG00000048545	0	3	0	0	0	0	0	0	0	1	2	0	0	0	2	0	5	0	0	0	1	0	0	0	0	0	0	1	1	1	1	0	0	9	1	0	1	0	0	0	0	1	0	1	0	0	0	0	2
ENSG00000048649	2809	2455	2354	2270	3068	2083	2353	2134	2223	1904	3428	2281	3025	2421	2795	2617	3020	2233	2705	2433	2441	3041	2307	2563	1906	2427	1958	1960	2472	1863	2505	2653	2816	2461	3034	2768	2230	2400	2559	2353	2773	2788	2669	2034	2810	2824	3067	2412	2275
ENSG00000048707	4282	4221	3505	3532	3347	4000	3887	2068	3781	2461	3577	3340	4094	2606	2358	3535	2956	4008	3754	1797	4837	4469	4035	4524	3091	3951	3434	3911	4276	3831	3585	3016	4036	4199	3016	2901	3314	4175	3823	3064	3744	3839	3603	3847	4630	2758	3558	3760	4178
ENSG00000048740	991	355	807	578	882	940	385	648	964	416	299	463	551	616	1039	446	635	521	619	397	715	768	615	711	810	639	287	1182	799	520	367	1153	896	452	493	616	775	974	531	678	653	635	633	776	240	829	571	521	1095
ENSG00000048828	9864	10432	8154	10865	8299	9649	12766	10756	9139	8086	10352	9198	9377	7573	7237	8544	11000	8161	9242	7112	11832	11000	10518	9583	9814	12034	9746	9864	8757	9020	9339	9717	9252	9113	9746	9834	9620	9824	10707	6463	10119	9903	11272	9765	15732	7813	10876	10141	10897
ENSG00000048991	1123	1411	1232	1549	1227	1324	1599	1729	1302	1236	1581	1223	1440	989	1010	1289	1402	1156	1519	846	1472	1577	1433	1295	1115	1704	1687	1221	1354	1211	1541	1312	1366	1341	1466	1265	1436	1536	1389	1162	1562	1269	1507	1305	1565	1319	1439	1305	1463
ENSG00000049089	328	44	192	82	143	44	64	206	618	73	72	133	79	138	294	82	113	103	153	143	80	237	63	119	63	249	166	141	147	80	243	265	358	315	217	71	315	206	100	204	74	524	140	73	25	321	239	139	207
ENSG00000049130	390	164	458	313	689	222	280	153	346	687	250	192	214	342	529	424	406	171	640	163	287	262	279	501	189	324	217	167	149	202	223	520	407	178	605	597	340	215	228	862	291	202	237	541	336	367	232	378	224
ENSG00000049167	1087	974	1051	921	897	1324	1164	1486	1114	992	1036	1026	990	1016	1152	1131	1205	986	1262	1053	807	1060	1059	933	1018	1112	1212	1008	726	940	1009	1182	868	921	958	881	956	769	994	1137	937	1226	1015	1084	886	1247	1136	1186	895
ENSG00000049192	269	123	243	122	424	186	344	118	314	277	152	294	69	158	139	431	273	214	151	422	110	170	246	135	179	429	175	214	280	130	501	320	151	318	246	166	510	171	318	319	154	283	158	150	325	280	351	262	156
ENSG00000049239	5019	4595	5353	5078	4672	5852	5607	2022	3176	3482	4038	5189	4432	3751	6268	5074	3615	6395	4983	5528	6264	5685	5575	5621	3862	3485	5322	4730	6368	4224	3923	4044	6384	4712	3820	3447	4900	6107	5791	3278	4810	6015	4100	5299	5735	4293	6257	6459	4724
ENSG00000049245	3627	4662	3404	4231	3985	3795	3264	3100	3477	3311	4363	3210	3705	3250	4134	3893	4003	3012	3354	3563	3873	3182	3113	3166	3189	4095	4068	3638	3940	5330	3882	4089	3838	3988	3796	3571	3960	3691	3913	4083	3572	3628	3265	3459	2933	3079	3689	3462	3534
ENSG00000049246	960	1181	1245	982	2849	1084	544	455	731	1836	1106	2714	1618	930	860	1388	886	964	1481	443	1200	813	2136	2005	1466	1718	573	482	1440	1693	1181	1737	1310	1646	1173	1189	1813	1021	1040	521	509	925	1150	336	958	948	482	627	1814
ENSG00000049247	159	166	230	188	424	186	83	452	118	316	173	479	277	170	260	304	217	152	215	441	179	108	351	331	402	277	191	79	173	263	187	349	184	260	262	250	334	128	213	98	89	123	172	55	193	152	91	239	352
ENSG00000049249	16	26	2	3	4	5	0	1	0	1	5	4	0	4	6	9	4	4	0	18	0	12	0	4	2	38	24	4	7	8	0	3	4	0	1	4	20	8	0	0	27	0	4	3	20	0	130	3	3
ENSG00000049283	926	81	1229	665	972	222	524	38	1059	129	522	993	1496	550	283	593	876	513	768	115	477	570	606	1213	207	1041	341	681	921	418	477	1296	778	1399	505	222	557	697	642	1346	246	764	322	219	814	898	649	1418	448
ENSG00000049323	899	405	653	1098	1440	943	637	294	1256	1628	846	480	612	939	659	1169	442	726	1194	825	1564	704	532	843	986	1580	374	1160	775	1320	560	748	1665	868	1272	1067	1248	845	669	1934	1921	486	812	724	867	786	696	1323	805
ENSG00000049449	3310	4876	3107	3400	2701	2886	3265	3049	2976	2622	3515	3238	2570	3068	3012	3507	3546	3113	2903	2998	5225	3025	3313	3250	3153	4236	6395	3132	2734	3997	3135	2943	3117	3584	3110	3300	3621	3121	4221	2656	3648	2962	4321	3629	6357	2884	5581	4309	3302
ENSG00000049540	398	1241	224	652	1999	654	334	91	370	490	967	367	593	1180	393	719	226	488	526	654	660	584	700	942	954	306	317	720	718	909	331	839	1270	1054	629	526	717	240	526	1196	563	550	430	487	159	224	515	787	482
ENSG00000049541	377	530	457	586	310	382	530	395	326	335	345	388	406	314	489	404	417	323	437	357	503	465	477	351	399	411	593	479	419	539	402	395	363	454	348	469	436	342	370	294	423	441	624	450	643	246	491	530	542
ENSG00000049618	2274	2441	2644	2478	3277	2727	2828	2018	2911	3375	2611	2622	2756	2812	2249	2333	2323	2695	2892	1532	2906	2763	2840	3149	2769	3084	2848	2341	2772	1740	2458	2130	3024	2529	2458	2485	2635	2828	2274	3032	2882	2585	2872	2840	2811	3204	2538	2590	2185
ENSG00000049656	1619	1827	1470	1488	1282	1450	1806	2072	1539	1457	1655	1479	1442	1576	1648	1504	1528	1612	1488	2139	1751	1763	1614	1544	1543	1536	1838	1516	1455	1997	1516	1388	1730	1459	1475	1463	1484	1616	1704	1393	1790	1477	1901	1731	2322	1400	2039	1973	1692
ENSG00000049759	2113	1054	2585	2087	1341	1549	2314	587	2646	1208	1885	1772	2577	1876	2547	1927	2569	2017	2439	4331	2294	2530	1656	1959	1408	2105	1179	2186	1638	1358	1618	1720	2188	2835	1674	1517	2010	2190	1624	1060	1882	1941	1632	1950	2383	2433	1732	2527	1584
ENSG00000049768	8	13	11	16	8	16	14	24	9	23	15	15	10	19	11	14	23	17	10	16	12	8	21	16	16	22	20	16	7	15	19	11	11	9	22	15	11	10	15	13	11	11	21	15	22	14	14	21	11
ENSG00000049769	109	292	89	87	104	94	141	145	130	116	157	124	83	249	116	105	57	177	98	121	120	94	111	141	101	94	131	96	126	146	80	132	150	145	162	188	90	131	81	118	200	80	116	153	151	104	140	150	108
ENSG00000049860	3435	3258	3755	3355	2354	4005	4368	1860	3875	2315	3870	3110	3522	3223	2428	3968	4344	2754	3195	1947	3755	3682	3201	3213	2681	3786	2633	3613	4326	4591	3979	3917	3985	3602	3474	2841	3578	5178	4141	2899	3597	3363	3302	3526	3209	2273	3894	3643	3645
ENSG00000049883	665	948	706	809	680	803	934	698	733	485	939	822	725	737	334	741	1036	871	789	226	629	691	867	762	552	827	813	893	706	756	923	734	619	855	1032	744	753	814	883	682	735	823	905	927	895	484	888	671	706
ENSG00000050030	71	265	93	95	74	45	68	120	96	51	130	50	127	63	53	87	61	81	90	79	173	56	101	122	122	65	52	68	159	200	55	60	78	131	90	78	44	42	76	67	79	75	95	58	50	26	69	75	70
ENSG00000050130	1835	2181	1656	1728	1536	1566	1735	1610	1621	1479	1907	1846	1796	2006	1191	1950	2177	1914	1695	1312	1846	1846	1842	1940	1670	1533	1491	1815	1825	2449	1605	1968	1697	1969	1915	1901	1512	1701	1902	1375	1580	1723	1920	1755	2136	1084	1885	1911	2006
ENSG00000050165	3842	9583	4885	3091	4859	2714	2841	1011	4274	4382	4634	1483	3913	4218	4065	5257	1615	1899	3560	2720	6093	1893	4001	3795	1618	4367	2302	2995	7078	7277	1940	1804	6467	6702	2276	4467	4889	3735	2968	9765	3700	2914	2873	3887	2847	5822	1812	3647	2557
ENSG00000050327	84	171	111	92	136	129	193	46	179	128	136	199	154	137	126	91	143	141	63	64	119	121	126	206	49	180	82	128	92	115	202	129	232	161	238	141	80	170	66	105	147	68	172	48	64	109	170	117	102
ENSG00000050344	305	258	338	363	610	257	310	819	435	1079	299	422	278	342	393	312	265	498	343	3190	364	185	312	282	577	260	562	268	257	172	290	371	243	296	444	526	315	212	314	459	331	256	284	286	319	1533	266	400	397
ENSG00000050393	664	606	459	455	564	733	636	435	431	562	528	543	580	401	373	542	624	422	638	425	423	491	675	625	394	558	582	431	591	606	487	743	675	502	563	664	494	539	429	755	546	526	491	628	477	619	637	548	540
ENSG00000050405	4686	4063	4914	7018	4363	5840	4535	1812	4907	4069	3685	5822	3725	2437	5759	3414	4086	4593	5283	1601	7036	6507	4632	4762	3261	5704	3351	6059	4925	5738	4487	4703	4465	4154	2813	3848	5919	5404	4758	4221	3759	5875	3304	6308	5623	2800	4059	3523	6046
ENSG00000050426	3520	3517	4416	4971	5129	4738	3453	4039	3274	3217	3353	3957	4630	3466	3682	4398	4624	3797	4760	2044	3456	3747	3816	3621	4088	4956	3390	3516	5490	3739	4354	4149	3638	4684	4338	3057	4574	4870	5033	5220	2906	4509	3388	2888	2706	3943	3266	3448	3319
ENSG00000050438	511	2951	632	1235	456	736	765	173	583	874	1273	1467	1091	1042	730	388	726	1458	680	858	984	1058	1431	645	1839	993	577	349	1113	945	1077	438	510	1733	745	302	751	407	987	666	703	846	1101	598	853	764	681	794	1286
ENSG00000050555	1048	808	987	951	2961	1633	2521	294	1188	1662	1800	1689	809	1884	2090	4342	1110	1628	1741	1574	1788	1915	2870	3623	1909	1279	1173	849	1796	1320	1547	2014	3612	1640	2862	1861	1740	1782	1660	4114	1939	1706	1847	790	1957	3711	1406	3926	1272
ENSG00000050628	277	983	283	352	334	712	435	60	573	195	245	279	253	185	474	207	137	329	262	294	399	182	501	621	275	215	412	644	768	1145	361	546	587	454	392	829	343	305	145	369	354	518	256	728	189	331	415	585	495
ENSG00000050730	17	7	0	3	0	5	13	20	3	13	8	0	13	12	14	6	11	30	3	64	14	10	6	10	3	5	5	0	3	3	10	21	4	3	0	11	14	0	0	9	20	24	26	0	99	12	37	18	4
ENSG00000050748	1905	2191	2377	2149	2511	2213	2194	1863	2178	1714	2165	2224	2142	1619	2024	2157	2185	1996	2480	1721	2346	2314	2424	1982	1921	2053	2110	1973	2446	2087	1739	2398	2328	2062	2341	1991	1998	2128	2190	2138	2288	2248	2373	2230	1953	2641	2271	2818	2359
ENSG00000050767	37	21	41	45	61	23	19	36	117	64	26	18	10	33	65	53	20	19	11	34	25	60	25	26	37	22	26	33	31	28	10	32	92	20	43	49	50	59	32	98	40	20	17	38	37	54	27	17	56
ENSG00000050820	1434	1676	1395	1177	1490	1375	1355	2393	1668	2130	1788	1287	1314	1757	1713	1248	1264	1529	1300	1588	1479	1279	1212	1366	2642	1572	2593	1444	1355	1401	1252	1120	1351	1489	1473	1774	1550	1396	1778	1558	1643	1555	1678	1582	1732	1259	1349	1483	1902
ENSG00000051009	2093	2733	3056	2259	3430	3596	2470	4823	3231	4239	2368	3234	3317	3462	3023	2905	2944	2746	2334	4454	3304	2196	3075	3201	3602	3141	3222	2970	3082	2158	3117	2573	2422	3515	3418	2467	3158	3248	3219	3800	2286	2942	2875	2666	2229	2936	2572	2147	2474
ENSG00000051108	6761	10182	5584	5330	5623	7986	6549	6360	5132	6630	6002	7078	7018	7637	6484	5454	6124	6710	5998	6093	6952	5247	7685	5420	6415	5992	8167	5351	6492	9990	7496	6152	5244	6819	5095	6915	7529	5415	6268	7986	8880	6166	6268	7998	5124	7867	6948	8265	8841
ENSG00000051128	577	410	767	575	646	638	472	691	730	733	588	797	643	711	810	599	790	645	626	590	644	421	519	579	989	889	866	730	711	738	882	637	680	438	596	625	721	696	790	647	632	693	301	656	483	652	562	665	696
ENSG00000051180	35	55	28	31	5	20	22	6	15	100	38	34	40	13	7	35	34	11	21	16	9	25	42	26	12	38	13	33	23	25	51	32	16	17	37	65	40	28	37	11	37	16	29	35	22	9	32	15	24
ENSG00000051341	350	235	221	251	105	257	157	87	128	770	162	233	431	136	62	329	558	182	316	64	41	221	260	267	428	447	90	347	354	146	537	243	183	210	198	439	590	501	288	139	282	609	214	509	184	193	277	83	403
ENSG00000051382	1236	1051	1028	1063	1012	885	909	679	750	780	1009	979	1123	872	544	1033	1327	1089	1113	558	989	865	1201	969	740	1091	873	858	1004	1151	1094	1163	1201	1073	1287	1307	832	961	1151	773	1109	1080	1162	839	1190	1110	1216	1067	1090
ENSG00000051523	2091	880	1913	1582	602	1277	1003	1081	2155	625	690	1049	1622	1372	1951	895	1084	645	774	731	1198	1858	1067	1178	855	883	543	2295	1280	1051	709	1668	977	950	708	1009	1832	1935	955	891	1575	1445	1167	1391	702	1029	1268	738	1428
ENSG00000051596	386	375	404	437	333	822	398	393	653	372	695	684	658	426	332	450	576	698	372	347	446	712	1002	576	339	487	271	739	560	851	645	566	602	525	464	1100	458	381	699	533	395	414	685	504	505	324	594	411	648
ENSG00000051620	1713	2292	1809	1583	2131	2456	1685	2178	1370	2364	1658	1855	1870	2377	2001	1618	1747	2023	1915	2132	1899	1689	1745	1939	3568	1543	3565	1680	1493	2004	2146	3691	1900	2194	1723	1428	2335	1582	1830	2516	2107	1853	2496	1594	1680	2727	1794	2732	2449
ENSG00000051825	870	837	798	957	864	951	984	1145	747	1064	821	824	1026	864	548	881	990	880	993	636	868	1001	1052	1048	982	1095	895	768	883	674	1004	779	806	894	1094	911	839	1063	907	897	983	933	1140	997	1229	1110	931	832	831
ENSG00000052126	5707	6046	7712	8405	1951	5846	8857	817	9913	1323	1972	7083	4580	3784	1177	7661	5215	4586	5462	724	5916	10077	5894	6083	1624	3195	3437	10109	14051	10043	3928	4758	7187	7152	3310	2739	7861	9331	7328	3508	3256	8733	2741	8626	13398	2871	9198	8370	4520
ENSG00000052344	8	6	4	11	6	9	8	3	19	6	11	8	10	14	10	15	13	2	12	9	12	7	5	10	10	5	17	7	13	6	13	6	18	10	12	6	12	20	10	2	13	7	7	16	16	4	6	9	6
ENSG00000052723	4434	3987	4293	4702	4467	4746	4892	8100	4099	4947	4779	4264	4859	5679	3788	5207	5028	4912	4865	5969	3433	4432	4951	4212	4893	4630	7441	4232	3894	3166	4490	4964	4354	3491	5671	4686	4352	4100	5404	4439	5028	4395	5074	5033	4880	3924	5484	4587	4207
ENSG00000052749	1307	2370	1070	1107	1278	1534	1976	6846	1045	2633	2435	2047	1191	1855	3125	1188	1199	2711	1343	6925	2180	1455	1852	1345	2176	1672	2581	1261	1086	1476	1423	770	1024	1274	1422	1817	1257	1053	1361	1396	1432	1589	2381	1743	2851	2143	2416	1590	1682
ENSG00000052795	906	966	1098	1583	805	641	976	796	754	749	730	1074	1560	673	1094	841	883	564	970	617	1134	1098	873	751	1183	966	3501	1174	1137	1346	959	935	1062	718	536	728	904	1364	1076	675	1176	697	732	1062	1802	676	947	777	1166
ENSG00000052802	1768	15185	1211	3003	954	1675	3184	2589	1523	14423	19724	2545	1425	11367	14611	7272	10768	6569	1989	9182	2008	2354	1667	2878	12411	1537	2727	2238	1843	6166	3938	3340	1459	2271	18546	15847	1366	2471	2934	1134	7232	2744	5047	3519	5017	3693	4236	1798	9279
ENSG00000052841	2810	2953	3315	2661	3990	2921	2992	4356	3182	4089	2674	3142	3045	3238	3626	2948	2790	3320	2787	2700	3388	3125	2542	3221	3436	3067	2878	3038	3290	2456	2880	3007	3178	3010	2717	2596	2761	3844	2770	3546	2539	3429	2233	2944	2288	3635	2961	2816	2940
ENSG00000053108	166	6	168	24	127	658	391	24	208	134	73	68	294	47	140	288	188	189	297	80	86	115	159	68	216	357	63	99	162	186	171	140	152	194	93	400	195	117	74	81	46	503	253	99	97	127	244	110	79
ENSG00000053254	3950	3205	4374	3471	3812	3509	2947	1152	4032	2148	2676	3575	4744	2526	2524	4047	2757	3405	3828	5076	3759	3773	3162	3367	2456	4038	2196	3634	4441	3690	4057	3358	5217	3128	2607	3722	3911	4245	4119	3762	3704	4103	2384	3538	2752	3417	3418	4220	3340
ENSG00000053328	0	10	34	16	22	17	23	7	23	23	32	6	17	30	10	24	13	42	19	1	18	25	26	14	9	17	9	11	7	17	18	6	39	13	11	49	13	29	15	25	45	14	17	19	52	3	16	18	10
ENSG00000053371	1384	1419	1544	1385	896	1823	1384	813	1174	793	2143	1718	1374	1603	726	2037	2304	1503	1580	1278	1016	1251	1611	1719	1008	1687	786	1277	1241	1558	2189	1524	1530	1881	1702	1737	1383	1235	1509	1330	1164	1648	1655	1367	1128	1379	1165	1342	1123
ENSG00000053372	813	1196	769	988	1030	1155	1331	3146	746	1120	1146	1069	859	810	1758	1177	954	1085	1086	2392	1400	1059	1202	972	1471	1086	1567	1041	1007	1033	922	1009	1053	977	913	1230	1069	992	1084	981	939	1095	1335	1202	2079	935	1253	1430	1041
ENSG00000053438	22	418	34	30	42	23	28	17	42	43	341	29	23	60	81	33	20	51	38	45	149	40	33	37	47	15	16	30	147	340	27	23	36	226	40	94	25	31	26	33	40	38	65	51	45	54	21	58	35
ENSG00000053501	507	371	474	416	507	535	565	1032	469	557	545	541	555	555	562	491	569	557	524	656	399	482	477	478	477	652	637	468	454	390	463	533	547	431	534	600	577	561	424	612	567	491	461	499	520	524	518	515	338
ENSG00000053524	617	1088	903	867	1981	497	419	926	738	1234	1159	864	793	856	1305	658	873	1363	859	2018	660	527	833	922	1917	1004	777	485	779	345	1059	721	701	635	1126	933	881	567	942	1461	1355	1378	927	850	699	3734	804	909	792
ENSG00000053702	259	146	309	248	432	249	307	103	366	250	239	209	248	338	193	496	189	336	265	141	232	291	353	195	97	412	174	246	217	210	186	269	522	227	283	286	450	214	301	788	384	325	240	190	134	279	175	408	200
ENSG00000053747	253	293	155	233	445	322	331	1913	173	520	267	229	270	300	323	124	238	228	201	144	212	335	151	282	441	234	290	277	185	197	277	335	213	278	208	293	136	620	245	207	468	115	423	209	198	137	264	313	241
ENSG00000053770	7562	6888	6801	7083	5784	7027	8258	5299	8080	4640	7807	6680	7807	8239	3771	7507	7490	6938	6765	3760	5778	6815	6380	7055	5443	6851	6227	6920	5412	5766	6801	7673	6279	5401	9630	7142	5989	5398	6423	5409	7753	6019	7132	7069	6131	5087	8214	7790	7207
ENSG00000053900	10805	5682	12910	6680	9765	8127	8490	9279	13124	10936	5661	11380	8693	9148	6560	8187	7535	10077	9113	3586	6271	8786	7457	11284	6985	7691	12269	10172	7197	5506	8335	12638	8412	7447	9029	6956	8054	9913	7318	10960	5610	7807	6159	9217	6242	10707	9139	9252	10352
ENSG00000053918	12584	7973	14005	12050	7484	14868	15291	6327	19341	6224	7649	14306	16528	6475	8017	14448	10987	12891	13554	7473	13124	11594	13657	9717	9322	19483	7192	14660	19778	23434	22296	11785	12910	12531	7849	6117	13439	12347	14117	6203	8113	16764	6216	10466	7887	8433	7452	12617	19439
ENSG00000054116	2469	3231	3060	4099	2081	2651	3386	2082	2545	1891	2509	2867	2958	2792	1606	2623	3209	2553	3126	1372	4041	3375	2797	3119	2305	3026	3103	3921	3042	2925	3182	2795	2509	2651	2784	2159	2711	2456	3023	1818	3115	2970	2865	3175	3838	1676	3103	3067	3143
ENSG00000054118	7036	5082	7535	5759	6642	6173	6585	6774	6765	7735	6206	6520	6943	6384	5682	6488	6338	6801	6828	7036	8313	7167	5875	6642	5132	6693	6188	7529	7631	5989	7107	4878	7277	6642	5929	6524	6740	7117	5741	5784	5364	6879	6851	6300	8161	6684	7758	6395	5707
ENSG00000054148	1933	2045	2217	2379	2149	2298	2423	2993	1848	3172	2681	2790	2303	2483	1623	2299	2767	2126	2432	2127	1694	2072	2618	2351	3137	2385	2428	1876	2128	2117	2677	2306	1748	2419	2565	2577	2333	2705	2026	2595	2328	2329	2240	2319	1847	3247	2128	2379	2306
ENSG00000054179	3	22	5	10	31	26	13	2	5	8	13	4	6	12	33	22	4	8	10	9	10	7	20	7	3	10	5	8	23	6	9	13	17	30	24	9	4	6	5	23	12	11	11	7	2	8	11	10	15
ENSG00000054219	239	200	137	230	225	75	246	107	191	224	160	201	123	209	222	162	129	90	135	144	238	252	139	157	300	328	230	181	224	191	137	131	115	298	66	177	173	158	262	236	176	161	352	132	238	212	113	175	145
ENSG00000054267	2210	2469	2412	2347	2506	2146	2434	3775	2257	2258	2529	2441	2381	2390	2836	2410	2184	2419	2908	2987	2554	2266	2381	2284	2811	1990	2596	2565	2813	2337	2116	2410	2302	2443	2286	2352	2172	2874	2476	2542	2210	2417	2293	2184	2616	2080	2445	2177	2265
ENSG00000054277	1917	906	1743	1177	1109	1133	1982	1221	2033	880	1312	1288	2702	2195	841	1684	2148	1231	1410	777	863	1198	1255	1987	1118	1294	921	1113	1036	889	1212	2172	1666	911	2006	1857	775	1685	1193	1515	1551	1219	1345	1116	1076	1720	2068	1186	1192
ENSG00000054282	819	986	1210	1065	1361	952	915	633	1113	998	733	1045	971	927	862	986	1000	1027	1055	580	1009	1081	919	1029	900	953	1006	1186	1273	1148	951	1148	1012	894	791	968	1207	1179	1034	1159	827	1165	809	1070	971	1175	892	978	962
ENSG00000054356	28	10831	40	367	9	90	29	67	27	519	3182	37	6	14	1333	19	55	33	21	165	1443	10	24	432	163	83	409	237	1357	7930	23	86	7	4921	144	249	119	88	20	139	70	28	2082	602	213	30	585	39	222
ENSG00000054392	611	717	1129	1252	431	949	801	85	1342	360	511	671	737	469	305	557	1014	984	878	432	1050	885	905	794	390	1878	271	1235	719	1016	1230	701	577	528	687	710	1061	1064	1108	416	617	692	534	1318	814	704	1010	666	871
ENSG00000054523	6083	4682	4425	4732	4960	4623	5112	3705	4712	3957	5080	4854	6740	3924	4021	4604	4502	5348	4945	3890	4854	5731	5546	5998	4503	5406	5176	4356	4541	3693	4726	4111	5137	5026	4354	5240	5010	5569	5762	4001	5153	5291	6693	4726	6646	5095	5401	4764	5797
ENSG00000054598	265	65	227	248	441	166	181	116	249	182	145	136	229	233	156	317	141	107	216	456	165	198	195	136	151	165	131	103	143	141	117	318	358	101	169	126	142	120	95	282	334	201	130	133	153	388	203	233	158
ENSG00000054611	799	697	703	842	673	760	709	519	758	658	783	712	805	612	705	701	851	696	730	719	578	741	732	620	807	791	759	737	849	1064	853	634	803	756	651	766	756	838	898	625	693	763	763	824	741	737	776	814	762
ENSG00000054654	4074	3261	2944	3962	3424	3166	4628	1779	3924	3606	3027	3974	4047	3691	2447	3375	3155	3247	3223	1075	3610	4116	3451	4667	2506	3956	2941	3712	3928	3615	4262	3113	3923	4065	2922	2293	3673	4418	3022	3803	2747	3226	2954	3100	3642	2679	3259	3023	3409
ENSG00000054690	2653	2117	2639	2492	3747	1586	2713	3266	2356	2846	2447	2741	2241	3107	2082	2100	2009	2599	2405	2062	1901	2271	2679	2666	3354	2040	1772	1781	1396	1439	2104	2670	1851	2469	3342	1814	2121	1910	2652	2996	2398	2285	2455	1763	1793	4524	2306	2401	2221
ENSG00000054793	1373	2486	1959	1352	1698	1618	1990	192	1387	1173	2187	1149	2650	1483	1378	1270	826	1847	1031	1130	2161	865	1527	1307	866	2070	1326	1726	1388	2296	1103	930	2858	1825	950	707	1551	1616	1458	1160	1496	1214	995	1324	1410	1574	1950	1075	1834
ENSG00000054803	957	211	587	1443	2382	460	594	141	2642	1153	786	272	596	881	1407	811	483	347	1402	543	620	742	772	1097	320	1205	596	510	463	689	299	280	1621	423	657	1276	1646	1166	799	1611	584	372	760	1504	278	687	456	897	1046
ENSG00000054938	1	3	5	6	1	3	6	22	2	5	6	2	1	9	0	3	5	0	1	10	10	3	0	0	14	1	10	26	1	3	8	0	0	2	0	1	1	0	3	2	0	2	2	2	4	0	2	4	2
ENSG00000054965	2226	3561	2414	2529	1871	2197	2592	1674	2584	1925	2652	1952	2299	1891	1582	2143	2412	1936	2010	1150	2732	2546	2144	2375	1912	2565	2198	2533	3147	2382	2482	1748	2000	2672	2080	2351	2277	2221	2728	2143	2105	1981	2194	2598	1818	1831	1894	2201	2130
ENSG00000054967	258	233	260	212	92	120	105	476	336	186	132	148	149	175	587	114	146	128	159	910	165	201	136	171	458	108	187	249	146	181	120	140	102	102	108	198	141	192	129	104	260	142	222	167	110	211	166	104	192
ENSG00000054983	1754	1784	1373	1332	1235	1243	1626	1326	1762	3163	2615	1263	1568	1459	1837	1395	1812	1541	1474	3377	1491	1350	1908	1489	2002	1442	1517	1470	1773	2173	1318	1400	1638	1369	1368	1822	1326	1829	1514	1212	1323	1392	1671	1057	1843	2036	1716	1386	1566
ENSG00000055044	1677	2325	1755	1804	1967	2300	1929	4265	1925	2592	1535	1765	1458	2644	4262	1766	1259	2261	1788	9453	2611	2080	1812	1667	2791	1661	2549	2015	1717	1495	1543	1843	2003	1673	1648	1733	2028	1614	1660	2213	1947	1904	2190	2283	2335	2931	2075	2118	1743
ENSG00000055070	5137	3907	4270	5230	4779	4721	4703	5387	4554	4574	4734	4269	4539	4014	5280	5060	4236	4752	4712	4656	5097	4654	4518	4564	4658	5598	5454	5668	5122	6113	5648	4232	4945	4892	4265	4550	4511	5645	5849	4819	4231	4666	4287	5067	6268	3904	4956	5311	4996
ENSG00000055118	77	1437	94	263	148	387	126	68	81	126	566	69	243	153	219	98	86	164	387	67	332	114	206	330	353	30	29	146	350	555	153	46	189	621	221	171	119	69	158	247	211	42	530	137	54	252	253	122	192
ENSG00000055130	2902	2830	2425	2540	2839	2781	2679	3081	2266	2456	3578	2779	2875	3332	3275	2800	2695	2965	3140	3834	3106	2866	2907	2893	2888	2473	2870	2527	2811	3153	2492	2655	2886	2717	3308	2639	2306	2659	2703	2624	2979	2516	3154	2501	2773	2746	2955	3276	2826
ENSG00000055147	4938	4566	3956	4459	3313	3953	5881	5132	4133	2996	4720	4099	5235	5319	3026	4742	5794	5132	4295	2314	3645	4772	4361	5575	3694	4874	6443	4951	3432	4259	4831	3832	4106	3709	5713	4509	3832	3685	3789	3875	5240	4056	5112	5134	4718	3540	5995	5212	4774
ENSG00000055163	2021	2759	1729	1617	920	1437	2692	2751	1181	2488	5178	2237	2816	2630	3060	1049	2667	2217	1570	2106	1572	2812	2002	1636	3102	2595	973	1480	1756	2270	2343	1204	798	4068	1670	1107	1140	1044	2262	719	2984	1297	3416	1298	2584	1230	4783	684	1576
ENSG00000055208	2436	1808	2052	2003	2370	2268	2013	1810	1792	1876	2125	2086	2624	2150	2501	2414	2479	1558	2727	1445	2315	2023	2417	2297	1694	2131	1763	1766	2214	2054	2354	2403	2946	2328	2583	2638	1901	2894	2181	2373	2623	1947	2161	1758	2006	2204	2292	2210	1906
ENSG00000055211	2481	1993	2258	2160	2364	2542	2357	1386	2307	1815	2277	2089	2102	1859	2026	2788	2699	1691	2201	1653	3030	2312	2196	2105	2252	2535	2331	2359	2697	3392	2237	2630	2739	2240	2069	2168	2488	2286	2692	2341	1973	2392	2083	2121	2614	2125	2426	2434	2273
ENSG00000055332	2440	2133	1735	2534	1895	1967	2055	914	2156	1757	2441	1578	1911	2229	1459	2012	1926	1665	2096	1096	1881	2103	2069	2049	1249	1956	1533	1699	1991	1669	2079	2020	2155	2148	2186	2069	1867	2058	1832	1590	2379	1767	2606	1821	2210	1548	2194	1793	1788
ENSG00000055483	2382	2835	2963	2229	3353	2537	1881	5762	2373	7157	1932	3125	2408	2928	5685	2333	1412	2964	2230	13982	3465	2249	2524	2475	4074	2293	2171	1734	2340	2109	2270	1974	2238	1996	2048	2338	2093	2109	1874	2910	1839	2381	1806	2000	1797	9564	1830	2035	2627
ENSG00000055609	4522	4059	3763	3527	3799	3348	3722	3459	3914	3088	3971	4234	3965	3823	2861	3696	3280	4368	3904	3087	4450	4264	4032	4780	3532	3775	2849	3222	4386	2707	3298	3219	3905	3606	3395	3719	3373	3887	3743	3502	4293	3826	3617	3524	3199	3102	3544	3103	3872
ENSG00000055732	2502	1923	5759	3617	48174	8074	4593	999	3038	5939	2993	15185	11134	6260	11800	6399	4319	6323	9956	4141	7167	4992	11188	13144	3713	6216	2856	2923	6170	2007	6671	11892	9020	7272	9122	3893	6824	3477	2998	14306	5067	9708	3499	2379	2296	17637	3378	4097	3639
ENSG00000055813	19	82	27	49	109	39	15	24	27	23	33	18	33	19	62	30	28	33	25	5	41	31	21	32	51	19	43	16	66	33	21	103	20	63	20	28	20	24	21	44	36	21	24	14	34	29	15	57	29
ENSG00000055917	4566	4470	4265	4097	5446	3830	3341	4106	3834	3920	4190	4427	5028	4252	4404	4615	3757	4429	4293	4932	4443	3693	3854	4285	4126	4356	3662	3990	4217	4272	4420	4518	4835	4167	3859	4044	3807	4284	4194	4048	3863	3770	3661	3860	3488	4262	3999	4183	3781
ENSG00000055950	1085	974	1347	1262	1360	1496	1523	1221	1332	992	1574	1344	1380	1295	1083	1471	1756	1299	1319	1125	1245	1072	1527	1368	1229	1325	1303	1017	1339	1534	1636	1579	1287	1607	1535	1297	1349	1332	1582	1309	1205	1537	1696	1216	1544	1314	1422	1286	1237
ENSG00000055955	1658	1312	4097	3241	731	671	3129	179	2976	1335	1143	2683	1856	3639	590	778	1300	1992	1142	574	3450	3184	1342	1463	419	3103	3419	5272	4147	3555	1247	717	367	1028	734	253	2710	4001	3910	494	2259	2081	661	1978	2995	422	2956	1572	2760
ENSG00000055957	0	9	2	1	1	3	10	12	0	17	202	5	4	4	33	7	28	5	2	0	28	1	28	2	70	8	4	8	0	2	13	0	3	1	64	15	0	9	5	0	1	3	6	4	7	0	1	9	3
ENSG00000056050	567	675	535	701	423	561	640	448	508	566	570	562	521	454	308	685	614	571	569	279	624	584	556	500	453	555	785	613	635	765	582	565	456	664	560	527	795	581	581	412	537	639	707	524	662	391	701	653	657
ENSG00000056097	3662	5612	3352	4766	3795	3743	4319	4587	3653	3913	4840	3137	4077	4640	3694	4068	4857	4658	4083	4734	4609	3823	4599	4192	3554	4429	3801	3934	4088	3564	4368	4125	4123	4024	4804	4966	2713	3704	3066	3353	5012	3397	3298	4593	4914	3501	3655	4139	3596
ENSG00000056277	188	149	202	183	209	206	215	299	195	226	196	193	157	190	258	203	163	222	192	590	177	169	165	181	206	152	202	175	152	171	195	201	169	146	191	209	132	229	206	161	158	163	137	144	218	253	191	140	148
ENSG00000056291	0	1	0	0	0	0	0	0	0	0	0	0	0	0	0	0	0	0	0	0	0	0	0	0	0	0	0	0	0	0	0	0	0	0	0	0	0	0	0	0	0	0	0	0	0	0	0	1	0
ENSG00000056487	15	225	51	26	39	7	26	17	76	120	59	29	37	83	123	53	38	93	40	146	82	37	77	50	126	62	129	53	91	104	33	37	28	78	59	42	14	12	66	54	54	71	76	16	104	104	56	51	49
ENSG00000056558	1110	1358	3040	1317	1295	2430	1968	776	2402	1754	953	1063	2125	2108	731	1421	1623	992	1657	624	1400	1959	1972	1751	1297	1154	1281	1157	2092	1140	1146	968	1596	1647	1962	1189	2179	3331	1219	1819	1131	1884	1576	1122	1127	1853	1460	1510	1156
ENSG00000056586	1448	1375	1344	1411	1648	1222	1060	1460	1253	1602	1299	1344	1250	1091	1740	1347	1143	1147	1400	1341	1301	1290	1260	1302	1562	1098	1103	1163	1278	1213	1058	1202	1380	1279	1262	1295	1332	1297	1635	1321	1472	1228	1548	1061	1255	1464	1294	1121	1287
ENSG00000056736	199	155	226	145	262	103	117	118	191	155	100	163	208	211	121	145	133	164	116	119	141	100	147	127	109	226	145	275	135	107	214	249	204	141	157	122	204	169	189	190	188	158	104	138	153	308	141	166	195
ENSG00000056972	1490	1474	1657	1935	813	1706	1725	1387	1115	685	1277	1579	1274	1028	1902	1323	1414	1564	1512	2131	2133	1644	1241	1580	1491	1329	2402	1599	1442	1618	1998	1198	1408	1351	1119	1200	1451	1184	1575	978	1598	1684	1342	1596	2149	742	1835	1592	1400
ENSG00000056998	36	119	71	70	63	62	54	12	130	30	90	38	60	212	55	49	38	124	77	38	68	53	123	62	210	67	87	48	78	243	76	417	102	96	48	58	51	33	85	40	57	66	48	66	24	93	73	312	224
ENSG00000057019	10065	6634	12800	8272	9640	10936	8850	15162	11068	6511	11681	9046	11594	9226	12066	12300	10295	9491	11726	6516	10119	8246	9080	10203	5794	11954	8544	10182	8709	8771	9518	10375	10768	8049	8905	8810	9537	9659	10960	7172	11299	9270	6898	8889	10987	8897	10227	10843	7679
ENSG00000057149	5	64	9	5	8	7	9	2	4	1	22	17	4	15	3	14	14	13	15	58	11	3	8	12	6	4	13	6	9	2	14	0	12	29	0	10	8	1	5	0	8	7	17	0	6	5	3	17	4
ENSG00000057252	24891	12269	13783	14735	15238	20497	16164	12269	9322	15935	26128	17671	27048	19532	16223	23769	22668	29088	14140	35745	10694	14949	20548	17492	16854	13634	5141	10409	12363	13938	19724	21788	15453	23035	19341	21169	12729	14423	17492	13144	17787	22668	19109	12766	10398	18981	19778	17242	20024
ENSG00000057294	30	142	27	23	143	35	39	29	60	23	141	19	19	49	51	127	23	19	48	24	95	19	88	37	101	28	41	49	66	168	24	46	61	100	41	74	18	26	44	39	103	34	65	51	38	19	26	40	62
ENSG00000057468	17	80	67	3	87	36	40	211	85	85	29	12	57	158	51	37	87	47	37	13	21	37	74	179	30	58	120	82	12	8	23	4	31	15	125	124	25	70	42	81	36	69	67	52	99	65	54	54	53
ENSG00000057593	0	3	0	0	4	3	2	0	0	1	2	0	0	3	3	2	0	0	0	1	3	0	5	0	2	0	0	0	5	3	0	0	5	0	0	0	0	1	0	1	1	0	1	3	0	0	0	1	0
ENSG00000057608	8678	9397	7147	9844	5146	8426	9288	6617	6753	5797	9935	7419	7918	7373	5296	7992	10130	8306	8794	4644	9139	9174	9226	8971	6419	9139	7357	8826	8113	9217	8146	8258	7849	8826	8963	9481	8232	8258	7825	6411	9122	7287	10831	9844	10831	5907	10865	10065	9462
ENSG00000057657	121	84	194	95	185	154	61	491	146	513	81	237	146	128	844	68	140	147	132	322	170	110	205	116	379	108	105	199	94	106	104	147	52	33	77	127	183	145	76	306	123	113	136	109	38	519	109	123	182
ENSG00000057663	2009	1491	1516	1834	1602	2090	1839	978	2182	1072	1672	1785	2375	2450	1070	1917	2203	1544	2368	820	1629	1821	2136	2008	1260	2246	1280	1689	1949	2434	3011	2069	1737	1996	2273	2208	1792	1833	1721	1438	2066	1992	1709	1824	1641	1507	1568	1862	1885
ENSG00000057704	288	531	359	264	509	318	311	670	156	501	466	214	387	291	410	341	440	293	260	389	341	271	254	289	622	243	349	180	419	436	343	364	249	332	346	270	265	281	202	577	278	282	522	229	413	583	372	376	220
ENSG00000057757	1764	2246	2029	1827	2252	2264	1997	3163	2097	2123	2178	2445	2129	2437	2225	2372	2009	2269	2105	3104	2018	1988	2263	2075	2061	1983	2046	2101	2067	2599	2259	2092	2054	2353	2664	2322	1892	2006	2330	1984	2035	2058	2010	2002	1951	1926	2202	2180	2209
ENSG00000057935	6170	4242	4630	4474	4728	5361	4123	2200	3400	2934	5137	6076	5090	3887	3062	4846	6090	5936	5260	2032	4009	4606	3828	5252	3751	4609	3607	4261	4489	4173	6148	5572	4467	5468	5803	5560	4762	4136	4229	4020	3933	4837	4382	4932	4009	4134	5495	4880	3635
ENSG00000058056	3397	2460	2492	2521	2059	4774	3355	1260	2964	2125	4382	2932	3709	2275	3630	3496	3419	2582	3979	1958	2334	3003	4282	2362	2933	3132	2281	2358	4756	2255	3200	2667	3725	4247	2331	2992	4240	4154	3693	2216	1966	5119	3158	2760	3581	2858	2977	2707	2798
ENSG00000058063	5846	4094	6199	4842	5176	4644	5097	4285	5401	4282	4465	5607	7004	5082	5107	6549	5744	5163	5846	4279	4048	5090	5210	6090	5017	4611	5900	4802	4450	4799	5311	5272	6203	4020	5849	5314	4114	4660	6039	4978	5627	5166	4489	4393	4109	4980	5115	5078	5228
ENSG00000058085	20	55	6	37	35	37	20	113	18	21	19	31	12	11	14	42	24	3	11	3	13	38	32	11	82	16	42	11	6	11	33	20	16	128	20	16	13	10	39	20	18	7	20	18	45	4	23	22	14
ENSG00000058091	254	484	311	347	353	271	243	195	382	383	392	329	210	236	315	300	234	236	353	240	392	323	298	292	588	310	394	235	404	376	357	288	371	368	245	291	302	369	403	419	267	338	286	322	339	260	364	299	290
ENSG00000058262	13700	17743	9444	13255	10352	10364	13104	14868	9735	12967	11000	8939	8279	9104	10756	10022	9874	10948	10306	10658	15023	11553	12099	11024	12225	10819	15185	11847	9717	14212	9945	7819	10683	9746	9755	8656	9924	9537	11939	11771	14588	8979	14542	14448	16993	10238	14894	17743	14378
ENSG00000058272	1985	1622	2003	1965	2901	1774	1701	1576	2101	2657	1970	2309	2056	2056	2125	1813	1554	1991	2072	1856	2205	1940	1764	2085	2047	1989	1425	2001	1956	1624	1901	2108	2392	1841	1831	1978	2150	2180	2154	2428	2248	1915	1756	1760	1896	2066	1784	1972	1802
ENSG00000058335	7	15	2	22	69	5	6	7	19	14	10	10	9	36	5	145	7	40	27	6	47	28	12	15	10	8	4	30	24	42	24	20	16	87	11	0	34	17	40	36	8	5	2	0	16	85	9	17	17
ENSG00000058404	16	2610	50	124	21	45	10	29	28	193	849	34	12	5	604	25	5	77	51	116	670	23	13	137	85	9	54	83	566	650	23	15	26	997	46	118	52	35	16	90	39	44	370	257	56	56	41	34	126
ENSG00000058453	1089	945	1432	837	2192	1190	1057	1162	1488	1202	901	2502	1462	2318	1230	1006	826	1391	1209	1621	1109	1328	1074	1345	893	944	1256	1170	1196	849	924	1336	1352	993	1530	1251	1069	1384	956	1852	1539	1090	881	948	1254	1595	1220	974	1152
ENSG00000058600	1979	1996	2122	1851	2163	2052	2036	2894	2036	2308	2497	2145	2031	1927	3130	2034	1795	2668	2354	3676	2421	2128	2274	2269	2080	1960	2110	1579	1921	1767	2063	2081	2343	1927	2235	2355	1683	1767	1855	1792	2110	2151	2162	2175	2439	2627	2360	2085	2155
ENSG00000058668	12239	15267	7849	11681	12427	8505	11566	12314	8841	7088	11216	6971	8214	8741	7609	9824	9242	11039	8049	10317	11258	11134	9217	9054	7232	7078	12873	9020	8017	5753	7192	9080	8880	9855	7992	8717	7935	6565	9979	10611	13026	10960	8342	11039	12910	10398	12331	10936	8441
ENSG00000058673	7836	8279	8513	7777	9122	7013	6455	8426	7655	8633	6706	7430	7328	9956	8833	7447	6689	8701	6806	6638	8701	7484	6384	8412	8167	7529	9339	8648	8133	6124	7282	8011	7535	8017	7181	7027	7393	8049	8074	9668	8127	7801	6870	7701	6447	6893	6380	7237	8306
ENSG00000058729	676	804	616	713	560	667	657	859	558	445	642	749	648	985	591	692	707	768	759	1201	661	786	751	658	667	639	525	675	671	798	551	646	602	625	738	605	505	585	696	556	802	606	779	777	653	473	804	697	789
ENSG00000058799	1234	1586	1249	1569	841	1116	1603	938	1324	883	1250	1084	1399	1604	808	1178	1503	1157	1347	734	1291	1493	1396	1233	1012	1443	1715	1820	1366	1858	1474	1334	1069	1179	1347	1140	1202	1294	1328	779	1448	1330	1691	1446	2250	956	1553	1321	1617
ENSG00000058804	908	808	639	819	652	956	878	860	573	563	804	725	807	606	618	877	973	699	828	484	846	785	811	712	682	746	706	776	594	847	864	800	803	765	846	807	648	655	840	481	690	674	901	728	1242	500	981	954	836
ENSG00000058866	1060	843	822	921	884	820	649	1687	786	1621	1085	691	748	711	1548	805	1033	968	820	1705	856	960	1087	940	1328	974	892	969	784	812	705	595	1079	602	787	1390	760	692	972	1566	1098	924	1060	1389	1028	1290	1072	1124	1122
ENSG00000059122	2101	1903	1724	1223	2420	2558	1472	1430	2510	1642	2442	2248	2071	1740	2494	2074	1766	2477	2706	1536	1328	1764	2509	1940	2659	1395	2346	2082	1482	2029	1824	2641	1860	2605	1933	1364	2148	1630	2677	1973	1183	1879	1841	2047	1386	1765	2019	1412	2465
ENSG00000059145	1721	2387	1910	1893	1167	2080	1875	1062	1146	2028	1367	1711	1446	1751	1215	1504	1686	2051	1593	927	1671	2598	2188	1614	2070	1338	1935	1541	1797	1315	1718	1292	1322	1538	1713	1545	1972	1474	1748	1518	1625	2254	1989	1965	1691	1287	1668	1600	1832
ENSG00000059377	916	283	1106	381	304	551	473	692	1682	473	338	626	705	584	1034	300	464	271	515	588	584	896	444	473	388	411	250	821	642	520	255	651	562	218	367	540	589	1013	349	418	763	617	601	573	374	692	706	447	660
ENSG00000059378	1527	1046	1095	1517	1116	1089	1208	1340	1394	1449	1527	1101	875	1206	1512	1091	1117	1073	1079	564	1040	1217	854	1173	763	1158	1753	1370	1170	1341	1028	1136	1222	1047	989	984	1333	1367	1181	1068	1055	1022	1435	1337	1555	1120	1308	1222	1211
ENSG00000059573	2052	2877	1381	2729	1609	1909	2435	2160	2090	1394	2179	1778	1900	2109	1700	2158	2127	2169	1999	1900	1809	2027	2089	2362	1544	2661	2118	2805	1868	2312	2381	1693	1750	2140	2213	2018	2003	1791	2291	1394	2832	2301	2039	2515	2348	1816	2684	1934	2089
ENSG00000059588	1224	1828	1367	1261	2265	1427	1099	1184	1440	1290	1454	1318	809	773	1906	1649	1290	1662	1183	1200	1866	989	1612	1195	1756	1756	1078	1401	1910	1261	1214	1404	977	1477	1073	1077	1981	1476	1350	1687	807	1509	1247	1284	1062	1815	1116	1173	1791
ENSG00000059691	1215	1267	1418	1498	730	1458	1408	560	1354	861	1678	1363	1431	1372	629	1345	1979	1416	1303	863	1319	1329	1465	1242	807	1864	1079	1967	1494	1539	1847	1045	1036	1943	1361	1446	2007	1617	1340	836	1330	1866	1546	1444	1621	1013	1544	1231	1389
ENSG00000059728	697	799	1080	644	707	592	501	1445	589	902	623	793	591	973	1900	552	586	824	610	1257	707	632	583	593	1276	466	838	720	616	655	751	622	569	603	639	690	554	737	784	587	906	634	647	551	538	1235	698	483	854
ENSG00000059758	724	803	769	868	1085	573	637	1555	652	1214	588	677	627	547	2548	624	641	812	797	1458	907	724	615	802	1995	569	1037	579	697	803	769	842	665	669	747	695	560	734	702	775	760	887	602	520	783	1150	627	688	842
ENSG00000059769	1244	842	967	780	1145	882	1128	1907	884	945	847	1001	866	918	1047	828	1037	878	1102	2189	930	1015	959	1075	1220	660	1146	791	772	972	1037	1226	720	908	957	962	741	671	695	969	945	924	748	1111	863	1131	852	889	847
ENSG00000059804	834	1871	1105	1736	1690	772	393	4558	521	14565	735	1176	780	2402	13982	839	753	907	994	2687	1127	836	1270	623	6883	890	1998	535	804	814	825	799	779	413	346	1273	1067	488	770	3700	4457	592	1235	623	785	9406	427	873	1067
ENSG00000059915	226	1851	289	297	167	329	261	202	238	279	756	306	212	303	410	276	265	301	277	207	513	239	328	352	189	255	208	226	569	932	325	158	233	734	272	257	233	243	236	271	220	304	450	388	241	212	267	267	245
ENSG00000060069	691	552	572	599	548	638	602	685	597	362	508	705	613	552	650	621	571	688	709	934	676	658	648	581	679	564	616	608	635	745	638	526	657	565	629	552	570	611	568	391	660	590	496	676	702	495	680	614	619
ENSG00000060138	3801	7197	6621	8529	5772	5324	5393	9453	5173	6898	4621	6036	3528	5327	14868	4768	3924	6459	5232	29715	9242	5353	4345	5026	13255	4545	13417	6952	5978	6159	4799	4576	4615	3803	3149	3935	6851	5176	5768	5104	8963	5387	3993	7282	7679	8106	5387	5134	6360
ENSG00000060140	10	5	0	0	14	4	4	6	4	7	1	1	0	0	3	0	19	4	1	1	6	4	0	1	12	8	0	7	2	2	0	6	3	6	1	0	0	11	0	2	8	0	7	2	0	0	2	1	5
ENSG00000060237	7167	6443	6475	6372	5846	6642	7873	6107	7404	6874	7661	5468	7272	5440	5187	5969	6039	6689	6948	3583	7966	7935	6646	7060	6646	8086	6231	7069	7529	6170	6257	6706	7724	6268	6710	6938	6282	7318	6357	5598	8733	6346	7496	7027	9139	6227	7911	6938	6346
ENSG00000060339	2716	3374	3468	3304	4293	2634	3596	4648	3287	4114	3661	3124	3268	3956	4907	2950	3014	3774	3461	2976	3889	3481	2959	2941	3801	2840	4017	3083	3645	2412	3493	3626	2892	3698	3203	3160	3387	3720	3142	3962	3660	3120	3937	3766	3551	4321	2543	2912	3455
ENSG00000060491	1843	1305	1885	1801	1988	1284	1144	1520	1977	1992	1309	1648	1449	1328	3057	1420	1087	1142	1302	1567	1564	1410	1191	1264	1762	1340	1463	1589	1521	1761	1393	1493	1278	1378	1019	1197	1636	1505	1321	1515	1437	1283	1205	1262	1067	1603	1420	1221	1403
ENSG00000060558	208	78	269	179	66	94	97	211	300	43	52	160	225	206	330	60	102	54	106	148	100	228	101	111	66	77	47	203	133	95	57	135	86	78	89	159	165	123	63	69	304	146	130	144	75	126	142	69	149
ENSG00000060566	36	913	132	2791	6	48	712	60	192	14	26	131	13	55	46	22	148	399	66	79	2097	1717	140	275	43	83	2702	3739	424	967	61	94	14	155	46	30	55	19	169	52	2681	143	133	1052	1001	14	92	323	1482
ENSG00000060642	1187	1246	1021	1350	634	1525	1263	533	696	575	1412	1072	1417	1449	382	1195	1999	886	1180	455	902	1169	1465	1419	685	1469	950	1134	1134	1091	1498	1234	1109	1381	1918	1495	1032	1098	925	807	948	1190	1390	1198	1463	759	1462	1006	693
ENSG00000060656	173	605	125	241	204	369	156	130	335	142	199	141	131	175	262	150	143	166	175	122	426	392	281	162	208	307	283	218	278	317	181	184	268	213	160	263	176	334	162	187	179	110	200	214	239	233	370	160	224
ENSG00000060688	970	1066	825	884	800	1136	1067	879	920	765	991	979	983	919	844	963	727	915	1087	998	996	1033	928	874	644	1014	1005	976	997	1130	840	986	1071	959	847	778	925	894	895	628	794	953	1043	1068	988	815	829	1023	901
ENSG00000060709	5	5291	21	209	82	51	6	19	34	163	1246	32	14	56	929	20	18	45	8	101	1363	10	11	177	75	9	1	215	1019	957	16	13	22	1660	73	168	18	20	9	136	18	49	795	344	70	8	12	17	225
ENSG00000060718	67	60	88	67	209	15	172	4	113	19	57	341	441	566	34	261	54	366	158	97	178	90	334	271	148	95	222	42	78	79	290	212	96	159	311	27	26	187	131	156	219	87	397	26	81	261	333	141	156
ENSG00000060749	989	826	1214	1097	1006	906	960	736	867	775	926	897	1216	820	1024	1019	935	953	1050	797	979	898	945	1041	944	1092	876	873	859	592	920	1005	1164	963	983	960	963	956	1060	831	1096	1009	927	753	912	969	1028	991	897
ENSG00000060762	833	787	1006	1030	911	1161	1053	1297	1220	874	863	827	778	941	770	916	966	1139	936	1161	1022	705	1023	807	938	1166	1117	848	1127	1185	1616	1291	1067	815	1018	919	1357	1422	938	1230	976	902	832	1010	1055	1058	758	1111	1769
ENSG00000060971	3532	2728	4395	4328	3626	3603	3684	2440	4810	2809	4036	3835	4279	3645	3509	3224	3606	3596	4615	2647	3607	3504	3519	3660	2589	4109	3086	4617	4223	3700	4008	3690	3655	3422	3511	2774	4774	4108	3845	3916	4205	4236	3192	4065	2971	3579	3548	2996	4027
ENSG00000060982	1462	502	1696	1508	926	668	317	391	787	234	1356	1259	943	1254	528	1057	797	458	668	786	1710	656	487	696	958	1707	1340	657	582	758	1770	1274	812	1147	775	607	772	1164	1468	301	1555	483	802	396	998	819	759	609	616
ENSG00000061273	7529	12314	8588	9157	9377	8293	9029	22592	8133	20497	10550	6929	5607	9397	15346	6925	6898	10419	6589	17031	11233	7625	7378	7393	22296	7382	19577	8656	8313	5932	6680	5462	5916	9620	9349	10001	8733	7293	12034	9630	9296	9775	12783	8461	11216	9010	9804	7887	11188
ENSG00000061337	258	496	125	335	231	260	185	221	157	170	227	199	121	80	652	831	247	214	152	579	208	468	233	259	174	310	273	162	250	247	251	140	431	279	242	251	267	308	208	296	126	248	212	351	323	165	189	198	254
ENSG00000061455	33	21	36	56	113	35	29	46	40	42	41	32	37	67	14	36	40	71	38	24	22	39	48	68	20	28	45	47	31	15	43	55	55	22	41	45	22	23	29	43	32	42	19	58	26	27	31	63	39
ENSG00000061656	91	141	140	141	82	81	141	217	92	126	134	118	125	126	258	106	226	98	109	558	120	114	127	74	348	221	204	197	110	121	199	88	60	125	183	122	104	187	129	95	136	142	82	80	66	158	162	138	102
ENSG00000061676	34015	29382	31677	30749	22104	25404	30749	19923	27699	16993	36865	31495	39576	23691	18890	35745	34246	33528	35476	17455	26931	31125	30749	36564	24586	33070	32668	29556	26128	30749	33070	31677	34490	26594	37736	31495	23857	27174	27048	19778	30567	27699	32237	30567	34989	19674	37473	34015	28503
ENSG00000061794	2375	2994	1963	2820	1327	2571	2273	1706	1940	1438	3098	2573	2367	2351	1370	2531	3254	2824	2494	2148	2403	2625	2547	2257	1853	2574	2019	2579	2155	2581	2760	2415	2195	2771	2917	3341	2242	1769	2424	1391	2408	2852	2642	2647	2449	1515	2628	2606	2383
ENSG00000061918	135	509	109	272	236	156	135	75	94	259	276	121	106	152	193	208	110	98	108	73	200	179	91	107	254	96	196	104	188	230	123	141	198	257	164	187	147	126	172	383	197	87	234	108	205	104	108	222	87
ENSG00000061936	2317	2091	2993	1930	4117	2622	1956	2912	2920	2667	2004	3190	2050	2201	3946	2654	1790	2731	2472	3704	2850	2320	2408	2534	2522	2246	2866	2353	3276	1790	1954	2578	2768	2511	2139	1806	2857	3067	2568	4234	1936	2754	1844	2482	1771	3246	1613	2271	2563
ENSG00000061938	1753	2652	1767	1285	2569	1449	1553	2063	3000	3031	1848	1364	1422	2079	1607	1494	1631	1916	1332	1023	1679	1251	1259	1756	2581	1587	1877	2111	1763	1349	1897	1338	2065	2235	1765	1595	2110	1763	1620	2593	1142	1683	2070	1542	1621	2103	1422	1365	1926
ENSG00000061987	11354	13065	11539	10203	14212	10647	11340	13439	12462	12836	10295	13104	12019	11175	11284	12177	10192	13534	11594	11726	10001	10352	10805	13657	12004	10658	11863	11666	10109	8356	11024	12209	10694	10162	12495	9003	10203	12145	11299	14588	10623	9935	10694	11380	9020	13144	10611	9528	12584
ENSG00000062038	10	18	6	31	22	15	32	6	23	21	19	29	15	44	22	58	15	29	19	31	34	23	23	14	17	16	49	16	21	31	27	3	29	16	6	18	27	9	23	15	48	20	30	13	34	5	7	47	37
ENSG00000062096	0	267	9	27	1	0	0	0	3	1	99	0	0	0	21	0	0	0	0	1	65	0	0	37	5	0	0	22	96	152	0	0	0	226	4	18	0	5	0	3	1	2	58	35	8	0	0	0	22
ENSG00000062194	18464	15453	18308	14330	19298	17418	17418	24787	15053	14660	14922	20024	20875	26814	14735	19724	19439	14814	17242	17944	13215	15656	18759	17787	15535	15935	20762	15732	12873	13677	15988	18464	17242	15988	19974	20497	14423	14076	16663	19021	17861	15185	20132	15135	14260	20236	17562	19298	14868
ENSG00000062282	166	247	85	481	32	413	798	116	221	97	195	319	99	379	62	338	305	403	343	70	112	627	233	206	1840	229	1042	411	543	1008	442	2658	241	287	101	139	253	840	804	35	135	758	137	285	530	32	350	1927	1275
ENSG00000062370	343	238	395	304	270	270	301	408	319	317	275	384	392	320	262	300	322	352	315	302	216	372	358	446	200	343	233	383	338	237	326	299	321	313	355	255	327	294	310	373	305	331	235	306	278	201	353	288	309
ENSG00000062485	12891	12254	10707	13534	10598	15905	13255	10960	8818	10182	15078	11681	10924	11233	9725	13379	15425	14785	13275	10387	10756	12462	15135	11989	11623	12239	8093	10328	11436	10611	13379	13534	9956	15023	14283	14611	12300	10707	14097	11354	11312	13743	16252	11681	11892	11340	12495	11580	13317
ENSG00000062524	37	30	56	40	12	63	30	120	46	83	32	22	33	12	47	43	45	26	77	44	36	64	65	16	39	99	20	50	68	41	53	35	19	90	72	39	56	133	62	47	24	91	23	60	27	32	58	75	34
ENSG00000062582	3491	2650	3045	2447	2186	3447	2795	3780	2547	3437	3924	3460	2989	3181	3224	3310	4071	2831	2702	3750	2353	2552	2807	2656	2706	3477	2172	2639	3116	2878	4244	3347	2364	3482	3084	3195	3353	2493	2883	3139	2757	3394	2948	2781	2291	3376	2622	2879	2403
ENSG00000062598	2323	3056	2192	1994	2881	2613	2283	3527	2782	2673	2324	1889	2148	2878	2647	2324	1988	2877	2296	3461	2222	2390	2106	2599	1999	2234	2450	2687	2261	2167	1771	2349	2423	2365	2257	2332	2185	2340	2430	2617	2519	2234	2299	2727	1933	3026	2121	2458	2206
ENSG00000062650	2003	1886	1801	1881	1871	1890	1940	2391	1689	1757	1959	1830	2206	2016	2094	2005	1840	1871	2123	2697	1964	1980	1830	1973	1507	1843	1559	1684	1959	1735	1663	1947	2129	1764	1975	2154	1700	1823	1851	1597	2113	1790	1905	1939	1993	1931	1978	1989	1778
ENSG00000062716	6012	7490	7252	8565	4756	6368	5517	11299	7813	6451	3738	6626	4469	4942	23120	4415	5144	8356	5865	11847	11989	6384	6650	7192	13104	4656	29382	9668	7032	4892	8265	6138	3743	4482	3251	4732	7502	6086	5772	4199	7620	7060	6170	7262	8420	3950	4840	5369	8572
ENSG00000062725	1899	1883	1764	2172	1671	1714	1857	1371	1802	1475	2256	1861	1834	2025	1265	2010	2150	1787	1855	1298	1795	1690	1731	1886	1566	2208	1533	1837	1743	1969	2133	1927	1513	1727	2188	1963	1679	1739	2085	1302	1942	1767	1981	1679	1886	1419	1873	1718	2114
ENSG00000062822	473	410	496	439	254	395	494	466	432	324	325	433	516	396	285	388	411	435	415	198	404	498	414	446	324	448	467	417	325	231	442	385	497	377	450	465	413	443	332	338	475	379	534	428	484	263	488	461	389
ENSG00000063015	1	56	0	5	2	3	2	0	1	6	12	1	0	0	7	0	0	3	3	1	13	0	0	9	0	1	0	2	10	29	1	0	1	17	0	6	1	0	0	1	0	3	10	4	1	5	0	1	9
ENSG00000063046	16993	10805	19674	20450	16965	17455	12363	6757	15372	6841	16890	14684	20497	14814	10987	19923	17137	15346	20985	8200	14330	15905	13177	14785	10022	21412	8239	15238	25404	20394	18890	17175	26034	16965	17418	14949	17208	23769	22886	17787	13804	16663	11580	12638	11272	18023	12601	12927	13634
ENSG00000063127	184	49	138	150	417	275	118	180	76	416	75	214	184	247	154	112	197	189	154	153	138	133	152	106	357	190	238	142	92	89	185	149	133	94	136	93	161	164	135	544	81	163	139	56	87	153	82	86	142
ENSG00000063169	595	601	842	606	556	785	718	931	683	851	505	766	715	722	701	699	525	846	745	654	839	803	651	798	789	619	778	776	677	363	579	532	814	704	493	634	640	670	705	593	648	714	601	810	780	824	734	611	667
ENSG00000063176	539	688	533	749	516	749	705	659	634	652	838	509	568	915	433	728	820	690	551	268	504	526	760	625	509	1038	636	832	506	652	843	776	725	719	993	789	588	666	564	701	725	498	741	978	704	551	629	655	746
ENSG00000063177	7998	8771	9063	10341	17944	11247	9367	18062	10719	14842	8939	9894	9935	10575	18424	11407	10478	8595	10707	10897	9601	8850	8671	10352	13826	10087	10960	8693	12711	9814	10658	11496	8763	11421	11407	8029	11711	10249	13700	19298	8335	10192	10387	8801	8207	15626	8043	10562	8011
ENSG00000063180	369	381	499	433	719	457	487	40	560	303	266	549	681	481	358	417	287	469	462	537	529	494	491	396	229	958	371	571	614	613	893	581	618	509	390	350	566	476	672	727	430	475	177	544	258	579	373	562	508
ENSG00000063241	1295	1666	1173	1438	1413	1411	1478	1391	1413	1458	1412	1214	1584	1416	1627	1628	1778	1619	1374	1507	1119	1299	1543	1635	1821	1541	2214	1369	1258	2017	1774	1750	951	1788	2100	2004	1707	1355	1643	1570	1372	1910	1624	1355	1789	1508	1322	1519	1605
ENSG00000063244	3770	3508	3613	3740	3856	3686	4386	4154	3962	4027	4042	4192	4375	5269	3554	3782	3691	3854	3788	3976	4512	4155	3991	3818	3499	3623	3653	3876	3793	2906	3387	3901	4304	3827	4395	4415	3470	3591	3141	4030	4721	3509	4707	4048	4611	3805	4091	3996	3621
ENSG00000063245	6152	5473	5664	5115	6227	6601	5618	6224	6411	5555	5834	5840	5952	5555	5501	6093	6083	5645	5682	6043	4827	5166	6376	5843	6938	5076	6376	5623	6589	6966	5843	5688	6096	7795	5537	5840	6036	6435	7334	6364	5064	5995	6395	5230	6549	5750	5787	5936	5301
ENSG00000063322	2593	2530	2754	3250	2326	3180	3151	1642	3011	1457	2693	2570	2632	1811	1768	2920	2553	2786	3124	2061	2894	3068	2876	2481	1893	3142	2057	2951	3444	3828	3091	2264	3320	2804	2244	2466	3034	3223	3081	2241	2274	2883	2627	3158	3146	2224	2995	2802	3056
ENSG00000063438	90	57	113	233	58	81	119	139	148	131	121	76	92	81	61	136	116	83	77	86	101	113	91	127	128	102	164	95	66	98	125	119	141	114	84	148	108	164	119	44	139	100	109	105	150	67	95	98	91
ENSG00000063587	10623	12566	12099	13893	7948	6066	12873	15506	10731	11039	24126	8826	14163	11039	12927	9198	12783	17820	9260	52893	12161	9080	9564	8174	29088	9649	8963	8536	10865	7603	10022	11284	8398	12004	14814	14260	10216	6148	14785	7998	13982	14187	20985	12283	11638	10249	12477	13534	13700
ENSG00000063601	1286	1160	1284	1266	1412	1516	1288	1145	1261	825	1041	1312	1539	936	1313	1436	1139	1296	1516	1911	1464	1229	1143	1342	1094	1246	1461	1275	1526	1449	1353	1316	1207	1236	1206	983	1546	1380	1385	941	1131	1382	1187	989	1140	1115	1168	1074	1395
ENSG00000063660	5929	4951	7211	6227	3045	8971	8086	3870	4591	3327	5546	6621	3374	3325	4418	6206	7308	5772	7126	3477	10432	9157	6507	6076	4626	5679	6920	6702	7764	10261	7393	3791	7484	6350	5514	5713	6451	8513	7887	3392	5134	9087	6056	6925	12066	3481	7055	5598	6667
ENSG00000063761	550	620	468	487	478	606	628	720	431	993	656	663	643	377	410	589	647	652	634	404	641	527	550	527	544	519	610	639	547	490	614	627	597	509	693	791	481	630	521	715	443	445	569	655	792	682	257	650	587
ENSG00000063854	5584	5369	4672	2760	4347	5891	5173	1356	5291	3447	4503	4966	4502	6128	2812	5296	5759	5741	3765	4077	3160	4183	5021	4430	3702	3796	2621	3908	4252	4338	4021	5731	4349	5003	5688	5837	4023	4611	3705	5448	5223	5064	4155	4983	2733	5528	5183	4980	4063
ENSG00000063978	2419	2383	1945	2493	2525	2048	2196	3011	1966	2500	2483	1891	2053	2262	3132	2343	2286	2254	2350	4628	2194	2087	1905	2233	3033	2084	2553	2051	1992	2591	2178	2097	2185	2019	2347	2360	1795	1946	2293	1912	2386	2036	2284	2280	2408	1958	2525	2241	2226
ENSG00000064012	1210	674	897	905	919	1008	697	557	995	523	608	857	727	739	851	712	1037	1041	890	801	1055	804	813	991	808	885	756	1112	683	837	804	919	788	670	900	661	1079	883	1237	684	692	875	929	841	1233	611	1058	1025	1061
ENSG00000064042	4492	2543	9054	6238	5778	4589	4783	1908	5753	3430	3672	4628	6898	3849	4604	4063	3509	4062	6719	3640	6195	6538	4870	4951	3508	5858	3517	3910	6113	3774	5861	4861	5055	4516	3897	3984	7992	5989	5415	4420	4930	8384	4175	4572	6053	7373	3965	3982	5129
ENSG00000064102	1486	1112	1189	1594	1054	1601	1319	1417	1104	871	1522	1974	1671	1204	1245	1564	1596	1493	1952	1051	1385	1698	1511	1566	1432	1410	1026	1554	1359	1463	1667	1670	1179	1587	1586	1505	1188	1183	1120	1042	1433	1636	1399	1290	1670	1194	1367	1123	1169
ENSG00000064115	2800	2612	2743	2823	2299	3353	3519	906	2474	1328	3103	3638	2646	3284	2316	3405	4169	3187	2893	1354	2833	3039	2908	3560	1192	4441	1584	3243	2646	3341	3907	3376	3377	3100	3175	2830	2251	2895	2593	2310	2644	3051	2742	4576	3644	1973	3081	3199	2350
ENSG00000064195	25	3	5	17	18	17	5	4	6	13	8	10	9	12	19	14	8	15	10	31	2	8	7	22	13	15	18	5	3	5	16	10	9	12	6	8	6	1	9	19	8	9	0	8	13	9	4	5	13
ENSG00000064199	124	108	112	127	68	143	142	64	151	111	209	154	189	75	56	107	243	94	140	67	101	121	121	134	66	179	215	168	123	188	173	102	171	144	153	141	154	106	130	84	72	150	164	97	248	75	127	100	127
ENSG00000064201	50	38	13	19	21	20	5	12	69	17	19	6	10	5	26	13	23	36	12	8	19	22	22	26	16	26	2	19	36	21	3	13	3	22	15	9	15	46	20	18	10	9	21	14	2	14	23	15	37
ENSG00000064205	3754	1599	1326	1290	717	2521	2511	224	2205	691	2652	1732	1678	1252	1130	2082	2921	1848	1726	1049	1303	2723	1166	1215	1870	1156	4239	4973	2941	5962	2525	1672	1943	2459	1832	1621	1464	2883	3033	1916	878	3182	1144	2795	5664	899	2112	2351	866
ENSG00000064218	0	0	0	0	0	0	0	0	0	0	0	0	0	0	0	0	0	0	0	0	0	0	0	0	0	0	0	0	0	0	0	0	0	0	0	0	0	0	0	0	0	0	0	0	0	0	0	0	0
ENSG00000064225	870	671	564	761	534	770	524	378	702	589	592	1216	679	735	706	858	714	602	845	1012	394	341	529	612	617	608	619	414	528	696	646	761	635	1069	644	395	687	905	890	695	753	342	582	594	402	1761	642	528	389
ENSG00000064270	71	20	25	50	35	45	44	47	33	48	19	36	33	27	34	46	32	68	37	31	28	42	32	30	15	35	67	35	37	27	46	32	31	26	32	22	29	33	51	71	18	35	32	31	31	24	24	51	31
ENSG00000064300	1564	1210	885	2218	1246	1641	981	608	1318	792	1120	762	562	883	1938	1718	1244	969	1347	1079	681	1969	1663	1360	811	1134	519	781	1332	1476	1219	649	1729	1779	1242	1406	1099	1619	965	2856	1578	1238	897	1225	469	746	1517	1362	1162
ENSG00000064309	145	150	63	178	590	289	211	98	163	223	159	151	129	250	66	225	157	155	185	64	131	234	221	133	127	244	161	117	130	86	101	187	284	149	205	240	184	146	355	255	204	83	168	142	105	126	108	188	187
ENSG00000064313	1404	1188	1055	1338	1252	1085	1359	1296	1150	1335	1656	1280	1406	953	1522	1347	1448	1345	1390	1530	1331	1438	1540	1453	1336	1265	1108	1172	1312	1156	1272	1577	1388	1224	1384	1210	1264	1431	1400	1236	1306	1469	1318	1167	1439	1196	1312	1224	1199
ENSG00000064393	8029	5316	6879	5304	4541	4690	5426	3674	4726	3450	4080	4823	5575	3702	3590	4496	4736	5592	5630	3290	5015	6934	4680	6411	6096	5225	4721	4446	4840	3109	4226	6096	6585	4159	4183	5242	4846	5831	4872	4621	6264	5187	4505	6264	7557	5092	7277	4779	4949
ENSG00000064419	3064	2456	1889	2146	1293	2288	2561	2188	2138	1631	2781	2526	2980	2627	1349	1905	2538	2070	2365	1036	1704	2687	2798	2117	1746	2438	1615	1952	2034	1670	2189	1648	1934	2538	2601	2648	1816	1959	1975	1540	2278	2433	3194	2025	2211	1414	2367	2097	1981
ENSG00000064489	359	407	348	303	441	447	404	535	446	529	331	423	356	496	388	399	366	453	312	406	362	350	397	359	381	400	536	426	364	334	400	364	376	359	409	382	352	328	431	511	417	390	476	431	487	526	456	395	341
ENSG00000064490	491	534	625	652	587	679	612	917	621	620	504	634	693	622	503	601	609	594	578	400	576	601	601	555	561	628	718	574	592	544	590	715	520	539	607	626	627	640	622	531	599	611	719	523	682	585	604	614	515
ENSG00000064545	1496	1778	1676	1516	1530	2347	2543	2400	2112	2080	1708	1966	1474	2280	1310	2093	2336	1756	1385	1536	1552	1904	1782	1704	1790	2212	2637	2148	1890	1871	2381	1767	1574	1752	2085	2069	1982	1440	2186	1819	1617	2204	2228	1789	1868	1901	1958	1414	1721
ENSG00000064547	92	69	79	41	85	67	33	132	132	85	27	67	73	203	99	51	70	76	51	107	56	83	54	85	87	46	70	116	66	61	52	82	60	45	66	64	69	126	51	143	79	79	44	55	12	90	58	37	108
ENSG00000064601	14785	12836	14400	22810	7892	17064	21788	8648	23195	8299	21653	15821	15905	16409	7724	15162	23516	14163	15656	6471	14684	18675	17418	16764	12638	25827	9198	21909	19875	20875	22810	14684	11878	18588	15959	17710	16132	21909	16890	8384	15564	19394	20548	18464	15105	8497	18675	12601	17562
ENSG00000064607	6874	6338	8074	5443	10283	6948	5741	8701	7644	12411	6203	7540	6069	6846	8342	6846	5818	8167	6235	4503	6702	6327	7036	6846	10328	5865	6419	6053	6995	4300	7277	5926	5517	7298	7855	6282	6257	7023	5269	8127	5858	6728	6533	5872	4804	8490	6714	5050	7036
ENSG00000064651	2195	1158	1753	1604	5989	1775	1805	866	1949	831	1364	3984	3169	3028	2966	3515	1734	2791	2721	1704	1469	1537	2110	5267	1305	3350	1278	1717	1731	2114	3087	3805	3754	2200	3211	1781	2061	1886	2036	3208	3119	2048	1387	1130	1495	3812	2053	2115	1857
ENSG00000064652	374	389	412	359	380	301	380	456	527	493	407	415	427	484	466	378	469	367	303	264	351	393	351	381	491	382	515	415	379	460	366	437	301	359	445	441	435	407	402	305	470	320	388	412	374	437	488	311	530
ENSG00000064655	99	17	29	92	168	241	34	74	81	61	41	61	61	86	34	60	24	68	84	21	24	117	74	29	101	30	49	116	28	37	49	126	95	33	15	136	72	38	44	112	139	31	40	62	26	7	33	58	64
ENSG00000064666	1001	563	616	653	1481	828	494	605	701	2261	451	581	625	1007	1523	578	496	678	919	608	978	739	549	886	858	572	621	1158	736	1269	539	832	1013	673	479	1186	1129	924	1115	1518	768	774	547	685	338	1173	306	702	1438
ENSG00000064687	891	721	727	497	328	288	499	311	1349	571	386	469	739	877	372	460	692	514	323	242	775	788	321	689	542	545	742	913	431	477	1058	547	351	397	578	376	534	540	460	420	695	352	605	557	313	397	479	477	704
ENSG00000064692	65	40	71	141	252	254	103	146	108	84	83	86	285	86	159	82	180	47	98	53	108	62	79	33	134	105	226	190	102	33	72	188	335	28	102	175	237	134	65	344	120	63	83	191	63	161	73	133	153
ENSG00000064703	661	704	568	573	666	664	689	808	569	719	686	660	639	638	625	683	633	925	549	1278	507	602	613	668	485	534	509	749	536	643	523	637	612	650	731	621	550	464	615	562	652	544	609	693	642	518	657	629	676
ENSG00000064726	2147	2483	2190	2885	2134	2191	2308	1948	2218	1873	2585	1938	2500	2038	2802	2426	2708	2014	2522	2435	2444	2355	2336	2153	2124	2217	2087	2364	2103	3161	2732	2189	2335	2072	2526	2487	2151	2513	2461	1979	2692	2299	2149	2254	2627	1913	2586	2266	2466
ENSG00000064763	244	587	233	293	250	202	205	453	254	410	350	195	208	284	376	215	267	250	213	358	315	299	198	247	320	202	277	281	354	398	215	268	245	325	238	290	235	265	220	266	317	202	321	265	247	258	287	234	271
ENSG00000064787	24	97	11	18	8	3	0	32	4	58	12	0	1	4	12	7	10	68	175	10	25	15	0	30	5	4	7	9	26	72	7	3	10	25	1	10	70	4	7	11	1	3	11	7	11	88	8	11	3
ENSG00000064835	11	0	6	3	6	5	0	9	0	18	20	0	6	24	14	13	0	22	8	13	6	0	12	0	0	0	0	4	12	0	17	10	4	3	4	28	14	3	0	15	0	24	2	4	9	20	4	36	9
ENSG00000064886	73	53	169	202	34	159	339	40	560	26	46	24	233	48	72	42	161	28	80	42	157	711	17	89	46	67	400	410	67	592	57	55	31	28	30	10	51	178	122	8	72	34	92	70	64	14	275	46	55
ENSG00000064932	2898	3917	4082	4823	2345	2984	3592	4541	2907	4516	2096	3335	2144	4145	5361	2613	2297	3976	2683	9804	5366	3832	3301	4012	5610	2221	5487	4177	2915	2406	2872	1644	2254	2367	2284	2341	2627	2452	3627	2267	6985	3436	3721	3719	3835	2925	3353	2807	4312
ENSG00000064933	767	767	670	637	882	807	674	1725	629	840	596	742	576	684	623	683	693	753	699	448	782	572	705	706	850	670	1102	854	671	638	569	732	658	673	750	594	891	714	713	1024	542	656	858	847	660	760	663	674	712
ENSG00000064961	1534	1095	1760	1345	1514	1666	1317	1392	1640	1660	1318	1467	1693	1445	1786	1699	1627	1547	1675	2045	1300	1433	1427	1510	1234	1535	1758	1347	1626	1640	1751	1664	1594	1716	1622	1417	1792	1637	1636	1723	1431	1622	1307	1275	1405	1588	1418	1504	1578
ENSG00000064989	1165	1337	1151	1842	4942	1877	2278	10216	1823	10504	3614	1371	2188	1246	8140	2248	3792	1469	1304	1802	1590	2447	1497	1852	3350	1655	2570	1060	1548	2351	2560	4887	1691	1700	2872	2806	1918	1617	1704	7679	3342	2022	1090	1174	3405	6022	1903	4276	1564
ENSG00000064995	1001	911	1448	1102	1168	1578	1176	1398	1333	1242	884	1328	861	819	1533	1415	1270	895	1272	1694	973	1144	1334	999	1355	854	1007	1215	1843	1587	1159	1161	1087	1425	1064	1199	1496	2120	1492	1194	706	1867	1299	1070	1315	1101	1287	955	1229
ENSG00000064999	2230	996	2998	1986	2043	2529	2668	1212	2811	1995	1780	2377	2039	1730	1764	2475	2123	1677	3501	1718	1390	2507	2131	2746	1411	1918	979	2050	3335	3087	2047	1752	3875	2216	1814	2054	2331	5426	2189	2524	1273	3414	1732	2437	1864	1484	2518	1852	2098
ENSG00000065000	6294	8011	5904	6516	6626	6496	8733	9601	6245	7293	7724	6684	6966	6806	7083	6451	6268	7758	6577	6621	7382	7242	6832	7573	7136	7551	7729	7004	6524	5837	5426	5104	7202	6860	6792	6907	5962	6496	6888	6573	8818	6039	8818	7771	7930	6330	8061	7973	6496
ENSG00000065029	1869	1568	2456	1452	2586	1639	1634	1778	2048	3443	1845	2211	1940	2215	2280	1655	1639	1951	1683	1207	1618	1741	1702	1787	2354	1758	1896	1509	1846	1379	1983	1685	1526	1974	2098	1778	1708	1496	1764	2468	1756	2048	1769	1431	1230	2635	1618	1478	1567
ENSG00000065054	1705	1804	1084	1061	3100	1501	1899	4231	1561	4425	1954	1464	1254	1795	3918	1840	1604	1528	1464	1593	1693	1783	1922	2237	1166	1179	933	1379	1496	2617	1476	2729	2403	2878	1727	2509	1886	1192	1678	4232	1627	1486	1426	1115	2888	2081	1903	2687	1340
ENSG00000065057	201	182	140	167	209	190	283	143	236	145	203	235	236	300	69	206	216	210	227	127	140	195	214	193	99	246	182	175	170	152	221	239	259	218	253	233	161	173	156	220	227	146	261	191	301	226	230	280	161
ENSG00000065060	2135	1373	1657	1560	1113	1748	1969	1114	1796	912	1396	1452	1355	859	1418	1338	1503	1569	1666	1193	1321	1772	1746	1957	1323	1351	1390	1780	2291	1674	1713	1509	1535	1454	1792	2141	1270	2521	1588	921	1236	1924	2276	2074	2506	1306	2293	1323	1583
ENSG00000065135	10375	10152	8686	9528	8167	10055	10780	11340	9725	6770	9968	10238	10598	9834	6948	12193	10203	10055	10065	11523	8757	10562	9903	10792	7904	9501	10152	10387	7873	10442	10623	10432	8725	8931	11421	11380	8709	7277	9765	7176	10375	8971	11148	10419	12145	7747	11681	10694	10271
ENSG00000065150	3389	4696	3511	4893	3423	4071	3868	4375	3071	3818	4520	3788	3572	3355	4080	4116	4077	4223	3869	3436	3818	4088	4077	3981	3589	4189	4338	3690	3891	3856	3786	3530	4114	4344	3975	3911	3730	3578	4446	4429	3687	3395	4352	4212	4823	3430	3950	4274	3828
ENSG00000065154	9659	7880	9207	10261	5170	10768	7018	2613	8741	4825	10598	8663	7237	10065	3824	6744	8187	8017	5277	6073	6145	8826	11407	11000	5102	8146	3359	11609	9087	16732	11013	8810	6613	6484	9233	10341	9583	8226	4874	3944	7668	8483	5107	8880	5546	5668	8905	6260	7807
ENSG00000065183	1186	1475	1083	1576	1095	1618	1995	1469	1330	663	1403	1187	1423	1796	1214	1471	1131	1588	1642	2122	1678	1575	1525	1393	851	1371	1071	1341	1424	1437	1237	1293	1460	1277	1525	1226	1164	1365	1373	989	1593	1436	1611	1690	1955	1225	1933	1540	1483
ENSG00000065243	12394	7631	13337	10897	11121	10492	12161	7513	11053	8551	11407	14283	18424	11258	7712	14212	12873	11272	14353	7382	8955	11566	12193	15105	9668	12655	9610	10635	11580	9359	16044	11566	13356	10238	12967	10364	10192	11539	11755	8187	9708	12083	9824	9491	11863	11082	12193	12066	10792
ENSG00000065268	729	664	812	1044	714	838	772	788	740	603	756	837	977	790	602	780	880	1107	1043	997	732	649	902	755	709	920	936	796	878	1124	991	1179	696	839	1073	819	905	758	830	570	995	801	929	866	850	752	806	762	885
ENSG00000065308	1278	984	683	1279	1098	1112	1226	1395	1259	1614	1033	988	792	1081	1477	1124	913	1080	1063	780	1306	1461	1069	1168	2531	1200	1765	1516	1237	1312	1022	871	1301	1062	936	1229	1191	1495	1645	1103	1161	969	1020	1388	1843	684	1015	1111	1318
ENSG00000065320	19	20	10	54	153	37	20	56	5	15	39	29	15	48	17	57	18	22	37	29	27	25	65	16	30	29	27	24	14	17	27	23	47	19	30	22	38	8	44	83	48	39	32	26	18	7	48	66	20
ENSG00000065325	30	6	9	15	122	22	222	0	18	3	29	24	33	56	18	148	3	73	73	22	22	24	118	22	8	14	7	4	32	14	15	47	84	45	39	37	36	10	31	11	34	24	52	14	2	14	61	20	26
ENSG00000065328	13	38	11	32	4	7	3	0	2	138	9	8	8	5	9	17	20	10	11	3	2	24	25	8	5	19	0	16	14	13	17	35	0	26	17	44	22	20	3	2	25	12	32	27	32	3	25	7	42
ENSG00000065357	1139	676	1387	926	1396	707	941	1329	1612	2576	857	880	992	1485	4511	1039	886	1207	877	5047	1261	1166	1030	969	2824	906	2392	1254	1010	897	1248	898	792	974	868	737	960	1090	1211	912	1227	1194	1274	904	1280	1703	1134	1156	1314
ENSG00000065361	88	243	58	70	159	61	155	35	96	153	131	55	38	79	183	79	47	68	68	96	191	56	65	52	112	30	84	117	199	122	44	49	66	238	69	76	70	52	57	93	115	54	101	134	189	54	70	124	143
ENSG00000065413	333	209	213	172	329	192	372	288	348	455	392	321	235	297	353	322	281	401	277	778	305	305	322	339	350	279	250	154	272	166	248	146	369	240	318	317	293	234	186	417	308	308	440	332	236	563	394	259	207
ENSG00000065427	2821	3797	3173	4564	3155	3777	3546	5166	2880	3112	3455	3284	3418	3457	3523	3461	3474	3185	3814	3622	3756	3597	3668	3387	3561	3460	4688	3430	4192	4560	3308	3185	3639	3676	3512	3186	3468	3642	3122	3705	3447	3099	4670	3396	4744	3894	3528	3967	3254
ENSG00000065457	745	655	603	691	403	871	1049	734	669	564	909	610	730	478	512	552	701	691	723	634	996	863	725	727	511	995	685	805	604	643	712	562	863	514	753	803	589	916	710	434	880	642	836	931	1086	612	1014	792	781
ENSG00000065485	1931	1244	2045	2095	1805	1186	1445	1424	1396	1545	1266	1249	983	740	1282	1362	1496	1206	1990	973	2102	1812	1795	1439	1087	2505	1482	1889	1750	2330	1852	1938	1200	1898	1420	1217	2098	1205	1894	1671	1084	1742	1320	1591	2055	1661	1302	1679	1515
ENSG00000065491	1258	1272	1011	1169	964	1111	1238	1874	901	1559	1151	1179	1083	1170	1298	1028	1164	1454	1177	1743	1008	1122	931	1174	931	1061	1299	946	847	1047	1214	934	1015	966	1273	1205	822	821	1096	1164	1205	1050	939	1081	1184	1375	1309	1114	1008
ENSG00000065518	4787	5778	4863	4507	4482	5291	5493	4027	4756	5495	5487	5280	5434	6774	4068	5199	6407	7257	4264	4951	4077	3444	5744	4397	5707	5005	4502	4175	4896	4734	5872	7252	3384	6009	6556	6541	6538	4020	3866	5679	5401	5664	5978	6538	3474	5604	4630	5872	6159
ENSG00000065526	3889	3539	4623	3103	2913	2965	3065	2718	3916	3223	2540	3818	3074	3839	3095	3113	1939	3726	3315	4024	4797	3774	3540	4157	2812	3752	3318	3323	3691	2678	2796	2267	3954	3138	2717	2803	2697	2972	2699	2847	4375	3460	2884	2983	3613	3190	2845	2678	3804
ENSG00000065534	2157	1153	1538	2247	5592	1838	1253	713	1695	6076	2014	1208	1411	2267	2780	1984	833	1265	2692	935	1932	2353	1864	1895	1286	1793	685	2498	2129	2538	1631	2000	5546	1896	1453	3804	3433	2063	3524	5531	3453	1780	1161	1813	749	1806	1004	3069	1756
ENSG00000065548	1927	2584	1956	2402	1893	2428	2576	3729	2264	2339	2938	2190	2067	2958	2648	2091	2624	2498	2328	4675	2674	2618	2299	2265	2594	2346	2377	2462	2235	2379	2192	2184	2094	2169	2529	2970	1992	1921	1914	1990	3008	2383	2997	2924	2812	2252	2677	2265	2414
ENSG00000065559	1725	1509	1670	1351	1153	1616	1384	1139	1264	1008	1527	1614	1364	1146	1756	1560	1471	1462	1488	1862	1328	1649	1433	1480	1156	1182	1072	1611	1510	1875	1362	1554	1416	1597	1278	1381	1408	1514	1682	820	1254	1616	1073	1400	1278	1071	1577	1425	1441
ENSG00000065600	210	201	155	177	112	117	261	232	211	143	189	157	177	235	90	132	217	246	166	93	81	216	199	198	143	140	190	201	87	181	202	159	129	101	246	257	127	178	167	110	288	133	188	177	174	158	239	175	273
ENSG00000065609	4	1026	5	52	6	23	8	7	15	66	406	8	5	9	149	4	4	12	15	5	361	2	3	46	14	1	4	39	292	369	3	1	15	439	24	58	14	9	3	30	14	24	146	88	14	12	6	22	62
ENSG00000065613	2969	2458	2367	2428	3834	2323	2497	2638	2415	2905	2645	2751	3031	2480	3615	2966	2610	2881	3132	2175	2976	3378	2711	3386	2700	2517	2211	2220	2676	2335	2473	2759	3426	2637	2863	2808	2199	2425	2585	3065	2525	2803	2717	2157	2838	2715	2754	2689	2332
ENSG00000065615	680	537	528	447	344	580	461	485	444	462	593	576	531	377	466	459	658	533	468	524	630	522	540	373	504	555	418	621	449	577	605	583	436	497	511	518	464	479	623	424	523	493	579	528	460	339	515	554	500
ENSG00000065618	17	29	30	24	139	27	17	24	12	55	35	75	30	19	69	58	59	27	77	34	19	42	16	77	27	15	8	4	18	17	23	63	74	26	59	21	65	17	15	50	20	14	51	26	76	186	61	36	9
ENSG00000065621	100	427	314	340	337	509	248	101	302	219	339	184	414	349	206	319	279	173	275	272	361	198	170	234	252	200	297	220	535	403	259	430	322	393	359	180	390	525	524	206	239	178	385	188	379	468	299	286	255
ENSG00000065665	322	549	328	349	555	448	440	859	514	599	463	446	302	538	620	400	460	479	396	513	488	428	402	397	538	417	623	485	382	338	421	508	373	469	493	399	443	477	382	590	331	357	509	465	395	577	434	361	397
ENSG00000065675	42	8	69	39	94	18	95	17	23	38	24	40	99	110	55	45	28	25	49	56	56	34	46	81	11	56	82	45	59	29	42	52	43	11	51	20	30	39	27	31	20	24	69	6	42	57	24	44	58
ENSG00000065717	1515	946	1802	1633	2136	1389	1073	962	2176	1768	692	879	1393	1499	1547	1814	1074	1532	1517	1123	1029	1815	1518	2133	1982	1945	1580	1427	1183	1281	1297	1182	1393	919	1283	1517	1327	1362	1188	3120	1608	1274	1040	1604	838	1426	1034	1723	1565
ENSG00000065802	969	1427	1163	940	1109	911	979	1108	987	954	962	990	1007	1308	919	1129	787	1171	953	1050	964	965	1113	1057	965	838	774	851	1043	1011	839	785	1305	1065	913	1155	921	954	989	842	833	1030	1165	888	1102	599	931	1100	1141
ENSG00000065809	3240	3289	3585	2818	2463	2495	3266	911	1880	1293	2422	1667	5353	4684	1980	2012	2742	3056	2574	6026	1351	1997	2253	3199	1227	2547	1533	2895	1638	3378	3788	3443	2076	2292	2178	3665	2998	2057	1735	2117	4623	3040	1826	2608	1464	1788	3186	2272	2640
ENSG00000065833	4015	5791	4434	6076	2923	4375	5311	923	4314	2548	6801	4848	6039	4357	1618	5540	7953	4134	5648	1896	4492	4956	6076	4298	3196	4662	2517	5406	4712	5311	6181	4444	3669	4808	8433	5151	4550	3941	4823	2548	5244	5286	5308	4621	4541	3515	4958	3824	4624
ENSG00000065882	761	963	779	995	978	650	491	1413	763	1396	643	580	567	483	1342	743	536	593	608	957	851	1046	569	674	921	544	1008	797	603	845	595	873	902	821	661	1004	832	1341	802	1311	629	680	867	830	915	884	925	980	687
ENSG00000065883	2387	2055	2023	1915	3116	2194	1796	3159	2245	2734	2117	2238	2126	2584	2535	1941	1733	2516	2287	2165	2277	2062	2039	2347	2024	1847	2306	2012	2172	1559	1810	2383	2063	2019	2311	2043	2010	2126	1798	2547	2289	1753	2184	1858	1791	2472	1951	2016	1964
ENSG00000065911	457	1069	254	684	503	391	384	1727	335	543	350	356	236	420	2559	405	339	322	307	1050	624	593	355	356	1318	221	3357	482	372	653	402	494	370	274	597	688	424	483	374	693	942	352	583	765	924	210	524	467	457
ENSG00000065923	1224	1964	1161	738	1153	791	859	452	1059	494	873	1158	816	805	980	786	922	959	1018	816	1117	1057	872	1176	629	1049	488	700	1008	1226	1239	1307	1155	1254	1101	909	762	959	870	690	758	692	1049	862	876	1014	1178	953	826
ENSG00000065970	1167	1143	1972	1385	1237	1193	1160	1056	1601	1229	1304	1526	1439	1246	1344	1381	1041	1518	1422	936	1652	1627	1442	1507	1357	1377	876	1561	1679	1527	1274	1008	1381	1325	917	1192	1486	1499	1515	1037	1087	1513	1217	1085	1523	924	1352	1043	1721
ENSG00000065978	6290	6275	6209	6152	5642	6815	7484	15682	7892	9331	7060	6338	6022	6350	8905	5942	6294	5685	6423	8536	8931	8187	7655	5387	9501	6439	8640	6879	6736	6079	5688	7496	7691	5828	5831	7924	6938	6797	5834	7496	7904	6300	9046	7257	13236	6671	7679	9242	6621
ENSG00000065989	707	200	667	534	487	303	846	216	652	335	255	418	867	545	509	503	572	440	507	429	358	598	509	569	388	526	500	399	629	486	804	492	998	318	377	473	377	523	482	809	708	403	417	359	375	402	320	669	447
ENSG00000066027	1225	1016	1133	1329	1419	1261	1190	1941	1196	1397	1070	1097	1459	1534	1526	1307	1427	1073	1295	1102	1240	1274	1013	1249	1492	1256	1447	1273	1322	1629	1416	1824	1424	1170	1203	1188	1073	1724	1520	1364	1198	1264	1300	1120	1462	1303	1016	1468	1531
ENSG00000066032	7	360	8	42	34	25	59	152	26	36	200	18	9	22	329	186	37	32	26	39	136	45	7	47	319	22	1	23	175	250	7	40	55	222	44	85	35	6	67	34	47	23	256	59	29	47	23	28	30
ENSG00000066044	2226	2421	2164	2501	2723	2111	2475	2405	2381	2006	2400	2188	2682	2569	1996	2606	2468	2317	2473	2564	2278	2535	2332	2789	2109	2355	2367	2244	1952	2475	2332	2808	2655	2354	2731	2538	1785	2258	2085	1921	2851	1963	2535	2148	2808	2190	2722	2413	2468
ENSG00000066056	408	514	381	564	808	389	503	1068	493	1360	578	501	541	499	865	543	1129	365	341	682	682	697	314	345	1616	575	979	452	685	511	866	721	494	628	647	942	564	956	358	1320	547	547	511	489	471	781	517	609	492
ENSG00000066084	2109	1425	1739	1848	1532	1652	1541	1027	1653	1036	2086	1750	2254	1686	1577	1751	1783	1581	2100	867	1691	2150	1799	1907	1485	2020	1006	1244	2068	1156	2141	1659	1679	1696	1638	1924	1560	1706	2026	1350	2147	2402	1570	1530	1572	2009	1384	1951	1308
ENSG00000066117	2804	2200	2503	2296	3975	2265	2507	2779	2310	3190	3200	2703	2648	2653	3479	2771	2405	3013	2601	3099	2304	2199	2729	2800	2569	2671	2605	2455	2603	2702	2816	2702	2406	2762	3019	2342	2658	2324	3365	3093	2291	2403	2915	2254	2637	3029	2787	3000	2901
ENSG00000066135	3509	2836	2551	3247	2622	2795	3506	1564	2827	1674	3175	4255	4300	2682	1485	3189	3668	3058	3168	1274	2059	3297	3288	3540	1252	3507	2111	3372	2888	2621	3227	2480	3413	3385	3282	3094	2951	2856	3479	1810	2743	2602	2683	3297	3356	2577	3396	3202	2804
ENSG00000066136	1522	1633	1814	1696	2299	1806	1923	1800	1814	1599	1876	1836	2153	2053	1370	2015	2102	1505	1819	1170	1569	1630	2238	2255	1579	2077	1575	1505	1727	1526	1730	2165	1756	1780	2211	1825	1854	1777	2284	1832	1829	1757	2001	1588	1979	2024	1733	1843	1708
ENSG00000066185	90	100	135	186	44	200	166	57	134	96	152	185	244	112	46	122	272	71	138	73	109	96	129	129	108	195	52	105	147	153	174	153	102	211	274	181	119	240	142	72	137	173	187	143	105	119	172	90	88
ENSG00000066230	127	243	353	63	141	243	89	86	156	72	160	290	134	151	122	233	379	153	139	182	140	169	445	219	194	119	277	110	49	112	195	99	175	338	333	186	201	209	240	133	122	244	121	72	114	282	128	80	118
ENSG00000066248	1953	1663	1234	2172	3876	1530	688	10518	1686	8818	5151	3254	402	4505	12177	1395	1392	4169	1706	17278	2351	1330	1153	1845	8633	2545	5010	1924	1634	994	1909	2574	3152	1984	3664	5645	1858	1655	2735	4837	3162	1936	2445	2964	2770	7088	3586	3905	3729
ENSG00000066279	380	221	141	110	67	54	47	147	90	444	109	109	306	66	133	259	422	79	175	46	2	192	164	216	65	411	30	238	349	208	585	203	57	282	246	621	413	446	85	69	247	122	41	387	30	58	170	54	417
ENSG00000066294	1032	298	797	406	151	589	430	593	1315	145	224	425	708	445	495	238	708	230	477	162	344	913	250	509	187	361	37	1105	574	377	191	713	504	262	370	374	618	1388	619	196	577	435	563	557	179	270	466	259	553
ENSG00000066322	1343	1151	1200	1786	1150	1289	1711	2288	1363	1582	2525	1345	1268	1400	1367	1652	1855	1395	1499	1886	1563	1739	1825	1358	1832	1510	1553	1653	1443	1970	1680	1548	1246	1436	1897	1747	1309	1295	1748	1078	1629	1350	2088	1645	2076	958	1865	1680	1547
ENSG00000066336	867	247	863	621	198	616	472	474	1553	157	250	631	895	603	827	260	488	274	506	238	465	974	463	438	187	408	143	1051	652	396	291	780	512	330	273	551	845	992	457	245	911	573	697	834	247	369	649	342	663
ENSG00000066379	686	706	690	514	551	824	898	1166	690	733	672	808	740	810	769	719	628	681	664	1037	631	589	690	594	971	662	1029	732	738	609	691	854	657	723	679	719	676	715	733	799	620	671	742	803	745	1543	679	817	556
ENSG00000066382	152	303	333	145	66	204	310	52	303	326	303	111	383	273	193	129	154	111	213	90	182	151	194	291	148	187	39	174	234	354	195	170	224	298	88	112	105	93	72	177	59	283	207	230	46	215	166	136	286
ENSG00000066405	10	10	18	18	12	7	23	15	32	40	29	8	10	41	6	20	21	2	13	63	30	7	17	16	17	17	15	22	19	3	13	8	6	14	20	21	15	18	7	16	24	8	17	2	22	32	7	8	5
ENSG00000066422	959	1105	860	913	943	848	864	1772	1006	1284	1039	941	933	1150	980	906	969	888	960	1587	1054	820	979	809	1033	869	939	940	964	875	989	942	924	967	1037	948	842	1075	942	873	1207	917	1028	939	1022	1353	976	894	1130
ENSG00000066427	822	793	1049	967	1429	1149	834	1292	1232	1245	1040	1028	928	969	1274	914	933	1052	994	1097	954	1081	943	1091	1193	962	1254	875	1212	550	1144	1231	910	920	1032	1016	1175	1301	881	1643	802	963	896	832	785	1079	727	768	958
ENSG00000066455	1791	2112	1525	1781	1149	1574	2048	1833	1336	1229	1803	1773	1563	1340	1198	1699	1581	1625	1779	898	1696	1746	1725	1657	1672	1565	1613	1690	1794	2611	1715	1604	1966	1712	1559	1664	1551	1614	1936	1310	2124	1570	1921	2111	1626	1196	1923	2222	1783
ENSG00000066468	2923	952	2929	1442	3684	2208	1598	2211	2744	2321	2288	2164	2464	1758	1798	3004	1774	2322	2922	4724	1899	1727	2660	2869	2073	3848	294	1217	1654	1529	1555	3019	2397	1990	2451	2115	1546	1024	1943	1568	1165	3145	1731	1252	1447	4388	1697	1325	2007
ENSG00000066557	499	449	434	498	446	461	474	519	414	417	417	490	474	252	437	519	578	443	496	452	462	468	526	450	422	496	382	371	468	527	496	539	449	464	524	501	415	475	494	321	369	556	447	318	574	371	549	436	482
ENSG00000066583	1559	1604	1966	1172	967	923	1089	507	1607	737	900	970	1038	923	821	1214	935	1036	1029	897	1725	1591	1031	1376	591	1140	860	1362	824	1503	1119	1853	856	854	1418	883	1048	898	1165	663	2260	1384	1027	1086	822	1032	1251	1070	1186
ENSG00000066629	726	862	677	650	1054	665	834	851	579	1470	965	658	986	466	461	1026	994	777	901	348	754	1285	885	869	755	890	598	647	850	965	724	774	1028	1062	759	1114	818	547	963	937	544	734	852	615	1275	778	835	866	855
ENSG00000066651	2705	2117	3133	1843	3679	2072	2436	3328	2824	2913	2171	3517	2498	2751	4089	2572	2629	2575	2632	4619	2365	1848	2283	2440	3003	2325	4482	2676	2246	3412	2835	2644	2194	2078	2539	2401	3365	2055	2641	3607	2428	2861	2423	1952	2189	3516	2682	2462	2648
ENSG00000066654	2156	1914	2271	2596	2321	2045	2068	1469	2452	1562	1643	2251	2384	2199	1509	2393	1975	2162	2160	1606	1722	2148	1963	2107	1549	2108	1865	2072	2701	2320	2304	2331	2325	2103	2191	1820	2288	2736	2292	2053	1852	2217	1843	1981	1863	1614	2168	1973	2290
ENSG00000066697	592	529	581	513	461	450	393	721	441	450	546	678	481	396	785	638	558	462	424	688	648	507	437	468	849	585	1301	474	368	699	648	498	484	492	605	532	478	460	627	329	772	485	361	431	634	372	868	554	565
ENSG00000066735	175	1826	260	280	116	138	118	71	218	277	674	68	132	194	516	224	234	128	108	135	450	176	102	387	118	190	119	215	421	770	115	115	242	582	180	259	112	285	201	154	144	194	328	279	87	71	133	144	254
ENSG00000066739	2282	2621	2669	2169	2371	2136	1774	3672	2502	4454	2684	2467	2350	1920	4274	2417	1928	3159	2136	11711	2670	2191	2062	2463	2850	2247	1917	2362	2520	1879	2408	2019	2193	2641	2143	2028	2460	2394	2754	2222	1970	2393	1898	2359	1881	2338	2404	2012	2299
ENSG00000066777	2409	2365	2055	2414	1829	2186	2142	1820	2635	2146	2380	2261	2706	1957	2359	2195	2395	2273	2430	2197	2527	2488	2155	2514	2003	2591	2155	2977	2564	2555	2494	1857	2311	2292	2359	2038	2209	2706	2598	1870	2016	2391	2593	2109	2684	2142	2243	2128	2560
ENSG00000066813	31	7	37	32	27	42	59	43	28	18	3	56	39	42	14	37	34	6	30	0	138	32	81	14	48	35	109	24	37	16	89	50	68	7	21	39	0	102	65	42	25	63	29	34	15	20	9	43	68
ENSG00000066827	384	246	340	278	220	292	436	305	277	214	274	367	402	313	196	333	328	298	287	310	365	348	387	395	179	385	229	340	305	242	366	255	364	299	420	367	236	292	223	316	341	263	283	302	382	266	326	418	239
ENSG00000066855	6046	3409	4304	3153	3686	6286	5099	2956	3323	3182	5825	4774	4648	3189	3985	5642	5926	5067	5831	3872	3577	5688	8133	4885	3876	4718	3598	3522	3842	4505	5457	5701	4819	3668	4758	5797	4292	3105	4626	4071	4249	7551	4576	4224	4672	5781	5962	5540	4254
ENSG00000066923	712	496	934	398	518	398	505	335	802	750	532	581	540	546	463	344	499	600	640	497	534	657	579	532	617	575	389	646	673	484	546	360	610	628	481	543	629	754	409	675	383	474	617	377	519	420	605	501	420
ENSG00000066926	1996	1772	1847	2048	1287	2269	2232	551	1600	859	2241	1980	1701	1442	761	2241	2546	2352	2132	918	1720	2021	2536	1962	943	2137	1391	2132	1820	2720	2573	1708	1596	2534	2201	1839	2277	1977	2531	1173	1587	2451	1498	1786	1994	1208	2047	1731	1774
ENSG00000066933	969	986	920	867	1161	811	886	1256	906	1356	964	918	934	862	1036	929	804	886	806	904	975	800	872	928	1131	815	866	866	900	764	820	868	901	842	880	925	735	963	896	1182	913	770	983	845	772	1024	857	787	934
ENSG00000067048	16	4634	16	5035	5942	4083	3377	13	9	22	11	5531	6090	9	24	3	4660	4500	29	11954	9	13	5	9	9139	8	5351	5021	4883	4586	4835	5555	4859	4345	5784	5738	4400	5566	4512	3	6220	8	10	4091	4047	9063	4207	4045	4859
ENSG00000067057	518	1381	183	498	376	1027	467	2490	417	2820	2365	599	292	239	1345	560	995	672	556	2222	891	675	547	388	4672	598	2234	854	629	857	542	354	857	751	332	1314	927	779	699	357	1106	476	1378	793	2878	263	1866	802	464
ENSG00000067064	2639	8963	1860	3323	2581	1408	2173	4889	1670	15023	19923	3368	2129	5517	17455	5473	5787	5306	2740	23944	2613	2186	2347	2945	12566	1741	1845	2152	2025	4607	3694	4103	1946	2914	13804	10540	2051	1986	2569	1864	6475	2728	4393	2820	2312	13045	3154	1871	7557
ENSG00000067066	3217	2503	3365	4218	3297	3103	3100	2523	3463	3224	2830	3751	3842	3308	4086	2929	3453	2952	3025	2002	3845	3428	3247	3121	4113	3197	7724	4183	3661	4522	4108	2785	2860	3590	2674	3118	4277	4199	3223	3570	3330	3288	3545	3141	4485	3111	3258	2930	3351
ENSG00000067082	1593	1598	1029	1573	3838	1577	1194	2611	1488	5607	1248	1597	1470	1490	4424	1243	1309	1042	2138	4224	2017	1310	1766	1198	3621	983	1700	1492	1056	1382	1090	2149	1687	882	1342	2417	1529	1545	1348	2588	4500	957	1366	1341	1420	5671	1433	1589	1475
ENSG00000067113	3513	2200	2790	3418	5674	3010	3055	5097	4850	13439	3564	2532	2979	3177	7248	4060	3387	2412	3202	2856	3124	3647	2060	2672	4969	3441	3468	3273	3308	4878	3855	4591	3097	3672	3746	4638	3768	4006	4684	9270	3818	3746	3860	2963	2537	5607	3969	4197	3801
ENSG00000067141	1571	1036	1712	1429	1486	1369	1433	523	1548	1333	1709	1164	1525	1200	571	1896	1192	1138	1765	693	1509	1349	1475	1527	525	2073	879	1274	1718	1683	1385	1082	2799	1359	1378	1617	1405	1603	1649	1705	1363	1360	924	1351	1301	987	1280	1568	1279
ENSG00000067167	6238	5346	4432	5645	4617	4666	5995	4472	5338	4065	4395	4368	4305	4217	4078	5374	5033	3747	4756	3225	6824	5423	4720	4712	4889	4395	4885	4892	4706	6342	5247	6032	5301	4138	4892	4490	4748	4602	4587	3579	5910	4621	4236	4992	4636	3158	6002	6181	5412
ENSG00000067177	2618	2398	2940	4905	1889	3883	3259	1555	4215	2214	2232	2720	3434	1676	2174	2383	2449	5595	3274	3297	3123	3374	3084	2251	2162	7065	2230	3894	4213	2733	4994	3504	2978	2549	1907	1940	3993	3655	3375	1573	2151	3694	1960	5119	3300	1890	3012	2736	5015
ENSG00000067182	7580	10387	8265	9708	7378	9270	10098	10454	9182	6698	5099	8370	6096	10671	11696	6948	6199	9884	7880	11817	9903	10731	8127	10152	8005	5729	14051	9270	7712	8778	7152	6801	7892	7257	5855	7948	6888	6407	6971	8232	11989	8313	8725	9367	11013	5109	8671	8239	8880
ENSG00000067191	153	392	226	182	318	267	211	164	265	490	224	193	176	207	403	221	152	229	209	289	258	187	217	202	501	192	309	211	299	262	163	221	160	213	286	204	226	155	299	283	141	240	189	205	163	340	170	226	286
ENSG00000067208	1846	1162	1446	1638	1901	1545	1601	1236	1700	1548	1218	1820	1979	1192	966	1570	1827	1456	1727	1014	1533	2100	1575	1799	1097	1644	1403	1536	1513	1610	1581	2007	1712	1491	1389	1666	1819	1549	1842	1290	1300	1529	1135	1285	1660	1437	1645	1373	1297
ENSG00000067221	696	1277	535	901	522	860	1272	1053	1014	823	970	808	687	897	461	873	1082	919	775	378	941	854	1150	920	804	1103	1393	1116	588	850	736	639	660	848	1099	1104	910	751	847	838	1045	819	1808	1265	1448	815	1243	1220	1129
ENSG00000067225	40569	60921	38005	39576	27829	36865	60921	40940	39242	36009	49254	47642	40569	39576	27829	38351	42862	45326	39576	25098	54952	49751	47642	43259	47182	54279	85885	61946	37473	42487	37736	40569	42487	50905	47182	44045	42862	47182	40201	27048	54952	32052	58065	49254	120285	30396	47182	59948	44864
ENSG00000067248	8663	7267	6744	6638	6002	6719	10065	8194	6971	5316	7126	7935	7691	7502	7267	8252	7524	8987	7861	5913	6120	8857	7741	9425	4958	6753	9166	8074	6066	7701	7942	6443	7352	6315	7585	6404	5454	6249	6662	6492	7644	6290	8603	8279	10152	7382	9678	9003	7573
ENSG00000067334	1349	1690	1368	1429	1201	1456	1299	2791	1309	1753	1352	1447	1315	2131	2018	1513	1425	1665	1464	4095	1671	1500	1441	1278	1536	1213	1525	1545	1567	1470	1209	1384	1518	1378	1407	1660	1377	1338	1072	1164	1707	1369	1606	1549	1574	1607	1550	1475	1496
ENSG00000067365	454	434	650	388	582	542	492	1098	617	777	570	526	431	415	988	482	478	515	419	740	535	436	495	455	842	449	684	387	532	533	694	457	400	504	486	478	543	605	523	558	475	585	580	425	645	737	692	536	460
ENSG00000067369	2388	5581	3194	3759	3900	3121	3478	4806	4240	6581	4000	3529	3657	4199	4261	2746	2981	3844	3048	5244	4634	3178	3674	3314	4425	3897	4492	3622	3736	2820	3211	2710	2956	4180	3920	3167	3788	3708	3251	3610	3841	3424	5204	3486	3528	4062	3500	3022	3618
ENSG00000067445	150	960	150	345	525	140	379	140	891	373	396	198	311	558	221	306	153	196	154	161	607	265	183	197	198	164	812	539	324	370	315	252	311	426	350	329	411	308	330	220	385	108	502	259	384	263	283	316	415
ENSG00000067533	2461	2202	2323	2822	3311	2888	3489	5982	2405	2205	2229	2730	2359	3401	3105	3462	2221	2743	3313	6589	2053	3022	2627	2968	2591	2617	3848	2299	2361	2091	2322	3144	3236	2051	3558	2823	2795	2274	3045	3222	2355	2435	3637	3013	3811	2300	2690	3707	3291
ENSG00000067560	21228	18464	16732	20187	14949	18588	18062	20339	22810	19021	19021	15878	18147	14306	16558	18183	20497	14999	17175	11068	18716	18147	19532	16469	15078	19341	13295	21720	17208	26034	22437	19158	19724	18505	19825	20875	18183	18221	20187	13959	16376	16074	24995	17492	21523	12347	19394	18890	17861
ENSG00000067596	1659	1668	1467	1643	1532	1755	1899	1243	1845	1082	1796	1755	1666	1699	1156	1615	1450	1952	1732	1918	1879	1897	1790	1692	1151	1672	1397	1930	1743	1634	1583	1213	1850	1627	1719	1779	1399	1546	1484	1424	1807	1640	1762	1841	2065	1324	1537	1866	1658
ENSG00000067601	104	117	167	64	186	152	131	61	165	98	87	143	102	102	110	170	169	161	138	196	167	111	157	112	89	161	189	112	182	131	188	156	157	136	127	158	164	111	182	160	109	231	93	137	211	225	131	202	126
ENSG00000067606	633	822	758	796	748	603	689	406	736	548	648	659	914	632	628	743	665	630	685	983	755	619	583	694	405	795	661	624	768	888	747	622	763	763	691	587	742	682	894	535	628	665	558	619	710	653	670	686	665
ENSG00000067646	0	463	0	437	448	449	530	2	0	1	1	453	475	0	5	2	351	363	3	567	0	1	0	0	372	0	389	458	357	370	370	640	549	446	534	615	407	458	433	0	578	0	0	414	432	356	387	463	488
ENSG00000067704	6312	6357	4919	6253	3318	5674	6271	2025	5064	2490	7097	5825	5153	5784	2297	6334	7484	6634	5540	2810	5119	5237	6995	5982	3791	6195	4202	6199	5042	6415	7202	4870	4730	8161	6411	7272	5446	5109	5097	3959	5465	6297	7257	6138	6545	3426	6338	6162	5916
ENSG00000067715	26	1922	36	114	69	134	20	42	64	94	836	29	13	62	417	42	13	50	54	42	839	45	54	161	50	21	21	87	964	1278	11	19	44	1416	64	121	100	22	23	136	35	36	364	224	54	29	29	58	114
ENSG00000067798	794	675	2074	1236	1624	1153	559	443	824	925	600	1529	1449	954	1273	1078	719	949	1564	239	1294	1448	2248	1315	626	923	1039	610	833	667	842	1304	1454	882	1132	820	636	910	801	1255	1559	1085	746	602	883	1492	1017	1554	722
ENSG00000067829	1964	1571	2162	2490	1444	2641	2056	1597	2035	1311	2022	2316	1959	1718	1421	1837	2273	2233	2215	1496	2106	2277	2488	1588	1587	2635	1315	2015	2702	2240	2547	2390	2300	2271	1850	2251	2456	2311	1659	1763	2159	2520	1866	2162	1889	1605	1843	1909	2079
ENSG00000067836	1925	1943	2842	2715	2475	2697	2837	560	2573	1783	1966	2709	2194	1989	1261	2291	2883	1990	2508	1037	2026	2630	3016	2570	1347	2584	1976	2356	2547	2445	2474	2783	1864	2774	2984	2244	2718	2472	2676	2056	1885	3285	2557	1816	2498	2085	2153	1672	2018
ENSG00000067840	108	753	140	126	266	120	86	97	169	271	299	107	144	198	368	155	95	161	145	106	344	156	79	185	114	87	92	133	271	276	61	117	167	417	92	147	104	188	106	174	149	102	244	159	60	149	85	95	187
ENSG00000067842	346	993	669	730	948	304	1191	45	398	234	452	820	1259	630	325	1068	321	510	555	345	2562	950	613	585	234	527	1009	1089	1027	973	359	750	1182	925	730	634	1385	490	1199	239	819	837	948	392	2147	800	978	770	727
ENSG00000067900	2379	1694	2225	2107	2860	2363	1673	1882	2303	2759	1982	2277	2533	2118	2578	2008	1981	1802	2587	1776	2145	2365	2197	2115	1919	2328	1695	1669	2287	1887	1835	1933	2913	1984	1798	2419	2396	1729	2307	2795	2346	2458	2142	1874	2292	2429	1932	2231	2031
ENSG00000067955	851	889	1003	887	1225	824	626	1537	908	1402	838	752	827	950	1950	987	742	867	848	1040	939	818	838	789	1086	790	1160	833	933	1008	767	1056	986	873	904	996	888	995	889	955	1014	919	785	638	732	978	807	823	1048
ENSG00000067992	146	80	98	122	34	118	164	64	141	81	63	84	162	108	92	136	113	77	75	70	112	128	71	92	218	69	95	166	112	137	106	107	69	101	99	100	86	100	83	51	141	158	132	118	98	82	126	75	118
ENSG00000068001	1813	1846	1262	1474	2591	1668	1721	4085	1772	3617	1815	2103	1342	1560	3984	2028	1952	1923	1499	3634	2072	1741	1704	2068	2574	1576	1547	1620	1788	2098	1821	2159	2356	1871	1753	2136	1436	1435	1254	2779	1729	1668	1450	1694	2155	2039	1754	2070	1729
ENSG00000068024	1691	1819	2158	1846	2006	1447	1566	2219	1157	1653	2477	2001	1737	1815	1741	1925	1522	2199	1647	1605	1794	1672	1622	2285	1677	1712	1627	1534	1710	1442	1940	1279	1803	1995	1779	1597	1788	1792	2223	1295	1333	1893	1739	1783	2245	1472	1642	1733	2091
ENSG00000068028	946	831	575	672	1181	773	569	2076	842	1684	486	695	762	964	1632	767	537	685	700	1457	588	704	636	676	1678	661	886	915	586	705	529	706	828	571	593	873	768	593	577	1350	712	577	679	759	641	1015	592	695	830
ENSG00000068078	98	126	145	110	225	116	183	86	146	112	46	157	81	78	143	86	114	116	171	118	202	187	111	329	14	85	72	99	153	90	113	154	203	293	145	87	189	81	106	144	142	97	45	148	125	406	123	159	104
ENSG00000068079	1211	1098	647	1678	635	921	1233	579	558	596	1059	894	709	835	673	739	1286	919	761	828	942	1089	1084	820	516	1363	1137	1074	725	1467	750	773	721	821	665	1329	1062	878	871	765	920	1118	1403	1174	1205	721	1153	902	954
ENSG00000068097	1026	939	980	713	575	819	978	1568	814	1105	1077	842	1118	1193	811	786	901	999	712	830	804	871	801	1162	839	928	1176	755	788	662	830	693	771	850	985	949	784	1078	851	605	779	808	1176	947	1000	856	1359	861	786
ENSG00000068120	3041	2990	2589	2812	2616	2422	3125	3834	2531	2642	2878	2810	2720	2821	2629	2499	2827	3347	2734	2011	2804	2957	2556	2822	2831	2574	3491	2713	2451	2499	2812	2387	2303	2579	3040	2833	2034	2661	2412	2730	2985	2525	2773	3443	2532	2202	2943	3417	3088
ENSG00000068137	1191	1369	1594	1440	1446	1308	1379	2046	1856	1710	1384	1545	1929	1490	873	1326	1930	1329	1505	792	1040	1292	1064	1445	1257	1450	1588	2022	1854	1681	1225	1152	1693	1569	1518	1218	1580	1743	1815	1006	1349	1671	1148	1398	1438	1151	1256	1011	1314
ENSG00000068305	2603	2004	2616	2390	3568	2582	2056	2056	2886	3081	2758	2180	2375	1846	4437	2377	2424	2100	2491	2716	2556	2242	2556	2470	2976	2474	1775	2315	2740	2489	2118	2555	2356	2435	2106	2382	3376	2517	2560	3095	2243	2778	1865	2136	1679	3005	2272	2269	2881
ENSG00000068308	1953	2054	1869	2118	1986	2035	1890	1524	2024	1952	1756	2040	2007	2252	2139	1718	1871	1994	1839	2267	2151	1932	1966	1653	1729	1825	1978	1936	2073	1788	1808	1894	2016	1951	1919	1872	2039	1867	2087	1984	1856	1913	1851	2017	1860	1780	1886	1864	1840
ENSG00000068323	5537	6096	5636	5868	5301	6134	7157	3517	5225	4388	4660	5648	6646	6925	4226	6166	5563	6100	5495	2980	5781	5936	5884	5965	3990	5825	6019	6357	5511	5910	5401	6093	5677	6188	6209	5875	4680	5881	6199	4560	6765	4872	4021	5688	6529	4085	5374	5651	5163
ENSG00000068354	622	581	584	489	519	411	480	482	472	574	518	592	489	606	525	521	447	758	515	1122	495	521	499	501	474	510	528	484	366	416	452	534	479	470	573	770	352	377	547	501	574	473	433	530	477	569	571	599	554
ENSG00000068366	20287	32237	14471	32456	8678	17903	28343	28803	18062	13634	30567	19778	12747	17242	26470	28803	23035	24995	17983	36865	26594	21585	17031	17710	23944	20815	50356	26814	23769	27296	21720	14999	19249	27699	28082	26034	20709	23601	24891	14140	26709	23035	22232	33528	59948	10317	30941	20287	28803
ENSG00000068383	991	781	1481	1434	1616	926	1029	849	1342	1249	978	918	1289	995	1080	1197	762	1332	1145	1179	1263	1011	995	980	1030	1749	1521	1236	1161	1590	1025	1158	1505	967	833	957	1377	1278	1622	1633	911	1840	729	1292	1236	1067	1049	1238	1812
ENSG00000068394	884	931	778	816	504	827	923	687	682	578	868	840	817	997	503	783	927	953	785	730	788	834	868	846	600	733	724	818	750	837	879	703	869	813	809	1022	674	716	623	521	873	849	881	871	1017	572	889	868	802
ENSG00000068400	3436	4550	4492	3128	4018	3384	3439	3482	4141	5055	3928	4262	3161	4432	4520	3078	3512	4295	3294	3215	3838	3443	3968	3665	4580	3342	4167	3545	3972	3103	3289	2912	3220	3734	4103	3693	3994	3974	4009	3587	3630	3640	4065	3587	3449	4280	3736	3386	3886
ENSG00000068438	1220	1242	861	1042	1033	1129	1343	2334	920	1278	1070	937	896	998	1382	1123	1076	1256	1060	2908	1203	1142	1215	1048	1503	1070	1640	940	873	1152	845	1085	987	994	1108	1101	828	701	1044	1092	1135	997	1295	1314	1400	1167	1235	1450	1242
ENSG00000068489	45	24	36	46	16	23	11	22	24	55	29	29	39	10	11	38	69	14	27	5	8	51	35	26	3	46	6	37	45	33	63	35	23	40	44	97	70	49	33	10	65	20	19	44	19	14	40	19	39
ENSG00000068615	106	581	241	169	163	99	175	26	198	128	253	210	143	101	58	240	74	85	115	39	199	95	72	100	65	66	154	116	340	505	201	118	245	448	74	72	493	799	223	59	116	362	124	315	210	46	84	141	293
ENSG00000068650	3429	3146	3693	4033	2206	2757	3432	2545	3613	2883	4030	3988	2844	1540	4144	2732	2646	3394	2923	6213	3533	4284	3218	3219	3574	3201	2190	3088	3455	2562	2534	2209	4059	2866	2509	2593	3284	3038	3413	1970	3079	3401	2545	3302	4099	2515	2832	2279	4218
ENSG00000068654	2503	2924	1409	2160	2523	2827	3679	5187	2159	2146	3122	2764	2545	2427	3442	1996	2079	3177	2679	4597	3293	3244	3041	2637	2057	3223	3106	2810	2131	1830	2044	1863	2066	2398	2796	2188	2457	2059	3017	2514	3041	2499	3195	3239	3315	2284	2825	3228	2450
ENSG00000068697	22739	11847	19158	18221	12655	19249	15626	6480	25711	7388	13337	21412	32052	18221	9198	12050	16965	18890	12225	9979	20236	22365	10271	11068	9063	12004	9735	19249	13295	19109	14785	17944	23601	19109	13850	11863	10238	21228	9775	14949	14868	16102	12114	20287	15453	11148	14471	14378	16854
ENSG00000068724	3201	2090	1924	1855	3933	3820	2146	1520	1818	2897	2484	2984	2297	2112	2656	2706	3516	2293	2741	1766	1678	2354	3171	2538	1861	2068	2049	1697	2392	1506	2466	2624	2920	2609	2639	3104	2265	2530	2177	3406	1739	3187	2653	2390	2065	2945	2328	2341	1956
ENSG00000068745	2703	1898	1888	2371	3560	1620	1482	1345	2603	2926	2224	2227	2078	2641	2060	2122	3363	1792	1850	1645	1777	1385	1906	1860	1828	2235	2498	2123	2016	1501	2687	3637	1641	2285	3295	2470	1781	1790	1940	2671	2210	1925	1941	2263	1798	2932	2471	1952	2392
ENSG00000068781	345	77	188	268	82	187	337	262	238	300	69	151	153	149	266	222	129	153	215	61	222	328	190	242	243	292	301	168	144	174	310	163	256	90	102	179	142	167	201	143	336	95	208	326	255	61	103	209	124
ENSG00000068784	2558	2304	2120	1902	1518	2281	2661	2522	1827	1744	2550	2374	2807	1466	1108	2052	2395	2237	2328	1027	2154	2636	2668	2302	1604	2151	2458	2178	1510	1650	2131	1979	2394	1526	2443	2531	1691	1320	1697	2158	2177	1838	2509	2350	2417	2214	2348	2768	2050
ENSG00000068796	2791	3140	2340	2372	1677	2450	2827	2377	2104	1551	2926	2375	2777	2743	1933	2566	2747	2495	2558	2973	1741	2425	2412	2686	1509	2702	2564	2650	2170	2357	2497	1665	2532	2185	2931	2445	1838	1912	2299	1732	3006	2201	2725	2481	2759	1791	3238	2393	2372
ENSG00000068831	906	306	565	397	768	710	393	442	746	1089	403	556	476	504	768	520	571	669	472	631	372	619	578	663	617	573	337	824	622	365	511	706	721	485	564	677	805	855	576	1323	309	626	325	475	185	582	424	512	809
ENSG00000068878	2978	2317	2705	2423	2271	2339	2489	2697	2398	2406	3065	2969	2706	2358	3921	2513	2245	3385	2894	4088	2714	2656	2458	2208	2359	2558	3071	2465	3199	2990	2707	2302	2222	2482	2430	2385	2758	3124	2802	2072	2327	2890	2594	2477	2622	2465	3008	2417	3013
ENSG00000068885	4095	5563	7126	5374	4945	5385	4985	2900	7027	4861	5642	4940	6155	6056	2888	6224	5704	5327	5685	2363	5134	4267	6073	6565	3622	6577	8426	7948	5288	5451	5969	6107	5604	5923	7948	4702	5578	9481	7873	6173	4604	6113	4969	5085	4925	5560	5431	4490	4887
ENSG00000068903	2797	2551	2857	2736	2484	3089	2860	2601	3049	2875	2840	2451	3056	3089	2088	3185	3372	3023	3041	2715	2258	2746	2525	3357	2263	3095	2120	3261	3103	3104	3326	3342	2467	3064	3703	3129	2463	3146	2685	3218	2711	2697	2608	2769	2055	2618	2414	2531	2542
ENSG00000068912	16132	17418	11711	10707	9601	13026	16794	11013	11939	8420	13045	13514	11970	10948	8054	14140	14735	13763	11989	9935	12427	11908	13677	13026	14868	12566	13255	12347	10694	17492	12347	10504	13295	11247	12800	11847	9765	9416	15626	10707	12130	12477	15706	15162	13657	10518	18981	20132	16074
ENSG00000068971	694	1167	717	775	699	611	681	1113	741	957	801	644	741	980	650	635	715	737	636	653	624	758	494	781	1343	550	842	675	670	729	712	717	706	815	949	870	518	686	521	821	1091	534	689	771	613	623	932	623	694
ENSG00000068976	141	37	128	114	252	207	112	40	123	176	121	131	121	113	160	144	61	110	194	64	42	181	175	143	95	120	154	92	99	72	64	233	196	106	133	224	191	124	107	235	132	107	74	213	32	110	126	112	229
ENSG00000069011	48	40	30	64	49	29	34	1139	36	72	78	55	57	104	148	31	106	76	74	194	29	94	37	32	109	39	79	47	12	31	46	21	13	34	7	43	42	11	27	106	64	56	59	93	50	67	40	36	36
ENSG00000069018	0	75	0	3	0	0	0	0	0	0	13	0	0	0	13	0	0	0	0	0	5	0	0	2	0	0	0	1	9	10	0	0	0	5	0	1	0	0	0	1	0	0	15	1	0	0	0	0	0
ENSG00000069020	2381	2184	3067	2895	2053	2154	3027	1480	2513	1617	2261	2467	2889	2044	3307	2133	2348	2531	2753	3174	2454	3357	2185	2728	1610	2596	1653	2294	2507	2174	3284	1802	1997	2589	1868	1951	2504	3408	2610	1593	2732	3090	1592	2667	2753	2329	2333	2117	2044
ENSG00000069122	2271	1359	2019	1895	2456	2916	1845	2769	3090	8398	1860	1953	2539	1927	5493	3704	2128	1408	1748	1396	2445	2840	1373	1390	2945	2361	2165	1596	3532	2220	2101	2497	5910	2414	1599	2976	2466	4574	1853	8200	1611	2800	1909	2595	1798	3642	1604	2225	1696
ENSG00000069188	25	258	32	63	40	25	22	80	49	55	119	26	4	53	102	27	22	18	15	56	70	30	49	39	21	48	26	33	46	124	10	15	41	71	24	56	39	31	32	52	39	21	62	36	54	24	31	36	31
ENSG00000069248	1949	1735	1759	2158	1468	1826	1730	1199	1704	1343	2053	2066	2099	1478	1263	2165	1972	1874	2004	1202	1908	1995	1745	1878	1293	2092	1331	2009	2260	2118	2224	1572	1944	2117	1821	1653	1832	2160	1860	1271	1438	1718	2058	1928	2125	1306	1762	1904	1825
ENSG00000069275	7855	7771	8448	8474	10261	7257	6856	4921	7836	6585	6224	7222	7953	6330	7192	7419	6286	7685	8757	3571	9725	7771	7248	7598	6667	8572	6841	7758	8931	8889	5962	8061	10352	7930	5972	6828	8565	8963	8995	7540	6907	6856	7362	8106	7948	7257	6883	7735	7257
ENSG00000069329	3572	4159	3001	3668	2689	3418	3570	2034	3435	2044	4113	3111	3863	3328	2104	3488	4029	3178	3425	1873	3587	3153	3434	3627	2560	3823	2309	3592	3418	4178	3647	3729	3473	3442	4020	3837	3282	3151	3087	2291	3400	3081	4309	3604	3383	2315	3820	3476	3391
ENSG00000069345	4331	3664	3628	3578	4003	3889	3730	3462	3288	3451	3938	4354	4770	4485	3617	4088	4279	3979	4512	3690	3956	4077	4068	4015	3539	3314	3004	3436	3601	4108	3808	4833	4125	4319	4461	4361	3715	3572	3455	3070	3999	3827	4566	3454	4350	3884	3803	4060	4006
ENSG00000069399	1718	2724	1482	2922	1375	2259	1436	9010	1372	2620	1112	1659	1120	1517	3200	1329	1543	2767	1483	4398	1984	3350	1563	1626	3381	830	6170	2270	1518	871	1311	1438	1358	1253	1654	1723	1709	883	1227	1729	4670	1722	2049	3354	2399	1913	1889	1320	1781
ENSG00000069424	989	419	1072	370	313	554	378	465	882	427	412	468	767	509	509	332	533	516	564	471	571	675	357	408	579	469	247	1258	862	800	454	603	362	475	339	332	615	1263	728	386	439	521	426	435	202	367	586	376	581
ENSG00000069431	2497	4545	3072	3599	3145	1467	1619	1424	2265	5064	1505	3079	2169	2674	2923	3100	2793	1856	1947	4802	2497	1443	1424	1918	4347	5124	4511	1247	1543	2745	2344	1733	6090	1671	2019	3555	3244	2780	3156	8497	5919	1928	1889	4760	2794	1666	2605	2778	3205
ENSG00000069482	0	16	0	1	1	11	0	24	1	2	14	1	0	0	11	11	0	4	3	7	7	1	3	1	6	0	5	0	6	16	3	2	3	180	2	17	2	6	2	0	6	4	16	2	24	1	6	0	11
ENSG00000069493	3206	2297	4874	2533	3584	3934	2437	5137	4195	3257	2419	3985	3228	3657	2661	3275	3378	3820	4734	3996	2531	3477	3074	2760	3469	3568	3612	4008	4270	2644	2783	3542	4740	2561	3140	2937	4591	3507	3202	4152	2449	3089	2512	3451	3284	4340	2653	2951	3180
ENSG00000069509	589	470	683	569	444	622	652	385	549	435	608	682	744	509	386	747	728	566	688	511	625	570	655	590	577	671	473	526	568	831	617	703	531	535	680	628	651	656	601	414	594	835	639	543	636	570	679	599	613
ENSG00000069535	4615	1713	7097	5668	3362	5919	4806	262	7904	1529	2632	3651	8349	4282	1540	4547	4490	4202	6249	2223	3583	3908	3897	5306	1433	7918	1124	4265	6443	5319	6642	4502	9481	3994	3883	3572	6929	7287	3388	3379	3592	5197	2702	3693	2777	3823	3732	3584	4220
ENSG00000069667	6658	4024	7861	4461	18424	8872	6714	4389	4835	4272	6841	10562	8068	5929	10865	11509	6929	5791	10238	10001	7764	5846	9630	11863	8029	7018	4789	4736	8633	4208	8226	10936	12967	7117	8529	7122	9270	7545	7065	8656	7083	8749	6911	4331	6002	10152	7479	8588	5286
ENSG00000069696	37	15	53	9	29	15	12	71	35	53	10	30	17	21	71	24	12	28	24	33	17	12	29	14	52	26	30	14	21	5	16	44	19	27	10	14	25	16	16	23	6	53	13	30	8	85	16	15	11
ENSG00000069702	6443	8363	5610	6350	5087	4870	4444	9387	4337	3767	5194	5069	4526	7867	6985	5080	3713	6585	4265	10271	6353	5319	3975	4033	7855	3756	5151	4646	5451	4758	6865	4880	4342	5250	4812	6893	4169	3752	4994	5688	6613	6260	4101	5210	7136	4648	5875	4570	5692
ENSG00000069764	2	0	1	1	0	0	0	0	0	2	3	0	3	4	0	0	1	2	0	0	1	2	3	2	3	4	2	4	3	0	3	1	0	2	4	5	0	2	2	0	3	0	4	3	1	1	2	2	4
ENSG00000069849	4831	4236	5887	4852	3494	3810	4754	7357	4287	12050	7287	3405	4938	4789	48174	5581	4808	5642	4317	57243	7790	3967	4470	4374	8595	4207	5878	5308	3567	6279	4314	5511	4964	4905	4554	5412	4272	4758	3207	5217	7202	4195	4483	7904	7631	19577	4101	7535	6056
ENSG00000069869	471	452	449	643	399	521	623	616	681	734	455	484	661	448	842	447	736	516	466	461	662	660	516	508	711	534	680	539	466	491	662	447	527	411	570	679	446	561	448	466	794	530	547	493	647	359	750	397	558
ENSG00000069943	647	621	606	701	602	758	640	450	657	450	574	654	515	442	657	663	792	621	534	601	686	520	621	447	598	696	560	756	722	953	749	720	554	731	496	462	894	760	851	586	453	658	573	668	683	563	610	634	706
ENSG00000069956	764	1117	631	1035	990	815	759	2086	612	1466	835	899	757	659	1117	941	998	990	910	1381	845	1004	883	703	1473	760	965	744	670	647	837	962	1060	742	1097	972	821	737	860	849	988	878	700	815	859	1435	863	750	799
ENSG00000069966	503	1647	688	1009	950	749	866	578	909	843	744	448	578	485	673	621	686	1027	642	586	1341	943	673	769	506	641	936	900	962	948	815	787	831	849	649	533	852	1003	877	770	622	921	754	1215	700	891	595	476	746
ENSG00000069974	2267	4122	2439	3206	1075	1603	2976	1269	2237	1465	2220	2330	2104	2075	2431	1780	2525	2906	1732	2292	3406	2810	2393	1868	2605	1823	3704	2954	2391	2807	1745	1676	1665	2029	1566	2002	2154	2119	2565	1260	3110	2488	2565	3235	3111	1159	2973	2421	3501
ENSG00000069998	1934	1614	1495	1641	1793	2215	1977	1640	1733	1440	1836	1781	1724	1982	1192	1964	2204	2379	2040	1400	1353	2169	2336	1758	2299	1923	1702	1725	1444	1529	1974	2062	1916	2016	1844	2152	1724	1497	1828	2307	1366	2309	1934	2070	1647	1704	1751	1605	1748
ENSG00000070010	1728	2387	1412	1382	1521	2073	1737	3194	1531	3225	1711	1801	1264	2122	2234	1620	1729	1891	1312	2058	1820	1662	2006	1307	2833	1640	2313	1604	1610	1820	1657	1741	1416	1861	1794	2229	2217	1455	1473	1799	1794	1687	2670	1770	1681	1822	1726	2023	1668
ENSG00000070018	886	1041	1007	887	1595	960	989	799	1024	1105	1073	805	992	873	1282	1001	762	975	1080	1136	1233	1001	1077	1077	949	972	941	632	1098	770	850	831	1212	958	960	944	953	732	1179	1028	1296	928	1031	705	969	1244	889	1269	1028
ENSG00000070019	7	8	8	2	6	7	11	0	6	1	7	5	1	5	3	12	7	0	6	4	9	8	8	8	3	9	1	6	2	8	3	7	8	9	6	2	6	4	3	5	6	4	6	6	3	9	3	12	9
ENSG00000070031	4	0	0	0	0	0	0	0	0	1	2	0	0	4	2	0	0	2	1	1	0	3	0	0	0	0	0	0	0	0	0	0	0	0	0	0	0	0	0	6	2	0	0	0	0	8	0	0	2
ENSG00000070047	2137	1861	1650	1751	1797	1909	2012	2889	1472	2111	1880	2079	1977	2139	2572	1727	1673	2422	1929	2865	1643	2022	2036	1805	2431	1440	1787	1502	1698	1322	1482	1460	1878	1749	2045	2245	1481	1917	1668	2090	1965	1783	2205	1934	2020	2354	2195	2029	1982
ENSG00000070061	22962	7620	7162	5919	4764	9814	5658	9087	13295	7673	8801	7790	12549	12145	5677	8536	9296	8826	4448	4572	8818	7187	6173	9668	7960	14353	6286	7904	4748	4987	11594	11954	5756	7873	11393	19577	5520	7942	6757	7126	8441	10172	8640	13356	8763	4531	14588	8113	21292
ENSG00000070081	1674	3124	1644	1419	1337	1393	2822	1904	1596	2248	1996	1425	1216	1333	1239	1483	2154	1213	1351	1172	2784	2322	2025	1733	2611	1301	2472	1419	1632	2159	1503	1353	1409	2640	1676	1832	1748	1654	1409	1556	2541	1729	2747	2080	2673	1550	2477	3168	2154
ENSG00000070087	1216	3251	1546	1773	1873	1795	1955	2367	1689	2358	2242	1458	1368	2902	1186	2186	2533	1196	1530	1635	2481	1532	2112	1527	3303	1607	2771	1755	1952	2162	1612	1846	1457	2286	2930	1491	1720	1516	2400	1767	2220	1620	3396	1290	3089	1842	2231	2155	1363
ENSG00000070159	586	786	326	336	352	189	222	622	338	445	811	288	662	285	662	477	254	429	245	518	451	265	245	332	648	639	659	342	454	507	414	248	201	334	382	251	403	272	802	225	295	572	438	241	613	372	390	470	334
ENSG00000070182	64	1339	52	148	113	107	33	49	75	148	436	61	66	66	233	89	37	56	71	67	353	70	59	98	115	96	66	79	247	264	43	108	98	377	72	126	99	48	55	106	88	45	213	155	70	67	44	86	110
ENSG00000070190	615	96	322	210	45	162	131	147	491	48	119	168	247	225	433	102	166	110	163	289	72	347	119	103	127	112	57	394	143	122	128	272	214	88	132	203	142	269	197	172	237	231	144	214	58	213	261	83	418
ENSG00000070193	27	29	3	86	142	118	20	8	21	27	17	4	4	23	7	20	15	43	17	1	31	58	20	12	59	22	19	14	12	14	6	18	28	26	21	32	11	3	16	40	73	1	27	15	8	4	11	37	34
ENSG00000070214	3089	1654	2172	2330	2516	2857	2748	1471	3114	2955	2185	1870	2108	2124	2061	3035	2472	1668	3003	1245	2348	2863	2604	2831	1792	3003	2370	2124	2418	2750	2241	2333	3700	2193	2101	2317	2624	3280	3074	3236	2838	2280	2072	2450	2372	2168	2311	2743	2034
ENSG00000070269	672	901	665	731	1014	707	625	1169	708	838	675	658	840	929	730	661	774	708	644	555	688	725	734	987	822	828	810	734	622	463	726	780	827	714	754	698	692	834	619	972	692	623	805	720	793	845	806	778	652
ENSG00000070366	3398	3075	2757	2494	2977	2836	2432	3370	2437	2582	2706	3318	2769	2300	2461	2531	2905	2870	2523	1691	3006	2697	2953	2695	3768	3252	3538	2740	2433	2341	3374	2256	2742	2845	2636	2895	2662	2316	2764	2888	2275	2987	2576	2994	3100	2028	2679	2984	2831
ENSG00000070367	1559	1975	1547	1880	1737	1507	1632	1631	1580	2012	1784	1521	1845	1850	1487	1797	1856	1558	1635	1752	1707	1712	1707	1866	2201	1749	1698	1520	1494	1750	1542	1732	1599	1463	2014	1947	1524	1315	1731	1306	2207	1601	1976	1610	1824	1511	1915	1700	1855
ENSG00000070371	1227	1935	1414	977	1848	1696	1878	8786	1752	3849	3206	1617	1202	2507	7122	1457	1518	3708	1214	10562	1595	1530	1411	1516	3040	1153	2905	1318	1284	973	1279	1100	1080	1840	1441	3221	1734	1701	1712	1429	1364	1326	2171	1540	1517	1581	1971	1196	1591
ENSG00000070388	1	6	0	3	8	7	0	2	3	4	12	2	5	5	6	11	3	6	0	1	3	0	7	3	3	11	3	8	11	7	4	8	10	5	2	4	3	13	5	8	0	4	2	6	8	4	1	3	2
ENSG00000070404	5566	7097	4229	3064	4123	5277	4624	9198	2787	8207	5713	4231	1768	4226	9903	6459	3724	6330	4170	12034	4415	3497	4116	4042	8939	3367	12584	3780	4815	8049	2217	3981	11666	5173	3696	7735	8841	5887	3923	5269	7313	4003	5707	4257	7825	4429	12300	4666	4740
ENSG00000070413	3655	4045	3668	3239	4793	3838	4032	3561	4178	2678	3567	3827	3858	3575	2941	4103	3067	3501	3837	2531	3990	3684	3578	3657	2888	4003	3286	3940	3678	5060	3629	3205	4795	3801	3507	3225	3750	3698	4591	3564	3146	3642	3085	3690	3799	3523	3486	4094	4032
ENSG00000070423	853	862	899	767	1033	1036	919	2120	841	1162	1035	951	732	691	1807	1161	716	1057	917	2797	893	699	952	845	2152	713	1263	762	813	922	850	1020	882	1040	761	713	859	699	1107	818	859	935	975	841	899	1243	1022	964	961
ENSG00000070444	1046	1098	1441	1291	949	1062	1111	1492	952	1274	802	1284	1004	980	965	1219	988	1311	1243	2112	1870	1420	1213	1142	1715	1258	1370	1093	1330	1079	1053	963	1581	1238	1016	1720	997	1219	999	1138	930	1320	1034	1291	1121	1545	848	1045	1068
ENSG00000070476	1349	1333	1135	1110	1832	1339	1002	3463	1018	3256	1537	1458	990	1054	1224	1313	1075	1403	1423	1692	1561	1062	1824	1222	2191	1314	1828	1260	1378	680	967	1201	1201	1333	1695	1246	1536	1209	1431	1792	1240	1176	2157	1130	1489	1608	1138	1516	1773
ENSG00000070495	1531	1794	1075	1006	1753	1224	1520	4413	1407	2939	1263	1514	1214	3811	2181	1202	945	1739	1170	4474	1349	1112	1246	1261	3900	856	2318	1050	989	1020	924	1417	1107	1229	1762	2103	958	844	1121	1690	2178	990	2202	1495	1223	2625	1208	1421	1661
ENSG00000070501	579	492	554	497	481	544	463	613	432	428	342	433	378	507	472	536	508	427	426	876	434	418	409	492	455	427	559	516	444	489	461	658	421	492	474	452	481	534	544	469	401	500	492	440	498	621	491	527	511
ENSG00000070526	5	5	8	11	13	5	10	1	0	1	10	2	5	12	2	7	10	0	0	5	11	10	0	1	15	7	4	4	3	0	4	11	13	6	0	0	6	2	7	2	1	8	0	7	3	0	4	19	8
ENSG00000070540	1110	1096	1339	1809	704	1141	1114	1083	1034	1518	1077	965	956	729	1334	1114	1158	1306	1090	878	1253	1385	1354	989	1712	1142	1592	1472	1291	1600	1155	1094	1088	887	711	948	1302	1156	1181	1051	1586	1412	1021	1314	1184	962	1277	1040	1704
ENSG00000070601	8	32	4	0	2	11	5	4	0	20	10	0	3	7	11	5	6	0	4	2	16	17	3	5	13	1	3	4	14	28	9	0	3	20	6	8	3	2	3	2	3	10	12	9	0	3	4	1	5
ENSG00000070610	3384	4518	3317	2844	5546	3428	3372	7382	3852	6797	4347	4120	3120	4131	5945	3302	3217	4363	3287	6257	3982	3110	3304	3865	5361	3147	3876	3860	3190	2841	3212	3526	2957	3579	4611	3739	3234	3227	3441	4949	3613	3227	4103	3263	2708	5260	3269	3338	3937
ENSG00000070614	4012	3810	2477	3568	3010	2851	3260	2615	2143	1724	3686	3166	2771	1928	1910	3272	3656	3036	3293	1838	2861	4008	3437	3791	2714	3165	2786	2812	3241	3379	3566	2486	3499	3591	4120	3310	2197	2682	3988	2306	2488	3760	3229	3422	4069	2290	3063	3325	2983
ENSG00000070669	806	1562	907	919	1160	734	723	3385	738	1196	851	778	834	1155	2035	726	1155	746	806	1312	1342	872	692	677	2094	719	4562	624	893	781	782	774	771	728	1273	1121	886	1033	758	914	876	725	1927	2111	1238	1374	897	631	974
ENSG00000070718	678	1006	831	927	1464	949	952	814	1192	1431	831	1003	1306	1123	1268	1138	990	886	847	570	920	1040	971	1326	1121	1003	1808	946	952	950	1136	885	1094	956	1157	1127	1207	825	945	1409	1072	1112	1290	810	1565	1348	961	860	1346
ENSG00000070729	0	329	1	21	0	1	0	0	2	1	204	0	0	0	31	0	0	0	0	1	81	0	0	66	2	0	0	11	94	198	0	0	0	85	26	9	0	4	0	11	0	1	71	16	0	0	0	4	16
ENSG00000070731	181	73	182	266	51	166	120	26	144	83	184	209	146	48	76	197	196	88	202	35	130	257	132	256	123	33	106	178	295	150	189	103	143	174	108	161	117	259	106	44	69	189	85	135	119	24	151	73	137
ENSG00000070748	0	1	0	0	0	0	0	0	0	0	0	0	0	0	0	0	0	0	0	0	0	0	0	0	0	0	0	0	2	0	0	0	0	0	0	0	0	0	0	0	0	0	0	0	0	0	0	0	0
ENSG00000070756	14814	16285	18386	22668	15821	21653	13959	21653	14611	12566	20928	15732	15878	12445	18221	20875	22296	14330	21846	28343	18386	17344	15959	15847	18981	19577	15878	14028	27699	20339	19974	18588	19875	18981	17310	17903	20928	21352	24037	17820	14260	18107	14423	12655	17098	14378	15564	14283	13514
ENSG00000070759	262	129	264	333	227	225	201	238	275	243	192	246	259	221	139	255	292	225	271	95	160	241	178	253	143	226	172	263	278	373	228	280	316	345	234	259	210	305	304	190	190	172	147	199	214	322	146	226	179
ENSG00000070761	801	1673	643	760	815	765	755	1024	772	823	1067	735	886	885	722	947	915	751	723	1010	873	647	836	789	1019	718	654	788	841	1240	748	924	741	1200	939	1006	796	668	754	705	861	798	1171	794	921	962	867	836	784
ENSG00000070770	2215	2204	2286	2556	2234	2209	1864	1977	2241	2091	2463	2308	2627	2212	2390	2775	2542	2061	2474	2645	2002	2146	2053	1953	1947	2516	2035	2490	3004	2225	2977	2255	2151	2498	2033	2174	2656	2469	2806	2392	2068	2255	1759	1781	1731	1857	2038	1960	1797
ENSG00000070778	1018	883	959	828	1263	962	851	605	810	1059	964	1202	919	836	897	1067	913	919	978	428	865	849	1045	1068	670	927	748	894	1008	893	942	994	1171	1087	967	1057	890	848	838	1012	962	861	714	922	808	841	787	868	729
ENSG00000070785	1252	1249	1144	1111	874	1400	1436	1359	1012	905	1291	1341	1356	1069	836	1286	1340	1372	1385	1136	1269	1311	1387	1264	955	1252	1123	1067	1172	1395	1203	1031	1283	1132	1186	1604	1223	1257	984	1056	1194	1551	1591	1316	1357	1109	1277	1288	1216
ENSG00000070808	25	107	14	12	40	14	12	0	8	89	39	4	4	18	55	13	0	62	46	11	32	15	9	46	0	17	16	5	54	49	0	7	22	136	14	15	109	7	22	57	9	5	24	24	23	69	24	15	16
ENSG00000070814	747	881	809	830	920	864	906	1109	736	772	702	878	944	978	1120	761	615	836	814	1145	931	962	781	909	870	867	1119	844	852	566	728	679	851	765	923	771	661	708	715	844	992	684	960	835	1026	833	851	927	691
ENSG00000070831	6039	5240	5262	5291	4744	5584	5069	5293	5722	4923	5674	5526	5005	5112	5250	5598	5868	5180	5021	4772	6253	5398	5137	5361	5092	5117	4624	5904	4872	6915	5277	6026	5296	5578	5260	5936	5353	4819	5976	4406	4983	5759	5555	5443	5199	4593	5868	5747	5698
ENSG00000070882	452	133	279	263	252	283	135	598	558	431	216	182	334	291	683	201	316	181	203	315	170	250	219	250	318	166	181	372	220	220	200	321	270	178	235	317	287	394	201	326	226	179	292	292	134	458	201	252	317
ENSG00000070886	0	779	2	63	12	3	0	3	4	49	228	2	0	0	51	3	6	0	0	7	73	0	8	18	10	0	4	24	113	399	3	3	0	124	7	11	8	6	0	18	3	0	76	52	11	11	11	4	28
ENSG00000070915	0	0	0	0	0	0	0	1	2	0	1	0	0	0	0	0	0	0	0	0	0	0	2	0	0	0	0	0	2	0	0	0	0	0	0	0	1	0	2	0	0	0	0	1	1	0	0	2	1
ENSG00000070950	400	335	381	325	381	349	295	335	284	455	322	416	394	265	365	357	466	340	390	267	371	291	444	308	385	309	326	336	285	279	453	356	349	331	339	411	359	363	290	351	264	380	349	245	392	351	288	330	351
ENSG00000070961	788	1106	821	748	759	474	502	1201	1235	1247	775	463	591	745	1080	601	572	698	547	1490	1478	511	558	616	834	1075	899	792	816	1114	660	668	663	545	655	751	855	746	750	783	907	673	474	749	722	815	741	535	1201
ENSG00000070985	37	9	37	14	42	190	54	20	124	31	24	109	39	21	37	57	38	51	28	46	21	17	63	34	40	91	11	47	53	18	132	35	27	57	19	13	46	25	95	26	22	87	4	39	12	52	15	109	48
ENSG00000071051	769	565	741	725	764	657	577	664	703	698	730	647	860	628	898	866	742	555	779	1064	601	661	574	842	497	683	474	641	669	880	786	832	910	642	796	853	737	673	802	632	789	746	465	590	650	833	650	632	666
ENSG00000071054	1486	1836	1420	1777	2007	2113	1474	3144	1533	3153	1726	1438	1950	1276	2732	1685	1986	1364	1877	1282	1718	2104	1678	1916	3067	1844	5017	1788	1826	1835	1989	1645	1876	1720	1285	2209	1893	2540	2052	2075	1759	1885	1345	1732	3337	1749	1678	1634	1684
ENSG00000071073	635	1394	662	744	494	491	367	876	1174	445	550	441	562	653	1202	332	636	357	426	605	804	545	371	505	479	365	316	983	683	740	423	596	441	548	386	704	695	599	407	431	900	458	655	667	310	595	472	415	672
ENSG00000071082	10216	12177	13379	12549	20653	18062	15425	26470	17562	18848	12854	14140	13534	14922	15399	13317	13982	11580	13657	13657	16794	13871	14187	11681	15656	15762	19621	13514	18062	9765	13215	15078	13893	12225	12673	12729	19394	15988	16345	23266	13215	14684	15399	13826	12584	20287	12145	16794	11039
ENSG00000071127	4126	3559	3287	3940	3377	3493	3930	4312	3591	3754	4489	3349	3309	3108	4916	3442	3979	3425	3804	4509	4930	4226	3746	3911	4356	4274	3447	4249	3236	3911	3469	3661	4921	3699	3762	4311	3931	3773	3786	2857	3920	3979	5269	4026	5283	3561	4285	4978	3716
ENSG00000071189	10550	7382	10192	8017	8483	7980	10598	9349	10432	7771	9252	10683	11741	9157	9279	9804	10658	8513	9735	8771	8448	9029	9434	10671	9746	9814	9279	8474	7568	7352	9583	8841	9725	7484	9564	8857	7668	8093	9649	8741	9678	9157	9659	8377	8433	9501	11421	9593	9855
ENSG00000071205	1134	719	978	695	1174	1154	836	583	879	1101	830	1037	1123	1042	1173	1042	584	726	1119	1393	769	762	836	1008	737	1007	922	908	1024	1278	946	816	1450	739	850	1076	891	1132	814	1967	720	952	790	835	728	723	767	1000	483
ENSG00000071242	1312	1999	2077	2311	1171	2445	1941	1508	2112	898	1728	1508	1147	728	1467	1908	1862	1750	1156	1357	1629	1242	1784	2085	1524	2559	1780	2057	2028	2710	1626	1648	2911	1967	1292	1376	1845	2303	1733	2550	1587	1704	1094	2255	1398	1095	949	1855	1603
ENSG00000071243	3070	1735	2814	2025	2246	1654	2255	2238	1981	2323	2010	3013	2520	2411	1743	2713	2066	2066	2603	3009	1627	2432	2470	2388	1823	2264	1989	2224	1873	2432	2200	2355	2030	2411	2532	1724	2227	1988	2217	2898	1943	2099	1559	2314	1672	3265	2179	1901	2323
ENSG00000071246	3139	2499	2330	2143	2269	1831	2051	1831	1737	3661	2745	2396	1920	3373	1933	1981	2763	3096	1778	1322	1697	2526	2568	1881	2622	2097	1817	1892	1956	1532	2246	1064	1558	1971	3133	2767	2022	1939	1831	2787	1795	2286	3000	2076	1821	2039	2694	2847	1770
ENSG00000071282	339	312	237	401	889	755	268	904	301	688	239	397	448	363	1536	294	219	333	393	1133	305	292	449	391	1055	450	510	496	224	416	268	804	316	226	259	330	514	246	303	497	335	290	216	212	417	491	236	813	402
ENSG00000071462	1447	1686	1370	1430	1405	1801	1472	1622	1387	1344	1773	1577	1328	1438	1437	1580	1541	1438	1444	1901	1519	1415	1710	1324	1633	1499	1518	1410	1576	1642	1617	1480	1396	1572	1588	1498	1471	1399	1217	1204	1473	1544	1561	1431	1692	1346	1578	1541	1334
ENSG00000071537	4707	4066	3578	3470	2474	3387	4149	2269	3774	2340	3762	3739	4245	2607	3003	3974	2567	3298	3426	2068	3746	5623	3567	3988	2827	3291	3192	2303	4032	3900	3224	3471	3927	2479	2630	2891	3413	3886	4500	2567	4379	3967	3182	3487	3615	2133	4787	3517	4056
ENSG00000071539	45	74	65	67	44	63	59	133	50	206	74	42	79	34	74	55	57	54	65	246	50	47	90	44	61	71	52	45	47	53	70	71	63	63	92	133	91	52	71	44	62	63	79	74	80	123	61	51	76
ENSG00000071553	3594	4898	3886	4018	2377	3433	4221	2701	4502	2168	5506	3330	3883	3564	2222	3708	5210	3239	3276	2249	4293	3911	4069	3442	3375	4516	2461	3679	3880	5012	3830	3508	3604	4094	4312	4224	3676	4285	3767	2817	4083	3538	4607	3865	3944	2474	3771	4223	3928
ENSG00000071564	960	679	836	964	1048	860	798	1051	989	883	735	889	928	725	863	968	800	844	872	827	808	919	763	966	768	864	1092	863	865	805	896	1029	985	793	798	820	819	835	916	850	760	835	706	767	915	798	906	948	826
ENSG00000071575	5986	5387	9122	5695	6242	6300	4987	2495	3253	6372	3357	8299	3178	3390	6395	6036	6948	5731	5417	3084	6338	7147	7551	9444	7041	4857	4237	5526	4113	5275	8232	5112	5107	4956	6330	3720	4384	3449	3804	8633	5473	6395	4012	3996	6407	2573	3990	5531	5952
ENSG00000071626	1646	1877	1998	1668	2822	1564	1668	7918	1671	9122	2421	1870	1527	2209	5141	1735	1588	1705	1667	5945	2399	1681	1702	1720	3693	1537	3463	1702	1673	1299	1500	1935	1758	1445	1804	2125	1735	1675	1801	2274	1727	1630	2070	1721	2162	5296	1838	2014	1823
ENSG00000071655	2110	2439	1760	1784	2707	1925	1712	3528	1778	3251	1855	2296	1921	2246	3094	2263	2068	2343	1705	2670	1843	1745	1847	2352	2726	1905	3383	1846	1547	2255	2138	2030	1734	2051	2467	2307	1713	1617	1812	2780	1866	1779	2257	2033	2117	2518	2134	2175	2105
ENSG00000071794	3508	3550	2358	2365	2266	2624	2239	1902	2608	1563	3111	3019	2848	2257	1666	2854	4347	3440	3375	1835	2232	3071	3149	2988	2139	2951	1620	2313	2435	2776	2949	2540	2566	2847	2808	2827	2489	3256	2007	1834	2199	3210	3020	2333	2515	2018	3032	2164	2608
ENSG00000071859	1501	1565	1882	1776	1873	1541	2066	5217	2015	2893	1812	2021	1859	2077	2046	1541	1664	1922	1809	2511	2356	2077	1616	1448	2219	2018	2230	1865	1968	1549	1621	1882	2047	1429	1818	2201	2056	2056	1450	2499	2265	1632	2213	1970	1764	2265	1850	1955	1595
ENSG00000071889	1722	2301	2423	1597	2129	2209	1949	2775	2256	2696	1848	1827	1716	1990	2287	2086	2214	1983	1941	1852	1777	1896	2033	1818	3025	2023	2541	1950	1910	2403	1899	1913	2470	2126	1930	2720	2029	2618	2485	2682	1526	2114	2513	1970	1778	2111	2704	2017	1686
ENSG00000071894	5420	5042	4128	4898	4395	3551	3828	6680	4245	5189	4163	5923	3082	5197	6907	3669	4097	3008	3736	4038	4646	5661	4103	5189	6484	5661	5183	5087	3730	3084	4595	3478	5781	4511	4441	4439	6671	3403	6005	6761	2847	4042	4543	2680	2856	4672	4239	3217	2691
ENSG00000071967	10141	5262	10865	13275	14097	13417	12331	1501	12177	4490	4706	8468	12193	7287	5031	11148	7764	5976	11421	2343	7795	6710	6227	11523	3991	9746	7298	7585	9659	11053	9029	12239	17562	7992	5604	6507	10409	11148	8633	10087	14187	6601	3210	7122	4754	9640	6593	7898	7735
ENSG00000071991	496	2813	383	511	588	594	530	231	906	1353	984	117	423	303	5722	3497	154	471	1018	508	2163	705	2399	412	2527	314	336	327	2144	1021	155	683	936	2358	873	1342	200	341	191	1098	829	642	1130	2579	425	542	777	829	1088
ENSG00000071994	1356	1523	1357	1552	1707	1864	1392	1888	1390	1559	1696	1565	1266	1286	1867	1694	1724	1475	1633	2326	1379	1307	1393	1603	1427	1533	1521	1511	1575	1499	1638	1812	1452	1705	1590	1411	1668	1344	1818	1672	1335	1542	1471	1740	1465	1395	1483	1521	1364
ENSG00000072041	11	406	0	12	10	0	6	0	8	13	124	5	0	12	69	37	0	30	14	0	146	0	0	103	9	23	0	0	46	90	17	0	0	221	43	0	9	7	0	36	10	5	176	28	0	20	0	5	37
ENSG00000072042	5415	7334	3844	5010	2894	4086	6275	6170	4095	5506	9453	3971	4175	6009	4349	5929	8181	5543	3975	4027	5887	4840	5590	4422	8441	4985	4770	5040	3628	5247	5569	5311	3511	4971	9735	7207	4245	3456	5107	3034	6617	5348	5549	6227	6504	3778	6860	6220	7419
ENSG00000072062	4865	5242	4264	5067	5704	4795	5431	4846	4945	3685	5509	4766	4520	4250	4780	4983	5972	5230	5677	5704	4806	5916	6671	5503	6353	5085	3750	4150	4808	4985	4270	5526	4667	5376	5806	5942	4927	4673	6195	5141	5395	6723	6684	4752	5868	6050	5457	5894	6148
ENSG00000072071	548	1188	432	348	540	496	470	587	794	523	548	408	521	469	488	672	471	529	413	413	708	555	572	399	605	615	637	507	670	730	550	493	502	657	500	566	319	388	561	503	523	406	621	454	592	370	458	639	621
ENSG00000072080	0	0	0	0	0	0	0	0	0	0	0	0	0	0	0	0	0	0	0	0	0	0	0	0	0	0	0	0	0	0	0	0	0	0	0	0	0	1	0	0	0	0	0	0	0	0	0	0	0
ENSG00000072110	4212	6435	4936	7088	4638	4789	5035	2309	4139	5762	4372	4091	3468	3865	6671	4545	3478	5803	4365	2988	8265	5204	4511	4878	4806	4903	10109	7237	4105	5465	5340	3649	5021	3949	3134	4816	5904	5180	4692	4617	9020	4678	3705	5406	7784	2150	4048	6774	4942
ENSG00000072121	1875	2272	1706	1913	1655	1811	2010	1732	2087	1727	2152	2194	2195	1982	1698	1578	1673	1812	1626	883	2095	1951	1873	1788	1646	1996	1672	2403	1855	1677	1976	1429	1777	1737	1945	1831	1774	2044	1855	1928	2085	1491	2346	2070	2050	1684	1864	1893	1765
ENSG00000072133	351	450	449	326	256	217	291	157	462	230	324	271	375	300	246	255	294	329	258	350	332	202	287	256	295	348	222	269	268	338	373	230	313	353	322	267	237	332	360	177	326	326	324	296	265	268	364	288	379
ENSG00000072134	1334	1502	1097	1210	2004	1014	1062	1377	1248	1586	1184	1183	1336	1491	1122	1062	1033	1434	1115	1083	1077	1057	1005	1421	1272	1224	1660	812	951	820	1023	1392	1333	1091	1658	1214	856	901	943	1723	1224	897	1345	930	1109	1727	1192	1197	1156
ENSG00000072135	1166	889	991	979	884	945	925	1016	1526	923	715	732	1039	956	684	758	1027	719	812	466	813	1083	864	896	740	959	1059	1468	1094	961	838	1221	994	953	884	851	1022	1264	1023	1216	853	815	1078	1395	836	819	913	745	1093
ENSG00000072163	501	572	667	519	1313	620	639	927	604	1255	446	601	503	563	1515	809	531	640	650	547	593	1078	778	664	397	624	438	610	866	399	519	1142	687	1037	575	666	918	596	829	2022	603	786	485	565	545	876	567	794	532
ENSG00000072182	0	149	3	5	0	1	0	0	2	8	101	0	0	0	17	4	0	2	0	0	69	0	0	12	2	0	1	9	61	137	1	0	0	110	7	22	2	2	0	4	0	0	23	26	3	2	0	0	8
ENSG00000072195	164	3126	154	698	952	266	271	52	270	233	1121	206	133	277	339	266	109	222	245	309	1090	325	190	270	330	206	297	455	712	766	163	418	361	1542	246	231	517	225	301	446	343	318	684	506	221	62	221	429	447
ENSG00000072201	423	300	535	888	501	416	492	361	376	480	349	488	461	404	379	393	366	353	405	438	448	469	445	393	332	413	567	416	560	383	628	571	504	360	437	361	475	490	344	608	375	395	232	462	555	429	430	431	362
ENSG00000072210	12967	22514	11354	16223	13417	23195	19674	26594	13804	22365	27174	17175	13275	14735	20132	19674	21523	26709	16932	38973	16528	15023	20762	16017	21585	16132	12818	16764	17637	22962	22365	15023	15847	20815	18933	24411	15399	24504	15320	13124	14814	19063	20709	24224	19158	15535	16192	16558	22886
ENSG00000072274	2171	2975	2215	3151	1610	1960	6056	6342	1295	3795	4787	1702	1124	1518	7557	4229	3535	5228	3138	26931	2569	2442	5828	2189	6290	2278	2297	1904	2741	1854	1939	3022	3544	2037	2061	3811	2046	2861	2773	1700	3910	3069	4264	5791	2107	5275	3100	4172	3848
ENSG00000072310	48726	28803	34490	51492	32865	73420	54279	36274	33528	16132	40940	30044	28205	12177	15209	45326	59948	24311	33299	32456	55708	28803	63028	28082	40569	44864	25931	51492	46716	31495	36009	23035	44444	80268	27296	23266	52893	34989	61946	33299	18981	49254	38005	50356	66437	24787	29230	46242	36564
ENSG00000072315	0	7	0	0	0	0	0	0	0	1	2	0	0	0	0	0	0	0	0	1	5	0	0	0	0	3	0	1	3	0	0	0	0	0	0	0	0	0	0	0	0	0	0	0	0	0	0	0	0
ENSG00000072364	5778	6372	4973	5595	5440	4125	5026	7753	4282	5223	6516	4730	5517	4463	7771	4996	4611	5520	4833	12927	6870	5176	4309	4758	6975	4584	5942	4434	4903	4356	5406	5040	5069	5017	5080	6334	4418	4287	5443	5501	6427	5630	4589	5074	4604	6975	5907	4859	4905
ENSG00000072401	6173	3704	6282	4812	3613	5247	4337	3257	4638	3157	3500	6364	8588	5192	4257	5566	3891	4455	6387	3638	3397	5291	4512	5369	3759	4996	6002	4744	4518	4956	8043	6192	4609	3566	4514	4033	4863	5806	4696	3133	4242	5762	3538	4172	4980	4352	5487	4018	4945
ENSG00000072415	1368	1306	1137	1205	975	999	1076	1141	983	833	1266	1243	1297	929	1035	1252	1452	1201	1260	1357	1204	1277	1274	1252	1073	1161	780	1054	999	1118	1280	1209	1243	1280	1171	1311	938	1027	1098	819	1001	1135	1123	997	1252	1057	1346	1187	1125
ENSG00000072422	1863	2393	2579	1205	2368	3608	1849	722	1539	867	1355	2599	3143	1423	2484	2743	2356	2103	2318	409	1640	2961	1975	2699	1135	1764	1104	1835	2437	2008	3318	2400	2743	1958	2062	1850	2317	2670	1821	2263	1464	2417	1250	1412	1580	1778	1880	1584	1461
ENSG00000072501	3727	2672	2734	2237	3072	2325	2937	3256	2796	3024	3118	2874	2334	3682	2575	3236	2045	3116	3388	2320	4199	4252	3788	3521	2271	3076	2588	2210	2359	1594	2055	2073	3136	2133	2619	3063	2323	2289	2299	2717	3432	2799	3564	2441	3943	2690	2740	3081	2598
ENSG00000072506	2189	3240	2465	2720	2334	3103	3395	2953	2866	2023	2700	3471	2392	2585	2214	2836	3043	2823	2418	2916	2764	2542	3400	2380	2399	3002	3129	3089	2526	3054	2581	2716	2562	2714	2553	2736	3684	2253	2673	2486	2792	2730	3303	3030	3648	3235	2446	3190	2584
ENSG00000072518	1000	952	952	977	1009	992	941	1420	1030	791	875	1077	1006	1105	1062	995	886	1002	1048	1185	884	1123	983	1088	831	884	1139	956	956	865	816	862	1096	878	930	1008	783	852	1064	941	1103	924	1121	1060	1140	1088	1000	926	979
ENSG00000072571	174	489	112	273	87	85	105	147	67	509	306	138	339	123	41	228	446	71	133	46	36	203	260	245	36	319	96	306	254	142	501	259	103	293	521	675	407	329	130	52	364	154	59	313	104	140	245	30	466
ENSG00000072609	1341	1311	1514	1241	1738	1365	1179	2817	1333	2311	1278	1529	1081	1341	2725	1255	1256	1499	1200	2668	1513	1371	1219	1401	2243	1284	1849	1524	1442	1179	1214	1468	1072	1125	1443	1182	1585	1505	1512	1495	1265	1387	1608	1220	1120	1554	1247	1210	1588
ENSG00000072657	125	583	75	113	220	156	34	54	254	100	631	288	39	84	101	90	124	63	75	29	317	32	56	163	205	75	96	98	280	598	64	277	333	699	125	212	54	11	105	184	139	44	153	129	30	27	70	205	135
ENSG00000072682	404	1125	442	478	338	235	593	700	388	761	638	237	384	986	236	383	738	283	257	151	770	644	478	452	1137	524	683	532	472	544	576	240	448	887	730	683	352	483	389	337	889	276	1028	489	668	234	621	615	401
ENSG00000072694	196	49	385	505	205	441	122	649	1423	329	238	315	550	618	761	212	397	63	308	397	236	493	166	469	327	372	37	927	265	217	194	208	410	118	167	508	582	656	229	481	957	927	160	997	38	137	236	134	561
ENSG00000072736	1958	1654	1475	1721	2230	1917	1614	2519	1650	1929	1487	1542	2102	2447	2076	2167	1660	1760	1987	1267	1649	1854	1923	1803	1286	1818	2015	1862	1440	1367	1603	2328	2052	1619	1910	2109	1668	2031	1810	2397	1709	1407	1784	1743	1700	2314	1579	2036	1701
ENSG00000072756	789	838	861	931	985	816	750	1026	885	853	878	844	808	877	1136	845	933	738	944	1182	886	735	829	778	809	884	1070	1020	781	859	920	979	831	805	942	946	914	859	830	879	948	846	808	949	847	767	877	759	1021
ENSG00000072778	33528	28642	32237	26034	41654	31872	25711	28082	30941	42862	30044	33528	30749	38702	34490	27699	26709	38005	30044	24787	26814	26470	33070	34246	33528	26931	35745	26128	24126	20603	35745	29715	24126	34740	32237	32237	32052	24891	29230	44045	28205	35476	28933	26128	16252	40569	37176	27174	31125
ENSG00000072786	1430	953	812	1040	813	1016	1009	1726	1300	1013	947	1019	967	1030	1445	904	1174	1107	946	1058	952	1283	1080	1248	951	1331	821	1490	1000	1055	915	1041	1165	781	935	1156	1195	1237	1190	930	985	892	1088	1194	895	922	917	923	1217
ENSG00000072803	3202	2803	3199	3255	2346	2887	2944	1942	3083	2032	2826	2996	3226	2612	2499	3111	2717	3149	3358	2179	4083	2854	2928	2969	2357	3096	2574	3429	3005	3668	3474	2837	3368	2799	2905	3081	2819	3024	3774	2097	3287	3155	2581	3103	3819	2366	3132	3373	3699
ENSG00000072818	289	122	119	124	221	200	81	204	184	139	112	146	99	118	220	124	204	138	125	96	132	197	139	127	231	147	182	226	123	105	80	156	95	105	96	126	143	150	114	235	135	124	201	113	89	165	153	109	189
ENSG00000072832	130	1672	259	271	365	273	166	140	382	505	853	438	247	311	333	195	213	321	240	121	605	240	199	346	280	180	294	256	647	725	265	178	289	884	284	347	237	309	294	308	336	297	449	306	257	305	246	178	237
ENSG00000072840	325	215	430	447	387	474	449	42	533	264	429	606	543	273	130	301	397	438	415	111	356	482	417	410	153	452	209	367	391	260	598	170	611	518	410	378	275	542	636	223	490	443	278	375	386	311	535	392	308
ENSG00000072849	1850	2244	1773	2037	1798	2044	2054	3478	1587	2490	2479	1746	1607	2233	2033	2114	2208	2209	1733	3017	2201	1928	1905	1823	2412	1629	2364	1858	1652	1973	1913	2224	1531	1934	2174	1775	2013	1573	2248	1980	2304	1859	2499	2190	2269	1911	2427	2497	2413
ENSG00000072858	62	476	85	81	66	45	31	50	66	132	339	32	48	34	110	33	71	40	46	63	158	58	39	63	89	37	35	57	143	341	39	47	43	229	54	76	69	78	44	83	55	76	127	71	39	167	38	61	79
ENSG00000072864	524	421	452	1010	1448	476	483	353	588	666	615	483	594	625	315	574	395	543	541	404	343	809	479	506	512	494	449	768	496	495	563	660	935	559	551	821	843	602	861	785	1151	550	468	613	479	562	575	977	540
ENSG00000072952	1536	868	816	1678	2514	1756	1353	784	840	2508	1680	1278	1332	1214	748	1172	1106	1274	1284	778	1333	1138	1259	1134	1169	1326	987	2195	1281	1203	1419	1273	1645	1286	1175	1516	2461	2044	2092	2761	1345	1342	1329	1511	1401	877	1319	1866	1690
ENSG00000072954	264	111	203	285	142	313	279	40	260	59	192	170	211	143	111	183	196	265	360	148	175	325	182	240	28	353	117	180	296	299	307	214	383	137	196	206	189	334	216	215	163	318	82	199	155	187	186	152	173
ENSG00000072958	2668	4177	2807	2522	2628	2787	2964	4457	3317	3187	3207	2921	2463	2517	3411	2316	3046	3309	2641	2669	2912	2860	3065	2852	2894	2940	3634	3081	2516	3403	2691	2697	2984	3056	2893	3088	2645	3103	3602	2723	3103	2596	3484	2896	3489	2555	3050	3160	2958
ENSG00000073008	1899	2492	1663	1758	1673	1518	2316	2222	1986	2024	2346	1844	2574	1891	2712	1576	1963	2115	1461	4066	2482	1927	1887	1549	2412	1820	2888	1916	1403	1355	1789	1308	1700	1680	1821	2484	1421	1241	1718	1657	2449	1526	2344	2245	3031	1732	3441	2218	2148
ENSG00000073050	1112	1325	1686	1371	1681	1384	1115	1219	1507	1130	1265	1488	1472	1266	1064	1457	1424	1215	1185	823	1303	1357	1377	1108	993	1423	1222	1146	1872	1139	1263	1086	1398	1705	1200	1332	1450	1178	1178	1654	1306	1511	1029	1094	1224	1434	1194	1114	1003
ENSG00000073060	67743	111385	32052	54279	47182	42487	64097	302485	52215	177902	177902	59948	29088	90555	149902	58940	85885	125065	42487	302485	42487	44045	88300	53542	259013	32865	54952	33299	21909	50356	45758	67743	21971	56431	142209	177902	40569	27048	111385	65245	177902	78287	192119	56431	40201	90555	81931	58940	111385
ENSG00000073067	2129	227	1247	584	1193	1308	827	410	771	1675	683	1324	1278	768	577	1246	1091	592	1091	472	788	792	1559	1018	1100	1123	297	439	776	676	929	1198	662	1134	1175	1222	1437	630	872	1731	326	1855	845	544	678	1881	726	853	878
ENSG00000073111	196	308	170	262	145	230	272	143	143	232	198	227	365	121	56	252	247	145	265	44	149	198	358	171	120	369	109	231	202	194	188	173	281	296	209	302	259	241	191	102	152	250	381	237	464	101	185	248	164
ENSG00000073146	8	10	4	5	10	27	2	9	8	5	7	6	1	9	5	4	8	9	5	2	5	7	0	2	13	4	4	2	5	6	8	13	2	4	4	5	12	2	9	7	10	2	2	6	1	5	4	23	3
ENSG00000073150	30	120	21	40	19	87	74	64	38	59	57	42	21	68	34	80	40	58	24	12	83	42	41	27	143	28	240	50	88	110	86	21	77	53	50	80	67	109	89	10	46	28	43	13	144	15	50	35	42
ENSG00000073169	1384	880	1260	787	1329	1044	1032	1507	1254	1458	1086	1347	975	1284	1450	1132	870	1276	1226	1397	999	996	1075	953	1077	763	859	979	990	864	995	1486	990	1027	1140	1189	1091	1003	835	1462	1117	1145	809	1062	591	1518	975	1045	1264
ENSG00000073282	16	11	9	6	36	11	9	8	7	12	17	14	24	30	23	22	14	20	24	18	22	27	22	35	12	15	13	8	15	5	13	11	44	15	21	10	24	8	15	34	24	9	12	12	19	29	10	21	13
ENSG00000073331	910	2292	1469	3223	854	1051	1815	810	1730	1101	595	1436	938	1082	1125	957	927	1419	1100	343	2572	2041	1251	1030	1807	1009	4236	3002	1807	1366	1275	774	863	1044	721	618	1785	1684	1334	974	1999	1243	1224	2022	2672	968	1066	1070	1992
ENSG00000073350	838	395	682	545	572	829	874	394	720	682	607	773	1221	864	290	697	816	782	644	589	631	640	725	660	464	1024	554	590	672	496	780	694	840	637	999	978	629	827	565	768	633	1075	834	936	499	655	707	814	708
ENSG00000073417	3414	4388	4094	2809	4780	2720	2923	11068	3622	7935	5701	3132	2562	4420	11509	3647	3109	5514	2924	17710	3786	2593	3017	2902	7898	3025	5080	3252	3419	2870	3216	4060	2864	4265	3689	4760	3780	4344	4436	4287	3460	4005	3377	3713	3823	5192	4454	3751	3901
ENSG00000073464	235	400	237	197	191	319	227	353	342	151	261	202	277	187	119	252	181	248	313	112	316	339	272	366	143	345	162	194	425	367	321	247	236	260	192	290	268	421	189	214	221	345	178	264	295	266	218	237	264
ENSG00000073536	405	528	522	593	577	640	521	1214	506	459	581	465	470	603	642	678	586	577	611	1084	471	462	640	644	510	759	590	528	532	511	622	452	500	561	561	512	522	449	713	606	429	518	555	512	658	555	478	578	455
ENSG00000073578	13045	10341	11393	10671	5791	12254	9518	3016	10306	6330	12379	12225	9305	11970	4766	11496	12818	13124	11068	6560	9894	9252	13804	10540	6063	13677	4815	11523	12050	11523	14005	9339	10398	15425	10843	14140	12394	9601	8757	7831	10694	12891	9855	10731	8595	7490	9824	9174	9659
ENSG00000073584	13763	12729	15105	14400	13045	14842	15105	11216	15209	9556	13938	15506	16102	14785	9217	16223	15732	14400	13850	8370	11970	15162	14283	13916	10768	15682	15399	15291	12947	14894	13700	13783	14684	13763	13743	13617	14400	13938	14542	13295	13893	14735	12411	15399	13554	11233	15762	15078	13576
ENSG00000073598	8	6	2	14	8	10	12	8	10	2	7	4	6	19	3	15	10	9	10	10	5	9	6	7	5	9	6	7	7	3	7	9	8	5	13	2	3	5	5	6	4	8	11	9	7	5	2	10	8
ENSG00000073605	180	101	125	138	306	134	102	459	274	373	113	154	140	346	223	149	140	169	138	122	95	133	122	122	259	97	612	120	123	36	132	387	129	112	179	142	88	195	119	251	177	91	142	83	108	305	122	174	209
ENSG00000073614	2643	2171	2109	2110	2828	2771	2341	1992	2441	1927	2458	2846	3731	3013	2294	2416	2465	2760	2833	2981	2474	2872	2867	2727	2109	2816	1503	2616	2454	1762	2830	2141	2591	2517	2229	2439	2403	2356	2266	2398	2926	2321	2916	2175	2538	2956	2920	2547	1860
ENSG00000073670	19	17	24	16	44	22	24	3	32	16	14	27	37	28	22	29	17	20	46	18	24	18	25	41	13	14	8	19	61	24	26	20	9	12	19	6	31	43	17	20	23	49	12	19	8	30	10	15	13
ENSG00000073711	660	484	587	680	369	449	579	565	494	487	1128	447	701	429	472	604	685	624	601	500	512	501	635	509	533	592	379	456	511	695	587	499	553	646	593	752	528	648	615	301	550	612	633	575	581	434	694	601	449
ENSG00000073712	1792	1860	1381	2028	2460	1568	1702	2009	1544	3729	1891	1539	1349	1807	3664	2040	1507	1464	1977	2093	2830	1747	1668	1839	2804	1825	1940	2055	1678	2269	1562	2284	2235	1668	1740	2264	1774	2025	1843	2418	2249	1926	1574	1781	2038	1834	1401	2340	2096
ENSG00000073734	69	11	0	0	40	263	0	0	3	0	33	56	19	36	0	37	17	22	0	13	10	15	37	52	20	0	0	0	0	8	11	27	0	3	4	0	4	0	17	9	41	11	21	0	0	5	4	43	0
ENSG00000073737	49	6	12	5	4	13	6	8	15	6	9	4	10	33	2	3	11	3	15	6	8	10	6	1	3	3	8	29	22	3	6	83	16	5	0	5	1	96	39	0	13	0	0	4	2	1	6	1	8
ENSG00000073754	6	1	0	1	1	3	11	0	1	0	5	0	10	14	5	14	0	0	0	0	7	4	0	2	1	3	2	12	7	0	1	0	1	3	0	2	11	12	23	0	0	0	4	4	2	0	0	2	0
ENSG00000073756	521	271	671	635	3371	141	325	1474	767	15762	1237	204	921	2116	4011	365	579	416	914	936	867	363	699	292	1740	503	510	930	249	611	434	458	1151	150	681	3357	860	648	1380	7911	3902	359	786	481	425	5353	456	556	166
ENSG00000073792	892	666	1866	1247	683	909	1053	1055	958	1141	616	910	1134	867	877	1014	1334	726	1154	1391	732	821	591	1068	1379	615	1642	1017	1021	754	741	685	1105	936	855	692	977	1090	1212	923	1214	878	677	753	1389	1576	965	904	858
ENSG00000073803	1546	1460	1930	1618	3544	2809	1824	1796	1954	1468	1445	1690	1964	1371	2853	2177	1648	1471	1956	2241	1588	1637	1494	2096	1787	1811	1908	1619	1528	1583	1285	2297	1954	1497	1684	1568	2129	1550	1782	2300	2337	1864	1647	1913	1432	3127	1331	1562	1447
ENSG00000073849	1396	911	1324	1545	1757	1373	1674	2344	1509	4578	1373	1419	2849	1559	2286	1195	1759	803	1163	912	1194	1778	1054	842	1150	1480	1397	1466	2006	1375	1428	1594	1579	1087	749	1818	1219	2346	1013	4714	1772	1815	1180	1966	667	2821	1757	1703	1453
ENSG00000073861	26	3	2	1	17	11	5	13	5	9	3	2	6	10	14	4	24	6	7	1	18	22	0	2	19	13	1	13	5	12	0	15	5	1	0	10	7	19	5	7	3	2	18	2	0	14	8	2	9
ENSG00000073905	386	438	389	464	210	400	562	433	377	256	461	396	444	375	250	416	512	465	460	799	518	465	485	438	581	476	383	402	350	530	431	400	423	418	507	550	356	384	427	232	532	432	574	520	722	395	495	565	424
ENSG00000073910	298	796	173	546	1042	337	252	287	247	629	432	275	172	230	368	402	312	216	359	277	548	282	283	229	612	262	365	370	399	403	273	687	793	738	392	513	573	1028	367	928	385	191	269	278	255	491	184	548	387
ENSG00000073921	3910	4229	3988	4840	4319	3177	3340	6634	4566	5330	3866	3365	4197	3768	10295	3671	3593	3063	3827	5153	5067	4108	3345	4152	4949	3880	5443	4357	3893	4724	3485	4095	3786	3490	4011	3834	4166	4082	3722	4311	4454	4027	4337	3863	4133	4075	3209	3388	4397
ENSG00000073969	1904	3453	2032	2497	1035	1733	2576	1690	2362	1407	2774	1872	2029	1765	1885	1790	2466	2424	2030	2197	2706	2762	2101	2172	1882	2106	1842	2644	2332	2903	2221	1621	1794	2214	2118	2206	1734	2490	2401	1232	2178	2142	2646	2488	2683	1102	2394	1947	2643
ENSG00000074047	60	156	77	149	210	100	143	213	84	158	123	75	94	175	97	191	88	113	153	51	186	228	164	172	114	162	233	124	103	95	87	108	151	131	165	131	146	85	173	113	104	146	180	117	167	110	100	176	83
ENSG00000074054	2811	3424	3581	3107	3302	3110	3244	2353	3686	3521	3311	3400	3072	3482	3255	3652	2844	3490	3067	1710	3795	3435	3573	3771	3664	3159	3230	3413	4157	2681	3232	3032	3282	3505	2841	3340	3568	3985	3755	3320	3051	3484	3387	3435	3462	3272	2840	3258	3058
ENSG00000074071	1656	1696	1650	1555	1292	2064	2169	1975	1780	1126	2362	1909	1917	1626	1217	2137	2226	1765	2014	1583	1925	1776	2227	1753	1385	1802	1572	1651	1770	1877	2204	1835	1868	2148	1966	1877	1768	1808	1860	1472	1728	1850	2318	1966	2503	1697	1982	1926	1622
ENSG00000074181	576	763	406	1201	1597	545	551	250	361	1094	804	608	436	635	346	1214	828	433	405	424	484	1020	387	406	1116	610	701	764	373	448	856	1015	951	740	722	984	1295	563	956	1743	1033	671	581	498	753	304	511	990	406
ENSG00000074201	3523	3708	3079	3359	2883	3550	2763	2524	2524	1828	3558	3227	3299	2942	2616	3752	4180	3508	3379	3662	2866	3146	3118	2802	2281	3099	2386	3212	3389	3288	3672	3497	3168	3943	3429	3551	3399	2719	3377	2613	2224	3359	3334	3707	2879	2774	3335	3059	2624
ENSG00000074211	6	848	9	37	48	27	9	6	9	46	288	8	3	23	121	21	6	66	30	31	264	9	9	58	13	3	2	43	236	352	3	8	16	391	20	59	24	3	17	35	27	11	190	81	26	18	11	15	39
ENSG00000074219	627	527	922	776	814	594	738	549	593	712	374	599	774	657	548	619	716	696	577	512	819	636	638	670	779	851	1568	806	508	724	848	482	429	364	515	499	455	739	629	757	642	611	454	365	682	351	732	481	882
ENSG00000074266	2583	2549	2972	2081	3642	2423	3050	5537	3363	3488	2284	3240	3376	5109	2949	2810	3144	2567	2902	3070	2007	2645	2358	3138	2701	2275	3685	3135	2038	2025	2901	3169	2180	2412	3985	3017	2569	2468	2460	3707	3178	2144	3347	2401	3172	4195	2735	2196	2564
ENSG00000074276	1	21	2	12	4	10	4	18	7	9	10	4	9	8	6	0	14	3	6	5	13	7	9	4	5	16	10	5	5	12	15	7	6	9	9	7	11	3	5	3	4	7	19	4	8	2	7	5	8
ENSG00000074317	2	103	6	7	4	7	0	6	2	17	24	2	0	0	38	0	0	11	12	0	15	1	0	11	7	0	0	1	37	44	3	0	2	59	4	8	19	0	0	12	7	7	16	14	4	17	3	0	1
ENSG00000074319	3042	2716	2319	2320	2160	2816	2355	1851	2293	1985	3337	2699	2717	3182	2238	2664	3063	2683	2368	2735	2275	2021	2645	2311	2516	2533	2178	2689	2704	3436	3124	2969	2419	2802	2812	2853	2543	2522	2624	2300	2416	2791	2795	2502	2206	1991	2563	2663	2576
ENSG00000074356	2655	2247	2915	2700	3285	2355	2636	3751	3383	3424	2696	2644	3046	3126	4854	2539	2298	2664	2767	10768	2923	3412	2732	3426	3489	2362	3512	3050	2721	1645	2170	2604	2871	2571	2513	2655	2757	3807	2776	2866	2533	2971	2585	2511	2652	3359	2500	2295	2561
ENSG00000074370	1107	355	521	1396	1383	1278	2142	2584	1339	746	2529	673	3664	720	882	799	1067	977	797	1408	1407	1188	931	732	2900	1296	1597	1479	1048	1180	1412	456	2069	892	761	633	1724	919	1202	1266	1510	808	2097	827	600	918	1408	2325	904
ENSG00000074410	22	38	18	31	116	69	36	229	9	25	32	21	28	39	54	33	42	26	28	34	26	74	21	42	165	28	121	39	19	24	52	25	21	26	20	15	12	13	48	9	15	14	35	22	78	61	16	24	17
ENSG00000074416	2911	1335	1486	1507	2130	2538	2600	1731	1830	3990	2341	1237	1792	1569	2032	1739	2285	1463	1733	1450	1704	2749	2687	1926	3308	1929	697	1351	1545	1435	1200	2661	1948	1114	2915	3153	2410	1940	2500	2918	1324	1821	3299	2393	1126	1773	1952	2378	1561
ENSG00000074527	1914	592	2904	1880	1391	1695	2211	254	2167	835	1378	1804	3812	1284	809	1848	1108	1252	2211	640	1520	1678	1773	1419	655	1639	1359	1657	2863	2533	2513	1127	3423	1668	871	1055	1869	3322	2375	1344	1066	2231	893	1351	2749	1209	2160	1878	1545
ENSG00000074582	1289	1383	1272	1344	1564	1657	1665	2825	1754	2024	1402	1541	1419	1839	1031	1238	1536	1583	1420	972	1448	1517	1560	1491	1302	1517	1744	1561	1326	948	1451	1566	1319	1390	1557	1606	1530	1246	1166	2011	1427	1434	1747	1494	1719	1481	1569	1420	1185
ENSG00000074590	1169	397	1451	973	943	950	590	637	778	858	863	902	1101	681	709	1038	1219	685	970	306	827	870	758	810	980	1044	450	653	931	902	996	957	1031	800	726	917	936	743	1086	938	645	840	798	755	892	800	697	1170	1092
ENSG00000074603	2380	1690	2000	2502	2186	2054	1975	1381	2139	1786	2280	2087	2001	1458	1741	2090	2164	1937	2383	1575	1999	2152	2193	1617	1865	2306	1528	1733	2428	2112	2130	2181	1983	2146	1718	1844	2411	2048	2533	1885	1888	2211	1839	1991	1744	1854	2078	2037	2205
ENSG00000074621	554	414	721	650	537	649	585	367	581	479	519	595	671	337	277	546	579	515	726	358	669	564	662	439	415	876	483	592	717	476	555	475	544	521	544	513	613	648	608	536	453	799	513	573	602	554	500	597	461
ENSG00000074657	1416	1555	1414	1452	1821	1294	1199	1599	1453	2207	1264	1384	1546	1137	1721	1540	1445	1406	1149	850	1940	1405	1614	1140	2022	1590	1818	1475	1541	1343	1255	1064	1504	1521	1285	1206	1751	1821	1437	2026	1229	1492	1451	1539	1628	1615	1174	1391	1298
ENSG00000074660	413	330	313	404	616	408	308	579	355	819	304	355	352	515	495	493	469	742	315	396	326	325	307	338	767	355	437	377	369	252	297	481	343	310	466	746	303	510	283	747	348	383	307	403	237	723	279	316	465
ENSG00000074695	5855	4954	4686	4954	4287	3956	5255	4802	4005	4144	3521	3882	3838	3738	4865	4045	4189	3974	4221	4377	6907	5306	4582	4328	6851	4607	5476	3837	4777	5353	3770	3954	5003	4088	3608	3639	4684	4424	4545	4059	4736	4857	5010	4512	5627	4609	5575	5887	6985
ENSG00000074696	8370	8931	6063	8061	3913	6684	7598	1809	7282	2611	10098	6415	7152	7507	3578	6788	8626	5797	6206	2996	6774	7637	7142	7282	3819	7282	3276	7041	6300	9080	8187	7741	7524	8963	7696	7718	5478	6353	5369	3722	7267	6609	6235	8529	7069	4030	9649	6837	6898
ENSG00000074706	30	13	9	10	21	41	2	29	30	39	3	19	17	14	44	17	8	24	10	11	15	20	22	16	32	11	17	19	14	22	9	29	13	16	10	28	16	28	17	23	11	15	12	23	6	14	14	16	24
ENSG00000074755	4712	4333	4964	2855	4903	4576	3695	4923	3468	4099	4535	4564	3529	2890	6141	3860	3330	5012	3579	3635	4317	4133	4554	4027	4289	4175	3553	3965	4716	3507	4489	2616	3676	4418	2930	3141	4494	4533	4880	3968	3096	5327	3812	4077	2916	3993	4011	3757	4138
ENSG00000074800	16794	32456	17137	21523	8897	18107	27296	37176	15105	18588	20187	16223	14187	16017	16285	18346	17743	18107	16044	23354	32865	22886	22365	15399	49751	21292	57243	35239	18588	24311	12987	16732	16696	17175	18424	20187	20603	23434	19109	10043	27829	13804	33748	22810	55708	10671	23195	31495	20875
ENSG00000074803	30	36	62	105	221	172	73	173	41	23	14	84	50	68	95	82	37	87	121	241	81	31	79	101	33	120	15	105	38	35	120	59	78	43	50	60	179	56	52	132	182	37	48	88	37	243	36	44	45
ENSG00000074842	1354	1605	1113	1066	983	1101	1633	2681	1104	1801	1229	1096	831	1117	1237	1072	1132	1134	993	1368	1796	1410	1352	1272	2048	973	2080	1143	1165	1372	1131	888	1081	1121	1084	1086	1315	1117	1191	1484	1619	1157	1939	1366	1721	1629	1792	2074	1165
ENSG00000074855	3548	2010	3209	1806	2939	2179	3167	2314	2758	2776	1801	3108	2495	3224	937	2124	2643	3212	2355	1093	2041	2937	3456	2921	3167	2111	2478	1620	1853	1021	2026	2050	1997	2820	3468	2740	2132	1761	2234	3250	2530	2915	4867	2050	2221	2994	3448	2913	3423
ENSG00000074935	2733	4125	4545	2947	6630	3218	4738	10598	5223	6036	3020	5540	6083	6500	5080	5330	3578	4269	3891	4876	3098	4072	3679	6480	7126	3376	12083	3900	3501	2055	4750	5787	4100	3711	7644	3320	3883	4746	2673	7388	4074	3493	4003	3227	3513	10192	3747	2943	3877
ENSG00000074964	1214	1448	1186	1553	1135	1168	1062	482	1221	799	750	1215	1324	1162	775	958	1036	869	1289	387	1296	1471	995	1258	851	1032	715	1538	998	1104	1193	1076	1466	975	886	1207	1355	1095	889	1122	1311	1169	1180	1620	1079	900	1225	1021	1023
ENSG00000074966	223	80	215	260	384	320	280	1406	409	404	264	225	247	271	532	139	422	501	253	953	214	369	266	396	340	342	498	472	128	40	369	203	338	169	356	180	210	254	301	309	263	271	301	787	463	494	177	288	317
ENSG00000075035	47	20	4	34	83	28	24	1	23	20	27	11	37	102	16	62	11	10	43	25	16	15	44	18	9	39	17	33	30	64	16	20	89	36	42	25	58	12	57	157	52	28	28	26	18	11	24	84	39
ENSG00000075043	10	2618	18	109	2	10	3	4	18	93	830	14	1	0	503	0	0	18	24	21	544	6	0	151	22	4	0	69	620	716	1	0	8	947	53	134	28	14	0	78	13	17	292	182	18	24	14	3	100
ENSG00000075073	16	13	21	16	17	33	11	17	8	20	28	15	15	9	14	13	38	11	18	16	4	15	20	12	8	16	9	6	10	13	18	18	24	20	29	25	12	14	13	18	9	20	10	4	6	7	15	13	10
ENSG00000075089	617	862	631	730	609	529	687	633	541	468	646	655	786	714	534	751	855	782	601	623	678	627	626	671	665	738	737	657	603	778	691	710	598	745	818	810	574	618	583	527	650	653	845	559	761	483	827	427	707
ENSG00000075131	147	230	402	297	268	189	202	275	150	208	197	246	279	121	149	220	344	161	323	115	126	179	172	143	222	161	209	225	228	144	173	149	164	184	235	194	206	173	170	141	162	175	286	145	283	148	228	185	160
ENSG00000075142	13938	17208	14814	12987	8580	13295	14922	9510	13596	7580	11771	14400	10635	13084	8648	13236	12854	13783	13215	11053	12347	13007	12239	10960	9462	11939	18716	15793	12239	15626	11496	12462	11024	11741	12300	11970	12130	11509	11741	10562	10611	12034	11354	15878	14588	10562	13826	13514	12747
ENSG00000075151	4017	5434	3812	4009	2959	3401	4595	3592	3662	3436	4105	3656	4295	3079	3868	3449	4074	4270	3593	2685	5062	5078	3880	4255	3267	3754	4165	4012	3990	3192	4340	2913	3448	3893	4280	3533	3486	3924	3095	3816	4349	3780	4298	4157	4791	3388	3796	3624	3824
ENSG00000075188	578	561	470	656	353	573	692	385	510	334	492	602	712	510	248	627	779	557	601	121	469	589	642	635	379	683	529	709	647	664	666	593	602	615	673	504	585	649	478	317	485	585	661	609	814	394	625	553	515
ENSG00000075213	37	119	89	202	262	67	13	1433	118	255	124	378	81	163	1219	335	376	191	42	649	444	363	170	240	753	105	815	214	81	113	263	186	126	46	160	350	118	254	85	239	80	75	97	156	136	82	76	164	92
ENSG00000075218	52	77	50	37	25	28	20	54	13	92	43	36	81	19	20	60	107	42	48	19	20	53	51	69	85	65	32	46	61	46	119	60	24	61	84	144	114	88	54	31	67	46	17	100	27	18	48	27	110
ENSG00000075223	1110	1111	758	790	6138	938	718	781	1510	1181	619	629	657	606	3430	1066	765	371	1457	679	1454	850	936	1147	1186	1344	1977	706	1536	947	550	3699	4646	950	1343	1906	2356	752	1071	2545	1513	1508	1112	1366	1962	3080	1572	1814	1939
ENSG00000075234	863	1208	1218	1148	980	597	1058	648	1735	758	1281	915	1120	929	1072	1007	1047	1126	1225	1009	907	1106	1006	1100	761	1108	978	1143	1003	950	1013	1182	1612	999	1120	781	898	1565	911	1049	978	1041	748	1044	1136	1070	795	1035	1160
ENSG00000075239	9481	5338	7540	8181	3731	9855	8356	865	8167	2372	7227	10328	8029	8246	2608	7898	8286	11258	9331	3580	6319	6364	7496	7513	2522	11340	2271	10152	10432	12209	8872	8971	7468	8299	7479	7855	9198	7924	5288	4954	5897	10249	3681	10518	4017	3931	6565	7277	8187
ENSG00000075240	1743	5228	2082	2787	1132	1251	1345	1951	1346	6235	4094	1338	1302	1799	5511	1358	1566	3994	1471	16764	4330	1497	1284	1450	2163	1416	1810	2365	1289	1790	1556	1070	1333	1328	1108	1921	1254	1659	1303	1345	4129	1579	951	2776	1186	2838	1380	1507	2130
ENSG00000075275	128	71	91	114	156	84	66	102	59	195	59	107	115	132	145	94	129	99	74	64	64	121	131	179	82	168	128	75	61	36	77	101	100	90	64	95	141	119	81	190	177	77	70	83	123	202	55	145	134
ENSG00000075290	1	35	2	3	2	0	0	0	0	0	11	0	0	0	0	0	4	0	0	0	5	1	0	2	1	0	0	0	9	6	1	0	2	11	2	0	1	2	0	1	0	4	0	3	1	2	0	0	0
ENSG00000075292	18802	20548	21720	16663	26248	17861	18933	35239	19974	22437	15291	23601	18802	27296	23601	18107	19249	20081	19298	12394	18346	17597	18675	20603	23691	15656	29230	19974	16663	13617	18546	18981	16663	18270	25098	18464	17983	16345	17064	21846	17944	15595	22296	16732	23195	23944	19205	18308	19021
ENSG00000075303	1019	609	861	767	643	549	734	502	639	539	747	892	795	648	491	744	758	763	760	404	605	580	773	823	689	765	429	591	694	710	907	935	596	681	815	779	638	751	855	611	650	723	720	536	561	577	712	748	883
ENSG00000075336	738	938	802	727	774	1002	954	1590	825	942	809	811	853	965	799	834	936	841	813	943	872	880	932	854	1037	814	929	806	711	824	742	853	777	771	945	999	893	776	768	992	881	892	1120	961	987	699	918	939	726
ENSG00000075340	2	738	8	63	40	20	11	27	12	43	288	6	1	15	112	22	4	20	13	21	187	15	25	46	32	21	10	28	107	136	19	15	18	255	31	55	47	21	7	31	14	10	166	49	20	30	22	23	51
ENSG00000075391	912	1050	892	935	1040	942	1005	1302	1076	1534	1255	679	955	755	1724	955	868	949	870	2015	904	972	909	758	1146	877	1043	965	1425	849	975	826	918	941	644	980	1128	1437	968	1320	873	906	906	1085	851	715	721	900	908
ENSG00000075399	1099	1781	1314	1496	979	1166	1236	943	1127	1377	1063	1125	652	1344	2074	954	1011	1306	791	1448	1513	1081	1320	1133	1105	981	2565	1439	821	977	963	904	782	1308	1052	856	1250	759	1204	1123	1288	1149	1062	1260	1096	1013	890	1236	1528
ENSG00000075407	1010	1403	1234	1088	1499	1047	1267	1867	1155	1734	1088	1166	1041	1139	1649	930	959	1100	1126	1725	1155	1131	971	1094	1243	988	2011	1045	1159	801	1082	901	1185	1123	1083	913	991	1080	1069	1720	1224	1063	1172	1080	1206	1476	1216	985	1025
ENSG00000075413	4478	3805	4302	3847	5959	5722	4292	7729	5024	6206	3757	5163	4250	4646	6206	5304	4785	4514	4270	5217	4074	4150	4182	4106	4290	4432	6702	4276	5572	4042	4815	5204	4621	5272	4526	4213	5651	5664	5071	5825	3873	4721	3994	4636	3990	6093	4424	4279	4125
ENSG00000075415	19825	24037	18505	24224	16017	27048	20875	19974	17137	25292	32052	22592	17787	15105	24787	25189	28343	22668	21169	30749	25404	19825	25711	16696	27699	23601	16164	23516	24224	27553	29556	22175	18981	37473	22104	24687	27699	24311	27553	18890	13959	24995	23944	23354	21846	17861	20762	20985	26248
ENSG00000075420	5003	4872	4566	4352	3018	2882	3428	2650	3656	3323	5818	3357	3900	3735	7167	3781	4078	4734	3551	8074	4167	3626	3590	3839	4992	4068	6662	3116	3542	2886	3941	3545	3477	3236	3695	4485	2981	3568	3321	3117	6043	4430	3258	4507	5074	2915	4613	3666	3341
ENSG00000075426	29230	23857	35476	26128	28205	23857	22175	16663	24687	25711	12601	31677	31495	24311	15506	27296	16409	30396	35239	30396	24411	21720	24586	34490	22592	24126	21292	24037	25616	20762	30567	26364	36564	22296	18890	27699	21228	23516	18675	17492	34490	25098	22592	15656	22962	39242	17527	25616	22175
ENSG00000075429	0	0	0	0	0	0	0	0	0	0	0	0	0	0	0	0	0	0	0	0	0	0	0	0	0	0	0	0	0	0	0	0	0	0	0	0	0	0	0	0	0	0	0	0	0	0	0	0	0
ENSG00000075461	0	116	0	7	8	1	0	3	1	6	34	1	1	0	18	3	0	6	2	0	22	6	2	10	0	3	1	1	19	31	3	6	0	29	1	4	2	0	0	5	1	2	14	8	0	3	0	0	8
ENSG00000075539	1743	2467	1773	2320	1537	1473	2562	1494	2009	1682	2037	1824	1697	1446	1396	1968	1709	1787	1631	1370	1945	2187	1807	2014	1422	1593	1748	2687	2791	2002	1835	1660	1722	2068	1639	1566	1796	2546	2073	1612	1773	1930	1570	1960	2576	1218	1786	1528	2282
ENSG00000075568	13617	13763	14565	12099	13439	13162	17278	14611	13959	12161	15626	15078	15480	14684	12283	14542	13722	16764	13124	8987	12584	15535	16044	16252	12947	14518	17098	12836	11272	10671	14588	11421	12673	11216	14378	13496	12891	12947	14423	11954	13534	13162	13195	14097	14495	11638	15506	13554	14758
ENSG00000075618	1840	2293	1485	1928	3055	2078	2185	3267	2294	1786	3469	1982	1872	2184	1729	3317	2818	1646	1816	3585	1353	1637	2421	2508	2479	2384	1917	2164	1911	2254	2307	2644	1659	2850	2927	3269	2120	1650	2220	1743	1913	1660	2843	1677	2201	2721	2931	2643	1529
ENSG00000075624	49254	40569	39242	47182	49751	38973	44045	46242	50905	51492	41284	44444	33748	28343	54279	33299	32865	31495	49751	19158	64097	56431	44864	41654	66437	55708	31125	65245	44045	44444	27553	64097	55708	38973	37473	45326	53542	49254	40940	41284	44045	42862	71927	47182	73420	30221	43674	61946	43674
ENSG00000075643	2460	2708	1443	1392	2298	1864	2533	3702	1433	3259	3081	1773	1712	3619	1185	2246	1986	3377	2060	2957	1440	1934	1998	1905	2863	1736	3425	1858	1565	1336	1505	2424	1559	1970	3516	3773	1536	1613	1904	1972	2426	1906	3295	2265	2167	2390	3579	2453	1837
ENSG00000075651	4045	4656	4321	4758	3348	2526	3360	1420	2107	2757	5293	4980	4827	3593	3005	3627	5139	5523	3565	3067	3282	3252	4825	3739	4648	4498	3982	4072	3248	3920	4658	2470	2160	5078	4344	3294	4144	2830	3597	2410	4377	3889	3716	2984	5240	1997	4541	3486	3553
ENSG00000075702	53	77	48	39	40	35	20	30	47	100	39	41	59	19	28	44	65	57	41	19	24	45	42	45	31	62	29	43	39	28	72	35	19	49	61	100	74	58	32	27	45	35	37	54	31	30	48	29	48
ENSG00000075711	1847	2056	1952	1907	2111	1689	1655	1954	1651	2023	1813	1700	2312	1814	1725	1668	1577	1559	1683	1817	2301	1631	1683	1733	1862	2112	2143	1591	1889	1958	1471	1632	2090	2020	1478	1624	1635	2056	1816	2142	1861	1854	1882	1835	1850	1948	1676	1905	1807
ENSG00000075785	9979	10562	11188	12331	8588	11539	10295	8757	13477	8905	12766	11201	12225	9610	8572	10658	12066	10756	11325	9924	13826	10162	10623	9397	11800	13379	9491	12783	12854	13177	10831	12531	13317	10731	11175	13236	10819	12495	10780	9182	12331	11496	12445	13065	12363	8167	11272	11175	11523
ENSG00000075790	1399	1400	1272	1311	1562	1391	1256	1383	1269	1473	1329	1293	1236	1262	1419	1511	1427	1219	1398	1258	1530	1385	1320	1327	1536	1224	1434	1089	1291	1582	1344	1709	1422	1527	1434	1298	1353	1318	1420	1888	1245	1326	1325	1237	1473	1091	1430	1501	1544
ENSG00000075826	1289	1956	2148	1566	2452	2687	1222	681	2783	1886	1342	2122	2052	2341	1867	1623	1499	2217	2112	1227	1975	1676	1459	2390	1336	2062	1038	1996	2586	1030	2416	2098	1444	2190	2075	1239	2218	2752	1593	3115	1367	1713	1146	1842	789	2586	922	1573	1880
ENSG00000075856	2133	2688	2127	1769	2410	2246	2237	3004	2230	2685	2016	2465	2119	2783	2566	2017	1960	2402	1935	2652	2210	2120	2190	2348	2466	2017	2283	2213	2200	1912	1813	1924	2220	2325	2201	2328	2157	1992	2211	2421	2370	1973	2463	2191	2271	2221	1989	2144	1889
ENSG00000075884	187	47	173	153	287	136	63	133	211	446	81	101	105	162	363	161	131	106	108	121	92	178	86	126	263	148	55	148	130	136	97	163	119	103	114	237	179	203	184	308	143	150	129	126	27	221	101	122	185
ENSG00000075886	7	6	10	9	6	5	10	7	12	5	6	5	6	11	2	6	6	9	8	7	6	12	14	11	8	10	6	3	5	5	11	7	5	7	9	4	5	17	2	2	9	14	12	8	11	2	8	13	9
ENSG00000075914	3665	3377	4954	2826	3691	4274	2795	2406	3921	3870	3153	3272	3129	4077	3740	3295	3325	3414	3731	3288	2883	3293	3543	2888	2474	3716	2974	3182	4714	3497	3081	3956	3209	3495	2946	3542	3606	4109	3235	4518	2809	4455	3146	3381	2723	3575	3111	3038	3048
ENSG00000075945	6541	15935	7060	7729	5127	8588	11013	4128	11284	4524	9564	8086	10055	8005	3976	6740	8536	8363	7631	3757	8686	8995	7620	10162	5085	8279	10043	8490	8771	13514	8461	7192	8214	10623	8521	8686	7447	9725	6774	6556	9491	7157	12655	9080	8356	6199	10216	6533	9968
ENSG00000075975	1204	1274	1070	1179	1154	1031	1093	1514	1116	1300	1110	1049	1176	1273	1134	1155	995	933	1149	1679	1110	921	1146	918	1132	1028	1257	1120	1194	1370	1030	1070	1139	1088	1145	1129	1000	1110	1164	912	1127	1031	1075	1097	1147	959	945	1097	1236
ENSG00000076003	703	963	538	882	556	851	862	779	595	724	748	663	838	650	701	905	874	614	836	381	608	934	955	763	676	812	595	623	836	880	680	607	795	783	772	1013	868	800	764	421	626	794	1270	905	1364	425	831	723	670
ENSG00000076043	2095	2299	2118	2049	1328	2554	2477	1988	2369	2109	2721	2223	2172	2318	2252	2139	3158	2755	1794	3703	2366	2312	2309	2080	2433	2085	3739	3496	2019	2901	3614	2229	1943	2548	2186	2783	2812	2299	2165	1668	2368	2576	2471	3679	2957	1343	3248	2702	2335
ENSG00000076053	1017	845	975	1097	853	1095	824	967	783	787	920	943	991	1007	957	854	850	826	846	1713	841	938	896	869	836	859	971	968	798	1061	859	934	842	773	838	866	883	820	1012	811	1013	961	898	955	963	913	807	910	836
ENSG00000076067	1879	1189	2428	1936	3097	2033	1517	2788	2004	2646	1301	1802	1676	1894	3106	2118	1804	1917	1871	1955	1993	1920	1676	1852	2218	1822	1969	1940	1860	1586	1695	2053	2116	1755	1671	1798	2073	2214	2048	3229	1390	1772	1655	1642	1524	2435	1612	1570	1844
ENSG00000076108	6455	6073	7679	5473	6815	5537	6357	4543	7825	4718	5800	6504	7009	6290	7562	5601	5141	6714	5923	6630	6658	6828	6463	6948	5546	6538	4947	6117	7041	4398	6260	4632	5753	6693	6093	4718	6148	6783	6617	5304	5775	6671	6312	5976	6050	5398	6282	4949	6399
ENSG00000076201	2985	2540	2982	2914	2878	2761	2993	1864	3045	2297	2612	2951	3170	2613	2019	2930	2400	2742	3289	1800	3149	2967	3026	2876	1990	3351	2405	3248	3767	2500	2602	2634	3568	2735	2691	2383	2804	3367	2764	2626	3022	2900	3001	3163	2994	2497	2576	2784	2908
ENSG00000076242	1178	1716	919	1410	1009	1412	1392	1393	1006	1432	1493	1168	1282	1560	1059	1184	1390	1090	1203	873	1291	1211	1429	1247	1198	1389	1346	1394	1063	1280	1136	980	1162	1390	1389	1443	1385	1123	1288	1186	1394	1196	2189	1643	1775	1109	1455	1596	1281
ENSG00000076248	4748	3025	3669	3110	3644	2945	3740	1409	2270	2679	4478	4764	4363	4437	2067	4543	4973	4287	3950	3805	2441	2624	4152	5003	2406	4443	2186	2580	2768	3893	4768	4190	3134	5151	5199	4261	3028	2904	3262	2512	2744	3311	4027	3182	3179	3472	4136	3544	3352
ENSG00000076258	148	129	151	235	174	317	219	53	409	167	195	156	184	219	57	209	310	148	213	88	234	184	206	203	209	324	125	275	197	161	260	259	328	167	283	188	241	390	153	232	129	211	215	208	280	171	190	185	189
ENSG00000076321	791	770	847	905	929	833	947	867	953	761	798	841	830	752	815	860	890	855	954	764	718	923	868	788	776	724	709	728	1068	855	817	940	974	646	874	905	720	884	695	905	1078	958	805	805	881	818	885	761	725
ENSG00000076344	100	981	182	234	276	236	134	218	325	691	455	119	428	495	609	222	93	154	196	119	252	109	81	145	413	129	104	323	351	320	230	225	173	704	349	233	345	88	186	400	333	309	266	167	99	139	281	65	363
ENSG00000076351	5170	6380	3033	4921	4154	4279	6005	4452	4634	4020	6005	4015	4149	5330	2952	3638	4921	6423	4109	3682	4333	5001	5729	4350	4163	5155	4478	4658	3801	3916	4109	4009	3750	5393	5178	4750	3601	3466	5104	4404	4307	4524	7540	5557	5069	3827	6710	5192	5316
ENSG00000076356	287	913	276	264	628	289	244	1136	240	682	406	304	255	262	1347	403	238	378	331	1129	520	345	506	359	439	320	416	316	375	353	315	297	549	383	250	283	363	198	348	594	259	360	388	266	911	277	257	487	334
ENSG00000076382	220	651	172	273	134	241	181	1282	155	1123	290	210	310	386	799	208	322	345	173	1593	209	210	217	281	370	260	269	319	293	236	315	219	131	411	363	653	320	356	187	244	353	191	186	427	166	389	209	136	361
ENSG00000076513	3685	1867	2484	3001	2146	2671	2408	2727	3334	2492	2734	2787	2393	1867	3035	2392	2317	2733	2503	2000	2799	2650	2079	2210	3041	2786	3092	3262	2947	2827	2712	2605	2244	2495	1827	1847	2767	3581	3089	2039	2434	3036	1863	2746	2558	2048	2867	2103	3454
ENSG00000076554	74	688	93	325	122	292	275	100	197	461	332	90	400	208	330	98	246	232	124	386	209	172	363	155	561	126	353	387	446	756	155	166	266	448	122	148	136	252	271	144	223	228	235	133	477	231	494	345	244
ENSG00000076555	4646	2692	5429	3482	7966	6076	4642	3185	4349	7132	7529	5283	5374	5001	5304	5015	3693	7424	5409	11299	3870	4533	5379	5607	8246	5443	3135	3225	5549	4973	5055	8490	5528	5476	4359	3308	5618	5528	5356	5719	3015	6439	3951	4317	3478	6710	4470	7409	8246
ENSG00000076604	454	887	485	774	961	487	887	1704	472	806	486	753	337	789	1054	544	519	882	559	4305	527	557	627	906	1151	363	1890	720	513	392	701	619	306	516	885	578	614	303	842	589	1204	746	735	700	980	1448	598	769	1168
ENSG00000076641	439	796	276	411	239	345	197	332	410	945	506	284	203	396	1399	359	234	326	333	501	846	378	272	340	676	241	155	298	443	540	224	243	607	461	294	618	379	384	362	644	279	337	381	348	302	284	243	327	331
ENSG00000076650	402	379	570	350	522	468	453	722	464	660	437	614	493	494	770	492	386	491	480	465	439	468	487	496	424	467	521	411	463	484	453	389	580	422	536	495	486	506	492	574	455	467	460	522	507	685	524	526	427
ENSG00000076662	296	226	204	214	244	330	262	928	184	341	290	248	206	237	279	297	374	314	198	312	178	271	310	221	316	273	360	269	215	256	224	248	202	203	270	295	276	268	319	342	211	224	354	262	331	239	271	329	357
ENSG00000076685	2892	3807	3921	5843	2940	3578	3640	3280	4106	2839	3005	3186	3388	3923	3156	2951	3138	3763	3767	4134	4158	3994	3461	3570	3186	5151	4375	4859	4344	3420	3648	2954	3627	3015	2755	2598	3811	4021	3924	3565	3931	3876	3100	4597	3406	2874	3355	3211	4821
ENSG00000076706	566	1275	460	3497	4309	1228	1137	2050	382	2377	1791	1375	1639	1202	2504	889	1117	2907	1219	5187	2038	1252	858	1105	5074	542	1423	1666	941	1404	1415	3009	1336	1535	1225	1424	1873	774	1302	1966	2132	1370	1291	1784	2380	7073	892	3188	2153
ENSG00000076716	2079	317	3502	2735	378	291	2765	251	992	535	2304	701	3400	868	498	874	2270	238	1263	1135	1084	862	1546	732	311	2054	311	2668	970	1640	796	575	945	798	404	696	1065	491	833	496	993	1801	653	917	1718	310	567	1017	1284
ENSG00000076770	3608	1073	2632	1021	1303	1588	3030	332	2549	695	1353	1985	2393	4293	709	1376	2324	1700	1635	953	1802	2579	1925	2799	759	2490	523	1363	1317	916	1826	2964	1778	1568	2094	2511	1099	2598	1412	1244	2535	1985	1331	2056	2346	1610	2923	2212	1076
ENSG00000076826	353	311	373	270	384	261	368	228	636	182	322	165	389	522	154	339	302	213	440	105	260	530	220	403	206	271	342	457	252	365	360	493	442	395	467	195	268	231	521	319	529	215	283	356	476	332	202	311	397
ENSG00000076864	4726	5398	2458	3367	4609	5189	3960	1378	2861	7801	8441	4372	3292	8686	7078	3762	6026	10192	4287	10887	2883	3548	6475	4100	5952	5024	798	2505	2923	3151	4584	4810	2894	4617	8801	11580	3224	2026	2953	6920	6516	4467	4406	3290	1231	8140	5584	3969	3689
ENSG00000076924	1411	1131	1598	1342	1444	1497	1333	1527	1462	1204	1136	1525	1607	1563	1419	1369	1240	1378	1599	1515	1369	1278	1276	1247	1132	1474	1181	1284	1599	1268	1307	1357	1616	1411	1172	1378	1422	1399	1228	1447	1320	1434	1355	1236	1434	1335	1354	1294	1090
ENSG00000076928	2987	1883	2908	2359	2744	2589	1866	2269	3791	2297	1696	2538	2537	2491	2678	2070	2205	2326	2288	995	2783	3049	2121	2330	2497	2107	2596	3493	2559	1785	2048	2389	2470	2094	2115	2080	2458	3007	1735	2760	2084	2484	2651	2148	1860	2195	2048	1886	2596
ENSG00000076944	1599	436	1433	1205	539	951	1067	813	1684	759	1198	895	1415	975	908	961	981	631	930	633	970	1253	822	868	706	1153	1589	2302	1360	1174	1294	1130	1232	900	755	808	1445	1851	1634	576	1579	1151	1375	1063	1141	783	987	1051	950
ENSG00000076984	1446	997	1314	1004	1244	1396	1144	1405	1188	1340	1212	1390	1558	1293	1304	1168	1134	1204	1328	1253	1135	1179	1298	1116	1161	1106	1227	1054	1291	1044	1327	1379	1404	1180	1283	1370	1053	1243	993	1354	1189	1261	1081	1130	1254	1093	1260	1100	1088
ENSG00000077009	11	2	12	13	12	7	24	176	3	135	76	17	22	5	62	7	18	15	6	69	6	9	20	5	82	25	15	4	13	13	32	10	13	12	8	9	16	6	13	15	3	48	25	12	8	14	18	75	30
ENSG00000077044	649	561	984	692	660	731	746	829	516	702	880	668	527	622	978	886	629	1054	726	1162	876	709	858	934	1210	689	1801	641	962	526	738	489	725	776	739	664	702	673	731	688	673	868	681	601	903	557	827	907	869
ENSG00000077063	123	154	170	190	300	129	78	98	289	125	134	130	118	106	149	70	138	116	104	115	146	170	65	161	159	121	105	194	138	76	124	134	140	96	155	134	124	152	140	268	178	130	97	76	58	135	88	102	127
ENSG00000077080	0	215	1	11	1	0	0	0	2	15	73	0	0	0	32	0	0	3	1	1	40	0	0	12	1	0	3	6	44	94	0	0	1	95	4	9	2	2	0	12	1	0	42	18	0	5	1	1	13
ENSG00000077092	289	169	232	226	499	271	212	382	275	808	171	225	196	363	500	457	316	152	248	193	251	141	256	132	224	353	293	223	292	305	273	293	754	272	252	390	433	514	235	1046	156	286	245	304	171	364	239	260	192
ENSG00000077097	24224	18424	21228	19778	17137	19483	18675	11175	18346	12601	18626	21720	26709	19483	13356	24687	17903	19158	23354	14187	19109	18933	23516	21469	12462	20081	20132	20985	19974	17903	17344	16594	26248	17418	19205	17455	19778	19532	20653	18183	17743	19674	19483	20653	21971	18270	24224	24504	19674
ENSG00000077147	6938	6056	5592	6271	6012	5242	5612	4416	5176	5151	6046	5330	5926	4682	6399	6327	5584	5085	6411	5369	7000	6253	6009	5551	6364	5831	4859	4570	6110	6138	5262	6090	6837	5498	4874	5537	5849	5707	6419	5601	5753	5982	5353	5376	5800	5265	6792	6264	6471
ENSG00000077150	965	1445	960	1507	1271	845	974	1641	909	1680	988	988	787	1543	2000	919	851	1049	1033	2847	1572	1411	929	989	1643	1056	2684	1483	825	893	986	941	888	887	942	1136	2189	1366	1110	1019	2964	1069	1250	1060	1479	1282	1563	802	1489
ENSG00000077152	72	195	90	93	22	80	120	97	60	153	69	80	131	82	26	124	227	64	81	31	50	79	88	76	51	150	55	90	72	117	206	78	47	94	154	127	112	110	50	47	98	57	93	76	108	24	122	37	141
ENSG00000077157	1932	2356	1642	2237	4589	2005	1339	3297	1524	4760	2054	1670	1864	2031	3216	1657	1247	2012	1981	1533	2021	1691	1657	1515	1975	1518	1356	2173	1870	1417	1693	1755	2196	1764	1495	2108	2511	1948	2151	4051	2285	1681	1604	1644	1177	1945	1309	2641	1782
ENSG00000077232	11039	16932	9397	10283	11523	9894	13065	12783	10707	12225	10130	9472	8626	7836	11367	11082	9698	9593	10819	7078	11553	10887	10466	10623	12495	10172	16252	10043	9349	11939	8559	9252	12254	7942	9913	8497	11161	9087	9795	12549	11258	9296	12331	12004	12050	10283	12445	12910	12193
ENSG00000077235	4806	6213	3905	4330	5514	5348	5074	6719	4254	5385	5493	5598	4642	5173	4350	4652	4609	5316	4205	5189	4406	4919	4835	5658	5035	4673	5060	4502	3984	3793	3815	3837	4900	5865	5293	5809	4101	4056	4427	4667	4746	4333	6511	4852	5809	5001	5945	4992	4330
ENSG00000077238	1690	2566	3515	3690	1346	1206	1867	7267	2010	1910	919	1923	1223	1190	3963	1637	1564	2449	2019	3380	3591	3390	1291	2623	3722	1052	10432	3694	2476	2896	2096	1300	1771	2120	1057	866	2168	2054	2263	1736	2017	3301	1641	3085	6282	1252	1551	2944	2554
ENSG00000077254	3674	3937	2765	3414	3206	3791	3207	2229	3094	2638	3444	3426	3726	2664	2789	3572	3664	4249	3404	2740	3190	3440	3082	3422	2654	3225	2225	3287	3306	3280	3657	3401	3228	3666	3238	3244	3129	3505	3140	2802	3156	3333	3059	3164	2898	2833	3951	2861	3559
ENSG00000077264	137	1596	75	181	143	88	103	18	127	165	619	55	67	134	280	237	76	61	144	61	469	45	150	127	74	177	92	104	471	469	66	97	188	919	178	161	202	58	223	366	135	69	355	226	67	66	76	209	121
ENSG00000077274	0	1	1	3	26	4	11	0	0	2	3	0	0	13	2	0	1	5	1	1	0	2	0	2	3	7	2	5	1	3	1	8	5	1	2	2	3	0	15	5	14	1	0	1	7	1	0	9	0
ENSG00000077279	0	63	0	0	0	1	0	0	0	0	21	0	0	0	5	0	0	0	0	1	23	0	0	3	0	0	0	4	18	19	0	0	0	27	0	2	1	0	0	3	0	0	1	10	0	0	0	0	0
ENSG00000077312	858	970	1032	959	1358	909	1081	1592	912	1434	678	924	754	1085	1432	737	790	852	881	1168	1126	979	973	855	1498	1001	1378	871	1052	862	813	1088	1102	760	757	713	1172	732	745	1577	1026	939	1267	1094	1402	1048	702	1451	871
ENSG00000077327	0	5	4	0	0	0	2	0	3	2	2	1	1	0	3	5	0	0	0	0	2	1	0	0	0	0	0	2	5	1	1	1	1	6	1	0	1	0	0	1	2	5	0	0	0	0	0	3	1
ENSG00000077348	398	677	406	576	324	791	689	426	419	337	551	564	437	431	348	633	606	571	544	660	652	549	773	432	455	673	665	514	588	584	560	499	485	653	470	574	658	444	565	368	387	707	670	705	943	560	612	548	499
ENSG00000077380	13783	10897	11878	10780	8786	11258	15399	9668	11970	9010	14283	12034	14842	13534	7691	12427	13236	13982	12818	7790	10043	12987	12114	13763	8947	13743	10780	12495	9894	10635	12161	10792	12766	10504	13496	14471	10719	10419	9814	9574	12947	11095	14949	14117	12462	9174	14542	13417	11481
ENSG00000077420	787	226	365	464	151	496	536	515	808	168	249	492	646	375	447	225	548	474	278	148	987	663	310	426	240	500	204	891	519	435	299	652	453	270	294	355	517	728	260	463	585	423	659	781	164	488	428	317	661
ENSG00000077454	2699	2421	2005	1700	2773	2437	1989	3131	2890	4528	2336	2334	1881	2687	3190	1933	2231	2364	2052	3052	2307	1748	2215	2331	3133	2162	2295	2365	1978	1668	1654	2233	2178	2654	2492	2546	2467	2038	2493	3021	2179	1974	2667	2368	1689	2687	1957	2030	2836
ENSG00000077458	906	544	1474	893	1191	967	532	816	862	1103	673	1251	1018	651	1170	979	799	1175	1025	664	907	897	1016	1010	1284	811	723	750	1373	790	1172	1073	870	1059	910	682	1281	1255	1120	1312	577	1230	633	646	744	1024	806	811	936
ENSG00000077463	358	460	419	432	450	479	474	890	476	601	367	408	429	547	500	400	448	538	357	540	405	404	374	434	564	450	857	461	394	358	480	429	345	379	448	394	420	353	425	454	463	441	427	503	544	392	444	437	460
ENSG00000077514	367	507	407	414	446	399	366	657	403	617	385	437	437	495	426	360	390	394	369	305	379	420	380	423	445	392	479	410	392	364	420	356	437	326	460	417	397	354	353	318	472	380	487	327	468	352	405	384	398
ENSG00000077522	77	39	50	56	90	191	6	17	29	61	5	86	84	11	98	15	1	22	83	56	20	42	38	37	30	10	225	23	25	24	1	49	69	10	38	20	65	31	20	37	32	14	4	58	39	75	46	19	112
ENSG00000077549	7655	7181	8100	7718	5948	7398	8826	6693	11188	6353	7436	8306	7568	6227	7318	6419	7986	7227	6846	6120	8979	9659	7507	6985	7293	9640	8187	8987	9252	9735	7382	7404	7237	7825	6431	7661	9071	9510	9104	5185	7122	7502	7986	8133	9956	5623	8656	7980	8818
ENSG00000077585	421	325	705	634	305	607	512	468	732	335	399	371	555	625	560	373	573	180	383	450	424	623	353	419	521	484	269	713	499	851	422	495	334	288	442	371	388	539	510	301	852	353	319	388	336	338	535	235	312
ENSG00000077616	4494	2998	5019	8328	15564	4388	3344	1821	6589	2940	2349	5610	6079	4307	2372	5426	5587	4467	7328	1134	2607	6642	4964	7836	1502	2870	2612	4898	5768	2518	5772	9054	7167	6553	6141	2878	8433	7484	3570	4914	1739	6443	3808	4326	3484	14922	4530	2577	4264
ENSG00000077684	2993	2555	2524	2357	5487	3481	3537	3075	3381	2065	2520	3017	3140	3981	3563	3574	2982	2914	3400	2151	3147	2972	2704	2905	2431	2876	2952	2920	2981	2321	2852	4408	4400	3347	3987	3053	2529	3564	2842	4680	3351	2680	3580	3404	3062	5082	3726	3573	2930
ENSG00000077713	209	198	128	312	282	241	299	264	312	571	204	216	263	211	219	205	269	90	203	205	194	255	217	168	289	272	328	292	133	293	82	353	234	194	158	189	276	238	335	260	237	276	197	253	327	115	289	301	302
ENSG00000077721	1672	2021	1705	1885	1843	1704	1729	1833	1720	2190	1966	1687	1529	1972	1821	1852	2090	1700	1651	2170	1888	1741	1609	1857	1867	1728	1695	1812	1650	2078	1734	1917	1463	1902	2122	2102	1797	1684	1863	1396	1769	1722	2029	1753	1610	1940	1789	1492	1881
ENSG00000077782	1144	2201	968	1120	3173	2302	1453	3653	1288	2445	1985	1366	1299	3621	2454	1337	868	1188	1298	3381	1410	2169	1678	1476	3886	982	990	1373	1269	1530	917	1554	1649	1603	1293	1209	912	1348	1143	2542	1495	1007	1301	1050	806	1843	1421	1359	1185
ENSG00000077800	15	10	27	31	43	37	15	13	40	22	19	39	33	20	22	30	27	27	26	34	16	20	17	19	24	28	13	23	41	12	45	42	26	14	31	25	32	30	21	31	12	36	10	25	16	29	12	37	19
ENSG00000077935	2	0	4	2	8	0	0	6	3	4	3	4	3	5	4	0	0	2	3	3	1	6	6	2	0	0	6	2	2	1	3	3	3	1	2	1	7	0	3	5	1	0	2	4	9	1	2	5	3
ENSG00000077942	5858	1969	1708	6496	12314	7613	4994	1695	5335	4199	3844	3362	2915	10203	2474	6471	3530	3157	8279	1688	3880	6693	6066	6455	3528	5176	3388	5936	3619	6475	3591	2838	12617	4195	4092	7046	4958	4783	6824	10172	10924	4304	5440	5566	1868	1346	5566	6342	4228
ENSG00000077943	997	662	1326	1064	1548	324	1410	616	942	3345	858	380	636	1397	1387	1446	476	556	696	982	922	1002	903	398	931	1387	316	857	853	1047	789	1008	2154	875	750	1081	1090	763	1344	3818	2019	1157	722	1206	525	1016	657	1498	593
ENSG00000077984	67	26	10	20	25	16	9	68	17	15	3	10	12	21	22	6	28	22	11	12	20	17	8	21	37	17	6	22	11	22	7	40	7	7	1	9	19	32	49	6	29	22	19	7	7	11	22	14	28
ENSG00000078018	183	3355	213	379	343	246	261	179	235	625	1105	166	194	129	690	326	186	265	253	233	981	170	155	317	180	218	233	189	1061	1141	197	195	362	1797	241	373	327	141	138	426	230	233	877	328	436	198	182	284	227
ENSG00000078043	1228	1040	1371	1182	1770	1415	1214	1276	1613	1392	1238	1421	1520	1273	1602	1524	1362	1345	1361	1751	1308	1063	1297	1210	1992	1308	1148	1307	1432	1229	1287	1613	1304	1227	1362	1369	1374	1306	1414	1249	1244	1284	1178	1080	921	1792	1194	1143	1351
ENSG00000078053	27	146	23	20	82	56	46	102	15	30	58	17	19	46	38	27	34	57	17	73	75	27	46	22	50	20	29	22	59	127	24	29	31	53	28	22	21	35	55	74	49	32	61	16	15	12	22	56	17
ENSG00000078061	3246	3218	3265	3383	3087	3687	3830	2502	3709	2427	2789	3037	3307	3271	2727	3318	3134	3940	2996	2316	3499	3301	3579	3513	2586	3589	3730	4032	3196	3627	3295	3344	3323	3358	3160	3311	3051	3426	3554	3372	3046	3323	3311	3473	4138	2443	3113	3782	3381
ENSG00000078070	2544	2370	1888	2215	1253	1965	1687	824	2090	1119	3152	2337	1699	2777	1689	2711	3203	2408	1807	1436	1972	1386	3103	2086	1366	2424	1326	2640	2107	1931	3918	2365	1455	3621	2666	3009	2867	1865	2224	1970	2352	3494	1833	1815	1848	1982	1928	2030	2166
ENSG00000078081	16	43	11	27	26	1	29	86	11	8	42	2	3	15	14	20	66	42	24	24	21	18	20	24	43	34	116	11	11	23	11	37	24	19	156	48	32	40	35	25	63	7	86	24	155	34	119	31	19
ENSG00000078098	8	24	0	32	38	57	13	36	6	9	14	18	21	18	11	22	26	18	14	22	11	21	13	1	36	8	34	37	7	39	39	23	18	36	19	19	47	12	26	27	35	12	6	6	4	3	8	21	9
ENSG00000078114	237	3208	214	408	352	359	312	143	236	337	1246	569	204	227	981	330	841	299	468	447	1105	592	599	506	792	342	62	253	1661	1620	223	455	228	1553	483	758	325	117	193	288	421	276	959	655	287	352	546	199	284
ENSG00000078124	738	630	733	940	657	649	594	752	719	876	598	527	559	416	825	573	668	471	673	770	737	931	672	667	694	720	445	653	652	600	581	996	630	615	504	730	647	691	637	749	520	634	568	784	332	679	606	611	844
ENSG00000078140	13144	11832	11380	9564	10694	11666	12099	17382	10249	9314	10033	12673	12269	11312	11148	14283	12512	12673	12004	13514	10238	12427	11523	11726	12691	9556	19724	11755	9795	10306	10203	14378	11755	8897	12462	11892	9425	9518	12566	9397	11666	10409	12283	11755	13514	9746	13398	12967	11496
ENSG00000078142	10130	7707	8140	7452	6684	7842	8043	6779	8595	4400	9491	10192	9945	8448	6714	9528	8398	10974	9574	10409	7078	8061	8741	8771	7097	8648	7352	8905	7404	7790	8544	8320	8370	8061	8490	7436	7930	7352	7795	7267	8068	7924	8181	9279	8448	6411	9935	9054	7973
ENSG00000078177	1202	1040	1425	1485	1399	1024	1361	852	858	1110	943	1357	1682	1137	991	1310	1069	1081	1295	895	943	1181	1564	1609	908	1490	1529	924	1206	974	1112	993	1187	1136	1296	864	1382	1196	1391	896	1278	1083	1079	848	1179	1828	1295	1371	1389
ENSG00000078237	392	561	255	610	242	608	513	637	326	358	575	345	308	422	336	349	837	505	411	778	365	458	310	598	364	396	446	545	230	467	564	441	243	224	587	455	305	398	340	220	642	242	430	519	501	324	565	314	629
ENSG00000078246	1905	1232	2397	2449	2019	1447	1716	1856	1474	2486	1365	1476	1498	1945	1840	1550	1316	2194	1338	2075	2336	1549	1372	1354	2120	1922	2548	1640	1151	976	1609	1601	1846	1309	1609	2095	1320	1592	1424	2469	1895	1837	1444	1971	1915	1919	2175	1544	1718
ENSG00000078269	1584	1295	708	875	959	793	1138	655	1003	908	714	1284	605	666	1121	842	1349	1735	1161	1059	1569	1918	929	1483	700	1012	1053	1204	703	974	1071	1001	1299	1030	1013	1035	1155	946	1069	603	1486	1053	725	1404	1324	824	1896	930	1207
ENSG00000078295	39	445	111	72	592	69	95	227	149	140	154	58	35	89	298	106	58	76	113	90	194	47	63	178	44	56	139	77	230	216	46	421	313	176	150	139	218	65	46	384	316	133	129	104	72	393	92	136	184
ENSG00000078304	3700	4323	3972	4377	3590	4092	3767	2505	3527	2862	4100	3696	4218	3136	2918	4052	3855	3880	4089	2775	4163	3614	3412	3875	3097	4562	3905	4220	4095	4810	4276	3839	4213	3931	3070	3161	4658	4232	4172	3155	3360	3877	2977	3928	3463	3328	3676	3409	4147
ENSG00000078319	419	393	571	314	312	342	433	369	404	397	525	573	463	461	317	335	456	420	371	437	434	547	468	423	406	488	344	322	409	317	425	219	401	341	378	461	391	371	417	361	466	414	363	335	419	331	506	418	345
ENSG00000078328	0	50	11	26	2	11	0	3	10	11	13	15	5	0	17	0	0	17	10	0	20	21	7	14	3	0	10	3	42	34	0	6	37	72	18	35	25	27	3	18	17	2	26	4	8	64	8	1	29
ENSG00000078369	10948	11666	9678	10192	8220	10162	10442	9583	10909	9601	11013	8922	10492	9113	9556	10529	11175	8995	10352	7771	10611	10897	11053	10647	8987	11496	8086	10341	10271	12747	10683	9814	10635	11013	10409	12004	10454	10518	11312	8181	10575	11421	11233	10375	11609	8029	10022	10974	10756
ENSG00000078399	298	209	463	177	310	207	221	395	118	279	421	161	353	370	156	361	313	350	404	286	171	277	365	357	427	192	512	193	164	219	182	224	178	320	409	219	140	160	284	296	272	347	111	327	355	488	351	355	206
ENSG00000078401	83	101	65	125	58	66	89	257	115	193	66	82	85	115	366	153	236	110	66	142	200	205	132	122	248	108	751	162	59	82	85	181	59	60	83	121	227	57	200	81	94	150	67	58	244	77	82	105	76
ENSG00000078403	1516	1391	1396	1511	2011	1733	1564	1386	1423	1962	1572	1829	1680	1553	1705	1601	1719	1562	1560	1132	1637	1618	1695	1721	1701	1812	1644	1507	1599	1016	1550	1743	1695	1604	1558	1350	1428	1787	1829	2151	1307	1520	1468	1709	1291	1921	1483	1346	1336
ENSG00000078487	348	239	319	302	343	504	272	343	122	416	312	337	373	360	230	308	430	409	327	299	254	202	402	247	234	284	360	234	318	209	322	253	375	261	387	381	242	282	242	418	269	290	253	310	317	415	266	414	191
ENSG00000078549	8	3244	18	175	180	107	16	4	10	85	993	25	13	42	255	13	5	10	27	21	1178	15	43	115	60	1	32	127	1102	1264	9	43	44	1166	53	150	24	18	15	97	24	14	409	264	73	11	8	27	120
ENSG00000078579	11	13	29	9	54	10	11	7	18	8	9	8	18	23	22	23	17	3	23	7	8	2	23	24	3	11	17	19	21	19	8	36	12	14	28	1	15	12	16	24	11	12	11	6	8	72	5	18	14
ENSG00000078589	7	1	1	2	4	0	0	4	1	0	0	2	0	1	7	0	7	17	0	4	5	6	0	3	12	1	0	5	0	2	0	0	0	0	0	0	0	4	5	4	3	11	0	1	0	5	8	0	8
ENSG00000078596	235	143	139	284	1575	474	262	285	277	889	277	236	188	362	468	251	191	148	192	363	201	283	239	174	359	266	148	146	206	193	243	531	386	172	191	396	252	265	176	796	372	173	116	187	194	406	318	344	231
ENSG00000078618	5587	8106	4819	5891	5423	5601	6257	11566	5346	7441	6260	5623	5319	6541	5855	5759	6275	7060	4857	4750	7112	6500	5861	6079	8011	5286	8433	7655	5800	5658	5199	5139	4439	6300	6626	6039	5722	6235	5434	5887	5900	4883	7562	6642	7373	5393	6360	6642	5846
ENSG00000078668	3367	2915	3005	2911	2509	3237	3275	3180	2881	2890	3424	3160	2847	2744	2866	3315	3513	2856	2729	1907	3248	2908	2832	2714	3916	2938	3398	3735	3349	3520	3661	3619	2340	3303	3232	3145	3814	3493	3224	2376	2667	2872	3420	3280	3089	2093	3106	2996	3523
ENSG00000078674	4141	4150	4742	4940	4837	4270	3696	3469	4673	3997	4166	4434	5587	4947	3376	4628	4141	3920	5127	2997	4221	4539	4129	4921	3463	4444	4772	4724	5701	4335	4409	3566	5010	4848	4126	3690	4333	5476	3975	4398	4317	4249	4465	4000	5252	5097	4178	4406	4024
ENSG00000078687	845	833	851	782	1202	630	782	1057	845	938	737	718	695	651	924	792	624	889	743	588	773	776	819	783	777	911	678	659	821	719	686	730	979	833	603	649	694	780	790	1004	719	741	634	757	569	798	554	661	843
ENSG00000078699	929	1104	1138	966	1122	781	898	1329	967	1626	1050	1069	1008	1137	849	967	966	1152	886	640	970	951	830	1159	1337	1057	1183	1027	1035	712	1000	878	993	1076	1115	1045	874	1183	995	969	892	821	883	922	921	1277	896	792	950
ENSG00000078725	5	557	11	22	8	13	6	12	13	51	159	18	3	5	147	27	1	26	11	28	118	32	6	30	22	0	4	47	221	304	13	8	24	211	16	35	25	13	11	34	18	3	64	30	8	8	10	7	24
ENSG00000078747	2306	2059	2077	2095	1980	1998	2038	1832	1834	1989	1846	1875	2201	2017	2275	2162	2026	1928	2091	2258	2251	2114	1963	2108	1746	1962	1860	1831	2226	2215	1882	2122	2043	1952	1954	1942	1753	1994	2197	1593	2164	1839	1922	1921	2039	1918	2210	2087	1968
ENSG00000078795	639	280	512	530	301	393	321	315	651	306	439	418	507	259	373	434	412	527	549	596	420	427	367	434	320	602	275	407	321	356	570	441	486	420	452	353	649	371	492	270	340	496	253	538	386	481	522	427	526
ENSG00000078804	1039	1903	1404	1608	1450	1146	935	1740	758	2482	2162	1495	1927	749	2329	1371	1173	2298	1916	4746	1238	2205	1573	1493	1512	1643	647	770	1320	1236	1557	1755	1364	1083	1423	2012	1275	1252	1416	1370	1113	2162	862	866	807	2077	1006	775	2374
ENSG00000078808	3656	3713	4018	3522	3287	4411	4617	4545	5269	3283	4696	4072	3613	3991	2937	3978	3949	3627	3854	3599	4724	4328	4483	4014	5301	4338	4232	3729	4009	4595	4415	3190	4287	4129	3461	3876	3725	5207	4621	3384	4033	4450	5495	4562	6110	3637	4623	4667	3907
ENSG00000078814	72	45	97	53	121	63	64	51	108	107	55	101	94	108	70	69	44	77	61	51	51	64	54	91	44	105	87	51	68	42	68	62	112	53	76	55	77	133	67	110	52	119	62	44	70	143	76	46	66
ENSG00000078900	24	25	47	20	36	21	24	37	23	39	19	19	29	31	18	29	23	17	24	19	18	14	39	21	25	37	40	22	30	24	35	42	26	26	24	28	32	20	27	35	20	27	15	16	16	55	19	22	19
ENSG00000078902	2343	2231	1889	2221	2040	2066	2262	2111	2231	1626	2370	2248	2821	2174	1995	2485	2407	2371	2372	2511	2098	1769	2160	2344	1743	2374	1599	2129	2141	2871	2548	2131	2719	1831	2618	2482	1800	1885	2121	1889	2533	1968	1854	2225	1716	1847	2136	2089	2123
ENSG00000078967	1782	1049	1471	1047	1467	1490	1284	1391	1237	1109	1395	1439	1219	1199	1433	1267	1329	1440	1451	1477	1098	1283	1203	1223	1059	1290	1138	1324	1445	1639	1420	1579	1363	1208	1227	1097	1413	1372	1426	1619	1147	1275	1255	1433	1263	1529	1228	1349	1165
ENSG00000079101	11	91	6	12	16	4	11	6	24	7	27	6	13	18	3	15	11	0	3	3	5	8	0	3	5	11	8	16	42	8	13	2	11	94	31	12	11	13	10	1	11	0	17	14	17	11	6	1	9
ENSG00000079102	143	243	310	257	627	381	332	188	359	280	329	299	288	381	214	213	229	178	307	81	264	364	251	166	130	281	248	289	214	148	182	270	293	212	242	191	188	246	306	482	381	133	210	296	205	290	282	215	126
ENSG00000079112	2	0	11	1	12	0	6	2	5	5	16	9	9	5	5	9	13	2	6	1	11	0	3	10	10	11	2	1	5	0	8	4	4	9	4	2	3	6	13	1	8	3	5	6	7	0	5	7	3
ENSG00000079134	1000	1006	1608	1135	2064	1036	921	2622	1428	2435	887	1359	1238	1508	2621	1173	1078	1236	1076	1945	1187	1029	936	1229	2038	1111	1907	1371	1380	762	1150	1347	1040	1231	1256	944	1468	1641	1192	2214	944	1211	1110	1173	1067	2194	1107	1021	1180
ENSG00000079150	191	202	232	294	447	336	310	351	366	360	200	191	134	236	215	280	169	220	248	298	369	320	264	251	213	300	265	191	213	364	138	299	371	198	162	229	267	284	230	511	330	196	247	246	333	286	203	365	242
ENSG00000079156	37	377	12	83	39	20	19	96	35	52	126	34	8	43	73	60	20	99	17	9	79	27	13	24	39	20	122	44	118	254	11	37	28	92	33	57	50	40	31	30	84	17	41	60	114	26	25	29	30
ENSG00000079215	1982	603	2169	1396	478	1530	1221	1598	2291	532	360	1095	1663	1323	1913	612	1527	857	1373	1494	1485	1614	938	1523	470	907	359	1953	1100	908	702	1817	996	720	972	1204	1236	1751	668	1175	1713	1160	1428	1620	618	994	1165	849	2338
ENSG00000079246	6684	8971	5926	7948	5272	7545	7328	4815	6507	5119	7545	6779	6605	5698	6471	7217	6971	6770	7152	4461	8693	7992	7181	6779	5235	7696	7073	8299	8226	10033	6533	5962	7065	8398	6264	6238	6920	7960	7172	5124	5648	6392	8454	7097	8880	5012	7308	7041	6934
ENSG00000079257	880	2842	1391	4199	428	971	2128	3704	1468	548	1304	811	696	603	1723	1185	987	1024	930	2285	4337	1799	777	940	1802	1127	12363	4402	1766	3800	1157	525	637	2406	499	587	982	1437	1807	485	1353	1097	1349	4265	3426	238	1658	2258	1942
ENSG00000079263	194	110	157	160	130	133	171	216	172	129	94	126	115	139	173	85	131	136	113	142	171	230	129	188	277	172	222	204	103	72	166	101	59	87	117	111	115	163	149	123	154	182	166	122	200	171	128	122	145
ENSG00000079277	2420	1835	2637	2367	2882	2771	2130	3417	4170	2705	1926	2795	2185	2616	3171	2086	2268	2311	2501	1908	2318	2996	2468	2951	2772	2506	2288	3642	2714	2022	2274	3149	2091	2248	3058	2200	2863	3341	2085	3461	1799	2844	2410	2767	1484	3356	1874	1780	2795
ENSG00000079308	17903	14635	13514	15506	20236	14785	14518	9157	13084	15480	17597	13700	15988	14974	16663	18424	12130	15959	17064	22232	15209	15878	14330	16965	18062	16732	9104	16376	16164	13007	12130	14518	25711	16044	13826	15372	15320	17064	17903	21292	16628	14400	12549	15209	13743	10780	15267	17208	14330
ENSG00000079313	2713	3206	2605	2344	4738	2461	3217	4903	2183	5891	3390	3052	2270	3712	3351	3217	3274	4142	2976	5537	2587	2661	4356	3187	4960	2310	3093	2383	2454	2039	1993	3100	1971	3425	4066	3476	2682	1840	3434	3839	2657	3689	3308	2461	2484	4518	2673	3218	3481
ENSG00000079332	5220	6279	3730	4595	3807	5202	4846	6282	4033	4357	5998	4859	3318	4309	5366	5202	4145	5440	4126	8363	4604	4593	4947	4518	4015	4295	4182	5099	4480	5875	4482	4224	3911	4821	3609	4404	4812	4088	5330	3893	4490	4505	4047	5340	3928	4012	5055	4940	5291
ENSG00000079335	98	88	126	147	168	112	80	123	152	178	94	134	142	145	180	157	120	115	107	58	73	85	102	100	114	107	156	129	73	90	82	141	144	68	106	134	114	137	154	133	113	101	77	102	126	131	122	109	153
ENSG00000079337	769	502	423	527	1887	694	514	705	310	1204	565	765	505	977	411	790	737	749	475	527	435	712	515	631	705	553	671	652	421	277	569	1265	617	760	1052	688	746	461	521	1567	471	355	427	426	404	801	532	794	546
ENSG00000079385	1142	818	1028	1615	675	903	1053	1437	1016	2166	639	1107	1466	970	3953	1181	1949	1135	901	1043	1892	1810	1023	900	714	1564	2201	1883	1588	1324	1350	1225	784	1921	619	813	961	1336	1220	1390	955	1577	1172	1729	1230	1621	964	543	1091
ENSG00000079387	520	460	465	516	521	469	445	536	525	511	430	517	458	504	570	505	417	479	512	386	514	479	471	384	440	452	555	491	532	529	417	496	514	513	378	351	500	433	592	488	532	506	453	429	477	420	400	431	497
ENSG00000079432	3786	4734	4361	5207	3160	4018	3803	1973	3082	2173	3976	4312	3887	2862	2589	3468	3519	4071	3768	1752	6002	4001	3756	3876	3563	4595	3495	4688	4496	3810	3988	2527	3501	4021	3479	3234	3674	2844	4069	2311	3827	3882	3241	4328	4149	2459	3243	3173	4420
ENSG00000079435	705	2524	491	943	350	623	650	1296	359	1342	1729	808	595	1698	1469	837	683	2207	705	4051	650	1031	827	748	2098	351	1311	556	487	1177	792	2769	533	860	1459	1670	511	383	640	527	1557	1162	866	770	788	1050	894	1180	2080
ENSG00000079459	3762	10162	3538	4698	2558	3665	5250	2064	4131	6815	22514	5688	5031	11082	4947	9814	11954	8100	4887	3711	4131	4269	4738	5471	8603	4467	3575	4340	4163	6740	7661	5891	4008	5340	22437	11741	3342	4562	5197	2143	7545	4945	9122	5393	6220	3699	6090	5035	9649
ENSG00000079462	534	721	560	544	339	585	766	423	457	550	633	533	440	532	385	593	763	528	437	696	625	413	660	502	513	791	678	712	453	606	641	571	348	688	680	668	610	279	648	310	553	548	779	616	969	583	504	629	434
ENSG00000079482	2414	1291	5451	3122	3666	4036	2956	3299	3608	1384	1718	2949	6050	1915	1364	1726	2154	3580	4762	1053	1782	2667	3647	4347	1218	5356	1499	2732	2414	2814	4505	2865	2628	2412	2505	2179	4432	4750	3819	3766	3859	3630	1531	4298	1361	3372	2046	2007	5099
ENSG00000079557	0	0	1	0	0	0	0	0	0	0	1	0	0	5	5	0	0	0	0	0	14	8	6	0	3	1	0	0	0	0	3	0	2	0	2	0	0	3	0	0	0	0	1	0	1	0	0	0	0
ENSG00000079616	696	865	718	694	865	1004	649	547	517	851	476	788	863	621	433	769	767	631	788	395	671	624	795	672	513	710	645	746	926	888	656	754	748	909	547	661	1149	961	787	728	431	693	536	683	641	734	587	607	669
ENSG00000079689	228	72	37	62	23	116	114	4	66	12	91	96	37	24	66	28	17	145	61	9	73	62	90	33	49	108	0	60	119	102	39	81	11	165	36	32	18	35	54	26	40	35	79	89	18	14	118	50	45
ENSG00000079691	742	568	905	1118	743	1041	876	596	1021	652	1016	621	544	568	597	1324	1141	902	1529	528	1075	1190	1243	1311	846	1197	746	914	717	682	649	954	1462	611	906	1422	936	455	952	946	761	1048	656	1641	1048	1607	968	1407	1008
ENSG00000079739	8841	6870	4870	6063	2077	4326	5560	1513	4356	1972	7507	5288	4012	4446	2921	4799	6736	6774	4548	3628	7207	5301	5846	4756	4123	5465	4158	8279	4314	7540	7718	4646	3872	6788	4772	5277	4439	4036	5750	2538	3331	4936	5194	6504	8733	2998	6693	7334	7568
ENSG00000079785	21049	22668	16017	16696	12766	17944	23434	15905	16132	10575	17861	21049	22104	21412	10409	21113	18933	20985	20187	12566	15959	18716	19394	20497	11452	19778	18759	20762	17743	19674	18933	18848	19483	17944	21909	19778	16409	16732	15564	13275	17137	16628	19249	20132	22296	13722	23944	23266	18675
ENSG00000079805	5286	4597	4887	4865	4518	5127	5409	3707	5592	4259	5897	4872	5423	4224	4159	4852	5843	5225	5454	3604	4846	5627	5584	5762	4816	5324	4052	5055	5642	4861	4940	4297	4712	5366	5794	5085	5045	5590	5166	4338	4898	5235	5965	5240	4646	4716	5250	5267	4846
ENSG00000079819	2825	2843	2942	3037	5035	2883	2437	1429	3343	3290	2275	3051	3332	3599	3315	2816	2174	3292	3205	2473	3157	2443	2991	2989	2531	2889	2359	2609	4391	2665	2275	3044	3632	3086	2206	3021	3331	3318	2472	4825	2918	2694	2973	3325	1903	2814	1992	3063	3746
ENSG00000079841	5	287	4	22	1	7	0	0	4	23	71	2	2	0	49	0	0	19	8	5	69	3	0	12	3	3	0	11	66	62	1	0	1	102	10	19	7	0	0	6	3	5	54	24	8	12	3	7	5
ENSG00000079931	1382	1551	1591	1484	2380	1296	1397	737	1259	1876	1620	1153	882	1754	1223	1771	1282	1006	1847	722	2267	1632	1666	1855	469	3166	1381	1235	1418	2822	1596	1756	2612	1894	1756	1658	1934	1646	2336	4363	1760	1499	1851	1002	1848	1533	1077	1579	1286
ENSG00000079950	1877	1339	1812	1403	1937	1563	1311	1481	2389	2099	1679	1610	2123	1664	1879	1650	1835	1351	1568	961	1511	1493	1361	1618	1813	1746	1313	2023	1623	2035	1735	1978	1931	1483	1599	1759	1512	1930	1640	2159	1736	1418	1524	1444	1208	1570	1549	1410	1528
ENSG00000079974	854	1017	1259	936	1337	1029	791	1519	1137	1558	1139	1095	1068	1262	1013	1011	1169	985	1021	474	832	837	1009	1035	954	1009	1274	966	925	645	1090	1059	1110	1083	1532	1156	927	1286	908	1289	985	934	952	1158	906	1203	974	780	849
ENSG00000079999	1701	1522	1287	1360	1236	1771	1610	1140	1132	1014	1549	1735	1786	1445	880	1828	1750	1527	1597	921	1381	1562	1705	1588	1000	1473	1231	1396	1596	1798	1596	1514	1700	1576	1899	1647	1250	1393	1363	1122	1565	1410	1596	1357	1624	1020	1718	1479	1287
ENSG00000080007	22	17	109	23	40	46	40	6	5	0	3	55	92	35	20	27	44	76	13	25	15	9	31	5	42	11	13	55	35	43	45	28	35	51	76	17	30	130	58	38	28	1	10	10	9	47	50	56	67
ENSG00000080031	1709	1876	2278	1323	910	1031	1170	2670	1422	2164	1762	699	1426	1120	3148	1408	1351	2215	1015	4125	1630	1213	964	1169	4122	1143	2125	1298	1435	1457	1176	786	1144	1307	951	1826	1215	1268	1450	1273	1532	2696	1330	1707	1675	1831	1868	1276	1952
ENSG00000080166	26	49	69	73	139	138	74	25	84	173	71	64	145	67	13	95	157	18	88	11	34	37	102	78	115	77	103	41	143	30	80	101	44	91	97	105	104	369	89	58	45	127	85	48	66	62	103	39	70
ENSG00000080189	2562	2153	2560	2348	2947	2094	2046	7097	2542	4247	2756	2591	2012	2408	4103	2510	2142	3027	2280	4282	2437	2166	2356	2185	3213	2567	3255	2549	2274	2837	2382	2581	2096	2697	2322	2436	2670	2427	3090	3156	1867	2545	2059	2440	2011	3132	2738	2638	2680
ENSG00000080200	1281	1289	1050	1357	1053	1096	1079	1313	1209	1272	1079	852	925	1111	1467	1257	979	1048	1062	919	1257	1012	1195	1062	1409	1290	1300	1255	1028	1067	1056	1129	1203	1025	1181	1157	928	1226	1082	1573	1357	999	1048	1331	1151	722	1078	1253	1286
ENSG00000080224	5	3	6	3	2	0	6	9	3	3	16	5	0	5	4	0	0	6	14	0	2	0	6	4	0	0	5	10	0	0	4	0	4	3	0	22	9	0	0	9	10	5	7	10	9	5	9	5	0
ENSG00000080293	19	5	26	23	89	16	26	2	61	32	3	19	104	54	4	26	26	32	41	24	8	15	13	17	21	28	23	16	14	16	27	15	32	9	24	8	25	46	16	51	18	31	19	19	29	40	25	36	47
ENSG00000080298	1230	1773	2111	1421	2279	1150	1089	1416	1582	1740	1290	1861	1889	1696	1296	1761	1631	1680	1736	937	1672	1066	1345	1505	2076	1455	2124	1113	1308	894	1442	1648	1453	1671	1786	1360	1076	1391	1098	2032	1528	1474	1420	1245	1367	2159	1392	1471	1471
ENSG00000080345	8113	7018	8194	5900	9087	6155	6806	8405	6846	6929	6684	8778	7735	7953	9434	7953	5642	8029	8093	11832	6484	7018	6879	8841	7368	6471	8971	6846	5784	5038	7831	6879	8220	6605	7873	6702	6304	6297	7093	6911	7328	6170	7055	6962	7126	8120	7887	7855	7668
ENSG00000080371	12910	13275	15988	12193	14117	10744	11726	17597	12783	13007	12300	13938	13871	14423	19825	13337	12083	14660	12300	39885	12910	12193	12161	12300	16132	13356	14842	12927	10948	15425	12854	14868	12495	10249	13337	14378	11000	11367	13617	11924	12836	13337	11258	11024	10658	18147	12987	12394	15209
ENSG00000080493	29	44	17	49	54	76	40	8	35	96	27	37	42	36	42	35	54	38	79	25	44	42	43	72	99	48	28	28	36	34	82	79	23	46	33	92	37	26	14	28	25	57	54	16	8	59	45	40	58
ENSG00000080503	8005	6050	6719	7661	7696	7272	7257	2686	7880	4051	5784	7346	8265	7898	3047	6504	6585	6975	8474	2253	8133	7880	8363	8618	4696	8113	4437	5768	7452	6851	6788	7132	8232	7378	6985	7162	7540	7147	6980	6275	6902	7262	8572	6541	8922	7649	6856	7202	7352
ENSG00000080546	1780	1354	2193	2244	1741	1886	1765	1242	2763	1215	1816	1756	2785	2353	1901	1867	3188	1313	2426	839	1119	1578	1164	2584	1318	1846	943	2117	2032	2006	3150	2323	1693	1812	2241	1695	1737	2923	1401	1795	1802	1768	1470	1943	1187	1834	2246	1465	1425
ENSG00000080561	395	264	677	453	350	399	562	313	362	327	456	316	461	370	251	419	414	387	460	409	445	455	449	465	394	602	579	327	353	418	521	297	461	351	355	391	463	364	453	241	617	488	474	452	632	432	537	401	394
ENSG00000080572	5	0	14	3	10	0	13	0	0	0	0	0	13	0	0	0	17	0	8	0	0	15	18	4	0	11	0	14	0	3	4	15	4	3	4	0	4	11	5	0	0	5	2	0	4	12	0	12	0
ENSG00000080573	1235	937	866	791	735	1093	1331	258	1276	1040	679	644	962	586	579	1158	1399	1019	723	561	1046	1383	1030	1070	1902	1433	724	826	872	533	1074	1035	856	1261	1270	1008	732	1007	1163	916	612	972	1661	1236	711	584	1264	1238	1071
ENSG00000080603	4272	3271	3571	3145	3372	3429	3228	2700	3201	2858	3539	4189	3727	3234	2507	3228	2896	3860	3721	2090	3171	4047	3870	3982	2414	3406	2783	3139	3407	2233	3120	2741	4095	3548	3598	3453	2751	3443	2849	2917	3926	2943	3424	3356	3161	2986	3469	3140	3163
ENSG00000080608	1093	903	879	1105	1014	1050	1011	2906	739	1079	1193	1247	1020	1109	2535	868	783	1072	1143	2625	1160	929	1057	877	1168	800	1627	1062	911	916	927	723	852	818	908	780	837	931	952	910	1075	947	1183	1150	1275	1105	1060	1029	1072
ENSG00000080618	0	0	0	1	0	3	4	4	2	0	1	0	0	5	1	4	0	3	1	0	10	3	16	4	1	1	4	0	0	0	7	1	5	1	4	0	0	5	3	0	0	7	7	0	1	0	1	1	0
ENSG00000080644	11	13026	77	680	20	124	13	15	45	246	3771	43	62	42	1439	19	1	4	7	128	3863	9	22	341	129	10	6	688	2758	4038	11	2	3	3614	154	342	12	24	13	157	32	49	2110	1205	184	5	12	47	521
ENSG00000080709	3186	1787	1890	1128	1090	2560	3689	341	1506	2111	5907	3018	3168	2229	1425	2590	3032	2104	1617	993	2054	2209	4716	1366	1146	2280	549	1705	1613	1913	3652	1818	1618	3131	1983	3490	1243	953	2392	587	1921	2137	2389	2101	2950	795	3870	1577	1100
ENSG00000080802	823	859	767	805	806	762	848	1309	771	919	855	794	874	1031	1043	758	873	798	826	853	741	844	780	729	857	724	781	810	784	703	747	842	845	734	1017	1063	660	694	659	782	969	764	839	821	896	721	788	591	705
ENSG00000080815	2641	1947	1981	2023	1452	2097	2244	1531	2185	1414	2159	2252	2079	1808	1443	2101	2467	1979	2000	1597	2196	2283	2043	1890	1521	2109	1260	2118	2061	2529	2174	2211	2134	2146	1884	2271	1943	2317	2135	1457	1911	2181	1930	2281	1693	1333	2372	2000	2162
ENSG00000080819	929	997	885	858	948	900	876	1088	1234	1149	1193	953	890	1373	642	1008	1146	1062	946	608	835	835	1052	895	1276	1047	986	1073	917	963	1158	848	866	1034	1263	1087	852	1105	1160	888	1161	971	1075	805	867	765	1047	785	1015
ENSG00000080822	1558	2168	1738	1549	2112	1528	1110	2581	1691	3077	1235	1452	1424	1782	2579	1604	1321	1729	1261	3548	1721	1268	1224	1443	3180	1189	1763	1376	1416	1570	1061	1714	1654	1473	1357	1537	1388	1364	1394	2023	1686	1431	1416	1488	1339	2196	1471	1496	1626
ENSG00000080823	461	832	929	831	984	842	730	1318	865	996	691	1005	655	1018	893	646	593	627	559	495	685	565	752	760	935	757	1306	684	612	533	744	532	402	780	814	515	1028	710	884	979	553	798	835	555	614	1021	633	554	648
ENSG00000080824	20236	52893	18346	31677	26364	21169	43674	32237	53542	61946	36274	21909	49751	229769	22104	23120	48174	30044	27429	20450	34246	35476	51492	85885	50905	38702	36865	35745	18933	22437	57243	27429	30396	39242	107972	65245	22886	21971	17031	19341	80268	19923	101720	32052	36009	76470	60921	52893	40940
ENSG00000080839	218	239	228	245	230	218	318	187	285	278	222	228	275	185	119	198	278	182	269	90	182	294	289	283	143	268	267	273	193	161	228	261	255	218	309	323	257	273	215	220	231	218	382	255	366	247	259	249	245
ENSG00000080845	3037	2687	2745	3205	2792	3062	2913	5834	2546	3613	3951	3005	2893	2338	4539	2706	2823	3141	3076	5636	3325	2999	3011	3002	2944	3217	4342	2514	2471	2414	3067	3023	2938	2946	3105	3100	2965	2672	3113	2236	2421	3017	3002	2904	3890	2242	3379	2580	2618
ENSG00000080854	1	110	3	26	39	5	20	25	11	15	58	2	9	45	16	7	3	3	4	24	38	4	14	12	22	16	26	27	20	23	6	8	18	41	9	13	9	6	7	15	24	8	48	16	18	10	7	26	11
ENSG00000080910	0	0	0	0	0	0	3	0	0	0	0	0	0	0	0	0	0	0	0	0	4	2	4	2	3	0	0	4	0	0	0	0	0	0	0	0	0	0	0	0	0	1	1	0	1	0	0	4	0
ENSG00000080947	211	175	300	209	581	148	220	125	367	404	194	343	263	408	182	225	197	291	273	146	171	208	214	369	243	215	258	178	208	98	223	240	218	190	269	233	209	256	189	444	292	223	305	170	153	515	263	185	181
ENSG00000080986	34	64	17	30	18	10	17	19	10	110	17	19	40	14	12	41	65	17	16	19	6	32	40	34	3	37	13	46	49	26	53	48	13	65	55	102	69	48	26	14	48	20	8	40	8	14	38	7	53
ENSG00000081014	612	607	554	530	620	542	594	652	637	630	679	520	510	820	570	650	582	672	593	679	534	584	585	525	710	474	658	560	517	568	692	645	536	524	706	640	515	524	680	515	725	609	576	418	635	594	660	592	661
ENSG00000081019	935	689	917	793	1009	735	713	772	784	705	699	880	968	875	898	875	783	789	931	939	809	774	751	843	968	759	793	799	761	825	912	939	1029	794	795	724	877	707	923	714	881	871	631	758	739	798	842	892	770
ENSG00000081026	431	584	443	451	370	366	549	274	472	412	411	452	507	411	221	432	458	387	484	243	521	456	450	567	421	479	317	370	555	447	452	387	556	538	446	386	430	412	397	392	500	436	586	398	485	499	438	460	411
ENSG00000081041	82	261	72	359	353	136	159	174	112	594	26	159	100	237	1011	50	162	229	249	410	213	269	333	106	196	63	323	295	116	102	132	231	36	17	34	39	278	84	122	209	2037	115	113	292	134	873	75	67	223
ENSG00000081051	0	0	0	7	48	34	12	0	6	2	39	9	0	1	25	39	7	3	7	9	6	10	13	6	3	4	0	4	1	6	14	12	24	15	10	17	5	0	15	22	25	0	4	0	19	17	24	12	3
ENSG00000081052	1139	997	1752	1317	2452	2142	1484	627	2135	1825	948	1117	2281	1864	2309	2143	1074	1850	2066	1156	1501	1072	2045	2532	1164	2782	1414	1410	1587	1091	2474	1510	3534	1342	1704	2390	2419	2209	1409	3326	1492	1907	1570	1787	1307	1956	1681	1529	1743
ENSG00000081059	233	125	135	142	444	213	238	107	223	100	132	225	329	203	462	302	198	209	245	514	145	177	205	304	127	282	227	168	136	183	243	186	308	160	202	196	195	179	253	322	281	199	123	146	141	400	228	231	278
ENSG00000081087	2184	2264	1880	2434	1604	1657	2347	2055	1968	1702	2188	2181	2608	1460	1494	1969	2426	2131	2209	1526	2353	2098	1895	2089	2396	2321	1760	1829	2046	3081	2034	2110	2208	1466	2340	1977	1809	2309	2260	1413	2466	1877	1843	1891	2315	1376	1979	2300	3008
ENSG00000081138	0	131	0	0	6	0	0	9	8	53	29	0	0	0	4	6	0	6	19	29	44	15	12	10	3	23	5	0	0	27	0	0	36	0	4	5	14	3	5	20	4	18	10	0	4	20	9	30	4
ENSG00000081148	94	254	105	97	135	85	170	147	160	64	183	109	139	237	51	204	98	214	145	13	138	92	164	108	143	119	75	66	55	216	109	142	168	104	209	137	89	115	91	134	98	81	198	144	94	51	48	146	73
ENSG00000081154	13743	13045	16696	16252	19063	12927	12225	14076	12854	13275	12019	12854	16854	15346	13722	16314	14306	12601	16594	12549	12601	11666	12531	15506	14894	14565	18505	13804	13007	14353	15320	17382	16017	10987	16825	13177	13356	15506	15878	17710	15105	13215	11452	13938	12411	16854	13477	15847	14785
ENSG00000081177	1075	995	1047	969	1032	1004	1152	567	1155	814	1092	975	1080	1087	648	993	1217	983	983	325	1053	987	987	1033	904	1098	948	1018	976	1044	1097	1011	932	1022	1200	1295	953	1056	960	839	1132	974	1105	967	1223	841	1053	997	1058
ENSG00000081181	858	765	972	783	794	685	893	1412	821	1269	1219	839	926	1189	1051	964	982	907	820	2346	813	811	694	787	1151	835	1675	916	899	1046	1038	889	884	982	1038	1137	873	1091	984	934	1236	835	1029	833	1055	1790	887	1047	837
ENSG00000081189	10768	5109	20497	10011	11580	11175	9095	8580	14097	9968	9688	9367	12601	8693	14974	10271	10141	7911	12766	6779	11817	10909	11466	11741	11039	13255	9924	10398	11726	11954	15185	11095	12927	7368	8656	9462	15732	14378	10683	10948	10295	14999	7873	8074	10647	11954	12083	10719	11340
ENSG00000081237	5926	1658	3801	3187	1650	2154	1907	4155	5353	1199	1181	1923	2579	2551	4108	1491	3827	1573	2172	1948	2107	4138	2221	3204	2456	2005	744	5155	3173	2125	1549	2761	1969	1125	1851	2567	3619	5235	2402	1312	3033	2527	2699	3516	807	2106	2979	1836	4560
ENSG00000081248	1	6	3	2	2	7	0	0	0	1	0	0	2	0	7	0	3	2	5	0	0	3	0	0	0	0	15	1	0	1	0	2	1	0	0	0	1	0	5	0	0	1	0	6	4	7	1	3	18
ENSG00000081277	33	35	45	23	68	56	11	9	6	43	30	60	44	17	43	31	20	29	73	45	28	31	25	47	141	7	16	11	38	13	36	48	68	33	28	25	43	17	19	4	6	15	14	22	39	24	31	31	40
ENSG00000081307	3415	3417	3770	2796	3519	3395	3085	3734	2984	3638	3265	3956	3175	3267	3539	3447	3294	3604	3450	3250	3240	2771	3530	3490	5478	2883	3457	3048	3197	2952	3432	3236	3297	3664	3217	3270	3187	3637	3323	3327	3108	3690	3573	3559	3574	3455	3349	3455	3248
ENSG00000081320	596	206	633	651	739	498	324	588	853	631	317	573	1254	432	818	551	556	469	456	847	684	755	691	601	460	719	324	766	484	445	312	615	538	466	254	479	575	602	486	591	433	449	465	599	221	1280	475	579	733
ENSG00000081377	1312	2148	1323	2109	2014	1792	1663	1122	1992	1298	1259	2447	1292	1409	1821	1560	1205	1379	1247	682	1232	2113	911	1635	1012	1291	2531	2969	1466	2159	1304	1551	1770	1432	1267	1328	1983	1747	1567	1300	1859	1074	1076	1195	1484	1391	1564	1095	1526
ENSG00000081386	689	505	545	579	597	438	610	860	469	576	626	548	551	626	466	594	521	528	539	455	522	691	601	562	468	535	521	581	495	386	521	421	480	540	550	507	496	422	575	641	584	588	563	552	525	498	578	568	568
ENSG00000081479	1	0	1	3	0	7	2	2	0	1	0	2	0	1	10	0	0	0	2	1	0	3	2	0	6	1	1	0	3	1	1	4	5	0	4	1	1	0	3	1	0	0	8	6	1	2	0	2	0
ENSG00000081665	491	561	508	525	1000	647	442	1117	442	1199	668	582	477	553	785	711	594	585	675	1103	609	584	591	599	651	663	724	582	660	380	680	552	566	608	633	474	553	495	529	825	447	650	493	404	483	895	449	510	478
ENSG00000081692	1761	680	1016	1040	640	2019	1207	1134	1492	658	1136	1428	1196	922	1713	1176	919	1153	1246	1940	1018	1175	1577	1229	563	1201	857	1105	1255	1503	979	741	1165	1119	662	878	1156	1157	1043	781	848	1294	774	1163	1014	837	1146	998	1068
ENSG00000081721	563	410	428	387	537	681	402	622	517	543	381	490	455	588	525	505	464	473	519	542	459	409	406	575	395	400	546	511	334	451	432	521	498	377	415	374	437	366	499	571	433	445	382	472	488	585	505	559	473
ENSG00000081760	672	1222	563	949	520	742	791	564	808	806	1567	733	710	993	679	1176	1207	1308	671	820	738	916	774	961	1485	941	684	898	661	1200	1207	876	735	780	1544	1171	732	990	841	427	1021	829	708	973	728	533	775	995	1232
ENSG00000081791	4617	4155	4736	4470	5443	4469	4531	3996	4774	5104	3997	4804	4446	4205	5454	4867	4619	5630	4547	4257	3734	4015	5228	4867	4971	5071	3514	3968	4673	4030	4930	4379	4389	5409	5176	5283	4597	4572	4844	5716	4085	4437	4476	4409	3442	5531	4208	3928	4604
ENSG00000081803	2750	2505	1883	2064	1484	1177	2524	1184	1750	1387	2794	1805	2311	2284	917	2111	1977	2195	2381	1896	2076	2245	2018	2319	1404	2311	1223	2496	2188	2849	2865	1776	1640	2395	2223	1555	1735	2045	2091	1502	2347	1925	2139	1833	1912	1848	2047	2286	1712
ENSG00000081818	87	161	60	56	145	64	89	40	92	126	94	45	79	89	143	55	52	26	52	56	177	82	85	64	128	82	62	35	67	140	82	62	71	61	61	90	92	52	39	178	116	91	63	104	67	47	58	98	97
ENSG00000081842	131	808	81	176	159	97	183	79	203	240	453	58	111	244	198	158	93	111	165	26	314	159	194	170	68	161	104	96	206	408	83	60	201	354	142	172	208	148	112	292	145	122	270	199	122	75	140	155	96
ENSG00000081853	5055	6806	6427	6565	6238	5207	6009	4213	6714	4983	4548	6053	5878	4978	4994	5729	4221	5296	5330	3751	7032	5322	5204	5155	4700	6815	5664	6100	6279	6407	4437	5369	6740	5426	4578	4810	6646	5332	6783	5534	5374	5478	4675	5972	5995	4840	5288	5945	5837
ENSG00000081870	784	751	792	670	628	743	691	355	576	596	677	915	846	684	430	798	795	641	653	493	561	556	741	674	724	638	890	687	904	787	779	922	545	817	674	592	947	555	726	605	500	850	749	511	816	674	771	655	702
ENSG00000081913	2717	1967	3533	2472	3084	2672	3172	974	2883	1302	2302	2996	3578	3433	1378	3478	2883	2738	3439	2448	3043	2500	4236	4202	1308	3428	1647	3167	3078	2833	3350	2845	3114	3544	3456	2147	2325	2706	3242	1607	2682	3128	2468	2400	3628	3278	2818	3191	2987
ENSG00000081923	1377	732	1371	1486	803	1195	1758	704	1465	1473	1096	1209	1178	747	1144	1127	1107	873	1524	1478	1229	2018	1193	1127	799	1550	1100	1384	1845	1437	1385	646	1188	932	566	718	1398	1990	1193	885	1140	1396	704	1378	2127	985	1239	808	1675
ENSG00000081985	11	9	25	27	55	7	50	30	16	31	12	16	29	84	23	46	15	32	19	31	11	75	34	26	26	4	26	16	10	12	8	15	10	4	13	5	8	6	3	44	29	23	35	30	27	81	19	37	4
ENSG00000082014	2435	2389	3218	3796	3842	3113	3755	3765	3838	4954	2120	2687	3699	4203	3032	2833	3180	3516	3928	1763	2847	4111	2743	3054	2836	3064	3392	3472	3513	3154	2506	3592	3100	2856	3673	3091	3428	3352	2957	3954	2831	2741	2880	3560	2089	4122	2504	2649	2810
ENSG00000082068	849	668	925	806	687	833	737	715	869	887	731	1027	962	889	891	822	895	943	903	628	955	830	884	830	749	863	637	884	971	861	836	854	826	870	748	736	896	841	834	691	699	814	777	857	795	794	768	882	735
ENSG00000082074	433	199	294	325	167	190	144	504	673	134	102	186	252	258	689	77	246	139	197	244	257	369	180	267	165	184	88	540	258	201	122	265	173	104	147	177	319	380	172	177	408	196	314	302	147	298	277	115	339
ENSG00000082126	52	29	71	16	35	16	58	87	35	58	34	14	10	9	54	21	23	32	14	77	59	8	42	12	68	17	39	24	15	17	17	19	119	22	13	10	67	23	65	28	6	28	27	88	125	29	48	64	46
ENSG00000082146	2572	1718	2633	2824	3974	3822	2564	941	2613	1343	2658	2832	2974	2044	2005	3145	3442	1798	2976	1079	2177	2654	3087	2795	2390	2861	1684	2372	2817	2652	3075	3982	1921	2951	2713	2419	3488	2283	2768	2245	1922	3399	1960	2315	2042	2860	2512	1912	2258
ENSG00000082153	4413	5872	2747	4700	3677	4240	4141	8356	3401	5353	6565	3427	3158	3716	8611	3972	4321	5692	3946	14423	3760	4052	3713	3887	6323	3860	5275	4200	3447	6117	3526	4503	4001	3940	3933	5095	3744	3838	4082	3852	4389	3563	3801	5207	4187	5487	4338	4652	5052
ENSG00000082175	803	404	207	283	570	347	676	239	477	315	724	502	468	667	442	513	621	483	582	274	529	729	281	621	327	644	160	260	486	314	355	527	556	424	589	553	461	234	300	497	784	396	861	345	288	199	630	293	420
ENSG00000082196	93	89	162	70	261	103	44	104	81	264	106	134	92	146	112	177	63	116	91	54	101	68	86	98	200	88	111	77	141	58	115	97	95	110	99	72	129	114	122	136	55	116	79	87	65	150	44	65	70
ENSG00000082212	8286	9688	7966	7252	4766	7065	11082	10364	7562	5685	11638	9020	8391	8971	7973	5910	13893	7419	7813	5992	5503	8286	8426	9640	8818	7287	10683	8468	5992	6447	7136	7701	5409	7855	9855	11013	7557	6585	7346	5129	9377	8529	15372	9593	9270	6581	15209	7935	8461
ENSG00000082213	612	620	525	533	540	576	640	739	585	490	564	546	579	552	609	655	536	615	580	592	580	622	609	522	694	654	547	547	594	650	634	721	645	546	597	518	528	547	693	444	642	622	608	561	820	466	730	560	645
ENSG00000082258	1766	2257	1798	1723	3119	2009	1515	3105	2031	3583	1726	2004	1637	2479	2762	1855	1635	1976	1707	3876	2181	1702	1901	1866	3223	1702	2130	1985	1872	1380	1674	2155	1688	1803	2151	1851	2109	1672	1962	2308	1792	1817	2155	1882	1713	2845	1697	1660	2157
ENSG00000082269	2400	1850	2729	2032	3040	1629	2286	2754	2807	2015	2147	2423	2567	2665	2237	2269	2292	2656	2697	1949	1850	2081	2228	3016	2040	2144	2808	2224	2106	1882	2255	2691	2115	1942	2739	2280	2064	2633	2667	2767	2384	2115	1784	2127	1991	3106	2314	1586	2352
ENSG00000082293	0	22	0	1	0	0	0	0	0	0	6	0	0	0	2	3	1	0	0	1	7	0	3	0	1	0	0	2	3	21	0	0	1	2	0	0	0	0	0	0	0	0	2	0	0	0	1	0	2
ENSG00000082397	6516	10043	6059	6312	4128	5822	6488	4197	5913	3879	9305	5487	5618	6192	8922	5180	7668	5825	6395	5144	6376	7753	5809	6504	5642	4485	4082	6213	6404	5557	5855	5601	5168	7136	6342	7303	5762	5581	3264	3180	7192	6338	6797	7112	5992	4825	8801	4578	5459
ENSG00000082438	52893	46242	44045	53542	20450	55708	70491	17098	52893	11908	32865	43259	49254	23035	13065	52893	55708	46716	57243	25931	44444	58940	42074	46716	22886	44045	56431	52215	54952	41654	61946	45326	41284	34015	44444	40940	39576	45326	32052	24586	43259	55708	32865	64097	67743	27429	47642	43674	42862
ENSG00000082458	460	507	573	444	614	350	567	105	691	395	353	396	650	528	306	532	391	492	539	144	464	431	502	503	270	619	429	391	404	370	587	340	759	525	507	444	617	521	596	425	509	463	505	398	430	486	478	600	614
ENSG00000082482	7378	2976	7232	6929	6915	5262	4389	674	3604	893	2262	5506	8167	4815	1833	5087	6638	4075	6856	1872	3819	3767	5916	8181	1279	7513	2261	3519	2924	4158	6387	6966	7051	5153	7447	4052	6103	3754	4861	3415	7631	5526	3190	4183	3979	5881	3979	4503	4505
ENSG00000082497	3	89	1	17	61	15	3	0	7	7	23	0	10	15	8	12	6	2	2	9	24	10	4	4	14	0	1	4	19	46	3	15	12	23	15	11	3	3	10	30	8	0	24	20	4	2	4	14	1
ENSG00000082512	615	410	737	544	1536	565	495	944	693	1598	441	773	442	575	1031	640	477	627	595	955	630	543	506	806	1375	680	898	949	700	503	534	642	700	498	714	474	768	877	687	1248	441	463	580	490	357	1388	494	611	734
ENSG00000082515	4446	3800	4547	3347	2745	4393	4220	5861	3546	3672	3842	4754	4229	4732	3355	4854	5151	4624	3774	5092	3191	3206	4014	3676	3953	3920	6235	4623	3237	3622	4309	4498	3453	4380	4556	4430	4768	3277	3649	3788	3730	4357	5082	4912	3746	4099	4648	4389	4189
ENSG00000082516	769	954	609	686	567	711	559	905	563	561	928	725	920	772	568	745	793	774	760	1029	573	759	816	904	548	808	630	675	610	678	640	637	709	780	831	909	491	597	572	533	860	692	1101	789	963	549	929	813	630
ENSG00000082641	11436	9416	9387	11436	7764	10575	11509	4658	11354	5543	12927	10109	14542	8801	4568	11354	14005	8640	10924	3063	9425	10792	9462	9735	8080	13959	7753	9296	13065	12549	13458	7980	13162	11121	11832	11566	11247	14999	10182	8454	9979	10271	9620	10744	10172	5716	11312	10249	9510
ENSG00000082684	52	43	56	64	92	83	47	62	64	183	57	114	66	58	121	68	96	36	55	286	115	112	74	39	102	80	72	45	67	46	66	69	152	67	55	121	162	121	65	185	30	60	27	115	47	128	44	19	111
ENSG00000082701	13215	8826	12638	9640	9387	11272	10162	8763	9080	6282	11954	13026	14709	9434	8100	13045	12300	11452	13379	7055	9003	9956	12800	10865	7585	11726	7836	9444	10442	8979	11623	11523	12800	10130	11188	12114	10419	8220	12225	8054	9894	11201	9087	10529	10328	7479	10540	11651	9270
ENSG00000082781	3166	4467	4006	3577	4244	5989	4185	7904	4175	4194	5668	2582	4167	2956	4314	4465	4163	4545	5324	2957	3937	4595	3375	4029	4427	4547	6832	5178	5364	6353	5828	3489	5215	4662	3112	3736	5465	7232	5459	4586	3388	4454	3095	5926	6819	3883	4337	5704	4005
ENSG00000082805	2882	2858	2737	3202	3108	3448	3028	3476	2799	2112	4158	2776	3976	2715	3089	2847	2410	3110	3662	3181	3389	4086	3234	3222	2180	3032	3050	2932	3721	2754	3454	2307	3244	3345	2325	2811	2971	3413	3035	2373	3493	3349	3017	3010	4436	2767	3171	3572	2429
ENSG00000082898	3684	6439	3651	4992	4932	3738	5015	10249	3981	7055	4389	3856	4998	8833	2639	4375	5090	3629	4443	1708	5280	4626	4768	6286	7452	5055	6046	4624	3760	3174	3877	4564	4065	4437	7147	5173	3789	4985	5168	4568	4827	3408	10707	4867	8023	4437	4865	4867	4384
ENSG00000082929	0	1	0	0	0	3	0	3	1	0	0	0	2	0	0	0	0	0	0	0	0	0	0	0	17	0	4	0	0	0	0	0	0	0	0	0	2	0	3	0	0	0	0	0	0	0	0	0	0
ENSG00000082996	2272	1724	2545	1970	1853	2088	1822	2010	2075	1788	2076	1944	2106	1922	1728	2149	2360	1517	1887	1172	2012	1657	1876	1604	2209	2006	1706	1670	1973	2646	1974	2275	1971	1879	1976	2450	2067	1926	2109	1885	1890	1809	1822	1923	1923	1499	2064	2191	2198
ENSG00000083067	649	310	458	629	546	410	424	147	997	230	138	226	253	253	252	805	274	529	371	114	836	800	687	650	341	840	516	485	506	274	889	374	638	444	362	198	510	728	767	263	251	476	306	665	361	521	1109	481	486
ENSG00000083093	340	302	315	337	277	324	381	551	282	213	280	375	448	310	383	347	308	331	349	257	351	308	341	357	221	387	364	327	280	331	360	324	400	346	392	309	280	318	326	302	362	288	330	358	366	224	381	364	360
ENSG00000083097	1646	2251	2061	1688	2106	1664	1509	2072	2042	1779	1896	1827	1385	1395	2655	1706	1515	1920	1714	2162	1746	1626	1686	1991	1895	1668	2259	2124	2179	1832	1563	1453	1660	2252	1320	1251	1717	2010	1921	1685	1564	1959	1742	1741	1943	1850	1800	1482	1638
ENSG00000083099	1648	2023	1400	1972	1423	1876	1894	1618	1521	1644	2346	1672	1999	1606	1129	1937	2267	1753	1952	1212	1830	1574	1906	1800	1866	1975	1773	1847	1728	1905	2154	1785	1726	1928	2164	2116	1651	1815	2214	1620	1914	1649	2469	1873	1905	1253	2072	1776	1840
ENSG00000083123	789	755	1021	1063	592	1012	938	334	1015	714	821	732	740	718	366	919	1130	839	804	608	724	510	1109	733	618	1151	423	933	828	1236	1117	866	745	1173	785	841	1087	1008	725	875	766	975	742	936	726	656	613	691	1030
ENSG00000083168	1762	1737	1851	1522	1801	1545	1707	2277	1472	2033	1576	1812	1816	1710	2044	1573	1359	1570	1629	1856	2003	1997	1690	1841	1634	1664	1786	1651	1787	1189	1380	1282	2001	1362	1356	1555	1455	1432	1501	1457	2214	1517	1511	1743	1970	1781	1510	1669	1513
ENSG00000083223	1353	771	1261	1032	1116	1032	884	1002	1095	884	806	1164	1310	912	1179	1028	1002	1109	1056	901	1085	1163	991	1170	1109	983	1083	1096	1153	1015	1173	897	1177	889	1008	885	998	1515	965	1045	1130	1120	1010	893	1117	1320	1139	821	1104
ENSG00000083290	1300	936	1252	906	1496	1219	968	599	1043	1210	1037	1237	1205	1017	1089	1308	1091	1173	1151	587	770	1070	1234	1243	913	1130	695	1018	1199	1107	1105	1129	1192	1120	1110	1104	1198	1351	1332	1151	787	1186	796	932	626	1127	1231	915	1045
ENSG00000083307	3	7	0	0	1	3	0	0	0	4	5	8	3	0	3	9	5	0	3	7	2	4	0	1	2	1	2	0	5	1	4	3	7	4	6	5	2	0	3	0	1	2	9	1	9	0	0	1	0
ENSG00000083312	19875	20132	18270	21352	17418	17671	24891	20928	19923	13417	23354	20985	27429	16993	14187	23195	23266	21971	23601	12495	16732	23120	18023	22175	16409	22886	22886	24224	19825	20236	24787	18221	20024	16663	22739	21469	17637	22886	21412	13916	22962	18626	20024	22592	23601	13554	23601	17344	23516
ENSG00000083444	1585	1973	1725	1607	1074	1362	2411	1561	2446	1506	1568	1357	1764	3147	1061	1826	2189	1200	1439	856	1566	2489	1911	2414	2115	2381	1863	1733	1430	1572	1693	1588	1736	1795	2382	2318	1592	2426	1420	2006	2630	1518	2500	1848	2135	1302	2908	2244	1439
ENSG00000083454	34	11	21	30	16	20	25	38	22	12	5	4	19	22	17	15	32	9	11	17	36	27	12	20	37	50	54	54	14	33	23	18	8	6	19	15	21	48	67	14	18	23	17	26	24	11	23	23	69
ENSG00000083457	524	421	562	478	732	519	583	956	510	855	590	510	534	757	656	613	565	589	606	530	521	583	646	620	648	502	792	581	472	446	687	814	585	607	705	725	531	620	562	757	506	619	641	579	713	614	554	706	712
ENSG00000083520	6990	6788	7277	6357	6667	6488	7197	7898	6103	5197	6235	6774	7620	6565	6870	7232	6300	6141	6925	9174	5753	6569	7568	7892	5506	7430	7414	7078	6338	6463	7346	5995	7346	6565	6893	5406	6019	6480	6646	7181	6319	6538	7027	6851	7211	6613	7598	7758	7172
ENSG00000083535	1957	1487	1710	1943	3111	2336	2094	3248	2059	2493	1731	2226	1954	1882	2661	2062	2170	1806	2289	1821	1841	2081	2325	2195	1933	1989	3647	1760	1900	2020	1867	1884	2586	1747	2205	1958	1912	2206	1416	2981	2196	2008	2390	1903	2123	3698	2079	2085	1923
ENSG00000083544	623	469	742	657	896	757	632	943	629	949	620	666	650	642	600	721	668	626	720	526	516	688	698	653	821	729	654	439	712	569	596	727	626	599	695	596	773	634	642	807	554	742	708	763	553	914	717	597	588
ENSG00000083635	285	261	227	221	260	323	273	435	268	183	283	282	229	300	378	320	236	284	277	580	250	262	336	246	241	288	243	257	201	285	246	309	280	223	300	295	262	215	260	239	332	271	248	245	414	205	254	303	268
ENSG00000083642	5731	5423	5286	3947	4183	3226	4172	5610	4158	3681	4165	5286	4854	6019	3713	5543	4287	5454	4766	3985	4548	4893	4709	5809	3752	4205	5015	4173	4161	4543	4802	4309	4846	4411	5812	4762	3491	4129	4021	4354	4591	4404	4229	4490	4298	4015	4202	5163	4289
ENSG00000083720	566	1043	1290	1403	904	1014	1455	679	1673	771	997	569	673	1010	668	1169	1055	1067	963	1018	1372	741	1309	976	926	1723	1073	1215	1147	1580	1029	1055	1339	1267	1254	992	1465	1288	1483	1072	1154	1029	1505	846	1543	962	1450	1271	1715
ENSG00000083750	708	737	767	843	879	912	695	424	760	631	697	805	877	953	756	1022	894	940	728	731	832	593	774	697	687	906	469	773	938	752	995	836	730	878	784	845	1119	638	849	829	767	829	566	723	479	809	763	910	712
ENSG00000083782	0	0	0	0	0	0	0	10	3	0	0	0	0	0	14	0	0	0	3	0	2	0	0	0	0	0	0	0	0	0	0	0	0	0	0	5	0	0	0	4	0	0	0	0	0	0	0	0	0
ENSG00000083799	2935	4161	2500	3082	2017	2531	2414	2966	2692	2650	4059	2930	2865	2731	3943	2458	2717	3682	2513	4815	3415	2804	2826	2685	3274	3144	2635	3400	2852	3124	2717	2483	3013	2800	2694	3157	3196	2892	3096	1932	3725	2689	2762	2903	2837	2521	4297	3008	3232
ENSG00000083807	403	616	604	610	575	593	569	675	546	566	481	533	415	562	879	522	527	546	427	989	493	443	471	381	559	511	725	608	479	437	472	466	446	559	526	434	555	432	436	700	487	538	466	614	483	547	431	506	485
ENSG00000083812	249	304	384	360	145	236	224	156	285	123	243	293	240	242	141	216	204	358	251	578	332	251	247	260	148	253	281	262	233	224	263	151	254	215	230	250	192	236	218	171	314	293	198	375	303	126	241	247	284
ENSG00000083814	624	412	649	473	719	504	521	728	699	706	415	631	573	755	469	442	466	435	566	472	461	649	428	708	402	524	590	627	503	345	419	402	434	629	453	471	494	391	608	605	177	544	478	539	473	420	501	528	460
ENSG00000083817	167	162	209	175	127	168	209	170	138	81	168	160	228	191	100	212	185	168	209	319	132	208	150	204	87	155	99	176	144	179	189	160	210	188	199	175	155	114	134	100	122	152	127	178	240	71	182	191	175
ENSG00000083828	260	144	261	179	310	289	166	505	250	390	160	223	172	273	281	189	204	212	217	720	194	234	311	264	342	172	290	199	152	94	153	201	228	169	216	261	134	223	154	270	267	149	313	163	239	406	294	243	202
ENSG00000083838	432	611	653	837	544	536	542	581	535	343	456	550	493	550	760	485	451	579	510	878	611	465	471	467	463	558	686	600	511	494	524	435	472	566	502	420	535	460	444	509	577	565	475	759	522	425	508	498	523
ENSG00000083844	1075	1177	1035	908	1189	928	916	1251	1236	1250	1101	1003	870	1257	968	906	760	1166	958	2257	889	1027	924	925	1111	779	1064	1050	938	682	810	1142	956	933	902	1242	935	791	968	1239	1035	904	1063	1001	960	931	880	803	852
ENSG00000083845	11299	11082	10960	16764	21523	17710	13677	27429	13763	23035	14684	13255	13104	13743	27553	15595	16164	11939	14894	12283	12004	13677	14922	12034	20762	14660	17208	13144	15762	11452	14471	12947	14283	17787	15291	14518	16890	14448	18270	27553	11421	14423	18675	12331	16594	17562	11247	15762	9071
ENSG00000083857	97	215	265	346	442	138	144	127	158	145	249	114	102	240	197	378	114	260	189	320	825	141	520	631	264	157	446	197	259	463	107	265	264	250	175	135	240	87	305	109	173	219	155	492	236	211	316	611	157
ENSG00000083896	2323	2336	2797	2170	2831	2438	2034	2964	2863	2867	2183	2811	2774	3441	2668	2252	1804	2670	2474	3507	2924	2435	2402	2451	2817	2428	1929	2705	2639	2155	1990	2453	3127	2376	2078	2314	2326	2771	2346	2965	2566	2510	2261	2540	2306	3035	2010	2359	2202
ENSG00000083937	7935	6467	6671	6231	5584	6195	6689	5897	5671	4480	7328	7436	8454	5476	4821	8377	6815	6463	7027	7502	5784	5633	6002	5132	6268	6117	7609	6728	6538	9979	7036	6431	7102	4535	6496	6032	5884	5141	7000	5286	7004	7176	5385	7107	6141	5356	7620	8678	7473
ENSG00000084070	1907	1645	1592	1287	1106	1333	1189	2251	2298	1040	1287	1241	2008	1776	1879	1069	1788	1186	1387	1149	1575	1673	1092	1341	1660	1261	943	3084	1586	1729	1156	1811	1579	1311	1305	1451	1369	2136	1429	1245	1526	1365	2087	1716	1211	1350	1658	1181	1976
ENSG00000084072	1254	1931	1916	1290	1339	1273	1163	1568	1116	1416	1412	1639	1237	1225	1635	1288	1603	1141	1217	1256	1488	1400	1344	1477	1699	1344	1673	1269	1627	1799	1349	1464	1193	1422	1394	1265	1849	1333	1151	1493	1174	1950	1943	1259	1287	1660	1061	1282	1264
ENSG00000084073	2330	2213	1621	2379	1612	1853	2253	2671	2069	1497	2373	1621	2072	1759	1471	2291	2455	1790	1896	1749	2588	2492	2113	1960	1797	2635	1742	2024	1900	2172	2588	2279	2299	1648	2268	2738	1873	1796	2235	1374	2512	2134	1717	2510	2485	1305	2291	2686	2454
ENSG00000084090	8995	6860	9166	7753	6589	7419	7953	4861	7502	3566	7102	7801	8880	8483	5024	8161	7373	8626	8595	7518	8741	8461	7404	9387	4898	9945	5812	7973	6650	9746	8313	9296	8049	7592	7807	7842	7513	8194	8551	6046	8011	8232	7083	8113	7551	6511	7867	8349	8420
ENSG00000084092	832	742	706	1096	693	1202	810	1105	665	450	1044	928	882	682	417	1086	1278	710	1069	342	723	901	951	822	494	1122	508	771	993	895	1440	877	793	1349	1039	889	1081	866	1172	667	701	944	905	669	899	467	878	818	693
ENSG00000084093	1268	804	1032	1184	1217	1053	1073	909	1375	847	1133	1131	1512	1092	1056	1329	1211	1018	1409	989	1126	1170	1163	1095	1029	1050	1114	1259	1075	980	1042	1344	1452	1061	1123	1071	1347	1141	1329	946	1402	1012	1132	935	1308	840	1006	1081	1175
ENSG00000084110	29	9	21	13	17	18	13	40	11	25	6	19	15	7	44	13	43	8	23	56	23	15	25	14	18	15	17	23	13	13	13	41	17	9	15	7	22	61	77	10	7	12	12	9	16	4	10	34	20
ENSG00000084112	1857	2680	2400	2083	2290	1581	1761	2406	1477	1774	1515	1436	1522	1803	2711	1907	1327	1947	1829	2024	2205	1998	1950	2081	2223	1612	3352	1820	1993	1742	1773	1461	1906	1652	1660	1462	1916	1667	1869	1590	2311	2059	1503	1447	2405	1512	1678	1664	1991
ENSG00000084207	3981	4279	4507	4384	3420	4892	7187	5144	5825	4041	4338	5153	3921	4615	3446	4696	4374	4634	4232	3693	5275	5791	6387	4432	4752	4051	5129	4470	5945	5818	4088	3448	5163	5955	4095	5129	5753	5112	3651	3629	4780	4861	9054	5269	7484	3484	5366	6141	4783
ENSG00000084234	13417	11539	19621	16132	14495	13804	14949	8513	23354	11407	15793	12766	14353	15506	11340	14894	14542	10854	15053	6569	17418	18023	13916	15267	10182	17064	9029	13534	20985	19439	14378	13295	20081	14974	13317	14353	15023	22437	15935	13722	14684	14117	15626	15291	16132	11566	14400	15399	14283
ENSG00000084444	271	474	288	356	318	286	438	499	480	331	316	313	378	513	326	284	390	406	344	277	351	376	320	372	554	300	555	330	243	231	331	389	376	312	389	452	184	249	335	279	445	253	419	443	437	282	511	315	446
ENSG00000084453	5	0	6	0	0	0	0	10	3	53	3	0	6	12	4	0	0	38	75	0	0	10	6	24	0	0	0	0	12	3	0	0	0	0	4	0	59	0	0	4	0	0	0	0	9	51	15	5	0
ENSG00000084463	16345	16696	19205	15453	11188	17208	15238	16558	14922	10974	15267	20497	17098	16345	12783	17278	13850	23857	18023	20548	14565	15564	15847	16732	13337	15267	13916	17175	16764	19298	15105	14260	17455	16993	13195	16438	15626	15535	16794	12477	14423	18716	12910	17710	15959	13938	16528	15346	15821
ENSG00000084623	5772	6698	5566	6601	4772	5688	6443	8133	5481	5366	6451	6220	5033	5296	5648	5487	5916	6134	5929	5952	7378	6235	6257	5668	6407	5945	9913	6019	5812	5462	5434	6022	5837	6364	5353	6698	6507	5815	5865	5192	6166	5803	8448	6971	10854	6103	7267	7303	6069
ENSG00000084628	105	513	149	171	77	237	227	5102	220	2057	1201	124	158	323	3440	185	229	363	322	10295	207	205	61	77	2004	228	498	122	221	336	286	102	237	188	147	358	235	145	193	105	356	390	271	279	179	319	308	299	212
ENSG00000084636	955	698	788	857	2108	1102	692	229	1293	1663	1021	617	845	1637	1559	1175	507	809	934	639	716	943	804	1020	921	832	788	875	1000	936	976	694	1497	1180	947	1299	1446	1066	949	2351	1051	931	806	986	664	569	926	1196	1030
ENSG00000084652	4889	5887	4254	5865	5828	4609	6073	4630	4617	3763	4591	4806	4448	6249	4125	4789	4048	5590	5353	4207	4954	5677	5055	5642	3770	4624	6026	5604	4255	4609	4648	3926	5382	4644	4919	4309	3897	4867	5232	4249	6297	3997	4758	5875	5520	3487	5170	5038	5322
ENSG00000084674	7	23	32	13	26	9	37	7	11	10	23	17	28	59	14	15	10	18	21	5	117	31	87	40	56	39	23	31	13	14	78	32	51	41	4	19	11	27	40	2	15	21	62	6	42	0	3	43	6
ENSG00000084676	5260	3717	4942	5168	4026	4703	4247	1978	4454	2777	3655	4149	4152	3219	2992	4006	3812	3732	3796	2256	4682	4463	4029	4810	2967	3489	3026	3317	4287	3782	3969	4217	3974	4597	3639	4041	3818	4178	3265	3363	4155	4290	3774	4229	4123	3789	3926	3134	3411
ENSG00000084693	2288	1583	2308	2438	1921	2353	2241	1246	1907	1699	2560	1970	2134	2034	1752	2215	2720	1859	2235	1528	1764	1935	2270	2002	1616	2322	1731	2046	1981	2356	2386	2087	2114	2617	2218	2074	2130	2069	2646	1972	1690	2109	2217	1861	2194	1970	2382	2170	1759
ENSG00000084710	40	1186	180	730	156	88	328	1378	350	178	863	53	67	160	275	158	158	426	102	407	678	262	148	330	293	157	755	703	158	294	156	94	74	441	200	214	185	126	299	93	437	262	439	579	1339	177	328	117	803
ENSG00000084731	408	825	215	328	175	195	354	121	311	223	651	250	323	328	260	280	478	413	194	195	236	306	260	259	258	205	253	313	285	378	422	298	210	438	431	588	215	217	271	226	468	248	363	303	342	205	560	327	302
ENSG00000084733	4958	5722	4152	5677	3887	5146	5679	6601	4867	4764	6650	4439	4969	5134	4893	5242	5959	4597	4987	5775	5607	5778	5146	5119	5170	5846	4354	5296	4666	4642	5185	6073	5078	4863	5621	6642	4703	4619	4424	3815	5962	4846	5784	6467	6009	4000	5651	4969	4787
ENSG00000084734	373	1760	750	931	172	410	1271	2685	338	922	800	443	323	748	836	366	773	1001	324	1914	1158	970	691	466	1306	527	4754	1034	526	371	380	298	368	427	545	329	621	588	862	409	1092	472	1404	1173	1807	529	1166	982	928
ENSG00000084754	17944	14868	15346	14709	8931	15023	16376	7009	13617	8161	14400	12891	12910	15078	9874	15267	14635	18802	14212	9491	14709	17710	14974	14894	9003	13295	11299	15135	14076	16854	15905	13177	11638	15847	12638	13871	14684	13576	13458	10238	13826	16890	13826	15706	13477	10409	17031	15878	17671
ENSG00000084764	819	1871	1022	906	968	915	1275	953	1148	1246	1094	959	1176	1257	747	950	989	1184	1025	636	1186	1116	857	1012	1035	637	1099	965	1438	1297	944	890	1023	1358	1018	1137	1136	971	803	1030	1036	1001	1336	1022	989	771	1135	888	991
ENSG00000084774	881	1122	710	1020	729	844	1399	945	841	965	851	980	910	1018	690	906	722	935	909	268	1002	1268	1080	1139	611	1084	1111	990	953	677	782	612	959	799	1039	817	813	929	901	971	1005	832	1177	1210	1370	691	798	1204	834
ENSG00000085063	9416	13959	9518	11939	6860	10192	14330	14709	10974	10398	10419	9795	11407	9296	12891	11954	11161	7819	8725	7073	12987	8474	11201	10109	11272	10924	11247	17064	14353	17382	11216	9444	10341	13871	8794	8963	10854	13026	11908	7568	8559	8398	10065	11924	15656	6083	9864	10819	7764
ENSG00000085117	318	296	273	362	231	347	404	102	300	111	254	239	239	168	139	368	464	254	220	141	309	317	257	159	197	392	370	411	281	412	405	308	428	316	189	339	371	520	407	190	236	185	284	265	583	226	356	302	329
ENSG00000085185	446	421	409	489	481	420	466	375	528	446	383	545	506	497	313	448	445	490	535	480	323	474	500	492	456	485	471	425	409	258	320	396	494	502	611	695	308	381	459	367	548	452	567	363	495	434	413	363	431
ENSG00000085224	15682	12601	16409	14974	14660	11970	15821	7930	12549	9481	13554	15626	20762	13417	8987	16132	15291	14423	16965	8905	13195	16314	16223	18346	9855	16223	9945	11299	14635	10780	17743	13337	16074	12691	15847	15238	12691	13177	13144	10897	14400	14542	12818	11053	15267	13236	15626	14565	13534
ENSG00000085231	1004	1107	1025	982	757	902	1093	2308	883	1294	1236	1127	1160	1169	785	1158	1240	1141	1119	1733	1153	1007	1061	1046	1507	869	1062	838	816	1028	1125	1774	1019	907	1260	1422	831	781	780	858	1461	1030	1231	1119	1381	968	1166	1041	1236
ENSG00000085265	104	17	16	20	12	19	16	56	5	17	16	10	21	64	48	24	38	14	16	32	11	45	10	9	21	39	11	48	27	24	14	81	13	46	11	24	83	160	86	17	25	9	27	35	3	11	23	7	50
ENSG00000085274	3147	2613	2951	2783	3022	2835	2781	3835	2704	2431	2518	3053	3453	3506	2312	3244	3051	3094	3142	3292	2318	2689	3199	2994	2603	3057	3251	2934	2270	2405	2693	3280	3338	2464	3432	2861	2508	2533	2818	2997	3136	2927	2564	2592	2805	3017	2608	2721	2663
ENSG00000085276	41	34	16	81	151	40	65	77	33	56	40	50	25	73	35	47	68	50	24	41	69	53	38	24	362	19	102	36	19	29	41	147	40	38	57	13	87	22	41	134	73	46	50	30	31	58	51	113	74
ENSG00000085365	4985	6545	5812	4490	4252	3944	4758	3901	4409	3201	4666	4690	5884	4734	3724	5223	4958	4566	5671	4229	4476	4852	4520	5346	4878	4122	5040	3487	4502	5332	4554	6069	5484	4250	4893	4344	4194	3975	4740	3778	5664	4783	4998	3823	4340	4539	5623	4973	4837
ENSG00000085377	1463	1717	1154	1477	1151	1458	1686	1807	1555	1033	1638	1304	1304	1552	1142	1416	1437	1744	1432	1701	1624	1730	1697	1706	1539	1629	1588	1578	1354	1406	1271	1590	1261	1430	1616	1658	1316	1310	1324	1245	1644	1360	1845	1664	1782	1175	1557	1670	1347
ENSG00000085382	471	494	512	383	438	389	424	332	657	514	402	547	497	420	420	423	464	471	443	235	556	429	463	567	509	443	492	481	502	546	420	505	466	426	547	515	433	452	505	373	490	480	463	390	450	429	516	422	487
ENSG00000085415	849	896	818	845	825	866	838	1393	762	1089	894	1041	695	587	1932	977	800	832	873	2039	1211	895	964	836	1050	872	1157	798	807	1073	703	1011	909	884	747	972	813	919	976	708	761	1016	841	817	1089	829	801	817	999
ENSG00000085433	755	653	569	647	565	589	600	588	698	636	710	637	786	645	338	591	734	641	723	576	502	564	601	689	506	518	482	583	532	656	545	658	669	655	791	753	540	594	568	512	839	559	727	574	664	527	674	520	631
ENSG00000085449	1911	2177	1414	2098	1392	1260	1616	1172	1625	1331	1391	1551	1626	1384	1478	1546	1607	1342	1628	1164	1879	1964	1378	1742	1530	1704	1798	2078	1616	1832	1525	1821	1650	1536	1387	1567	1531	1519	1870	1120	1655	1644	1178	1765	2139	1354	1619	1646	1624
ENSG00000085465	62	54	116	81	207	65	56	161	110	232	73	143	54	205	153	125	44	251	110	135	95	85	55	78	146	69	140	64	169	60	82	189	75	107	144	105	112	121	120	194	54	111	30	133	34	154	43	119	95
ENSG00000085491	2260	1183	1219	1366	1022	1355	1220	863	1412	919	1002	1550	1484	810	775	1268	1740	986	1510	336	1413	1995	1543	1798	801	1297	524	1214	1064	1397	1759	1895	1586	1091	1333	1516	1278	1469	1715	774	1303	1507	1294	1053	1316	697	1622	1232	1662
ENSG00000085511	887	1249	1034	1033	1554	915	1123	1336	1338	1389	1151	1147	1211	1212	1259	1138	941	1175	1117	619	1188	1094	1134	1164	1031	1153	1493	985	1174	804	1013	908	1132	1001	1243	1037	1067	1262	1123	1620	1139	987	1352	1064	1452	1563	985	1273	1239
ENSG00000085514	637	694	1227	448	1488	577	466	1304	750	1913	762	870	601	769	2122	339	813	422	477	1237	430	887	337	468	1061	488	491	523	434	206	648	697	438	380	498	908	592	636	350	909	788	467	413	428	248	692	920	700	383
ENSG00000085552	0	17	6	5	10	12	10	0	10	10	8	8	16	16	1	6	3	22	11	6	11	24	14	10	13	10	29	33	15	1	6	13	2	3	1	1	5	8	20	6	18	2	12	18	3	5	15	14	51
ENSG00000085563	135438	67743	54952	63028	25189	90555	101720	125065	36274	54952	192119	81931	78287	58940	42074	81931	142209	111385	66437	85885	80268	129661	83722	69131	81931	56431	34490	50905	56431	44864	88300	59948	95795	65245	70491	80268	71927	59948	90555	30396	73420	90555	95795	107972	95795	38702	166738	90555	64097
ENSG00000085644	571	513	690	619	598	544	785	553	588	520	675	622	825	625	415	641	689	572	683	362	518	616	696	729	456	769	396	694	577	592	642	654	661	610	643	592	560	675	632	532	861	730	742	642	758	406	609	552	619
ENSG00000085662	142209	157253	104678	107972	73420	98737	177902	63028	149902	92935	129661	142209	107972	142209	81931	98737	157253	149902	125065	104678	111385	135438	135438	177902	104678	157253	42487	135438	98737	157253	157253	142209	65245	157253	129661	104678	115531	142209	135438	98737	229769	125065	98737	95795	107972	125065	129661	166738	129661
ENSG00000085719	2918	3072	2703	2944	2575	3205	2898	1365	3007	1868	3235	2808	3315	2620	1957	3202	3212	2937	3080	1885	3400	3064	3163	3252	2339	3160	2566	2971	3166	3116	3347	3302	3169	3428	2969	3121	2544	3298	3216	2374	2976	3356	3133	3228	3583	2320	3194	3011	3068
ENSG00000085721	1368	1893	1214	1304	2007	1765	1643	2687	1383	1541	1876	1634	1521	1539	2150	1647	1669	1506	1658	3598	1598	1274	1779	1484	1860	1374	1505	1345	1500	1605	1312	1618	1478	1601	1730	1361	1289	1730	1502	1647	1535	1450	1774	1521	1293	1387	1297	1472	1697
ENSG00000085733	14684	10768	16528	13763	22437	16074	12910	8979	18464	19063	13215	17278	16017	14709	13938	15053	12254	17418	15706	9708	14306	13337	14005	15135	14999	18675	14235	14471	16498	13893	15656	16102	18505	14894	14117	14758	17944	16794	13195	17137	13144	15162	11970	13144	12617	15023	13804	13804	13871
ENSG00000085741	684	287	302	187	1232	1073	645	219	794	721	177	841	823	784	314	626	604	817	669	976	339	765	512	882	370	731	110	324	333	182	692	1207	459	380	502	722	549	346	448	602	266	975	656	538	202	1937	638	426	319
ENSG00000085760	1221	1043	1105	1343	921	1239	1190	1559	1051	1036	1420	1278	1197	1321	772	1202	1597	1311	1369	802	1142	1326	1326	1245	1000	1466	1239	1419	1350	1317	1372	1174	1220	1322	1424	1335	1431	1486	1418	1116	1222	1219	1373	1308	1359	1137	1428	1355	1137
ENSG00000085788	1956	1849	1954	1636	2274	2197	1673	1105	2012	1607	1756	1992	1465	1125	2132	2038	1340	1875	2225	1365	2027	1638	1790	1594	2262	1589	1465	1609	2164	1899	1792	2054	1770	2191	1570	1423	2024	1936	2104	1698	1356	2243	1736	1809	1273	1832	1698	1699	1822
ENSG00000085831	304	487	417	909	238	542	785	99	323	207	336	535	1081	282	131	398	793	340	627	221	573	562	543	441	329	767	1004	803	316	598	777	338	526	292	589	328	495	384	591	131	614	463	564	413	934	233	549	601	440
ENSG00000085832	4226	3566	4328	4960	7318	5173	4089	2665	3943	3512	5627	4985	5511	4907	5026	5875	5062	3810	5247	3356	4707	4552	4889	5185	4395	4666	4138	3649	4885	4872	5052	5766	4494	5327	4626	4770	5202	4593	4295	4247	5546	5178	4356	3979	3826	5581	4844	4254	4194
ENSG00000085840	43	94	50	51	42	35	36	124	23	108	54	67	62	32	77	77	59	124	47	114	23	41	68	46	51	39	36	25	41	38	53	63	41	44	55	81	48	61	40	50	43	50	57	69	67	67	53	40	57
ENSG00000085871	1950	1635	2502	2115	1559	2082	2367	1391	2638	1837	1895	2053	2245	2462	1115	2043	2467	1785	2050	2340	1843	1947	1849	2123	1815	2527	1781	2831	2729	2461	2483	2633	2045	2055	2005	1722	2541	2450	1954	1780	1969	2019	2237	2445	1852	2313	2347	2480	2951
ENSG00000085872	1247	1396	1188	1127	1350	1340	1290	2165	1236	1370	1372	1309	1378	1393	1746	1344	1129	1277	1300	2763	1187	1218	1314	1383	1268	1256	1307	1135	1220	1092	1086	1143	1476	1313	1298	1217	1008	1120	1191	1167	1301	1295	1343	1306	1284	1281	1337	1249	1190
ENSG00000085978	1086	1107	1072	1124	1509	1320	1206	1773	1321	1775	1131	1289	1098	1657	1237	1299	1134	1406	1171	1905	1034	1182	1128	1222	1014	1139	1314	1216	1122	1068	1127	1119	1365	1174	1434	1359	1020	1155	1100	1503	1361	1037	1324	1204	1079	1635	1100	1038	1304
ENSG00000085982	12711	14684	16469	11924	13398	18546	17637	12836	14974	17137	12445	20653	16663	15425	8086	16965	16017	17278	12729	5446	12638	14140	15535	16663	18183	14922	33528	17903	12783	11771	14097	14423	11312	14283	18588	12331	18147	15821	19249	17944	13275	14330	14140	15959	17310	15053	15346	13938	12617
ENSG00000085998	5291	5688	4535	4314	5366	4816	5385	4857	4714	5478	5005	4762	4480	5361	5230	4439	5423	5784	3905	3968	4589	4700	4949	4861	6308	5040	8061	5015	4317	4837	4502	3811	3671	4887	5235	4314	4085	4698	6297	4921	4516	5223	6162	5242	6166	5800	5528	5671	5778
ENSG00000085999	71	123	55	79	64	36	43	93	49	213	60	59	54	66	93	72	98	68	61	170	27	46	62	49	81	69	69	58	45	45	79	83	23	59	101	94	63	61	55	55	74	56	66	62	55	88	67	39	59
ENSG00000086015	859	1116	989	924	1372	958	936	1602	877	1267	981	1060	1157	1095	1188	891	901	1132	952	1072	1002	852	1032	1080	1278	1313	1328	883	977	892	1144	736	952	950	1095	1047	860	956	884	1016	1089	991	1002	916	1058	1005	1174	890	888
ENSG00000086061	7152	13893	3678	6902	5404	5621	9322	6435	6966	8733	5473	5590	7242	31125	6541	4804	6851	6985	4750	15506	7992	7712	7887	7712	6227	3699	6581	6549	4409	6549	5487	6684	5401	6203	12818	12130	4480	4361	3307	5262	16594	4535	16732	8763	6492	9518	6929	7701	8412
ENSG00000086062	4528	5340	3047	5875	3034	4094	4122	7960	3805	4060	4975	3947	3481	2608	7340	4770	3933	4587	4509	8709	5369	5304	4489	4270	4134	4489	5314	4923	4020	5260	3051	3157	4951	3766	3478	5228	3812	4150	5520	3197	4682	4183	3213	4582	6609	4835	3957	4289	4652
ENSG00000086065	2348	2562	2243	2230	2161	2193	2258	2060	2327	2454	2416	2427	2542	2552	1610	2050	2777	2089	2122	1883	2397	2238	2273	2381	2474	2435	2542	2318	2442	2601	2417	2300	2621	2500	2400	2760	2287	2356	1952	2270	2488	2418	2906	2352	2465	2055	2449	2359	2047
ENSG00000086102	2600	1956	2315	2210	2235	2576	2182	7673	2067	5090	2290	2228	2076	2097	3189	2166	1831	2251	2283	7248	2873	2133	1880	1984	2619	2200	2181	2295	2231	2021	1787	1830	2431	2074	2025	1966	2335	2244	2020	2452	2020	2138	2197	2675	2182	3084	2349	2136	2003
ENSG00000086159	3	2	0	1	12	0	2	0	2	0	5	0	2	3	11	3	0	0	1	1	1	1	0	2	0	0	0	1	11	1	0	3	1	5	7	7	1	2	2	2	0	1	4	4	0	3	2	1	1
ENSG00000086189	4323	3822	4131	3920	4208	4282	4580	5756	3561	4236	4530	4956	4436	3274	6050	5387	4307	4370	4736	5891	3202	3742	4189	4580	4166	4342	6242	4498	3895	4736	4434	4857	4134	3330	4768	4023	3834	4030	4089	4023	3634	4314	3657	4155	4057	4666	4496	3788	3962
ENSG00000086200	764	744	587	827	759	731	770	964	660	804	899	766	879	817	614	748	998	819	788	882	676	829	768	813	715	937	734	746	674	752	864	796	737	636	815	870	640	799	691	917	748	674	978	729	942	753	926	942	716
ENSG00000086205	6	18	3	27	32	23	16	51	5	43	24	9	18	35	15	4	23	15	11	11	13	20	11	9	14	36	27	1	9	16	9	8	11	9	9	17	11	16	13	17	28	18	8	10	8	14	14	21	20
ENSG00000086232	7887	6658	7041	6985	7187	8286	7701	5878	6353	4595	7880	7334	6723	5587	5012	8529	7819	6693	7313	4530	8588	7176	7502	7592	6541	7973	6009	8618	7758	9755	8106	8468	7207	9434	7457	6654	8850	7462	7935	5471	7207	7930	7707	7447	8120	7107	7424	6929	6698
ENSG00000086288	4	0	3	0	6	7	0	18	26	6	1	2	0	0	12	0	8	2	8	6	0	0	5	3	9	0	0	5	0	0	3	8	2	0	0	2	0	2	2	29	0	1	2	3	0	40	0	0	8
ENSG00000086289	3826	3811	3574	3742	2402	4165	5642	997	4259	1702	2701	3633	4389	3064	1502	2866	4905	3032	4393	1007	4912	4232	3328	3126	1971	3635	2746	3765	2802	4459	4626	3642	4424	3716	3647	3993	3559	4496	3911	2044	3499	3293	4172	6315	3359	2061	4450	4526	5296
ENSG00000086300	2659	8850	4562	8468	1519	4806	7404	2166	2291	1578	3238	2484	4059	3359	3412	4032	5517	4005	2419	1811	6851	3047	3765	3910	7966	5008	16965	9122	1923	5756	6009	2302	2379	2522	3750	3202	2470	3430	5939	3063	13458	2569	4547	4520	10238	2274	7027	4167	6090
ENSG00000086475	1714	1583	1685	1713	1891	1779	1756	2270	1713	1627	1744	1601	1645	1532	1499	1858	1852	1652	1826	1654	1867	1758	1791	1717	1673	1734	1376	1601	1791	1851	1470	2112	1926	1648	1815	1805	1620	1488	1677	1623	1680	1694	1624	1638	1839	1796	2044	1792	1548
ENSG00000086504	1278	1047	1298	1525	1001	1422	1373	1158	1361	1027	1470	1503	1403	1205	1008	1293	1533	1252	1397	1358	1425	1344	1306	1222	997	1486	1504	1373	1475	1548	1629	1348	1279	1628	1348	1371	1532	1317	1347	1043	1142	1557	1324	1363	1649	1140	1587	1298	1311
ENSG00000086506	2	4	0	0	0	0	0	7	0	0	0	0	0	0	0	0	0	0	0	0	0	0	0	0	1	0	1	0	0	1	0	0	0	0	0	0	2	0	0	0	0	0	0	0	0	0	4	0	0
ENSG00000086544	910	631	879	1085	617	760	904	1091	726	772	530	898	835	938	1026	759	756	738	822	1533	836	979	1016	763	896	639	1137	852	862	930	819	644	732	608	653	789	605	701	741	660	1243	859	753	790	831	534	810	854	907
ENSG00000086548	7	19	13	1	8	5	6	7	12	3	19	19	4	7	0	5	20	4	7	112	15	6	3	4	6	11	7	7	5	1	17	3	11	14	0	10	3	6	7	2	8	8	4	6	9	0	5	11	8
ENSG00000086570	50	45	44	29	43	56	42	42	157	79	41	70	48	59	69	40	42	54	67	46	64	58	22	65	35	16	30	64	86	29	31	32	62	45	22	30	87	87	35	41	51	72	64	41	26	43	36	44	39
ENSG00000086589	1383	1296	1403	1318	1534	1489	1274	1813	1363	1518	1325	1349	1534	1616	1461	1534	1382	1256	1448	1382	1359	1266	1243	1347	1423	1445	1669	1382	1390	1391	1398	1657	1374	1486	1620	1306	1366	1499	1367	1594	1309	1357	1269	1303	1335	1299	1189	1217	1337
ENSG00000086598	7585	7849	5260	6124	4865	6257	7211	6431	5286	4048	5719	5716	4621	5304	4545	6294	5528	6032	5716	4476	8049	6662	6797	6005	5787	5446	5636	5671	5615	8181	5272	6308	5710	5674	5151	5969	5587	5682	8023	5197	6736	5904	6569	7152	6079	4706	7430	8565	6728
ENSG00000086619	582	988	607	546	743	593	669	557	636	959	487	560	410	894	688	767	713	692	624	780	662	600	640	616	864	439	728	408	537	542	682	662	487	653	745	811	510	520	609	774	874	608	499	585	333	705	908	640	860
ENSG00000086666	2691	2799	2974	3328	2946	3104	2735	2316	2927	3228	2930	3009	3426	3151	3005	3089	3332	4138	3049	4250	3805	2870	2952	2825	3060	3194	2853	3133	3025	3571	2942	3634	3240	3404	3336	2761	2667	3165	3259	2346	3068	3216	2673	3348	2682	2885	3313	2825	3469
ENSG00000086696	0	2	2	0	1	0	0	4	0	1	5	1	0	0	0	0	3	0	0	5	1	2	3	0	2	3	2	0	2	0	4	1	0	0	1	1	0	0	0	0	1	3	1	0	0	4	0	5	1
ENSG00000086712	1541	1856	2344	1741	1481	1552	1413	1390	1870	2315	1735	1559	1438	2709	2132	1767	1363	1968	1665	3443	2116	1632	1534	1722	1805	1942	1443	1406	1349	1621	1752	1649	1334	1379	1542	1995	1630	1573	1303	1783	1600	2225	1418	1278	1174	2341	1630	1206	1857
ENSG00000086717	0	20	13	13	4	17	8	10	10	9	13	2	4	13	4	12	13	4	7	5	8	1	6	0	6	5	7	3	5	1	20	3	3	14	25	4	4	9	0	2	4	18	5	4	4	11	4	8	0
ENSG00000086730	581	211	407	371	239	348	281	516	483	209	154	204	334	409	623	173	261	152	260	296	183	396	295	357	196	200	144	390	311	213	137	321	217	179	235	444	427	308	165	431	503	267	317	357	132	426	376	286	418
ENSG00000086758	11609	16854	9659	9804	8161	11216	12427	8529	10375	7880	12130	11817	10306	9583	8618	9834	9824	13162	9874	7880	13722	13763	12747	13826	7457	12747	9649	12269	12177	8914	9574	7573	11481	13007	9775	11095	9688	11024	10162	9593	12209	11121	13317	12363	13804	7898	11175	10831	8833
ENSG00000086827	717	700	515	710	588	756	721	818	564	542	699	668	758	626	395	657	682	637	754	605	598	725	643	763	591	590	680	680	521	775	674	608	669	645	741	694	485	661	544	553	731	580	933	712	931	519	799	667	702
ENSG00000086848	1011	1002	1001	893	933	851	1001	916	856	801	929	771	782	768	1134	997	903	1044	813	945	913	798	898	871	1069	886	1108	894	891	1080	850	951	865	877	795	835	1008	812	982	821	785	878	1027	1036	878	993	991	976	829
ENSG00000086967	14	9	6	5	6	20	0	2	2	1	3	8	10	0	37	0	0	0	14	0	9	4	11	2	0	0	38	0	1	5	0	3	4	2	20	0	3	3	11	2	3	3	0	10	2	2	6	0	25
ENSG00000086991	80	107	37	28	193	270	13	157	8	112	69	34	19	84	57	60	45	14	75	114	68	15	49	24	680	17	186	46	42	100	36	27	68	75	43	11	0	15	35	58	30	24	54	40	9	5	37	193	92
ENSG00000087008	1035	735	1041	786	882	737	745	1053	958	829	955	1141	817	875	735	819	813	1075	748	918	601	953	737	1278	1144	823	857	1119	772	805	876	753	995	1038	1078	866	782	823	1051	750	792	920	784	866	720	936	824	1011	1045
ENSG00000087053	3815	4158	4714	4463	3662	3976	5581	5735	4152	4274	4586	3734	4772	4678	4340	4289	4207	4083	4492	3416	4229	4524	4328	4615	5173	5095	7222	3993	3243	4554	4516	4742	4321	3178	5148	4503	3944	3695	5117	4379	5601	4724	5356	4682	5080	5379	4686	5047	5356
ENSG00000087074	1103	1313	1011	1230	2056	1052	932	2459	1314	6689	1017	1365	1167	3886	3805	1003	1425	1308	1355	1773	1233	980	1578	843	5064	1515	2993	1073	985	1041	977	1117	1860	987	823	1283	1220	1047	1297	2636	3293	1022	1038	1090	1233	13477	1790	1432	1098
ENSG00000087076	273	468	645	554	445	780	914	115	541	266	578	675	1150	428	506	745	916	707	545	662	448	425	535	597	529	1134	234	1015	954	541	851	954	587	389	857	552	900	666	683	652	1093	651	243	454	212	287	617	565	542
ENSG00000087077	2167	1491	2311	2439	2016	2741	2264	732	1942	1402	2172	2556	2373	1761	1373	2189	2315	2367	2808	1682	2368	2248	2471	2181	1156	2540	1284	2074	2416	1855	2113	2372	2728	2157	2197	1861	1937	2735	2271	1735	1847	2246	1527	2014	2104	1688	2037	2017	1890
ENSG00000087085	19	337	12	35	46	51	11	22	37	114	136	16	80	180	108	49	12	9	34	43	138	46	17	88	98	10	82	31	83	114	62	37	16	326	39	37	45	15	23	43	50	20	180	67	37	33	52	20	64
ENSG00000087086	37473	38351	50356	36865	25292	48174	43259	25827	48174	22810	26931	44864	44864	42074	44864	32668	33299	37736	26931	14635	39885	55708	26709	24411	26034	28803	59948	63028	41284	50905	27429	48726	32865	22514	34246	25404	35476	57243	49254	32456	44864	31872	35745	31495	33748	20081	38005	27553	25827
ENSG00000087087	3121	3022	2580	2576	4452	3253	3257	4634	3329	4237	2633	3677	2592	3315	3828	2894	2308	3672	2935	4413	3712	2962	3259	3133	3010	2692	3308	2730	2681	1964	2609	3078	3046	3032	3286	2781	2951	2901	2448	4878	3151	2475	2929	3221	2653	3748	2635	3377	3325
ENSG00000087088	948	611	1173	1397	884	1080	972	811	1146	798	920	1210	1295	1063	691	825	1621	927	1392	298	819	1174	934	1091	661	1525	946	1181	946	778	1665	1127	875	619	1324	1012	939	1485	884	702	1417	830	945	926	986	772	1038	831	633
ENSG00000087095	2709	2741	3063	2664	3796	3356	2421	1906	3147	2037	3434	2792	3672	3797	5085	3264	2522	3515	2879	4094	2468	2594	2557	2527	2093	3162	2370	3523	3363	2787	3261	2661	3231	3062	2237	2620	3120	3113	3619	3265	2923	3179	2009	2418	2216	3803	2730	2490	2364
ENSG00000087111	2192	2422	2211	2202	1711	2454	2652	1731	2730	1702	2424	2200	1949	2103	1522	2624	2452	2156	2032	1905	2450	2293	2312	1973	1830	2547	2020	2424	2548	2853	2179	2010	2504	2327	2154	2553	2015	2435	2755	2118	1657	2472	2419	2402	2649	1626	2138	2347	2315
ENSG00000087116	2849	964	2060	1558	676	1211	830	820	2109	1691	1067	1200	1048	1383	3103	1553	1769	877	1403	901	1420	2173	899	1434	1532	1338	934	2833	1759	1880	1414	1466	1879	1107	1278	1811	1299	2833	1484	1683	1603	1385	1214	1732	773	734	1128	1085	1344
ENSG00000087152	1688	1495	1655	1506	1771	1669	1490	1789	1631	1245	1262	1565	1469	1353	1401	1477	1235	1556	1507	1843	1612	1532	1329	1426	1214	1423	1668	1746	1632	1464	1404	1632	1589	1508	1661	1631	1506	1508	1640	1512	1511	1421	1349	1648	1559	1540	1583	1454	1508
ENSG00000087157	698	773	947	769	707	657	642	1033	807	713	658	710	573	848	1061	656	638	796	615	829	813	781	664	811	868	629	1231	729	701	534	809	523	728	494	739	624	633	682	655	659	941	808	722	788	827	657	725	701	727
ENSG00000087191	4730	6613	5204	4752	5230	5849	6327	7545	5272	6765	5301	6195	4425	5506	4709	5523	5353	5346	5473	4008	6005	5843	6056	4609	5884	4526	6980	5062	6220	6056	5151	5340	5124	6036	6043	5784	5784	4780	4892	5627	5115	4574	8286	4975	6748	5385	5897	6022	5074
ENSG00000087206	1555	1066	1203	1068	1792	1560	949	1880	1030	1823	1041	1559	1233	1652	1970	1258	1138	1282	1171	1738	1359	1051	1120	1196	1502	1076	2093	1346	1336	1006	1134	1454	1265	1227	1350	1492	1141	954	1047	2044	1201	1098	1093	1150	1313	1886	977	1395	967
ENSG00000087237	97	52	50	68	52	100	54	56	42	95	38	72	92	72	132	39	92	54	48	128	112	57	81	30	67	57	51	69	124	53	45	87	108	72	20	100	108	184	69	225	76	46	27	114	110	177	61	43	54
ENSG00000087245	3207	1122	2053	4293	4245	5598	2699	1303	5923	3284	2184	2122	2670	4269	4044	5415	1770	2779	5033	1545	2696	3208	5132	5881	3034	3596	1718	3148	2738	4854	2064	1753	7679	2031	2164	4636	3685	3979	5235	7023	5907	2357	1801	4085	1196	1412	3479	3696	2590
ENSG00000087250	60	465	219	242	690	187	1066	2172	271	515	273	220	113	1642	488	252	294	613	285	1174	259	182	340	236	2551	147	1686	242	156	277	418	218	223	106	378	434	512	96	577	631	998	282	1265	313	479	1021	669	521	554
ENSG00000087253	5945	3902	4580	3681	2355	5330	3849	1585	4307	1998	4354	4292	6304	3425	2911	3777	4108	4166	3176	1487	2981	4692	4330	4887	2777	4591	3334	2858	2898	3123	5265	4071	3145	2555	4085	3182	4437	3763	4200	2386	3235	3072	3956	4231	3023	2708	5166	3602	4617
ENSG00000087258	226	2996	141	512	231	215	187	162	250	382	999	129	157	171	521	149	164	263	300	116	791	402	196	309	100	286	87	450	941	1013	167	127	217	936	168	620	200	311	262	313	237	170	501	566	124	158	159	170	339
ENSG00000087263	1793	2437	1477	1854	1722	1896	2096	3479	1429	3415	2978	1621	1230	2741	2842	1851	1634	2383	1626	7873	2228	1885	1868	1707	2673	1629	2422	1628	1410	1941	1407	1770	1418	1634	2279	2703	1526	1173	1787	1822	2624	1596	2223	2308	1969	2454	2372	2336	2029
ENSG00000087266	1557	990	1335	1415	885	1076	1003	1214	1775	991	739	970	1195	1236	1569	1012	1132	936	1003	749	1194	1644	1095	1211	1113	959	1970	1671	1528	815	935	1031	1024	948	1034	975	1321	1889	970	1107	1079	1446	1163	1460	843	643	923	878	1642
ENSG00000087269	2112	1775	1519	1921	1241	1899	1978	1765	1222	1507	2209	1867	1658	1702	1725	2201	1606	2378	2073	2043	1913	2090	2104	1928	1459	1638	1532	1642	2097	2095	1859	1375	1788	1720	1724	1783	1453	1568	1553	1214	1682	1691	2069	1626	2398	1272	1703	2113	1793
ENSG00000087274	10876	10022	12254	10948	12729	11053	10172	6467	11340	9725	10409	10948	10328	10897	8810	11481	8763	9864	11354	6475	11771	11421	10055	11892	7217	11924	8987	13275	13657	14283	9020	9649	14353	11817	9814	9824	10831	13959	12655	12891	8979	9855	10283	11340	9242	8220	9775	11666	10182
ENSG00000087299	265	256	286	305	179	292	365	239	299	178	341	290	267	217	149	335	463	252	295	126	163	258	345	301	176	348	174	192	233	288	372	213	264	303	370	295	243	308	267	203	218	354	310	248	312	148	318	240	244
ENSG00000087301	261	177	319	208	325	309	197	91	289	230	278	243	309	159	234	378	352	213	355	135	254	244	278	177	224	262	117	155	429	282	287	335	333	272	263	309	204	376	312	223	183	296	197	247	108	205	186	192	268
ENSG00000087302	4178	4342	3383	4257	4069	4259	3869	5183	3598	5247	4831	4082	4038	3648	5015	4512	4556	4207	3822	5180	4520	4307	4008	3990	4621	4091	4874	4656	4363	5168	4189	4422	3926	4045	4409	4094	5237	4507	4919	4270	3976	4229	4494	4632	4240	3687	4282	4379	4210
ENSG00000087303	1515	920	418	977	1492	1109	1268	879	1196	3158	1307	899	757	931	2117	1022	1161	789	1014	647	1160	2109	1397	977	1043	1318	1132	785	1055	1101	1180	863	1586	921	991	1699	1804	1193	1340	1727	1464	1243	1203	1444	1645	756	768	861	1067
ENSG00000087338	2886	2338	3112	2810	2101	2221	2791	2368	2653	1449	2293	2397	3132	2007	1954	3022	2783	2657	2576	2025	1761	2255	2448	2580	2089	3127	2605	2598	1923	2627	2927	3054	2651	2383	2697	2274	2074	2461	2605	1991	2564	2807	2129	2265	2015	1798	2447	2356	2682
ENSG00000087365	6360	7308	5881	7232	5612	6181	6740	7207	6216	7373	6541	6463	6467	6529	5719	6516	5735	6384	6443	5161	7132	7248	6654	6736	6206	6971	6792	6516	7892	7232	6658	4764	7430	7065	5965	5959	6297	6662	5875	5434	6327	5704	7807	6520	8497	5972	6617	7691	6774
ENSG00000087448	1172	1548	1357	1086	1356	1195	1341	772	1165	1108	1274	1365	998	1042	814	1315	1185	1274	1471	357	1280	1145	1424	1301	1023	1131	1342	1225	993	934	1168	1287	1457	1441	1430	1345	1141	1374	1486	969	1256	1304	1212	1196	1342	803	1443	1089	1368
ENSG00000087460	34246	85885	34989	42862	34490	40569	37176	37473	42862	43259	66437	34246	41284	34740	47182	39242	46242	29556	33070	38005	47642	28933	43674	33070	43674	38973	33748	36009	52893	64097	44444	42862	37736	74829	37176	47182	47642	44045	36274	31495	31677	39242	55708	32237	47642	39576	34740	40201	37176
ENSG00000087470	2307	2980	2121	2147	2738	2479	2320	2943	2450	2656	2436	2292	1951	1900	3221	2062	2090	2530	2381	2939	2795	2370	2373	2040	2537	2189	2688	2555	2335	2410	1840	2609	2311	2408	2347	2477	2155	2310	2056	2302	2464	2161	2862	2774	2606	2605	2828	2304	2486
ENSG00000087494	37	25	14	24	193	17	87	107	43	18	20	42	45	71	133	43	17	63	24	98	25	70	44	10	42	41	139	19	33	27	70	32	47	26	110	74	66	34	135	101	65	38	18	10	63	5	54	36	33
ENSG00000087495	7	31	9	54	33	24	64	6	56	79	41	85	48	39	67	25	17	33	38	19	20	28	11	65	23	50	6	18	34	18	35	25	117	26	18	136	54	13	17	58	67	11	48	36	8	38	15	37	50
ENSG00000087502	4914	5087	4865	4498	4367	4089	5356	6920	4277	4696	4823	3930	4568	5443	4455	5062	5729	4406	4356	4374	3862	5420	4444	4720	4962	4490	6788	4323	3224	4936	4758	4898	4020	3205	5398	4872	3608	3270	4998	4867	5878	4131	5019	4556	4848	5346	6315	4356	4914
ENSG00000087510	28	11	56	38	5	7	10	35	37	36	30	126	29	10	128	6	34	14	21	39	31	22	24	36	29	22	19	32	16	25	50	10	14	9	14	10	15	15	11	10	43	30	21	52	11	29	18	23	36
ENSG00000087586	112	144	85	156	50	74	101	182	80	232	119	149	183	134	76	105	150	141	90	461	50	97	129	100	120	122	52	131	75	76	155	108	114	116	170	351	136	122	114	59	253	106	117	95	100	94	110	63	202
ENSG00000087589	97	27	209	63	50	70	31	91	95	38	25	89	89	69	400	42	62	101	97	80	68	50	125	99	51	78	19	79	125	78	37	54	92	26	41	77	117	102	59	74	64	76	54	43	25	159	70	119	92
ENSG00000087842	765	759	641	865	286	973	1420	249	759	625	599	743	648	884	259	903	1307	1267	651	186	722	1106	1111	748	466	1155	958	1092	1080	833	953	739	501	900	1115	979	775	1207	705	455	781	1002	1054	1068	755	189	890	720	631
ENSG00000087884	2363	1186	2024	1322	1410	1967	1637	2612	1355	2455	2480	2612	1829	1567	1962	1986	1987	2571	2195	3615	1430	2197	3018	1620	1742	1473	1050	1488	2169	2036	1659	1882	1551	1843	1650	1919	2469	1299	1463	1946	1443	2774	1946	1969	1846	2753	1857	2387	2291
ENSG00000087903	155	268	218	152	456	223	270	833	178	466	178	229	202	239	278	180	202	225	182	381	244	170	264	249	470	208	673	196	190	184	218	268	279	214	329	226	152	257	201	206	228	182	358	210	376	229	203	300	184
ENSG00000087995	662	653	506	659	560	726	858	961	521	599	732	611	676	708	701	588	666	714	711	930	604	694	668	699	622	754	592	725	582	675	649	556	559	542	773	789	545	481	660	438	675	585	802	775	900	559	770	764	677
ENSG00000088002	8	7	4	7	4	15	14	3	15	4	8	5	15	12	6	9	9	9	13	22	8	16	14	7	3	11	6	5	7	9	19	8	6	8	15	11	14	13	5	4	8	9	15	3	8	5	8	10	5
ENSG00000088035	2047	2008	2097	2166	1966	2439	2767	2891	1759	2226	2402	1743	2099	2610	1133	2355	2984	2144	2289	1614	1889	3384	2514	2480	1918	1880	3124	2046	1635	1870	2131	2842	1844	1922	3035	2651	1893	1875	2168	1860	1727	2168	2923	2419	2714	1828	2499	2289	2066
ENSG00000088038	1697	1481	1629	1302	2162	1388	1662	1682	1846	2249	1702	1929	1485	2017	1834	1409	1468	1729	1578	1570	1360	1592	1678	1714	1807	1503	1665	1340	1549	1127	1585	1537	1562	1683	1805	1881	1423	1396	1374	1940	1982	1460	1917	1605	1451	2026	1601	1314	1403
ENSG00000088053	4	3	0	0	4	4	0	12	7	6	0	2	0	5	5	5	17	0	0	1	1	0	2	4	5	7	15	0	5	0	4	0	4	0	2	0	8	1	0	9	2	7	5	1	4	2	4	1	5
ENSG00000088179	3872	2714	5210	2988	3314	2642	3320	2917	3623	2518	3716	3331	4617	3426	2456	4406	3299	3872	3968	2364	2802	3187	3127	3872	2986	3838	4692	3307	2857	3002	4001	3584	3818	3146	3774	3335	3808	3335	3876	2821	4422	3859	2452	3481	3947	4587	4359	3644	3778
ENSG00000088205	1785	1891	1569	1946	1839	1813	1902	2454	1612	1381	1703	1838	1852	1966	2341	1664	1581	2010	1748	3606	2133	1948	1904	1808	2035	1759	1843	1837	1642	1801	1574	1713	2066	1613	1680	1543	1524	1687	1579	1820	1848	1738	1986	1806	1998	1670	1702	1942	1957
ENSG00000088247	3313	3194	3237	2795	3005	3028	2994	2796	3283	2728	3160	3428	3320	2883	3089	3165	2803	3306	3278	3366	3253	3083	3109	3434	3031	3197	3147	2606	3117	2725	2877	2711	3602	3311	3017	2820	2687	2890	2822	2358	3277	2758	3185	2771	3238	2607	3464	2716	3016
ENSG00000088256	2857	2599	2353	2803	3304	2745	2707	2103	2449	2314	2986	2536	2766	2383	2199	3191	2494	2785	3095	3355	2238	2706	3080	3696	2384	2659	2176	2120	2395	2833	2621	2734	3397	2813	2989	2640	2087	2405	2918	2788	2639	2829	2849	2398	2571	2760	2830	2733	2937
ENSG00000088280	3609	3521	4808	4736	3910	3801	4872	1067	4120	2930	2237	3506	4113	3934	1520	3463	3196	4660	4644	1238	3608	5122	4108	4393	2960	4815	4020	4613	4249	3362	3862	3343	2791	3368	3426	3342	4255	3981	4556	2959	3623	5003	3682	4919	3744	3412	3405	3682	5112
ENSG00000088298	1498	1679	1504	1726	986	1238	2074	1738	1449	1514	1785	1216	1286	1309	1210	1302	2001	1643	1127	790	2053	1813	1570	1386	1682	1621	2241	1818	1391	2009	1683	1040	1084	1432	1324	1171	1430	1271	1860	1172	1665	1423	1942	1669	2726	1155	1858	2189	1534
ENSG00000088305	52	69	101	110	81	78	108	123	106	111	62	74	86	51	40	72	105	94	71	4	50	83	82	85	56	103	128	120	99	36	75	103	81	71	87	67	88	135	74	68	54	66	49	93	97	73	100	67	84
ENSG00000088320	141	31	102	62	136	36	33	4	36	215	66	56	69	54	22	76	39	46	49	10	17	35	18	47	39	11	11	34	72	83	67	42	84	40	44	124	93	123	76	401	20	51	28	25	12	65	22	75	35
ENSG00000088325	98	256	55	148	71	118	148	58	52	308	136	86	221	45	40	113	288	84	163	34	71	139	267	143	80	186	44	128	106	108	360	135	102	227	253	453	272	213	100	115	173	57	75	191	97	91	131	148	224
[truncated: 21,367 more rows]
[truncated: 168 more columns]
