# Supplementary material for: Analysis of High-Risk Neuroblastoma Transcriptome Reveals Gene Co-Expression Signatures and Functional Features
Source: Biology (Basel). 2023 Sep 12;12(9):1230. doi: 10.3390/biology12091230 (PMC10525871; doi:10.3390/biology12091230)
Supplement: Supplementary file 1 [file biology-12-01230-s001.zip › File S1/paths_degs_kegg_blue.csv]

	ID	Description	GeneRatio	BgRatio	pvalue	p.adjust	qvalue	geneID	Count
hsa04110	hsa04110	Cell cycle	48/301	157/8521	1.11491446118014e-32	2.77613700833855e-30	2.68753064852897e-30	10926/1870/1663/9319/8243/4171/4175/5933/10403/8555/4998/23594/8318/990/4174/1869/4173/9126/26271/4172/1871/7272/991/9088/151648/5111/891/9700/57082/90381/51529/890/6502/113130/1111/701/9133/995/993/4085/9232/4176/5347/81620/699/983/157570/9212	48
hsa03030	hsa03030	DNA replication	18/301	36/8521	2.26655109321897e-17	2.82185611105761e-15	2.73179052814286e-15	5424/4171/4175/4174/5427/5422/4173/3978/4172/5111/79621/1763/5558/5984/4176/2237/5426/5557	18
hsa04114	hsa04114	Oocyte meiosis	19/301	131/8521	1.44064768333633e-07	1.19573757716915e-05	1.15757305082112e-05	8243/6790/3710/9126/26271/991/9088/151648/891/9700/51529/286151/9133/995/4085/9232/5347/699/983	19
hsa04218	hsa04218	Cellular senescence	20/301	156/8521	5.27350653442943e-07	3.28275781768232e-05	3.17798156943247e-05	1870/5933/3710/4605/1869/2305/1871/6237/891/890/1111/2308/9133/7048/993/983/286826/1978/3107/3106	20
hsa03440	hsa03440	Homologous recombination	10/301	41/8521	1.10429629714008e-06	5.49939555975758e-05	5.32387056937005e-05	672/5888/5424/8438/83990/580/675/11073/7516/641	10
hsa03410	hsa03410	Base excision repair	10/301	44/8521	2.22441727544414e-06	9.2313316930932e-05	8.93669396625806e-05	55775/5424/5427/3978/55247/5111/142/5984/2237/5426	10
hsa03460	hsa03460	Fanconi anemia pathway	11/301	55/8521	2.65820763775306e-06	9.45562431143588e-05	9.15382780519475e-05	672/5888/29089/91442/83990/675/2177/5429/116028/2187/641	11
hsa05166	hsa05166	Human T-cell leukemia virus 1 infection	21/301	222/8521	3.58121916137788e-05	0.00111465446397887	0.00107907787888886	1870/6929/5902/1869/1871/991/9700/7094/51529/890/1111/701/9133/115650/7048/4085/7015/9232/64764/3107/3106	21
hsa04914	hsa04914	Progesterone-mediated oocyte maturation	13/301	102/8521	5.69836836852335e-05	0.00157654858195813	0.00152622965659865	3835/6790/9088/891/51529/890/9133/995/993/4085/5347/699/983	13
hsa03430	hsa03430	Mismatch repair	6/301	23/8521	0.000112196334504815	0.00279368872916988	0.00270452216858974	5424/4436/3978/5111/5984/9156	6
hsa04613	hsa04613	Neutrophil extracellular trap formation	15/301	191/8521	0.00308890087732448	0.0653256694670881	0.06324066078192	9555/8970/7099/7097/2212/3015/64581/92815/8969/837/8344/8345/3012/8343/8357	15
hsa05322	hsa05322	Systemic lupus erythematosus	12/301	137/8521	0.00326028424243181	0.0653256694670881	0.06324066078192	9555/8970/2212/3015/92815/716/8969/8344/8345/3012/8343/8357	12
hsa04814	hsa04814	Motor proteins	15/301	193/8521	0.00341057712077167	0.0653256694670881	0.06324066078192	3835/24137/79784/10112/9928/81930/9493/3832/9585/1062/11004/56992/6990/146909/3833	15
hsa05203	hsa05203	Viral carcinogenesis	15/301	204/8521	0.00570890013805104	0.101536866741051	0.09829610012133	5933/5902/991/8970/3572/890/6502/1111/983/64764/3107/3106/8344/8345/8343	15
hsa03420	hsa03420	Nucleotide excision repair	7/301	63/8521	0.00650365528036048	0.107960677653984	0.104514881347547	1161/5424/5427/3978/5111/5984/5426	7
