# Supplementary material for: Analysis of High-Risk Neuroblastoma Transcriptome Reveals Gene Co-Expression Signatures and Functional Features
Source: Biology (Basel). 2023 Sep 12;12(9):1230. doi: 10.3390/biology12091230 (PMC10525871; doi:10.3390/biology12091230)
Supplement: Supplementary file 1 [file biology-12-01230-s001.zip › File S1/paths_degs_kegg_brown.csv]

	ID	Description	GeneRatio	BgRatio	pvalue	p.adjust	qvalue	geneID	Count
hsa04725	hsa04725	Cholinergic synapse	24/219	113/8521	5.74265507305359e-16	1.32081066680233e-13	1.08203711376483e-13	816/815/3785/1136/43/2775/5332/1143/5567/5295/774/814/3763/1141/2785/3760/94235/2786/1128/1139/1132/3786/3768/56479	24
hsa04728	hsa04728	Dopaminergic synapse	24/219	132/8521	2.34173004890908e-14	2.69298955624544e-12	2.20615620397223e-12	6570/816/815/5522/2775/5332/2891/50632/1644/5567/6323/774/1813/2893/3798/5521/3763/2785/3760/94235/2786/7054/2903/801	24
hsa04080	hsa04080	Neuroactive ligand-receptor interaction	36/219	367/8521	2.26732013944065e-12	1.73827877357117e-10	1.42403615775395e-10	5646/117/1136/2901/4988/2566/4985/1143/2834/2891/4852/10888/2847/7425/3351/2741/1392/1813/2893/6750/1141/2899/2898/2562/5368/1128/1138/1139/114131/1132/2567/2894/2903/3269/2642/55879	36
hsa04713	hsa04713	Circadian entrainment	17/219	97/8521	3.07136431037879e-10	1.7660344784678e-08	1.44677424094159e-08	816/2983/815/117/2775/5332/2891/5567/2893/3763/2785/3760/94235/2786/2903/801/9722	17
hsa05031	hsa05031	Amphetamine addiction	13/219	69/8521	1.62187693210341e-08	7.46063388767571e-07	6.11191517571602e-07	6570/816/815/6804/2891/1644/5567/814/2893/7054/2903/23237/801	13
hsa05033	hsa05033	Nicotine addiction	10/219	40/8521	4.42311357139499e-08	1.69552686903475e-06	1.38901285838544e-06	2566/2891/774/2893/1141/2562/1139/2567/2903/55879	10
hsa04360	hsa04360	Axon guidance	19/219	182/8521	1.88942141249708e-07	6.2080989267761e-06	5.08581102010491e-06	816/815/5063/655/219699/9037/90249/658/7220/2044/5295/57689/137970/22854/5364/6586/6092/3897/91584	19
hsa04024	hsa04024	cAMP signaling pathway	21/219	225/8521	2.85002848533709e-07	8.19383189534414e-06	6.71256709046499e-06	816/1258/815/117/478/2891/4852/3351/10021/5567/5295/1392/1813/814/2893/7074/6750/64399/1128/2903/801	21
hsa05032	hsa05032	Morphine addiction	13/219	91/8521	4.88197375642924e-07	1.24761551553192e-05	1.02207403789571e-05	2775/4988/2566/5567/774/3763/2785/3760/2562/94235/2786/2567/55879	13
hsa04723	hsa04723	Retrograde endocannabinoid signaling	16/219	148/8521	1.13696101083164e-06	2.48897347782831e-05	2.03902175071518e-05	22999/2775/5332/2566/2891/5567/774/2893/3763/2785/3760/2562/94235/2786/2567/55879	16
hsa04724	hsa04724	Glutamatergic synapse	14/219	115/8521	1.29859485799738e-06	2.48897347782831e-05	2.03902175071518e-05	2775/5332/2901/2891/5567/7220/2893/2785/3760/2899/2898/94235/2786/2903	14
hsa04726	hsa04726	Serotonergic synapse	14/219	115/8521	1.29859485799738e-06	2.48897347782831e-05	2.03902175071518e-05	6570/2775/5332/1644/3351/5567/7220/774/3763/2785/3760/2562/94235/2786	14
hsa04727	hsa04727	GABAergic synapse	12/219	89/8521	2.55079145885666e-06	4.51293873490024e-05	3.69709855170317e-05	2775/2566/5567/774/3763/2785/2562/94235/2786/9001/2567/55879	12
hsa04911	hsa04911	Insulin secretion	11/219	86/8521	1.13169877702332e-05	0.000185921941939545	0.000152311339163289	816/815/117/5332/478/6804/6616/5567/3782/3778/27445	11
hsa05034	hsa05034	Alcoholism	16/219	188/8521	2.52707950119422e-05	0.000387485523516447	0.000317436653132467	6570/9734/2775/4852/1644/5567/1392/1813/814/2785/94235/2786/5569/7054/2903/801	16
hsa04721	hsa04721	Synaptic vesicle cycle	10/219	78/8521	2.79612980951017e-05	0.000401943660117087	0.000329281076251527	6570/6857/22999/6530/6804/23025/6616/10814/774/155066	10
hsa04921	hsa04921	Oxytocin signaling pathway	14/219	154/8521	3.96118159715153e-05	0.000535924569026383	0.000439041180117723	10368/816/2983/815/2775/5332/5567/814/55799/3763/3760/10369/3768/801	14
hsa04261	hsa04261	Adrenergic signaling in cardiomyocytes	13/219	154/8521	0.000159679930292918	0.00204035466485395	0.00167150336388493	10368/816/815/5522/6547/5332/478/6543/5567/5521/55799/10369/801	13
hsa04750	hsa04750	Inflammatory mediator regulation of TRP channels	10/219	98/8521	0.000198929425182321	0.002373172774568	0.00194415527069873	816/815/55515/5332/40/5567/5295/3269/4914/801	10
hsa04514	hsa04514	Cell adhesion molecules	13/219	158/8521	0.000206362849962435	0.002373172774568	0.00194415527069873	1272/3655/94030/57689/22854/57863/6383/214/257194/26047/9378/6900/3897	13
hsa05030	hsa05030	Cocaine addiction	7/219	49/8521	0.000230741141658731	0.00252716488483372	0.00207030899032144	6570/2891/1644/5567/1813/7054/2903	7
hsa04720	hsa04720	Long-term potentiation	8/219	67/8521	0.000296339989625279	0.00309809989153701	0.0025380314900921	816/815/5332/2891/5567/814/2903/801	8
hsa04742	hsa04742	Taste transduction	8/219	86/8521	0.00158889230199914	0.0158889230199914	0.0130165547852561	5332/40/3351/6326/10021/5567/6328/6335	8
hsa00512	hsa00512	Mucin type O-glycan biosynthesis	5/219	36/8521	0.00210886075489243	0.020079210603464	0.0164493304257211	374378/26290/11226/114805/79623	5
hsa04020	hsa04020	Calcium signaling pathway	15/219	253/8521	0.00218252289168087	0.020079210603464	0.0164493304257211	816/815/6547/5332/6543/5567/774/814/1128/1139/2903/3269/777/4914/801	15
hsa04971	hsa04971	Gastric acid secretion	7/219	76/8521	0.00327151984242129	0.0287552154490865	0.0235569041894118	816/815/5332/478/5567/6750/801	7
hsa04070	hsa04070	Phosphatidylinositol signaling system	8/219	97/8521	0.00340310152064724	0.0287552154490865	0.0235569041894118	8760/5332/1607/5295/8867/801/22876/139189	8
hsa05412	hsa05412	Arrhythmogenic right ventricular cardiomyopathy	7/219	77/8521	0.00352192484442314	0.0287552154490865	0.0235569041894118	10368/1496/3655/6547/6543/55799/10369	7
hsa04925	hsa04925	Aldosterone synthesis and secretion	8/219	98/8521	0.00362565760010221	0.0287552154490865	0.0235569041894118	816/815/5332/478/5567/814/51305/801	8
hsa05022	hsa05022	Pathways of neurodegeneration - multiple diseases	22/219	476/8521	0.00533049918481901	0.0408671604169457	0.0334792755818457	816/815/5332/6804/10297/1768/2891/27019/5630/6622/774/2893/7345/3798/1128/9001/1139/2903/51807/4137/801/4747	22
hsa04929	hsa04929	GnRH secretion	6/219	64/8521	0.00582986876511776	0.0432538650315189	0.0354345164331436	5332/3782/7220/5295/3763/3760	6
hsa00514	hsa00514	Other types of O-glycan biosynthesis	5/219	47/8521	0.00683120757851063	0.0481011248101752	0.0394054981282442	374378/26290/11226/114805/79623	5
hsa04260	hsa04260	Cardiac muscle contraction	7/219	87/8521	0.00690146573363383	0.0481011248101752	0.0394054981282442	10368/6547/478/6543/55799/10369/10479	7
hsa04924	hsa04924	Renin secretion	6/219	69/8521	0.00838723568471913	0.0567371825731	0.046480346364233	2983/117/5332/5567/3778/801	6
hsa04915	hsa04915	Estrogen signaling pathway	9/219	137/8521	0.0086756073276678	0.0570111338675312	0.046704773282783	2775/5332/4988/5567/5295/3763/3760/3880/801	9
hsa04371	hsa04371	Apelin signaling pathway	9/219	139/8521	0.00949819841278897	0.0606829343039295	0.049712792862258	6547/5332/6543/5567/814/2785/94235/2786/801	9
hsa04961	hsa04961	Endocrine and other factor-regulated calcium reabsorption	5/219	53/8521	0.0112930018617248	0.0701997413026138	0.0575091702204479	6547/5332/478/6543/5567	5
hsa05414	hsa05414	Dilated cardiomyopathy	7/219	96/8521	0.0116083688421595	0.0702611798341234	0.05755950201514	10368/3655/6547/6543/5567/55799/10369	7
hsa04974	hsa04974	Protein digestion and absorption	7/219	103/8521	0.0166174861580324	0.0980005593935242	0.0802842111278757	5646/2006/6547/478/1294/6543/169044	7
hsa04730	hsa04730	Long-term depression	5/219	60/8521	0.018616613117628	0.107045525426361	0.0876940460014583	2983/2775/5332/2891/1392	5
hsa00513	hsa00513	Various types of N-glycan biosynthesis	4/219	42/8521	0.0221578177617587	0.124299953297671	0.101829252358275	11320/64377/83539/25834	4
hsa04540	hsa04540	Gap junction	6/219	88/8521	0.0254479041621317	0.139357570411674	0.114164783083248	2983/5332/5567/1813/57369/51807	6
hsa05410	hsa05410	Hypertrophic cardiomyopathy	6/219	90/8521	0.0280417781112239	0.14714493115778	0.120544360078913	10368/3655/6547/6543/55799/10369	6
hsa04022	hsa04022	cGMP-PKG signaling pathway	9/219	167/8521	0.0281494650910535	0.14714493115778	0.120544360078913	2983/1258/6547/5332/478/4985/6543/3778/801	9
hsa04970	hsa04970	Salivary secretion	6/219	93/8521	0.0322506549632656	0.164836680923358	0.135037830138586	2983/5332/478/5567/3778/801	6
hsa04014	hsa04014	Ras signaling pathway	11/219	236/8521	0.0408831850100578	0.202974171146444	0.166280899932327	5063/5567/5295/7074/2785/94235/2786/283455/2903/4914/801	11
hsa05012	hsa05012	Parkinson disease	12/219	266/8521	0.0414773306255776	0.202974171146444	0.166280899932327	6570/816/815/5567/6622/1813/7345/3798/7054/51807/4137/801	12
hsa05214	hsa05214	Glioma	5/219	75/8521	0.0433498949057981	0.207718246423616	0.170167350617058	816/815/5295/814/801	5
hsa04916	hsa04916	Melanogenesis	6/219	101/8521	0.0454146239856803	0.213170684014418	0.174634107270393	816/815/2775/5332/5567/801	6
hsa04972	hsa04972	Pancreatic secretion	6/219	102/8521	0.0472641628531991	0.217415149124716	0.178111266331003	5646/5874/5332/478/7220/3778	6
hsa04926	hsa04926	Relaxin signaling pathway	7/219	129/8521	0.0483152500534201	0.217892304162483	0.178502162220066	2775/5332/5567/5295/2785/94235/2786	7
