# Supplementary material for: Analysis of High-Risk Neuroblastoma Transcriptome Reveals Gene Co-Expression Signatures and Functional Features
Source: Biology (Basel). 2023 Sep 12;12(9):1230. doi: 10.3390/biology12091230 (PMC10525871; doi:10.3390/biology12091230)
Supplement: Supplementary file 1 [file biology-12-01230-s001.zip › File S1/paths_degs_reactome_blue.csv]

	ID	Description	GeneRatio	BgRatio	pvalue	p.adjust	qvalue	geneID	Count
R-HSA-69620	R-HSA-69620	Cell Cycle Checkpoints	72/404	293/10955	5.12204734448697e-40	4.55350008924892e-37	3.63395780019392e-37	DBF4/BRCA1/SPDL1/MCM10/MCM2/GTSE1/MCM6/NDC80/ORC1/BIRC5/ORC6/CLSPN/CDC45/CDC6/CENPM/MCM5/CENPI/MCM4/NSD2/MCM3/CENPA/CDC20/CENPF/CENPL/KIF18A/ZWINT/CENPK/H2BC11/PKMYT1/SGO1/CCNB1/CDCA8/BRIP1/KNL1/DNA2/BARD1/CENPE/ANAPC11/KIF2C/NUF2/CCNA2/INCENP/CHEK1/CENPU/SPC25/CENPH/SKA1/BUB1B/CCNB2/CDC25C/SPC24/SGO2/TOPBP1/RFC4/CDC25A/MAD2L1/MCM7/PLK1/BUB1/CDK1/RHNO1/EXO1/ZWILCH/UBE2C/RMI2/AURKB/KNTC1/ERCC6L/BL…	72
R-HSA-68877	R-HSA-68877	Mitotic Prometaphase	53/404	204/10955	9.56951685209405e-31	4.25365024075581e-28	3.39466018858494e-28	NCAPD2/SPDL1/SMC1A/NDC80/BIRC5/CENPM/CENPI/CEP152/SMC3/NCAPG/CEP72/CENPA/CDC20/NEK2/CENPF/CENPL/NCAPH/KIF18A/ZWINT/CENPK/SGO1/HAUS8/CCNB1/CDCA8/SMC2/KNL1/CENPE/PLK4/KIF2C/NUF2/CDCA5/CEP78/INCENP/CENPU/CENPJ/HAUS1/SPC25/CENPH/SKA1/BUB1B/CCNB2/SPC24/SGO2/MAD2L1/PLK1/BUB1/CDK1/ZWILCH/CEP135/AURKB/KNTC1/ERCC6L/HAUS5	53
R-HSA-68886	R-HSA-68886	M Phase	71/404	417/10955	1.5048485348884e-28	4.45936782505264e-26	3.55883478075363e-26	NCAPD2/SPDL1/SMC1A/NDC80/BIRC5/CENPM/VRK1/CENPI/CEP152/SMC3/NCAPG/FBXO5/CEP72/KIF20A/LMNB1/CENPA/CDC20/NEK2/CENPF/CENPL/TMPO/NCAPH/KIF18A/ZWINT/CENPK/H2BC11/SGO1/HAUS8/NUP210/CCNB1/CDCA8/ESPL1/SMC2/KIF23/KNL1/CENPE/ANAPC11/PLK4/KIF2C/NUF2/CDCA5/NCAPG2/CEP78/INCENP/CENPU/CENPJ/HAUS1/SPC25/CENPH/SKA1/BUB1B/CCNB2/SPC24/SGO2/MAD2L1/PTTG1/PLK1/BUB1/CDK1/ZWILCH/CEP135/UBE2C/AURKB/KNTC1/ERCC6L/HAUS5/H2B…	71
R-HSA-2500257	R-HSA-2500257	Resolution of Sister Chromatid Cohesion	39/404	126/10955	6.25153872817324e-26	1.3894044823365e-23	1.10882555336546e-23	SPDL1/SMC1A/NDC80/BIRC5/CENPM/CENPI/SMC3/CENPA/CDC20/CENPF/CENPL/KIF18A/ZWINT/CENPK/SGO1/CCNB1/CDCA8/KNL1/CENPE/KIF2C/NUF2/CDCA5/INCENP/CENPU/SPC25/CENPH/SKA1/BUB1B/CCNB2/SPC24/SGO2/MAD2L1/PLK1/BUB1/CDK1/ZWILCH/AURKB/KNTC1/ERCC6L	39
R-HSA-141424	R-HSA-141424	Amplification of signal from the kinetochores	33/404	96/10955	9.60243263551209e-24	1.42276043549504e-21	1.13544554321669e-21	SPDL1/NDC80/BIRC5/CENPM/CENPI/CENPA/CDC20/CENPF/CENPL/KIF18A/ZWINT/CENPK/SGO1/CDCA8/KNL1/CENPE/KIF2C/NUF2/INCENP/CENPU/SPC25/CENPH/SKA1/BUB1B/SPC24/SGO2/MAD2L1/PLK1/BUB1/ZWILCH/AURKB/KNTC1/ERCC6L	33
R-HSA-141444	R-HSA-141444	Amplification of signal from unattached kinetochores via a MAD2 inhibitory signal	33/404	96/10955	9.60243263551209e-24	1.42276043549504e-21	1.13544554321669e-21	SPDL1/NDC80/BIRC5/CENPM/CENPI/CENPA/CDC20/CENPF/CENPL/KIF18A/ZWINT/CENPK/SGO1/CDCA8/KNL1/CENPE/KIF2C/NUF2/INCENP/CENPU/SPC25/CENPH/SKA1/BUB1B/SPC24/SGO2/MAD2L1/PLK1/BUB1/ZWILCH/AURKB/KNTC1/ERCC6L	33
R-HSA-69618	R-HSA-69618	Mitotic Spindle Checkpoint	35/404	113/10955	2.22780783192498e-23	2.82931594654473e-21	2.25795861461269e-21	SPDL1/NDC80/BIRC5/CENPM/CENPI/CENPA/CDC20/CENPF/CENPL/KIF18A/ZWINT/CENPK/SGO1/CDCA8/KNL1/CENPE/ANAPC11/KIF2C/NUF2/INCENP/CENPU/SPC25/CENPH/SKA1/BUB1B/SPC24/SGO2/MAD2L1/PLK1/BUB1/ZWILCH/UBE2C/AURKB/KNTC1/ERCC6L	35
R-HSA-2555396	R-HSA-2555396	Mitotic Metaphase and Anaphase	47/404	237/10955	6.92454268297099e-22	7.69489805645152e-20	6.14097601095059e-20	SPDL1/SMC1A/NDC80/BIRC5/CENPM/VRK1/CENPI/SMC3/FBXO5/LMNB1/CENPA/CDC20/CENPF/CENPL/TMPO/KIF18A/ZWINT/CENPK/SGO1/CCNB1/CDCA8/ESPL1/KNL1/CENPE/ANAPC11/KIF2C/NUF2/CDCA5/INCENP/CENPU/SPC25/CENPH/SKA1/BUB1B/CCNB2/SPC24/SGO2/MAD2L1/PTTG1/PLK1/BUB1/CDK1/ZWILCH/UBE2C/AURKB/KNTC1/ERCC6L	47
R-HSA-68882	R-HSA-68882	Mitotic Anaphase	46/404	236/10955	4.12713558896007e-21	4.07669282065055e-19	3.25343787948431e-19	SPDL1/SMC1A/NDC80/BIRC5/CENPM/VRK1/CENPI/SMC3/LMNB1/CENPA/CDC20/CENPF/CENPL/TMPO/KIF18A/ZWINT/CENPK/SGO1/CCNB1/CDCA8/ESPL1/KNL1/CENPE/ANAPC11/KIF2C/NUF2/CDCA5/INCENP/CENPU/SPC25/CENPH/SKA1/BUB1B/CCNB2/SPC24/SGO2/MAD2L1/PTTG1/PLK1/BUB1/CDK1/ZWILCH/UBE2C/AURKB/KNTC1/ERCC6L	46
R-HSA-453279	R-HSA-453279	Mitotic G1 phase and G1/S transition	37/404	149/10955	6.0318327844467e-21	5.36229934537311e-19	4.27942662812324e-19	DBF4/E2F2/MCM10/MCM2/MCM6/RBL1/ORC1/ORC6/CDC45/CDC6/MCM5/POLE2/MYBL2/E2F1/POLA1/MCM4/FBXO5/MCM3/E2F3/GMNN/TOP2A/PCNA/CCNB1/CCNA2/SKP2/PRIM2/CDC25A/MCM7/CDT1/TK1/CDK1/RRM2/CKS1B/POLE/LIN9/PRIM1/DHFR	37
R-HSA-9648025	R-HSA-9648025	EML4 and NUDC in mitotic spindle formation	33/404	117/10955	1.133956715668e-20	9.16443200208047e-19	7.31374953454767e-19	SPDL1/NDC80/BIRC5/CENPM/CENPI/CENPA/CDC20/CENPF/CENPL/KIF18A/ZWINT/CENPK/SGO1/CDCA8/KNL1/CENPE/KIF2C/NUF2/INCENP/CENPU/SPC25/CENPH/SKA1/BUB1B/SPC24/SGO2/MAD2L1/PLK1/BUB1/ZWILCH/AURKB/KNTC1/ERCC6L	33
R-HSA-5663220	R-HSA-5663220	RHO GTPases Activate Formins	35/404	140/10955	5.68306881197696e-20	4.2102068115396e-18	3.35998980637936e-18	SPDL1/NDC80/BIRC5/CENPM/CENPI/CENPA/CDC20/CENPF/CENPL/KIF18A/ZWINT/CENPK/SGO1/CDCA8/KNL1/CENPE/DIAPH3/KIF2C/NUF2/INCENP/CENPU/SPC25/CENPH/SKA1/RHOC/BUB1B/SPC24/SGO2/MAD2L1/PLK1/BUB1/ZWILCH/AURKB/KNTC1/ERCC6L	35
R-HSA-2467813	R-HSA-2467813	Separation of Sister Chromatids	40/404	191/10955	1.18459201350973e-19	8.10078692315498e-18	6.46489892393163e-18	SPDL1/SMC1A/NDC80/BIRC5/CENPM/CENPI/SMC3/CENPA/CDC20/CENPF/CENPL/KIF18A/ZWINT/CENPK/SGO1/CDCA8/ESPL1/KNL1/CENPE/ANAPC11/KIF2C/NUF2/CDCA5/INCENP/CENPU/SPC25/CENPH/SKA1/BUB1B/SPC24/SGO2/MAD2L1/PTTG1/PLK1/BUB1/ZWILCH/UBE2C/AURKB/KNTC1/ERCC6L	40
R-HSA-69242	R-HSA-69242	S Phase	37/404	163/10955	1.6522308356768e-19	1.04916658065477e-17	8.37295927252752e-18	POLD1/SMC1A/MCM2/MCM6/ORC1/ORC6/CDC45/CDC6/MCM5/POLE2/GINS1/E2F1/POLA1/MCM4/LIG1/SMC3/MCM3/GMNN/GINS2/PCNA/DNA2/ANAPC11/CCNA2/SKP2/PRIM2/CDCA5/RFC4/CDC25A/MCM7/CDT1/FEN1/ESCO2/CKS1B/UBE2C/POLE/LIN9/PRIM1	37
R-HSA-68962	R-HSA-68962	Activation of the pre-replicative complex	19/404	33/10955	1.97268435353747e-19	1.16914426019654e-17	9.33045090725793e-18	DBF4/MCM10/MCM2/MCM6/ORC1/ORC6/CDC45/CDC6/MCM5/POLE2/POLA1/MCM4/MCM3/GMNN/PRIM2/MCM7/CDT1/POLE/PRIM1	19
R-HSA-69206	R-HSA-69206	G1/S Transition	33/404	131/10955	5.3075664808634e-19	2.94901662592973e-17	2.35348671585653e-17	DBF4/MCM10/MCM2/MCM6/RBL1/ORC1/ORC6/CDC45/CDC6/MCM5/POLE2/E2F1/POLA1/MCM4/FBXO5/MCM3/GMNN/PCNA/CCNB1/CCNA2/SKP2/PRIM2/CDC25A/MCM7/CDT1/TK1/CDK1/RRM2/CKS1B/POLE/LIN9/PRIM1/DHFR	33
R-HSA-69481	R-HSA-69481	G2/M Checkpoints	36/404	167/10955	3.19605165782066e-18	1.58967328481712e-16	1.26865170086642e-16	DBF4/BRCA1/MCM10/MCM2/GTSE1/MCM6/ORC1/ORC6/CLSPN/CDC45/CDC6/MCM5/MCM4/NSD2/MCM3/H2BC11/PKMYT1/CCNB1/BRIP1/DNA2/BARD1/CHEK1/CCNB2/CDC25C/TOPBP1/RFC4/CDC25A/MCM7/CDK1/RHNO1/EXO1/RMI2/BLM/H2BC6/H2BC9/H2BC7	36
R-HSA-69190	R-HSA-69190	DNA strand elongation	18/404	32/10955	3.21868606599641e-18	1.58967328481712e-16	1.26865170086642e-16	POLD1/MCM2/MCM6/CDC45/MCM5/GINS1/POLA1/MCM4/LIG1/MCM3/GINS2/PCNA/DNA2/PRIM2/RFC4/MCM7/FEN1/PRIM1	18
R-HSA-73886	R-HSA-73886	Chromosome Maintenance	33/404	140/10955	4.78556805389203e-18	2.2391421052158e-16	1.78696557801841e-16	POLD1/CENPM/POLA1/CENPI/LIG1/CENPA/CENPL/CENPK/HJURP/H2BC11/CHTF18/PCNA/DSCC1/KNL1/DNA2/PIF1/WRAP53/CCNA2/PRIM2/CENPU/CENPH/MIS18A/RFC4/TERT/FEN1/RUVBL2/BLM/PRIM1/CENPW/H2BC6/H2BC9/H2AC8/H2BC7	33
R-HSA-69306	R-HSA-69306	DNA Replication	37/404	187/10955	2.19258554776486e-17	9.74604275981482e-16	7.77790873259747e-16	DBF4/POLD1/MCM10/MCM2/MCM6/ORC1/ORC6/CDC45/CDC6/MCM5/POLE2/GINS1/POLA1/MCM4/LIG1/MCM3/GMNN/H2BC11/GINS2/PCNA/DNA2/ANAPC11/CCNA2/SKP2/PRIM2/RFC4/MCM7/CDT1/FEN1/UBE2C/POLE/PRIM1/H2BC6/H2BC9/H2AC8/H2BC7/H3C10	37
R-HSA-5693538	R-HSA-5693538	Homology Directed Repair	32/404	138/10955	2.62220482315037e-17	1.11006670846699e-15	8.85897769826239e-16	BRCA1/RAD51/POLQ/POLD1/CLSPN/POLE2/NSD2/RAD51AP1/TIMELESS/H2BC11/PCNA/BRIP1/DNA2/BARD1/BRCA2/PARP1/CCNA2/CHEK1/TOPBP1/RFC4/FEN1/POLH/RHNO1/EXO1/RMI2/POLE/GEN1/XRCC2/BLM/H2BC6/H2BC9/H2BC7	32
R-HSA-69239	R-HSA-69239	Synthesis of DNA	29/404	121/10955	3.31988095202867e-16	1.34153371197886e-14	1.0706218955346e-14	POLD1/MCM2/MCM6/ORC1/ORC6/CDC45/CDC6/MCM5/POLE2/GINS1/POLA1/MCM4/LIG1/MCM3/GMNN/GINS2/PCNA/DNA2/ANAPC11/CCNA2/SKP2/PRIM2/RFC4/MCM7/CDT1/FEN1/UBE2C/POLE/PRIM1	29
R-HSA-73894	R-HSA-73894	DNA Repair	47/404	335/10955	1.40306445723919e-15	5.42314914124189e-14	4.32798830287968e-14	BRCA1/TDP1/ERCC8/RAD51/POLQ/POLD1/UBE2T/CLSPN/MSH2/POLE2/LIG1/NEIL3/NSD2/RAD51AP1/TIMELESS/DCLRE1B/H2BC11/FAAP24/PCNA/BRIP1/DNA2/BARD1/BRCA2/DTL/PARP1/FANCD2/CCNA2/CHEK1/TOPBP1/RFC4/PCLAF/FEN1/POLH/RHNO1/EXO1/RMI2/POLE/GEN1/FANCB/UBA7/ALKBH2/XRCC2/BLM/H2BC6/H2BC9/H2AC8/H2BC7	47
R-HSA-5693532	R-HSA-5693532	DNA Double-Strand Break Repair	33/404	168/10955	1.59099995919582e-15	5.89332901552119e-14	4.70321917762274e-14	BRCA1/TDP1/RAD51/POLQ/POLD1/CLSPN/POLE2/NSD2/RAD51AP1/TIMELESS/H2BC11/PCNA/BRIP1/DNA2/BARD1/BRCA2/PARP1/CCNA2/CHEK1/TOPBP1/RFC4/FEN1/POLH/RHNO1/EXO1/RMI2/POLE/GEN1/XRCC2/BLM/H2BC6/H2BC9/H2BC7	33
R-HSA-176187	R-HSA-176187	Activation of ATR in response to replication stress	17/404	37/10955	2.50404172010534e-15	8.90437235669459e-14	7.10620681832e-14	DBF4/MCM10/MCM2/MCM6/ORC1/ORC6/CLSPN/CDC45/CDC6/MCM5/MCM4/MCM3/CHEK1/CDC25C/RFC4/CDC25A/MCM7	17
R-HSA-5693567	R-HSA-5693567	HDR through Homologous Recombination (HRR) or Single Strand Annealing (SSA)	29/404	132/10955	3.96797993906775e-15	1.35674390993509e-13	1.0827605177861e-13	BRCA1/RAD51/POLD1/CLSPN/POLE2/NSD2/RAD51AP1/TIMELESS/H2BC11/PCNA/BRIP1/DNA2/BARD1/BRCA2/CCNA2/CHEK1/TOPBP1/RFC4/POLH/RHNO1/EXO1/RMI2/POLE/GEN1/XRCC2/BLM/H2BC6/H2BC9/H2BC7	29
R-HSA-195258	R-HSA-195258	RHO GTPase Effectors	45/404	326/10955	1.09118858447082e-14	3.59283945035022e-13	2.86729475997401e-13	SPDL1/NDC80/BIRC5/CENPM/CENPI/MYH14/CENPA/CDC20/CENPF/KIF14/CENPL/KIF18A/ZWINT/CENPK/H2BC11/SGO1/CDCA8/KNL1/CENPE/DIAPH3/KIF2C/NUF2/INCENP/CENPU/SPC25/CENPH/SKA1/RHOC/BUB1B/CDC25C/SPC24/SGO2/MAD2L1/PLK1/BUB1/ZWILCH/AURKB/IQGAP3/KNTC1/ERCC6L/H2BC6/H2BC9/H2AC8/H2BC7/H3C10	45
R-HSA-5685942	R-HSA-5685942	HDR through Homologous Recombination (HRR)	21/404	68/10955	1.81926554860004e-14	5.77616811680512e-13	4.60971796900912e-13	BRCA1/RAD51/POLD1/POLE2/RAD51AP1/PCNA/BRIP1/DNA2/BARD1/BRCA2/CHEK1/TOPBP1/RFC4/POLH/RHNO1/EXO1/RMI2/POLE/GEN1/XRCC2/BLM	21
R-HSA-69205	R-HSA-69205	G1/S-Specific Transcription	14/404	28/10955	1.72639436483004e-13	5.29229169080658e-12	4.22355644971125e-12	RBL1/ORC1/CDC45/CDC6/E2F1/POLA1/FBXO5/PCNA/CDT1/TK1/CDK1/RRM2/LIN9/DHFR	14
R-HSA-180786	R-HSA-180786	Extension of Telomeres	17/404	51/10955	1.44547493770271e-12	4.28342406539237e-11	3.41842143161975e-11	POLD1/POLA1/LIG1/CHTF18/PCNA/DSCC1/DNA2/PIF1/WRAP53/CCNA2/PRIM2/RFC4/TERT/FEN1/RUVBL2/BLM/PRIM1	17
R-HSA-5693579	R-HSA-5693579	Homologous DNA Pairing and Strand Exchange	15/404	43/10955	1.44540076504546e-11	4.14503638750133e-10	3.30798001915327e-10	BRCA1/RAD51/RAD51AP1/BRIP1/DNA2/BARD1/BRCA2/CHEK1/TOPBP1/RFC4/RHNO1/EXO1/RMI2/XRCC2/BLM	15
R-HSA-9675135	R-HSA-9675135	Diseases of DNA repair	16/404	51/10955	1.91614486096733e-11	5.32328994187485e-10	4.24829485622361e-10	BRCA1/RAD51/MSH2/NEIL3/RAD51AP1/BRIP1/DNA2/BARD1/BRCA2/TOPBP1/RFC4/RHNO1/EXO1/RMI2/XRCC2/BLM	16
R-HSA-176974	R-HSA-176974	Unwinding of DNA	9/404	12/10955	2.30564036295774e-11	6.13074433580713e-10	4.8926904059369e-10	MCM2/MCM6/CDC45/MCM5/GINS1/MCM4/MCM3/GINS2/MCM7	9
R-HSA-69002	R-HSA-69002	DNA Replication Pre-Initiation	27/404	159/10955	2.34471661886887e-11	6.13074433580713e-10	4.8926904059369e-10	DBF4/MCM10/MCM2/MCM6/ORC1/ORC6/CDC45/CDC6/MCM5/POLE2/POLA1/MCM4/MCM3/GMNN/H2BC11/ANAPC11/PRIM2/MCM7/CDT1/UBE2C/POLE/PRIM1/H2BC6/H2BC9/H2AC8/H2BC7/H3C10	27
R-HSA-156711	R-HSA-156711	Polo-like kinase mediated events	10/404	16/10955	2.73894051096307e-11	6.9569088978462e-10	5.55201775756124e-10	MYBL2/FOXM1/CENPF/PKMYT1/CCNB1/CCNB2/CDC25C/CDC25A/PLK1/LIN9	10
R-HSA-5693616	R-HSA-5693616	Presynaptic phase of homologous DNA pairing and strand exchange	14/404	40/10955	6.65824502731623e-11	1.64421661924559e-09	1.3121804527518e-09	BRCA1/RAD51/BRIP1/DNA2/BARD1/BRCA2/CHEK1/TOPBP1/RFC4/RHNO1/EXO1/RMI2/XRCC2/BLM	14
R-HSA-157579	R-HSA-157579	Telomere Maintenance	22/404	112/10955	9.29819516402948e-11	2.22818998838581e-09	1.77822515205972e-09	POLD1/POLA1/LIG1/H2BC11/CHTF18/PCNA/DSCC1/DNA2/PIF1/WRAP53/CCNA2/PRIM2/RFC4/TERT/FEN1/RUVBL2/BLM/PRIM1/H2BC6/H2BC9/H2AC8/H2BC7	22
R-HSA-9675136	R-HSA-9675136	Diseases of DNA Double-Strand Break Repair	14/404	41/10955	9.77496170382976e-11	2.22818998838581e-09	1.77822515205972e-09	BRCA1/RAD51/RAD51AP1/BRIP1/DNA2/BARD1/BRCA2/TOPBP1/RFC4/RHNO1/EXO1/RMI2/XRCC2/BLM	14
R-HSA-9701190	R-HSA-9701190	Defective homologous recombination repair (HRR) due to BRCA2 loss of function	14/404	41/10955	9.77496170382976e-11	2.22818998838581e-09	1.77822515205972e-09	BRCA1/RAD51/RAD51AP1/BRIP1/DNA2/BARD1/BRCA2/TOPBP1/RFC4/RHNO1/EXO1/RMI2/XRCC2/BLM	14
R-HSA-453274	R-HSA-453274	Mitotic G2-G2/M phases	29/404	198/10955	1.73602556431083e-10	3.85831681668082e-09	3.07916113248816e-09	HMMR/GTSE1/AURKA/TPX2/MYBL2/E2F1/CEP152/FOXM1/E2F3/CEP72/NEK2/CENPF/PKMYT1/HAUS8/CCNB1/PLK4/CCNA2/CEP78/CENPJ/HAUS1/CCNB2/CDC25C/CDC25A/PLK1/CDK1/CEP135/LIN9/FKBPL/HAUS5	29
R-HSA-9709603	R-HSA-9709603	Impaired BRCA2 binding to PALB2	11/404	24/10955	2.42926053902345e-10	5.26734785168744e-09	4.20364981592248e-09	BRCA1/RAD51/RAD51AP1/BRIP1/DNA2/BARD1/BRCA2/EXO1/RMI2/XRCC2/BLM	11
R-HSA-9701192	R-HSA-9701192	Defective homologous recombination repair (HRR) due to BRCA1 loss of function	11/404	25/10955	4.19546875233488e-10	8.2883816018349e-09	6.61461038379814e-09	BRCA1/RAD51/RAD51AP1/BRIP1/DNA2/BARD1/BRCA2/EXO1/RMI2/XRCC2/BLM	11
R-HSA-9701193	R-HSA-9701193	Defective homologous recombination repair (HRR) due to PALB2 loss of function	11/404	25/10955	4.19546875233488e-10	8.2883816018349e-09	6.61461038379814e-09	BRCA1/RAD51/RAD51AP1/BRIP1/DNA2/BARD1/BRCA2/EXO1/RMI2/XRCC2/BLM	11
R-HSA-9704331	R-HSA-9704331	Defective HDR through Homologous Recombination Repair (HRR) due to PALB2 loss of BRCA1 binding function	11/404	25/10955	4.19546875233488e-10	8.2883816018349e-09	6.61461038379814e-09	BRCA1/RAD51/RAD51AP1/BRIP1/DNA2/BARD1/BRCA2/EXO1/RMI2/XRCC2/BLM	11
R-HSA-9704646	R-HSA-9704646	Defective HDR through Homologous Recombination Repair (HRR) due to PALB2 loss of BRCA2/RAD51/RAD51C binding function	11/404	25/10955	4.19546875233488e-10	8.2883816018349e-09	6.61461038379814e-09	BRCA1/RAD51/RAD51AP1/BRIP1/DNA2/BARD1/BRCA2/EXO1/RMI2/XRCC2/BLM	11
R-HSA-69473	R-HSA-69473	G2/M DNA damage checkpoint	19/404	94/10955	1.09064427858541e-09	2.10778861665745e-08	1.6821378575894e-08	BRCA1/NSD2/H2BC11/CCNB1/BRIP1/DNA2/BARD1/CHEK1/CDC25C/TOPBP1/RFC4/CDK1/RHNO1/EXO1/RMI2/BLM/H2BC6/H2BC9/H2BC7	19
R-HSA-5693554	R-HSA-5693554	Resolution of D-loop Structures through Synthesis-Dependent Strand Annealing (SDSA)	11/404	27/10955	1.14789651096868e-09	2.17123403883225e-08	1.73277099304119e-08	BRCA1/RAD51/RAD51AP1/BRIP1/DNA2/BARD1/BRCA2/EXO1/RMI2/XRCC2/BLM	11
R-HSA-174417	R-HSA-174417	Telomere C-strand (Lagging Strand) Synthesis	12/404	34/10955	1.41393675473835e-09	2.5652852550253e-08	2.04724677270387e-08	POLD1/POLA1/LIG1/CHTF18/PCNA/DSCC1/DNA2/PRIM2/RFC4/FEN1/BLM/PRIM1	12
R-HSA-5693568	R-HSA-5693568	Resolution of D-loop Structures through Holliday Junction Intermediates	12/404	34/10955	1.41393675473835e-09	2.5652852550253e-08	2.04724677270387e-08	BRCA1/RAD51/RAD51AP1/BRIP1/DNA2/BARD1/BRCA2/EXO1/RMI2/GEN1/XRCC2/BLM	12
R-HSA-5693607	R-HSA-5693607	Processing of DNA double-strand break ends	19/404	97/10955	1.90884969117117e-09	3.39393475090234e-08	2.70855724599867e-08	BRCA1/CLSPN/NSD2/TIMELESS/H2BC11/BRIP1/DNA2/BARD1/CCNA2/CHEK1/TOPBP1/RFC4/RHNO1/EXO1/RMI2/BLM/H2BC6/H2BC9/H2BC7	19
R-HSA-5693537	R-HSA-5693537	Resolution of D-Loop Structures	12/404	35/10955	2.08069777020495e-09	3.55719291867731e-08	2.83884675529987e-08	BRCA1/RAD51/RAD51AP1/BRIP1/DNA2/BARD1/BRCA2/EXO1/RMI2/GEN1/XRCC2/BLM	12
R-HSA-9709570	R-HSA-9709570	Impaired BRCA2 binding to RAD51	12/404	35/10955	2.08069777020495e-09	3.55719291867731e-08	2.83884675529987e-08	BRCA1/RAD51/BRIP1/DNA2/BARD1/BRCA2/TOPBP1/RFC4/RHNO1/EXO1/RMI2/BLM	12
R-HSA-69275	R-HSA-69275	G2/M Transition	27/404	196/10955	3.00819701285301e-09	5.0458248008044e-08	4.02686154252817e-08	HMMR/GTSE1/AURKA/TPX2/MYBL2/CEP152/FOXM1/CEP72/NEK2/CENPF/PKMYT1/HAUS8/CCNB1/PLK4/CCNA2/CEP78/CENPJ/HAUS1/CCNB2/CDC25C/CDC25A/PLK1/CDK1/CEP135/LIN9/FKBPL/HAUS5	27
R-HSA-606279	R-HSA-606279	Deposition of new CENPA-containing nucleosomes at the centromere	16/404	73/10955	6.68131634666091e-09	1.07994367857846e-07	8.6185784069846e-08	CENPM/CENPI/CENPA/CENPL/CENPK/HJURP/H2BC11/KNL1/CENPU/CENPH/MIS18A/CENPW/H2BC6/H2BC9/H2AC8/H2BC7	16
R-HSA-774815	R-HSA-774815	Nucleosome assembly	16/404	73/10955	6.68131634666091e-09	1.07994367857846e-07	8.6185784069846e-08	CENPM/CENPI/CENPA/CENPL/CENPK/HJURP/H2BC11/KNL1/CENPU/CENPH/MIS18A/CENPW/H2BC6/H2BC9/H2AC8/H2BC7	16
R-HSA-69186	R-HSA-69186	Lagging Strand Synthesis	9/404	20/10955	1.35226445154717e-08	2.14671981683114e-07	1.71320721868946e-07	POLD1/POLA1/LIG1/PCNA/DNA2/PRIM2/RFC4/FEN1/PRIM1	9
R-HSA-69183	R-HSA-69183	Processive synthesis on the lagging strand	8/404	15/10955	1.63782008042204e-08	2.55442465174596e-07	2.03857937987896e-07	POLD1/POLA1/LIG1/PCNA/DNA2/PRIM2/FEN1/PRIM1	8
R-HSA-1538133	R-HSA-1538133	G0 and Early G1	10/404	27/10955	2.00273461521598e-08	3.06970874642587e-07	2.44980604474695e-07	RBL1/CDC6/MYBL2/E2F1/TOP2A/PCNA/CCNA2/CDC25A/CDK1/LIN9	10
R-HSA-2514853	R-HSA-2514853	Condensation of Prometaphase Chromosomes	7/404	11/10955	2.55892267747795e-08	3.85573264453882e-07	3.07709881288161e-07	NCAPD2/NCAPG/NCAPH/CCNB1/SMC2/CCNB2/CDK1	7
R-HSA-6804756	R-HSA-6804756	Regulation of TP53 Activity through Phosphorylation	17/404	92/10955	3.43234350616775e-08	5.08558896163854e-07	4.05859565466151e-07	BRCA1/AURKA/TPX2/BRIP1/DNA2/BARD1/CCNA2/TAF5/SSRP1/CHEK1/TOPBP1/RFC4/RHNO1/EXO1/RMI2/AURKB/BLM	17
R-HSA-8854518	R-HSA-8854518	AURKA Activation by TPX2	15/404	73/10955	5.03023009999718e-08	7.33094189983196e-07	5.85051783847818e-07	HMMR/AURKA/TPX2/CEP152/CEP72/NEK2/HAUS8/PLK4/CEP78/CENPJ/HAUS1/PLK1/CDK1/CEP135/HAUS5	15
R-HSA-5685938	R-HSA-5685938	HDR through Single Strand Annealing (SSA)	11/404	37/10955	5.39255629615999e-08	7.7322299149778e-07	6.17076900443436e-07	BRCA1/RAD51/BRIP1/DNA2/BARD1/TOPBP1/RFC4/RHNO1/EXO1/RMI2/BLM	11
R-HSA-69273	R-HSA-69273	Cyclin A/B1/B2 associated events during G2/M transition	9/404	25/10955	1.39533193437342e-07	1.96896839628249e-06	1.57135125107383e-06	FOXM1/PKMYT1/CCNB1/CCNA2/CCNB2/CDC25C/CDC25A/PLK1/CDK1	9
R-HSA-983189	R-HSA-983189	Kinesins	13/404	59/10955	1.66338141121583e-07	2.31054074151699e-06	1.84394584072281e-06	KIF22/KIF4A/KIF20A/KIF18A/KIF23/KIF11/KIF20B/CENPE/KIF2C/RACGAP1/KIF15/KIF18B/KIFC1	13
R-HSA-69166	R-HSA-69166	Removal of the Flap Intermediate	7/404	14/10955	2.41643834831704e-07	3.30494414100591e-06	2.63753756561244e-06	POLD1/POLA1/PCNA/DNA2/PRIM2/FEN1/PRIM1	7
R-HSA-113510	R-HSA-113510	E2F mediated regulation of DNA replication	8/404	22/10955	6.47954325430743e-07	8.52350307749531e-06	6.80225099074281e-06	ORC1/ORC6/E2F1/POLA1/CCNB1/PRIM2/CDK1/PRIM1	8
R-HSA-174143	R-HSA-174143	APC/C-mediated degradation of cell cycle proteins	15/404	88/10955	6.6155423211156e-07	8.52350307749531e-06	6.80225099074281e-06	AURKA/FBXO5/CDC20/NEK2/CCNB1/ANAPC11/CCNA2/SKP2/BUB1B/MAD2L1/PTTG1/PLK1/CDK1/UBE2C/AURKB	15
R-HSA-2565942	R-HSA-2565942	Regulation of PLK1 Activity at G2/M Transition	15/404	88/10955	6.6155423211156e-07	8.52350307749531e-06	6.80225099074281e-06	AURKA/CEP152/CEP72/NEK2/HAUS8/CCNB1/PLK4/CEP78/CENPJ/HAUS1/CCNB2/PLK1/CDK1/CEP135/HAUS5	15
R-HSA-453276	R-HSA-453276	Regulation of mitotic cell cycle	15/404	88/10955	6.6155423211156e-07	8.52350307749531e-06	6.80225099074281e-06	AURKA/FBXO5/CDC20/NEK2/CCNB1/ANAPC11/CCNA2/SKP2/BUB1B/MAD2L1/PTTG1/PLK1/CDK1/UBE2C/AURKB	15
R-HSA-6791312	R-HSA-6791312	TP53 Regulates Transcription of Cell Cycle Genes	11/404	48/10955	9.88134405909704e-07	1.25493069550532e-05	1.00150765350848e-05	RBL1/AURKA/E2F1/E2F8/PCNA/CCNB1/CCNA2/CENPJ/CDC25C/E2F7/CDK1	11
R-HSA-68867	R-HSA-68867	Assembly of the pre-replicative complex	19/404	142/10955	1.08181041431143e-06	1.3545485328491e-05	1.08100847923781e-05	MCM2/MCM6/ORC1/ORC6/CDC6/MCM5/MCM4/MCM3/GMNN/H2BC11/ANAPC11/MCM7/CDT1/UBE2C/H2BC6/H2BC9/H2AC8/H2BC7/H3C10	19
R-HSA-69052	R-HSA-69052	Switching of origins to a post-replicative state	15/404	92/10955	1.19358563638418e-06	1.4737467093688e-05	1.1761355539809e-05	MCM2/MCM6/ORC1/ORC6/CDC6/MCM5/MCM4/MCM3/GMNN/ANAPC11/CCNA2/SKP2/MCM7/CDT1/UBE2C	15
R-HSA-110373	R-HSA-110373	Resolution of AP sites via the multiple-nucleotide patch replacement pathway	8/404	26/10955	2.77972350139959e-06	3.33942458478951e-05	2.6650549643575e-05	POLD1/POLE2/LIG1/PCNA/PARP1/RFC4/FEN1/POLE	8
R-HSA-174411	R-HSA-174411	Polymerase switching on the C-strand of the telomere	8/404	26/10955	2.77972350139959e-06	3.33942458478951e-05	2.6650549643575e-05	POLD1/POLA1/CHTF18/PCNA/DSCC1/PRIM2/RFC4/PRIM1	8
R-HSA-1362277	R-HSA-1362277	Transcription of E2F targets under negative control by DREAM complex	7/404	19/10955	3.0215421789146e-06	3.5815346627401e-05	2.85827288222939e-05	RBL1/CDC6/E2F1/TOP2A/PCNA/CDC25A/LIN9	7
R-HSA-73884	R-HSA-73884	Base Excision Repair	14/404	91/10955	5.50007575392306e-06	6.43364124373369e-05	5.13441974812209e-05	POLD1/POLE2/LIG1/NEIL3/H2BC11/PCNA/PARP1/RFC4/FEN1/POLE/H2BC6/H2BC9/H2AC8/H2BC7	14
R-HSA-69091	R-HSA-69091	Polymerase switching	6/404	14/10955	5.66011717442429e-06	6.45108226674769e-05	5.1483386984642e-05	POLD1/POLA1/PCNA/PRIM2/RFC4/PRIM1	6
R-HSA-69109	R-HSA-69109	Leading Strand Synthesis	6/404	14/10955	5.66011717442429e-06	6.45108226674769e-05	5.1483386984642e-05	POLD1/POLA1/PCNA/PRIM2/RFC4/PRIM1	6
R-HSA-9645723	R-HSA-9645723	Diseases of programmed cell death	15/404	104/10955	5.80127653582219e-06	6.52827194980497e-05	5.20994055315677e-05	POLA1/EZH2/LMNB1/DNMT3A/H2BC11/DNMT1/PRIM2/CDC25C/CDC25A/PRIM1/H2BC6/H2BC9/H2AC8/H2BC7/H3C10	15
R-HSA-5651801	R-HSA-5651801	PCNA-Dependent Long Patch Base Excision Repair	7/404	21/10955	6.53977436497882e-06	7.26732426308271e-05	5.79974726578385e-05	POLD1/POLE2/LIG1/PCNA/RFC4/FEN1/POLE	7
R-HSA-380259	R-HSA-380259	Loss of Nlp from mitotic centrosomes	12/404	70/10955	8.23182337014657e-06	8.92450119031744e-05	7.12227079779049e-05	CEP152/CEP72/NEK2/HAUS8/PLK4/CEP78/CENPJ/HAUS1/PLK1/CDK1/CEP135/HAUS5	12
R-HSA-380284	R-HSA-380284	Loss of proteins required for interphase microtubule organization from the centrosome	12/404	70/10955	8.23182337014657e-06	8.92450119031744e-05	7.12227079779049e-05	CEP152/CEP72/NEK2/HAUS8/PLK4/CEP78/CENPJ/HAUS1/PLK1/CDK1/CEP135/HAUS5	12
R-HSA-68949	R-HSA-68949	Orc1 removal from chromatin	12/404	71/10955	9.58135492750763e-06	0.000102624391934389	8.19002310861147e-05	MCM2/MCM6/ORC1/ORC6/CDC6/MCM5/MCM4/MCM3/CCNA2/SKP2/MCM7/CDT1	12
R-HSA-9710421	R-HSA-9710421	Defective pyroptosis	12/404	72/10955	1.11207847359238e-05	0.000117694971788527	9.39274299750957e-05	POLA1/EZH2/DNMT3A/H2BC11/DNMT1/PRIM2/PRIM1/H2BC6/H2BC9/H2AC8/H2BC7/H3C10	12
R-HSA-1362300	R-HSA-1362300	Transcription of E2F targets under negative control by p107 (RBL1) and p130 (RBL2) in complex with HDAC1	6/404	16/10955	1.41724390626251e-05	0.000148227039137338	0.000118293794776586	RBL1/MYBL2/E2F1/CCNA2/CDK1/LIN9	6
R-HSA-5656169	R-HSA-5656169	Termination of translesion DNA synthesis	8/404	32/10955	1.54049089375308e-05	0.000159243767970521	0.000127085784870205	POLD1/POLE2/PCNA/RFC4/PCLAF/POLH/POLE/UBA7	8
R-HSA-5633007	R-HSA-5633007	Regulation of TP53 Activity	18/404	160/10955	2.42363301018131e-05	0.000247656292649561	0.000197644119644549	BRCA1/AURKA/TPX2/BRIP1/DNA2/BARD1/CCNA2/TAF5/SSRP1/CHEK1/TOPBP1/RFC4/CDK1/RHNO1/EXO1/RMI2/AURKB/BLM	18
R-HSA-1500620	R-HSA-1500620	Meiosis	15/404	117/10955	2.47930231358053e-05	0.000250465881451487	0.00019988633485087	BRCA1/RAD51/SMC1A/SMC3/LMNB1/H2BC11/SYNE1/BRCA2/SYCE2/BLM/H2BC6/H2BC9/H2AC8/H2BC7/H3C10	15
R-HSA-3700989	R-HSA-3700989	Transcriptional Regulation by TP53	30/404	362/10955	2.82106549540001e-05	0.000281789575888833	0.000224884464092207	BRCA1/RBL1/AURKA/TPX2/BIRC5/MSH2/E2F1/BCL6/E2F8/PCNA/CCNB1/BRIP1/DNA2/BARD1/FANCD2/CCNA2/TAF5/SSRP1/CHEK1/CENPJ/CDC25C/TOPBP1/RFC4/E2F7/CDK1/RHNO1/EXO1/RMI2/AURKB/BLM	30
R-HSA-6804114	R-HSA-6804114	TP53 Regulates Transcription of Genes Involved in G2 Cell Cycle Arrest	6/404	18/10955	3.08516008561599e-05	0.000304745257345846	0.000243204432480138	RBL1/AURKA/PCNA/CCNB1/CDC25C/CDK1	6
R-HSA-380270	R-HSA-380270	Recruitment of mitotic centrosome proteins and complexes	12/404	82/10955	4.29894589534363e-05	0.000413254896955046	0.00032980143336416	CEP152/CEP72/NEK2/HAUS8/PLK4/CEP78/CENPJ/HAUS1/PLK1/CDK1/CEP135/HAUS5	12
R-HSA-380287	R-HSA-380287	Centrosome maturation	12/404	82/10955	4.29894589534363e-05	0.000413254896955046	0.00032980143336416	CEP152/CEP72/NEK2/HAUS8/PLK4/CEP78/CENPJ/HAUS1/PLK1/CDK1/CEP135/HAUS5	12
R-HSA-174414	R-HSA-174414	Processive synthesis on the C-strand of the telomere	6/404	19/10955	4.36962433225808e-05	0.000413254896955046	0.00032980143336416	POLD1/LIG1/PCNA/DNA2/FEN1/BLM	6
R-HSA-2995383	R-HSA-2995383	Initiation of Nuclear Envelope (NE) Reformation	6/404	19/10955	4.36962433225808e-05	0.000413254896955046	0.00032980143336416	VRK1/LMNB1/TMPO/CCNB1/CCNB2/CDK1	6
R-HSA-73893	R-HSA-73893	DNA Damage Bypass	9/404	48/10955	5.39188143964667e-05	0.000504566589457462	0.00040267347261184	POLD1/POLE2/PCNA/DTL/RFC4/PCLAF/POLH/POLE/UBA7	9
R-HSA-5620912	R-HSA-5620912	Anchoring of the basal body to the plasma membrane	13/404	98/10955	5.98514787050913e-05	0.000554249630925272	0.000442323428149468	CEP152/CEP72/NEK2/HAUS8/PLK4/CEP78/CENPJ/HAUS1/PLK1/CDK1/CEP135/CEP97/HAUS5	13
R-HSA-68875	R-HSA-68875	Mitotic Prophase	16/404	141/10955	6.14576628749639e-05	0.000563256312328278	0.000449511283534733	VRK1/LMNB1/TMPO/H2BC11/NUP210/CCNB1/SMC2/NCAPG2/CCNB2/PLK1/CDK1/H2BC6/H2BC9/H2AC8/H2BC7/H3C10	16
R-HSA-6811434	R-HSA-6811434	COPI-dependent Golgi-to-ER retrograde traffic	13/404	99/10955	6.66376181134952e-05	0.000595816522977946	0.000475496224601427	KIF22/KIF4A/KIF20A/KIF18A/KIF23/KIF11/KIF20B/CENPE/KIF2C/RACGAP1/KIF15/KIF18B/KIFC1	13
R-HSA-1474165	R-HSA-1474165	Reproduction	16/404	142/10955	6.69694734943027e-05	0.000595816522977946	0.000475496224601427	CD9/BRCA1/RAD51/SMC1A/SMC3/LMNB1/H2BC11/SYNE1/BRCA2/SYCE2/BLM/H2BC6/H2BC9/H2AC8/H2BC7/H3C10	16
R-HSA-68884	R-HSA-68884	Mitotic Telophase/Cytokinesis	5/404	13/10955	6.70209812123674e-05	0.000595816522977946	0.000475496224601427	SMC1A/SMC3/KIF20A/KIF23/PLK1	5
R-HSA-2299718	R-HSA-2299718	Condensation of Prophase Chromosomes	11/404	73/10955	6.79207958318888e-05	0.000597837499946031	0.000477109081716447	H2BC11/CCNB1/SMC2/NCAPG2/PLK1/CDK1/H2BC6/H2BC9/H2AC8/H2BC7/H3C10	11
R-HSA-110313	R-HSA-110313	Translesion synthesis by Y family DNA polymerases bypasses lesions on DNA template	8/404	39/10955	7.18447457015361e-05	0.000620096882802579	0.000494873363340167	POLD1/POLE2/PCNA/RFC4/PCLAF/POLH/POLE/UBA7	8
R-HSA-73933	R-HSA-73933	Resolution of Abasic Sites (AP sites)	8/404	39/10955	7.18447457015361e-05	0.000620096882802579	0.000494873363340167	POLD1/POLE2/LIG1/PCNA/PARP1/RFC4/FEN1/POLE	8
R-HSA-5358565	R-HSA-5358565	Mismatch repair (MMR) directed by MSH2:MSH6 (MutSalpha)	5/404	14/10955	0.000101110350122336	0.000856067631035774	0.000683191739172473	POLD1/MSH2/LIG1/PCNA/EXO1	5
R-HSA-5358606	R-HSA-5358606	Mismatch repair (MMR) directed by MSH2:MSH3 (MutSbeta)	5/404	14/10955	0.000101110350122336	0.000856067631035774	0.000683191739172473	POLD1/MSH2/LIG1/PCNA/EXO1	5
R-HSA-176814	R-HSA-176814	Activation of APC/C and APC/C:Cdc20 mediated degradation of mitotic proteins	11/404	77/10955	0.000111739394741115	0.000937135112498596	0.000747888302438048	CDC20/NEK2/CCNB1/ANAPC11/CCNA2/BUB1B/MAD2L1/PTTG1/PLK1/CDK1/UBE2C	11
R-HSA-1221632	R-HSA-1221632	Meiotic synapsis	11/404	78/10955	0.000125858076482341	0.00104568065413833	0.000834513955229686	BRCA1/SMC1A/SMC3/LMNB1/H2BC11/SYNE1/SYCE2/H2BC6/H2BC9/H2AC8/H2BC7	11
R-HSA-5358508	R-HSA-5358508	Mismatch Repair	5/404	15/10955	0.000147095011293018	0.00121080986147679	0.00096629666288006	POLD1/MSH2/LIG1/PCNA/EXO1	5
R-HSA-380320	R-HSA-380320	Recruitment of NuMA to mitotic centrosomes	12/404	94/10955	0.000166337185469983	0.00135663998057628	0.00108267757611558	CEP152/CEP72/NEK2/HAUS8/PLK4/CEP78/CENPJ/HAUS1/PLK1/CDK1/CEP135/HAUS5	12
R-HSA-2990846	R-HSA-2990846	SUMOylation	18/404	188/10955	0.000199884364217645	0.00161542908899533	0.00128920632997792	BRCA1/SMC1A/AURKA/BIRC5/SMC3/CASP8AP2/DNMT3A/TRIM28/DNMT1/TOP2A/NUP210/PCNA/CDCA8/SAE1/PARP1/INCENP/AURKB/BLM	18
R-HSA-4615885	R-HSA-4615885	SUMOylation of DNA replication proteins	8/404	45/10955	0.000207408998150097	0.00166114053473366	0.0013256867212249	AURKA/BIRC5/TOP2A/NUP210/PCNA/CDCA8/INCENP/AURKB	8
R-HSA-5696397	R-HSA-5696397	Gap-filling DNA repair synthesis and ligation in GG-NER	6/404	25/10955	0.000236324388555867	0.00187582483416219	0.00149701727337081	POLD1/POLE2/LIG1/PCNA/RFC4/POLE	6
R-HSA-179409	R-HSA-179409	APC-Cdc20 mediated degradation of Nek2A	6/404	26/10955	0.00029776403630949	0.00234258609096581	0.00186951989261851	CDC20/NEK2/ANAPC11/BUB1B/MAD2L1/UBE2C	6
R-HSA-8856688	R-HSA-8856688	Golgi-to-ER retrograde transport	14/404	133/10955	0.000386169337444476	0.00301144334200122	0.0024033068646129	PAFAH1B3/KIF22/KIF4A/KIF20A/KIF18A/KIF23/KIF11/KIF20B/CENPE/KIF2C/RACGAP1/KIF15/KIF18B/KIFC1	14
R-HSA-3108232	R-HSA-3108232	SUMO E3 ligases SUMOylate target proteins	17/404	182/10955	0.000399557778766329	0.0030887553506371	0.00246500634222888	BRCA1/SMC1A/AURKA/BIRC5/SMC3/CASP8AP2/DNMT3A/TRIM28/DNMT1/TOP2A/NUP210/PCNA/CDCA8/PARP1/INCENP/AURKB/BLM	17
R-HSA-176409	R-HSA-176409	APC/C:Cdc20 mediated degradation of mitotic proteins	10/404	76/10955	0.000450920037457533	0.00345575787327368	0.0027578956918909	CDC20/NEK2/CCNB1/ANAPC11/CCNA2/BUB1B/MAD2L1/PTTG1/CDK1/UBE2C	10
R-HSA-983231	R-HSA-983231	Factors involved in megakaryocyte development and platelet production	16/404	168/10955	0.000473943831995112	0.00360116296276627	0.00287393740678997	KIF22/KIF4A/KIF20A/KIF18A/KIF23/KIF11/KIF20B/CENPE/KIF2C/DOCK5/RACGAP1/KIF15/KIF18B/MAFK/KIFC1/H3C10	16
R-HSA-2468052	R-HSA-2468052	Establishment of Sister Chromatid Cohesion	4/404	11/10955	0.000489247879240327	0.003685943768175	0.00294159741844764	SMC1A/SMC3/CDCA5/ESCO2	4
R-HSA-5334118	R-HSA-5334118	DNA methylation	9/404	64/10955	0.000526026254573061	0.00392972554886934	0.00313614945229759	DNMT3A/H2BC11/DNMT1/H2BC6/H2BC9/UHRF1/H2AC8/H2BC7/H3C10	9
R-HSA-2980766	R-HSA-2980766	Nuclear Envelope Breakdown	8/404	52/10955	0.000578084052941732	0.00428263935887667	0.00341779519019937	VRK1/LMNB1/TMPO/NUP210/CCNB1/CCNB2/PLK1/CDK1	8
R-HSA-176412	R-HSA-176412	Phosphorylation of the APC/C	5/404	20/10955	0.000651960273206666	0.00479002217256798	0.00382271617347797	CCNB1/ANAPC11/PLK1/CDK1/UBE2C	5
R-HSA-110314	R-HSA-110314	Recognition of DNA damage by PCNA-containing replication complex	6/404	30/10955	0.000677810971686387	0.00493913076909179	0.00394171350230047	POLD1/POLE2/PCNA/DTL/RFC4/POLE	6
R-HSA-5685939	R-HSA-5685939	HDR through MMEJ (alt-NHEJ)	4/404	12/10955	0.000712608071888495	0.0051504762269014	0.00411037946472269	POLQ/BRCA2/PARP1/FEN1	4
R-HSA-176408	R-HSA-176408	Regulation of APC/C activators between G1/S and early anaphase	10/404	81/10955	0.000753550103113385	0.00540246807796613	0.00431148361204093	FBXO5/CDC20/CCNB1/ANAPC11/CCNA2/BUB1B/MAD2L1/PLK1/CDK1/UBE2C	10
R-HSA-141405	R-HSA-141405	Inhibition of the proteolytic activity of APC/C required for the onset of anaphase by mitotic spindle checkpoint components	5/404	21/10955	0.000830049273201326	0.00585645876092047	0.00467379457090805	CDC20/ANAPC11/BUB1B/MAD2L1/UBE2C	5
R-HSA-141430	R-HSA-141430	Inactivation of APC/C via direct inhibition of the APC/C complex	5/404	21/10955	0.000830049273201326	0.00585645876092047	0.00467379457090805	CDC20/ANAPC11/BUB1B/MAD2L1/UBE2C	5
R-HSA-113501	R-HSA-113501	Inhibition of replication initiation of damaged DNA by RB1/E2F1	4/404	13/10955	0.000999535667744551	0.00694208756738208	0.00554018947417621	E2F1/POLA1/PRIM2/PRIM1	4
R-HSA-75035	R-HSA-75035	Chk1/Chk2(Cds1) mediated inactivation of Cyclin B:Cdk1 complex	4/404	13/10955	0.000999535667744551	0.00694208756738208	0.00554018947417621	CCNB1/CHEK1/CDC25C/CDK1	4
R-HSA-912446	R-HSA-912446	Meiotic recombination	10/404	85/10955	0.00110166730748476	0.00759211035933297	0.00605894545283337	BRCA1/RAD51/H2BC11/BRCA2/BLM/H2BC6/H2BC9/H2AC8/H2BC7/H3C10	10
R-HSA-212300	R-HSA-212300	PRC2 methylates histones and DNA	9/404	72/10955	0.0012544955162512	0.00857881933805629	0.00684639658261789	EZH2/DNMT3A/H2BC11/DNMT1/H2BC6/H2BC9/H2AC8/H2BC7/H3C10	9
R-HSA-171319	R-HSA-171319	Telomere Extension By Telomerase	5/404	23/10955	0.00129162661094364	0.0087653134131977	0.00699522969687438	PIF1/WRAP53/CCNA2/TERT/RUVBL2	5
R-HSA-162658	R-HSA-162658	Golgi Cisternae Pericentriolar Stack Reorganization	4/404	14/10955	0.00135890579479344	0.00908321241782983	0.00724893158441455	CCNB1/CCNB2/PLK1/CDK1	4
R-HSA-6804116	R-HSA-6804116	TP53 Regulates Transcription of Genes Involved in G1 Cell Cycle Arrest	4/404	14/10955	0.00135890579479344	0.00908321241782983	0.00724893158441455	E2F1/E2F8/CCNA2/E2F7	4
R-HSA-174048	R-HSA-174048	APC/C:Cdc20 mediated degradation of Cyclin B	5/404	24/10955	0.00158276118042976	0.0104437180830133	0.00833469420158778	CDC20/CCNB1/ANAPC11/CDK1/UBE2C	5
R-HSA-8953750	R-HSA-8953750	Transcriptional Regulation by E2F6	6/404	35/10955	0.0015859414411775	0.0104437180830133	0.00833469420158778	BRCA1/RAD51/E2F1/EZH2/CHEK1/RRM2	6
R-HSA-4419969	R-HSA-4419969	Depolymerization of the Nuclear Lamina	4/404	15/10955	0.00179956426152086	0.0117633281506768	0.00938781975437352	LMNB1/TMPO/CCNB1/CDK1	4
R-HSA-9687139	R-HSA-9687139	Aberrant regulation of mitotic cell cycle due to RB1 defects	6/404	36/10955	0.00184495617838368	0.0119720149093656	0.00955436392032731	E2F2/E2F1/E2F3/ANAPC11/SKP2/UBE2C	6
R-HSA-9675126	R-HSA-9675126	Diseases of mitotic cell cycle	6/404	38/10955	0.00245768044310376	0.0158324486515887	0.0126352144824709	E2F2/E2F1/E2F3/ANAPC11/SKP2/UBE2C	6
R-HSA-174437	R-HSA-174437	Removal of the Flap Intermediate from the C-strand	4/404	17/10955	0.00295951293311133	0.0189281078959422	0.0151057305332604	POLD1/PCNA/DNA2/FEN1	4
R-HSA-5693571	R-HSA-5693571	Nonhomologous End-Joining (NHEJ)	8/404	68/10955	0.00340309531421335	0.0214563952789764	0.0171234508531527	BRCA1/TDP1/NSD2/H2BC11/BARD1/H2BC6/H2BC9/H2BC7	8
R-HSA-68616	R-HSA-68616	Assembly of the ORC complex at the origin of replication	8/404	68/10955	0.00340309531421335	0.0214563952789764	0.0171234508531527	ORC1/ORC6/H2BC11/H2BC6/H2BC9/H2AC8/H2BC7/H3C10	8
R-HSA-5696400	R-HSA-5696400	Dual Incision in GG-NER	6/404	41/10955	0.0036479472220573	0.0228382047916123	0.0182262151791447	POLD1/POLE2/PCNA/PARP1/RFC4/POLE	6
R-HSA-110056	R-HSA-110056	MAPK3 (ERK1) activation	3/404	10/10955	0.00492262615780126	0.0306028996803169	0.0244228931200445	IL6ST/IL6R/CDK1	3
R-HSA-9616222	R-HSA-9616222	Transcriptional regulation of granulopoiesis	9/404	89/10955	0.00541656865905118	0.0334397884576146	0.0266868952938633	E2F1/H2BC11/DEK/IL6R/H2BC6/H2BC9/H2AC8/H2BC7/H3C10	9
R-HSA-2132295	R-HSA-2132295	MHC class II antigen presentation	11/404	123/10955	0.00569426613606732	0.0340292743749565	0.0271573393271218	KIF22/KIF4A/KIF20A/KIF18A/KIF23/KIF11/CENPE/KIF2C/RACGAP1/KIF15/CTSO	11
R-HSA-174178	R-HSA-174178	APC/C:Cdh1 mediated degradation of Cdc20 and other APC/C:Cdh1 targeted proteins in late mitosis/early G1	8/404	74/10955	0.00573259460670902	0.0340292743749565	0.0271573393271218	AURKA/CDC20/ANAPC11/SKP2/PTTG1/PLK1/UBE2C/AURKB	8
R-HSA-179419	R-HSA-179419	APC:Cdc20 mediated degradation of cell cycle proteins prior to satisfation of the cell cycle checkpoint	8/404	74/10955	0.00573259460670902	0.0340292743749565	0.0271573393271218	CDC20/NEK2/ANAPC11/CCNA2/BUB1B/MAD2L1/CDK1/UBE2C	8
R-HSA-9013106	R-HSA-9013106	RHOC GTPase cycle	8/404	74/10955	0.00573259460670902	0.0340292743749565	0.0271573393271218	ANLN/DEPDC1B/TMPO/STARD13/DIAPH3/RHOC/RACGAP1/IQGAP3	8
R-HSA-3247509	R-HSA-3247509	Chromatin modifying enzymes	19/404	272/10955	0.00574172233548198	0.0340292743749565	0.0271573393271218	SMARCB1/MRGBP/SUV39H1/EZH2/NSD2/DNMT3A/H2BC11/SUV39H2/SAP30/SMARCC1/H2AC25/RUVBL2/KDM4D/H2AC11/H2BC6/H2BC9/H2AC8/H2BC7/H3C10	19
R-HSA-4839726	R-HSA-4839726	Chromatin organization	19/404	272/10955	0.00574172233548198	0.0340292743749565	0.0271573393271218	SMARCB1/MRGBP/SUV39H1/EZH2/NSD2/DNMT3A/H2BC11/SUV39H2/SAP30/SMARCC1/H2AC25/RUVBL2/KDM4D/H2AC11/H2BC6/H2BC9/H2AC8/H2BC7/H3C10	19
R-HSA-2559583	R-HSA-2559583	Cellular Senescence	15/404	196/10955	0.00598570491608654	0.0352403421880856	0.0281238418504171	E2F2/E2F1/EZH2/E2F3/LMNB1/H2BC11/ANAPC11/CCNA2/VENTX/UBE2C/H2BC6/H2BC9/H2AC8/H2BC7/H3C10	15
R-HSA-69231	R-HSA-69231	Cyclin D associated events in G1	6/404	47/10955	0.00723979591807202	0.0417933673452339	0.0333535369021226	E2F2/RBL1/E2F1/E2F3/SKP2/CKS1B	6
R-HSA-69236	R-HSA-69236	G1 Phase	6/404	47/10955	0.00723979591807202	0.0417933673452339	0.0333535369021226	E2F2/RBL1/E2F1/E2F3/SKP2/CKS1B	6
R-HSA-9707616	R-HSA-9707616	Heme signaling	6/404	47/10955	0.00723979591807202	0.0417933673452339	0.0333535369021226	MEF2C/NFE2L2/MED1/BMAL1/TLR4/MAFK	6
R-HSA-3214815	R-HSA-3214815	HDACs deacetylate histones	9/404	94/10955	0.00772127285885508	0.0438442541678672	0.0349902638199544	H2BC11/SAP30/H2AC25/H2AC11/H2BC6/H2BC9/H2AC8/H2BC7/H3C10	9
R-HSA-5625740	R-HSA-5625740	RHO GTPases activate PKNs	9/404	94/10955	0.00772127285885508	0.0438442541678672	0.0349902638199544	MYH14/H2BC11/RHOC/CDC25C/H2BC6/H2BC9/H2AC8/H2BC7/H3C10	9
R-HSA-2559582	R-HSA-2559582	Senescence-Associated Secretory Phenotype (SASP)	10/404	111/10955	0.007801777040243	0.0438442541678672	0.0349902638199544	H2BC11/ANAPC11/CCNA2/VENTX/UBE2C/H2BC6/H2BC9/H2AC8/H2BC7/H3C10	10
R-HSA-977225	R-HSA-977225	Amyloid fiber formation	10/404	111/10955	0.007801777040243	0.0438442541678672	0.0349902638199544	CST3/H2BC11/ITM2B/MFGE8/H2AZ1/H2BC6/H2BC9/H2AC8/H2BC7/H3C10	10
R-HSA-6811442	R-HSA-6811442	Intra-Golgi and retrograde Golgi-to-ER traffic	15/404	202/10955	0.00784166075668266	0.0438442541678672	0.0349902638199544	PAFAH1B3/KIF22/KIF4A/KIF20A/MAN1C1/KIF18A/KIF23/KIF11/KIF20B/CENPE/KIF2C/RACGAP1/KIF15/KIF18B/KIFC1	15
