# Supplementary material for: Analysis of High-Risk Neuroblastoma Transcriptome Reveals Gene Co-Expression Signatures and Functional Features
Source: Biology (Basel). 2023 Sep 12;12(9):1230. doi: 10.3390/biology12091230 (PMC10525871; doi:10.3390/biology12091230)
Supplement: Supplementary file 1 [file biology-12-01230-s001.zip › File S1/paths_degs_reactome_brown.csv]

	ID	Description	GeneRatio	BgRatio	pvalue	p.adjust	qvalue	geneID	Count
R-HSA-112316	R-HSA-112316	Neuronal System	73/310	410/10955	9.26566065472903e-39	6.13386735343062e-36	5.13025000461839e-36	CACNG3/SYN1/SYT7/KCNG1/KCNH2/CAMK2B/SYT1/CAMK2A/KCNQ2/RIMS1/CHRNA3/ACHE/NCALD/GRIK5/STX1A/APBA1/LIN7A/GABRG2/KCNC4/CHRNB4/GRIA2/KCNC1/KCNC3/LRRC4B/SNAP25/HCN4/PRKACB/KCNH1/KCNN3/SYT2/GLRA1/CACNA1B/KCNA6/CAMK4/GRIA4/GRIP1/KCNMA1/SYN2/CACNA2D3/KCNJ6/KCNB1/GJD2/CHRNB2/GNG3/LRRTM1/KCNJ3/GRIK3/GRIK2/GABRB3/CHRFAM7A/CACNG2/GNG8/GNG4/KCNK9/CHRNA5/CHRNA7/LRRTM4/KCNA3/KCNA2/NRXN1/GABRG3/BEGAIN/GRIN2A/TUBA…	73
R-HSA-112315	R-HSA-112315	Transmission across Chemical Synapses	47/310	270/10955	2.27786604828527e-24	7.53973661982425e-22	6.30609232314765e-22	CACNG3/SYN1/CAMK2B/SYT1/CAMK2A/RIMS1/CHRNA3/ACHE/NCALD/GRIK5/STX1A/APBA1/LIN7A/GABRG2/CHRNB4/GRIA2/SNAP25/PRKACB/GLRA1/CACNA1B/CAMK4/GRIA4/GRIP1/SYN2/CACNA2D3/KCNJ6/CHRNB2/GNG3/KCNJ3/GRIK3/GRIK2/GABRB3/CHRFAM7A/CACNG2/GNG8/GNG4/CHRNA5/CHRNA7/GABRG3/GRIN2A/TUBA8/KCNJ12/MAPT/CACNA1E/CALM1/GABRQ/NEFL	47
R-HSA-112314	R-HSA-112314	Neurotransmitter receptors and postsynaptic signal transmission	37/310	205/10955	7.13156264337726e-20	1.57369815663858e-17	1.31621121067244e-17	CACNG3/CAMK2B/CAMK2A/CHRNA3/NCALD/GRIK5/APBA1/LIN7A/GABRG2/CHRNB4/GRIA2/PRKACB/GLRA1/CAMK4/GRIA4/GRIP1/KCNJ6/CHRNB2/GNG3/KCNJ3/GRIK3/GRIK2/GABRB3/CHRFAM7A/CACNG2/GNG8/GNG4/CHRNA5/CHRNA7/GABRG3/GRIN2A/TUBA8/KCNJ12/MAPT/CALM1/GABRQ/NEFL	37
R-HSA-1296071	R-HSA-1296071	Potassium Channels	24/310	103/10955	6.81129524714282e-16	1.12726936340214e-13	9.4282665789398e-14	KCNG1/KCNH2/KCNQ2/KCNC4/KCNC1/KCNC3/HCN4/KCNH1/KCNN3/KCNA6/KCNMA1/KCNJ6/KCNB1/GNG3/KCNJ3/GNG8/GNG4/KCNK9/KCNA3/KCNA2/KCNH8/KCNQ3/KCNJ12/KCNQ5	24
R-HSA-445095	R-HSA-445095	Interaction between L1 and Ankyrins	13/310	31/10955	7.58563767840075e-13	1.00433842862026e-10	8.40009561860799e-11	SPTB/KCNQ2/SCN2A/SCN1A/ANK2/SCN2B/ANK3/SCN3A/SPTBN4/SCN3B/SCN9A/KCNQ3/L1CAM	13
R-HSA-1296072	R-HSA-1296072	Voltage gated Potassium channels	14/310	43/10955	5.90160486153024e-12	6.51143736388837e-10	5.44604238099107e-10	KCNG1/KCNH2/KCNQ2/KCNC4/KCNC1/KCNC3/KCNH1/KCNA6/KCNB1/KCNA3/KCNA2/KCNH8/KCNQ3/KCNQ5	14
R-HSA-373760	R-HSA-373760	L1CAM interactions	18/310	119/10955	5.76018589866398e-09	5.44749009273651e-07	4.55617711683798e-07	CNTN1/SPTB/KCNQ2/SCN2A/SCN1A/ANK2/SCN2B/ANK3/SCN3A/SPTBN4/SCN3B/SCN9A/ALCAM/TUBA8/CNTN2/KCNQ3/L1CAM/CD24	18
R-HSA-5576891	R-HSA-5576891	Cardiac conduction	18/310	132/10955	3.0687235116761e-08	2.53936870591197e-06	2.1238796936074e-06	KCNH2/CAMK2B/CAMK2A/SLC8A3/ATP1A3/SLC8A2/SCN2A/SCN1A/TRPC1/SCN2B/SCN3A/SCN3B/KCNK9/SCN9A/KCNIP1/KCNJ12/KCNK12/CALM1	18
R-HSA-212676	R-HSA-212676	Dopamine Neurotransmitter Release Cycle	8/310	23/10955	1.27223215661906e-07	9.35797430757577e-06	7.82683174715353e-06	SYN1/SYT1/RIMS1/STX1A/APBA1/LIN7A/SNAP25/SYN2	8
R-HSA-5576892	R-HSA-5576892	Phase 0 - rapid depolarisation	9/310	34/10955	2.91433684209067e-07	1.85065700979881e-05	1.54785432843723e-05	CAMK2B/CAMK2A/SCN2A/SCN1A/SCN2B/SCN3A/SCN3B/SCN9A/CALM1	9
R-HSA-6794361	R-HSA-6794361	Neurexins and neuroligins	11/310	55/10955	3.07510983501312e-07	1.85065700979881e-05	1.54785432843723e-05	SYT7/SYT1/STX1A/APBA1/LIN7A/SYT2/LRRTM1/LRRTM4/NRXN1/BEGAIN/GRIN2A	11
R-HSA-629594	R-HSA-629594	Highly calcium permeable postsynaptic nicotinic acetylcholine receptors	6/310	12/10955	3.91676874138763e-07	2.16075075566551e-05	1.80721084032447e-05	CHRNA3/CHRNB4/CHRNB2/CHRFAM7A/CHRNA5/CHRNA7	6
R-HSA-6794362	R-HSA-6794362	Protein-protein interactions at synapses	13/310	86/10955	7.89208104289071e-07	4.01889050030281e-05	3.36132358587896e-05	SYT7/SYT1/STX1A/APBA1/LIN7A/LRRC4B/SYT2/GRIA4/LRRTM1/LRRTM4/NRXN1/BEGAIN/GRIN2A	13
R-HSA-397014	R-HSA-397014	Muscle contraction	20/310	205/10955	1.39563745070384e-06	6.59937137404244e-05	5.51958871481368e-05	KCNH2/CAMK2B/GUCY1B1/CAMK2A/SLC8A3/ATP1A3/SLC8A2/SCN2A/TMOD1/SCN1A/TRPC1/SCN2B/SCN3A/SCN3B/KCNK9/SCN9A/KCNIP1/KCNJ12/KCNK12/CALM1	20
R-HSA-438066	R-HSA-438066	Unblocking of NMDA receptors, glutamate binding and activation	7/310	22/10955	1.60675728685473e-06	7.09115549265222e-05	5.93090759919712e-05	CAMK2B/CAMK2A/GRIA2/GRIA4/GRIN2A/CALM1/NEFL	7
R-HSA-442755	R-HSA-442755	Activation of NMDA receptors and postsynaptic events	13/310	93/10955	1.9702387258732e-06	7.26040183227686e-05	6.07246201904536e-05	CAMK2B/CAMK2A/APBA1/LIN7A/GRIA2/PRKACB/CAMK4/GRIA4/GRIN2A/TUBA8/MAPT/CALM1/NEFL	13
R-HSA-181431	R-HSA-181431	Acetylcholine binding and downstream events	6/310	15/10955	1.97412738641969e-06	7.26040183227686e-05	6.07246201904536e-05	CHRNA3/CHRNB4/CHRNB2/CHRFAM7A/CHRNA5/CHRNA7	6
R-HSA-622327	R-HSA-622327	Postsynaptic nicotinic acetylcholine receptors	6/310	15/10955	1.97412738641969e-06	7.26040183227686e-05	6.07246201904536e-05	CHRNA3/CHRNB4/CHRNB2/CHRFAM7A/CHRNA5/CHRNA7	6
R-HSA-451326	R-HSA-451326	Activation of kainate receptors upon glutamate binding	8/310	32/10955	2.18500338070126e-06	7.61301177907493e-05	6.36737827284689e-05	NCALD/GRIK5/GNG3/GRIK3/GRIK2/GNG8/GNG4/CALM1	8
R-HSA-168799	R-HSA-168799	Neurotoxicity of clostridium toxins	5/310	10/10955	3.94031314230801e-06	0.000130424365010395	0.000109084458571264	SYT1/STX1A/SV2C/SNAP25/SYT2	5
R-HSA-977443	R-HSA-977443	GABA receptor activation	10/310	60/10955	6.1224748049765e-06	0.000193003729566402	0.000161424648993365	GABRG2/KCNJ6/GNG3/KCNJ3/GABRB3/GNG8/GNG4/GABRG3/KCNJ12/GABRQ	10
R-HSA-181429	R-HSA-181429	Serotonin Neurotransmitter Release Cycle	6/310	18/10955	6.81397474537885e-06	0.000205038694610945	0.000171490464883697	SYN1/SYT1/RIMS1/STX1A/SNAP25/SYN2	6
R-HSA-451306	R-HSA-451306	Ionotropic activity of kainate receptors	5/310	12/10955	1.18174976015525e-05	0.00032596597550949	0.00027263174291301	NCALD/GRIK5/GRIK3/GRIK2/CALM1	5
R-HSA-451308	R-HSA-451308	Activation of Ca-permeable Kainate Receptor	5/310	12/10955	1.18174976015525e-05	0.00032596597550949	0.00027263174291301	NCALD/GRIK5/GRIK3/GRIK2/CALM1	5
R-HSA-399719	R-HSA-399719	Trafficking of AMPA receptors	7/310	31/10955	1.98970339516003e-05	0.000506609095229208	0.000423718212896427	CACNG3/CAMK2B/CAMK2A/GRIA2/GRIA4/GRIP1/CACNG2	7
R-HSA-399721	R-HSA-399721	Glutamate binding, activation of AMPA receptors and synaptic plasticity	7/310	31/10955	1.98970339516003e-05	0.000506609095229208	0.000423718212896427	CACNG3/CAMK2B/CAMK2A/GRIA2/GRIA4/GRIP1/CACNG2	7
R-HSA-9617324	R-HSA-9617324	Negative regulation of NMDA receptor-mediated neuronal transmission	6/310	22/10955	2.48859970077547e-05	0.000610167778486431	0.000510332726162924	CAMK2B/CAMK2A/CAMK4/GRIN2A/CALM1/NEFL	6
R-HSA-9620244	R-HSA-9620244	Long-term potentiation	6/310	24/10955	4.27964777328796e-05	0.00101183100925594	0.00084627621381559	CAMK2B/CAMK2A/GRIA2/GRIN2A/CALM1/NEFL	6
R-HSA-8986944	R-HSA-8986944	Transcriptional Regulation by MECP2	9/310	62/10955	5.61798597988514e-05	0.00128245059264964	0.00107261728690366	CAMK2B/CAMK2A/OPRM1/GRIA2/CRH/CAMK4/SST/GRIN2A/CALM1	9
R-HSA-438064	R-HSA-438064	Post NMDA receptor activation events	10/310	80/10955	8.11035190444592e-05	0.00176955884572731	0.00148002536627853	CAMK2B/CAMK2A/GRIA2/PRKACB/CAMK4/GRIN2A/TUBA8/MAPT/CALM1/NEFL	10
R-HSA-112310	R-HSA-112310	Neurotransmitter release cycle	8/310	51/10955	8.28645380929708e-05	0.00176955884572731	0.00148002536627853	SYN1/SYT1/RIMS1/STX1A/APBA1/LIN7A/SNAP25/SYN2	8
R-HSA-9662360	R-HSA-9662360	Sensory processing of sound by inner hair cells of the cochlea	9/310	69/10955	0.000131960491786956	0.00246501493918599	0.00206169161712805	SYN1/SYP/STX1A/SNAP25/TMC2/KCNMA1/BSN/TMIE/PCLO	9
R-HSA-9609736	R-HSA-9609736	Assembly and cell surface presentation of NMDA receptors	7/310	41/10955	0.000133448335790763	0.00246501493918599	0.00206169161712805	CAMK2B/CAMK2A/APBA1/LIN7A/GRIN2A/TUBA8/NEFL	7
R-HSA-1296041	R-HSA-1296041	Activation of G protein gated Potassium channels	6/310	29/10955	0.000134049150771444	0.00246501493918599	0.00206169161712805	KCNJ6/GNG3/KCNJ3/GNG8/GNG4/KCNJ12	6
R-HSA-1296059	R-HSA-1296059	G protein gated Potassium channels	6/310	29/10955	0.000134049150771444	0.00246501493918599	0.00206169161712805	KCNJ6/GNG3/KCNJ3/GNG8/GNG4/KCNJ12	6
R-HSA-997272	R-HSA-997272	Inhibition of voltage gated Ca2+ channels via Gbeta/gamma subunits	6/310	29/10955	0.000134049150771444	0.00246501493918599	0.00206169161712805	KCNJ6/GNG3/KCNJ3/GNG8/GNG4/KCNJ12	6
R-HSA-5339562	R-HSA-5339562	Uptake and actions of bacterial toxins	6/310	31/10955	0.000198108027858904	0.00354452741736741	0.00296457532443196	SYT1/STX1A/SV2C/SNAP25/SYT2/CALM1	6
R-HSA-111932	R-HSA-111932	CaMK IV-mediated phosphorylation of CREB	4/310	12/10955	0.000260077058259696	0.0042528246114057	0.0035569816276028	CAMK2B/CAMK2A/CAMK4/CALM1	4
R-HSA-112308	R-HSA-112308	Presynaptic depolarization and calcium channel opening	4/310	12/10955	0.000260077058259696	0.0042528246114057	0.0035569816276028	CACNA1B/CACNA2D3/CACNG2/CACNA1E	4
R-HSA-622323	R-HSA-622323	Presynaptic nicotinic acetylcholine receptors	4/310	12/10955	0.000260077058259696	0.0042528246114057	0.0035569816276028	CHRNA3/CHRNB4/CHRNB2/CHRNA5	4
R-HSA-111885	R-HSA-111885	Opioid Signalling	10/310	92/10955	0.000263392460827241	0.0042528246114057	0.0035569816276028	CAMK2B/CAMK2A/PLCB4/OPRM1/PRKACB/CAMK4/GNG3/GNG8/GNG4/CALM1	10
R-HSA-9659379	R-HSA-9659379	Sensory processing of sound	9/310	76/10955	0.000279012727853893	0.00439777204379231	0.00367821290353754	SYN1/SYP/STX1A/SNAP25/TMC2/KCNMA1/BSN/TMIE/PCLO	9
R-HSA-418594	R-HSA-418594	G alpha (i) signalling events	21/310	319/10955	0.000286537619761349	0.00441134661120961	0.00368956641357331	CAMK2B/CAMK2A/RGS11/PLCB4/OPRM1/OPRD1/RGS4/NPY/MCHR1/RGS22/HTR1B/PRKACB/RGS5/CAMK4/SST/GNG3/GNG8/PNOC/GNG4/CHRM4/CALM1	21
R-HSA-422356	R-HSA-422356	Regulation of insulin secretion	9/310	78/10955	0.000339939005853978	0.00511453686080303	0.00427770136553092	STX1A/SYT5/SNAP25/PRKACB/KCNB1/GNG3/GNG8/GNG4/CACNA1E	9
R-HSA-1296065	R-HSA-1296065	Inwardly rectifying K+ channels	6/310	35/10955	0.000397095591589511	0.0058417173696057	0.00488590131406042	KCNJ6/GNG3/KCNJ3/GNG8/GNG4/KCNJ12	6
R-HSA-163685	R-HSA-163685	Integration of energy metabolism	10/310	108/10955	0.000950579048852901	0.0134961340498453	0.0112879098588307	STX1A/SYT5/SNAP25/PRKACB/KCNB1/GNG3/GNG8/GNG4/CACNA1E/GCGR	10
R-HSA-5578775	R-HSA-5578775	Ion homeostasis	7/310	56/10955	0.000958184743720137	0.0134961340498453	0.0112879098588307	CAMK2B/CAMK2A/SLC8A3/ATP1A3/SLC8A2/TRPC1/CALM1	7
R-HSA-264642	R-HSA-264642	Acetylcholine Neurotransmitter Release Cycle	4/310	17/10955	0.00111796599575851	0.0154186143581694	0.012895835828267	SYT1/RIMS1/STX1A/SNAP25	4
R-HSA-977444	R-HSA-977444	GABA B receptor activation	6/310	43/10955	0.00123372601686568	0.0163345324633015	0.013661892313081	KCNJ6/GNG3/KCNJ3/GNG8/GNG4/KCNJ12	6
R-HSA-991365	R-HSA-991365	Activation of GABAB receptors	6/310	43/10955	0.00123372601686568	0.0163345324633015	0.013661892313081	KCNJ6/GNG3/KCNJ3/GNG8/GNG4/KCNJ12	6
R-HSA-416476	R-HSA-416476	G alpha (q) signalling events	15/310	217/10955	0.00128690405485	0.0167045193002098	0.0139713422673086	PLCB4/RGS4/GPR68/MCHR1/DGKB/RGS5/PIK3R1/GNG3/GNG8/GNG4/CHRM1/PROKR1/HRH1/GCGR/DGKK	15
R-HSA-181430	R-HSA-181430	Norepinephrine Neurotransmitter Release Cycle	4/310	18/10955	0.00140563238696256	0.0178947815417156	0.014966854970492	SYT1/RIMS1/STX1A/SNAP25	4
R-HSA-888590	R-HSA-888590	GABA synthesis, release, reuptake and degradation	4/310	19/10955	0.00174117391442606	0.0217482477613218	0.0181898208339247	SYT1/RIMS1/STX1A/SNAP25	4
R-HSA-163359	R-HSA-163359	Glucagon signaling in metabolic regulation	5/310	33/10955	0.00217424295677454	0.0261699788615408	0.0218880726366202	PRKACB/GNG3/GNG8/GNG4/GCGR	5
R-HSA-420092	R-HSA-420092	Glucagon-type ligand receptors	5/310	33/10955	0.00217424295677454	0.0261699788615408	0.0218880726366202	ADCYAP1R1/GNG3/GNG8/GNG4/GCGR	5
R-HSA-8873719	R-HSA-8873719	RAB geranylgeranylation	7/310	65/10955	0.002316858076517	0.0265117359955376	0.0221739118041863	RAB27B/RAB9B/RAB15/RAB3C/RAB6B/RAB26/RAB3B	7
R-HSA-428542	R-HSA-428542	Regulation of commissural axon pathfinding by SLIT and ROBO	3/310	10/10955	0.00232278049507731	0.0265117359955376	0.0221739118041863	SLIT3/NELL2/ROBO2	3
R-HSA-442729	R-HSA-442729	CREB1 phosphorylation through the activation of CaMKII/CaMKK/CaMKIV cascasde	3/310	10/10955	0.00232278049507731	0.0265117359955376	0.0221739118041863	CAMK2B/CAMK4/CALM1	3
R-HSA-442982	R-HSA-442982	Ras activation upon Ca2+ influx through NMDA receptor	4/310	21/10955	0.00257138404595527	0.0283709373070398	0.0237289124240785	CAMK2B/CAMK2A/CALM1/NEFL	4
R-HSA-500657	R-HSA-500657	Presynaptic function of Kainate receptors	4/310	21/10955	0.00257138404595527	0.0283709373070398	0.0237289124240785	GNG3/GRIK3/GNG8/GNG4	4
R-HSA-373752	R-HSA-373752	Netrin-1 signaling	6/310	50/10955	0.00272572826459392	0.0295808542813308	0.0247408639719828	UNC5B/UNC5A/TRPC1/UNC5D/DSCAML1/SLIT3	6
R-HSA-112043	R-HSA-112043	PLC beta mediated events	6/310	51/10955	0.00301721089742223	0.0322160260337664	0.0269448715117843	CAMK2B/CAMK2A/PLCB4/PRKACB/CAMK4/CALM1	6
R-HSA-418346	R-HSA-418346	Platelet homeostasis	8/310	88/10955	0.00339138188996988	0.0356364255739692	0.0298056286403368	GUCY1B1/SLC8A3/SLC8A2/KCNMA1/GNG3/GNG8/GNG4/CALM1	8
R-HSA-111933	R-HSA-111933	Calmodulin induced events	5/310	37/10955	0.00364187374595249	0.0370910833818546	0.0310222767671418	CAMK2B/CAMK2A/PRKACB/CAMK4/CALM1	5
R-HSA-111997	R-HSA-111997	CaM pathway	5/310	37/10955	0.00364187374595249	0.0370910833818546	0.0310222767671418	CAMK2B/CAMK2A/PRKACB/CAMK4/CALM1	5
R-HSA-202040	R-HSA-202040	G-protein activation	4/310	24/10955	0.00427081468301726	0.0421981988083198	0.0352937709861285	OPRM1/GNG3/GNG8/GNG4	4
R-HSA-210500	R-HSA-210500	Glutamate Neurotransmitter Release Cycle	4/310	24/10955	0.00427081468301726	0.0421981988083198	0.0352937709861285	SYT1/RIMS1/STX1A/SNAP25	4
R-HSA-111996	R-HSA-111996	Ca-dependent events	5/310	39/10955	0.00459433478850945	0.0447272004410773	0.0374089798569036	CAMK2B/CAMK2A/PRKACB/CAMK4/CALM1	5
R-HSA-112040	R-HSA-112040	G-protein mediated events	6/310	56/10955	0.00483594516746538	0.0463970391429287	0.0388056011912554	CAMK2B/CAMK2A/PLCB4/PRKACB/CAMK4/CALM1	6
R-HSA-264876	R-HSA-264876	Insulin processing	4/310	25/10955	0.00497275154670143	0.0470280217702335	0.0393333430611271	STX1A/CPE/KIF5A/PCSK1	4
R-HSA-425561	R-HSA-425561	Sodium/Calcium exchangers	3/310	13/10955	0.00519780082637098	0.0484640020712336	0.0405343696763697	SLC8A3/SLC8A2/CALM1	3
R-HSA-373080	R-HSA-373080	Class B/2 (Secretin family receptors)	8/310	95/10955	0.00541357680115559	0.0497748311439583	0.0416307221843252	ADCYAP1R1/RAMP1/CRH/GNG3/GNG8/GNG4/UCN3/GCGR	8
